# Supplementary material for: Epitope Prediction Based on Random Peptide Library Screening: Benchmark Dataset and Prediction Tools Evaluation
Source: Molecules. 2011 Jun 16;16(6):4971–93. doi: 10.3390/molecules16064971 (PMC6264216; doi:10.3390/molecules16064971)
Supplement: Supplementary file 1 [file molecules-16-04971-s001.zip]

Archive with 1,618 entries (1,276 files):
- supplementary materials/
- supplementary materials/datasets/
- supplementary materials/datasets/MS00012/
- supplementary materials/datasets/MS00012/2OSL.pdb
- supplementary materials/datasets/MS00012/2OSL_P.pdb
- supplementary materials/datasets/MS00012/EP00012.txt
- supplementary materials/datasets/MS00012/MS00012.txt
- supplementary materials/datasets/MS00013/
- supplementary materials/datasets/MS00013/3IU3.pdb
- supplementary materials/datasets/MS00013/3IU3_I.pdb
- supplementary materials/datasets/MS00013/EP00013.txt
- supplementary materials/datasets/MS00013/MS00013.txt
- supplementary materials/datasets/MS00029/
- supplementary materials/datasets/MS00029/1TET.pdb
- supplementary materials/datasets/MS00029/1TET_P.pdb
- supplementary materials/datasets/MS00029/EP00029.txt
- supplementary materials/datasets/MS00029/MS00029.txt
- supplementary materials/datasets/MS00030/
- supplementary materials/datasets/MS00030/1TET.pdb
- supplementary materials/datasets/MS00030/1TET_P.pdb
- supplementary materials/datasets/MS00030/EP00030.txt
- supplementary materials/datasets/MS00030/MS00030.txt
- supplementary materials/datasets/MS00041/
- supplementary materials/datasets/MS00041/1OC0.pdb
- supplementary materials/datasets/MS00041/1OC0_B.pdb
- supplementary materials/datasets/MS00041/EP00041.txt
- supplementary materials/datasets/MS00041/MS00041.txt
- supplementary materials/datasets/MS00047/
- supplementary materials/datasets/MS00047/1HX1.pdb
- supplementary materials/datasets/MS00047/1HX1_B.pdb
- supplementary materials/datasets/MS00047/EP00047.txt
- supplementary materials/datasets/MS00047/MS00047.txt
- supplementary materials/datasets/MS00048/
- supplementary materials/datasets/MS00048/1YY9.pdb
- supplementary materials/datasets/MS00048/1YY9_A.pdb
- supplementary materials/datasets/MS00048/EP00048.txt
- supplementary materials/datasets/MS00048/MS00048.txt
- supplementary materials/datasets/MS00049/
- supplementary materials/datasets/MS00049/1N8Z.pdb
- supplementary materials/datasets/MS00049/1N8Z_C.pdb
- supplementary materials/datasets/MS00049/EP00049.txt
- supplementary materials/datasets/MS00049/MS00049.txt
- supplementary materials/datasets/MS00052/
- supplementary materials/datasets/MS00052/2ADF.pdb
- supplementary materials/datasets/MS00052/2ADF_A.pdb
- supplementary materials/datasets/MS00052/EP00052.txt
- supplementary materials/datasets/MS00052/MS00052.txt
- supplementary materials/datasets/MS00053/
- supplementary materials/datasets/MS00053/2ADF.pdb
- supplementary materials/datasets/MS00053/2ADF_A.pdb
- supplementary materials/datasets/MS00053/EP00053.txt
- supplementary materials/datasets/MS00053/MS00053.txt
- supplementary materials/datasets/MS00054/
- supplementary materials/datasets/MS00054/1IQD.pdb
- supplementary materials/datasets/MS00054/1IQD_C.pdb
- supplementary materials/datasets/MS00054/EP00054.txt
- supplementary materials/datasets/MS00054/FA00054.txt
- supplementary materials/datasets/MS00055/
- supplementary materials/datasets/MS00055/2GHW.pdb
- supplementary materials/datasets/MS00055/2GHW_A.pdb
- supplementary materials/datasets/MS00055/EP00055.txt
- supplementary materials/datasets/MS00055/MS00055.txt
- supplementary materials/datasets/MS00056/
- supplementary materials/datasets/MS00056/2GHW.pdb
- supplementary materials/datasets/MS00056/2GHW_A.pdb
- supplementary materials/datasets/MS00056/EP00056.txt
- supplementary materials/datasets/MS00056/MS00056.txt
- supplementary materials/datasets/MS00057/
- supplementary materials/datasets/MS00057/2NY7.pdb
- supplementary materials/datasets/MS00057/2NY7_G.pdb
- supplementary materials/datasets/MS00057/EP00057.txt
- supplementary materials/datasets/MS00057/MS00057.txt
- supplementary materials/datasets/MS00058/
- supplementary materials/datasets/MS00058/2NY7.pdb
- supplementary materials/datasets/MS00058/2NY7_G.pdb
- supplementary materials/datasets/MS00058/EP00058.txt
- supplementary materials/datasets/MS00058/FA00058.txt
- supplementary materials/datasets/MS00059/
- supplementary materials/datasets/MS00059/2NY7.pdb
- supplementary materials/datasets/MS00059/2NY7_G.pdb
- supplementary materials/datasets/MS00059/EP00059.txt
- supplementary materials/datasets/MS00059/MS00059.txt
- supplementary materials/datasets/MS00060/
- supplementary materials/datasets/MS00060/1WLP.pdb
- supplementary materials/datasets/MS00060/1WLP_B.pdb
- supplementary materials/datasets/MS00060/EP00060.txt
- supplementary materials/datasets/MS00060/MS00060.txt
- supplementary materials/datasets/MS00062/
- supplementary materials/datasets/MS00062/1WLP.pdb
- supplementary materials/datasets/MS00062/1WLP_A.pdb
- supplementary materials/datasets/MS00062/EP00062.txt
- supplementary materials/datasets/MS00062/MS00062.txt
- supplementary materials/datasets/MS00099/
- supplementary materials/datasets/MS00099/1N8Z.pdb
- supplementary materials/datasets/MS00099/1N8Z_C.pdb
- supplementary materials/datasets/MS00099/EP00099.txt
- supplementary materials/datasets/MS00099/MS00099.txt
- supplementary materials/datasets/MS00139/
- supplementary materials/datasets/MS00139/1K4U.pdb
- supplementary materials/datasets/MS00139/1K4U_S.pdb
- supplementary materials/datasets/MS00139/EP00139.txt
- supplementary materials/datasets/MS00139/MS00139.txt
- supplementary materials/datasets/MS00185/
- supplementary materials/datasets/MS00185/1G9M.pdb
- supplementary materials/datasets/MS00185/1G9M_G.pdb
- supplementary materials/datasets/MS00185/EP00185.txt
- supplementary materials/datasets/MS00185/MS00185.txt
- supplementary materials/datasets/MS00186/
- supplementary materials/datasets/MS00186/1E6J.pdb
- supplementary materials/datasets/MS00186/1E6J_P.pdb
- supplementary materials/datasets/MS00186/EP00186.txt
- supplementary materials/datasets/MS00186/MS00186.txt
- supplementary materials/datasets/MS00242/
- supplementary materials/datasets/MS00242/2OSL.pdb
- supplementary materials/datasets/MS00242/2OSL_P.pdb
- supplementary materials/datasets/MS00242/EP00242.txt
- supplementary materials/datasets/MS00242/MS00242.txt
- supplementary materials/datasets/MS00276/
- supplementary materials/datasets/MS00276/2GRX.pdb
- supplementary materials/datasets/MS00276/2GRX_A.pdb
- supplementary materials/datasets/MS00276/EP00276.txt
- supplementary materials/datasets/MS00276/MS00276.txt
- supplementary materials/datasets/MS00277/
- supplementary materials/datasets/MS00277/2GRX.pdb
- supplementary materials/datasets/MS00277/2GRX_A.pdb
- supplementary materials/datasets/MS00277/EP00277.txt
- supplementary materials/datasets/MS00277/MS00277.txt
- supplementary materials/datasets/MS00278/
- supplementary materials/datasets/MS00278/2GSK.pdb
- supplementary materials/datasets/MS00278/2GSK_A.pdb
- supplementary materials/datasets/MS00278/EP00278.txt
- supplementary materials/datasets/MS00278/MS00278.txt
- supplementary materials/datasets/MS00279/
- supplementary materials/datasets/MS00279/2GSK.pdb
- supplementary materials/datasets/MS00279/2GSK_A.pdb
- supplementary materials/datasets/MS00279/EP00279.txt
- supplementary materials/datasets/MS00279/MS00279.txt
- supplementary materials/datasets/MS00357/
- supplementary materials/datasets/MS00357/1FLT.pdb
- supplementary materials/datasets/MS00357/1FLT_X.pdb
- supplementary materials/datasets/MS00357/EP00357.txt
- supplementary materials/datasets/MS00357/MS00357.txt
- supplementary materials/datasets/MS00384/
- supplementary materials/datasets/MS00384/3DOW.pdb
- supplementary materials/datasets/MS00384/3DOW_B.pdb
- supplementary materials/datasets/MS00384/EP00384.txt
- supplementary materials/datasets/MS00384/MS00384.txt
- supplementary materials/datasets/MS00405/
- supplementary materials/datasets/MS00405/1SHY.pdb
- supplementary materials/datasets/MS00405/1SHY_A.pdb
- supplementary materials/datasets/MS00405/EP00405.txt
- supplementary materials/datasets/MS00405/MS00405.txt
- supplementary materials/datasets/MS00464/
- supplementary materials/datasets/MS00464/1SQ0.pdb
- supplementary materials/datasets/MS00464/1SQ0_A.pdb
- supplementary materials/datasets/MS00464/EP00464.txt
- supplementary materials/datasets/MS00464/MS00464.txt
- supplementary materials/datasets/MS00465/
- supplementary materials/datasets/MS00465/1SQ0.pdb
- supplementary materials/datasets/MS00465/1SQ0_A.pdb
- supplementary materials/datasets/MS00465/EP00465.txt
- supplementary materials/datasets/MS00465/MS00465.txt
- supplementary materials/datasets/MS00671/
- supplementary materials/datasets/MS00671/1D4V.pdb
- supplementary materials/datasets/MS00671/1D4V_B.pdb
- supplementary materials/datasets/MS00671/EP00671.txt
- supplementary materials/datasets/MS00671/MS00671.txt
- supplementary materials/datasets/MS00976/
- supplementary materials/datasets/MS00976/3BT1.pdb
- supplementary materials/datasets/MS00976/3BT1_A.pdb
- supplementary materials/datasets/MS00976/EP00976.txt
- supplementary materials/datasets/MS00976/MS00976.txt
- supplementary materials/datasets/MS00984/
- supplementary materials/datasets/MS00984/1EER.pdb
- supplementary materials/datasets/MS00984/1EER_A.pdb
- supplementary materials/datasets/MS00984/EP00984.txt
- supplementary materials/datasets/MS00984/MS00984.txt
- supplementary materials/datasets/MS01004/
- supplementary materials/datasets/MS01004/1MQ8.pdb
- supplementary materials/datasets/MS01004/1MQ8_B.pdb
- supplementary materials/datasets/MS01004/EP01004.txt
- supplementary materials/datasets/MS01004/MS01004.txt
- supplementary materials/datasets/MS01036/
- supplementary materials/datasets/MS01036/3EZE.pdb
- supplementary materials/datasets/MS01036/3EZE_B.pdb
- supplementary materials/datasets/MS01036/EP01036.txt
- supplementary materials/datasets/MS01036/MS01036.txt
- supplementary materials/datasets/MS01037/
- supplementary materials/datasets/MS01037/3EZE.pdb
- supplementary materials/datasets/MS01037/3EZE_B.pdb
- supplementary materials/datasets/MS01037/EP01037.txt
- supplementary materials/datasets/MS01037/MS01037.txt
- supplementary materials/datasets/MS01038/
- supplementary materials/datasets/MS01038/3EZE.pdb
- supplementary materials/datasets/MS01038/3EZE_B.pdb
- supplementary materials/datasets/MS01038/EP01038.txt
- supplementary materials/datasets/MS01038/MS01038.txt
- supplementary materials/datasets/MS01061/
- supplementary materials/datasets/MS01061/1MQ8.pdb
- supplementary materials/datasets/MS01061/1MQ8_B.pdb
- supplementary materials/datasets/MS01061/EP01061.txt
- supplementary materials/datasets/MS01061/MS01061.txt
- supplementary materials/datasets/MS01062/
- supplementary materials/datasets/MS01062/1MQ8.pdb
- supplementary materials/datasets/MS01062/1MQ8_B.pdb
- supplementary materials/datasets/MS01062/EP01062.txt
- supplementary materials/datasets/MS01062/MS01062.txt
- supplementary materials/datasets/MS01063/
- supplementary materials/datasets/MS01063/1MQ8.pdb
- supplementary materials/datasets/MS01063/1MQ8_B.pdb
- supplementary materials/datasets/MS01063/EP01063.txt
- supplementary materials/datasets/MS01063/MS01063.txt
- supplementary materials/datasets/MS01105,10,15/
- supplementary materials/datasets/MS01105,10,15/1II4.pdb
- supplementary materials/datasets/MS01105,10,15/1II4_A.pdb
- supplementary materials/datasets/MS01105,10,15/EP01105.txt
- supplementary materials/datasets/MS01105,10,15/FA01105.txt
- supplementary materials/datasets/MS01154/
- supplementary materials/datasets/MS01154/1HX1.pdb
- supplementary materials/datasets/MS01154/1HX1_A.pdb
- supplementary materials/datasets/MS01154/EP01154.txt
- supplementary materials/datasets/MS01154/MS01154.txt
- supplementary materials/datasets/MS01190/
- supplementary materials/datasets/MS01190/1G1S.pdb
- supplementary materials/datasets/MS01190/1G1S_D.pdb
- supplementary materials/datasets/MS01190/EP01190.txt
- supplementary materials/datasets/MS01190/MS01190.txt
- supplementary materials/datasets/MS01191/
- supplementary materials/datasets/MS01191/1G1S.pdb
- supplementary materials/datasets/MS01191/1G1S_D.pdb
- supplementary materials/datasets/MS01191/EP01191.txt
- supplementary materials/datasets/MS01191/MS01191.txt
- supplementary materials/datasets/MS01192/
- supplementary materials/datasets/MS01192/1G1S.pdb
- supplementary materials/datasets/MS01192/1G1S_D.pdb
- supplementary materials/datasets/MS01192/EP01192.txt
- supplementary materials/datasets/MS01192/MS01192.txt
- supplementary materials/results/
- supplementary materials/results/Episearch/
- supplementary materials/results/Episearch/the first highest score cluster/
- supplementary materials/results/Episearch/the first highest score cluster/MS00012-ok/
- supplementary materials/results/Episearch/the first highest score cluster/MS00012-ok/2OSL.pdb
- supplementary materials/results/Episearch/the first highest score cluster/MS00012-ok/2OSL_P.pdb
- supplementary materials/results/Episearch/the first highest score cluster/MS00012-ok/EP00012.txt
- supplementary materials/results/Episearch/the first highest score cluster/MS00012-ok/MS00012.txt
- supplementary materials/results/Episearch/the first highest score cluster/MS00012-ok/result.txt
- supplementary materials/results/Episearch/the first highest score cluster/MS00013-ok/
- supplementary materials/results/Episearch/the first highest score cluster/MS00013-ok/3IU3.pdb
- supplementary materials/results/Episearch/the first highest score cluster/MS00013-ok/3IU3_I.pdb
- supplementary materials/results/Episearch/the first highest score cluster/MS00013-ok/EP00013.txt
- supplementary materials/results/Episearch/the first highest score cluster/MS00013-ok/MS00013.txt
- supplementary materials/results/Episearch/the first highest score cluster/MS00013-ok/result.txt
- supplementary materials/results/Episearch/the first highest score cluster/MS00029-ok/
- supplementary materials/results/Episearch/the first highest score cluster/MS00029-ok/1TET.pdb
- supplementary materials/results/Episearch/the first highest score cluster/MS00029-ok/1TET_P.pdb
- supplementary materials/results/Episearch/the first highest score cluster/MS00029-ok/EP00029.txt
- supplementary materials/results/Episearch/the first highest score cluster/MS00029-ok/MS00029.txt
- supplementary materials/results/Episearch/the first highest score cluster/MS00029-ok/result.txt
- supplementary materials/results/Episearch/the first highest score cluster/MS00030-err/
- supplementary materials/results/Episearch/the first highest score cluster/MS00030-err/1TET.pdb
- supplementary materials/results/Episearch/the first highest score cluster/MS00030-err/1TET_P.pdb
- supplementary materials/results/Episearch/the first highest score cluster/MS00030-err/EP00030.txt
- supplementary materials/results/Episearch/the first highest score cluster/MS00030-err/MS00030.txt
- supplementary materials/results/Episearch/the first highest score cluster/MS00030-err/result.txt
- supplementary materials/results/Episearch/the first highest score cluster/MS00041-ok/
- supplementary materials/results/Episearch/the first highest score cluster/MS00041-ok/1OC0.pdb
- supplementary materials/results/Episearch/the first highest score cluster/MS00041-ok/1OC0_B.pdb
- supplementary materials/results/Episearch/the first highest score cluster/MS00041-ok/EP00041.txt
- supplementary materials/results/Episearch/the first highest score cluster/MS00041-ok/MS00041.txt
- supplementary materials/results/Episearch/the first highest score cluster/MS00041-ok/result.txt
- supplementary materials/results/Episearch/the first highest score cluster/MS00047-ok/
- supplementary materials/results/Episearch/the first highest score cluster/MS00047-ok/1HX1.pdb
- supplementary materials/results/Episearch/the first highest score cluster/MS00047-ok/1HX1_B.pdb
- supplementary materials/results/Episearch/the first highest score cluster/MS00047-ok/EP00047.txt
- supplementary materials/results/Episearch/the first highest score cluster/MS00047-ok/MS00047.txt
- supplementary materials/results/Episearch/the first highest score cluster/MS00047-ok/result.txt
- supplementary materials/results/Episearch/the first highest score cluster/MS00048-ok/
- supplementary materials/results/Episearch/the first highest score cluster/MS00048-ok/1YY9.pdb
- supplementary materials/results/Episearch/the first highest score cluster/MS00048-ok/1YY9_A.pdb
- supplementary materials/results/Episearch/the first highest score cluster/MS00048-ok/EP00048.txt
- supplementary materials/results/Episearch/the first highest score cluster/MS00048-ok/MS00048.txt
- supplementary materials/results/Episearch/the first highest score cluster/MS00048-ok/result.txt
- supplementary materials/results/Episearch/the first highest score cluster/MS00049-ok/
- supplementary materials/results/Episearch/the first highest score cluster/MS00049-ok/1N8Z.pdb
- supplementary materials/results/Episearch/the first highest score cluster/MS00049-ok/1N8Z_C.pdb
- supplementary materials/results/Episearch/the first highest score cluster/MS00049-ok/EP00049.txt
- supplementary materials/results/Episearch/the first highest score cluster/MS00049-ok/MS00049.txt
- supplementary materials/results/Episearch/the first highest score cluster/MS00049-ok/result.txt
- supplementary materials/results/Episearch/the first highest score cluster/MS00052-err/
- supplementary materials/results/Episearch/the first highest score cluster/MS00052-err/2ADF.pdb
- supplementary materials/results/Episearch/the first highest score cluster/MS00052-err/2ADF_A.pdb
- supplementary materials/results/Episearch/the first highest score cluster/MS00052-err/EP00052.txt
- supplementary materials/results/Episearch/the first highest score cluster/MS00052-err/MS00052.txt
- supplementary materials/results/Episearch/the first highest score cluster/MS00052-err/result.txt
- supplementary materials/results/Episearch/the first highest score cluster/MS00053-ok/
- supplementary materials/results/Episearch/the first highest score cluster/MS00053-ok/2ADF.pdb
- supplementary materials/results/Episearch/the first highest score cluster/MS00053-ok/2ADF_A.pdb
- supplementary materials/results/Episearch/the first highest score cluster/MS00053-ok/EP00053.txt
- supplementary materials/results/Episearch/the first highest score cluster/MS00053-ok/MS00053.txt
- supplementary materials/results/Episearch/the first highest score cluster/MS00053-ok/result.txt
[truncated: 1,318 more entries]
