# Supplementary material for: Epitope Prediction Based on Random Peptide Library Screening: Benchmark Dataset and Prediction Tools Evaluation
Source: Molecules. 2011 Jun 16;16(6):4971–93. doi: 10.3390/molecules16064971 (PMC6264216; doi:10.3390/molecules16064971)
Supplement: Supplementary file 1 [file molecules-16-04971-s001.zip › supplementary materials/datasets/MS00012/2OSL.pdb]

HEADER    IMMUNE SYSTEM                           06-FEB-07   2OSL              
TITLE     CRYSTAL STRUCTURE OF RITUXIMAB FAB IN COMPLEX WITH AN                 
TITLE    2 EPITOPE PEPTIDE                                                      
COMPND    MOL_ID: 1;                                                            
COMPND   2 MOLECULE: LIGHT CHAIN OF THE RITUXIMAB FAB FRAGMENT;                 
COMPND   3 CHAIN: L, B;                                                         
COMPND   4 ENGINEERED: YES;                                                     
COMPND   5 OTHER_DETAILS: THE PROTEIN WAS PRODUCED AS A CHIMERIC FAB            
COMPND   6 FRAGMENT. RESIDUES 1-106 IS FROM MURINE AND 107-213 IS               
COMPND   7 FROM HUMAN.;                                                         
COMPND   8 MOL_ID: 2;                                                           
COMPND   9 MOLECULE: HEAVY CHAIN OF THE RITUXIMAB FAB FRAGMENT;                 
COMPND  10 CHAIN: H, A;                                                         
COMPND  11 ENGINEERED: YES;                                                     
COMPND  12 OTHER_DETAILS: THE PROTEIN WAS PRODUCED AS A CHIMERIC FAB            
COMPND  13 FRAGMENT. RESIDUES 1-121 IS FROM MURINE AND 122-224 IS               
COMPND  14 FROM HUMAN.;                                                         
COMPND  15 MOL_ID: 3;                                                           
COMPND  16 MOLECULE: B-LYMPHOCYTE ANTIGEN CD20;                                 
COMPND  17 CHAIN: P, Q;                                                         
COMPND  18 FRAGMENT: EPITOPE PEPTIDE;                                           
COMPND  19 SYNONYM: MEMBRANE-SPANNING 4-DOMAINS SUBFAMILY A MEMBER 1,           
COMPND  20 B-LYMPHOCYTE SURFACE ANTIGEN B1, LEU-16, BP35;                       
COMPND  21 ENGINEERED: YES                                                      
SOURCE    MOL_ID: 1;                                                            
SOURCE   2 ORGANISM_SCIENTIFIC: HOMO SAPIENS, MUS MUSCULUS;                     
SOURCE   3 ORGANISM_COMMON: HUMAN, HOUSE MOUSE;                                 
SOURCE   4 ORGANISM_TAXID: 9606,10090;                                          
SOURCE   5 STRAIN: ,;                                                           
SOURCE   6 OTHER_DETAILS: THE ANTIBODY WAS PURCHASED FROM ROCHE.;               
SOURCE   7 MOL_ID: 2;                                                           
SOURCE   8 ORGANISM_SCIENTIFIC: HOMO SAPIENS, MUS MUSCULUS;                     
SOURCE   9 ORGANISM_COMMON: HUMAN, HOUSE MOUSE;                                 
SOURCE  10 ORGANISM_TAXID: 9606,10090;                                          
SOURCE  11 STRAIN: ,;                                                           
SOURCE  12 OTHER_DETAILS: THE ANTIBODY WAS PURCHASED FROM ROCHE.;               
SOURCE  13 MOL_ID: 3;                                                           
SOURCE  14 SYNTHETIC: YES;                                                      
SOURCE  15 OTHER_DETAILS: THE EPITOPE PEPTIDE WAS SYNTHESIZED AT                
SOURCE  16 SHANGHAI SCIENCE PEPTIDE BIOLOGICAL TECHNOLOGY                       
KEYWDS    FAB-PEPTIDE COMPLEX, RITUXIMAB, CHIMERIC ANTIBODY, IMMUNE             
KEYWDS   2 SYSTEM                                                               
EXPDTA    X-RAY DIFFRACTION                                                     
AUTHOR    J.DU,C.ZHONG,J.DING                                                   
REVDAT   3   24-FEB-09 2OSL    1       VERSN                                    
REVDAT   2   26-JUN-07 2OSL    1       JRNL   REMARK                            
REVDAT   1   10-APR-07 2OSL    0                                                
JRNL        AUTH   J.DU,H.WANG,C.ZHONG,B.PENG,M.ZHANG,B.LI,S.HUO,               
JRNL        AUTH 2 Y.GUO,J.DING                                                 
JRNL        TITL   STRUCTURAL BASIS FOR RECOGNITION OF CD20 BY                  
JRNL        TITL 2 THERAPEUTIC ANTIBODY RITUXIMAB                               
JRNL        REF    J.BIOL.CHEM.                  V. 282 15073 2007              
JRNL        REFN                   ISSN 0021-9258                               
JRNL        PMID   17395584                                                     
JRNL        DOI    10.1074/JBC.M701654200                                       
REMARK   1                                                                      
REMARK   2                                                                      
REMARK   2 RESOLUTION.    2.60 ANGSTROMS.                                       
REMARK   3                                                                      
REMARK   3 REFINEMENT.                                                          
REMARK   3   PROGRAM     : CNS 1.1                                              
REMARK   3   AUTHORS     : BRUNGER,ADAMS,CLORE,DELANO,GROS,GROSSE-              
REMARK   3               : KUNSTLEVE,JIANG,KUSZEWSKI,NILGES, PANNU,             
REMARK   3               : READ,RICE,SIMONSON,WARREN                            
REMARK   3                                                                      
REMARK   3  REFINEMENT TARGET : NULL                                            
REMARK   3                                                                      
REMARK   3  DATA USED IN REFINEMENT.                                            
REMARK   3   RESOLUTION RANGE HIGH (ANGSTROMS) : 2.60                           
REMARK   3   RESOLUTION RANGE LOW  (ANGSTROMS) : 43.97                          
REMARK   3   DATA CUTOFF            (SIGMA(F)) : 0.000                          
REMARK   3   DATA CUTOFF HIGH         (ABS(F)) : 1491027.625                    
REMARK   3   DATA CUTOFF LOW          (ABS(F)) : 0.0000                         
REMARK   3   COMPLETENESS (WORKING+TEST)   (%) : 90.6                           
REMARK   3   NUMBER OF REFLECTIONS             : 29131                          
REMARK   3                                                                      
REMARK   3  FIT TO DATA USED IN REFINEMENT.                                     
REMARK   3   CROSS-VALIDATION METHOD          : THROUGHOUT                      
REMARK   3   FREE R VALUE TEST SET SELECTION  : RANDOM                          
REMARK   3   R VALUE            (WORKING SET) : 0.239                           
REMARK   3   FREE R VALUE                     : 0.296                           
REMARK   3   FREE R VALUE TEST SET SIZE   (%) : 5.000                           
REMARK   3   FREE R VALUE TEST SET COUNT      : 1460                            
REMARK   3   ESTIMATED ERROR OF FREE R VALUE  : 0.008                           
REMARK   3                                                                      
REMARK   3  FIT IN THE HIGHEST RESOLUTION BIN.                                  
REMARK   3   TOTAL NUMBER OF BINS USED           : 6                            
REMARK   3   BIN RESOLUTION RANGE HIGH       (A) : 2.60                         
REMARK   3   BIN RESOLUTION RANGE LOW        (A) : 2.76                         
REMARK   3   BIN COMPLETENESS (WORKING+TEST) (%) : 91.90                        
REMARK   3   REFLECTIONS IN BIN    (WORKING SET) : 4600                         
REMARK   3   BIN R VALUE           (WORKING SET) : 0.3560                       
REMARK   3   BIN FREE R VALUE                    : 0.4280                       
REMARK   3   BIN FREE R VALUE TEST SET SIZE  (%) : 4.80                         
REMARK   3   BIN FREE R VALUE TEST SET COUNT     : 230                          
REMARK   3   ESTIMATED ERROR OF BIN FREE R VALUE : 0.028                        
REMARK   3                                                                      
REMARK   3  NUMBER OF NON-HYDROGEN ATOMS USED IN REFINEMENT.                    
REMARK   3   PROTEIN ATOMS            : 6888                                    
REMARK   3   NUCLEIC ACID ATOMS       : 0                                       
REMARK   3   HETEROGEN ATOMS          : 0                                       
REMARK   3   SOLVENT ATOMS            : 212                                     
REMARK   3                                                                      
REMARK   3  B VALUES.                                                           
REMARK   3   FROM WILSON PLOT           (A**2) : 62.75                          
REMARK   3   MEAN B VALUE      (OVERALL, A**2) : 49.00                          
REMARK   3   OVERALL ANISOTROPIC B VALUE.                                       
REMARK   3    B11 (A**2) : 9.91000                                              
REMARK   3    B22 (A**2) : -1.32000                                             
REMARK   3    B33 (A**2) : -8.59000                                             
REMARK   3    B12 (A**2) : 0.00000                                              
REMARK   3    B13 (A**2) : 0.00000                                              
REMARK   3    B23 (A**2) : 0.00000                                              
REMARK   3                                                                      
REMARK   3  ESTIMATED COORDINATE ERROR.                                         
REMARK   3   ESD FROM LUZZATI PLOT        (A) : 0.37                            
REMARK   3   ESD FROM SIGMAA              (A) : 0.40                            
REMARK   3   LOW RESOLUTION CUTOFF        (A) : 5.00                            
REMARK   3                                                                      
REMARK   3  CROSS-VALIDATED ESTIMATED COORDINATE ERROR.                         
REMARK   3   ESD FROM C-V LUZZATI PLOT    (A) : 0.50                            
REMARK   3   ESD FROM C-V SIGMAA          (A) : 0.57                            
REMARK   3                                                                      
REMARK   3  RMS DEVIATIONS FROM IDEAL VALUES.                                   
REMARK   3   BOND LENGTHS                 (A) : 0.008                           
REMARK   3   BOND ANGLES            (DEGREES) : 1.60                            
REMARK   3   DIHEDRAL ANGLES        (DEGREES) : 29.00                           
REMARK   3   IMPROPER ANGLES        (DEGREES) : 0.88                            
REMARK   3                                                                      
REMARK   3  ISOTROPIC THERMAL MODEL : RESTRAINED                                
REMARK   3                                                                      
REMARK   3  ISOTROPIC THERMAL FACTOR RESTRAINTS.    RMS    SIGMA                
REMARK   3   MAIN-CHAIN BOND              (A**2) : 3.100 ; 1.500                
REMARK   3   MAIN-CHAIN ANGLE             (A**2) : 4.920 ; 2.000                
REMARK   3   SIDE-CHAIN BOND              (A**2) : 3.260 ; 2.000                
REMARK   3   SIDE-CHAIN ANGLE             (A**2) : 5.820 ; 2.500                
REMARK   3                                                                      
REMARK   3  BULK SOLVENT MODELING.                                              
REMARK   3   METHOD USED : FLAT MODEL                                           
REMARK   3   KSOL        : 0.34                                                 
REMARK   3   BSOL        : 35.90                                                
REMARK   3                                                                      
REMARK   3  NCS MODEL : NULL                                                    
REMARK   3                                                                      
REMARK   3  NCS RESTRAINTS.                         RMS   SIGMA/WEIGHT          
REMARK   3   GROUP  1  POSITIONAL            (A) : NULL  ; NULL                 
REMARK   3   GROUP  1  B-FACTOR           (A**2) : NULL  ; NULL                 
REMARK   3                                                                      
REMARK   3  PARAMETER FILE  1  : PROTEIN_REP.PARAM                              
REMARK   3  PARAMETER FILE  2  : WATER_REP.PARAM                                
REMARK   3  PARAMETER FILE  3  : NULL                                           
REMARK   3  TOPOLOGY FILE  1   : PROTEIN.TOP                                    
REMARK   3  TOPOLOGY FILE  2   : WATER.TOP                                      
REMARK   3  TOPOLOGY FILE  3   : NULL                                           
REMARK   3                                                                      
REMARK   3  OTHER REFINEMENT REMARKS: NULL                                      
REMARK   4                                                                      
REMARK   4 2OSL COMPLIES WITH FORMAT V. 3.15, 01-DEC-08                         
REMARK 100                                                                      
REMARK 100 THIS ENTRY HAS BEEN PROCESSED BY PDBJ ON 08-FEB-07.                  
REMARK 100 THE RCSB ID CODE IS RCSB041534.                                      
REMARK 200                                                                      
REMARK 200 EXPERIMENTAL DETAILS                                                 
REMARK 200  EXPERIMENT TYPE                : X-RAY DIFFRACTION                  
REMARK 200  DATE OF DATA COLLECTION        : 20-NOV-06                          
REMARK 200  TEMPERATURE           (KELVIN) : 100                                
REMARK 200  PH                             : 6.5                                
REMARK 200  NUMBER OF CRYSTALS USED        : 1                                  
REMARK 200                                                                      
REMARK 200  SYNCHROTRON              (Y/N) : Y                                  
REMARK 200  RADIATION SOURCE               : PHOTON FACTORY                     
REMARK 200  BEAMLINE                       : AR-NW12A                           
REMARK 200  X-RAY GENERATOR MODEL          : NULL                               
REMARK 200  MONOCHROMATIC OR LAUE    (M/L) : M                                  
REMARK 200  WAVELENGTH OR RANGE        (A) : 1.0000                             
REMARK 200  MONOCHROMATOR                  : NULL                               
REMARK 200  OPTICS                         : NULL                               
REMARK 200                                                                      
REMARK 200  DETECTOR TYPE                  : CCD                                
REMARK 200  DETECTOR MANUFACTURER          : ADSC QUANTUM 210                   
REMARK 200  INTENSITY-INTEGRATION SOFTWARE : HKL-2000                           
REMARK 200  DATA SCALING SOFTWARE          : HKL-2000                           
REMARK 200                                                                      
REMARK 200  NUMBER OF UNIQUE REFLECTIONS   : 29570                              
REMARK 200  RESOLUTION RANGE HIGH      (A) : 2.600                              
REMARK 200  RESOLUTION RANGE LOW       (A) : 50.000                             
REMARK 200  REJECTION CRITERIA  (SIGMA(I)) : NULL                               
REMARK 200                                                                      
REMARK 200 OVERALL.                                                             
REMARK 200  COMPLETENESS FOR RANGE     (%) : 90.6                               
REMARK 200  DATA REDUNDANCY                : 4.100                              
REMARK 200  R MERGE                    (I) : 0.07600                            
REMARK 200  R SYM                      (I) : 0.07600                            
REMARK 200  <I/SIGMA(I)> FOR THE DATA SET  : 7.9000                             
REMARK 200                                                                      
REMARK 200 IN THE HIGHEST RESOLUTION SHELL.                                     
REMARK 200  HIGHEST RESOLUTION SHELL, RANGE HIGH (A) : 2.60                     
REMARK 200  HIGHEST RESOLUTION SHELL, RANGE LOW  (A) : 2.69                     
REMARK 200  COMPLETENESS FOR SHELL     (%) : 91.5                               
REMARK 200  DATA REDUNDANCY IN SHELL       : 3.70                               
REMARK 200  R MERGE FOR SHELL          (I) : 0.43400                            
REMARK 200  R SYM FOR SHELL            (I) : 0.43400                            
REMARK 200  <I/SIGMA(I)> FOR SHELL         : 2.000                              
REMARK 200                                                                      
REMARK 200 DIFFRACTION PROTOCOL: SINGLE WAVELENGTH                              
REMARK 200 METHOD USED TO DETERMINE THE STRUCTURE: MOLECULAR REPLACEMENT        
REMARK 200 SOFTWARE USED: PHASER                                                
REMARK 200 STARTING MODEL: PDB ENTRY 1AD0                                       
REMARK 200                                                                      
REMARK 200 REMARK: NULL                                                         
REMARK 280                                                                      
REMARK 280 CRYSTAL                                                              
REMARK 280 SOLVENT CONTENT, VS   (%): 52.14                                     
REMARK 280 MATTHEWS COEFFICIENT, VM (ANGSTROMS**3/DA): 2.57                     
REMARK 280                                                                      
REMARK 280 CRYSTALLIZATION CONDITIONS: 0.2M CALCIUM ACETATE, 0.1M SODIUM        
REMARK 280  CACODYLATE, 18% PEG8000, PH 6.5, VAPOR DIFFUSION, HANGING           
REMARK 280  DROP, TEMPERATURE 277K                                              
REMARK 290                                                                      
REMARK 290 CRYSTALLOGRAPHIC SYMMETRY                                            
REMARK 290 SYMMETRY OPERATORS FOR SPACE GROUP: P 21 21 21                       
REMARK 290                                                                      
REMARK 290      SYMOP   SYMMETRY                                                
REMARK 290     NNNMMM   OPERATOR                                                
REMARK 290       1555   X,Y,Z                                                   
REMARK 290       2555   -X+1/2,-Y,Z+1/2                                         
REMARK 290       3555   -X,Y+1/2,-Z+1/2                                         
REMARK 290       4555   X+1/2,-Y+1/2,-Z                                         
REMARK 290                                                                      
REMARK 290     WHERE NNN -> OPERATOR NUMBER                                     
REMARK 290           MMM -> TRANSLATION VECTOR                                  
REMARK 290                                                                      
REMARK 290 CRYSTALLOGRAPHIC SYMMETRY TRANSFORMATIONS                            
REMARK 290 THE FOLLOWING TRANSFORMATIONS OPERATE ON THE ATOM/HETATM             
REMARK 290 RECORDS IN THIS ENTRY TO PRODUCE CRYSTALLOGRAPHICALLY                
REMARK 290 RELATED MOLECULES.                                                   
REMARK 290   SMTRY1   1  1.000000  0.000000  0.000000        0.00000            
REMARK 290   SMTRY2   1  0.000000  1.000000  0.000000        0.00000            
REMARK 290   SMTRY3   1  0.000000  0.000000  1.000000        0.00000            
REMARK 290   SMTRY1   2 -1.000000  0.000000  0.000000       48.21050            
REMARK 290   SMTRY2   2  0.000000 -1.000000  0.000000        0.00000            
REMARK 290   SMTRY3   2  0.000000  0.000000  1.000000       53.62050            
REMARK 290   SMTRY1   3 -1.000000  0.000000  0.000000        0.00000            
REMARK 290   SMTRY2   3  0.000000  1.000000  0.000000       49.40450            
REMARK 290   SMTRY3   3  0.000000  0.000000 -1.000000       53.62050            
REMARK 290   SMTRY1   4  1.000000  0.000000  0.000000       48.21050            
REMARK 290   SMTRY2   4  0.000000 -1.000000  0.000000       49.40450            
REMARK 290   SMTRY3   4  0.000000  0.000000 -1.000000        0.00000            
REMARK 290                                                                      
REMARK 290 REMARK: NULL                                                         
REMARK 300                                                                      
REMARK 300 BIOMOLECULE: 1, 2                                                    
REMARK 300 SEE REMARK 350 FOR THE AUTHOR PROVIDED AND/OR PROGRAM                
REMARK 300 GENERATED ASSEMBLY INFORMATION FOR THE STRUCTURE IN                  
REMARK 300 THIS ENTRY. THE REMARK MAY ALSO PROVIDE INFORMATION ON               
REMARK 300 BURIED SURFACE AREA.                                                 
REMARK 300 REMARK: THE BIOLOGICAL ASSEMBLY IS MONOMER.                          
REMARK 350                                                                      
REMARK 350 COORDINATES FOR A COMPLETE MULTIMER REPRESENTING THE KNOWN           
REMARK 350 BIOLOGICALLY SIGNIFICANT OLIGOMERIZATION STATE OF THE                
REMARK 350 MOLECULE CAN BE GENERATED BY APPLYING BIOMT TRANSFORMATIONS          
REMARK 350 GIVEN BELOW.  BOTH NON-CRYSTALLOGRAPHIC AND                          
REMARK 350 CRYSTALLOGRAPHIC OPERATIONS ARE GIVEN.                               
REMARK 350                                                                      
REMARK 350 BIOMOLECULE: 1                                                       
REMARK 350 AUTHOR DETERMINED BIOLOGICAL UNIT: TRIMERIC                          
REMARK 350 APPLY THE FOLLOWING TO CHAINS: L, H, P                               
REMARK 350   BIOMT1   1  1.000000  0.000000  0.000000        0.00000            
REMARK 350   BIOMT2   1  0.000000  1.000000  0.000000        0.00000            
REMARK 350   BIOMT3   1  0.000000  0.000000  1.000000        0.00000            
REMARK 350                                                                      
REMARK 350 BIOMOLECULE: 2                                                       
REMARK 350 AUTHOR DETERMINED BIOLOGICAL UNIT: TRIMERIC                          
REMARK 350 APPLY THE FOLLOWING TO CHAINS: B, A, Q                               
REMARK 350   BIOMT1   1  1.000000  0.000000  0.000000        0.00000            
REMARK 350   BIOMT2   1  0.000000  1.000000  0.000000        0.00000            
REMARK 350   BIOMT3   1  0.000000  0.000000  1.000000        0.00000            
REMARK 465                                                                      
REMARK 465 MISSING RESIDUES                                                     
REMARK 465 THE FOLLOWING RESIDUES WERE NOT LOCATED IN THE                       
REMARK 465 EXPERIMENT. (M=MODEL NUMBER; RES=RESIDUE NAME; C=CHAIN               
REMARK 465 IDENTIFIER; SSSEQ=SEQUENCE NUMBER; I=INSERTION CODE.)                
REMARK 465                                                                      
REMARK 465   M RES C SSSEQI                                                     
REMARK 465     LYS A   222                                                      
REMARK 465     SER A   223                                                      
REMARK 465     CYS A   224                                                      
REMARK 465     ASN P   163                                                      
REMARK 465     ILE P   164                                                      
REMARK 465     TYR P   165                                                      
REMARK 465     ASN P   166                                                      
REMARK 465     GLN P   187                                                      
REMARK 465     ASN Q   163                                                      
REMARK 465     ILE Q   164                                                      
REMARK 465     GLN Q   187                                                      
REMARK 500                                                                      
REMARK 500 GEOMETRY AND STEREOCHEMISTRY                                         
REMARK 500 SUBTOPIC: TORSION ANGLES                                             
REMARK 500                                                                      
REMARK 500 TORSION ANGLES OUTSIDE THE EXPECTED RAMACHANDRAN REGIONS:            
REMARK 500 (M=MODEL NUMBER; RES=RESIDUE NAME; C=CHAIN IDENTIFIER;               
REMARK 500 SSEQ=SEQUENCE NUMBER; I=INSERTION CODE).                             
REMARK 500                                                                      
REMARK 500 STANDARD TABLE:                                                      
REMARK 500 FORMAT:(10X,I3,1X,A3,1X,A1,I4,A1,4X,F7.2,3X,F7.2)                    
REMARK 500                                                                      
REMARK 500 EXPECTED VALUES: GJ KLEYWEGT AND TA JONES (1996). PHI/PSI-           
REMARK 500 CHOLOGY: RAMACHANDRAN REVISITED. STRUCTURE 4, 1395 - 1400            
REMARK 500                                                                      
REMARK 500  M RES CSSEQI        PSI       PHI                                   
REMARK 500    THR L  50      -51.33     65.09                                   
REMARK 500    GLU L  80        6.85    -68.09                                   
REMARK 500    ALA L  83      177.95    163.68                                   
REMARK 500    LYS L 125       30.15    -83.12                                   
REMARK 500    SER L 126       -5.69   -150.40                                   
REMARK 500    LYS L 189      -64.43    -95.18                                   
REMARK 500    GLN L 198      -39.16    -38.38                                   
REMARK 500    CYS H  22       86.62   -164.50                                   
REMARK 500    SER H  85       71.28     32.03                                   
REMARK 500    ALA H  92     -171.40   -175.42                                   
REMARK 500    TYR H 101       83.58     60.29                                   
REMARK 500    LYS H 137      179.41     52.64                                   
REMARK 500    THR H 168      -35.94   -130.05                                   
REMARK 500    PRO H 210       11.62    -59.78                                   
REMARK 500    SER H 211        9.99   -150.04                                   
REMARK 500    PRO B  15      106.27    -58.09                                   
REMARK 500    THR B  50      -54.42     67.65                                   
REMARK 500    ALA B  83     -166.01    179.37                                   
REMARK 500    LYS B 125      -72.73    -71.43                                   
REMARK 500    ALA B 129      113.56     57.96                                   
REMARK 500    ASN B 137       75.49     42.55                                   
REMARK 500    LYS B 168      -63.36    -93.15                                   
REMARK 500    LEU B 180     -131.78   -123.33                                   
REMARK 500    PRO A  53      -39.35    -38.74                                   
REMARK 500    GLN A  62      -41.17    -26.01                                   
REMARK 500    SER A  85       83.82     44.55                                   
REMARK 500    ALA A  92     -162.70   -175.71                                   
REMARK 500    THR A 100      -68.52   -137.15                                   
REMARK 500    THR A 139       56.80     39.89                                   
REMARK 500    ASP A 152       79.18     66.56                                   
REMARK 500    PRO A 155     -154.02   -108.15                                   
REMARK 500    PRO A 210        5.62    -68.65                                   
REMARK 500    SER P 173        2.62    -66.58                                   
REMARK 500    LYS P 175      -37.86    -33.59                                   
REMARK 500    PRO Q 172      -37.92    -38.50                                   
REMARK 500    SER Q 173        1.11    -63.12                                   
REMARK 500                                                                      
REMARK 500 REMARK: NULL                                                         
REMARK 525                                                                      
REMARK 525 SOLVENT                                                              
REMARK 525                                                                      
REMARK 525 THE SOLVENT MOLECULES HAVE CHAIN IDENTIFIERS THAT                    
REMARK 525 INDICATE THE POLYMER CHAIN WITH WHICH THEY ARE MOST                  
REMARK 525 CLOSELY ASSOCIATED. THE REMARK LISTS ALL THE SOLVENT                 
REMARK 525 MOLECULES WHICH ARE MORE THAN 5A AWAY FROM THE                       
REMARK 525 NEAREST POLYMER CHAIN (M = MODEL NUMBER;                             
REMARK 525 RES=RESIDUE NAME; C=CHAIN IDENTIFIER; SSEQ=SEQUENCE                  
REMARK 525 NUMBER; I=INSERTION CODE):                                           
REMARK 525                                                                      
REMARK 525  M RES CSSEQI                                                        
REMARK 525    HOH B 232        DISTANCE =  5.81 ANGSTROMS                       
REMARK 999                                                                      
REMARK 999 SEQUENCE                                                             
REMARK 999 SEQUENCE DATABASE REFERENCES FOR CHAIN L, B AND                      
REMARK 999 CHAIN H, A DO NOT CURRENTLY EXIST.                                   
DBREF  2OSL P  163   187  UNP    P11836   CD20_HUMAN     163    187             
DBREF  2OSL Q  163   187  UNP    P11836   CD20_HUMAN     163    187             
DBREF  2OSL L    1   213  PDB    2OSL     2OSL             1    213             
DBREF  2OSL H    1   224  PDB    2OSL     2OSL             1    224             
DBREF  2OSL B    1   213  PDB    2OSL     2OSL             1    213             
DBREF  2OSL A    1   224  PDB    2OSL     2OSL             1    224             
SEQRES   1 L  213  GLN ILE VAL LEU SER GLN SER PRO ALA ILE LEU SER ALA          
SEQRES   2 L  213  SER PRO GLY GLU LYS VAL THR MET THR CYS ARG ALA SER          
SEQRES   3 L  213  SER SER VAL SER TYR ILE HIS TRP PHE GLN GLN LYS PRO          
SEQRES   4 L  213  GLY SER SER PRO LYS PRO TRP ILE TYR ALA THR SER ASN          
SEQRES   5 L  213  LEU ALA SER GLY VAL PRO VAL ARG PHE SER GLY SER GLY          
SEQRES   6 L  213  SER GLY THR SER TYR SER LEU THR ILE SER ARG VAL GLU          
SEQRES   7 L  213  ALA GLU ASP ALA ALA THR TYR TYR CYS GLN GLN TRP THR          
SEQRES   8 L  213  SER ASN PRO PRO THR PHE GLY GLY GLY THR LYS LEU GLU          
SEQRES   9 L  213  ILE LYS ARG THR VAL ALA ALA PRO SER VAL PHE ILE PHE          
SEQRES  10 L  213  PRO PRO SER ASP GLU GLN LEU LYS SER GLY THR ALA SER          
SEQRES  11 L  213  VAL VAL CYS LEU LEU ASN ASN PHE TYR PRO ARG GLU ALA          
SEQRES  12 L  213  LYS VAL GLN TRP LYS VAL ASP ASN ALA LEU GLN SER GLY          
SEQRES  13 L  213  ASN SER GLN GLU SER VAL THR GLU GLN ASP SER LYS ASP          
SEQRES  14 L  213  SER THR TYR SER LEU SER SER THR LEU THR LEU SER LYS          
SEQRES  15 L  213  ALA ASP TYR GLU LYS HIS LYS VAL TYR ALA CYS GLU VAL          
SEQRES  16 L  213  THR HIS GLN GLY LEU SER SER PRO VAL THR LYS SER PHE          
SEQRES  17 L  213  ASN ARG GLY GLU CYS                                          
SEQRES   1 H  224  GLN VAL GLN LEU GLN GLN PRO GLY ALA GLU LEU VAL LYS          
SEQRES   2 H  224  PRO GLY ALA SER VAL LYS MET SER CYS LYS ALA SER GLY          
SEQRES   3 H  224  TYR THR PHE THR SER TYR ASN MET HIS TRP VAL LYS GLN          
SEQRES   4 H  224  THR PRO GLY ARG GLY LEU GLU TRP ILE GLY ALA ILE TYR          
SEQRES   5 H  224  PRO GLY ASN GLY ASP THR SER TYR ASN GLN LYS PHE LYS          
SEQRES   6 H  224  GLY LYS ALA THR LEU THR ALA ASP LYS SER SER SER THR          
SEQRES   7 H  224  ALA TYR MET GLN LEU SER SER LEU THR SER GLU ASP SER          
SEQRES   8 H  224  ALA VAL TYR TYR CYS ALA ARG SER THR TYR TYR GLY GLY          
SEQRES   9 H  224  ASP TRP TYR PHE ASN VAL TRP GLY ALA GLY THR THR VAL          
SEQRES  10 H  224  THR VAL SER ALA ALA SER THR LYS GLY PRO SER VAL PHE          
SEQRES  11 H  224  PRO LEU ALA PRO SER SER LYS SER THR SER GLY GLY THR          
SEQRES  12 H  224  ALA ALA LEU GLY CYS LEU VAL LYS ASP TYR PHE PRO GLU          
SEQRES  13 H  224  PRO VAL THR VAL SER TRP ASN SER GLY ALA LEU THR SER          
SEQRES  14 H  224  GLY VAL HIS THR PHE PRO ALA VAL LEU GLN SER SER GLY          
SEQRES  15 H  224  LEU TYR SER LEU SER SER VAL VAL THR VAL PRO SER SER          
SEQRES  16 H  224  SER LEU GLY THR GLN THR TYR ILE CYS ASN VAL ASN HIS          
SEQRES  17 H  224  LYS PRO SER ASN THR LYS VAL ASP LYS LYS VAL GLU PRO          
SEQRES  18 H  224  LYS SER CYS                                                  
SEQRES   1 B  213  GLN ILE VAL LEU SER GLN SER PRO ALA ILE LEU SER ALA          
SEQRES   2 B  213  SER PRO GLY GLU LYS VAL THR MET THR CYS ARG ALA SER          
SEQRES   3 B  213  SER SER VAL SER TYR ILE HIS TRP PHE GLN GLN LYS PRO          
SEQRES   4 B  213  GLY SER SER PRO LYS PRO TRP ILE TYR ALA THR SER ASN          
SEQRES   5 B  213  LEU ALA SER GLY VAL PRO VAL ARG PHE SER GLY SER GLY          
SEQRES   6 B  213  SER GLY THR SER TYR SER LEU THR ILE SER ARG VAL GLU          
SEQRES   7 B  213  ALA GLU ASP ALA ALA THR TYR TYR CYS GLN GLN TRP THR          
SEQRES   8 B  213  SER ASN PRO PRO THR PHE GLY GLY GLY THR LYS LEU GLU          
SEQRES   9 B  213  ILE LYS ARG THR VAL ALA ALA PRO SER VAL PHE ILE PHE          
SEQRES  10 B  213  PRO PRO SER ASP GLU GLN LEU LYS SER GLY THR ALA SER          
SEQRES  11 B  213  VAL VAL CYS LEU LEU ASN ASN PHE TYR PRO ARG GLU ALA          
SEQRES  12 B  213  LYS VAL GLN TRP LYS VAL ASP ASN ALA LEU GLN SER GLY          
SEQRES  13 B  213  ASN SER GLN GLU SER VAL THR GLU GLN ASP SER LYS ASP          
SEQRES  14 B  213  SER THR TYR SER LEU SER SER THR LEU THR LEU SER LYS          
SEQRES  15 B  213  ALA ASP TYR GLU LYS HIS LYS VAL TYR ALA CYS GLU VAL          
SEQRES  16 B  213  THR HIS GLN GLY LEU SER SER PRO VAL THR LYS SER PHE          
SEQRES  17 B  213  ASN ARG GLY GLU CYS                                          
SEQRES   1 A  224  GLN VAL GLN LEU GLN GLN PRO GLY ALA GLU LEU VAL LYS          
SEQRES   2 A  224  PRO GLY ALA SER VAL LYS MET SER CYS LYS ALA SER GLY          
SEQRES   3 A  224  TYR THR PHE THR SER TYR ASN MET HIS TRP VAL LYS GLN          
SEQRES   4 A  224  THR PRO GLY ARG GLY LEU GLU TRP ILE GLY ALA ILE TYR          
SEQRES   5 A  224  PRO GLY ASN GLY ASP THR SER TYR ASN GLN LYS PHE LYS          
SEQRES   6 A  224  GLY LYS ALA THR LEU THR ALA ASP LYS SER SER SER THR          
SEQRES   7 A  224  ALA TYR MET GLN LEU SER SER LEU THR SER GLU ASP SER          
SEQRES   8 A  224  ALA VAL TYR TYR CYS ALA ARG SER THR TYR TYR GLY GLY          
SEQRES   9 A  224  ASP TRP TYR PHE ASN VAL TRP GLY ALA GLY THR THR VAL          
SEQRES  10 A  224  THR VAL SER ALA ALA SER THR LYS GLY PRO SER VAL PHE          
SEQRES  11 A  224  PRO LEU ALA PRO SER SER LYS SER THR SER GLY GLY THR          
SEQRES  12 A  224  ALA ALA LEU GLY CYS LEU VAL LYS ASP TYR PHE PRO GLU          
SEQRES  13 A  224  PRO VAL THR VAL SER TRP ASN SER GLY ALA LEU THR SER          
SEQRES  14 A  224  GLY VAL HIS THR PHE PRO ALA VAL LEU GLN SER SER GLY          
SEQRES  15 A  224  LEU TYR SER LEU SER SER VAL VAL THR VAL PRO SER SER          
SEQRES  16 A  224  SER LEU GLY THR GLN THR TYR ILE CYS ASN VAL ASN HIS          
SEQRES  17 A  224  LYS PRO SER ASN THR LYS VAL ASP LYS LYS VAL GLU PRO          
SEQRES  18 A  224  LYS SER CYS                                                  
SEQRES   1 P   25  ASN ILE TYR ASN CYS GLU PRO ALA ASN PRO SER GLU LYS          
SEQRES   2 P   25  ASN SER PRO SER THR GLN TYR CYS TYR SER ILE GLN              
SEQRES   1 Q   25  ASN ILE TYR ASN CYS GLU PRO ALA ASN PRO SER GLU LYS          
SEQRES   2 Q   25  ASN SER PRO SER THR GLN TYR CYS TYR SER ILE GLN              
FORMUL   7  HOH   *212(H2 O)                                                    
HELIX    1   1 GLU L   78  ALA L   82  5                                   5    
HELIX    2   2 SER L  120  LYS L  125  1                                   6    
HELIX    3   3 LYS L  182  GLU L  186  1                                   5    
HELIX    4   4 THR H   28  TYR H   32  5                                   5    
HELIX    5   5 GLN H   62  LYS H   65  5                                   4    
HELIX    6   6 THR H   87  SER H   91  5                                   5    
HELIX    7   7 SER H  195  GLY H  198  5                                   4    
HELIX    8   8 LYS H  209  ASN H  212  5                                   4    
HELIX    9   9 GLU B   78  ALA B   82  5                                   5    
HELIX   10  10 SER B  120  SER B  126  1                                   7    
HELIX   11  11 SER B  181  GLU B  186  1                                   6    
HELIX   12  12 THR A   28  TYR A   32  5                                   5    
HELIX   13  13 GLN A   62  LYS A   65  5                                   4    
HELIX   14  14 THR A   87  SER A   91  5                                   5    
HELIX   15  15 SER A  164  ALA A  166  5                                   3    
HELIX   16  16 LYS A  209  ASN A  212  5                                   4    
HELIX   17  17 ASN P  171  LYS P  175  5                                   5    
HELIX   18  18 SER P  177  SER P  185  1                                   9    
HELIX   19  19 ASN Q  171  LYS Q  175  5                                   5    
HELIX   20  20 SER Q  177  SER Q  185  1                                   9    
SHEET    1   A 4 LEU L   4  SER L   7  0                                        
SHEET    2   A 4 VAL L  19  ALA L  25 -1  O  ARG L  24   N  SER L   5           
SHEET    3   A 4 SER L  69  ILE L  74 -1  O  LEU L  72   N  MET L  21           
SHEET    4   A 4 PHE L  61  SER L  66 -1  N  SER L  66   O  SER L  69           
SHEET    1   B 6 ILE L  10  ALA L  13  0                                        
SHEET    2   B 6 THR L 101  ILE L 105  1  O  LYS L 102   N  LEU L  11           
SHEET    3   B 6 ALA L  83  GLN L  89 -1  N  ALA L  83   O  LEU L 103           
SHEET    4   B 6 ILE L  32  GLN L  37 -1  N  PHE L  35   O  TYR L  86           
SHEET    5   B 6 LYS L  44  TYR L  48 -1  O  LYS L  44   N  GLN L  36           
SHEET    6   B 6 ASN L  52  LEU L  53 -1  O  ASN L  52   N  TYR L  48           
SHEET    1   C 4 ILE L  10  ALA L  13  0                                        
SHEET    2   C 4 THR L 101  ILE L 105  1  O  LYS L 102   N  LEU L  11           
SHEET    3   C 4 ALA L  83  GLN L  89 -1  N  ALA L  83   O  LEU L 103           
SHEET    4   C 4 THR L  96  PHE L  97 -1  O  THR L  96   N  GLN L  89           
SHEET    1   D 4 SER L 113  PHE L 117  0                                        
SHEET    2   D 4 THR L 128  PHE L 138 -1  O  LEU L 134   N  PHE L 115           
SHEET    3   D 4 TYR L 172  SER L 181 -1  O  LEU L 178   N  VAL L 131           
SHEET    4   D 4 SER L 158  VAL L 162 -1  N  SER L 161   O  SER L 175           
SHEET    1   E 4 ALA L 152  LEU L 153  0                                        
SHEET    2   E 4 LYS L 144  VAL L 149 -1  N  VAL L 149   O  ALA L 152           
SHEET    3   E 4 VAL L 190  THR L 196 -1  O  ALA L 192   N  LYS L 148           
SHEET    4   E 4 VAL L 204  ASN L 209 -1  O  VAL L 204   N  VAL L 195           
SHEET    1   F 4 GLN H   3  GLN H   5  0                                        
SHEET    2   F 4 VAL H  18  SER H  25 -1  O  LYS H  23   N  GLN H   5           
SHEET    3   F 4 THR H  78  LEU H  83 -1  O  LEU H  83   N  VAL H  18           
SHEET    4   F 4 ALA H  68  ASP H  73 -1  N  THR H  71   O  TYR H  80           
SHEET    1   G 6 ALA H   9  VAL H  12  0                                        
SHEET    2   G 6 THR H 115  VAL H 119  1  O  THR H 118   N  VAL H  12           
SHEET    3   G 6 ALA H  92  THR H 100 -1  N  ALA H  92   O  VAL H 117           
SHEET    4   G 6 MET H  34  THR H  40 -1  N  HIS H  35   O  ALA H  97           
SHEET    5   G 6 GLY H  44  ILE H  51 -1  O  GLU H  46   N  LYS H  38           
SHEET    6   G 6 THR H  58  TYR H  60 -1  O  SER H  59   N  ALA H  50           
SHEET    1   H 4 ALA H   9  VAL H  12  0                                        
SHEET    2   H 4 THR H 115  VAL H 119  1  O  THR H 118   N  VAL H  12           
SHEET    3   H 4 ALA H  92  THR H 100 -1  N  ALA H  92   O  VAL H 117           
SHEET    4   H 4 TYR H 107  TRP H 111 -1  O  VAL H 110   N  ARG H  98           
SHEET    1   I 4 SER H 128  LEU H 132  0                                        
SHEET    2   I 4 THR H 143  TYR H 153 -1  O  LEU H 149   N  PHE H 130           
SHEET    3   I 4 TYR H 184  PRO H 193 -1  O  VAL H 190   N  LEU H 146           
SHEET    4   I 4 VAL H 171  THR H 173 -1  N  HIS H 172   O  VAL H 189           
SHEET    1   J 4 SER H 128  LEU H 132  0                                        
SHEET    2   J 4 THR H 143  TYR H 153 -1  O  LEU H 149   N  PHE H 130           
SHEET    3   J 4 TYR H 184  PRO H 193 -1  O  VAL H 190   N  LEU H 146           
SHEET    4   J 4 VAL H 177  LEU H 178 -1  N  VAL H 177   O  SER H 185           
SHEET    1   K 3 THR H 159  TRP H 162  0                                        
SHEET    2   K 3 ILE H 203  HIS H 208 -1  O  ASN H 207   N  THR H 159           
SHEET    3   K 3 THR H 213  LYS H 218 -1  O  VAL H 215   N  VAL H 206           
SHEET    1   L 4 LEU B   4  SER B   7  0                                        
SHEET    2   L 4 VAL B  19  ALA B  25 -1  O  THR B  22   N  SER B   7           
SHEET    3   L 4 SER B  69  ILE B  74 -1  O  ILE B  74   N  VAL B  19           
SHEET    4   L 4 PHE B  61  SER B  66 -1  N  SER B  64   O  SER B  71           
SHEET    1   M 6 ILE B  10  ALA B  13  0                                        
SHEET    2   M 6 THR B 101  ILE B 105  1  O  LYS B 102   N  LEU B  11           
SHEET    3   M 6 ALA B  83  GLN B  89 -1  N  ALA B  83   O  LEU B 103           
SHEET    4   M 6 ILE B  32  GLN B  37 -1  N  PHE B  35   O  TYR B  86           
SHEET    5   M 6 LYS B  44  TYR B  48 -1  O  LYS B  44   N  GLN B  36           
SHEET    6   M 6 ASN B  52  LEU B  53 -1  O  ASN B  52   N  TYR B  48           
SHEET    1   N 4 ILE B  10  ALA B  13  0                                        
SHEET    2   N 4 THR B 101  ILE B 105  1  O  LYS B 102   N  LEU B  11           
SHEET    3   N 4 ALA B  83  GLN B  89 -1  N  ALA B  83   O  LEU B 103           
SHEET    4   N 4 THR B  96  PHE B  97 -1  O  THR B  96   N  GLN B  89           
SHEET    1   O 4 SER B 113  PHE B 117  0                                        
SHEET    2   O 4 SER B 130  PHE B 138 -1  O  LEU B 134   N  PHE B 115           
SHEET    3   O 4 TYR B 172  THR B 179 -1  O  SER B 176   N  CYS B 133           
SHEET    4   O 4 SER B 158  VAL B 162 -1  N  SER B 161   O  SER B 175           
SHEET    1   P 4 ALA B 152  LEU B 153  0                                        
SHEET    2   P 4 LYS B 144  VAL B 149 -1  N  VAL B 149   O  ALA B 152           
SHEET    3   P 4 VAL B 190  THR B 196 -1  O  ALA B 192   N  LYS B 148           
SHEET    4   P 4 VAL B 204  ASN B 209 -1  O  VAL B 204   N  VAL B 195           
SHEET    1   Q 4 GLN A   3  GLN A   5  0                                        
SHEET    2   Q 4 VAL A  18  SER A  25 -1  O  LYS A  23   N  GLN A   5           
SHEET    3   Q 4 THR A  78  LEU A  83 -1  O  LEU A  83   N  VAL A  18           
SHEET    4   Q 4 ALA A  68  ASP A  73 -1  N  THR A  71   O  TYR A  80           
SHEET    1   R 6 ALA A   9  VAL A  12  0                                        
SHEET    2   R 6 THR A 115  VAL A 119  1  O  THR A 118   N  VAL A  12           
SHEET    3   R 6 ALA A  92  SER A  99 -1  N  ALA A  92   O  VAL A 117           
SHEET    4   R 6 MET A  34  THR A  40 -1  N  VAL A  37   O  TYR A  95           
SHEET    5   R 6 GLY A  44  ILE A  51 -1  O  ILE A  51   N  MET A  34           
SHEET    6   R 6 THR A  58  TYR A  60 -1  O  SER A  59   N  ALA A  50           
SHEET    1   S 4 ALA A   9  VAL A  12  0                                        
SHEET    2   S 4 THR A 115  VAL A 119  1  O  THR A 118   N  VAL A  12           
SHEET    3   S 4 ALA A  92  SER A  99 -1  N  ALA A  92   O  VAL A 117           
SHEET    4   S 4 PHE A 108  TRP A 111 -1  O  VAL A 110   N  ARG A  98           
SHEET    1   T 4 SER A 128  LEU A 132  0                                        
SHEET    2   T 4 ALA A 144  TYR A 153 -1  O  LEU A 149   N  PHE A 130           
SHEET    3   T 4 TYR A 184  VAL A 192 -1  O  VAL A 190   N  LEU A 146           
SHEET    4   T 4 VAL A 171  THR A 173 -1  N  HIS A 172   O  VAL A 189           
SHEET    1   U 4 SER A 128  LEU A 132  0                                        
SHEET    2   U 4 ALA A 144  TYR A 153 -1  O  LEU A 149   N  PHE A 130           
SHEET    3   U 4 TYR A 184  VAL A 192 -1  O  VAL A 190   N  LEU A 146           
SHEET    4   U 4 VAL A 177  LEU A 178 -1  N  VAL A 177   O  SER A 185           
SHEET    1   V 3 THR A 159  TRP A 162  0                                        
SHEET    2   V 3 ILE A 203  HIS A 208 -1  O  ASN A 205   N  SER A 161           
SHEET    3   V 3 THR A 213  LYS A 218 -1  O  THR A 213   N  HIS A 208           
SSBOND   1 CYS L   23    CYS L   87                          1555   1555  2.04  
SSBOND   2 CYS L  133    CYS L  193                          1555   1555  2.02  
SSBOND   3 CYS L  213    CYS H  224                          1555   1555  2.03  
SSBOND   4 CYS H   22    CYS H   96                          1555   1555  2.04  
SSBOND   5 CYS H  148    CYS H  204                          1555   1555  2.03  
SSBOND   6 CYS B   23    CYS B   87                          1555   1555  2.03  
SSBOND   7 CYS B  133    CYS B  193                          1555   1555  2.02  
SSBOND   8 CYS A   22    CYS A   96                          1555   1555  2.03  
SSBOND   9 CYS A  148    CYS A  204                          1555   1555  2.03  
SSBOND  10 CYS P  167    CYS P  183                          1555   1555  2.04  
SSBOND  11 CYS Q  167    CYS Q  183                          1555   1555  2.04  
CISPEP   1 SER L    7    PRO L    8          0         0.12                     
CISPEP   2 ASN L   93    PRO L   94          0        -1.37                     
CISPEP   3 TYR L  139    PRO L  140          0         0.36                     
CISPEP   4 PHE H  154    PRO H  155          0         0.91                     
CISPEP   5 GLU H  156    PRO H  157          0        -1.07                     
CISPEP   6 SER B    7    PRO B    8          0        -0.16                     
CISPEP   7 ASN B   93    PRO B   94          0         1.73                     
CISPEP   8 TYR B  139    PRO B  140          0        -0.52                     
CISPEP   9 PHE A  154    PRO A  155          0        -0.75                     
CISPEP  10 GLU A  156    PRO A  157          0        -0.96                     
CRYST1   96.421   98.809  107.241  90.00  90.00  90.00 P 21 21 21    8          
ORIGX1      1.000000  0.000000  0.000000        0.00000                         
ORIGX2      0.000000  1.000000  0.000000        0.00000                         
ORIGX3      0.000000  0.000000  1.000000        0.00000                         
SCALE1      0.010371  0.000000  0.000000        0.00000                         
SCALE2      0.000000  0.010121  0.000000        0.00000                         
SCALE3      0.000000  0.000000  0.009325        0.00000                         
ATOM      1  N   GLN L   1      23.332  52.901 -20.613  1.00 62.86           N  
ATOM      2  CA  GLN L   1      21.946  52.459 -20.950  1.00 65.79           C  
ATOM      3  C   GLN L   1      21.011  53.663 -21.105  1.00 60.13           C  
ATOM      4  O   GLN L   1      21.011  54.571 -20.271  1.00 59.04           O  
ATOM      5  CB  GLN L   1      21.405  51.524 -19.856  1.00 76.03           C  
ATOM      6  CG  GLN L   1      21.105  52.204 -18.517  1.00 87.04           C  
ATOM      7  CD  GLN L   1      19.618  52.162 -18.139  1.00 93.95           C  
ATOM      8  OE1 GLN L   1      18.808  52.964 -18.621  1.00 96.38           O  
ATOM      9  NE2 GLN L   1      19.258  51.212 -17.275  1.00 96.58           N  
ATOM     10  N   ILE L   2      20.223  53.672 -22.176  1.00 54.44           N  
ATOM     11  CA  ILE L   2      19.288  54.764 -22.429  1.00 48.80           C  
ATOM     12  C   ILE L   2      18.052  54.645 -21.532  1.00 45.13           C  
ATOM     13  O   ILE L   2      17.530  53.556 -21.314  1.00 46.17           O  
ATOM     14  CB  ILE L   2      18.854  54.779 -23.918  1.00 48.57           C  
ATOM     15  CG1 ILE L   2      19.759  55.712 -24.718  1.00 49.01           C  
ATOM     16  CG2 ILE L   2      17.405  55.205 -24.053  1.00 48.17           C  
ATOM     17  CD1 ILE L   2      21.075  55.107 -25.112  1.00 49.15           C  
ATOM     18  N   VAL L   3      17.588  55.772 -21.015  1.00 41.07           N  
ATOM     19  CA  VAL L   3      16.428  55.782 -20.139  1.00 37.04           C  
ATOM     20  C   VAL L   3      15.147  56.101 -20.881  1.00 37.04           C  
ATOM     21  O   VAL L   3      15.021  57.151 -21.508  1.00 35.36           O  
ATOM     22  CB  VAL L   3      16.566  56.838 -19.036  1.00 35.20           C  
ATOM     23  CG1 VAL L   3      15.291  56.877 -18.205  1.00 32.46           C  
ATOM     24  CG2 VAL L   3      17.786  56.531 -18.184  1.00 32.36           C  
ATOM     25  N   LEU L   4      14.190  55.191 -20.796  1.00 35.63           N  
ATOM     26  CA  LEU L   4      12.910  55.389 -21.441  1.00 34.43           C  
ATOM     27  C   LEU L   4      11.903  55.775 -20.368  1.00 38.04           C  
ATOM     28  O   LEU L   4      11.708  55.039 -19.407  1.00 38.56           O  
ATOM     29  CB  LEU L   4      12.481  54.107 -22.145  1.00 30.45           C  
ATOM     30  CG  LEU L   4      13.350  53.644 -23.321  1.00 27.11           C  
ATOM     31  CD1 LEU L   4      12.777  52.339 -23.886  1.00 24.24           C  
ATOM     32  CD2 LEU L   4      13.379  54.723 -24.403  1.00 23.33           C  
ATOM     33  N   SER L   5      11.289  56.946 -20.524  1.00 40.86           N  
ATOM     34  CA  SER L   5      10.290  57.448 -19.579  1.00 41.95           C  
ATOM     35  C   SER L   5       8.931  57.375 -20.247  1.00 43.36           C  
ATOM     36  O   SER L   5       8.745  57.946 -21.321  1.00 42.66           O  
ATOM     37  CB  SER L   5      10.564  58.906 -19.232  1.00 41.79           C  
ATOM     38  OG  SER L   5      11.859  59.068 -18.694  1.00 43.54           O  
ATOM     39  N   GLN L   6       7.985  56.686 -19.620  1.00 42.38           N  
ATOM     40  CA  GLN L   6       6.649  56.561 -20.180  1.00 40.69           C  
ATOM     41  C   GLN L   6       5.637  57.421 -19.455  1.00 41.18           C  
ATOM     42  O   GLN L   6       5.815  57.755 -18.284  1.00 45.49           O  
ATOM     43  CB  GLN L   6       6.193  55.108 -20.118  1.00 37.75           C  
ATOM     44  CG  GLN L   6       6.405  54.360 -21.401  1.00 33.68           C  
ATOM     45  CD  GLN L   6       6.182  52.890 -21.232  1.00 30.39           C  
ATOM     46  OE1 GLN L   6       7.031  52.189 -20.686  1.00 29.62           O  
ATOM     47  NE2 GLN L   6       5.029  52.407 -21.684  1.00 28.05           N  
ATOM     48  N   SER L   7       4.574  57.792 -20.151  1.00 43.91           N  
ATOM     49  CA  SER L   7       3.525  58.580 -19.524  1.00 47.27           C  
ATOM     50  C   SER L   7       2.254  58.450 -20.357  1.00 41.11           C  
ATOM     51  O   SER L   7       2.311  58.325 -21.576  1.00 37.17           O  
ATOM     52  CB  SER L   7       3.949  60.052 -19.390  1.00 55.19           C  
ATOM     53  OG  SER L   7       4.055  60.682 -20.659  1.00 64.57           O  
ATOM     54  N   PRO L   8       1.088  58.430 -19.699  1.00 35.54           N  
ATOM     55  CA  PRO L   8       0.961  58.527 -18.243  1.00 37.14           C  
ATOM     56  C   PRO L   8       1.208  57.186 -17.544  1.00 39.34           C  
ATOM     57  O   PRO L   8       1.192  56.131 -18.178  1.00 41.37           O  
ATOM     58  CB  PRO L   8      -0.469  59.009 -18.074  1.00 36.20           C  
ATOM     59  CG  PRO L   8      -1.164  58.273 -19.158  1.00 34.29           C  
ATOM     60  CD  PRO L   8      -0.240  58.536 -20.329  1.00 35.00           C  
ATOM     61  N   ALA L   9       1.430  57.233 -16.235  1.00 38.63           N  
ATOM     62  CA  ALA L   9       1.675  56.020 -15.453  1.00 35.44           C  
ATOM     63  C   ALA L   9       0.439  55.164 -15.529  1.00 36.62           C  
ATOM     64  O   ALA L   9       0.522  53.968 -15.768  1.00 37.89           O  
ATOM     65  CB  ALA L   9       1.970  56.372 -14.013  1.00 26.16           C  
ATOM     66  N   ILE L  10      -0.706  55.792 -15.292  1.00 38.73           N  
ATOM     67  CA  ILE L  10      -1.985  55.114 -15.357  1.00 38.66           C  
ATOM     68  C   ILE L  10      -2.860  55.860 -16.358  1.00 37.70           C  
ATOM     69  O   ILE L  10      -2.951  57.088 -16.339  1.00 40.31           O  
ATOM     70  CB  ILE L  10      -2.706  55.111 -13.992  1.00 40.55           C  
ATOM     71  CG1 ILE L  10      -1.791  54.530 -12.908  1.00 39.79           C  
ATOM     72  CG2 ILE L  10      -3.974  54.253 -14.079  1.00 39.49           C  
ATOM     73  CD1 ILE L  10      -1.782  55.339 -11.624  1.00 40.87           C  
ATOM     74  N   LEU L  11      -3.493  55.122 -17.250  1.00 37.20           N  
ATOM     75  CA  LEU L  11      -4.349  55.752 -18.230  1.00 37.00           C  
ATOM     76  C   LEU L  11      -5.742  55.139 -18.109  1.00 36.95           C  
ATOM     77  O   LEU L  11      -5.940  53.967 -18.416  1.00 35.43           O  
ATOM     78  CB  LEU L  11      -3.766  55.526 -19.616  1.00 38.73           C  
ATOM     79  CG  LEU L  11      -4.528  56.011 -20.843  1.00 42.84           C  
ATOM     80  CD1 LEU L  11      -4.654  57.521 -20.811  1.00 43.99           C  
ATOM     81  CD2 LEU L  11      -3.779  55.553 -22.090  1.00 43.85           C  
ATOM     82  N   SER L  12      -6.705  55.918 -17.635  1.00 37.36           N  
ATOM     83  CA  SER L  12      -8.056  55.395 -17.495  1.00 43.70           C  
ATOM     84  C   SER L  12      -8.828  55.612 -18.792  1.00 42.78           C  
ATOM     85  O   SER L  12      -8.901  56.727 -19.294  1.00 43.00           O  
ATOM     86  CB  SER L  12      -8.768  56.074 -16.324  1.00 47.10           C  
ATOM     87  OG  SER L  12      -9.300  55.099 -15.440  1.00 50.61           O  
ATOM     88  N   ALA L  13      -9.392  54.550 -19.348  1.00 41.90           N  
ATOM     89  CA  ALA L  13     -10.127  54.693 -20.592  1.00 43.71           C  
ATOM     90  C   ALA L  13     -11.479  53.972 -20.576  1.00 44.49           C  
ATOM     91  O   ALA L  13     -11.603  52.817 -20.134  1.00 43.48           O  
ATOM     92  CB  ALA L  13      -9.260  54.182 -21.776  1.00 42.94           C  
ATOM     93  N   SER L  14     -12.492  54.687 -21.048  1.00 44.18           N  
ATOM     94  CA  SER L  14     -13.843  54.176 -21.126  1.00 42.41           C  
ATOM     95  C   SER L  14     -13.907  53.306 -22.382  1.00 39.94           C  
ATOM     96  O   SER L  14     -13.243  53.581 -23.376  1.00 44.25           O  
ATOM     97  CB  SER L  14     -14.827  55.361 -21.222  1.00 41.41           C  
ATOM     98  OG  SER L  14     -16.183  54.953 -21.321  1.00 41.85           O  
ATOM     99  N   PRO L  15     -14.669  52.210 -22.338  1.00 38.57           N  
ATOM    100  CA  PRO L  15     -14.780  51.348 -23.520  1.00 36.20           C  
ATOM    101  C   PRO L  15     -15.248  52.165 -24.740  1.00 36.42           C  
ATOM    102  O   PRO L  15     -16.285  52.836 -24.681  1.00 37.85           O  
ATOM    103  CB  PRO L  15     -15.815  50.316 -23.085  1.00 34.65           C  
ATOM    104  CG  PRO L  15     -15.515  50.161 -21.630  1.00 34.11           C  
ATOM    105  CD  PRO L  15     -15.331  51.596 -21.174  1.00 35.26           C  
ATOM    106  N   GLY L  16     -14.484  52.123 -25.832  1.00 38.44           N  
ATOM    107  CA  GLY L  16     -14.854  52.863 -27.031  1.00 38.34           C  
ATOM    108  C   GLY L  16     -14.064  54.135 -27.261  1.00 39.98           C  
ATOM    109  O   GLY L  16     -14.104  54.712 -28.343  1.00 39.81           O  
ATOM    110  N   GLU L  17     -13.334  54.565 -26.240  1.00 44.37           N  
ATOM    111  CA  GLU L  17     -12.526  55.776 -26.289  1.00 51.55           C  
ATOM    112  C   GLU L  17     -11.272  55.573 -27.151  1.00 53.03           C  
ATOM    113  O   GLU L  17     -10.877  54.445 -27.444  1.00 49.52           O  
ATOM    114  CB  GLU L  17     -12.125  56.152 -24.859  1.00 59.12           C  
ATOM    115  CG  GLU L  17     -12.198  57.623 -24.525  1.00 67.28           C  
ATOM    116  CD  GLU L  17     -11.865  57.895 -23.067  1.00 71.75           C  
ATOM    117  OE1 GLU L  17     -12.783  58.243 -22.286  1.00 73.32           O  
ATOM    118  OE2 GLU L  17     -10.677  57.755 -22.704  1.00 73.27           O  
ATOM    119  N   LYS L  18     -10.664  56.676 -27.569  1.00 52.38           N  
ATOM    120  CA  LYS L  18      -9.453  56.644 -28.385  1.00 54.56           C  
ATOM    121  C   LYS L  18      -8.363  57.245 -27.505  1.00 53.09           C  
ATOM    122  O   LYS L  18      -8.412  58.431 -27.191  1.00 54.77           O  
ATOM    123  CB  LYS L  18      -9.668  57.474 -29.659  1.00 57.29           C  
ATOM    124  CG  LYS L  18      -8.625  58.561 -29.927  1.00 59.10           C  
ATOM    125  CD  LYS L  18      -7.670  58.168 -31.034  1.00 61.34           C  
ATOM    126  CE  LYS L  18      -6.867  59.375 -31.516  1.00 63.42           C  
ATOM    127  NZ  LYS L  18      -6.023  60.006 -30.453  1.00 64.45           N  
ATOM    128  N   VAL L  19      -7.381  56.438 -27.114  1.00 51.47           N  
ATOM    129  CA  VAL L  19      -6.330  56.922 -26.227  1.00 48.10           C  
ATOM    130  C   VAL L  19      -4.938  56.757 -26.803  1.00 44.33           C  
ATOM    131  O   VAL L  19      -4.751  56.009 -27.750  1.00 45.20           O  
ATOM    132  CB  VAL L  19      -6.385  56.167 -24.893  1.00 49.82           C  
ATOM    133  CG1 VAL L  19      -7.721  56.442 -24.196  1.00 50.58           C  
ATOM    134  CG2 VAL L  19      -6.229  54.681 -25.142  1.00 49.80           C  
ATOM    135  N   THR L  20      -3.963  57.463 -26.235  1.00 42.30           N  
ATOM    136  CA  THR L  20      -2.585  57.375 -26.696  1.00 42.39           C  
ATOM    137  C   THR L  20      -1.667  57.483 -25.483  1.00 39.57           C  
ATOM    138  O   THR L  20      -1.994  58.144 -24.490  1.00 38.42           O  
ATOM    139  CB  THR L  20      -2.203  58.518 -27.692  1.00 44.84           C  
ATOM    140  OG1 THR L  20      -2.187  59.767 -26.999  1.00 47.61           O  
ATOM    141  CG2 THR L  20      -3.194  58.610 -28.843  1.00 46.41           C  
ATOM    142  N   MET L  21      -0.523  56.814 -25.562  1.00 37.79           N  
ATOM    143  CA  MET L  21       0.453  56.837 -24.487  1.00 37.60           C  
ATOM    144  C   MET L  21       1.788  57.137 -25.124  1.00 36.97           C  
ATOM    145  O   MET L  21       2.087  56.649 -26.207  1.00 35.25           O  
ATOM    146  CB  MET L  21       0.479  55.501 -23.747  1.00 41.14           C  
ATOM    147  CG  MET L  21       0.534  54.266 -24.641  1.00 44.83           C  
ATOM    148  SD  MET L  21       0.184  52.695 -23.755  1.00 45.47           S  
ATOM    149  CE  MET L  21      -1.612  52.541 -23.892  1.00 43.30           C  
ATOM    150  N   THR L  22       2.595  57.937 -24.441  1.00 37.10           N  
ATOM    151  CA  THR L  22       3.879  58.345 -24.966  1.00 43.15           C  
ATOM    152  C   THR L  22       5.082  57.685 -24.323  1.00 40.49           C  
ATOM    153  O   THR L  22       5.010  57.122 -23.227  1.00 37.16           O  
ATOM    154  CB  THR L  22       4.055  59.856 -24.821  1.00 47.75           C  
ATOM    155  OG1 THR L  22       3.971  60.203 -23.432  1.00 53.55           O  
ATOM    156  CG2 THR L  22       2.969  60.590 -25.584  1.00 51.95           C  
ATOM    157  N   CYS L  23       6.205  57.789 -25.022  1.00 41.24           N  
ATOM    158  CA  CYS L  23       7.462  57.229 -24.574  1.00 43.93           C  
ATOM    159  C   CYS L  23       8.575  58.157 -25.031  1.00 43.54           C  
ATOM    160  O   CYS L  23       8.689  58.448 -26.213  1.00 44.16           O  
ATOM    161  CB  CYS L  23       7.643  55.830 -25.176  1.00 48.87           C  
ATOM    162  SG  CYS L  23       9.233  55.062 -24.753  1.00 51.84           S  
ATOM    163  N   ARG L  24       9.382  58.632 -24.088  1.00 45.08           N  
ATOM    164  CA  ARG L  24      10.503  59.521 -24.397  1.00 48.18           C  
ATOM    165  C   ARG L  24      11.837  58.887 -23.977  1.00 47.07           C  
ATOM    166  O   ARG L  24      11.910  58.227 -22.943  1.00 45.44           O  
ATOM    167  CB  ARG L  24      10.288  60.877 -23.712  1.00 52.78           C  
ATOM    168  CG  ARG L  24       9.269  61.722 -24.454  1.00 57.89           C  
ATOM    169  CD  ARG L  24       8.532  62.700 -23.578  1.00 62.59           C  
ATOM    170  NE  ARG L  24       7.323  63.151 -24.264  1.00 65.90           N  
ATOM    171  CZ  ARG L  24       6.173  63.421 -23.654  1.00 67.94           C  
ATOM    172  NH1 ARG L  24       6.077  63.291 -22.337  1.00 69.33           N  
ATOM    173  NH2 ARG L  24       5.111  63.797 -24.357  1.00 68.70           N  
ATOM    174  N   ALA L  25      12.884  59.086 -24.780  1.00 45.09           N  
ATOM    175  CA  ALA L  25      14.201  58.502 -24.504  1.00 45.74           C  
ATOM    176  C   ALA L  25      15.301  59.531 -24.205  1.00 47.38           C  
ATOM    177  O   ALA L  25      15.370  60.580 -24.847  1.00 47.48           O  
ATOM    178  CB  ALA L  25      14.625  57.619 -25.687  1.00 44.31           C  
ATOM    179  N   SER L  26      16.178  59.210 -23.251  1.00 48.12           N  
ATOM    180  CA  SER L  26      17.271  60.103 -22.848  1.00 49.81           C  
ATOM    181  C   SER L  26      18.150  60.582 -24.008  1.00 47.07           C  
ATOM    182  O   SER L  26      18.844  61.604 -23.891  1.00 48.33           O  
ATOM    183  CB  SER L  26      18.166  59.423 -21.810  1.00 56.82           C  
ATOM    184  OG  SER L  26      19.015  58.449 -22.412  1.00 60.19           O  
ATOM    185  N   SER L  27      18.149  59.832 -25.107  1.00 43.02           N  
ATOM    186  CA  SER L  27      18.921  60.198 -26.287  1.00 39.18           C  
ATOM    187  C   SER L  27      18.320  59.417 -27.437  1.00 35.12           C  
ATOM    188  O   SER L  27      17.739  58.360 -27.237  1.00 35.43           O  
ATOM    189  CB  SER L  27      20.414  59.891 -26.105  1.00 39.55           C  
ATOM    190  OG  SER L  27      20.700  58.502 -26.156  1.00 42.00           O  
ATOM    191  N   SER L  28      18.456  59.943 -28.641  1.00 34.22           N  
ATOM    192  CA  SER L  28      17.859  59.332 -29.810  1.00 36.28           C  
ATOM    193  C   SER L  28      18.052  57.837 -30.060  1.00 36.12           C  
ATOM    194  O   SER L  28      19.123  57.276 -29.838  1.00 32.53           O  
ATOM    195  CB  SER L  28      18.291  60.093 -31.051  1.00 41.31           C  
ATOM    196  OG  SER L  28      17.252  60.051 -32.014  1.00 45.41           O  
ATOM    197  N   VAL L  29      16.986  57.211 -30.547  1.00 32.62           N  
ATOM    198  CA  VAL L  29      16.969  55.790 -30.865  1.00 29.98           C  
ATOM    199  C   VAL L  29      16.289  55.647 -32.219  1.00 32.52           C  
ATOM    200  O   VAL L  29      15.390  56.416 -32.539  1.00 35.95           O  
ATOM    201  CB  VAL L  29      16.177  54.990 -29.809  1.00 28.78           C  
ATOM    202  CG1 VAL L  29      16.737  55.271 -28.422  1.00 22.80           C  
ATOM    203  CG2 VAL L  29      14.697  55.348 -29.879  1.00 22.66           C  
ATOM    204  N   SER L  30      16.719  54.665 -33.004  1.00 34.63           N  
ATOM    205  CA  SER L  30      16.179  54.432 -34.334  1.00 33.92           C  
ATOM    206  C   SER L  30      14.775  53.822 -34.389  1.00 32.17           C  
ATOM    207  O   SER L  30      14.009  54.130 -35.302  1.00 29.49           O  
ATOM    208  CB  SER L  30      17.148  53.551 -35.124  1.00 37.11           C  
ATOM    209  OG  SER L  30      18.403  54.193 -35.285  1.00 41.28           O  
ATOM    210  N   TYR L  31      14.440  52.940 -33.446  1.00 30.98           N  
ATOM    211  CA  TYR L  31      13.112  52.315 -33.429  1.00 31.67           C  
ATOM    212  C   TYR L  31      12.718  52.053 -32.001  1.00 30.52           C  
ATOM    213  O   TYR L  31      13.579  51.879 -31.152  1.00 31.59           O  
ATOM    214  CB  TYR L  31      13.096  50.969 -34.151  1.00 33.37           C  
ATOM    215  CG  TYR L  31      13.598  50.990 -35.562  1.00 36.62           C  
ATOM    216  CD1 TYR L  31      14.962  50.898 -35.832  1.00 36.28           C  
ATOM    217  CD2 TYR L  31      12.710  51.103 -36.635  1.00 36.13           C  
ATOM    218  CE1 TYR L  31      15.434  50.918 -37.134  1.00 37.16           C  
ATOM    219  CE2 TYR L  31      13.171  51.122 -37.941  1.00 36.56           C  
ATOM    220  CZ  TYR L  31      14.539  51.027 -38.181  1.00 37.02           C  
ATOM    221  OH  TYR L  31      15.041  51.029 -39.456  1.00 38.53           O  
ATOM    222  N   ILE L  32      11.419  52.012 -31.737  1.00 30.05           N  
ATOM    223  CA  ILE L  32      10.930  51.745 -30.389  1.00 33.32           C  
ATOM    224  C   ILE L  32       9.983  50.534 -30.462  1.00 32.11           C  
ATOM    225  O   ILE L  32       9.323  50.306 -31.482  1.00 28.09           O  
ATOM    226  CB  ILE L  32      10.179  52.973 -29.796  1.00 33.80           C  
ATOM    227  CG1 ILE L  32      10.351  53.021 -28.272  1.00 35.77           C  
ATOM    228  CG2 ILE L  32       8.688  52.855 -30.077  1.00 35.12           C  
ATOM    229  CD1 ILE L  32      11.782  53.319 -27.792  1.00 36.80           C  
ATOM    230  N   HIS L  33       9.931  49.752 -29.389  1.00 32.22           N  
ATOM    231  CA  HIS L  33       9.086  48.556 -29.364  1.00 34.35           C  
ATOM    232  C   HIS L  33       8.075  48.630 -28.244  1.00 32.12           C  
ATOM    233  O   HIS L  33       8.322  49.270 -27.224  1.00 32.33           O  
ATOM    234  CB  HIS L  33       9.952  47.302 -29.181  1.00 34.98           C  
ATOM    235  CG  HIS L  33      10.815  46.998 -30.359  1.00 37.23           C  
ATOM    236  ND1 HIS L  33      10.432  46.121 -31.353  1.00 38.31           N  
ATOM    237  CD2 HIS L  33      12.005  47.516 -30.750  1.00 38.08           C  
ATOM    238  CE1 HIS L  33      11.348  46.116 -32.306  1.00 38.85           C  
ATOM    239  NE2 HIS L  33      12.312  46.954 -31.965  1.00 38.53           N  
ATOM    240  N   TRP L  34       6.943  47.964 -28.435  1.00 31.21           N  
ATOM    241  CA  TRP L  34       5.894  47.948 -27.425  1.00 32.46           C  
ATOM    242  C   TRP L  34       5.465  46.529 -27.077  1.00 30.10           C  
ATOM    243  O   TRP L  34       5.273  45.700 -27.960  1.00 29.87           O  
ATOM    244  CB  TRP L  34       4.665  48.740 -27.902  1.00 33.16           C  
ATOM    245  CG  TRP L  34       4.916  50.194 -28.078  1.00 32.16           C  
ATOM    246  CD1 TRP L  34       5.353  50.821 -29.205  1.00 32.18           C  
ATOM    247  CD2 TRP L  34       4.743  51.210 -27.090  1.00 33.15           C  
ATOM    248  NE1 TRP L  34       5.458  52.172 -28.985  1.00 32.29           N  
ATOM    249  CE2 TRP L  34       5.087  52.439 -27.694  1.00 33.25           C  
ATOM    250  CE3 TRP L  34       4.325  51.204 -25.751  1.00 33.77           C  
ATOM    251  CZ2 TRP L  34       5.025  53.659 -27.003  1.00 34.03           C  
ATOM    252  CZ3 TRP L  34       4.263  52.415 -25.060  1.00 33.53           C  
ATOM    253  CH2 TRP L  34       4.612  53.626 -25.691  1.00 34.35           C  
ATOM    254  N   PHE L  35       5.328  46.266 -25.782  1.00 28.92           N  
ATOM    255  CA  PHE L  35       4.901  44.970 -25.290  1.00 27.14           C  
ATOM    256  C   PHE L  35       3.703  45.150 -24.372  1.00 29.22           C  
ATOM    257  O   PHE L  35       3.614  46.140 -23.631  1.00 26.89           O  
ATOM    258  CB  PHE L  35       6.016  44.292 -24.503  1.00 27.70           C  
ATOM    259  CG  PHE L  35       7.219  43.972 -25.323  1.00 28.95           C  
ATOM    260  CD1 PHE L  35       8.280  44.874 -25.411  1.00 28.45           C  
ATOM    261  CD2 PHE L  35       7.285  42.776 -26.035  1.00 28.31           C  
ATOM    262  CE1 PHE L  35       9.387  44.587 -26.192  1.00 27.51           C  
ATOM    263  CE2 PHE L  35       8.389  42.479 -26.823  1.00 28.17           C  
ATOM    264  CZ  PHE L  35       9.444  43.384 -26.904  1.00 27.62           C  
ATOM    265  N   GLN L  36       2.781  44.197 -24.426  1.00 29.15           N  
ATOM    266  CA  GLN L  36       1.600  44.237 -23.580  1.00 29.30           C  
ATOM    267  C   GLN L  36       1.757  43.163 -22.500  1.00 29.85           C  
ATOM    268  O   GLN L  36       2.041  42.016 -22.819  1.00 30.00           O  
ATOM    269  CB  GLN L  36       0.345  43.954 -24.407  1.00 28.61           C  
ATOM    270  CG  GLN L  36      -0.875  43.797 -23.527  1.00 30.79           C  
ATOM    271  CD  GLN L  36      -2.083  43.226 -24.242  1.00 31.82           C  
ATOM    272  OE1 GLN L  36      -2.892  43.962 -24.807  1.00 32.54           O  
ATOM    273  NE2 GLN L  36      -2.212  41.900 -24.222  1.00 31.37           N  
ATOM    274  N   GLN L  37       1.582  43.514 -21.232  1.00 30.71           N  
ATOM    275  CA  GLN L  37       1.722  42.505 -20.193  1.00 33.21           C  
ATOM    276  C   GLN L  37       0.577  42.422 -19.193  1.00 33.79           C  
ATOM    277  O   GLN L  37       0.397  43.307 -18.367  1.00 33.44           O  
ATOM    278  CB  GLN L  37       3.026  42.694 -19.401  1.00 32.57           C  
ATOM    279  CG  GLN L  37       3.234  41.611 -18.355  1.00 34.42           C  
ATOM    280  CD  GLN L  37       4.365  41.900 -17.392  1.00 35.67           C  
ATOM    281  OE1 GLN L  37       5.262  41.074 -17.202  1.00 35.85           O  
ATOM    282  NE2 GLN L  37       4.323  43.071 -16.761  1.00 37.86           N  
ATOM    283  N   LYS L  38      -0.215  41.363 -19.279  1.00 34.81           N  
ATOM    284  CA  LYS L  38      -1.273  41.169 -18.306  1.00 36.26           C  
ATOM    285  C   LYS L  38      -0.611  40.477 -17.123  1.00 38.58           C  
ATOM    286  O   LYS L  38       0.293  39.667 -17.297  1.00 38.30           O  
ATOM    287  CB  LYS L  38      -2.397  40.332 -18.899  1.00 34.29           C  
ATOM    288  CG  LYS L  38      -3.358  41.196 -19.663  1.00 32.71           C  
ATOM    289  CD  LYS L  38      -4.091  40.474 -20.760  1.00 30.56           C  
ATOM    290  CE  LYS L  38      -4.850  41.479 -21.621  1.00 30.06           C  
ATOM    291  NZ  LYS L  38      -6.175  40.975 -22.081  1.00 30.42           N  
ATOM    292  N   PRO L  39      -1.051  40.788 -15.897  1.00 42.43           N  
ATOM    293  CA  PRO L  39      -0.423  40.150 -14.737  1.00 44.98           C  
ATOM    294  C   PRO L  39      -0.405  38.623 -14.729  1.00 45.66           C  
ATOM    295  O   PRO L  39      -1.357  37.970 -15.171  1.00 41.76           O  
ATOM    296  CB  PRO L  39      -1.203  40.737 -13.559  1.00 44.21           C  
ATOM    297  CG  PRO L  39      -2.573  40.955 -14.152  1.00 45.47           C  
ATOM    298  CD  PRO L  39      -2.205  41.606 -15.477  1.00 44.06           C  
ATOM    299  N   GLY L  40       0.709  38.080 -14.221  1.00 48.09           N  
ATOM    300  CA  GLY L  40       0.914  36.640 -14.103  1.00 50.51           C  
ATOM    301  C   GLY L  40       1.406  35.991 -15.380  1.00 49.04           C  
ATOM    302  O   GLY L  40       1.757  34.805 -15.405  1.00 53.07           O  
ATOM    303  N   SER L  41       1.438  36.783 -16.440  1.00 49.68           N  
ATOM    304  CA  SER L  41       1.859  36.313 -17.741  1.00 48.66           C  
ATOM    305  C   SER L  41       3.086  37.052 -18.256  1.00 42.75           C  
ATOM    306  O   SER L  41       3.444  38.115 -17.761  1.00 40.03           O  
ATOM    307  CB  SER L  41       0.712  36.491 -18.733  1.00 55.19           C  
ATOM    308  OG  SER L  41       1.171  36.263 -20.049  1.00 62.61           O  
ATOM    309  N   SER L  42       3.727  36.469 -19.258  1.00 39.19           N  
ATOM    310  CA  SER L  42       4.906  37.061 -19.863  1.00 37.44           C  
ATOM    311  C   SER L  42       4.498  38.205 -20.798  1.00 38.22           C  
ATOM    312  O   SER L  42       3.437  38.157 -21.422  1.00 38.48           O  
ATOM    313  CB  SER L  42       5.668  35.980 -20.638  1.00 35.24           C  
ATOM    314  OG  SER L  42       4.785  35.146 -21.385  1.00 34.28           O  
ATOM    315  N   PRO L  43       5.323  39.263 -20.895  1.00 34.68           N  
ATOM    316  CA  PRO L  43       4.971  40.376 -21.787  1.00 36.30           C  
ATOM    317  C   PRO L  43       4.930  39.914 -23.254  1.00 38.82           C  
ATOM    318  O   PRO L  43       5.838  39.205 -23.713  1.00 40.34           O  
ATOM    319  CB  PRO L  43       6.074  41.402 -21.506  1.00 32.98           C  
ATOM    320  CG  PRO L  43       7.218  40.564 -21.104  1.00 32.25           C  
ATOM    321  CD  PRO L  43       6.562  39.573 -20.165  1.00 34.15           C  
ATOM    322  N   LYS L  44       3.882  40.327 -23.973  1.00 38.18           N  
ATOM    323  CA  LYS L  44       3.671  39.930 -25.357  1.00 38.94           C  
ATOM    324  C   LYS L  44       4.089  40.953 -26.392  1.00 39.43           C  
ATOM    325  O   LYS L  44       3.770  42.138 -26.270  1.00 36.55           O  
ATOM    326  CB  LYS L  44       2.188  39.634 -25.614  1.00 39.32           C  
ATOM    327  CG  LYS L  44       1.500  38.721 -24.621  1.00 42.45           C  
ATOM    328  CD  LYS L  44       0.034  38.556 -25.043  1.00 44.34           C  
ATOM    329  CE  LYS L  44      -0.704  37.538 -24.187  1.00 45.50           C  
ATOM    330  NZ  LYS L  44      -0.784  37.985 -22.773  1.00 46.69           N  
ATOM    331  N   PRO L  45       4.820  40.513 -27.431  1.00 33.98           N  
ATOM    332  CA  PRO L  45       5.245  41.432 -28.495  1.00 35.52           C  
ATOM    333  C   PRO L  45       3.956  42.052 -29.061  1.00 37.77           C  
ATOM    334  O   PRO L  45       3.018  41.329 -29.437  1.00 42.71           O  
ATOM    335  CB  PRO L  45       5.970  40.507 -29.488  1.00 35.00           C  
ATOM    336  CG  PRO L  45       5.449  39.128 -29.165  1.00 31.70           C  
ATOM    337  CD  PRO L  45       5.333  39.156 -27.668  1.00 34.86           C  
ATOM    338  N   TRP L  46       3.910  43.381 -29.112  1.00 37.09           N  
ATOM    339  CA  TRP L  46       2.720  44.084 -29.564  1.00 31.21           C  
ATOM    340  C   TRP L  46       2.995  44.943 -30.770  1.00 28.58           C  
ATOM    341  O   TRP L  46       2.239  44.922 -31.727  1.00 29.23           O  
ATOM    342  CB  TRP L  46       2.166  44.944 -28.430  1.00 30.38           C  
ATOM    343  CG  TRP L  46       0.665  45.013 -28.416  1.00 30.47           C  
ATOM    344  CD1 TRP L  46      -0.112  46.131 -28.575  1.00 29.44           C  
ATOM    345  CD2 TRP L  46      -0.239  43.922 -28.214  1.00 29.35           C  
ATOM    346  NE1 TRP L  46      -1.440  45.799 -28.482  1.00 29.27           N  
ATOM    347  CE2 TRP L  46      -1.549  44.451 -28.261  1.00 30.12           C  
ATOM    348  CE3 TRP L  46      -0.072  42.546 -27.997  1.00 30.21           C  
ATOM    349  CZ2 TRP L  46      -2.690  43.648 -28.099  1.00 28.95           C  
ATOM    350  CZ3 TRP L  46      -1.208  41.745 -27.836  1.00 30.21           C  
ATOM    351  CH2 TRP L  46      -2.498  42.304 -27.889  1.00 30.45           C  
ATOM    352  N   ILE L  47       4.075  45.709 -30.722  1.00 29.32           N  
ATOM    353  CA  ILE L  47       4.453  46.537 -31.848  1.00 31.57           C  
ATOM    354  C   ILE L  47       5.963  46.464 -31.989  1.00 30.03           C  
ATOM    355  O   ILE L  47       6.693  46.638 -31.022  1.00 28.76           O  
ATOM    356  CB  ILE L  47       4.046  48.017 -31.646  1.00 34.00           C  
ATOM    357  CG1 ILE L  47       2.522  48.181 -31.758  1.00 36.74           C  
ATOM    358  CG2 ILE L  47       4.698  48.888 -32.716  1.00 35.88           C  
ATOM    359  CD1 ILE L  47       2.045  49.597 -31.420  1.00 36.02           C  
ATOM    360  N   TYR L  48       6.432  46.181 -33.193  1.00 29.80           N  
ATOM    361  CA  TYR L  48       7.862  46.123 -33.417  1.00 33.10           C  
ATOM    362  C   TYR L  48       8.260  47.163 -34.457  1.00 32.22           C  
ATOM    363  O   TYR L  48       7.459  47.522 -35.321  1.00 30.55           O  
ATOM    364  CB  TYR L  48       8.301  44.714 -33.885  1.00 36.05           C  
ATOM    365  CG  TYR L  48       7.785  44.291 -35.248  1.00 37.77           C  
ATOM    366  CD1 TYR L  48       6.560  43.620 -35.379  1.00 38.59           C  
ATOM    367  CD2 TYR L  48       8.526  44.546 -36.411  1.00 38.38           C  
ATOM    368  CE1 TYR L  48       6.084  43.207 -36.634  1.00 38.35           C  
ATOM    369  CE2 TYR L  48       8.055  44.137 -37.678  1.00 38.50           C  
ATOM    370  CZ  TYR L  48       6.833  43.466 -37.773  1.00 38.70           C  
ATOM    371  OH  TYR L  48       6.344  43.049 -38.991  1.00 39.75           O  
ATOM    372  N   ALA L  49       9.489  47.661 -34.348  1.00 29.50           N  
ATOM    373  CA  ALA L  49      10.008  48.634 -35.304  1.00 29.67           C  
ATOM    374  C   ALA L  49       9.103  49.865 -35.446  1.00 30.93           C  
ATOM    375  O   ALA L  49       8.699  50.238 -36.549  1.00 33.20           O  
ATOM    376  CB  ALA L  49      10.197  47.969 -36.665  1.00 21.28           C  
ATOM    377  N   THR L  50       8.783  50.470 -34.308  1.00 32.75           N  
ATOM    378  CA  THR L  50       7.964  51.674 -34.231  1.00 30.54           C  
ATOM    379  C   THR L  50       6.504  51.620 -34.665  1.00 32.76           C  
ATOM    380  O   THR L  50       5.637  52.045 -33.909  1.00 31.99           O  
ATOM    381  CB  THR L  50       8.621  52.816 -35.010  1.00 27.71           C  
ATOM    382  OG1 THR L  50       9.986  52.915 -34.609  1.00 27.73           O  
ATOM    383  CG2 THR L  50       7.931  54.114 -34.709  1.00 25.95           C  
ATOM    384  N   SER L  51       6.226  51.107 -35.864  1.00 35.13           N  
ATOM    385  CA  SER L  51       4.866  51.091 -36.384  1.00 36.45           C  
ATOM    386  C   SER L  51       4.218  49.762 -36.748  1.00 36.66           C  
ATOM    387  O   SER L  51       3.020  49.746 -37.023  1.00 37.48           O  
ATOM    388  CB  SER L  51       4.818  51.973 -37.626  1.00 39.95           C  
ATOM    389  OG  SER L  51       5.532  51.361 -38.686  1.00 41.31           O  
ATOM    390  N   ASN L  52       4.968  48.663 -36.776  1.00 37.48           N  
ATOM    391  CA  ASN L  52       4.384  47.370 -37.164  1.00 38.64           C  
ATOM    392  C   ASN L  52       3.655  46.604 -36.065  1.00 36.57           C  
ATOM    393  O   ASN L  52       4.117  46.550 -34.932  1.00 34.30           O  
ATOM    394  CB  ASN L  52       5.478  46.490 -37.765  1.00 42.34           C  
ATOM    395  CG  ASN L  52       6.162  47.154 -38.935  1.00 47.38           C  
ATOM    396  OD1 ASN L  52       5.533  47.406 -39.961  1.00 50.57           O  
ATOM    397  ND2 ASN L  52       7.450  47.457 -38.786  1.00 48.56           N  
ATOM    398  N   LEU L  53       2.519  46.005 -36.410  1.00 34.82           N  
ATOM    399  CA  LEU L  53       1.730  45.234 -35.443  1.00 36.52           C  
ATOM    400  C   LEU L  53       2.165  43.760 -35.408  1.00 41.40           C  
ATOM    401  O   LEU L  53       2.389  43.154 -36.457  1.00 40.63           O  
ATOM    402  CB  LEU L  53       0.235  45.311 -35.794  1.00 31.57           C  
ATOM    403  CG  LEU L  53      -0.405  46.705 -35.853  1.00 30.65           C  
ATOM    404  CD1 LEU L  53      -1.825  46.594 -36.352  1.00 30.04           C  
ATOM    405  CD2 LEU L  53      -0.393  47.347 -34.482  1.00 30.79           C  
ATOM    406  N   ALA L  54       2.292  43.187 -34.210  1.00 40.21           N  
ATOM    407  CA  ALA L  54       2.688  41.784 -34.066  1.00 40.86           C  
ATOM    408  C   ALA L  54       1.523  40.844 -34.394  1.00 41.65           C  
ATOM    409  O   ALA L  54       0.378  41.281 -34.486  1.00 48.42           O  
ATOM    410  CB  ALA L  54       3.176  41.521 -32.640  1.00 31.53           C  
ATOM    411  N   SER L  55       1.808  39.555 -34.552  1.00 45.43           N  
ATOM    412  CA  SER L  55       0.772  38.572 -34.858  1.00 46.86           C  
ATOM    413  C   SER L  55      -0.400  38.591 -33.874  1.00 47.28           C  
ATOM    414  O   SER L  55      -0.215  38.492 -32.661  1.00 38.87           O  
ATOM    415  CB  SER L  55       1.374  37.166 -34.868  1.00 51.79           C  
ATOM    416  OG  SER L  55       2.454  37.079 -35.784  1.00 59.37           O  
ATOM    417  N   GLY L  56      -1.612  38.702 -34.407  1.00 48.01           N  
ATOM    418  CA  GLY L  56      -2.794  38.706 -33.565  1.00 53.65           C  
ATOM    419  C   GLY L  56      -3.074  40.007 -32.839  1.00 54.23           C  
ATOM    420  O   GLY L  56      -3.817  40.027 -31.852  1.00 57.34           O  
ATOM    421  N   VAL L  57      -2.488  41.100 -33.309  1.00 51.69           N  
ATOM    422  CA  VAL L  57      -2.717  42.391 -32.671  1.00 43.12           C  
ATOM    423  C   VAL L  57      -3.663  43.178 -33.555  1.00 42.61           C  
ATOM    424  O   VAL L  57      -3.324  43.506 -34.689  1.00 45.83           O  
ATOM    425  CB  VAL L  57      -1.401  43.148 -32.498  1.00 39.27           C  
ATOM    426  CG1 VAL L  57      -1.666  44.539 -31.970  1.00 36.35           C  
ATOM    427  CG2 VAL L  57      -0.484  42.375 -31.555  1.00 35.71           C  
ATOM    428  N   PRO L  58      -4.868  43.494 -33.040  1.00 45.41           N  
ATOM    429  CA  PRO L  58      -5.933  44.238 -33.731  1.00 43.21           C  
ATOM    430  C   PRO L  58      -5.569  45.607 -34.287  1.00 42.26           C  
ATOM    431  O   PRO L  58      -4.725  46.312 -33.732  1.00 41.83           O  
ATOM    432  CB  PRO L  58      -7.036  44.308 -32.681  1.00 42.77           C  
ATOM    433  CG  PRO L  58      -6.277  44.360 -31.411  1.00 43.67           C  
ATOM    434  CD  PRO L  58      -5.254  43.259 -31.637  1.00 44.31           C  
ATOM    435  N   VAL L  59      -6.231  45.977 -35.381  1.00 44.08           N  
ATOM    436  CA  VAL L  59      -5.989  47.245 -36.079  1.00 50.30           C  
ATOM    437  C   VAL L  59      -6.191  48.496 -35.238  1.00 46.29           C  
ATOM    438  O   VAL L  59      -5.746  49.590 -35.608  1.00 44.46           O  
ATOM    439  CB  VAL L  59      -6.886  47.359 -37.308  1.00 54.56           C  
ATOM    440  CG1 VAL L  59      -6.410  48.498 -38.182  1.00 59.65           C  
ATOM    441  CG2 VAL L  59      -6.887  46.048 -38.076  1.00 59.70           C  
ATOM    442  N   ARG L  60      -6.869  48.327 -34.111  1.00 44.31           N  
ATOM    443  CA  ARG L  60      -7.117  49.435 -33.203  1.00 42.67           C  
ATOM    444  C   ARG L  60      -5.797  49.969 -32.685  1.00 41.32           C  
ATOM    445  O   ARG L  60      -5.682  51.145 -32.345  1.00 40.38           O  
ATOM    446  CB  ARG L  60      -7.972  48.962 -32.036  1.00 42.37           C  
ATOM    447  CG  ARG L  60      -9.346  48.535 -32.448  1.00 43.22           C  
ATOM    448  CD  ARG L  60      -9.863  47.467 -31.514  1.00 45.19           C  
ATOM    449  NE  ARG L  60      -9.109  47.391 -30.268  1.00 43.51           N  
ATOM    450  CZ  ARG L  60      -8.932  46.258 -29.602  1.00 44.14           C  
ATOM    451  NH1 ARG L  60      -9.450  45.130 -30.071  1.00 44.27           N  
ATOM    452  NH2 ARG L  60      -8.248  46.251 -28.469  1.00 44.18           N  
ATOM    453  N   PHE L  61      -4.799  49.093 -32.618  1.00 39.61           N  
ATOM    454  CA  PHE L  61      -3.486  49.504 -32.139  1.00 38.58           C  
ATOM    455  C   PHE L  61      -2.631  50.105 -33.250  1.00 39.24           C  
ATOM    456  O   PHE L  61      -2.794  49.775 -34.423  1.00 38.91           O  
ATOM    457  CB  PHE L  61      -2.765  48.332 -31.472  1.00 33.91           C  
ATOM    458  CG  PHE L  61      -3.369  47.933 -30.156  1.00 31.89           C  
ATOM    459  CD1 PHE L  61      -4.331  46.924 -30.085  1.00 28.79           C  
ATOM    460  CD2 PHE L  61      -2.980  48.574 -28.983  1.00 29.87           C  
ATOM    461  CE1 PHE L  61      -4.895  46.554 -28.862  1.00 27.76           C  
ATOM    462  CE2 PHE L  61      -3.541  48.213 -27.751  1.00 29.54           C  
ATOM    463  CZ  PHE L  61      -4.501  47.197 -27.692  1.00 27.92           C  
ATOM    464  N   SER L  62      -1.732  51.006 -32.874  1.00 40.09           N  
ATOM    465  CA  SER L  62      -0.878  51.665 -33.851  1.00 38.41           C  
ATOM    466  C   SER L  62       0.253  52.355 -33.108  1.00 34.67           C  
ATOM    467  O   SER L  62       0.147  52.607 -31.913  1.00 36.65           O  
ATOM    468  CB  SER L  62      -1.686  52.711 -34.634  1.00 41.15           C  
ATOM    469  OG  SER L  62      -2.056  53.818 -33.810  1.00 41.28           O  
ATOM    470  N   GLY L  63       1.332  52.676 -33.804  1.00 32.53           N  
ATOM    471  CA  GLY L  63       2.420  53.336 -33.123  1.00 27.67           C  
ATOM    472  C   GLY L  63       3.209  54.172 -34.086  1.00 28.26           C  
ATOM    473  O   GLY L  63       3.292  53.844 -35.260  1.00 28.61           O  
ATOM    474  N   SER L  64       3.787  55.261 -33.604  1.00 29.96           N  
ATOM    475  CA  SER L  64       4.590  56.103 -34.473  1.00 33.86           C  
ATOM    476  C   SER L  64       5.612  56.830 -33.620  1.00 31.18           C  
ATOM    477  O   SER L  64       5.714  56.579 -32.419  1.00 30.14           O  
ATOM    478  CB  SER L  64       3.706  57.118 -35.211  1.00 40.08           C  
ATOM    479  OG  SER L  64       3.238  58.117 -34.322  1.00 44.81           O  
ATOM    480  N   GLY L  65       6.369  57.726 -34.242  1.00 28.42           N  
ATOM    481  CA  GLY L  65       7.361  58.477 -33.501  1.00 28.42           C  
ATOM    482  C   GLY L  65       8.698  58.568 -34.209  1.00 31.21           C  
ATOM    483  O   GLY L  65       8.887  57.982 -35.273  1.00 27.90           O  
ATOM    484  N   SER L  66       9.628  59.307 -33.609  1.00 34.52           N  
ATOM    485  CA  SER L  66      10.962  59.488 -34.174  1.00 41.98           C  
ATOM    486  C   SER L  66      11.939  59.954 -33.096  1.00 42.25           C  
ATOM    487  O   SER L  66      11.532  60.372 -32.016  1.00 41.74           O  
ATOM    488  CB  SER L  66      10.940  60.546 -35.297  1.00 46.83           C  
ATOM    489  OG  SER L  66       9.970  60.258 -36.294  1.00 49.99           O  
ATOM    490  N   GLY L  67      13.229  59.875 -33.399  1.00 39.74           N  
ATOM    491  CA  GLY L  67      14.228  60.329 -32.460  1.00 40.78           C  
ATOM    492  C   GLY L  67      14.000  59.967 -31.007  1.00 40.90           C  
ATOM    493  O   GLY L  67      14.172  58.811 -30.627  1.00 42.14           O  
ATOM    494  N   THR L  68      13.611  60.933 -30.185  1.00 38.74           N  
ATOM    495  CA  THR L  68      13.423  60.643 -28.775  1.00 38.89           C  
ATOM    496  C   THR L  68      11.969  60.626 -28.323  1.00 41.22           C  
ATOM    497  O   THR L  68      11.685  60.395 -27.140  1.00 39.36           O  
ATOM    498  CB  THR L  68      14.184  61.654 -27.923  1.00 35.93           C  
ATOM    499  OG1 THR L  68      13.725  62.971 -28.241  1.00 36.13           O  
ATOM    500  CG2 THR L  68      15.667  61.574 -28.200  1.00 33.72           C  
ATOM    501  N   SER L  69      11.047  60.849 -29.253  1.00 42.12           N  
ATOM    502  CA  SER L  69       9.634  60.854 -28.898  1.00 44.48           C  
ATOM    503  C   SER L  69       8.805  59.831 -29.679  1.00 44.32           C  
ATOM    504  O   SER L  69       8.699  59.922 -30.905  1.00 44.16           O  
ATOM    505  CB  SER L  69       9.059  62.260 -29.111  1.00 47.06           C  
ATOM    506  OG  SER L  69       8.035  62.524 -28.167  1.00 48.73           O  
ATOM    507  N   TYR L  70       8.218  58.861 -28.974  1.00 43.14           N  
ATOM    508  CA  TYR L  70       7.376  57.834 -29.617  1.00 40.66           C  
ATOM    509  C   TYR L  70       6.012  57.682 -28.939  1.00 38.22           C  
ATOM    510  O   TYR L  70       5.791  58.207 -27.848  1.00 39.93           O  
ATOM    511  CB  TYR L  70       8.073  56.465 -29.621  1.00 40.09           C  
ATOM    512  CG  TYR L  70       9.339  56.440 -30.432  1.00 38.36           C  
ATOM    513  CD1 TYR L  70      10.517  56.957 -29.913  1.00 37.65           C  
ATOM    514  CD2 TYR L  70       9.349  55.944 -31.738  1.00 38.62           C  
ATOM    515  CE1 TYR L  70      11.679  56.990 -30.667  1.00 39.02           C  
ATOM    516  CE2 TYR L  70      10.516  55.971 -32.506  1.00 39.02           C  
ATOM    517  CZ  TYR L  70      11.674  56.497 -31.957  1.00 38.30           C  
ATOM    518  OH  TYR L  70      12.828  56.541 -32.681  1.00 38.37           O  
ATOM    519  N   SER L  71       5.094  56.969 -29.584  1.00 38.47           N  
ATOM    520  CA  SER L  71       3.784  56.789 -28.993  1.00 40.30           C  
ATOM    521  C   SER L  71       3.009  55.581 -29.505  1.00 37.81           C  
ATOM    522  O   SER L  71       3.183  55.133 -30.633  1.00 33.77           O  
ATOM    523  CB  SER L  71       2.946  58.061 -29.190  1.00 44.78           C  
ATOM    524  OG  SER L  71       2.523  58.184 -30.534  1.00 51.54           O  
ATOM    525  N   LEU L  72       2.162  55.050 -28.634  1.00 37.67           N  
ATOM    526  CA  LEU L  72       1.304  53.919 -28.956  1.00 40.23           C  
ATOM    527  C   LEU L  72      -0.088  54.508 -28.799  1.00 40.73           C  
ATOM    528  O   LEU L  72      -0.345  55.266 -27.857  1.00 42.18           O  
ATOM    529  CB  LEU L  72       1.521  52.763 -27.969  1.00 41.74           C  
ATOM    530  CG  LEU L  72       0.633  51.533 -28.170  1.00 41.81           C  
ATOM    531  CD1 LEU L  72       1.363  50.277 -27.663  1.00 40.30           C  
ATOM    532  CD2 LEU L  72      -0.699  51.757 -27.446  1.00 40.84           C  
ATOM    533  N   THR L  73      -0.988  54.163 -29.708  1.00 41.98           N  
ATOM    534  CA  THR L  73      -2.325  54.708 -29.649  1.00 42.85           C  
ATOM    535  C   THR L  73      -3.384  53.669 -30.032  1.00 37.90           C  
ATOM    536  O   THR L  73      -3.202  52.888 -30.966  1.00 35.19           O  
ATOM    537  CB  THR L  73      -2.389  55.964 -30.563  1.00 47.15           C  
ATOM    538  OG1 THR L  73      -3.646  56.005 -31.244  1.00 53.50           O  
ATOM    539  CG2 THR L  73      -1.238  55.944 -31.580  1.00 52.99           C  
ATOM    540  N   ILE L  74      -4.473  53.643 -29.272  1.00 34.99           N  
ATOM    541  CA  ILE L  74      -5.571  52.710 -29.501  1.00 35.56           C  
ATOM    542  C   ILE L  74      -6.750  53.511 -30.076  1.00 42.11           C  
ATOM    543  O   ILE L  74      -7.225  54.456 -29.454  1.00 42.01           O  
ATOM    544  CB  ILE L  74      -6.017  52.029 -28.167  1.00 31.54           C  
ATOM    545  CG1 ILE L  74      -4.790  51.617 -27.338  1.00 28.51           C  
ATOM    546  CG2 ILE L  74      -6.883  50.809 -28.465  1.00 26.35           C  
ATOM    547  CD1 ILE L  74      -5.128  50.958 -25.987  1.00 24.37           C  
ATOM    548  N   SER L  75      -7.229  53.140 -31.256  1.00 42.90           N  
ATOM    549  CA  SER L  75      -8.322  53.884 -31.857  1.00 41.85           C  
ATOM    550  C   SER L  75      -9.672  53.644 -31.179  1.00 47.90           C  
ATOM    551  O   SER L  75     -10.477  54.560 -31.072  1.00 52.69           O  
ATOM    552  CB  SER L  75      -8.435  53.553 -33.347  1.00 35.22           C  
ATOM    553  OG  SER L  75      -9.104  52.324 -33.558  1.00 28.88           O  
ATOM    554  N   ARG L  76      -9.914  52.422 -30.715  1.00 53.13           N  
ATOM    555  CA  ARG L  76     -11.177  52.055 -30.065  1.00 55.42           C  
ATOM    556  C   ARG L  76     -10.861  51.133 -28.882  1.00 47.94           C  
ATOM    557  O   ARG L  76     -10.646  49.933 -29.065  1.00 47.25           O  
ATOM    558  CB  ARG L  76     -12.067  51.314 -31.075  1.00 68.83           C  
ATOM    559  CG  ARG L  76     -13.447  50.850 -30.577  1.00 82.21           C  
ATOM    560  CD  ARG L  76     -14.457  51.985 -30.541  1.00 93.80           C  
ATOM    561  NE  ARG L  76     -14.607  52.633 -31.843  1.00101.98           N  
ATOM    562  CZ  ARG L  76     -15.380  53.693 -32.073  1.00106.66           C  
ATOM    563  NH1 ARG L  76     -16.087  54.237 -31.087  1.00109.06           N  
ATOM    564  NH2 ARG L  76     -15.445  54.213 -33.294  1.00108.97           N  
ATOM    565  N   VAL L  77     -10.821  51.688 -27.678  1.00 41.89           N  
ATOM    566  CA  VAL L  77     -10.520  50.898 -26.492  1.00 36.03           C  
ATOM    567  C   VAL L  77     -11.559  49.805 -26.235  1.00 39.08           C  
ATOM    568  O   VAL L  77     -12.764  50.035 -26.324  1.00 38.16           O  
ATOM    569  CB  VAL L  77     -10.416  51.808 -25.254  1.00 31.43           C  
ATOM    570  CG1 VAL L  77     -10.320  50.980 -23.996  1.00 28.38           C  
ATOM    571  CG2 VAL L  77      -9.198  52.692 -25.386  1.00 28.30           C  
ATOM    572  N   GLU L  78     -11.075  48.607 -25.931  1.00 41.29           N  
ATOM    573  CA  GLU L  78     -11.943  47.476 -25.654  1.00 44.67           C  
ATOM    574  C   GLU L  78     -11.566  46.882 -24.301  1.00 44.63           C  
ATOM    575  O   GLU L  78     -10.517  47.190 -23.747  1.00 42.75           O  
ATOM    576  CB  GLU L  78     -11.821  46.424 -26.757  1.00 48.44           C  
ATOM    577  CG  GLU L  78     -12.256  46.924 -28.137  1.00 52.66           C  
ATOM    578  CD  GLU L  78     -12.847  45.820 -29.003  1.00 55.38           C  
ATOM    579  OE1 GLU L  78     -13.844  45.189 -28.575  1.00 57.19           O  
ATOM    580  OE2 GLU L  78     -12.321  45.583 -30.109  1.00 55.97           O  
ATOM    581  N   ALA L  79     -12.419  46.025 -23.767  1.00 42.81           N  
ATOM    582  CA  ALA L  79     -12.162  45.436 -22.469  1.00 42.25           C  
ATOM    583  C   ALA L  79     -10.859  44.649 -22.353  1.00 42.54           C  
ATOM    584  O   ALA L  79     -10.128  44.814 -21.372  1.00 44.87           O  
ATOM    585  CB  ALA L  79     -13.335  44.559 -22.072  1.00 39.88           C  
ATOM    586  N   GLU L  80     -10.554  43.805 -23.336  1.00 43.02           N  
ATOM    587  CA  GLU L  80      -9.340  42.995 -23.269  1.00 42.25           C  
ATOM    588  C   GLU L  80      -8.039  43.782 -23.379  1.00 41.10           C  
ATOM    589  O   GLU L  80      -6.960  43.195 -23.452  1.00 39.90           O  
ATOM    590  CB  GLU L  80      -9.362  41.902 -24.347  1.00 43.96           C  
ATOM    591  CG  GLU L  80      -9.212  42.404 -25.769  1.00 46.57           C  
ATOM    592  CD  GLU L  80     -10.530  42.470 -26.547  1.00 50.14           C  
ATOM    593  OE1 GLU L  80     -10.612  41.806 -27.605  1.00 51.57           O  
ATOM    594  OE2 GLU L  80     -11.481  43.178 -26.121  1.00 50.70           O  
ATOM    595  N   ASP L  81      -8.130  45.106 -23.381  1.00 41.10           N  
ATOM    596  CA  ASP L  81      -6.931  45.926 -23.479  1.00 40.92           C  
ATOM    597  C   ASP L  81      -6.326  46.268 -22.124  1.00 40.21           C  
ATOM    598  O   ASP L  81      -5.198  46.742 -22.056  1.00 40.18           O  
ATOM    599  CB  ASP L  81      -7.206  47.218 -24.256  1.00 42.58           C  
ATOM    600  CG  ASP L  81      -7.401  46.980 -25.761  1.00 44.71           C  
ATOM    601  OD1 ASP L  81      -6.935  45.937 -26.279  1.00 45.67           O  
ATOM    602  OD2 ASP L  81      -8.008  47.850 -26.434  1.00 44.34           O  
ATOM    603  N   ALA L  82      -7.065  46.043 -21.043  1.00 36.18           N  
ATOM    604  CA  ALA L  82      -6.524  46.333 -19.712  1.00 33.52           C  
ATOM    605  C   ALA L  82      -5.177  45.617 -19.565  1.00 34.67           C  
ATOM    606  O   ALA L  82      -5.066  44.417 -19.829  1.00 36.22           O  
ATOM    607  CB  ALA L  82      -7.479  45.850 -18.637  1.00 18.55           C  
ATOM    608  N   ALA L  83      -4.158  46.359 -19.144  1.00 36.81           N  
ATOM    609  CA  ALA L  83      -2.837  45.777 -18.951  1.00 34.96           C  
ATOM    610  C   ALA L  83      -1.836  46.904 -18.872  1.00 32.93           C  
ATOM    611  O   ALA L  83      -2.194  48.075 -18.964  1.00 32.69           O  
ATOM    612  CB  ALA L  83      -2.478  44.840 -20.151  1.00 38.46           C  
ATOM    613  N   THR L  84      -0.580  46.548 -18.654  1.00 32.07           N  
ATOM    614  CA  THR L  84       0.469  47.544 -18.608  1.00 31.36           C  
ATOM    615  C   THR L  84       1.115  47.420 -19.963  1.00 29.57           C  
ATOM    616  O   THR L  84       1.302  46.319 -20.454  1.00 29.34           O  
ATOM    617  CB  THR L  84       1.524  47.213 -17.545  1.00 31.76           C  
ATOM    618  OG1 THR L  84       0.921  47.253 -16.253  1.00 33.12           O  
ATOM    619  CG2 THR L  84       2.662  48.218 -17.568  1.00 33.05           C  
ATOM    620  N   TYR L  85       1.421  48.542 -20.593  1.00 30.45           N  
ATOM    621  CA  TYR L  85       2.095  48.490 -21.874  1.00 27.42           C  
ATOM    622  C   TYR L  85       3.521  48.978 -21.642  1.00 26.04           C  
ATOM    623  O   TYR L  85       3.707  50.008 -20.997  1.00 25.31           O  
ATOM    624  CB  TYR L  85       1.369  49.363 -22.882  1.00 24.85           C  
ATOM    625  CG  TYR L  85       0.046  48.793 -23.296  1.00 25.68           C  
ATOM    626  CD1 TYR L  85      -1.085  48.904 -22.477  1.00 27.00           C  
ATOM    627  CD2 TYR L  85      -0.080  48.116 -24.496  1.00 26.46           C  
ATOM    628  CE1 TYR L  85      -2.310  48.344 -22.860  1.00 25.81           C  
ATOM    629  CE2 TYR L  85      -1.289  47.553 -24.886  1.00 25.93           C  
ATOM    630  CZ  TYR L  85      -2.397  47.668 -24.069  1.00 26.83           C  
ATOM    631  OH  TYR L  85      -3.580  47.092 -24.472  1.00 26.74           O  
ATOM    632  N   TYR L  86       4.514  48.236 -22.141  1.00 27.02           N  
ATOM    633  CA  TYR L  86       5.920  48.614 -21.953  1.00 29.34           C  
ATOM    634  C   TYR L  86       6.706  49.082 -23.165  1.00 28.40           C  
ATOM    635  O   TYR L  86       6.666  48.497 -24.246  1.00 29.65           O  
ATOM    636  CB  TYR L  86       6.726  47.481 -21.324  1.00 30.93           C  
ATOM    637  CG  TYR L  86       6.380  47.220 -19.899  1.00 30.09           C  
ATOM    638  CD1 TYR L  86       5.521  46.185 -19.559  1.00 31.12           C  
ATOM    639  CD2 TYR L  86       6.887  48.027 -18.885  1.00 31.00           C  
ATOM    640  CE1 TYR L  86       5.174  45.953 -18.233  1.00 32.14           C  
ATOM    641  CE2 TYR L  86       6.542  47.814 -17.559  1.00 30.80           C  
ATOM    642  CZ  TYR L  86       5.687  46.771 -17.245  1.00 30.89           C  
ATOM    643  OH  TYR L  86       5.351  46.541 -15.943  1.00 32.73           O  
ATOM    644  N   CYS L  87       7.462  50.137 -22.944  1.00 31.42           N  
ATOM    645  CA  CYS L  87       8.297  50.717 -23.966  1.00 36.01           C  
ATOM    646  C   CYS L  87       9.647  49.949 -23.997  1.00 33.06           C  
ATOM    647  O   CYS L  87      10.103  49.443 -22.965  1.00 27.01           O  
ATOM    648  CB  CYS L  87       8.489  52.211 -23.623  1.00 45.36           C  
ATOM    649  SG  CYS L  87       8.982  53.075 -25.111  1.00 58.26           S  
ATOM    650  N   GLN L  88      10.284  49.855 -25.168  1.00 30.08           N  
ATOM    651  CA  GLN L  88      11.581  49.151 -25.287  1.00 31.86           C  
ATOM    652  C   GLN L  88      12.470  49.637 -26.439  1.00 34.70           C  
ATOM    653  O   GLN L  88      11.991  49.963 -27.529  1.00 33.43           O  
ATOM    654  CB  GLN L  88      11.369  47.643 -25.448  1.00 31.68           C  
ATOM    655  CG  GLN L  88      12.623  46.776 -25.230  1.00 28.96           C  
ATOM    656  CD  GLN L  88      13.163  46.171 -26.517  1.00 27.33           C  
ATOM    657  OE1 GLN L  88      12.414  45.613 -27.314  1.00 26.39           O  
ATOM    658  NE2 GLN L  88      14.474  46.266 -26.713  1.00 25.14           N  
ATOM    659  N   GLN L  89      13.775  49.644 -26.197  1.00 36.26           N  
ATOM    660  CA  GLN L  89      14.730  50.107 -27.194  1.00 38.05           C  
ATOM    661  C   GLN L  89      15.937  49.184 -27.430  1.00 37.77           C  
ATOM    662  O   GLN L  89      16.445  48.569 -26.484  1.00 37.09           O  
ATOM    663  CB  GLN L  89      15.207  51.502 -26.783  1.00 41.32           C  
ATOM    664  CG  GLN L  89      16.547  51.856 -27.349  1.00 45.13           C  
ATOM    665  CD  GLN L  89      17.670  51.475 -26.426  1.00 46.57           C  
ATOM    666  OE1 GLN L  89      18.823  51.409 -26.841  1.00 48.01           O  
ATOM    667  NE2 GLN L  89      17.344  51.231 -25.157  1.00 46.27           N  
ATOM    668  N   TRP L  90      16.391  49.090 -28.689  1.00 37.60           N  
ATOM    669  CA  TRP L  90      17.561  48.255 -29.066  1.00 35.81           C  
ATOM    670  C   TRP L  90      18.772  49.063 -29.583  1.00 34.73           C  
ATOM    671  O   TRP L  90      19.841  48.513 -29.856  1.00 34.58           O  
ATOM    672  CB  TRP L  90      17.187  47.254 -30.163  1.00 33.52           C  
ATOM    673  CG  TRP L  90      16.517  46.008 -29.708  1.00 33.15           C  
ATOM    674  CD1 TRP L  90      15.190  45.706 -29.809  1.00 31.56           C  
ATOM    675  CD2 TRP L  90      17.154  44.839 -29.177  1.00 31.12           C  
ATOM    676  NE1 TRP L  90      14.961  44.419 -29.390  1.00 30.33           N  
ATOM    677  CE2 TRP L  90      16.146  43.861 -28.997  1.00 29.39           C  
ATOM    678  CE3 TRP L  90      18.477  44.519 -28.845  1.00 30.32           C  
ATOM    679  CZ2 TRP L  90      16.418  42.584 -28.497  1.00 29.48           C  
ATOM    680  CZ3 TRP L  90      18.752  43.248 -28.346  1.00 29.54           C  
ATOM    681  CH2 TRP L  90      17.725  42.296 -28.180  1.00 30.10           C  
ATOM    682  N   THR L  91      18.599  50.367 -29.729  1.00 33.85           N  
ATOM    683  CA  THR L  91      19.676  51.194 -30.238  1.00 37.67           C  
ATOM    684  C   THR L  91      20.970  51.192 -29.408  1.00 36.25           C  
ATOM    685  O   THR L  91      22.055  51.339 -29.967  1.00 33.61           O  
ATOM    686  CB  THR L  91      19.203  52.636 -30.421  1.00 38.17           C  
ATOM    687  OG1 THR L  91      18.070  52.655 -31.297  1.00 41.05           O  
ATOM    688  CG2 THR L  91      20.299  53.481 -31.013  1.00 39.88           C  
ATOM    689  N   SER L  92      20.873  51.036 -28.092  1.00 36.23           N  
ATOM    690  CA  SER L  92      22.074  51.013 -27.280  1.00 41.26           C  
ATOM    691  C   SER L  92      22.180  49.719 -26.489  1.00 41.01           C  
ATOM    692  O   SER L  92      21.175  49.109 -26.159  1.00 40.51           O  
ATOM    693  CB  SER L  92      22.088  52.183 -26.294  1.00 46.31           C  
ATOM    694  OG  SER L  92      21.334  51.872 -25.131  1.00 49.27           O  
ATOM    695  N   ASN L  93      23.403  49.308 -26.192  1.00 37.41           N  
ATOM    696  CA  ASN L  93      23.645  48.120 -25.389  1.00 35.17           C  
ATOM    697  C   ASN L  93      24.095  48.728 -24.042  1.00 34.93           C  
ATOM    698  O   ASN L  93      25.073  49.476 -23.984  1.00 38.04           O  
ATOM    699  CB  ASN L  93      24.744  47.278 -26.037  1.00 32.69           C  
ATOM    700  CG  ASN L  93      25.212  46.141 -25.155  1.00 31.34           C  
ATOM    701  OD1 ASN L  93      24.700  45.942 -24.041  1.00 29.52           O  
ATOM    702  ND2 ASN L  93      26.200  45.387 -25.643  1.00 29.30           N  
ATOM    703  N   PRO L  94      23.457  48.329 -22.928  1.00 33.40           N  
ATOM    704  CA  PRO L  94      22.343  47.389 -22.815  1.00 30.01           C  
ATOM    705  C   PRO L  94      20.974  47.890 -23.202  1.00 30.66           C  
ATOM    706  O   PRO L  94      20.596  49.010 -22.861  1.00 30.83           O  
ATOM    707  CB  PRO L  94      22.374  47.028 -21.341  1.00 29.50           C  
ATOM    708  CG  PRO L  94      22.591  48.397 -20.734  1.00 27.93           C  
ATOM    709  CD  PRO L  94      23.718  48.950 -21.611  1.00 28.90           C  
ATOM    710  N   PRO L  95      20.203  47.062 -23.925  1.00 28.18           N  
ATOM    711  CA  PRO L  95      18.849  47.420 -24.346  1.00 28.49           C  
ATOM    712  C   PRO L  95      18.051  47.664 -23.064  1.00 30.14           C  
ATOM    713  O   PRO L  95      18.274  46.980 -22.055  1.00 31.54           O  
ATOM    714  CB  PRO L  95      18.385  46.181 -25.087  1.00 27.63           C  
ATOM    715  CG  PRO L  95      19.216  45.093 -24.486  1.00 27.01           C  
ATOM    716  CD  PRO L  95      20.555  45.725 -24.418  1.00 26.87           C  
ATOM    717  N   THR L  96      17.130  48.624 -23.104  1.00 29.71           N  
ATOM    718  CA  THR L  96      16.332  48.967 -21.938  1.00 28.82           C  
ATOM    719  C   THR L  96      14.835  49.030 -22.186  1.00 27.80           C  
ATOM    720  O   THR L  96      14.385  49.177 -23.324  1.00 25.46           O  
ATOM    721  CB  THR L  96      16.780  50.315 -21.359  1.00 27.04           C  
ATOM    722  OG1 THR L  96      16.823  51.303 -22.400  1.00 27.82           O  
ATOM    723  CG2 THR L  96      18.144  50.181 -20.767  1.00 26.87           C  
ATOM    724  N   PHE L  97      14.073  48.907 -21.100  1.00 27.39           N  
ATOM    725  CA  PHE L  97      12.609  48.963 -21.138  1.00 26.31           C  
ATOM    726  C   PHE L  97      12.112  50.201 -20.399  1.00 30.67           C  
ATOM    727  O   PHE L  97      12.803  50.718 -19.525  1.00 31.16           O  
ATOM    728  CB  PHE L  97      11.994  47.753 -20.438  1.00 24.97           C  
ATOM    729  CG  PHE L  97      12.132  46.472 -21.191  1.00 23.11           C  
ATOM    730  CD1 PHE L  97      13.291  45.707 -21.087  1.00 18.84           C  
ATOM    731  CD2 PHE L  97      11.086  46.011 -21.984  1.00 19.44           C  
ATOM    732  CE1 PHE L  97      13.404  44.506 -21.752  1.00 19.37           C  
ATOM    733  CE2 PHE L  97      11.191  44.812 -22.653  1.00 20.00           C  
ATOM    734  CZ  PHE L  97      12.358  44.052 -22.537  1.00 20.39           C  
ATOM    735  N   GLY L  98      10.908  50.668 -20.727  1.00 32.21           N  
ATOM    736  CA  GLY L  98      10.367  51.814 -20.020  1.00 30.29           C  
ATOM    737  C   GLY L  98       9.674  51.355 -18.744  1.00 31.19           C  
ATOM    738  O   GLY L  98       9.590  50.148 -18.476  1.00 28.70           O  
ATOM    739  N   GLY L  99       9.177  52.311 -17.957  1.00 31.81           N  
ATOM    740  CA  GLY L  99       8.489  51.976 -16.719  1.00 32.34           C  
ATOM    741  C   GLY L  99       7.078  51.429 -16.911  1.00 34.07           C  
ATOM    742  O   GLY L  99       6.508  50.853 -15.977  1.00 32.61           O  
ATOM    743  N   GLY L 100       6.513  51.612 -18.107  1.00 34.02           N  
ATOM    744  CA  GLY L 100       5.182  51.100 -18.402  1.00 32.75           C  
ATOM    745  C   GLY L 100       4.025  52.026 -18.060  1.00 31.02           C  
ATOM    746  O   GLY L 100       4.093  52.758 -17.073  1.00 33.54           O  
ATOM    747  N   THR L 101       2.974  52.013 -18.885  1.00 30.49           N  
ATOM    748  CA  THR L 101       1.773  52.806 -18.635  1.00 30.80           C  
ATOM    749  C   THR L 101       0.648  51.777 -18.455  1.00 28.79           C  
ATOM    750  O   THR L 101       0.382  50.962 -19.336  1.00 25.86           O  
ATOM    751  CB  THR L 101       1.437  53.808 -19.809  1.00 31.20           C  
ATOM    752  OG1 THR L 101       0.554  53.197 -20.752  1.00 35.44           O  
ATOM    753  CG2 THR L 101       2.701  54.259 -20.534  1.00 34.57           C  
ATOM    754  N   LYS L 102       0.017  51.799 -17.289  1.00 30.17           N  
ATOM    755  CA  LYS L 102      -1.043  50.864 -16.994  1.00 33.86           C  
ATOM    756  C   LYS L 102      -2.365  51.384 -17.516  1.00 34.89           C  
ATOM    757  O   LYS L 102      -2.751  52.514 -17.237  1.00 35.06           O  
ATOM    758  CB  LYS L 102      -1.128  50.644 -15.488  1.00 37.93           C  
ATOM    759  CG  LYS L 102      -2.084  49.540 -15.073  1.00 41.73           C  
ATOM    760  CD  LYS L 102      -2.149  49.436 -13.564  1.00 43.80           C  
ATOM    761  CE  LYS L 102      -3.470  48.826 -13.096  1.00 45.68           C  
ATOM    762  NZ  LYS L 102      -3.539  47.348 -13.280  1.00 47.12           N  
ATOM    763  N   LEU L 103      -3.062  50.571 -18.291  1.00 34.81           N  
ATOM    764  CA  LEU L 103      -4.341  50.994 -18.823  1.00 34.77           C  
ATOM    765  C   LEU L 103      -5.464  50.274 -18.079  1.00 36.49           C  
ATOM    766  O   LEU L 103      -5.427  49.059 -17.920  1.00 38.83           O  
ATOM    767  CB  LEU L 103      -4.406  50.669 -20.317  1.00 31.96           C  
ATOM    768  CG  LEU L 103      -5.744  50.935 -21.004  1.00 30.25           C  
ATOM    769  CD1 LEU L 103      -5.909  52.420 -21.206  1.00 30.50           C  
ATOM    770  CD2 LEU L 103      -5.789  50.234 -22.338  1.00 28.98           C  
ATOM    771  N   GLU L 104      -6.449  51.010 -17.587  1.00 41.50           N  
ATOM    772  CA  GLU L 104      -7.553  50.343 -16.926  1.00 48.73           C  
ATOM    773  C   GLU L 104      -8.864  50.841 -17.514  1.00 45.09           C  
ATOM    774  O   GLU L 104      -9.000  52.024 -17.826  1.00 40.14           O  
ATOM    775  CB  GLU L 104      -7.491  50.517 -15.402  1.00 60.06           C  
ATOM    776  CG  GLU L 104      -7.465  51.915 -14.862  1.00 73.99           C  
ATOM    777  CD  GLU L 104      -7.373  51.906 -13.332  1.00 82.01           C  
ATOM    778  OE1 GLU L 104      -6.238  51.905 -12.783  1.00 84.21           O  
ATOM    779  OE2 GLU L 104      -8.448  51.873 -12.679  1.00 84.56           O  
ATOM    780  N   ILE L 105      -9.817  49.931 -17.693  1.00 44.55           N  
ATOM    781  CA  ILE L 105     -11.098  50.277 -18.288  1.00 50.70           C  
ATOM    782  C   ILE L 105     -12.121  50.890 -17.344  1.00 50.65           C  
ATOM    783  O   ILE L 105     -12.525  50.287 -16.359  1.00 49.23           O  
ATOM    784  CB  ILE L 105     -11.763  49.042 -18.953  1.00 52.70           C  
ATOM    785  CG1 ILE L 105     -11.211  48.844 -20.367  1.00 55.45           C  
ATOM    786  CG2 ILE L 105     -13.259  49.220 -18.994  1.00 54.92           C  
ATOM    787  CD1 ILE L 105      -9.878  48.120 -20.427  1.00 56.89           C  
ATOM    788  N   LYS L 106     -12.546  52.099 -17.668  1.00 52.02           N  
ATOM    789  CA  LYS L 106     -13.557  52.780 -16.886  1.00 53.94           C  
ATOM    790  C   LYS L 106     -14.890  52.308 -17.474  1.00 49.49           C  
ATOM    791  O   LYS L 106     -15.472  52.972 -18.334  1.00 51.39           O  
ATOM    792  CB  LYS L 106     -13.392  54.298 -17.052  1.00 62.23           C  
ATOM    793  CG  LYS L 106     -14.379  55.164 -16.261  1.00 68.54           C  
ATOM    794  CD  LYS L 106     -13.904  55.477 -14.829  1.00 73.55           C  
ATOM    795  CE  LYS L 106     -13.271  56.874 -14.706  1.00 75.66           C  
ATOM    796  NZ  LYS L 106     -11.778  56.860 -14.623  1.00 76.99           N  
ATOM    797  N   ARG L 107     -15.360  51.146 -17.037  1.00 45.37           N  
ATOM    798  CA  ARG L 107     -16.622  50.633 -17.552  1.00 41.59           C  
ATOM    799  C   ARG L 107     -17.806  51.222 -16.781  1.00 39.17           C  
ATOM    800  O   ARG L 107     -17.635  52.064 -15.898  1.00 36.82           O  
ATOM    801  CB  ARG L 107     -16.629  49.098 -17.500  1.00 37.94           C  
ATOM    802  CG  ARG L 107     -16.238  48.516 -16.160  1.00 37.59           C  
ATOM    803  CD  ARG L 107     -17.431  47.923 -15.454  1.00 38.10           C  
ATOM    804  NE  ARG L 107     -17.953  46.740 -16.127  1.00 36.96           N  
ATOM    805  CZ  ARG L 107     -19.250  46.487 -16.263  1.00 37.04           C  
ATOM    806  NH1 ARG L 107     -20.134  47.344 -15.773  1.00 37.61           N  
ATOM    807  NH2 ARG L 107     -19.664  45.388 -16.881  1.00 35.58           N  
ATOM    808  N   THR L 108     -19.010  50.792 -17.113  1.00 38.48           N  
ATOM    809  CA  THR L 108     -20.158  51.341 -16.424  1.00 39.78           C  
ATOM    810  C   THR L 108     -20.260  50.804 -14.996  1.00 39.93           C  
ATOM    811  O   THR L 108     -19.637  49.792 -14.672  1.00 39.78           O  
ATOM    812  CB  THR L 108     -21.425  51.038 -17.199  1.00 39.81           C  
ATOM    813  OG1 THR L 108     -22.303  52.152 -17.083  1.00 41.30           O  
ATOM    814  CG2 THR L 108     -22.102  49.791 -16.665  1.00 39.19           C  
ATOM    815  N   VAL L 109     -21.038  51.470 -14.145  1.00 38.13           N  
ATOM    816  CA  VAL L 109     -21.168  51.040 -12.751  1.00 37.92           C  
ATOM    817  C   VAL L 109     -21.690  49.605 -12.586  1.00 40.00           C  
ATOM    818  O   VAL L 109     -22.579  49.165 -13.321  1.00 38.14           O  
ATOM    819  CB  VAL L 109     -22.094  51.972 -11.965  1.00 35.96           C  
ATOM    820  CG1 VAL L 109     -23.545  51.513 -12.109  1.00 35.24           C  
ATOM    821  CG2 VAL L 109     -21.668  52.001 -10.517  1.00 34.86           C  
ATOM    822  N   ALA L 110     -21.130  48.888 -11.609  1.00 39.94           N  
ATOM    823  CA  ALA L 110     -21.512  47.496 -11.326  1.00 40.28           C  
ATOM    824  C   ALA L 110     -21.460  47.185  -9.835  1.00 38.68           C  
ATOM    825  O   ALA L 110     -20.401  47.251  -9.216  1.00 41.26           O  
ATOM    826  CB  ALA L 110     -20.592  46.550 -12.075  1.00 35.86           C  
ATOM    827  N   ALA L 111     -22.600  46.831  -9.264  1.00 36.94           N  
ATOM    828  CA  ALA L 111     -22.659  46.528  -7.841  1.00 34.80           C  
ATOM    829  C   ALA L 111     -22.121  45.152  -7.498  1.00 32.97           C  
ATOM    830  O   ALA L 111     -22.266  44.187  -8.263  1.00 34.68           O  
ATOM    831  CB  ALA L 111     -24.098  46.648  -7.340  1.00 29.57           C  
ATOM    832  N   PRO L 112     -21.475  45.042  -6.341  1.00 30.52           N  
ATOM    833  CA  PRO L 112     -20.957  43.739  -5.963  1.00 32.90           C  
ATOM    834  C   PRO L 112     -22.080  42.849  -5.435  1.00 36.59           C  
ATOM    835  O   PRO L 112     -23.110  43.320  -4.932  1.00 35.81           O  
ATOM    836  CB  PRO L 112     -19.935  44.083  -4.884  1.00 29.45           C  
ATOM    837  CG  PRO L 112     -20.588  45.212  -4.207  1.00 28.06           C  
ATOM    838  CD  PRO L 112     -21.015  46.067  -5.395  1.00 29.65           C  
ATOM    839  N   SER L 113     -21.865  41.553  -5.605  1.00 39.23           N  
ATOM    840  CA  SER L 113     -22.748  40.525  -5.097  1.00 41.33           C  
ATOM    841  C   SER L 113     -21.960  40.182  -3.842  1.00 40.27           C  
ATOM    842  O   SER L 113     -20.812  39.754  -3.943  1.00 41.36           O  
ATOM    843  CB  SER L 113     -22.788  39.345  -6.050  1.00 45.20           C  
ATOM    844  OG  SER L 113     -23.304  39.752  -7.301  1.00 47.38           O  
ATOM    845  N   VAL L 114     -22.559  40.372  -2.670  1.00 39.78           N  
ATOM    846  CA  VAL L 114     -21.841  40.141  -1.420  1.00 36.04           C  
ATOM    847  C   VAL L 114     -22.211  38.853  -0.697  1.00 32.01           C  
ATOM    848  O   VAL L 114     -23.391  38.524  -0.556  1.00 32.39           O  
ATOM    849  CB  VAL L 114     -22.082  41.332  -0.467  1.00 38.76           C  
ATOM    850  CG1 VAL L 114     -21.202  41.223   0.756  1.00 40.13           C  
ATOM    851  CG2 VAL L 114     -21.810  42.646  -1.217  1.00 39.87           C  
ATOM    852  N   PHE L 115     -21.198  38.121  -0.245  1.00 29.61           N  
ATOM    853  CA  PHE L 115     -21.425  36.885   0.483  1.00 26.97           C  
ATOM    854  C   PHE L 115     -20.512  36.876   1.695  1.00 28.90           C  
ATOM    855  O   PHE L 115     -19.388  37.362   1.610  1.00 26.53           O  
ATOM    856  CB  PHE L 115     -21.084  35.664  -0.364  1.00 24.24           C  
ATOM    857  CG  PHE L 115     -21.628  35.704  -1.752  1.00 21.87           C  
ATOM    858  CD1 PHE L 115     -20.967  36.410  -2.759  1.00 21.08           C  
ATOM    859  CD2 PHE L 115     -22.785  35.005  -2.067  1.00 21.05           C  
ATOM    860  CE1 PHE L 115     -21.454  36.409  -4.068  1.00 20.35           C  
ATOM    861  CE2 PHE L 115     -23.288  34.992  -3.370  1.00 19.63           C  
ATOM    862  CZ  PHE L 115     -22.622  35.695  -4.373  1.00 20.38           C  
ATOM    863  N   ILE L 116     -20.986  36.322   2.815  1.00 30.31           N  
ATOM    864  CA  ILE L 116     -20.175  36.231   4.038  1.00 32.36           C  
ATOM    865  C   ILE L 116     -19.968  34.752   4.421  1.00 36.11           C  
ATOM    866  O   ILE L 116     -20.916  33.957   4.410  1.00 35.99           O  
ATOM    867  CB  ILE L 116     -20.835  36.995   5.208  1.00 31.65           C  
ATOM    868  CG1 ILE L 116     -19.928  36.942   6.434  1.00 28.80           C  
ATOM    869  CG2 ILE L 116     -22.199  36.406   5.512  1.00 28.98           C  
ATOM    870  CD1 ILE L 116     -20.352  37.893   7.519  1.00 27.13           C  
ATOM    871  N   PHE L 117     -18.723  34.387   4.735  1.00 37.65           N  
ATOM    872  CA  PHE L 117     -18.375  32.999   5.075  1.00 37.75           C  
ATOM    873  C   PHE L 117     -17.904  32.738   6.502  1.00 39.74           C  
ATOM    874  O   PHE L 117     -16.834  33.195   6.926  1.00 39.12           O  
ATOM    875  CB  PHE L 117     -17.289  32.459   4.136  1.00 34.31           C  
ATOM    876  CG  PHE L 117     -17.660  32.460   2.689  1.00 31.20           C  
ATOM    877  CD1 PHE L 117     -17.025  33.329   1.799  1.00 31.08           C  
ATOM    878  CD2 PHE L 117     -18.611  31.573   2.203  1.00 29.50           C  
ATOM    879  CE1 PHE L 117     -17.329  33.311   0.438  1.00 30.33           C  
ATOM    880  CE2 PHE L 117     -18.926  31.546   0.843  1.00 30.93           C  
ATOM    881  CZ  PHE L 117     -18.280  32.423  -0.045  1.00 30.02           C  
ATOM    882  N   PRO L 118     -18.689  31.963   7.252  1.00 40.86           N  
ATOM    883  CA  PRO L 118     -18.336  31.640   8.629  1.00 42.62           C  
ATOM    884  C   PRO L 118     -17.131  30.689   8.662  1.00 42.39           C  
ATOM    885  O   PRO L 118     -16.877  29.959   7.701  1.00 45.16           O  
ATOM    886  CB  PRO L 118     -19.609  30.979   9.143  1.00 43.35           C  
ATOM    887  CG  PRO L 118     -20.075  30.234   7.930  1.00 42.03           C  
ATOM    888  CD  PRO L 118     -19.956  31.313   6.878  1.00 41.74           C  
ATOM    889  N   PRO L 119     -16.370  30.683   9.764  1.00 47.25           N  
ATOM    890  CA  PRO L 119     -15.216  29.788   9.837  1.00 44.78           C  
ATOM    891  C   PRO L 119     -15.607  28.306   9.809  1.00 40.13           C  
ATOM    892  O   PRO L 119     -16.642  27.907  10.339  1.00 38.86           O  
ATOM    893  CB  PRO L 119     -14.538  30.210  11.142  1.00 47.99           C  
ATOM    894  CG  PRO L 119     -15.668  30.718  11.960  1.00 50.25           C  
ATOM    895  CD  PRO L 119     -16.425  31.547  10.952  1.00 48.50           C  
ATOM    896  N   SER L 120     -14.764  27.489   9.194  1.00 40.87           N  
ATOM    897  CA  SER L 120     -15.050  26.076   9.096  1.00 44.62           C  
ATOM    898  C   SER L 120     -14.929  25.368  10.434  1.00 45.28           C  
ATOM    899  O   SER L 120     -14.355  25.895  11.388  1.00 41.07           O  
ATOM    900  CB  SER L 120     -14.120  25.418   8.070  1.00 49.23           C  
ATOM    901  OG  SER L 120     -12.777  25.411   8.512  1.00 53.56           O  
ATOM    902  N   ASP L 121     -15.485  24.163  10.492  1.00 48.36           N  
ATOM    903  CA  ASP L 121     -15.448  23.351  11.697  1.00 53.60           C  
ATOM    904  C   ASP L 121     -14.040  22.839  11.931  1.00 53.08           C  
ATOM    905  O   ASP L 121     -13.616  22.705  13.069  1.00 53.12           O  
ATOM    906  CB  ASP L 121     -16.407  22.165  11.573  1.00 59.17           C  
ATOM    907  CG  ASP L 121     -17.848  22.599  11.333  1.00 62.59           C  
ATOM    908  OD1 ASP L 121     -18.773  21.798  11.586  1.00 63.53           O  
ATOM    909  OD2 ASP L 121     -18.057  23.745  10.881  1.00 64.37           O  
ATOM    910  N   GLU L 122     -13.326  22.562  10.844  1.00 56.31           N  
ATOM    911  CA  GLU L 122     -11.955  22.062  10.895  1.00 61.14           C  
ATOM    912  C   GLU L 122     -11.006  23.143  11.375  1.00 55.59           C  
ATOM    913  O   GLU L 122     -10.021  22.869  12.062  1.00 53.29           O  
ATOM    914  CB  GLU L 122     -11.502  21.616   9.502  1.00 73.97           C  
ATOM    915  CG  GLU L 122     -12.382  20.571   8.834  1.00 87.25           C  
ATOM    916  CD  GLU L 122     -12.336  20.656   7.308  1.00 94.71           C  
ATOM    917  OE1 GLU L 122     -11.220  20.751   6.740  1.00 97.01           O  
ATOM    918  OE2 GLU L 122     -13.420  20.622   6.677  1.00 97.02           O  
ATOM    919  N   GLN L 123     -11.318  24.377  11.009  1.00 52.13           N  
ATOM    920  CA  GLN L 123     -10.481  25.500  11.364  1.00 51.00           C  
ATOM    921  C   GLN L 123     -10.483  25.806  12.844  1.00 50.35           C  
ATOM    922  O   GLN L 123      -9.439  26.109  13.416  1.00 51.50           O  
ATOM    923  CB  GLN L 123     -10.908  26.741  10.599  1.00 53.03           C  
ATOM    924  CG  GLN L 123      -9.760  27.685  10.368  1.00 54.03           C  
ATOM    925  CD  GLN L 123     -10.207  29.113  10.265  1.00 54.32           C  
ATOM    926  OE1 GLN L 123     -11.358  29.383   9.939  1.00 54.83           O  
ATOM    927  NE2 GLN L 123      -9.297  30.044  10.536  1.00 53.41           N  
ATOM    928  N   LEU L 124     -11.652  25.742  13.471  1.00 48.96           N  
ATOM    929  CA  LEU L 124     -11.736  26.019  14.902  1.00 50.57           C  
ATOM    930  C   LEU L 124     -11.131  24.843  15.663  1.00 55.61           C  
ATOM    931  O   LEU L 124     -10.774  24.960  16.836  1.00 51.44           O  
ATOM    932  CB  LEU L 124     -13.197  26.236  15.319  1.00 46.00           C  
ATOM    933  CG  LEU L 124     -13.849  27.561  14.891  1.00 43.53           C  
ATOM    934  CD1 LEU L 124     -15.360  27.427  14.773  1.00 41.91           C  
ATOM    935  CD2 LEU L 124     -13.485  28.622  15.904  1.00 41.51           C  
ATOM    936  N   LYS L 125     -11.024  23.709  14.975  1.00 58.56           N  
ATOM    937  CA  LYS L 125     -10.457  22.495  15.550  1.00 61.96           C  
ATOM    938  C   LYS L 125      -8.944  22.607  15.423  1.00 61.36           C  
ATOM    939  O   LYS L 125      -8.227  21.609  15.291  1.00 68.31           O  
ATOM    940  CB  LYS L 125     -10.973  21.270  14.783  1.00 65.02           C  
ATOM    941  CG  LYS L 125     -11.087  20.011  15.620  1.00 64.00           C  
ATOM    942  CD  LYS L 125     -11.936  18.912  14.942  1.00 64.69           C  
ATOM    943  CE  LYS L 125     -11.158  18.072  13.918  1.00 65.82           C  
ATOM    944  NZ  LYS L 125     -11.401  18.458  12.492  1.00 66.47           N  
ATOM    945  N   SER L 126      -8.481  23.851  15.463  1.00 61.80           N  
ATOM    946  CA  SER L 126      -7.076  24.171  15.331  1.00 61.29           C  
ATOM    947  C   SER L 126      -6.764  25.442  16.102  1.00 56.79           C  
ATOM    948  O   SER L 126      -5.606  25.851  16.197  1.00 48.16           O  
ATOM    949  CB  SER L 126      -6.732  24.371  13.860  1.00 68.90           C  
ATOM    950  OG  SER L 126      -5.533  25.113  13.723  1.00 79.66           O  
ATOM    951  N   GLY L 127      -7.810  26.071  16.633  1.00 55.42           N  
ATOM    952  CA  GLY L 127      -7.640  27.283  17.417  1.00 60.43           C  
ATOM    953  C   GLY L 127      -7.782  28.623  16.721  1.00 60.28           C  
ATOM    954  O   GLY L 127      -7.710  29.659  17.379  1.00 62.70           O  
ATOM    955  N   THR L 128      -7.989  28.641  15.411  1.00 59.25           N  
ATOM    956  CA  THR L 128      -8.117  29.930  14.738  1.00 60.70           C  
ATOM    957  C   THR L 128      -9.442  30.059  13.983  1.00 54.15           C  
ATOM    958  O   THR L 128      -9.938  29.082  13.424  1.00 51.03           O  
ATOM    959  CB  THR L 128      -6.928  30.160  13.778  1.00 63.76           C  
ATOM    960  OG1 THR L 128      -7.106  31.400  13.085  1.00 68.68           O  
ATOM    961  CG2 THR L 128      -6.826  29.022  12.775  1.00 69.07           C  
ATOM    962  N   ALA L 129     -10.006  31.266  13.972  1.00 49.55           N  
ATOM    963  CA  ALA L 129     -11.285  31.529  13.308  1.00 47.27           C  
ATOM    964  C   ALA L 129     -11.196  32.641  12.273  1.00 45.75           C  
ATOM    965  O   ALA L 129     -10.976  33.808  12.615  1.00 47.83           O  
ATOM    966  CB  ALA L 129     -12.342  31.895  14.343  1.00 44.06           C  
ATOM    967  N   SER L 130     -11.366  32.276  11.008  1.00 43.92           N  
ATOM    968  CA  SER L 130     -11.326  33.246   9.924  1.00 39.92           C  
ATOM    969  C   SER L 130     -12.713  33.450   9.355  1.00 38.36           C  
ATOM    970  O   SER L 130     -13.415  32.485   9.043  1.00 37.48           O  
ATOM    971  CB  SER L 130     -10.405  32.766   8.815  1.00 39.99           C  
ATOM    972  OG  SER L 130      -9.076  32.682   9.279  1.00 41.96           O  
ATOM    973  N   VAL L 131     -13.108  34.712   9.229  1.00 36.74           N  
ATOM    974  CA  VAL L 131     -14.417  35.050   8.683  1.00 37.06           C  
ATOM    975  C   VAL L 131     -14.155  35.836   7.417  1.00 38.10           C  
ATOM    976  O   VAL L 131     -13.455  36.848   7.444  1.00 35.32           O  
ATOM    977  CB  VAL L 131     -15.230  35.923   9.650  1.00 36.30           C  
ATOM    978  CG1 VAL L 131     -16.694  35.877   9.264  1.00 37.14           C  
ATOM    979  CG2 VAL L 131     -15.031  35.464  11.085  1.00 36.45           C  
ATOM    980  N   VAL L 132     -14.721  35.379   6.309  1.00 36.55           N  
ATOM    981  CA  VAL L 132     -14.494  36.021   5.030  1.00 32.98           C  
ATOM    982  C   VAL L 132     -15.695  36.752   4.464  1.00 38.61           C  
ATOM    983  O   VAL L 132     -16.826  36.274   4.513  1.00 42.94           O  
ATOM    984  CB  VAL L 132     -14.053  34.980   3.961  1.00 30.24           C  
ATOM    985  CG1 VAL L 132     -14.004  35.614   2.581  1.00 24.19           C  
ATOM    986  CG2 VAL L 132     -12.712  34.419   4.330  1.00 24.49           C  
ATOM    987  N   CYS L 133     -15.446  37.928   3.918  1.00 40.09           N  
ATOM    988  CA  CYS L 133     -16.508  38.656   3.278  1.00 38.33           C  
ATOM    989  C   CYS L 133     -16.097  38.758   1.803  1.00 37.17           C  
ATOM    990  O   CYS L 133     -14.970  39.175   1.482  1.00 35.13           O  
ATOM    991  CB  CYS L 133     -16.662  40.024   3.889  1.00 41.78           C  
ATOM    992  SG  CYS L 133     -18.168  40.792   3.264  1.00 47.14           S  
ATOM    993  N   LEU L 134     -17.013  38.391   0.910  1.00 35.49           N  
ATOM    994  CA  LEU L 134     -16.729  38.383  -0.517  1.00 35.37           C  
ATOM    995  C   LEU L 134     -17.512  39.450  -1.278  1.00 36.40           C  
ATOM    996  O   LEU L 134     -18.728  39.570  -1.122  1.00 34.37           O  
ATOM    997  CB  LEU L 134     -17.079  37.004  -1.091  1.00 35.72           C  
ATOM    998  CG  LEU L 134     -16.260  36.367  -2.225  1.00 38.05           C  
ATOM    999  CD1 LEU L 134     -17.178  35.446  -2.998  1.00 38.05           C  
ATOM   1000  CD2 LEU L 134     -15.669  37.416  -3.167  1.00 37.93           C  
ATOM   1001  N   LEU L 135     -16.801  40.237  -2.080  1.00 35.88           N  
ATOM   1002  CA  LEU L 135     -17.419  41.261  -2.922  1.00 35.66           C  
ATOM   1003  C   LEU L 135     -17.120  40.786  -4.335  1.00 36.25           C  
ATOM   1004  O   LEU L 135     -15.956  40.771  -4.739  1.00 39.89           O  
ATOM   1005  CB  LEU L 135     -16.796  42.637  -2.680  1.00 33.39           C  
ATOM   1006  CG  LEU L 135     -17.561  43.484  -1.654  1.00 31.02           C  
ATOM   1007  CD1 LEU L 135     -17.363  42.876  -0.292  1.00 28.86           C  
ATOM   1008  CD2 LEU L 135     -17.076  44.932  -1.658  1.00 29.58           C  
ATOM   1009  N   ASN L 136     -18.152  40.418  -5.091  1.00 36.53           N  
ATOM   1010  CA  ASN L 136     -17.954  39.877  -6.441  1.00 35.21           C  
ATOM   1011  C   ASN L 136     -18.326  40.736  -7.664  1.00 33.67           C  
ATOM   1012  O   ASN L 136     -19.401  41.350  -7.710  1.00 33.24           O  
ATOM   1013  CB  ASN L 136     -18.698  38.530  -6.544  1.00 34.82           C  
ATOM   1014  CG  ASN L 136     -17.964  37.513  -7.414  1.00 36.49           C  
ATOM   1015  OD1 ASN L 136     -16.781  37.228  -7.185  1.00 36.93           O  
ATOM   1016  ND2 ASN L 136     -18.659  36.959  -8.408  1.00 36.81           N  
ATOM   1017  N   ASN L 137     -17.423  40.773  -8.649  1.00 33.38           N  
ATOM   1018  CA  ASN L 137     -17.645  41.501  -9.907  1.00 35.78           C  
ATOM   1019  C   ASN L 137     -18.223  42.897  -9.789  1.00 34.65           C  
ATOM   1020  O   ASN L 137     -19.363  43.116 -10.200  1.00 32.22           O  
ATOM   1021  CB  ASN L 137     -18.576  40.678 -10.788  1.00 36.38           C  
ATOM   1022  CG  ASN L 137     -18.026  39.313 -11.063  1.00 39.88           C  
ATOM   1023  OD1 ASN L 137     -17.280  38.770 -10.250  1.00 41.68           O  
ATOM   1024  ND2 ASN L 137     -18.389  38.736 -12.203  1.00 42.30           N  
ATOM   1025  N   PHE L 138     -17.430  43.830  -9.265  1.00 33.49           N  
ATOM   1026  CA  PHE L 138     -17.879  45.203  -9.075  1.00 34.18           C  
ATOM   1027  C   PHE L 138     -16.983  46.267  -9.696  1.00 35.99           C  
ATOM   1028  O   PHE L 138     -15.817  46.022  -9.993  1.00 37.44           O  
ATOM   1029  CB  PHE L 138     -18.027  45.509  -7.580  1.00 31.26           C  
ATOM   1030  CG  PHE L 138     -16.729  45.461  -6.810  1.00 28.23           C  
ATOM   1031  CD1 PHE L 138     -16.315  44.284  -6.195  1.00 25.03           C  
ATOM   1032  CD2 PHE L 138     -15.927  46.597  -6.693  1.00 27.15           C  
ATOM   1033  CE1 PHE L 138     -15.140  44.226  -5.471  1.00 23.69           C  
ATOM   1034  CE2 PHE L 138     -14.730  46.552  -5.964  1.00 27.44           C  
ATOM   1035  CZ  PHE L 138     -14.338  45.356  -5.351  1.00 25.30           C  
ATOM   1036  N   TYR L 139     -17.556  47.451  -9.891  1.00 37.39           N  
ATOM   1037  CA  TYR L 139     -16.850  48.598 -10.456  1.00 37.38           C  
ATOM   1038  C   TYR L 139     -17.627  49.869 -10.117  1.00 34.46           C  
ATOM   1039  O   TYR L 139     -18.855  49.905 -10.217  1.00 36.57           O  
ATOM   1040  CB  TYR L 139     -16.728  48.502 -11.979  1.00 37.67           C  
ATOM   1041  CG  TYR L 139     -15.708  49.481 -12.519  1.00 40.23           C  
ATOM   1042  CD1 TYR L 139     -14.356  49.153 -12.540  1.00 40.62           C  
ATOM   1043  CD2 TYR L 139     -16.077  50.769 -12.917  1.00 40.77           C  
ATOM   1044  CE1 TYR L 139     -13.390  50.080 -12.937  1.00 41.52           C  
ATOM   1045  CE2 TYR L 139     -15.121  51.709 -13.316  1.00 40.63           C  
ATOM   1046  CZ  TYR L 139     -13.777  51.362 -13.323  1.00 42.03           C  
ATOM   1047  OH  TYR L 139     -12.818  52.292 -13.700  1.00 42.21           O  
ATOM   1048  N   PRO L 140     -16.913  50.942  -9.756  1.00 33.98           N  
ATOM   1049  CA  PRO L 140     -15.454  51.045  -9.653  1.00 32.36           C  
ATOM   1050  C   PRO L 140     -14.841  50.279  -8.489  1.00 33.84           C  
ATOM   1051  O   PRO L 140     -15.547  49.735  -7.643  1.00 34.74           O  
ATOM   1052  CB  PRO L 140     -15.246  52.529  -9.495  1.00 30.63           C  
ATOM   1053  CG  PRO L 140     -16.378  52.865  -8.574  1.00 30.36           C  
ATOM   1054  CD  PRO L 140     -17.537  52.187  -9.285  1.00 30.85           C  
ATOM   1055  N   ARG L 141     -13.514  50.288  -8.439  1.00 37.55           N  
ATOM   1056  CA  ARG L 141     -12.745  49.598  -7.409  1.00 46.69           C  
ATOM   1057  C   ARG L 141     -13.042  50.023  -5.975  1.00 47.96           C  
ATOM   1058  O   ARG L 141     -12.980  49.200  -5.062  1.00 43.29           O  
ATOM   1059  CB  ARG L 141     -11.250  49.791  -7.667  1.00 53.18           C  
ATOM   1060  CG  ARG L 141     -10.344  48.843  -6.878  1.00 60.87           C  
ATOM   1061  CD  ARG L 141      -9.080  49.590  -6.496  1.00 66.28           C  
ATOM   1062  NE  ARG L 141      -7.922  48.736  -6.240  1.00 69.38           N  
ATOM   1063  CZ  ARG L 141      -7.773  47.950  -5.176  1.00 71.67           C  
ATOM   1064  NH1 ARG L 141      -8.721  47.885  -4.244  1.00 72.16           N  
ATOM   1065  NH2 ARG L 141      -6.651  47.253  -5.026  1.00 72.16           N  
ATOM   1066  N   GLU L 142     -13.350  51.304  -5.784  1.00 51.11           N  
ATOM   1067  CA  GLU L 142     -13.638  51.865  -4.459  1.00 58.70           C  
ATOM   1068  C   GLU L 142     -14.893  51.280  -3.829  1.00 57.65           C  
ATOM   1069  O   GLU L 142     -16.003  51.525  -4.301  1.00 56.98           O  
ATOM   1070  CB  GLU L 142     -13.786  53.394  -4.548  1.00 66.41           C  
ATOM   1071  CG  GLU L 142     -12.617  54.087  -5.253  1.00 74.02           C  
ATOM   1072  CD  GLU L 142     -12.999  54.651  -6.617  1.00 78.25           C  
ATOM   1073  OE1 GLU L 142     -13.791  55.625  -6.652  1.00 79.74           O  
ATOM   1074  OE2 GLU L 142     -12.511  54.117  -7.646  1.00 79.45           O  
ATOM   1075  N   ALA L 143     -14.705  50.517  -2.756  1.00 57.13           N  
ATOM   1076  CA  ALA L 143     -15.807  49.887  -2.034  1.00 57.00           C  
ATOM   1077  C   ALA L 143     -15.457  49.853  -0.548  1.00 55.83           C  
ATOM   1078  O   ALA L 143     -14.306  49.613  -0.189  1.00 56.64           O  
ATOM   1079  CB  ALA L 143     -16.024  48.470  -2.556  1.00 59.36           C  
ATOM   1080  N   LYS L 144     -16.439  50.096   0.312  1.00 56.97           N  
ATOM   1081  CA  LYS L 144     -16.201  50.098   1.756  1.00 58.98           C  
ATOM   1082  C   LYS L 144     -16.744  48.816   2.408  1.00 53.28           C  
ATOM   1083  O   LYS L 144     -17.954  48.591   2.454  1.00 54.47           O  
ATOM   1084  CB  LYS L 144     -16.862  51.345   2.383  1.00 67.32           C  
ATOM   1085  CG  LYS L 144     -15.932  52.253   3.204  1.00 74.15           C  
ATOM   1086  CD  LYS L 144     -15.681  51.680   4.593  1.00 79.07           C  
ATOM   1087  CE  LYS L 144     -14.220  51.316   4.808  1.00 81.35           C  
ATOM   1088  NZ  LYS L 144     -14.081  50.310   5.900  1.00 82.58           N  
ATOM   1089  N   VAL L 145     -15.838  47.966   2.875  1.00 49.05           N  
ATOM   1090  CA  VAL L 145     -16.202  46.716   3.532  1.00 44.65           C  
ATOM   1091  C   VAL L 145     -15.990  46.978   4.997  1.00 42.87           C  
ATOM   1092  O   VAL L 145     -14.869  47.245   5.413  1.00 44.02           O  
ATOM   1093  CB  VAL L 145     -15.246  45.579   3.153  1.00 44.43           C  
ATOM   1094  CG1 VAL L 145     -15.683  44.301   3.819  1.00 43.56           C  
ATOM   1095  CG2 VAL L 145     -15.179  45.424   1.661  1.00 43.68           C  
ATOM   1096  N   GLN L 146     -17.045  46.904   5.787  1.00 43.80           N  
ATOM   1097  CA  GLN L 146     -16.914  47.170   7.215  1.00 44.75           C  
ATOM   1098  C   GLN L 146     -17.427  46.036   8.066  1.00 40.51           C  
ATOM   1099  O   GLN L 146     -18.601  45.707   7.994  1.00 40.02           O  
ATOM   1100  CB  GLN L 146     -17.691  48.430   7.580  1.00 50.99           C  
ATOM   1101  CG  GLN L 146     -16.831  49.666   7.757  1.00 56.72           C  
ATOM   1102  CD  GLN L 146     -16.524  49.947   9.211  1.00 58.37           C  
ATOM   1103  OE1 GLN L 146     -15.988  49.096   9.934  1.00 58.12           O  
ATOM   1104  NE2 GLN L 146     -16.869  51.154   9.653  1.00 59.42           N  
ATOM   1105  N   TRP L 147     -16.558  45.450   8.879  1.00 37.70           N  
ATOM   1106  CA  TRP L 147     -16.956  44.361   9.754  1.00 36.27           C  
ATOM   1107  C   TRP L 147     -17.674  44.826  11.016  1.00 37.26           C  
ATOM   1108  O   TRP L 147     -17.221  45.746  11.703  1.00 36.14           O  
ATOM   1109  CB  TRP L 147     -15.744  43.544  10.164  1.00 34.94           C  
ATOM   1110  CG  TRP L 147     -15.243  42.702   9.075  1.00 34.56           C  
ATOM   1111  CD1 TRP L 147     -14.212  42.976   8.224  1.00 34.05           C  
ATOM   1112  CD2 TRP L 147     -15.733  41.418   8.714  1.00 32.96           C  
ATOM   1113  NE1 TRP L 147     -14.026  41.931   7.357  1.00 32.98           N  
ATOM   1114  CE2 TRP L 147     -14.948  40.959   7.638  1.00 32.48           C  
ATOM   1115  CE3 TRP L 147     -16.759  40.604   9.200  1.00 32.12           C  
ATOM   1116  CZ2 TRP L 147     -15.156  39.718   7.039  1.00 32.51           C  
ATOM   1117  CZ3 TRP L 147     -16.967  39.371   8.607  1.00 32.09           C  
ATOM   1118  CH2 TRP L 147     -16.167  38.938   7.536  1.00 32.17           C  
ATOM   1119  N   LYS L 148     -18.800  44.171  11.301  1.00 36.24           N  
ATOM   1120  CA  LYS L 148     -19.618  44.441  12.477  1.00 37.33           C  
ATOM   1121  C   LYS L 148     -19.656  43.189  13.328  1.00 39.13           C  
ATOM   1122  O   LYS L 148     -20.003  42.117  12.832  1.00 38.14           O  
ATOM   1123  CB  LYS L 148     -21.064  44.781  12.093  1.00 37.34           C  
ATOM   1124  CG  LYS L 148     -21.278  46.151  11.514  1.00 37.30           C  
ATOM   1125  CD  LYS L 148     -22.719  46.296  11.110  1.00 37.28           C  
ATOM   1126  CE  LYS L 148     -23.373  47.487  11.763  1.00 38.10           C  
ATOM   1127  NZ  LYS L 148     -24.854  47.303  11.822  1.00 38.44           N  
ATOM   1128  N   VAL L 149     -19.308  43.331  14.604  1.00 38.79           N  
ATOM   1129  CA  VAL L 149     -19.327  42.225  15.558  1.00 36.78           C  
ATOM   1130  C   VAL L 149     -20.214  42.649  16.735  1.00 41.08           C  
ATOM   1131  O   VAL L 149     -19.868  43.570  17.477  1.00 41.86           O  
ATOM   1132  CB  VAL L 149     -17.889  41.907  16.039  1.00 34.42           C  
ATOM   1133  CG1 VAL L 149     -17.923  40.971  17.230  1.00 30.04           C  
ATOM   1134  CG2 VAL L 149     -17.101  41.277  14.907  1.00 31.85           C  
ATOM   1135  N   ASP L 150     -21.360  41.983  16.888  1.00 44.28           N  
ATOM   1136  CA  ASP L 150     -22.327  42.302  17.946  1.00 46.41           C  
ATOM   1137  C   ASP L 150     -22.838  43.728  17.760  1.00 45.83           C  
ATOM   1138  O   ASP L 150     -23.101  44.447  18.732  1.00 46.32           O  
ATOM   1139  CB  ASP L 150     -21.707  42.150  19.344  1.00 50.08           C  
ATOM   1140  CG  ASP L 150     -21.697  40.692  19.834  1.00 53.34           C  
ATOM   1141  OD1 ASP L 150     -22.407  39.848  19.243  1.00 53.85           O  
ATOM   1142  OD2 ASP L 150     -20.991  40.389  20.824  1.00 54.33           O  
ATOM   1143  N   ASN L 151     -22.958  44.126  16.495  1.00 46.07           N  
ATOM   1144  CA  ASN L 151     -23.426  45.456  16.123  1.00 46.35           C  
ATOM   1145  C   ASN L 151     -22.400  46.584  16.237  1.00 42.94           C  
ATOM   1146  O   ASN L 151     -22.731  47.745  16.009  1.00 42.15           O  
ATOM   1147  CB  ASN L 151     -24.677  45.800  16.928  1.00 49.41           C  
ATOM   1148  CG  ASN L 151     -25.920  45.750  16.085  1.00 53.60           C  
ATOM   1149  OD1 ASN L 151     -26.293  46.738  15.453  1.00 55.72           O  
ATOM   1150  ND2 ASN L 151     -26.561  44.587  16.041  1.00 55.65           N  
ATOM   1151  N   ALA L 152     -21.159  46.235  16.572  1.00 40.31           N  
ATOM   1152  CA  ALA L 152     -20.075  47.210  16.734  1.00 36.25           C  
ATOM   1153  C   ALA L 152     -19.026  47.119  15.625  1.00 36.33           C  
ATOM   1154  O   ALA L 152     -18.498  46.039  15.350  1.00 37.76           O  
ATOM   1155  CB  ALA L 152     -19.405  47.000  18.077  1.00 31.15           C  
ATOM   1156  N   LEU L 153     -18.711  48.255  15.008  1.00 37.43           N  
ATOM   1157  CA  LEU L 153     -17.730  48.307  13.921  1.00 40.35           C  
ATOM   1158  C   LEU L 153     -16.294  47.969  14.366  1.00 42.11           C  
ATOM   1159  O   LEU L 153     -15.776  48.556  15.317  1.00 39.57           O  
ATOM   1160  CB  LEU L 153     -17.724  49.697  13.272  1.00 38.39           C  
ATOM   1161  CG  LEU L 153     -19.057  50.418  13.047  1.00 39.67           C  
ATOM   1162  CD1 LEU L 153     -18.779  51.751  12.392  1.00 39.88           C  
ATOM   1163  CD2 LEU L 153     -19.990  49.605  12.190  1.00 39.23           C  
ATOM   1164  N   GLN L 154     -15.667  47.031  13.653  1.00 44.79           N  
ATOM   1165  CA  GLN L 154     -14.295  46.575  13.914  1.00 50.60           C  
ATOM   1166  C   GLN L 154     -13.282  47.284  13.010  1.00 51.16           C  
ATOM   1167  O   GLN L 154     -13.653  47.875  12.000  1.00 51.51           O  
ATOM   1168  CB  GLN L 154     -14.186  45.067  13.656  1.00 54.15           C  
ATOM   1169  CG  GLN L 154     -15.057  44.200  14.531  1.00 56.72           C  
ATOM   1170  CD  GLN L 154     -14.575  44.170  15.963  1.00 59.36           C  
ATOM   1171  OE1 GLN L 154     -14.595  45.187  16.662  1.00 59.86           O  
ATOM   1172  NE2 GLN L 154     -14.125  42.996  16.412  1.00 60.77           N  
ATOM   1173  N   SER L 155     -12.000  47.207  13.354  1.00 52.52           N  
ATOM   1174  CA  SER L 155     -10.980  47.856  12.535  1.00 57.06           C  
ATOM   1175  C   SER L 155      -9.588  47.291  12.776  1.00 61.11           C  
ATOM   1176  O   SER L 155      -9.315  46.705  13.820  1.00 56.83           O  
ATOM   1177  CB  SER L 155     -10.951  49.359  12.825  1.00 55.81           C  
ATOM   1178  OG  SER L 155     -10.480  49.577  14.140  1.00 57.63           O  
ATOM   1179  N   GLY L 156      -8.713  47.472  11.794  1.00 64.22           N  
ATOM   1180  CA  GLY L 156      -7.346  47.015  11.928  1.00 68.34           C  
ATOM   1181  C   GLY L 156      -7.091  45.532  12.098  1.00 66.12           C  
ATOM   1182  O   GLY L 156      -5.939  45.121  11.999  1.00 72.04           O  
ATOM   1183  N   ASN L 157      -8.108  44.716  12.351  1.00 66.30           N  
ATOM   1184  CA  ASN L 157      -7.845  43.286  12.517  1.00 64.32           C  
ATOM   1185  C   ASN L 157      -8.287  42.434  11.327  1.00 58.06           C  
ATOM   1186  O   ASN L 157      -8.539  41.233  11.458  1.00 53.57           O  
ATOM   1187  CB  ASN L 157      -8.514  42.788  13.794  1.00 72.57           C  
ATOM   1188  CG  ASN L 157      -9.975  43.136  13.841  1.00 81.79           C  
ATOM   1189  OD1 ASN L 157     -10.411  44.077  13.169  1.00 85.40           O  
ATOM   1190  ND2 ASN L 157     -10.747  42.396  14.643  1.00 85.90           N  
ATOM   1191  N   SER L 158      -8.357  43.060  10.159  1.00 55.83           N  
ATOM   1192  CA  SER L 158      -8.767  42.369   8.946  1.00 56.74           C  
ATOM   1193  C   SER L 158      -7.934  42.819   7.745  1.00 56.04           C  
ATOM   1194  O   SER L 158      -7.549  43.976   7.649  1.00 56.41           O  
ATOM   1195  CB  SER L 158     -10.246  42.644   8.702  1.00 58.59           C  
ATOM   1196  OG  SER L 158     -10.514  44.028   8.835  1.00 59.17           O  
ATOM   1197  N   GLN L 159      -7.656  41.896   6.834  1.00 55.99           N  
ATOM   1198  CA  GLN L 159      -6.866  42.202   5.646  1.00 56.25           C  
ATOM   1199  C   GLN L 159      -7.733  42.068   4.385  1.00 54.70           C  
ATOM   1200  O   GLN L 159      -8.661  41.255   4.346  1.00 50.94           O  
ATOM   1201  CB  GLN L 159      -5.667  41.241   5.560  1.00 59.55           C  
ATOM   1202  CG  GLN L 159      -4.291  41.812   5.934  1.00 64.93           C  
ATOM   1203  CD  GLN L 159      -3.592  42.521   4.766  1.00 67.88           C  
ATOM   1204  OE1 GLN L 159      -2.368  42.443   4.618  1.00 68.60           O  
ATOM   1205  NE2 GLN L 159      -4.367  43.223   3.945  1.00 68.01           N  
ATOM   1206  N   GLU L 160      -7.427  42.863   3.361  1.00 53.43           N  
ATOM   1207  CA  GLU L 160      -8.168  42.821   2.099  1.00 51.96           C  
ATOM   1208  C   GLU L 160      -7.289  42.361   0.964  1.00 46.94           C  
ATOM   1209  O   GLU L 160      -6.067  42.461   1.020  1.00 49.96           O  
ATOM   1210  CB  GLU L 160      -8.708  44.194   1.711  1.00 57.11           C  
ATOM   1211  CG  GLU L 160      -9.896  44.656   2.497  1.00 59.96           C  
ATOM   1212  CD  GLU L 160     -10.414  45.988   1.996  1.00 61.78           C  
ATOM   1213  OE1 GLU L 160      -9.762  46.580   1.101  1.00 62.65           O  
ATOM   1214  OE2 GLU L 160     -11.468  46.442   2.502  1.00 62.57           O  
ATOM   1215  N   SER L 161      -7.931  41.883  -0.087  1.00 42.54           N  
ATOM   1216  CA  SER L 161      -7.220  41.415  -1.251  1.00 37.34           C  
ATOM   1217  C   SER L 161      -8.120  41.636  -2.444  1.00 36.06           C  
ATOM   1218  O   SER L 161      -9.319  41.376  -2.374  1.00 32.63           O  
ATOM   1219  CB  SER L 161      -6.892  39.935  -1.108  1.00 36.61           C  
ATOM   1220  OG  SER L 161      -6.237  39.455  -2.265  1.00 37.39           O  
ATOM   1221  N   VAL L 162      -7.539  42.117  -3.537  1.00 34.99           N  
ATOM   1222  CA  VAL L 162      -8.307  42.387  -4.741  1.00 35.91           C  
ATOM   1223  C   VAL L 162      -7.734  41.664  -5.945  1.00 38.01           C  
ATOM   1224  O   VAL L 162      -6.527  41.481  -6.049  1.00 39.07           O  
ATOM   1225  CB  VAL L 162      -8.305  43.893  -5.051  1.00 35.34           C  
ATOM   1226  CG1 VAL L 162      -9.505  44.245  -5.891  1.00 32.40           C  
ATOM   1227  CG2 VAL L 162      -8.295  44.682  -3.756  1.00 34.01           C  
ATOM   1228  N   THR L 163      -8.602  41.236  -6.849  1.00 40.22           N  
ATOM   1229  CA  THR L 163      -8.148  40.566  -8.056  1.00 43.45           C  
ATOM   1230  C   THR L 163      -7.855  41.658  -9.067  1.00 41.95           C  
ATOM   1231  O   THR L 163      -8.120  42.832  -8.818  1.00 41.31           O  
ATOM   1232  CB  THR L 163      -9.239  39.663  -8.649  1.00 44.99           C  
ATOM   1233  OG1 THR L 163     -10.446  40.420  -8.795  1.00 48.19           O  
ATOM   1234  CG2 THR L 163      -9.478  38.466  -7.765  1.00 47.25           C  
ATOM   1235  N   GLU L 164      -7.297  41.294 -10.207  1.00 43.34           N  
ATOM   1236  CA  GLU L 164      -7.045  42.317 -11.195  1.00 48.08           C  
ATOM   1237  C   GLU L 164      -8.328  42.468 -11.998  1.00 45.18           C  
ATOM   1238  O   GLU L 164      -9.239  41.638 -11.921  1.00 42.60           O  
ATOM   1239  CB  GLU L 164      -5.876  41.925 -12.099  1.00 57.90           C  
ATOM   1240  CG  GLU L 164      -5.542  42.966 -13.174  1.00 66.87           C  
ATOM   1241  CD  GLU L 164      -5.186  44.350 -12.612  1.00 71.42           C  
ATOM   1242  OE1 GLU L 164      -6.023  45.280 -12.736  1.00 71.82           O  
ATOM   1243  OE2 GLU L 164      -4.069  44.506 -12.055  1.00 73.01           O  
ATOM   1244  N   GLN L 165      -8.408  43.532 -12.771  1.00 41.33           N  
ATOM   1245  CA  GLN L 165      -9.598  43.757 -13.562  1.00 37.96           C  
ATOM   1246  C   GLN L 165      -9.785  42.627 -14.577  1.00 34.70           C  
ATOM   1247  O   GLN L 165      -8.853  42.293 -15.301  1.00 38.00           O  
ATOM   1248  CB  GLN L 165      -9.462  45.101 -14.248  1.00 35.16           C  
ATOM   1249  CG  GLN L 165     -10.692  45.584 -14.930  1.00 32.39           C  
ATOM   1250  CD  GLN L 165     -10.636  47.070 -15.167  1.00 29.03           C  
ATOM   1251  OE1 GLN L 165      -9.608  47.614 -15.601  1.00 26.16           O  
ATOM   1252  NE2 GLN L 165     -11.745  47.744 -14.886  1.00 28.53           N  
ATOM   1253  N   ASP L 166     -10.982  42.037 -14.609  1.00 33.53           N  
ATOM   1254  CA  ASP L 166     -11.298  40.936 -15.534  1.00 34.99           C  
ATOM   1255  C   ASP L 166     -11.310  41.394 -17.002  1.00 32.79           C  
ATOM   1256  O   ASP L 166     -11.922  42.408 -17.331  1.00 29.48           O  
ATOM   1257  CB  ASP L 166     -12.650  40.307 -15.158  1.00 36.51           C  
ATOM   1258  CG  ASP L 166     -13.100  39.215 -16.141  1.00 40.90           C  
ATOM   1259  OD1 ASP L 166     -13.761  39.550 -17.143  1.00 42.34           O  
ATOM   1260  OD2 ASP L 166     -12.797  38.016 -15.921  1.00 42.42           O  
ATOM   1261  N   SER L 167     -10.652  40.633 -17.878  1.00 33.35           N  
ATOM   1262  CA  SER L 167     -10.560  40.976 -19.300  1.00 39.07           C  
ATOM   1263  C   SER L 167     -11.869  40.981 -20.090  1.00 38.62           C  
ATOM   1264  O   SER L 167     -11.967  41.684 -21.100  1.00 36.49           O  
ATOM   1265  CB  SER L 167      -9.549  40.057 -20.001  1.00 44.91           C  
ATOM   1266  OG  SER L 167      -9.805  38.699 -19.703  1.00 48.37           O  
ATOM   1267  N   LYS L 168     -12.872  40.223 -19.647  1.00 38.22           N  
ATOM   1268  CA  LYS L 168     -14.148  40.198 -20.360  1.00 42.05           C  
ATOM   1269  C   LYS L 168     -15.218  41.189 -19.884  1.00 41.24           C  
ATOM   1270  O   LYS L 168     -15.887  41.813 -20.714  1.00 37.34           O  
ATOM   1271  CB  LYS L 168     -14.728  38.775 -20.368  1.00 48.24           C  
ATOM   1272  CG  LYS L 168     -14.166  37.889 -21.479  1.00 55.19           C  
ATOM   1273  CD  LYS L 168     -14.979  36.603 -21.647  1.00 60.20           C  
ATOM   1274  CE  LYS L 168     -14.670  35.922 -22.995  1.00 61.86           C  
ATOM   1275  NZ  LYS L 168     -15.397  34.614 -23.223  1.00 62.10           N  
ATOM   1276  N   ASP L 169     -15.367  41.334 -18.563  1.00 39.93           N  
ATOM   1277  CA  ASP L 169     -16.353  42.241 -17.976  1.00 41.71           C  
ATOM   1278  C   ASP L 169     -15.744  43.476 -17.262  1.00 40.48           C  
ATOM   1279  O   ASP L 169     -16.479  44.333 -16.782  1.00 40.10           O  
ATOM   1280  CB  ASP L 169     -17.249  41.458 -17.009  1.00 45.87           C  
ATOM   1281  CG  ASP L 169     -16.510  41.047 -15.743  1.00 49.57           C  
ATOM   1282  OD1 ASP L 169     -16.786  39.947 -15.189  1.00 50.27           O  
ATOM   1283  OD2 ASP L 169     -15.645  41.844 -15.297  1.00 50.23           O  
ATOM   1284  N   SER L 170     -14.415  43.555 -17.163  1.00 37.88           N  
ATOM   1285  CA  SER L 170     -13.735  44.717 -16.551  1.00 33.75           C  
ATOM   1286  C   SER L 170     -14.068  45.088 -15.108  1.00 33.69           C  
ATOM   1287  O   SER L 170     -13.982  46.260 -14.725  1.00 33.63           O  
ATOM   1288  CB  SER L 170     -13.972  45.955 -17.420  1.00 31.67           C  
ATOM   1289  OG  SER L 170     -13.570  45.719 -18.751  1.00 31.12           O  
ATOM   1290  N   THR L 171     -14.434  44.103 -14.301  1.00 33.54           N  
ATOM   1291  CA  THR L 171     -14.751  44.364 -12.912  1.00 27.23           C  
ATOM   1292  C   THR L 171     -13.685  43.750 -12.022  1.00 30.65           C  
ATOM   1293  O   THR L 171     -12.815  43.023 -12.491  1.00 29.65           O  
ATOM   1294  CB  THR L 171     -16.093  43.760 -12.531  1.00 23.69           C  
ATOM   1295  OG1 THR L 171     -16.023  42.347 -12.684  1.00 23.19           O  
ATOM   1296  CG2 THR L 171     -17.189  44.289 -13.399  1.00 22.42           C  
ATOM   1297  N   TYR L 172     -13.783  44.052 -10.733  1.00 33.43           N  
ATOM   1298  CA  TYR L 172     -12.874  43.568  -9.705  1.00 34.98           C  
ATOM   1299  C   TYR L 172     -13.646  42.691  -8.724  1.00 34.41           C  
ATOM   1300  O   TYR L 172     -14.873  42.731  -8.670  1.00 36.73           O  
ATOM   1301  CB  TYR L 172     -12.301  44.751  -8.912  1.00 36.60           C  
ATOM   1302  CG  TYR L 172     -11.493  45.735  -9.714  1.00 37.77           C  
ATOM   1303  CD1 TYR L 172     -10.128  45.555  -9.891  1.00 37.61           C  
ATOM   1304  CD2 TYR L 172     -12.085  46.878 -10.254  1.00 38.39           C  
ATOM   1305  CE1 TYR L 172      -9.360  46.490 -10.577  1.00 38.62           C  
ATOM   1306  CE2 TYR L 172     -11.324  47.821 -10.950  1.00 38.93           C  
ATOM   1307  CZ  TYR L 172      -9.958  47.622 -11.103  1.00 39.28           C  
ATOM   1308  OH  TYR L 172      -9.185  48.562 -11.764  1.00 40.60           O  
ATOM   1309  N   SER L 173     -12.915  41.917  -7.941  1.00 33.32           N  
ATOM   1310  CA  SER L 173     -13.510  41.070  -6.922  1.00 33.63           C  
ATOM   1311  C   SER L 173     -12.664  41.323  -5.670  1.00 34.08           C  
ATOM   1312  O   SER L 173     -11.456  41.557  -5.779  1.00 33.46           O  
ATOM   1313  CB  SER L 173     -13.473  39.607  -7.368  1.00 33.59           C  
ATOM   1314  OG  SER L 173     -14.551  39.321  -8.258  1.00 33.87           O  
ATOM   1315  N   LEU L 174     -13.260  41.299  -4.485  1.00 34.26           N  
ATOM   1316  CA  LEU L 174     -12.460  41.599  -3.309  1.00 35.09           C  
ATOM   1317  C   LEU L 174     -12.813  40.699  -2.149  1.00 35.39           C  
ATOM   1318  O   LEU L 174     -13.979  40.403  -1.923  1.00 35.64           O  
ATOM   1319  CB  LEU L 174     -12.653  43.074  -2.930  1.00 32.70           C  
ATOM   1320  CG  LEU L 174     -11.684  43.717  -1.941  1.00 32.97           C  
ATOM   1321  CD1 LEU L 174     -11.632  45.207  -2.182  1.00 32.52           C  
ATOM   1322  CD2 LEU L 174     -12.110  43.419  -0.525  1.00 32.65           C  
ATOM   1323  N   SER L 175     -11.792  40.235  -1.442  1.00 37.82           N  
ATOM   1324  CA  SER L 175     -11.988  39.371  -0.292  1.00 43.07           C  
ATOM   1325  C   SER L 175     -11.398  40.114   0.906  1.00 42.69           C  
ATOM   1326  O   SER L 175     -10.299  40.668   0.835  1.00 40.85           O  
ATOM   1327  CB  SER L 175     -11.291  38.018  -0.497  1.00 46.18           C  
ATOM   1328  OG  SER L 175      -9.878  38.170  -0.500  1.00 49.55           O  
ATOM   1329  N   SER L 176     -12.169  40.140   1.987  1.00 41.56           N  
ATOM   1330  CA  SER L 176     -11.805  40.803   3.230  1.00 40.35           C  
ATOM   1331  C   SER L 176     -12.050  39.765   4.299  1.00 43.28           C  
ATOM   1332  O   SER L 176     -13.199  39.451   4.584  1.00 44.95           O  
ATOM   1333  CB  SER L 176     -12.724  41.990   3.476  1.00 35.97           C  
ATOM   1334  OG  SER L 176     -12.672  42.394   4.829  1.00 33.40           O  
ATOM   1335  N   THR L 177     -10.991  39.227   4.891  1.00 44.99           N  
ATOM   1336  CA  THR L 177     -11.168  38.202   5.901  1.00 45.01           C  
ATOM   1337  C   THR L 177     -10.724  38.706   7.269  1.00 48.53           C  
ATOM   1338  O   THR L 177      -9.645  39.283   7.420  1.00 48.96           O  
ATOM   1339  CB  THR L 177     -10.379  36.902   5.516  1.00 43.47           C  
ATOM   1340  OG1 THR L 177      -9.294  36.707   6.430  1.00 40.33           O  
ATOM   1341  CG2 THR L 177      -9.823  37.011   4.109  1.00 38.97           C  
ATOM   1342  N   LEU L 178     -11.594  38.506   8.251  1.00 50.22           N  
ATOM   1343  CA  LEU L 178     -11.353  38.900   9.637  1.00 50.94           C  
ATOM   1344  C   LEU L 178     -10.750  37.680  10.301  1.00 55.08           C  
ATOM   1345  O   LEU L 178     -11.286  36.581  10.187  1.00 56.37           O  
ATOM   1346  CB  LEU L 178     -12.679  39.231  10.324  1.00 45.98           C  
ATOM   1347  CG  LEU L 178     -12.681  39.567  11.812  1.00 42.14           C  
ATOM   1348  CD1 LEU L 178     -12.205  40.987  12.016  1.00 40.69           C  
ATOM   1349  CD2 LEU L 178     -14.089  39.422  12.347  1.00 40.36           C  
ATOM   1350  N   THR L 179      -9.638  37.841  10.989  1.00 58.66           N  
ATOM   1351  CA  THR L 179      -9.062  36.680  11.628  1.00 60.23           C  
ATOM   1352  C   THR L 179      -8.937  36.957  13.105  1.00 57.23           C  
ATOM   1353  O   THR L 179      -8.473  38.024  13.494  1.00 61.00           O  
ATOM   1354  CB  THR L 179      -7.663  36.348  11.056  1.00 63.78           C  
ATOM   1355  OG1 THR L 179      -7.749  36.204   9.635  1.00 65.46           O  
ATOM   1356  CG2 THR L 179      -7.142  35.042  11.629  1.00 64.47           C  
ATOM   1357  N   LEU L 180      -9.389  36.016  13.926  1.00 54.49           N  
ATOM   1358  CA  LEU L 180      -9.272  36.165  15.366  1.00 50.09           C  
ATOM   1359  C   LEU L 180      -9.245  34.800  16.039  1.00 50.04           C  
ATOM   1360  O   LEU L 180      -9.653  33.800  15.454  1.00 49.28           O  
ATOM   1361  CB  LEU L 180     -10.404  37.022  15.934  1.00 47.22           C  
ATOM   1362  CG  LEU L 180     -11.844  36.537  15.828  1.00 47.00           C  
ATOM   1363  CD1 LEU L 180     -12.710  37.443  16.666  1.00 46.84           C  
ATOM   1364  CD2 LEU L 180     -12.314  36.555  14.385  1.00 47.34           C  
ATOM   1365  N   SER L 181      -8.750  34.761  17.268  1.00 50.51           N  
ATOM   1366  CA  SER L 181      -8.642  33.516  18.007  1.00 52.33           C  
ATOM   1367  C   SER L 181      -9.978  32.882  18.326  1.00 55.03           C  
ATOM   1368  O   SER L 181     -10.999  33.562  18.399  1.00 55.10           O  
ATOM   1369  CB  SER L 181      -7.876  33.757  19.307  1.00 51.53           C  
ATOM   1370  OG  SER L 181      -8.460  34.808  20.055  1.00 50.41           O  
ATOM   1371  N   LYS L 182      -9.963  31.569  18.514  1.00 55.26           N  
ATOM   1372  CA  LYS L 182     -11.172  30.838  18.858  1.00 54.53           C  
ATOM   1373  C   LYS L 182     -11.773  31.447  20.119  1.00 57.93           C  
ATOM   1374  O   LYS L 182     -12.976  31.681  20.196  1.00 60.56           O  
ATOM   1375  CB  LYS L 182     -10.836  29.375  19.125  1.00 50.72           C  
ATOM   1376  CG  LYS L 182     -12.038  28.516  19.402  1.00 46.18           C  
ATOM   1377  CD  LYS L 182     -11.626  27.090  19.692  1.00 43.82           C  
ATOM   1378  CE  LYS L 182     -12.784  26.153  19.389  1.00 43.32           C  
ATOM   1379  NZ  LYS L 182     -12.843  24.959  20.275  1.00 41.90           N  
ATOM   1380  N   ALA L 183     -10.917  31.707  21.103  1.00 59.01           N  
ATOM   1381  CA  ALA L 183     -11.337  32.269  22.384  1.00 56.02           C  
ATOM   1382  C   ALA L 183     -12.069  33.590  22.247  1.00 51.60           C  
ATOM   1383  O   ALA L 183     -13.092  33.807  22.892  1.00 57.47           O  
ATOM   1384  CB  ALA L 183     -10.127  32.445  23.297  1.00 55.89           C  
ATOM   1385  N   ASP L 184     -11.550  34.474  21.404  1.00 53.20           N  
ATOM   1386  CA  ASP L 184     -12.185  35.769  21.210  1.00 55.76           C  
ATOM   1387  C   ASP L 184     -13.405  35.658  20.302  1.00 50.69           C  
ATOM   1388  O   ASP L 184     -14.394  36.369  20.482  1.00 40.07           O  
ATOM   1389  CB  ASP L 184     -11.174  36.769  20.642  1.00 67.15           C  
ATOM   1390  CG  ASP L 184     -10.352  37.461  21.739  1.00 80.46           C  
ATOM   1391  OD1 ASP L 184     -10.958  38.163  22.579  1.00 86.67           O  
ATOM   1392  OD2 ASP L 184      -9.105  37.307  21.767  1.00 86.02           O  
ATOM   1393  N   TYR L 185     -13.335  34.750  19.334  1.00 47.43           N  
ATOM   1394  CA  TYR L 185     -14.432  34.528  18.401  1.00 49.38           C  
ATOM   1395  C   TYR L 185     -15.667  34.031  19.146  1.00 52.18           C  
ATOM   1396  O   TYR L 185     -16.803  34.263  18.730  1.00 56.88           O  
ATOM   1397  CB  TYR L 185     -14.013  33.498  17.342  1.00 47.52           C  
ATOM   1398  CG  TYR L 185     -15.109  33.118  16.362  1.00 41.25           C  
ATOM   1399  CD1 TYR L 185     -15.678  34.069  15.511  1.00 38.78           C  
ATOM   1400  CD2 TYR L 185     -15.567  31.801  16.273  1.00 38.10           C  
ATOM   1401  CE1 TYR L 185     -16.671  33.718  14.598  1.00 37.17           C  
ATOM   1402  CE2 TYR L 185     -16.555  31.440  15.364  1.00 36.79           C  
ATOM   1403  CZ  TYR L 185     -17.102  32.406  14.530  1.00 36.39           C  
ATOM   1404  OH  TYR L 185     -18.083  32.067  13.634  1.00 34.57           O  
ATOM   1405  N   GLU L 186     -15.437  33.346  20.255  1.00 51.70           N  
ATOM   1406  CA  GLU L 186     -16.526  32.810  21.046  1.00 48.60           C  
ATOM   1407  C   GLU L 186     -17.167  33.832  21.975  1.00 47.53           C  
ATOM   1408  O   GLU L 186     -18.157  33.533  22.639  1.00 45.02           O  
ATOM   1409  CB  GLU L 186     -16.023  31.610  21.844  1.00 48.30           C  
ATOM   1410  CG  GLU L 186     -15.956  30.343  21.032  1.00 49.61           C  
ATOM   1411  CD  GLU L 186     -15.375  29.204  21.815  1.00 51.41           C  
ATOM   1412  OE1 GLU L 186     -15.924  28.091  21.729  1.00 54.27           O  
ATOM   1413  OE2 GLU L 186     -14.362  29.414  22.512  1.00 52.30           O  
ATOM   1414  N   LYS L 187     -16.618  35.041  22.009  1.00 48.02           N  
ATOM   1415  CA  LYS L 187     -17.155  36.083  22.874  1.00 51.04           C  
ATOM   1416  C   LYS L 187     -18.300  36.889  22.267  1.00 48.43           C  
ATOM   1417  O   LYS L 187     -18.882  37.728  22.955  1.00 49.47           O  
ATOM   1418  CB  LYS L 187     -16.042  37.054  23.283  1.00 57.85           C  
ATOM   1419  CG  LYS L 187     -14.835  36.407  23.946  1.00 62.24           C  
ATOM   1420  CD  LYS L 187     -13.950  37.488  24.537  1.00 65.40           C  
ATOM   1421  CE  LYS L 187     -12.883  36.917  25.454  1.00 67.22           C  
ATOM   1422  NZ  LYS L 187     -11.589  36.649  24.766  1.00 68.90           N  
ATOM   1423  N   HIS L 188     -18.629  36.632  21.000  1.00 45.68           N  
ATOM   1424  CA  HIS L 188     -19.697  37.368  20.314  1.00 42.34           C  
ATOM   1425  C   HIS L 188     -20.682  36.488  19.536  1.00 40.32           C  
ATOM   1426  O   HIS L 188     -20.344  35.385  19.119  1.00 40.30           O  
ATOM   1427  CB  HIS L 188     -19.070  38.371  19.348  1.00 43.03           C  
ATOM   1428  CG  HIS L 188     -17.926  39.131  19.934  1.00 43.73           C  
ATOM   1429  ND1 HIS L 188     -18.101  40.136  20.862  1.00 43.09           N  
ATOM   1430  CD2 HIS L 188     -16.588  38.995  19.768  1.00 44.02           C  
ATOM   1431  CE1 HIS L 188     -16.917  40.583  21.245  1.00 43.29           C  
ATOM   1432  NE2 HIS L 188     -15.982  39.908  20.598  1.00 43.91           N  
ATOM   1433  N   LYS L 189     -21.893  36.994  19.319  1.00 42.41           N  
ATOM   1434  CA  LYS L 189     -22.909  36.252  18.589  1.00 47.45           C  
ATOM   1435  C   LYS L 189     -22.994  36.574  17.101  1.00 46.26           C  
ATOM   1436  O   LYS L 189     -22.735  35.715  16.260  1.00 38.19           O  
ATOM   1437  CB  LYS L 189     -24.298  36.482  19.207  1.00 55.69           C  
ATOM   1438  CG  LYS L 189     -24.700  35.409  20.199  1.00 66.35           C  
ATOM   1439  CD  LYS L 189     -26.210  35.324  20.333  1.00 74.03           C  
ATOM   1440  CE  LYS L 189     -26.638  33.950  20.864  1.00 77.71           C  
ATOM   1441  NZ  LYS L 189     -27.039  32.972  19.796  1.00 79.76           N  
ATOM   1442  N   VAL L 190     -23.361  37.817  16.790  1.00 44.71           N  
ATOM   1443  CA  VAL L 190     -23.549  38.261  15.412  1.00 45.33           C  
ATOM   1444  C   VAL L 190     -22.308  38.805  14.713  1.00 46.48           C  
ATOM   1445  O   VAL L 190     -21.734  39.810  15.127  1.00 50.29           O  
ATOM   1446  CB  VAL L 190     -24.642  39.357  15.337  1.00 47.37           C  
ATOM   1447  CG1 VAL L 190     -25.030  39.600  13.887  1.00 43.71           C  
ATOM   1448  CG2 VAL L 190     -25.854  38.948  16.160  1.00 43.31           C  
ATOM   1449  N   TYR L 191     -21.914  38.133  13.638  1.00 44.60           N  
ATOM   1450  CA  TYR L 191     -20.766  38.535  12.834  1.00 40.36           C  
ATOM   1451  C   TYR L 191     -21.303  39.024  11.496  1.00 37.93           C  
ATOM   1452  O   TYR L 191     -21.917  38.257  10.761  1.00 37.06           O  
ATOM   1453  CB  TYR L 191     -19.815  37.341  12.648  1.00 39.02           C  
ATOM   1454  CG  TYR L 191     -18.926  37.113  13.850  1.00 39.21           C  
ATOM   1455  CD1 TYR L 191     -17.642  37.637  13.891  1.00 40.51           C  
ATOM   1456  CD2 TYR L 191     -19.403  36.459  14.981  1.00 39.66           C  
ATOM   1457  CE1 TYR L 191     -16.857  37.524  15.029  1.00 41.16           C  
ATOM   1458  CE2 TYR L 191     -18.632  36.344  16.124  1.00 40.10           C  
ATOM   1459  CZ  TYR L 191     -17.361  36.882  16.145  1.00 40.33           C  
ATOM   1460  OH  TYR L 191     -16.609  36.811  17.294  1.00 40.88           O  
ATOM   1461  N   ALA L 192     -21.090  40.297  11.180  1.00 35.26           N  
ATOM   1462  CA  ALA L 192     -21.605  40.835   9.922  1.00 33.60           C  
ATOM   1463  C   ALA L 192     -20.581  41.563   9.082  1.00 33.74           C  
ATOM   1464  O   ALA L 192     -19.496  41.949   9.527  1.00 37.01           O  
ATOM   1465  CB  ALA L 192     -22.814  41.774  10.176  1.00 23.63           C  
ATOM   1466  N   CYS L 193     -20.964  41.752   7.837  1.00 37.38           N  
ATOM   1467  CA  CYS L 193     -20.130  42.423   6.887  1.00 38.70           C  
ATOM   1468  C   CYS L 193     -21.034  43.476   6.273  1.00 37.53           C  
ATOM   1469  O   CYS L 193     -22.105  43.149   5.761  1.00 32.38           O  
ATOM   1470  CB  CYS L 193     -19.666  41.413   5.844  1.00 44.76           C  
ATOM   1471  SG  CYS L 193     -18.584  42.211   4.646  1.00 51.53           S  
ATOM   1472  N   GLU L 194     -20.627  44.740   6.350  1.00 36.89           N  
ATOM   1473  CA  GLU L 194     -21.429  45.832   5.789  1.00 39.21           C  
ATOM   1474  C   GLU L 194     -20.693  46.388   4.582  1.00 37.81           C  
ATOM   1475  O   GLU L 194     -19.492  46.680   4.653  1.00 39.00           O  
ATOM   1476  CB  GLU L 194     -21.673  46.939   6.829  1.00 42.43           C  
ATOM   1477  CG  GLU L 194     -22.801  47.913   6.426  1.00 45.84           C  
ATOM   1478  CD  GLU L 194     -23.338  48.799   7.573  1.00 47.57           C  
ATOM   1479  OE1 GLU L 194     -24.400  49.446   7.386  1.00 47.55           O  
ATOM   1480  OE2 GLU L 194     -22.704  48.859   8.652  1.00 49.36           O  
ATOM   1481  N   VAL L 195     -21.405  46.536   3.471  1.00 35.47           N  
ATOM   1482  CA  VAL L 195     -20.775  47.022   2.250  1.00 30.43           C  
ATOM   1483  C   VAL L 195     -21.442  48.234   1.606  1.00 28.66           C  
ATOM   1484  O   VAL L 195     -22.646  48.246   1.348  1.00 29.43           O  
ATOM   1485  CB  VAL L 195     -20.706  45.871   1.192  1.00 28.46           C  
ATOM   1486  CG1 VAL L 195     -20.118  46.376  -0.092  1.00 29.35           C  
ATOM   1487  CG2 VAL L 195     -19.854  44.739   1.725  1.00 27.32           C  
ATOM   1488  N   THR L 196     -20.659  49.266   1.346  1.00 31.01           N  
ATOM   1489  CA  THR L 196     -21.208  50.430   0.683  1.00 37.51           C  
ATOM   1490  C   THR L 196     -20.433  50.575  -0.630  1.00 32.59           C  
ATOM   1491  O   THR L 196     -19.190  50.536  -0.654  1.00 28.99           O  
ATOM   1492  CB  THR L 196     -21.080  51.716   1.541  1.00 42.44           C  
ATOM   1493  OG1 THR L 196     -19.794  52.309   1.344  1.00 49.13           O  
ATOM   1494  CG2 THR L 196     -21.256  51.388   3.012  1.00 48.07           C  
ATOM   1495  N   HIS L 197     -21.180  50.713  -1.720  1.00 30.15           N  
ATOM   1496  CA  HIS L 197     -20.596  50.853  -3.037  1.00 30.42           C  
ATOM   1497  C   HIS L 197     -21.528  51.586  -3.985  1.00 31.81           C  
ATOM   1498  O   HIS L 197     -22.747  51.378  -3.993  1.00 31.66           O  
ATOM   1499  CB  HIS L 197     -20.242  49.471  -3.609  1.00 30.65           C  
ATOM   1500  CG  HIS L 197     -19.557  49.526  -4.938  1.00 29.69           C  
ATOM   1501  ND1 HIS L 197     -20.245  49.557  -6.133  1.00 28.55           N  
ATOM   1502  CD2 HIS L 197     -18.243  49.610  -5.256  1.00 28.59           C  
ATOM   1503  CE1 HIS L 197     -19.384  49.661  -7.129  1.00 27.68           C  
ATOM   1504  NE2 HIS L 197     -18.163  49.697  -6.624  1.00 27.99           N  
ATOM   1505  N   GLN L 198     -20.917  52.445  -4.784  1.00 34.50           N  
ATOM   1506  CA  GLN L 198     -21.598  53.258  -5.763  1.00 35.33           C  
ATOM   1507  C   GLN L 198     -22.736  52.531  -6.468  1.00 33.68           C  
ATOM   1508  O   GLN L 198     -23.792  53.123  -6.714  1.00 34.08           O  
ATOM   1509  CB  GLN L 198     -20.576  53.720  -6.789  1.00 41.77           C  
ATOM   1510  CG  GLN L 198     -20.992  54.913  -7.599  1.00 45.38           C  
ATOM   1511  CD  GLN L 198     -19.896  55.303  -8.539  1.00 47.64           C  
ATOM   1512  OE1 GLN L 198     -18.752  55.487  -8.123  1.00 47.24           O  
ATOM   1513  NE2 GLN L 198     -20.226  55.426  -9.820  1.00 49.01           N  
ATOM   1514  N   GLY L 199     -22.509  51.251  -6.769  1.00 31.89           N  
ATOM   1515  CA  GLY L 199     -23.478  50.443  -7.480  1.00 32.41           C  
ATOM   1516  C   GLY L 199     -24.762  50.053  -6.784  1.00 40.81           C  
ATOM   1517  O   GLY L 199     -25.818  50.076  -7.410  1.00 34.24           O  
ATOM   1518  N   LEU L 200     -24.704  49.679  -5.511  1.00 47.91           N  
ATOM   1519  CA  LEU L 200     -25.934  49.270  -4.834  1.00 61.04           C  
ATOM   1520  C   LEU L 200     -26.746  50.462  -4.348  1.00 66.99           C  
ATOM   1521  O   LEU L 200     -26.180  51.504  -4.016  1.00 69.82           O  
ATOM   1522  CB  LEU L 200     -25.636  48.316  -3.666  1.00 63.38           C  
ATOM   1523  CG  LEU L 200     -24.201  48.096  -3.196  1.00 61.44           C  
ATOM   1524  CD1 LEU L 200     -24.009  48.609  -1.769  1.00 60.57           C  
ATOM   1525  CD2 LEU L 200     -23.901  46.619  -3.279  1.00 60.60           C  
ATOM   1526  N   SER L 201     -28.072  50.309  -4.328  1.00 68.13           N  
ATOM   1527  CA  SER L 201     -28.974  51.382  -3.888  1.00 64.51           C  
ATOM   1528  C   SER L 201     -28.623  51.865  -2.484  1.00 60.48           C  
ATOM   1529  O   SER L 201     -28.501  53.069  -2.241  1.00 64.77           O  
ATOM   1530  CB  SER L 201     -30.440  50.916  -3.944  1.00 65.20           C  
ATOM   1531  OG  SER L 201     -30.607  49.599  -3.444  1.00 65.26           O  
ATOM   1532  N   SER L 202     -28.430  50.924  -1.569  1.00 59.61           N  
ATOM   1533  CA  SER L 202     -28.089  51.263  -0.192  1.00 55.71           C  
ATOM   1534  C   SER L 202     -27.093  50.261   0.374  1.00 54.23           C  
ATOM   1535  O   SER L 202     -27.059  49.113  -0.046  1.00 49.21           O  
ATOM   1536  CB  SER L 202     -29.360  51.269   0.658  1.00 54.43           C  
ATOM   1537  OG  SER L 202     -30.066  50.048   0.495  1.00 56.87           O  
ATOM   1538  N   PRO L 203     -26.262  50.688   1.340  1.00 53.66           N  
ATOM   1539  CA  PRO L 203     -25.261  49.800   1.958  1.00 56.60           C  
ATOM   1540  C   PRO L 203     -25.853  48.451   2.409  1.00 55.94           C  
ATOM   1541  O   PRO L 203     -26.711  48.419   3.289  1.00 56.59           O  
ATOM   1542  CB  PRO L 203     -24.743  50.645   3.124  1.00 58.89           C  
ATOM   1543  CG  PRO L 203     -24.816  52.057   2.551  1.00 58.88           C  
ATOM   1544  CD  PRO L 203     -26.195  52.043   1.926  1.00 57.61           C  
ATOM   1545  N   VAL L 204     -25.394  47.349   1.812  1.00 52.76           N  
ATOM   1546  CA  VAL L 204     -25.913  46.024   2.159  1.00 46.89           C  
ATOM   1547  C   VAL L 204     -25.152  45.353   3.298  1.00 47.22           C  
ATOM   1548  O   VAL L 204     -23.971  45.643   3.541  1.00 47.62           O  
ATOM   1549  CB  VAL L 204     -25.862  45.041   0.963  1.00 43.60           C  
ATOM   1550  CG1 VAL L 204     -26.811  45.488  -0.130  1.00 40.66           C  
ATOM   1551  CG2 VAL L 204     -24.444  44.953   0.439  1.00 40.76           C  
ATOM   1552  N   THR L 205     -25.843  44.451   3.990  1.00 45.87           N  
ATOM   1553  CA  THR L 205     -25.250  43.715   5.099  1.00 43.99           C  
ATOM   1554  C   THR L 205     -25.593  42.248   5.023  1.00 42.57           C  
ATOM   1555  O   THR L 205     -26.764  41.877   4.961  1.00 42.19           O  
ATOM   1556  CB  THR L 205     -25.759  44.184   6.451  1.00 43.36           C  
ATOM   1557  OG1 THR L 205     -25.448  45.569   6.618  1.00 43.56           O  
ATOM   1558  CG2 THR L 205     -25.115  43.375   7.565  1.00 41.95           C  
ATOM   1559  N   LYS L 206     -24.554  41.424   5.028  1.00 41.19           N  
ATOM   1560  CA  LYS L 206     -24.691  39.978   5.000  1.00 38.85           C  
ATOM   1561  C   LYS L 206     -24.071  39.583   6.339  1.00 39.20           C  
ATOM   1562  O   LYS L 206     -22.959  40.004   6.630  1.00 37.32           O  
ATOM   1563  CB  LYS L 206     -23.898  39.406   3.820  1.00 36.22           C  
ATOM   1564  CG  LYS L 206     -24.735  38.985   2.614  1.00 33.77           C  
ATOM   1565  CD  LYS L 206     -25.667  40.095   2.134  1.00 32.95           C  
ATOM   1566  CE  LYS L 206     -26.321  39.774   0.779  1.00 31.94           C  
ATOM   1567  NZ  LYS L 206     -27.115  38.513   0.804  1.00 31.70           N  
ATOM   1568  N   SER L 207     -24.781  38.795   7.148  1.00 40.59           N  
ATOM   1569  CA  SER L 207     -24.276  38.403   8.465  1.00 40.46           C  
ATOM   1570  C   SER L 207     -24.702  37.002   8.839  1.00 37.48           C  
ATOM   1571  O   SER L 207     -25.410  36.340   8.093  1.00 40.56           O  
ATOM   1572  CB  SER L 207     -24.847  39.322   9.530  1.00 45.35           C  
ATOM   1573  OG  SER L 207     -26.219  39.014   9.700  1.00 47.37           O  
ATOM   1574  N   PHE L 208     -24.299  36.578  10.033  1.00 36.11           N  
ATOM   1575  CA  PHE L 208     -24.659  35.268  10.539  1.00 33.08           C  
ATOM   1576  C   PHE L 208     -24.447  35.235  12.032  1.00 37.46           C  
ATOM   1577  O   PHE L 208     -23.656  36.008  12.570  1.00 33.36           O  
ATOM   1578  CB  PHE L 208     -23.810  34.187   9.870  1.00 29.24           C  
ATOM   1579  CG  PHE L 208     -22.379  34.191  10.290  1.00 26.88           C  
ATOM   1580  CD1 PHE L 208     -21.948  33.387  11.332  1.00 26.96           C  
ATOM   1581  CD2 PHE L 208     -21.459  34.992   9.639  1.00 27.61           C  
ATOM   1582  CE1 PHE L 208     -20.618  33.378  11.719  1.00 28.11           C  
ATOM   1583  CE2 PHE L 208     -20.123  34.993  10.017  1.00 27.21           C  
ATOM   1584  CZ  PHE L 208     -19.699  34.186  11.059  1.00 26.74           C  
ATOM   1585  N   ASN L 209     -25.169  34.337  12.697  1.00 41.58           N  
ATOM   1586  CA  ASN L 209     -25.049  34.183  14.139  1.00 46.82           C  
ATOM   1587  C   ASN L 209     -24.097  33.016  14.434  1.00 47.35           C  
ATOM   1588  O   ASN L 209     -24.316  31.899  13.963  1.00 50.95           O  
ATOM   1589  CB  ASN L 209     -26.430  33.939  14.756  1.00 51.11           C  
ATOM   1590  CG  ASN L 209     -27.420  35.046  14.423  1.00 51.73           C  
ATOM   1591  OD1 ASN L 209     -28.300  34.881  13.571  1.00 52.86           O  
ATOM   1592  ND2 ASN L 209     -27.275  36.184  15.088  1.00 51.35           N  
ATOM   1593  N   ARG L 210     -23.044  33.280  15.207  1.00 47.71           N  
ATOM   1594  CA  ARG L 210     -22.056  32.263  15.546  1.00 45.72           C  
ATOM   1595  C   ARG L 210     -22.657  30.926  15.958  1.00 45.05           C  
ATOM   1596  O   ARG L 210     -23.499  30.867  16.849  1.00 44.34           O  
ATOM   1597  CB  ARG L 210     -21.154  32.756  16.677  1.00 47.18           C  
ATOM   1598  CG  ARG L 210     -19.861  31.956  16.826  1.00 50.26           C  
ATOM   1599  CD  ARG L 210     -19.240  32.126  18.215  1.00 51.24           C  
ATOM   1600  NE  ARG L 210     -19.905  31.273  19.200  1.00 51.21           N  
ATOM   1601  CZ  ARG L 210     -20.282  31.668  20.411  1.00 51.26           C  
ATOM   1602  NH1 ARG L 210     -20.061  32.911  20.808  1.00 51.36           N  
ATOM   1603  NH2 ARG L 210     -20.901  30.822  21.223  1.00 52.42           N  
ATOM   1604  N   GLY L 211     -22.224  29.861  15.286  1.00 47.03           N  
ATOM   1605  CA  GLY L 211     -22.674  28.513  15.597  1.00 51.20           C  
ATOM   1606  C   GLY L 211     -24.157  28.208  15.571  1.00 54.07           C  
ATOM   1607  O   GLY L 211     -24.611  27.313  16.283  1.00 54.49           O  
ATOM   1608  N   GLU L 212     -24.915  28.927  14.751  1.00 58.71           N  
ATOM   1609  CA  GLU L 212     -26.352  28.695  14.659  1.00 66.05           C  
ATOM   1610  C   GLU L 212     -26.629  27.633  13.595  1.00 69.12           C  
ATOM   1611  O   GLU L 212     -27.445  26.734  13.787  1.00 63.74           O  
ATOM   1612  CB  GLU L 212     -27.066  29.998  14.302  1.00 70.43           C  
ATOM   1613  CG  GLU L 212     -28.580  29.886  14.181  1.00 76.42           C  
ATOM   1614  CD  GLU L 212     -29.174  31.048  13.402  1.00 78.72           C  
ATOM   1615  OE1 GLU L 212     -29.334  32.146  13.975  1.00 78.60           O  
ATOM   1616  OE2 GLU L 212     -29.462  30.861  12.202  1.00 79.31           O  
ATOM   1617  N   CYS L 213     -25.948  27.748  12.462  1.00 74.29           N  
ATOM   1618  CA  CYS L 213     -26.120  26.777  11.391  1.00 87.53           C  
ATOM   1619  C   CYS L 213     -24.768  26.354  10.841  1.00 88.38           C  
ATOM   1620  O   CYS L 213     -23.805  27.133  11.001  1.00 85.73           O  
ATOM   1621  CB  CYS L 213     -26.948  27.350  10.243  1.00 95.50           C  
ATOM   1622  SG  CYS L 213     -26.115  28.585   9.203  1.00102.42           S  
ATOM   1623  OXT CYS L 213     -24.701  25.268  10.224  1.00 95.71           O  
TER    1624      CYS L 213                                                      
ATOM   1625  N   GLN H   1       4.722  25.277 -33.453  1.00 56.75           N  
ATOM   1626  CA  GLN H   1       4.736  25.918 -32.110  1.00 55.85           C  
ATOM   1627  C   GLN H   1       6.130  26.329 -31.584  1.00 52.32           C  
ATOM   1628  O   GLN H   1       6.751  25.603 -30.804  1.00 53.59           O  
ATOM   1629  CB  GLN H   1       4.048  24.989 -31.090  1.00 58.62           C  
ATOM   1630  CG  GLN H   1       4.144  23.508 -31.419  1.00 61.80           C  
ATOM   1631  CD  GLN H   1       4.110  22.630 -30.172  1.00 64.44           C  
ATOM   1632  OE1 GLN H   1       5.043  22.652 -29.364  1.00 65.48           O  
ATOM   1633  NE2 GLN H   1       3.036  21.848 -30.012  1.00 65.04           N  
ATOM   1634  N   VAL H   2       6.632  27.474 -32.030  1.00 49.10           N  
ATOM   1635  CA  VAL H   2       7.909  27.984 -31.529  1.00 42.79           C  
ATOM   1636  C   VAL H   2       7.655  28.263 -30.045  1.00 43.43           C  
ATOM   1637  O   VAL H   2       6.791  29.069 -29.714  1.00 44.28           O  
ATOM   1638  CB  VAL H   2       8.253  29.274 -32.236  1.00 40.13           C  
ATOM   1639  CG1 VAL H   2       9.522  29.864 -31.662  1.00 38.76           C  
ATOM   1640  CG2 VAL H   2       8.388  29.009 -33.701  1.00 38.37           C  
ATOM   1641  N   GLN H   3       8.406  27.623 -29.154  1.00 45.68           N  
ATOM   1642  CA  GLN H   3       8.133  27.767 -27.727  1.00 47.10           C  
ATOM   1643  C   GLN H   3       9.371  27.756 -26.824  1.00 40.59           C  
ATOM   1644  O   GLN H   3      10.384  27.156 -27.163  1.00 40.13           O  
ATOM   1645  CB  GLN H   3       7.175  26.625 -27.343  1.00 57.79           C  
ATOM   1646  CG  GLN H   3       6.691  26.576 -25.911  1.00 69.40           C  
ATOM   1647  CD  GLN H   3       6.237  25.173 -25.542  1.00 75.42           C  
ATOM   1648  OE1 GLN H   3       5.292  24.636 -26.136  1.00 77.55           O  
ATOM   1649  NE2 GLN H   3       6.917  24.564 -24.572  1.00 76.34           N  
ATOM   1650  N   LEU H   4       9.293  28.454 -25.692  1.00 36.21           N  
ATOM   1651  CA  LEU H   4      10.393  28.502 -24.718  1.00 35.31           C  
ATOM   1652  C   LEU H   4       9.831  28.074 -23.369  1.00 34.35           C  
ATOM   1653  O   LEU H   4       8.980  28.760 -22.804  1.00 33.23           O  
ATOM   1654  CB  LEU H   4      10.963  29.913 -24.581  1.00 34.88           C  
ATOM   1655  CG  LEU H   4      11.532  30.588 -25.822  1.00 35.27           C  
ATOM   1656  CD1 LEU H   4      12.114  31.936 -25.405  1.00 34.21           C  
ATOM   1657  CD2 LEU H   4      12.594  29.703 -26.465  1.00 34.39           C  
ATOM   1658  N   GLN H   5      10.336  26.967 -22.839  1.00 37.38           N  
ATOM   1659  CA  GLN H   5       9.836  26.419 -21.586  1.00 41.94           C  
ATOM   1660  C   GLN H   5      10.716  26.645 -20.352  1.00 34.14           C  
ATOM   1661  O   GLN H   5      11.860  26.192 -20.294  1.00 33.01           O  
ATOM   1662  CB  GLN H   5       9.593  24.916 -21.795  1.00 55.00           C  
ATOM   1663  CG  GLN H   5       8.356  24.368 -21.096  1.00 67.37           C  
ATOM   1664  CD  GLN H   5       8.659  23.811 -19.710  1.00 73.64           C  
ATOM   1665  OE1 GLN H   5       9.377  22.809 -19.580  1.00 75.32           O  
ATOM   1666  NE2 GLN H   5       8.115  24.455 -18.668  1.00 74.79           N  
ATOM   1667  N   GLN H   6      10.183  27.357 -19.368  1.00 29.35           N  
ATOM   1668  CA  GLN H   6      10.916  27.614 -18.135  1.00 28.52           C  
ATOM   1669  C   GLN H   6      10.135  27.098 -16.940  1.00 27.53           C  
ATOM   1670  O   GLN H   6       8.905  27.139 -16.926  1.00 25.11           O  
ATOM   1671  CB  GLN H   6      11.138  29.111 -17.888  1.00 28.90           C  
ATOM   1672  CG  GLN H   6      11.758  29.921 -18.994  1.00 29.46           C  
ATOM   1673  CD  GLN H   6      11.908  31.369 -18.573  1.00 30.49           C  
ATOM   1674  OE1 GLN H   6      12.864  31.730 -17.874  1.00 30.36           O  
ATOM   1675  NE2 GLN H   6      10.942  32.202 -18.962  1.00 28.39           N  
ATOM   1676  N   PRO H   7      10.842  26.610 -15.908  1.00 25.50           N  
ATOM   1677  CA  PRO H   7      10.162  26.109 -14.708  1.00 27.30           C  
ATOM   1678  C   PRO H   7       9.397  27.282 -14.082  1.00 29.69           C  
ATOM   1679  O   PRO H   7       9.786  28.440 -14.247  1.00 29.39           O  
ATOM   1680  CB  PRO H   7      11.318  25.635 -13.828  1.00 26.21           C  
ATOM   1681  CG  PRO H   7      12.463  26.518 -14.267  1.00 26.79           C  
ATOM   1682  CD  PRO H   7      12.303  26.498 -15.766  1.00 26.62           C  
ATOM   1683  N   GLY H   8       8.328  26.979 -13.355  1.00 30.88           N  
ATOM   1684  CA  GLY H   8       7.538  28.022 -12.739  1.00 32.03           C  
ATOM   1685  C   GLY H   8       8.167  28.756 -11.569  1.00 32.88           C  
ATOM   1686  O   GLY H   8       8.104  29.989 -11.518  1.00 32.33           O  
ATOM   1687  N   ALA H   9       8.779  28.032 -10.634  1.00 33.35           N  
ATOM   1688  CA  ALA H   9       9.351  28.693  -9.464  1.00 33.74           C  
ATOM   1689  C   ALA H   9      10.544  27.988  -8.833  1.00 32.63           C  
ATOM   1690  O   ALA H   9      10.764  26.800  -9.025  1.00 34.45           O  
ATOM   1691  CB  ALA H   9       8.238  28.890  -8.401  1.00 36.77           C  
ATOM   1692  N   GLU H  10      11.311  28.746  -8.068  1.00 35.01           N  
ATOM   1693  CA  GLU H  10      12.498  28.231  -7.410  1.00 42.26           C  
ATOM   1694  C   GLU H  10      12.633  28.982  -6.087  1.00 37.84           C  
ATOM   1695  O   GLU H  10      12.452  30.195  -6.039  1.00 34.17           O  
ATOM   1696  CB  GLU H  10      13.756  28.509  -8.264  1.00 53.08           C  
ATOM   1697  CG  GLU H  10      13.691  28.102  -9.745  1.00 64.19           C  
ATOM   1698  CD  GLU H  10      13.777  26.595  -9.974  1.00 70.34           C  
ATOM   1699  OE1 GLU H  10      14.718  25.964  -9.436  1.00 72.72           O  
ATOM   1700  OE2 GLU H  10      12.912  26.040 -10.698  1.00 71.64           O  
ATOM   1701  N   LEU H  11      12.936  28.256  -5.019  1.00 36.21           N  
ATOM   1702  CA  LEU H  11      13.119  28.862  -3.709  1.00 36.91           C  
ATOM   1703  C   LEU H  11      14.612  28.711  -3.422  1.00 34.87           C  
ATOM   1704  O   LEU H  11      15.141  27.595  -3.416  1.00 34.41           O  
ATOM   1705  CB  LEU H  11      12.267  28.124  -2.667  1.00 40.49           C  
ATOM   1706  CG  LEU H  11      12.146  28.624  -1.219  1.00 43.08           C  
ATOM   1707  CD1 LEU H  11      12.776  27.639  -0.252  1.00 43.35           C  
ATOM   1708  CD2 LEU H  11      12.792  29.987  -1.095  1.00 43.69           C  
ATOM   1709  N   VAL H  12      15.286  29.830  -3.190  1.00 34.55           N  
ATOM   1710  CA  VAL H  12      16.721  29.821  -2.946  1.00 36.95           C  
ATOM   1711  C   VAL H  12      17.067  30.381  -1.579  1.00 37.18           C  
ATOM   1712  O   VAL H  12      16.446  31.335  -1.098  1.00 35.23           O  
ATOM   1713  CB  VAL H  12      17.454  30.681  -3.997  1.00 37.19           C  
ATOM   1714  CG1 VAL H  12      18.932  30.355  -3.998  1.00 39.88           C  
ATOM   1715  CG2 VAL H  12      16.846  30.439  -5.367  1.00 40.22           C  
ATOM   1716  N   LYS H  13      18.060  29.775  -0.949  1.00 39.00           N  
ATOM   1717  CA  LYS H  13      18.504  30.236   0.342  1.00 46.88           C  
ATOM   1718  C   LYS H  13      19.407  31.439   0.102  1.00 47.69           C  
ATOM   1719  O   LYS H  13      20.162  31.474  -0.874  1.00 41.74           O  
ATOM   1720  CB  LYS H  13      19.297  29.136   1.037  1.00 50.83           C  
ATOM   1721  CG  LYS H  13      18.508  27.894   1.278  1.00 58.82           C  
ATOM   1722  CD  LYS H  13      18.307  27.694   2.774  1.00 66.99           C  
ATOM   1723  CE  LYS H  13      17.492  26.430   3.058  1.00 70.69           C  
ATOM   1724  NZ  LYS H  13      17.303  26.161   4.519  1.00 73.83           N  
ATOM   1725  N   PRO H  14      19.310  32.468   0.961  1.00 38.11           N  
ATOM   1726  CA  PRO H  14      20.191  33.620   0.749  1.00 44.06           C  
ATOM   1727  C   PRO H  14      21.659  33.182   0.893  1.00 52.77           C  
ATOM   1728  O   PRO H  14      22.081  32.678   1.941  1.00 57.41           O  
ATOM   1729  CB  PRO H  14      19.749  34.596   1.840  1.00 38.84           C  
ATOM   1730  CG  PRO H  14      19.173  33.700   2.896  1.00 34.87           C  
ATOM   1731  CD  PRO H  14      18.368  32.747   2.056  1.00 38.70           C  
ATOM   1732  N   GLY H  15      22.430  33.357  -0.173  1.00 54.41           N  
ATOM   1733  CA  GLY H  15      23.826  32.970  -0.130  1.00 48.52           C  
ATOM   1734  C   GLY H  15      24.083  31.911  -1.171  1.00 42.53           C  
ATOM   1735  O   GLY H  15      25.168  31.833  -1.737  1.00 47.16           O  
ATOM   1736  N   ALA H  16      23.064  31.110  -1.441  1.00 38.01           N  
ATOM   1737  CA  ALA H  16      23.166  30.030  -2.407  1.00 31.51           C  
ATOM   1738  C   ALA H  16      23.147  30.530  -3.849  1.00 28.15           C  
ATOM   1739  O   ALA H  16      23.145  31.724  -4.102  1.00 29.42           O  
ATOM   1740  CB  ALA H  16      22.021  29.028  -2.179  1.00 26.65           C  
ATOM   1741  N   SER H  17      23.165  29.593  -4.786  1.00 27.58           N  
ATOM   1742  CA  SER H  17      23.140  29.911  -6.195  1.00 29.26           C  
ATOM   1743  C   SER H  17      22.037  29.059  -6.811  1.00 29.84           C  
ATOM   1744  O   SER H  17      21.625  28.055  -6.235  1.00 29.58           O  
ATOM   1745  CB  SER H  17      24.492  29.579  -6.842  1.00 29.37           C  
ATOM   1746  OG  SER H  17      24.625  28.189  -7.066  1.00 30.48           O  
ATOM   1747  N   VAL H  18      21.541  29.461  -7.969  1.00 28.51           N  
ATOM   1748  CA  VAL H  18      20.496  28.699  -8.625  1.00 32.40           C  
ATOM   1749  C   VAL H  18      20.721  28.775 -10.126  1.00 35.72           C  
ATOM   1750  O   VAL H  18      21.073  29.831 -10.669  1.00 36.65           O  
ATOM   1751  CB  VAL H  18      19.083  29.252  -8.282  1.00 33.52           C  
ATOM   1752  CG1 VAL H  18      19.024  30.726  -8.568  1.00 32.12           C  
ATOM   1753  CG2 VAL H  18      18.025  28.511  -9.076  1.00 32.23           C  
ATOM   1754  N   LYS H  19      20.544  27.643 -10.789  1.00 35.34           N  
ATOM   1755  CA  LYS H  19      20.733  27.575 -12.218  1.00 35.51           C  
ATOM   1756  C   LYS H  19      19.346  27.315 -12.797  1.00 35.56           C  
ATOM   1757  O   LYS H  19      18.715  26.306 -12.470  1.00 36.71           O  
ATOM   1758  CB  LYS H  19      21.716  26.434 -12.539  1.00 38.28           C  
ATOM   1759  CG  LYS H  19      22.328  26.511 -13.925  1.00 38.17           C  
ATOM   1760  CD  LYS H  19      23.425  25.490 -14.154  1.00 38.53           C  
ATOM   1761  CE  LYS H  19      24.177  25.865 -15.428  1.00 38.35           C  
ATOM   1762  NZ  LYS H  19      24.812  24.723 -16.138  1.00 38.32           N  
ATOM   1763  N   MET H  20      18.874  28.244 -13.630  1.00 36.05           N  
ATOM   1764  CA  MET H  20      17.559  28.169 -14.275  1.00 33.97           C  
ATOM   1765  C   MET H  20      17.640  27.632 -15.698  1.00 33.78           C  
ATOM   1766  O   MET H  20      18.570  27.955 -16.443  1.00 34.50           O  
ATOM   1767  CB  MET H  20      16.938  29.556 -14.339  1.00 37.10           C  
ATOM   1768  CG  MET H  20      16.248  29.996 -13.085  1.00 38.53           C  
ATOM   1769  SD  MET H  20      16.186  31.779 -13.061  1.00 37.49           S  
ATOM   1770  CE  MET H  20      16.978  32.067 -11.509  1.00 38.83           C  
ATOM   1771  N   SER H  21      16.648  26.837 -16.082  1.00 33.37           N  
ATOM   1772  CA  SER H  21      16.602  26.264 -17.419  1.00 37.75           C  
ATOM   1773  C   SER H  21      15.629  27.043 -18.305  1.00 36.64           C  
ATOM   1774  O   SER H  21      14.821  27.836 -17.816  1.00 33.16           O  
ATOM   1775  CB  SER H  21      16.171  24.797 -17.326  1.00 41.30           C  
ATOM   1776  OG  SER H  21      14.833  24.707 -16.866  1.00 46.20           O  
ATOM   1777  N   CYS H  22      15.702  26.799 -19.608  1.00 37.36           N  
ATOM   1778  CA  CYS H  22      14.841  27.469 -20.585  1.00 42.31           C  
ATOM   1779  C   CYS H  22      14.978  26.635 -21.837  1.00 44.53           C  
ATOM   1780  O   CYS H  22      15.826  26.925 -22.677  1.00 43.94           O  
ATOM   1781  CB  CYS H  22      15.339  28.879 -20.854  1.00 42.71           C  
ATOM   1782  SG  CYS H  22      14.515  29.718 -22.248  1.00 43.06           S  
ATOM   1783  N   LYS H  23      14.153  25.591 -21.941  1.00 47.40           N  
ATOM   1784  CA  LYS H  23      14.185  24.655 -23.067  1.00 48.93           C  
ATOM   1785  C   LYS H  23      13.469  25.265 -24.243  1.00 44.84           C  
ATOM   1786  O   LYS H  23      12.449  25.919 -24.058  1.00 46.03           O  
ATOM   1787  CB  LYS H  23      13.505  23.350 -22.660  1.00 55.92           C  
ATOM   1788  CG  LYS H  23      13.807  22.956 -21.222  1.00 63.82           C  
ATOM   1789  CD  LYS H  23      14.381  21.550 -21.110  1.00 70.20           C  
ATOM   1790  CE  LYS H  23      14.903  21.271 -19.697  1.00 73.88           C  
ATOM   1791  NZ  LYS H  23      16.395  21.410 -19.560  1.00 76.26           N  
ATOM   1792  N   ALA H  24      14.002  25.054 -25.445  1.00 41.18           N  
ATOM   1793  CA  ALA H  24      13.400  25.596 -26.660  1.00 37.90           C  
ATOM   1794  C   ALA H  24      12.985  24.506 -27.650  1.00 38.98           C  
ATOM   1795  O   ALA H  24      13.608  23.444 -27.728  1.00 38.95           O  
ATOM   1796  CB  ALA H  24      14.370  26.557 -27.331  1.00 35.73           C  
ATOM   1797  N   SER H  25      11.923  24.772 -28.402  1.00 39.13           N  
ATOM   1798  CA  SER H  25      11.435  23.827 -29.391  1.00 41.21           C  
ATOM   1799  C   SER H  25      10.658  24.576 -30.471  1.00 43.20           C  
ATOM   1800  O   SER H  25      10.109  25.648 -30.209  1.00 41.54           O  
ATOM   1801  CB  SER H  25      10.522  22.789 -28.723  1.00 43.35           C  
ATOM   1802  OG  SER H  25       9.336  23.392 -28.234  1.00 44.28           O  
ATOM   1803  N   GLY H  26      10.625  24.008 -31.679  1.00 42.51           N  
ATOM   1804  CA  GLY H  26       9.893  24.606 -32.780  1.00 39.89           C  
ATOM   1805  C   GLY H  26      10.759  25.476 -33.663  1.00 36.92           C  
ATOM   1806  O   GLY H  26      10.259  26.249 -34.476  1.00 41.92           O  
ATOM   1807  N   TYR H  27      12.068  25.348 -33.526  1.00 36.11           N  
ATOM   1808  CA  TYR H  27      12.967  26.169 -34.316  1.00 32.46           C  
ATOM   1809  C   TYR H  27      14.374  25.709 -33.994  1.00 30.48           C  
ATOM   1810  O   TYR H  27      14.601  25.058 -32.988  1.00 24.26           O  
ATOM   1811  CB  TYR H  27      12.765  27.650 -33.938  1.00 32.58           C  
ATOM   1812  CG  TYR H  27      13.455  28.107 -32.648  1.00 36.91           C  
ATOM   1813  CD1 TYR H  27      14.757  28.616 -32.674  1.00 38.19           C  
ATOM   1814  CD2 TYR H  27      12.801  28.057 -31.412  1.00 39.19           C  
ATOM   1815  CE1 TYR H  27      15.395  29.071 -31.512  1.00 38.11           C  
ATOM   1816  CE2 TYR H  27      13.439  28.514 -30.229  1.00 39.41           C  
ATOM   1817  CZ  TYR H  27      14.736  29.021 -30.297  1.00 39.03           C  
ATOM   1818  OH  TYR H  27      15.382  29.474 -29.163  1.00 39.51           O  
ATOM   1819  N   THR H  28      15.324  26.046 -34.845  1.00 31.33           N  
ATOM   1820  CA  THR H  28      16.687  25.620 -34.597  1.00 36.64           C  
ATOM   1821  C   THR H  28      17.373  26.541 -33.576  1.00 39.17           C  
ATOM   1822  O   THR H  28      17.722  27.688 -33.865  1.00 40.28           O  
ATOM   1823  CB  THR H  28      17.460  25.522 -35.944  1.00 38.00           C  
ATOM   1824  OG1 THR H  28      18.704  26.222 -35.853  1.00 37.22           O  
ATOM   1825  CG2 THR H  28      16.620  26.093 -37.079  1.00 35.55           C  
ATOM   1826  N   PHE H  29      17.543  26.005 -32.371  1.00 39.74           N  
ATOM   1827  CA  PHE H  29      18.147  26.686 -31.224  1.00 39.52           C  
ATOM   1828  C   PHE H  29      19.493  27.398 -31.443  1.00 38.74           C  
ATOM   1829  O   PHE H  29      19.796  28.370 -30.743  1.00 38.67           O  
ATOM   1830  CB  PHE H  29      18.292  25.659 -30.094  1.00 38.36           C  
ATOM   1831  CG  PHE H  29      18.797  26.229 -28.794  1.00 38.02           C  
ATOM   1832  CD1 PHE H  29      19.971  25.744 -28.212  1.00 37.22           C  
ATOM   1833  CD2 PHE H  29      18.067  27.205 -28.124  1.00 35.88           C  
ATOM   1834  CE1 PHE H  29      20.399  26.219 -26.980  1.00 36.05           C  
ATOM   1835  CE2 PHE H  29      18.484  27.684 -26.903  1.00 36.37           C  
ATOM   1836  CZ  PHE H  29      19.649  27.193 -26.325  1.00 36.57           C  
ATOM   1837  N   THR H  30      20.280  26.938 -32.415  1.00 38.24           N  
ATOM   1838  CA  THR H  30      21.602  27.518 -32.669  1.00 37.38           C  
ATOM   1839  C   THR H  30      21.678  28.689 -33.663  1.00 37.56           C  
ATOM   1840  O   THR H  30      22.768  29.205 -33.946  1.00 38.23           O  
ATOM   1841  CB  THR H  30      22.619  26.424 -33.133  1.00 37.49           C  
ATOM   1842  OG1 THR H  30      22.095  25.721 -34.266  1.00 35.39           O  
ATOM   1843  CG2 THR H  30      22.901  25.425 -32.013  1.00 36.15           C  
ATOM   1844  N   SER H  31      20.541  29.114 -34.200  1.00 38.24           N  
ATOM   1845  CA  SER H  31      20.564  30.231 -35.132  1.00 36.70           C  
ATOM   1846  C   SER H  31      19.906  31.498 -34.567  1.00 34.13           C  
ATOM   1847  O   SER H  31      19.668  32.453 -35.297  1.00 35.05           O  
ATOM   1848  CB  SER H  31      19.891  29.819 -36.438  1.00 39.76           C  
ATOM   1849  OG  SER H  31      20.492  28.640 -36.958  1.00 42.12           O  
ATOM   1850  N   TYR H  32      19.630  31.510 -33.267  1.00 33.07           N  
ATOM   1851  CA  TYR H  32      19.008  32.663 -32.636  1.00 33.88           C  
ATOM   1852  C   TYR H  32      19.629  32.986 -31.289  1.00 32.15           C  
ATOM   1853  O   TYR H  32      20.036  32.094 -30.549  1.00 32.39           O  
ATOM   1854  CB  TYR H  32      17.510  32.428 -32.412  1.00 37.33           C  
ATOM   1855  CG  TYR H  32      16.685  32.298 -33.662  1.00 41.81           C  
ATOM   1856  CD1 TYR H  32      16.431  31.048 -34.222  1.00 43.56           C  
ATOM   1857  CD2 TYR H  32      16.162  33.430 -34.298  1.00 42.96           C  
ATOM   1858  CE1 TYR H  32      15.672  30.924 -35.389  1.00 44.70           C  
ATOM   1859  CE2 TYR H  32      15.405  33.315 -35.461  1.00 44.64           C  
ATOM   1860  CZ  TYR H  32      15.169  32.059 -35.997  1.00 44.93           C  
ATOM   1861  OH  TYR H  32      14.445  31.930 -37.148  1.00 47.60           O  
ATOM   1862  N   ASN H  33      19.674  34.271 -30.969  1.00 31.14           N  
ATOM   1863  CA  ASN H  33      20.212  34.747 -29.703  1.00 31.93           C  
ATOM   1864  C   ASN H  33      19.201  34.552 -28.574  1.00 31.68           C  
ATOM   1865  O   ASN H  33      18.027  34.905 -28.706  1.00 33.03           O  
ATOM   1866  CB  ASN H  33      20.542  36.241 -29.820  1.00 34.25           C  
ATOM   1867  CG  ASN H  33      21.630  36.526 -30.835  1.00 35.68           C  
ATOM   1868  OD1 ASN H  33      22.825  36.491 -30.507  1.00 35.82           O  
ATOM   1869  ND2 ASN H  33      21.228  36.798 -32.080  1.00 34.58           N  
ATOM   1870  N   MET H  34      19.638  33.984 -27.463  1.00 31.12           N  
ATOM   1871  CA  MET H  34      18.728  33.824 -26.337  1.00 31.54           C  
ATOM   1872  C   MET H  34      19.039  34.943 -25.335  1.00 30.40           C  
ATOM   1873  O   MET H  34      20.211  35.147 -24.979  1.00 28.76           O  
ATOM   1874  CB  MET H  34      18.921  32.460 -25.681  1.00 34.96           C  
ATOM   1875  CG  MET H  34      17.854  32.117 -24.653  1.00 38.25           C  
ATOM   1876  SD  MET H  34      16.161  32.157 -25.342  1.00 39.75           S  
ATOM   1877  CE  MET H  34      16.202  30.741 -26.496  1.00 39.36           C  
ATOM   1878  N   HIS H  35      18.002  35.662 -24.897  1.00 27.87           N  
ATOM   1879  CA  HIS H  35      18.142  36.765 -23.936  1.00 28.17           C  
ATOM   1880  C   HIS H  35      17.466  36.496 -22.593  1.00 29.14           C  
ATOM   1881  O   HIS H  35      16.480  35.762 -22.510  1.00 28.32           O  
ATOM   1882  CB  HIS H  35      17.545  38.068 -24.502  1.00 27.93           C  
ATOM   1883  CG  HIS H  35      18.317  38.647 -25.649  1.00 28.55           C  
ATOM   1884  ND1 HIS H  35      18.276  38.114 -26.920  1.00 28.29           N  
ATOM   1885  CD2 HIS H  35      19.177  39.692 -25.706  1.00 26.67           C  
ATOM   1886  CE1 HIS H  35      19.079  38.807 -27.709  1.00 28.08           C  
ATOM   1887  NE2 HIS H  35      19.639  39.768 -26.997  1.00 27.03           N  
ATOM   1888  N   TRP H  36      17.984  37.104 -21.533  1.00 29.17           N  
ATOM   1889  CA  TRP H  36      17.375  36.938 -20.226  1.00 29.79           C  
ATOM   1890  C   TRP H  36      17.013  38.304 -19.681  1.00 32.34           C  
ATOM   1891  O   TRP H  36      17.822  39.229 -19.738  1.00 30.71           O  
ATOM   1892  CB  TRP H  36      18.316  36.234 -19.267  1.00 30.91           C  
ATOM   1893  CG  TRP H  36      18.557  34.820 -19.612  1.00 30.16           C  
ATOM   1894  CD1 TRP H  36      19.480  34.337 -20.487  1.00 30.26           C  
ATOM   1895  CD2 TRP H  36      17.863  33.688 -19.084  1.00 29.09           C  
ATOM   1896  NE1 TRP H  36      19.408  32.964 -20.534  1.00 30.61           N  
ATOM   1897  CE2 TRP H  36      18.424  32.540 -19.680  1.00 29.31           C  
ATOM   1898  CE3 TRP H  36      16.819  33.533 -18.163  1.00 30.30           C  
ATOM   1899  CZ2 TRP H  36      17.978  31.248 -19.385  1.00 29.28           C  
ATOM   1900  CZ3 TRP H  36      16.369  32.245 -17.871  1.00 29.74           C  
ATOM   1901  CH2 TRP H  36      16.952  31.120 -18.481  1.00 29.70           C  
ATOM   1902  N   VAL H  37      15.793  38.412 -19.150  1.00 32.13           N  
ATOM   1903  CA  VAL H  37      15.261  39.661 -18.614  1.00 29.45           C  
ATOM   1904  C   VAL H  37      14.773  39.495 -17.175  1.00 31.76           C  
ATOM   1905  O   VAL H  37      14.085  38.521 -16.864  1.00 33.02           O  
ATOM   1906  CB  VAL H  37      14.062  40.111 -19.459  1.00 28.40           C  
ATOM   1907  CG1 VAL H  37      13.624  41.498 -19.053  1.00 26.74           C  
ATOM   1908  CG2 VAL H  37      14.422  40.051 -20.918  1.00 26.77           C  
ATOM   1909  N   LYS H  38      15.108  40.454 -16.314  1.00 31.96           N  
ATOM   1910  CA  LYS H  38      14.704  40.432 -14.907  1.00 30.11           C  
ATOM   1911  C   LYS H  38      13.511  41.352 -14.685  1.00 31.73           C  
ATOM   1912  O   LYS H  38      13.418  42.398 -15.323  1.00 32.48           O  
ATOM   1913  CB  LYS H  38      15.850  40.902 -14.019  1.00 26.52           C  
ATOM   1914  CG  LYS H  38      15.543  40.814 -12.541  1.00 25.13           C  
ATOM   1915  CD  LYS H  38      16.625  41.492 -11.741  1.00 23.52           C  
ATOM   1916  CE  LYS H  38      16.432  41.304 -10.256  1.00 21.89           C  
ATOM   1917  NZ  LYS H  38      17.407  42.188  -9.560  1.00 23.79           N  
ATOM   1918  N   GLN H  39      12.601  40.971 -13.792  1.00 31.45           N  
ATOM   1919  CA  GLN H  39      11.455  41.818 -13.535  1.00 31.41           C  
ATOM   1920  C   GLN H  39      11.025  41.894 -12.078  1.00 32.16           C  
ATOM   1921  O   GLN H  39      10.761  40.878 -11.437  1.00 32.65           O  
ATOM   1922  CB  GLN H  39      10.241  41.400 -14.393  1.00 30.15           C  
ATOM   1923  CG  GLN H  39       8.992  42.257 -14.101  1.00 28.51           C  
ATOM   1924  CD  GLN H  39       7.844  42.088 -15.104  1.00 28.47           C  
ATOM   1925  OE1 GLN H  39       7.485  43.036 -15.797  1.00 27.27           O  
ATOM   1926  NE2 GLN H  39       7.254  40.882 -15.165  1.00 28.28           N  
ATOM   1927  N   THR H  40      10.977  43.120 -11.568  1.00 31.82           N  
ATOM   1928  CA  THR H  40      10.547  43.396 -10.212  1.00 29.69           C  
ATOM   1929  C   THR H  40       9.548  44.546 -10.296  1.00 34.21           C  
ATOM   1930  O   THR H  40       9.516  45.300 -11.275  1.00 35.39           O  
ATOM   1931  CB  THR H  40      11.713  43.852  -9.310  1.00 26.51           C  
ATOM   1932  OG1 THR H  40      12.268  45.064  -9.840  1.00 22.10           O  
ATOM   1933  CG2 THR H  40      12.781  42.800  -9.234  1.00 22.13           C  
ATOM   1934  N   PRO H  41       8.698  44.681  -9.274  1.00 37.58           N  
ATOM   1935  CA  PRO H  41       7.706  45.754  -9.258  1.00 39.33           C  
ATOM   1936  C   PRO H  41       8.397  47.103  -9.125  1.00 42.44           C  
ATOM   1937  O   PRO H  41       7.929  48.101  -9.657  1.00 39.24           O  
ATOM   1938  CB  PRO H  41       6.866  45.417  -8.032  1.00 37.90           C  
ATOM   1939  CG  PRO H  41       7.001  43.913  -7.935  1.00 38.91           C  
ATOM   1940  CD  PRO H  41       8.476  43.758  -8.149  1.00 37.69           C  
ATOM   1941  N   GLY H  42       9.524  47.117  -8.421  1.00 44.97           N  
ATOM   1942  CA  GLY H  42      10.243  48.356  -8.194  1.00 50.89           C  
ATOM   1943  C   GLY H  42      11.278  48.793  -9.210  1.00 52.64           C  
ATOM   1944  O   GLY H  42      11.450  49.991  -9.441  1.00 54.41           O  
ATOM   1945  N   ARG H  43      11.979  47.858  -9.832  1.00 53.00           N  
ATOM   1946  CA  ARG H  43      13.004  48.253 -10.792  1.00 51.16           C  
ATOM   1947  C   ARG H  43      12.649  47.916 -12.238  1.00 47.66           C  
ATOM   1948  O   ARG H  43      13.480  48.092 -13.131  1.00 50.25           O  
ATOM   1949  CB  ARG H  43      14.341  47.603 -10.416  1.00 54.45           C  
ATOM   1950  CG  ARG H  43      14.900  48.036  -9.045  1.00 57.53           C  
ATOM   1951  CD  ARG H  43      15.589  46.873  -8.347  1.00 60.89           C  
ATOM   1952  NE  ARG H  43      14.714  46.279  -7.340  1.00 65.15           N  
ATOM   1953  CZ  ARG H  43      14.727  44.996  -6.979  1.00 67.23           C  
ATOM   1954  NH1 ARG H  43      15.570  44.139  -7.543  1.00 68.05           N  
ATOM   1955  NH2 ARG H  43      13.894  44.571  -6.037  1.00 68.07           N  
ATOM   1956  N   GLY H  44      11.426  47.430 -12.462  1.00 44.62           N  
ATOM   1957  CA  GLY H  44      10.970  47.105 -13.811  1.00 40.71           C  
ATOM   1958  C   GLY H  44      11.667  45.981 -14.569  1.00 39.31           C  
ATOM   1959  O   GLY H  44      12.300  45.105 -13.974  1.00 39.03           O  
ATOM   1960  N   LEU H  45      11.539  46.001 -15.895  1.00 37.51           N  
ATOM   1961  CA  LEU H  45      12.149  44.987 -16.760  1.00 35.17           C  
ATOM   1962  C   LEU H  45      13.592  45.369 -17.063  1.00 38.52           C  
ATOM   1963  O   LEU H  45      13.847  46.385 -17.717  1.00 39.47           O  
ATOM   1964  CB  LEU H  45      11.361  44.868 -18.072  1.00 30.38           C  
ATOM   1965  CG  LEU H  45       9.947  44.290 -17.981  1.00 26.97           C  
ATOM   1966  CD1 LEU H  45       9.056  44.907 -19.043  1.00 25.78           C  
ATOM   1967  CD2 LEU H  45      10.005  42.798 -18.129  1.00 23.88           C  
ATOM   1968  N   GLU H  46      14.533  44.549 -16.601  1.00 39.75           N  
ATOM   1969  CA  GLU H  46      15.954  44.813 -16.806  1.00 39.35           C  
ATOM   1970  C   GLU H  46      16.619  43.743 -17.650  1.00 38.93           C  
ATOM   1971  O   GLU H  46      16.413  42.551 -17.423  1.00 39.89           O  
ATOM   1972  CB  GLU H  46      16.650  44.889 -15.458  1.00 41.75           C  
ATOM   1973  CG  GLU H  46      15.961  45.853 -14.529  1.00 44.85           C  
ATOM   1974  CD  GLU H  46      16.798  46.187 -13.325  1.00 47.09           C  
ATOM   1975  OE1 GLU H  46      17.067  45.272 -12.513  1.00 47.58           O  
ATOM   1976  OE2 GLU H  46      17.188  47.374 -13.201  1.00 49.02           O  
ATOM   1977  N   TRP H  47      17.417  44.166 -18.628  1.00 37.54           N  
ATOM   1978  CA  TRP H  47      18.113  43.219 -19.495  1.00 34.31           C  
ATOM   1979  C   TRP H  47      19.356  42.730 -18.775  1.00 32.59           C  
ATOM   1980  O   TRP H  47      20.174  43.524 -18.334  1.00 32.13           O  
ATOM   1981  CB  TRP H  47      18.504  43.888 -20.811  1.00 32.20           C  
ATOM   1982  CG  TRP H  47      19.171  42.978 -21.785  1.00 32.18           C  
ATOM   1983  CD1 TRP H  47      18.567  42.053 -22.596  1.00 31.70           C  
ATOM   1984  CD2 TRP H  47      20.572  42.935 -22.101  1.00 32.99           C  
ATOM   1985  NE1 TRP H  47      19.502  41.446 -23.403  1.00 30.57           N  
ATOM   1986  CE2 TRP H  47      20.739  41.968 -23.123  1.00 32.46           C  
ATOM   1987  CE3 TRP H  47      21.698  43.621 -21.627  1.00 29.86           C  
ATOM   1988  CZ2 TRP H  47      21.991  41.676 -23.677  1.00 31.84           C  
ATOM   1989  CZ3 TRP H  47      22.937  43.329 -22.177  1.00 30.58           C  
ATOM   1990  CH2 TRP H  47      23.075  42.367 -23.193  1.00 31.47           C  
ATOM   1991  N   ILE H  48      19.490  41.417 -18.667  1.00 32.22           N  
ATOM   1992  CA  ILE H  48      20.620  40.813 -17.984  1.00 31.26           C  
ATOM   1993  C   ILE H  48      21.768  40.470 -18.918  1.00 35.48           C  
ATOM   1994  O   ILE H  48      22.900  40.891 -18.707  1.00 35.63           O  
ATOM   1995  CB  ILE H  48      20.188  39.531 -17.279  1.00 28.73           C  
ATOM   1996  CG1 ILE H  48      19.113  39.875 -16.249  1.00 24.07           C  
ATOM   1997  CG2 ILE H  48      21.404  38.840 -16.673  1.00 24.11           C  
ATOM   1998  CD1 ILE H  48      18.396  38.686 -15.728  1.00 22.78           C  
ATOM   1999  N   GLY H  49      21.475  39.687 -19.947  1.00 37.63           N  
ATOM   2000  CA  GLY H  49      22.515  39.295 -20.886  1.00 39.22           C  
ATOM   2001  C   GLY H  49      21.946  38.440 -22.004  1.00 38.72           C  
ATOM   2002  O   GLY H  49      20.746  38.212 -22.076  1.00 38.50           O  
ATOM   2003  N   ALA H  50      22.799  37.957 -22.888  1.00 37.73           N  
ATOM   2004  CA  ALA H  50      22.308  37.131 -23.970  1.00 36.71           C  
ATOM   2005  C   ALA H  50      23.411  36.175 -24.350  1.00 35.89           C  
ATOM   2006  O   ALA H  50      24.572  36.392 -23.995  1.00 37.18           O  
ATOM   2007  CB  ALA H  50      21.930  37.992 -25.171  1.00 34.91           C  
ATOM   2008  N   ILE H  51      23.038  35.112 -25.058  1.00 35.03           N  
ATOM   2009  CA  ILE H  51      23.997  34.125 -25.496  1.00 31.76           C  
ATOM   2010  C   ILE H  51      23.563  33.654 -26.869  1.00 33.66           C  
ATOM   2011  O   ILE H  51      22.384  33.703 -27.208  1.00 31.18           O  
ATOM   2012  CB  ILE H  51      24.032  32.920 -24.537  1.00 29.07           C  
ATOM   2013  CG1 ILE H  51      25.111  31.921 -24.965  1.00 27.60           C  
ATOM   2014  CG2 ILE H  51      22.673  32.245 -24.525  1.00 28.28           C  
ATOM   2015  CD1 ILE H  51      25.375  30.844 -23.933  1.00 27.60           C  
ATOM   2016  N   TYR H  52      24.538  33.238 -27.670  1.00 35.46           N  
ATOM   2017  CA  TYR H  52      24.297  32.716 -29.007  1.00 38.11           C  
ATOM   2018  C   TYR H  52      24.716  31.249 -28.912  1.00 41.75           C  
ATOM   2019  O   TYR H  52      25.910  30.938 -28.917  1.00 43.53           O  
ATOM   2020  CB  TYR H  52      25.158  33.459 -30.026  1.00 35.80           C  
ATOM   2021  CG  TYR H  52      24.944  32.999 -31.448  1.00 32.54           C  
ATOM   2022  CD1 TYR H  52      23.658  32.920 -31.989  1.00 31.49           C  
ATOM   2023  CD2 TYR H  52      26.017  32.609 -32.246  1.00 30.88           C  
ATOM   2024  CE1 TYR H  52      23.446  32.455 -33.290  1.00 30.63           C  
ATOM   2025  CE2 TYR H  52      25.815  32.144 -33.546  1.00 30.95           C  
ATOM   2026  CZ  TYR H  52      24.531  32.066 -34.061  1.00 31.26           C  
ATOM   2027  OH  TYR H  52      24.338  31.578 -35.335  1.00 31.99           O  
ATOM   2028  N   PRO H  53      23.737  30.331 -28.817  1.00 40.86           N  
ATOM   2029  CA  PRO H  53      23.945  28.881 -28.702  1.00 41.10           C  
ATOM   2030  C   PRO H  53      24.834  28.217 -29.756  1.00 41.48           C  
ATOM   2031  O   PRO H  53      25.428  27.172 -29.490  1.00 45.52           O  
ATOM   2032  CB  PRO H  53      22.519  28.327 -28.692  1.00 39.62           C  
ATOM   2033  CG  PRO H  53      21.733  29.442 -28.073  1.00 38.39           C  
ATOM   2034  CD  PRO H  53      22.299  30.644 -28.802  1.00 39.93           C  
ATOM   2035  N   GLY H  54      24.936  28.804 -30.944  1.00 40.73           N  
ATOM   2036  CA  GLY H  54      25.774  28.200 -31.971  1.00 37.77           C  
ATOM   2037  C   GLY H  54      27.258  28.536 -31.821  1.00 38.37           C  
ATOM   2038  O   GLY H  54      28.105  27.945 -32.500  1.00 37.45           O  
ATOM   2039  N   ASN H  55      27.560  29.463 -30.912  1.00 38.07           N  
ATOM   2040  CA  ASN H  55      28.906  29.960 -30.642  1.00 38.98           C  
ATOM   2041  C   ASN H  55      29.346  29.719 -29.213  1.00 38.93           C  
ATOM   2042  O   ASN H  55      30.431  29.208 -28.947  1.00 39.56           O  
ATOM   2043  CB  ASN H  55      28.940  31.482 -30.844  1.00 39.88           C  
ATOM   2044  CG  ASN H  55      29.777  31.879 -31.996  1.00 39.51           C  
ATOM   2045  OD1 ASN H  55      29.937  33.050 -32.293  1.00 38.94           O  
ATOM   2046  ND2 ASN H  55      30.331  30.883 -32.673  1.00 41.85           N  
ATOM   2047  N   GLY H  56      28.482  30.127 -28.291  1.00 38.17           N  
ATOM   2048  CA  GLY H  56      28.792  30.025 -26.878  1.00 36.02           C  
ATOM   2049  C   GLY H  56      29.109  31.452 -26.466  1.00 35.41           C  
ATOM   2050  O   GLY H  56      29.323  31.768 -25.303  1.00 36.18           O  
ATOM   2051  N   ASP H  57      29.141  32.326 -27.464  1.00 36.17           N  
ATOM   2052  CA  ASP H  57      29.419  33.729 -27.245  1.00 35.72           C  
ATOM   2053  C   ASP H  57      28.351  34.331 -26.363  1.00 34.98           C  
ATOM   2054  O   ASP H  57      27.165  34.012 -26.504  1.00 33.76           O  
ATOM   2055  CB  ASP H  57      29.485  34.444 -28.575  1.00 39.88           C  
ATOM   2056  CG  ASP H  57      30.869  34.356 -29.210  1.00 43.46           C  
ATOM   2057  OD1 ASP H  57      31.803  33.774 -28.597  1.00 42.15           O  
ATOM   2058  OD2 ASP H  57      31.027  34.885 -30.332  1.00 44.32           O  
ATOM   2059  N   THR H  58      28.780  35.207 -25.461  1.00 33.49           N  
ATOM   2060  CA  THR H  58      27.887  35.829 -24.506  1.00 33.55           C  
ATOM   2061  C   THR H  58      28.032  37.330 -24.392  1.00 35.48           C  
ATOM   2062  O   THR H  58      29.113  37.891 -24.552  1.00 35.81           O  
ATOM   2063  CB  THR H  58      28.112  35.253 -23.089  1.00 35.09           C  
ATOM   2064  OG1 THR H  58      29.521  35.159 -22.823  1.00 35.14           O  
ATOM   2065  CG2 THR H  58      27.499  33.889 -22.965  1.00 35.42           C  
ATOM   2066  N   SER H  59      26.929  37.979 -24.062  1.00 35.29           N  
ATOM   2067  CA  SER H  59      26.917  39.419 -23.906  1.00 34.53           C  
ATOM   2068  C   SER H  59      26.236  39.766 -22.574  1.00 36.53           C  
ATOM   2069  O   SER H  59      25.165  39.228 -22.263  1.00 37.13           O  
ATOM   2070  CB  SER H  59      26.167  40.025 -25.084  1.00 32.40           C  
ATOM   2071  OG  SER H  59      26.726  41.266 -25.433  1.00 31.72           O  
ATOM   2072  N   TYR H  60      26.848  40.647 -21.785  1.00 36.40           N  
ATOM   2073  CA  TYR H  60      26.273  41.019 -20.496  1.00 35.76           C  
ATOM   2074  C   TYR H  60      25.998  42.507 -20.282  1.00 33.56           C  
ATOM   2075  O   TYR H  60      26.588  43.373 -20.929  1.00 36.04           O  
ATOM   2076  CB  TYR H  60      27.190  40.565 -19.341  1.00 38.05           C  
ATOM   2077  CG  TYR H  60      27.231  39.087 -19.092  1.00 37.90           C  
ATOM   2078  CD1 TYR H  60      28.216  38.289 -19.672  1.00 39.52           C  
ATOM   2079  CD2 TYR H  60      26.285  38.478 -18.272  1.00 38.95           C  
ATOM   2080  CE1 TYR H  60      28.258  36.911 -19.439  1.00 39.57           C  
ATOM   2081  CE2 TYR H  60      26.318  37.101 -18.031  1.00 39.60           C  
ATOM   2082  CZ  TYR H  60      27.304  36.332 -18.620  1.00 39.08           C  
ATOM   2083  OH  TYR H  60      27.317  34.982 -18.408  1.00 39.85           O  
ATOM   2084  N   ASN H  61      25.077  42.775 -19.362  1.00 32.44           N  
ATOM   2085  CA  ASN H  61      24.759  44.120 -18.946  1.00 31.41           C  
ATOM   2086  C   ASN H  61      25.755  44.244 -17.780  1.00 31.96           C  
ATOM   2087  O   ASN H  61      25.880  43.311 -16.981  1.00 28.78           O  
ATOM   2088  CB  ASN H  61      23.320  44.171 -18.438  1.00 32.75           C  
ATOM   2089  CG  ASN H  61      22.942  45.522 -17.881  1.00 36.11           C  
ATOM   2090  OD1 ASN H  61      23.713  46.158 -17.145  1.00 36.93           O  
ATOM   2091  ND2 ASN H  61      21.740  45.968 -18.215  1.00 36.60           N  
ATOM   2092  N   GLN H  62      26.462  45.369 -17.677  1.00 32.56           N  
ATOM   2093  CA  GLN H  62      27.435  45.536 -16.600  1.00 36.59           C  
ATOM   2094  C   GLN H  62      26.825  45.258 -15.241  1.00 37.47           C  
ATOM   2095  O   GLN H  62      27.460  44.646 -14.385  1.00 36.22           O  
ATOM   2096  CB  GLN H  62      28.026  46.944 -16.588  1.00 41.85           C  
ATOM   2097  CG  GLN H  62      29.478  47.036 -17.040  1.00 46.24           C  
ATOM   2098  CD  GLN H  62      30.365  45.915 -16.485  1.00 49.22           C  
ATOM   2099  OE1 GLN H  62      30.546  45.777 -15.269  1.00 49.32           O  
ATOM   2100  NE2 GLN H  62      30.923  45.111 -17.387  1.00 49.89           N  
ATOM   2101  N   LYS H  63      25.584  45.696 -15.058  1.00 37.63           N  
ATOM   2102  CA  LYS H  63      24.862  45.513 -13.799  1.00 39.03           C  
ATOM   2103  C   LYS H  63      24.788  44.077 -13.281  1.00 37.06           C  
ATOM   2104  O   LYS H  63      24.888  43.852 -12.078  1.00 38.78           O  
ATOM   2105  CB  LYS H  63      23.440  46.060 -13.928  1.00 40.38           C  
ATOM   2106  CG  LYS H  63      22.681  46.121 -12.624  1.00 41.56           C  
ATOM   2107  CD  LYS H  63      21.319  46.741 -12.876  1.00 42.57           C  
ATOM   2108  CE  LYS H  63      20.686  47.281 -11.602  1.00 43.64           C  
ATOM   2109  NZ  LYS H  63      19.546  48.224 -11.885  1.00 44.09           N  
ATOM   2110  N   PHE H  64      24.608  43.110 -14.176  1.00 36.55           N  
ATOM   2111  CA  PHE H  64      24.516  41.710 -13.762  1.00 35.74           C  
ATOM   2112  C   PHE H  64      25.719  40.876 -14.209  1.00 35.66           C  
ATOM   2113  O   PHE H  64      25.649  39.650 -14.262  1.00 31.77           O  
ATOM   2114  CB  PHE H  64      23.230  41.082 -14.317  1.00 37.04           C  
ATOM   2115  CG  PHE H  64      21.980  41.870 -14.011  1.00 40.33           C  
ATOM   2116  CD1 PHE H  64      21.432  42.741 -14.958  1.00 41.42           C  
ATOM   2117  CD2 PHE H  64      21.352  41.745 -12.778  1.00 41.39           C  
ATOM   2118  CE1 PHE H  64      20.281  43.467 -14.679  1.00 40.45           C  
ATOM   2119  CE2 PHE H  64      20.194  42.473 -12.490  1.00 41.58           C  
ATOM   2120  CZ  PHE H  64      19.663  43.333 -13.441  1.00 41.10           C  
ATOM   2121  N   LYS H  65      26.830  41.546 -14.511  1.00 37.38           N  
ATOM   2122  CA  LYS H  65      28.038  40.867 -14.986  1.00 39.86           C  
ATOM   2123  C   LYS H  65      28.644  39.912 -13.966  1.00 38.87           C  
ATOM   2124  O   LYS H  65      29.116  38.837 -14.327  1.00 40.19           O  
ATOM   2125  CB  LYS H  65      29.081  41.904 -15.413  1.00 42.84           C  
ATOM   2126  CG  LYS H  65      29.876  41.528 -16.656  1.00 43.96           C  
ATOM   2127  CD  LYS H  65      31.319  41.206 -16.320  1.00 46.63           C  
ATOM   2128  CE  LYS H  65      31.606  39.710 -16.445  1.00 48.41           C  
ATOM   2129  NZ  LYS H  65      32.979  39.348 -15.962  1.00 48.64           N  
ATOM   2130  N   GLY H  66      28.625  40.298 -12.695  1.00 37.93           N  
ATOM   2131  CA  GLY H  66      29.188  39.441 -11.662  1.00 38.04           C  
ATOM   2132  C   GLY H  66      28.159  38.602 -10.927  1.00 38.96           C  
ATOM   2133  O   GLY H  66      28.492  37.836 -10.023  1.00 37.14           O  
ATOM   2134  N   LYS H  67      26.903  38.752 -11.329  1.00 40.08           N  
ATOM   2135  CA  LYS H  67      25.796  38.040 -10.729  1.00 41.08           C  
ATOM   2136  C   LYS H  67      25.303  36.904 -11.636  1.00 41.48           C  
ATOM   2137  O   LYS H  67      24.937  35.838 -11.146  1.00 40.89           O  
ATOM   2138  CB  LYS H  67      24.669  39.045 -10.446  1.00 44.83           C  
ATOM   2139  CG  LYS H  67      23.311  38.456 -10.066  1.00 46.94           C  
ATOM   2140  CD  LYS H  67      23.338  37.749  -8.725  1.00 48.88           C  
ATOM   2141  CE  LYS H  67      23.672  38.701  -7.575  1.00 49.76           C  
ATOM   2142  NZ  LYS H  67      23.673  37.972  -6.263  1.00 49.19           N  
ATOM   2143  N   ALA H  68      25.315  37.105 -12.948  1.00 37.45           N  
ATOM   2144  CA  ALA H  68      24.834  36.065 -13.849  1.00 34.51           C  
ATOM   2145  C   ALA H  68      25.887  35.433 -14.768  1.00 34.03           C  
ATOM   2146  O   ALA H  68      26.867  36.063 -15.178  1.00 38.77           O  
ATOM   2147  CB  ALA H  68      23.678  36.617 -14.701  1.00 26.93           C  
ATOM   2148  N   THR H  69      25.676  34.159 -15.068  1.00 35.04           N  
ATOM   2149  CA  THR H  69      26.552  33.410 -15.956  1.00 33.90           C  
ATOM   2150  C   THR H  69      25.589  32.705 -16.895  1.00 32.65           C  
ATOM   2151  O   THR H  69      24.716  31.972 -16.436  1.00 29.36           O  
ATOM   2152  CB  THR H  69      27.402  32.364 -15.178  1.00 32.32           C  
ATOM   2153  OG1 THR H  69      28.134  33.010 -14.123  1.00 33.38           O  
ATOM   2154  CG2 THR H  69      28.413  31.686 -16.112  1.00 32.02           C  
ATOM   2155  N   LEU H  70      25.740  32.951 -18.195  1.00 33.15           N  
ATOM   2156  CA  LEU H  70      24.876  32.373 -19.229  1.00 38.32           C  
ATOM   2157  C   LEU H  70      25.525  31.241 -20.005  1.00 40.04           C  
ATOM   2158  O   LEU H  70      26.644  31.401 -20.497  1.00 40.28           O  
ATOM   2159  CB  LEU H  70      24.468  33.441 -20.243  1.00 38.58           C  
ATOM   2160  CG  LEU H  70      23.249  34.313 -19.972  1.00 39.78           C  
ATOM   2161  CD1 LEU H  70      23.134  34.659 -18.490  1.00 40.47           C  
ATOM   2162  CD2 LEU H  70      23.360  35.571 -20.832  1.00 38.97           C  
ATOM   2163  N   THR H  71      24.816  30.118 -20.135  1.00 39.50           N  
ATOM   2164  CA  THR H  71      25.321  28.961 -20.871  1.00 43.01           C  
ATOM   2165  C   THR H  71      24.243  28.333 -21.746  1.00 42.54           C  
ATOM   2166  O   THR H  71      23.054  28.547 -21.526  1.00 41.89           O  
ATOM   2167  CB  THR H  71      25.872  27.877 -19.914  1.00 44.97           C  
ATOM   2168  OG1 THR H  71      25.019  27.769 -18.767  1.00 46.78           O  
ATOM   2169  CG2 THR H  71      27.286  28.221 -19.468  1.00 45.79           C  
ATOM   2170  N   ALA H  72      24.657  27.554 -22.743  1.00 41.12           N  
ATOM   2171  CA  ALA H  72      23.710  26.908 -23.658  1.00 40.84           C  
ATOM   2172  C   ALA H  72      24.162  25.497 -24.022  1.00 42.96           C  
ATOM   2173  O   ALA H  72      25.350  25.262 -24.237  1.00 45.76           O  
ATOM   2174  CB  ALA H  72      23.562  27.744 -24.928  1.00 28.01           C  
ATOM   2175  N   ASP H  73      23.210  24.567 -24.094  1.00 48.57           N  
ATOM   2176  CA  ASP H  73      23.512  23.180 -24.437  1.00 52.86           C  
ATOM   2177  C   ASP H  73      22.879  22.855 -25.783  1.00 52.82           C  
ATOM   2178  O   ASP H  73      21.672  22.955 -25.948  1.00 49.09           O  
ATOM   2179  CB  ASP H  73      22.968  22.241 -23.364  1.00 56.99           C  
ATOM   2180  CG  ASP H  73      23.603  20.863 -23.421  1.00 62.75           C  
ATOM   2181  OD1 ASP H  73      23.336  20.112 -24.383  1.00 64.70           O  
ATOM   2182  OD2 ASP H  73      24.382  20.532 -22.494  1.00 65.97           O  
ATOM   2183  N   LYS H  74      23.699  22.444 -26.736  1.00 53.86           N  
ATOM   2184  CA  LYS H  74      23.228  22.136 -28.072  1.00 57.78           C  
ATOM   2185  C   LYS H  74      22.286  20.906 -28.162  1.00 57.82           C  
ATOM   2186  O   LYS H  74      21.162  21.025 -28.661  1.00 59.63           O  
ATOM   2187  CB  LYS H  74      24.461  21.978 -28.979  1.00 62.07           C  
ATOM   2188  CG  LYS H  74      24.227  22.198 -30.465  1.00 64.62           C  
ATOM   2189  CD  LYS H  74      25.562  22.353 -31.227  1.00 67.29           C  
ATOM   2190  CE  LYS H  74      26.277  23.712 -30.971  1.00 68.95           C  
ATOM   2191  NZ  LYS H  74      26.861  23.930 -29.606  1.00 69.60           N  
ATOM   2192  N   SER H  75      22.722  19.751 -27.652  1.00 56.91           N  
ATOM   2193  CA  SER H  75      21.931  18.512 -27.709  1.00 54.66           C  
ATOM   2194  C   SER H  75      20.516  18.556 -27.100  1.00 49.63           C  
ATOM   2195  O   SER H  75      19.573  17.987 -27.662  1.00 48.32           O  
ATOM   2196  CB  SER H  75      22.732  17.356 -27.081  1.00 57.93           C  
ATOM   2197  OG  SER H  75      23.116  17.639 -25.743  1.00 60.97           O  
ATOM   2198  N   SER H  76      20.371  19.232 -25.963  1.00 46.96           N  
ATOM   2199  CA  SER H  76      19.079  19.339 -25.279  1.00 43.01           C  
ATOM   2200  C   SER H  76      18.372  20.654 -25.584  1.00 40.94           C  
ATOM   2201  O   SER H  76      17.264  20.899 -25.108  1.00 42.28           O  
ATOM   2202  CB  SER H  76      19.279  19.207 -23.767  1.00 41.06           C  
ATOM   2203  OG  SER H  76      20.235  20.140 -23.290  1.00 40.20           O  
ATOM   2204  N   SER H  77      19.026  21.489 -26.382  1.00 41.62           N  
ATOM   2205  CA  SER H  77      18.485  22.785 -26.758  1.00 43.18           C  
ATOM   2206  C   SER H  77      17.959  23.556 -25.565  1.00 38.18           C  
ATOM   2207  O   SER H  77      16.807  23.977 -25.540  1.00 35.82           O  
ATOM   2208  CB  SER H  77      17.369  22.617 -27.780  1.00 50.48           C  
ATOM   2209  OG  SER H  77      17.923  22.354 -29.056  1.00 57.16           O  
ATOM   2210  N   THR H  78      18.823  23.753 -24.585  1.00 34.75           N  
ATOM   2211  CA  THR H  78      18.454  24.464 -23.387  1.00 34.97           C  
ATOM   2212  C   THR H  78      19.448  25.566 -23.117  1.00 36.32           C  
ATOM   2213  O   THR H  78      20.643  25.407 -23.376  1.00 35.77           O  
ATOM   2214  CB  THR H  78      18.456  23.526 -22.176  1.00 34.17           C  
ATOM   2215  OG1 THR H  78      17.501  22.486 -22.394  1.00 34.42           O  
ATOM   2216  CG2 THR H  78      18.100  24.274 -20.920  1.00 34.12           C  
ATOM   2217  N   ALA H  79      18.937  26.684 -22.614  1.00 36.21           N  
ATOM   2218  CA  ALA H  79      19.745  27.828 -22.248  1.00 38.36           C  
ATOM   2219  C   ALA H  79      19.732  27.859 -20.714  1.00 39.90           C  
ATOM   2220  O   ALA H  79      18.757  27.426 -20.092  1.00 38.12           O  
ATOM   2221  CB  ALA H  79      19.133  29.095 -22.813  1.00 41.06           C  
ATOM   2222  N   TYR H  80      20.794  28.372 -20.103  1.00 38.83           N  
ATOM   2223  CA  TYR H  80      20.863  28.411 -18.652  1.00 38.39           C  
ATOM   2224  C   TYR H  80      21.398  29.730 -18.128  1.00 35.96           C  
ATOM   2225  O   TYR H  80      22.218  30.379 -18.771  1.00 38.77           O  
ATOM   2226  CB  TYR H  80      21.774  27.301 -18.127  1.00 41.90           C  
ATOM   2227  CG  TYR H  80      21.279  25.904 -18.355  1.00 45.19           C  
ATOM   2228  CD1 TYR H  80      21.748  25.137 -19.426  1.00 46.99           C  
ATOM   2229  CD2 TYR H  80      20.385  25.317 -17.461  1.00 45.78           C  
ATOM   2230  CE1 TYR H  80      21.341  23.806 -19.591  1.00 47.48           C  
ATOM   2231  CE2 TYR H  80      19.973  24.004 -17.616  1.00 47.36           C  
ATOM   2232  CZ  TYR H  80      20.452  23.250 -18.676  1.00 48.16           C  
ATOM   2233  OH  TYR H  80      20.034  21.944 -18.805  1.00 48.86           O  
ATOM   2234  N   MET H  81      20.918  30.127 -16.960  1.00 33.55           N  
ATOM   2235  CA  MET H  81      21.391  31.337 -16.336  1.00 30.79           C  
ATOM   2236  C   MET H  81      21.626  31.000 -14.881  1.00 31.05           C  
ATOM   2237  O   MET H  81      20.704  30.617 -14.161  1.00 28.95           O  
ATOM   2238  CB  MET H  81      20.386  32.479 -16.424  1.00 28.49           C  
ATOM   2239  CG  MET H  81      20.841  33.643 -15.528  1.00 28.27           C  
ATOM   2240  SD  MET H  81      19.830  35.124 -15.531  1.00 28.97           S  
ATOM   2241  CE  MET H  81      18.222  34.465 -14.990  1.00 25.38           C  
ATOM   2242  N   GLN H  82      22.864  31.144 -14.445  1.00 32.99           N  
ATOM   2243  CA  GLN H  82      23.183  30.837 -13.076  1.00 37.40           C  
ATOM   2244  C   GLN H  82      23.277  32.143 -12.292  1.00 37.31           C  
ATOM   2245  O   GLN H  82      23.965  33.072 -12.709  1.00 33.91           O  
ATOM   2246  CB  GLN H  82      24.495  30.051 -13.045  1.00 41.36           C  
ATOM   2247  CG  GLN H  82      24.908  29.571 -11.690  1.00 47.24           C  
ATOM   2248  CD  GLN H  82      26.144  28.702 -11.753  1.00 50.54           C  
ATOM   2249  OE1 GLN H  82      26.082  27.522 -12.119  1.00 51.99           O  
ATOM   2250  NE2 GLN H  82      27.286  29.286 -11.411  1.00 51.81           N  
ATOM   2251  N   LEU H  83      22.537  32.234 -11.188  1.00 37.61           N  
ATOM   2252  CA  LEU H  83      22.575  33.432 -10.338  1.00 38.75           C  
ATOM   2253  C   LEU H  83      23.394  33.063  -9.086  1.00 39.70           C  
ATOM   2254  O   LEU H  83      23.049  32.130  -8.354  1.00 41.80           O  
ATOM   2255  CB  LEU H  83      21.152  33.887  -9.949  1.00 36.97           C  
ATOM   2256  CG  LEU H  83      20.164  34.297 -11.056  1.00 35.68           C  
ATOM   2257  CD1 LEU H  83      18.919  34.910 -10.450  1.00 34.14           C  
ATOM   2258  CD2 LEU H  83      20.801  35.313 -11.973  1.00 34.84           C  
ATOM   2259  N   SER H  84      24.475  33.788  -8.830  1.00 40.74           N  
ATOM   2260  CA  SER H  84      25.314  33.460  -7.683  1.00 40.86           C  
ATOM   2261  C   SER H  84      25.049  34.291  -6.429  1.00 40.00           C  
ATOM   2262  O   SER H  84      24.604  35.439  -6.514  1.00 38.42           O  
ATOM   2263  CB  SER H  84      26.792  33.553  -8.085  1.00 40.51           C  
ATOM   2264  OG  SER H  84      27.121  34.850  -8.552  1.00 41.81           O  
ATOM   2265  N   SER H  85      25.331  33.687  -5.271  1.00 42.93           N  
ATOM   2266  CA  SER H  85      25.133  34.310  -3.959  1.00 45.05           C  
ATOM   2267  C   SER H  85      23.949  35.267  -3.954  1.00 42.01           C  
ATOM   2268  O   SER H  85      24.124  36.488  -3.888  1.00 40.95           O  
ATOM   2269  CB  SER H  85      26.406  35.044  -3.543  1.00 52.09           C  
ATOM   2270  OG  SER H  85      26.793  35.978  -4.533  1.00 57.63           O  
ATOM   2271  N   LEU H  86      22.748  34.702  -4.022  1.00 39.27           N  
ATOM   2272  CA  LEU H  86      21.522  35.484  -4.056  1.00 37.48           C  
ATOM   2273  C   LEU H  86      21.212  36.194  -2.764  1.00 37.83           C  
ATOM   2274  O   LEU H  86      21.441  35.642  -1.695  1.00 38.81           O  
ATOM   2275  CB  LEU H  86      20.338  34.592  -4.364  1.00 38.38           C  
ATOM   2276  CG  LEU H  86      20.135  34.156  -5.802  1.00 40.57           C  
ATOM   2277  CD1 LEU H  86      21.144  33.095  -6.200  1.00 40.77           C  
ATOM   2278  CD2 LEU H  86      18.717  33.627  -5.919  1.00 40.46           C  
ATOM   2279  N   THR H  87      20.682  37.411  -2.881  1.00 38.55           N  
ATOM   2280  CA  THR H  87      20.272  38.246  -1.748  1.00 41.92           C  
ATOM   2281  C   THR H  87      18.803  38.627  -1.970  1.00 39.46           C  
ATOM   2282  O   THR H  87      18.229  38.305  -3.011  1.00 38.20           O  
ATOM   2283  CB  THR H  87      21.098  39.550  -1.653  1.00 44.57           C  
ATOM   2284  OG1 THR H  87      20.943  40.302  -2.859  1.00 46.71           O  
ATOM   2285  CG2 THR H  87      22.573  39.252  -1.441  1.00 46.88           C  
ATOM   2286  N   SER H  88      18.193  39.312  -1.008  1.00 40.05           N  
ATOM   2287  CA  SER H  88      16.789  39.687  -1.158  1.00 43.65           C  
ATOM   2288  C   SER H  88      16.485  40.419  -2.473  1.00 41.58           C  
ATOM   2289  O   SER H  88      15.396  40.276  -3.031  1.00 38.99           O  
ATOM   2290  CB  SER H  88      16.340  40.562   0.012  1.00 48.60           C  
ATOM   2291  OG  SER H  88      17.001  41.821  -0.019  1.00 54.10           O  
ATOM   2292  N   GLU H  89      17.450  41.194  -2.960  1.00 43.61           N  
ATOM   2293  CA  GLU H  89      17.296  41.976  -4.189  1.00 48.83           C  
ATOM   2294  C   GLU H  89      17.210  41.127  -5.447  1.00 40.21           C  
ATOM   2295  O   GLU H  89      16.904  41.627  -6.528  1.00 38.61           O  
ATOM   2296  CB  GLU H  89      18.471  42.944  -4.328  1.00 64.14           C  
ATOM   2297  CG  GLU H  89      18.694  43.823  -3.113  1.00 78.13           C  
ATOM   2298  CD  GLU H  89      20.119  44.344  -3.036  1.00 86.03           C  
ATOM   2299  OE1 GLU H  89      20.307  45.585  -3.089  1.00 88.71           O  
ATOM   2300  OE2 GLU H  89      21.050  43.505  -2.927  1.00 88.47           O  
ATOM   2301  N   ASP H  90      17.490  39.840  -5.306  1.00 35.16           N  
ATOM   2302  CA  ASP H  90      17.445  38.946  -6.447  1.00 35.30           C  
ATOM   2303  C   ASP H  90      16.098  38.263  -6.600  1.00 34.20           C  
ATOM   2304  O   ASP H  90      15.837  37.605  -7.610  1.00 27.72           O  
ATOM   2305  CB  ASP H  90      18.561  37.916  -6.338  1.00 36.27           C  
ATOM   2306  CG  ASP H  90      19.940  38.554  -6.423  1.00 40.15           C  
ATOM   2307  OD1 ASP H  90      20.154  39.388  -7.334  1.00 41.94           O  
ATOM   2308  OD2 ASP H  90      20.818  38.226  -5.593  1.00 41.28           O  
ATOM   2309  N   SER H  91      15.250  38.408  -5.584  1.00 32.67           N  
ATOM   2310  CA  SER H  91      13.914  37.831  -5.628  1.00 34.72           C  
ATOM   2311  C   SER H  91      13.172  38.563  -6.734  1.00 36.06           C  
ATOM   2312  O   SER H  91      12.964  39.782  -6.658  1.00 37.89           O  
ATOM   2313  CB  SER H  91      13.176  38.035  -4.303  1.00 35.49           C  
ATOM   2314  OG  SER H  91      13.383  36.957  -3.406  1.00 34.33           O  
ATOM   2315  N   ALA H  92      12.784  37.832  -7.770  1.00 34.14           N  
ATOM   2316  CA  ALA H  92      12.060  38.454  -8.855  1.00 32.80           C  
ATOM   2317  C   ALA H  92      11.632  37.411  -9.855  1.00 32.20           C  
ATOM   2318  O   ALA H  92      11.737  36.211  -9.600  1.00 27.65           O  
ATOM   2319  CB  ALA H  92      12.951  39.501  -9.542  1.00 38.76           C  
ATOM   2320  N   VAL H  93      11.114  37.879 -10.984  1.00 28.34           N  
ATOM   2321  CA  VAL H  93      10.679  36.970 -12.032  1.00 27.13           C  
ATOM   2322  C   VAL H  93      11.780  37.015 -13.074  1.00 29.40           C  
ATOM   2323  O   VAL H  93      12.323  38.083 -13.349  1.00 32.00           O  
ATOM   2324  CB  VAL H  93       9.348  37.438 -12.661  1.00 25.75           C  
ATOM   2325  CG1 VAL H  93       8.929  36.486 -13.756  1.00 21.65           C  
ATOM   2326  CG2 VAL H  93       8.276  37.515 -11.607  1.00 20.41           C  
ATOM   2327  N   TYR H  94      12.138  35.866 -13.633  1.00 28.56           N  
ATOM   2328  CA  TYR H  94      13.188  35.844 -14.639  1.00 26.09           C  
ATOM   2329  C   TYR H  94      12.709  35.245 -15.940  1.00 23.84           C  
ATOM   2330  O   TYR H  94      12.234  34.102 -15.957  1.00 26.18           O  
ATOM   2331  CB  TYR H  94      14.409  35.059 -14.134  1.00 25.29           C  
ATOM   2332  CG  TYR H  94      15.138  35.756 -13.021  1.00 23.90           C  
ATOM   2333  CD1 TYR H  94      14.876  35.445 -11.691  1.00 22.91           C  
ATOM   2334  CD2 TYR H  94      16.043  36.784 -13.294  1.00 23.88           C  
ATOM   2335  CE1 TYR H  94      15.487  36.133 -10.666  1.00 22.88           C  
ATOM   2336  CE2 TYR H  94      16.662  37.487 -12.261  1.00 21.61           C  
ATOM   2337  CZ  TYR H  94      16.376  37.152 -10.956  1.00 22.02           C  
ATOM   2338  OH  TYR H  94      16.990  37.822  -9.924  1.00 25.27           O  
ATOM   2339  N   TYR H  95      12.847  35.999 -17.024  1.00 22.32           N  
ATOM   2340  CA  TYR H  95      12.420  35.531 -18.336  1.00 24.53           C  
ATOM   2341  C   TYR H  95      13.581  35.230 -19.294  1.00 23.71           C  
ATOM   2342  O   TYR H  95      14.662  35.805 -19.196  1.00 22.24           O  
ATOM   2343  CB  TYR H  95      11.545  36.589 -19.027  1.00 26.05           C  
ATOM   2344  CG  TYR H  95      10.247  36.918 -18.344  1.00 29.32           C  
ATOM   2345  CD1 TYR H  95      10.127  38.054 -17.534  1.00 29.81           C  
ATOM   2346  CD2 TYR H  95       9.113  36.136 -18.561  1.00 28.82           C  
ATOM   2347  CE1 TYR H  95       8.910  38.405 -16.965  1.00 28.79           C  
ATOM   2348  CE2 TYR H  95       7.898  36.476 -18.002  1.00 30.81           C  
ATOM   2349  CZ  TYR H  95       7.798  37.615 -17.209  1.00 30.55           C  
ATOM   2350  OH  TYR H  95       6.569  37.966 -16.698  1.00 31.22           O  
ATOM   2351  N   CYS H  96      13.351  34.313 -20.218  1.00 23.54           N  
ATOM   2352  CA  CYS H  96      14.346  34.036 -21.238  1.00 28.84           C  
ATOM   2353  C   CYS H  96      13.560  34.434 -22.478  1.00 26.65           C  
ATOM   2354  O   CYS H  96      12.353  34.238 -22.517  1.00 26.32           O  
ATOM   2355  CB  CYS H  96      14.778  32.555 -21.249  1.00 32.81           C  
ATOM   2356  SG  CYS H  96      13.495  31.283 -21.426  1.00 38.73           S  
ATOM   2357  N   ALA H  97      14.199  35.022 -23.476  1.00 22.66           N  
ATOM   2358  CA  ALA H  97      13.450  35.423 -24.663  1.00 23.32           C  
ATOM   2359  C   ALA H  97      14.361  35.348 -25.849  1.00 23.92           C  
ATOM   2360  O   ALA H  97      15.519  35.721 -25.768  1.00 27.64           O  
ATOM   2361  CB  ALA H  97      12.907  36.856 -24.518  1.00 15.35           C  
ATOM   2362  N   ARG H  98      13.849  34.849 -26.953  1.00 26.82           N  
ATOM   2363  CA  ARG H  98      14.650  34.738 -28.141  1.00 30.59           C  
ATOM   2364  C   ARG H  98      14.537  36.056 -28.913  1.00 29.69           C  
ATOM   2365  O   ARG H  98      13.512  36.734 -28.853  1.00 29.70           O  
ATOM   2366  CB  ARG H  98      14.130  33.540 -28.951  1.00 33.06           C  
ATOM   2367  CG  ARG H  98      14.862  33.270 -30.230  1.00 34.28           C  
ATOM   2368  CD  ARG H  98      13.979  33.600 -31.397  1.00 35.31           C  
ATOM   2369  NE  ARG H  98      13.437  32.414 -32.054  1.00 36.34           N  
ATOM   2370  CZ  ARG H  98      12.463  32.459 -32.959  1.00 37.62           C  
ATOM   2371  NH1 ARG H  98      11.929  33.625 -33.298  1.00 36.69           N  
ATOM   2372  NH2 ARG H  98      12.035  31.345 -33.543  1.00 38.61           N  
ATOM   2373  N   SER H  99      15.597  36.455 -29.596  1.00 30.34           N  
ATOM   2374  CA  SER H  99      15.516  37.690 -30.374  1.00 32.37           C  
ATOM   2375  C   SER H  99      15.663  37.290 -31.839  1.00 31.60           C  
ATOM   2376  O   SER H  99      16.204  36.235 -32.142  1.00 31.26           O  
ATOM   2377  CB  SER H  99      16.631  38.687 -29.980  1.00 33.48           C  
ATOM   2378  OG  SER H  99      17.877  38.359 -30.576  1.00 33.26           O  
ATOM   2379  N   THR H 100      15.190  38.120 -32.752  1.00 34.00           N  
ATOM   2380  CA  THR H 100      15.319  37.776 -34.152  1.00 37.15           C  
ATOM   2381  C   THR H 100      15.227  39.017 -35.022  1.00 48.24           C  
ATOM   2382  O   THR H 100      14.827  40.073 -34.545  1.00 39.48           O  
ATOM   2383  CB  THR H 100      14.214  36.811 -34.574  1.00 29.95           C  
ATOM   2384  OG1 THR H 100      14.426  36.417 -35.927  1.00 31.05           O  
ATOM   2385  CG2 THR H 100      12.880  37.477 -34.471  1.00 28.11           C  
ATOM   2386  N   TYR H 101      15.643  38.875 -36.284  1.00 56.35           N  
ATOM   2387  CA  TYR H 101      15.580  39.939 -37.286  1.00 65.17           C  
ATOM   2388  C   TYR H 101      16.380  41.202 -36.936  1.00 66.40           C  
ATOM   2389  O   TYR H 101      15.823  42.169 -36.407  1.00 76.88           O  
ATOM   2390  CB  TYR H 101      14.076  40.231 -37.526  1.00 71.96           C  
ATOM   2391  CG  TYR H 101      13.663  41.483 -38.279  1.00 71.35           C  
ATOM   2392  CD1 TYR H 101      14.023  41.690 -39.611  1.00 72.12           C  
ATOM   2393  CD2 TYR H 101      12.852  42.440 -37.665  1.00 71.79           C  
ATOM   2394  CE1 TYR H 101      13.579  42.831 -40.311  1.00 74.08           C  
ATOM   2395  CE2 TYR H 101      12.410  43.569 -38.350  1.00 73.41           C  
ATOM   2396  CZ  TYR H 101      12.774  43.758 -39.668  1.00 74.20           C  
ATOM   2397  OH  TYR H 101      12.344  44.885 -40.325  1.00 74.36           O  
ATOM   2398  N   TYR H 102      17.685  41.184 -37.227  1.00 64.79           N  
ATOM   2399  CA  TYR H 102      18.597  42.327 -36.989  1.00 59.96           C  
ATOM   2400  C   TYR H 102      18.277  43.436 -37.994  1.00 62.34           C  
ATOM   2401  O   TYR H 102      18.619  44.604 -37.786  1.00 53.18           O  
ATOM   2402  CB  TYR H 102      20.076  41.860 -37.149  1.00 54.84           C  
ATOM   2403  CG  TYR H 102      21.190  42.933 -37.166  1.00 57.48           C  
ATOM   2404  CD1 TYR H 102      21.913  43.196 -38.332  1.00 56.55           C  
ATOM   2405  CD2 TYR H 102      21.548  43.635 -36.015  1.00 58.74           C  
ATOM   2406  CE1 TYR H 102      22.941  44.109 -38.364  1.00 55.77           C  
ATOM   2407  CE2 TYR H 102      22.590  44.562 -36.031  1.00 58.44           C  
ATOM   2408  CZ  TYR H 102      23.282  44.790 -37.214  1.00 58.84           C  
ATOM   2409  OH  TYR H 102      24.320  45.702 -37.239  1.00 59.00           O  
ATOM   2410  N   GLY H 103      17.620  43.048 -39.085  1.00 67.45           N  
ATOM   2411  CA  GLY H 103      17.245  43.992 -40.132  1.00 78.89           C  
ATOM   2412  C   GLY H 103      16.762  45.351 -39.646  1.00 77.73           C  
ATOM   2413  O   GLY H 103      17.603  46.214 -39.325  1.00 84.21           O  
ATOM   2414  N   GLY H 104      15.433  45.560 -39.613  1.00 72.79           N  
ATOM   2415  CA  GLY H 104      14.920  46.821 -39.099  1.00 58.84           C  
ATOM   2416  C   GLY H 104      15.776  46.952 -37.861  1.00 52.86           C  
ATOM   2417  O   GLY H 104      16.713  47.757 -37.781  1.00 54.38           O  
ATOM   2418  N   ASP H 105      15.445  46.108 -36.896  1.00 51.61           N  
ATOM   2419  CA  ASP H 105      16.188  46.006 -35.662  1.00 49.65           C  
ATOM   2420  C   ASP H 105      15.659  44.796 -34.906  1.00 43.84           C  
ATOM   2421  O   ASP H 105      14.628  44.228 -35.257  1.00 44.10           O  
ATOM   2422  CB  ASP H 105      16.134  47.300 -34.846  1.00 53.50           C  
ATOM   2423  CG  ASP H 105      14.803  47.536 -34.207  1.00 57.87           C  
ATOM   2424  OD1 ASP H 105      13.765  47.313 -34.861  1.00 60.84           O  
ATOM   2425  OD2 ASP H 105      14.794  47.962 -33.037  1.00 60.42           O  
ATOM   2426  N   TRP H 106      16.378  44.386 -33.878  1.00 40.20           N  
ATOM   2427  CA  TRP H 106      15.995  43.204 -33.142  1.00 35.75           C  
ATOM   2428  C   TRP H 106      14.586  43.174 -32.592  1.00 33.39           C  
ATOM   2429  O   TRP H 106      13.935  44.207 -32.455  1.00 31.73           O  
ATOM   2430  CB  TRP H 106      17.036  42.926 -32.075  1.00 34.85           C  
ATOM   2431  CG  TRP H 106      18.359  42.645 -32.723  1.00 32.22           C  
ATOM   2432  CD1 TRP H 106      19.332  43.548 -33.019  1.00 31.19           C  
ATOM   2433  CD2 TRP H 106      18.820  41.380 -33.213  1.00 30.48           C  
ATOM   2434  NE1 TRP H 106      20.373  42.930 -33.659  1.00 29.27           N  
ATOM   2435  CE2 TRP H 106      20.091  41.597 -33.791  1.00 30.02           C  
ATOM   2436  CE3 TRP H 106      18.285  40.083 -33.217  1.00 28.26           C  
ATOM   2437  CZ2 TRP H 106      20.846  40.558 -34.372  1.00 28.34           C  
ATOM   2438  CZ3 TRP H 106      19.034  39.046 -33.798  1.00 29.11           C  
ATOM   2439  CH2 TRP H 106      20.302  39.296 -34.366  1.00 27.91           C  
ATOM   2440  N   TYR H 107      14.121  41.973 -32.270  1.00 32.03           N  
ATOM   2441  CA  TYR H 107      12.756  41.804 -31.814  1.00 32.88           C  
ATOM   2442  C   TYR H 107      12.567  40.640 -30.836  1.00 33.32           C  
ATOM   2443  O   TYR H 107      12.842  39.484 -31.160  1.00 30.67           O  
ATOM   2444  CB  TYR H 107      11.912  41.653 -33.097  1.00 34.13           C  
ATOM   2445  CG  TYR H 107      10.443  41.382 -32.962  1.00 34.91           C  
ATOM   2446  CD1 TYR H 107       9.714  41.876 -31.887  1.00 36.58           C  
ATOM   2447  CD2 TYR H 107       9.765  40.709 -33.970  1.00 34.76           C  
ATOM   2448  CE1 TYR H 107       8.347  41.712 -31.821  1.00 36.79           C  
ATOM   2449  CE2 TYR H 107       8.405  40.540 -33.917  1.00 37.34           C  
ATOM   2450  CZ  TYR H 107       7.698  41.051 -32.835  1.00 37.28           C  
ATOM   2451  OH  TYR H 107       6.333  40.925 -32.785  1.00 38.01           O  
ATOM   2452  N   PHE H 108      12.115  40.957 -29.625  1.00 32.89           N  
ATOM   2453  CA  PHE H 108      11.864  39.925 -28.603  1.00 33.42           C  
ATOM   2454  C   PHE H 108      10.521  39.275 -28.924  1.00 36.04           C  
ATOM   2455  O   PHE H 108       9.547  39.462 -28.201  1.00 36.85           O  
ATOM   2456  CB  PHE H 108      11.795  40.543 -27.200  1.00 29.84           C  
ATOM   2457  CG  PHE H 108      13.132  40.921 -26.620  1.00 25.47           C  
ATOM   2458  CD1 PHE H 108      14.168  39.994 -26.548  1.00 24.79           C  
ATOM   2459  CD2 PHE H 108      13.341  42.195 -26.104  1.00 22.71           C  
ATOM   2460  CE1 PHE H 108      15.394  40.333 -25.961  1.00 23.71           C  
ATOM   2461  CE2 PHE H 108      14.549  42.541 -25.522  1.00 22.39           C  
ATOM   2462  CZ  PHE H 108      15.582  41.603 -25.450  1.00 23.26           C  
ATOM   2463  N   ASN H 109      10.465  38.477 -29.982  1.00 36.82           N  
ATOM   2464  CA  ASN H 109       9.181  37.924 -30.354  1.00 37.38           C  
ATOM   2465  C   ASN H 109       8.779  36.564 -29.814  1.00 37.88           C  
ATOM   2466  O   ASN H 109       7.757  36.023 -30.228  1.00 36.70           O  
ATOM   2467  CB  ASN H 109       9.024  37.985 -31.890  1.00 37.33           C  
ATOM   2468  CG  ASN H 109       9.572  36.761 -32.598  1.00 37.57           C  
ATOM   2469  OD1 ASN H 109      10.614  36.241 -32.233  1.00 38.21           O  
ATOM   2470  ND2 ASN H 109       8.881  36.317 -33.639  1.00 37.61           N  
ATOM   2471  N   VAL H 110       9.553  36.015 -28.884  1.00 38.24           N  
ATOM   2472  CA  VAL H 110       9.214  34.720 -28.286  1.00 37.98           C  
ATOM   2473  C   VAL H 110       9.731  34.782 -26.863  1.00 36.73           C  
ATOM   2474  O   VAL H 110      10.935  34.876 -26.656  1.00 38.39           O  
ATOM   2475  CB  VAL H 110       9.913  33.516 -29.023  1.00 38.29           C  
ATOM   2476  CG1 VAL H 110       9.460  32.179 -28.412  1.00 38.27           C  
ATOM   2477  CG2 VAL H 110       9.594  33.532 -30.484  1.00 38.30           C  
ATOM   2478  N   TRP H 111       8.833  34.738 -25.887  1.00 35.77           N  
ATOM   2479  CA  TRP H 111       9.241  34.803 -24.486  1.00 31.51           C  
ATOM   2480  C   TRP H 111       8.882  33.542 -23.724  1.00 29.34           C  
ATOM   2481  O   TRP H 111       8.030  32.771 -24.143  1.00 30.21           O  
ATOM   2482  CB  TRP H 111       8.530  35.950 -23.769  1.00 29.88           C  
ATOM   2483  CG  TRP H 111       8.894  37.303 -24.205  1.00 29.91           C  
ATOM   2484  CD1 TRP H 111       8.731  37.847 -25.448  1.00 28.57           C  
ATOM   2485  CD2 TRP H 111       9.440  38.327 -23.382  1.00 27.25           C  
ATOM   2486  NE1 TRP H 111       9.141  39.155 -25.441  1.00 27.96           N  
ATOM   2487  CE2 TRP H 111       9.585  39.474 -24.184  1.00 26.72           C  
ATOM   2488  CE3 TRP H 111       9.821  38.384 -22.038  1.00 26.93           C  
ATOM   2489  CZ2 TRP H 111      10.099  40.674 -23.688  1.00 28.33           C  
ATOM   2490  CZ3 TRP H 111      10.327  39.570 -21.538  1.00 28.52           C  
ATOM   2491  CH2 TRP H 111      10.463  40.705 -22.361  1.00 29.38           C  
ATOM   2492  N   GLY H 112       9.518  33.353 -22.579  1.00 28.10           N  
ATOM   2493  CA  GLY H 112       9.177  32.211 -21.762  1.00 29.40           C  
ATOM   2494  C   GLY H 112       8.119  32.687 -20.776  1.00 30.90           C  
ATOM   2495  O   GLY H 112       7.891  33.878 -20.630  1.00 25.75           O  
ATOM   2496  N   ALA H 113       7.468  31.751 -20.099  1.00 31.08           N  
ATOM   2497  CA  ALA H 113       6.445  32.096 -19.119  1.00 34.25           C  
ATOM   2498  C   ALA H 113       7.047  32.748 -17.869  1.00 37.49           C  
ATOM   2499  O   ALA H 113       6.323  33.357 -17.075  1.00 41.23           O  
ATOM   2500  CB  ALA H 113       5.656  30.863 -18.733  1.00 23.19           C  
ATOM   2501  N   GLY H 114       8.362  32.609 -17.695  1.00 40.41           N  
ATOM   2502  CA  GLY H 114       9.036  33.205 -16.549  1.00 39.03           C  
ATOM   2503  C   GLY H 114       9.105  32.333 -15.305  1.00 37.26           C  
ATOM   2504  O   GLY H 114       8.120  31.691 -14.929  1.00 38.97           O  
ATOM   2505  N   THR H 115      10.269  32.315 -14.662  1.00 36.42           N  
ATOM   2506  CA  THR H 115      10.470  31.521 -13.458  1.00 35.50           C  
ATOM   2507  C   THR H 115      10.595  32.486 -12.279  1.00 33.78           C  
ATOM   2508  O   THR H 115      11.492  33.330 -12.252  1.00 34.01           O  
ATOM   2509  CB  THR H 115      11.735  30.622 -13.618  1.00 35.65           C  
ATOM   2510  OG1 THR H 115      12.473  30.581 -12.393  1.00 38.20           O  
ATOM   2511  CG2 THR H 115      12.623  31.154 -14.717  1.00 37.45           C  
ATOM   2512  N   THR H 116       9.673  32.379 -11.322  1.00 32.03           N  
ATOM   2513  CA  THR H 116       9.662  33.267 -10.156  1.00 31.17           C  
ATOM   2514  C   THR H 116      10.588  32.751  -9.072  1.00 34.03           C  
ATOM   2515  O   THR H 116      10.404  31.638  -8.571  1.00 33.35           O  
ATOM   2516  CB  THR H 116       8.253  33.387  -9.554  1.00 29.08           C  
ATOM   2517  OG1 THR H 116       7.344  33.845 -10.556  1.00 28.38           O  
ATOM   2518  CG2 THR H 116       8.248  34.349  -8.388  1.00 25.74           C  
ATOM   2519  N   VAL H 117      11.566  33.573  -8.704  1.00 33.80           N  
ATOM   2520  CA  VAL H 117      12.543  33.219  -7.690  1.00 34.42           C  
ATOM   2521  C   VAL H 117      12.305  33.967  -6.389  1.00 38.79           C  
ATOM   2522  O   VAL H 117      12.149  35.184  -6.393  1.00 38.29           O  
ATOM   2523  CB  VAL H 117      13.966  33.580  -8.118  1.00 31.91           C  
ATOM   2524  CG1 VAL H 117      14.896  33.337  -6.957  1.00 30.04           C  
ATOM   2525  CG2 VAL H 117      14.378  32.773  -9.326  1.00 29.95           C  
ATOM   2526  N   THR H 118      12.321  33.234  -5.280  1.00 41.23           N  
ATOM   2527  CA  THR H 118      12.126  33.795  -3.939  1.00 40.98           C  
ATOM   2528  C   THR H 118      13.371  33.430  -3.147  1.00 39.36           C  
ATOM   2529  O   THR H 118      13.700  32.249  -3.048  1.00 42.00           O  
ATOM   2530  CB  THR H 118      10.967  33.099  -3.203  1.00 42.55           C  
ATOM   2531  OG1 THR H 118       9.901  32.865  -4.120  1.00 42.36           O  
ATOM   2532  CG2 THR H 118      10.468  33.936  -2.044  1.00 41.92           C  
ATOM   2533  N   VAL H 119      14.075  34.397  -2.585  1.00 37.72           N  
ATOM   2534  CA  VAL H 119      15.231  34.011  -1.803  1.00 35.19           C  
ATOM   2535  C   VAL H 119      14.829  34.222  -0.348  1.00 36.04           C  
ATOM   2536  O   VAL H 119      14.456  35.318   0.049  1.00 34.23           O  
ATOM   2537  CB  VAL H 119      16.497  34.829  -2.205  1.00 32.10           C  
ATOM   2538  CG1 VAL H 119      16.283  35.443  -3.561  1.00 31.56           C  
ATOM   2539  CG2 VAL H 119      16.836  35.881  -1.167  1.00 32.08           C  
ATOM   2540  N   SER H 120      14.849  33.156   0.441  1.00 39.24           N  
ATOM   2541  CA  SER H 120      14.469  33.260   1.849  1.00 42.13           C  
ATOM   2542  C   SER H 120      15.116  32.122   2.642  1.00 42.08           C  
ATOM   2543  O   SER H 120      15.366  31.041   2.105  1.00 42.76           O  
ATOM   2544  CB  SER H 120      12.937  33.209   1.973  1.00 43.33           C  
ATOM   2545  OG  SER H 120      12.515  33.585   3.269  1.00 43.55           O  
ATOM   2546  N   ALA H 121      15.413  32.369   3.910  1.00 43.43           N  
ATOM   2547  CA  ALA H 121      16.033  31.338   4.731  1.00 42.94           C  
ATOM   2548  C   ALA H 121      14.970  30.471   5.396  1.00 42.68           C  
ATOM   2549  O   ALA H 121      15.247  29.349   5.832  1.00 41.52           O  
ATOM   2550  CB  ALA H 121      16.933  31.987   5.790  1.00 44.20           C  
ATOM   2551  N   ALA H 122      13.750  31.001   5.441  1.00 43.40           N  
ATOM   2552  CA  ALA H 122      12.614  30.323   6.056  1.00 47.21           C  
ATOM   2553  C   ALA H 122      12.345  28.938   5.488  1.00 50.29           C  
ATOM   2554  O   ALA H 122      12.567  28.675   4.309  1.00 48.29           O  
ATOM   2555  CB  ALA H 122      11.378  31.187   5.934  1.00 45.51           C  
ATOM   2556  N   SER H 123      11.859  28.052   6.346  1.00 52.88           N  
ATOM   2557  CA  SER H 123      11.570  26.679   5.950  1.00 56.67           C  
ATOM   2558  C   SER H 123      10.229  26.556   5.237  1.00 58.52           C  
ATOM   2559  O   SER H 123       9.313  27.345   5.470  1.00 60.61           O  
ATOM   2560  CB  SER H 123      11.578  25.769   7.180  1.00 56.24           C  
ATOM   2561  OG  SER H 123      12.325  24.593   6.926  1.00 55.23           O  
ATOM   2562  N   THR H 124      10.121  25.558   4.369  1.00 59.01           N  
ATOM   2563  CA  THR H 124       8.897  25.341   3.622  1.00 57.50           C  
ATOM   2564  C   THR H 124       7.779  24.862   4.559  1.00 51.60           C  
ATOM   2565  O   THR H 124       7.997  24.042   5.448  1.00 54.36           O  
ATOM   2566  CB  THR H 124       9.145  24.329   2.479  1.00 61.23           C  
ATOM   2567  OG1 THR H 124       9.538  23.062   3.026  1.00 65.44           O  
ATOM   2568  CG2 THR H 124      10.263  24.830   1.571  1.00 63.27           C  
ATOM   2569  N   LYS H 125       6.581  25.402   4.369  1.00 50.33           N  
ATOM   2570  CA  LYS H 125       5.429  25.060   5.201  1.00 47.66           C  
ATOM   2571  C   LYS H 125       4.223  24.777   4.319  1.00 43.28           C  
ATOM   2572  O   LYS H 125       3.865  25.588   3.482  1.00 40.49           O  
ATOM   2573  CB  LYS H 125       5.115  26.233   6.131  1.00 51.83           C  
ATOM   2574  CG  LYS H 125       3.882  26.063   7.008  1.00 57.82           C  
ATOM   2575  CD  LYS H 125       4.207  25.412   8.339  1.00 61.02           C  
ATOM   2576  CE  LYS H 125       3.209  25.830   9.416  1.00 62.76           C  
ATOM   2577  NZ  LYS H 125       1.787  25.551   9.043  1.00 64.87           N  
ATOM   2578  N   GLY H 126       3.596  23.625   4.504  1.00 42.72           N  
ATOM   2579  CA  GLY H 126       2.436  23.284   3.697  1.00 41.89           C  
ATOM   2580  C   GLY H 126       1.195  24.098   4.037  1.00 40.25           C  
ATOM   2581  O   GLY H 126       1.066  24.623   5.150  1.00 41.80           O  
ATOM   2582  N   PRO H 127       0.265  24.240   3.087  1.00 40.61           N  
ATOM   2583  CA  PRO H 127      -0.963  25.000   3.315  1.00 38.21           C  
ATOM   2584  C   PRO H 127      -2.033  24.224   4.070  1.00 39.89           C  
ATOM   2585  O   PRO H 127      -2.158  23.010   3.961  1.00 35.48           O  
ATOM   2586  CB  PRO H 127      -1.417  25.331   1.896  1.00 36.59           C  
ATOM   2587  CG  PRO H 127      -1.008  24.097   1.151  1.00 37.95           C  
ATOM   2588  CD  PRO H 127       0.411  23.916   1.655  1.00 38.68           C  
ATOM   2589  N   SER H 128      -2.802  24.938   4.863  1.00 42.51           N  
ATOM   2590  CA  SER H 128      -3.902  24.308   5.550  1.00 47.35           C  
ATOM   2591  C   SER H 128      -5.043  24.739   4.632  1.00 45.79           C  
ATOM   2592  O   SER H 128      -5.085  25.896   4.212  1.00 46.88           O  
ATOM   2593  CB  SER H 128      -4.041  24.893   6.948  1.00 52.44           C  
ATOM   2594  OG  SER H 128      -4.145  23.851   7.902  1.00 53.78           O  
ATOM   2595  N   VAL H 129      -5.948  23.830   4.293  1.00 43.39           N  
ATOM   2596  CA  VAL H 129      -7.027  24.196   3.396  1.00 41.52           C  
ATOM   2597  C   VAL H 129      -8.389  24.023   4.041  1.00 38.99           C  
ATOM   2598  O   VAL H 129      -8.778  22.916   4.394  1.00 37.81           O  
ATOM   2599  CB  VAL H 129      -6.962  23.349   2.099  1.00 42.10           C  
ATOM   2600  CG1 VAL H 129      -8.101  23.698   1.183  1.00 44.25           C  
ATOM   2601  CG2 VAL H 129      -5.636  23.597   1.382  1.00 44.38           C  
ATOM   2602  N   PHE H 130      -9.111  25.125   4.205  1.00 38.68           N  
ATOM   2603  CA  PHE H 130     -10.439  25.063   4.802  1.00 39.54           C  
ATOM   2604  C   PHE H 130     -11.512  25.472   3.805  1.00 39.24           C  
ATOM   2605  O   PHE H 130     -11.289  26.303   2.925  1.00 38.00           O  
ATOM   2606  CB  PHE H 130     -10.528  25.969   6.030  1.00 40.53           C  
ATOM   2607  CG  PHE H 130      -9.396  25.799   6.995  1.00 41.13           C  
ATOM   2608  CD1 PHE H 130      -8.391  26.758   7.082  1.00 40.35           C  
ATOM   2609  CD2 PHE H 130      -9.324  24.675   7.805  1.00 41.94           C  
ATOM   2610  CE1 PHE H 130      -7.334  26.601   7.957  1.00 40.33           C  
ATOM   2611  CE2 PHE H 130      -8.262  24.506   8.690  1.00 41.89           C  
ATOM   2612  CZ  PHE H 130      -7.266  25.475   8.763  1.00 41.09           C  
ATOM   2613  N   PRO H 131     -12.696  24.875   3.928  1.00 38.56           N  
ATOM   2614  CA  PRO H 131     -13.810  25.180   3.038  1.00 38.78           C  
ATOM   2615  C   PRO H 131     -14.545  26.449   3.453  1.00 37.85           C  
ATOM   2616  O   PRO H 131     -14.682  26.755   4.636  1.00 40.46           O  
ATOM   2617  CB  PRO H 131     -14.688  23.956   3.183  1.00 40.00           C  
ATOM   2618  CG  PRO H 131     -14.536  23.673   4.652  1.00 40.00           C  
ATOM   2619  CD  PRO H 131     -13.029  23.737   4.795  1.00 39.26           C  
ATOM   2620  N   LEU H 132     -14.999  27.192   2.454  1.00 39.43           N  
ATOM   2621  CA  LEU H 132     -15.773  28.408   2.665  1.00 36.98           C  
ATOM   2622  C   LEU H 132     -17.153  27.987   2.192  1.00 37.57           C  
ATOM   2623  O   LEU H 132     -17.480  28.104   1.017  1.00 35.70           O  
ATOM   2624  CB  LEU H 132     -15.218  29.538   1.806  1.00 35.85           C  
ATOM   2625  CG  LEU H 132     -13.886  30.176   2.223  1.00 36.53           C  
ATOM   2626  CD1 LEU H 132     -13.460  31.202   1.186  1.00 35.00           C  
ATOM   2627  CD2 LEU H 132     -14.045  30.842   3.585  1.00 35.92           C  
ATOM   2628  N   ALA H 133     -17.947  27.477   3.126  1.00 41.84           N  
ATOM   2629  CA  ALA H 133     -19.277  26.947   2.831  1.00 47.34           C  
ATOM   2630  C   ALA H 133     -20.364  27.961   2.511  1.00 48.15           C  
ATOM   2631  O   ALA H 133     -20.510  28.965   3.224  1.00 49.62           O  
ATOM   2632  CB  ALA H 133     -19.734  26.068   3.996  1.00 50.35           C  
ATOM   2633  N   PRO H 134     -21.144  27.710   1.436  1.00 47.45           N  
ATOM   2634  CA  PRO H 134     -22.249  28.545   0.956  1.00 52.42           C  
ATOM   2635  C   PRO H 134     -23.490  28.283   1.810  1.00 63.87           C  
ATOM   2636  O   PRO H 134     -24.113  27.231   1.692  1.00 60.07           O  
ATOM   2637  CB  PRO H 134     -22.462  28.058  -0.480  1.00 44.09           C  
ATOM   2638  CG  PRO H 134     -21.218  27.266  -0.801  1.00 42.21           C  
ATOM   2639  CD  PRO H 134     -20.928  26.603   0.498  1.00 42.85           C  
ATOM   2640  N   SER H 135     -23.840  29.230   2.671  1.00 73.12           N  
ATOM   2641  CA  SER H 135     -25.009  29.074   3.519  1.00 84.75           C  
ATOM   2642  C   SER H 135     -26.288  29.243   2.685  1.00 88.31           C  
ATOM   2643  O   SER H 135     -26.216  29.587   1.504  1.00 92.02           O  
ATOM   2644  CB  SER H 135     -24.964  30.111   4.654  1.00 88.83           C  
ATOM   2645  OG  SER H 135     -26.145  30.889   4.686  1.00 89.30           O  
ATOM   2646  N   SER H 136     -27.450  28.998   3.290  1.00 89.62           N  
ATOM   2647  CA  SER H 136     -28.707  29.160   2.567  1.00 87.74           C  
ATOM   2648  C   SER H 136     -29.177  30.612   2.635  1.00 91.47           C  
ATOM   2649  O   SER H 136     -29.968  31.061   1.807  1.00 91.58           O  
ATOM   2650  CB  SER H 136     -29.784  28.248   3.144  1.00 82.33           C  
ATOM   2651  OG  SER H 136     -30.974  28.384   2.393  1.00 80.78           O  
ATOM   2652  N   LYS H 137     -28.685  31.321   3.646  1.00 95.15           N  
ATOM   2653  CA  LYS H 137     -28.989  32.728   3.868  1.00 98.62           C  
ATOM   2654  C   LYS H 137     -30.462  33.094   3.908  1.00107.31           C  
ATOM   2655  O   LYS H 137     -31.355  32.249   3.767  1.00107.53           O  
ATOM   2656  CB  LYS H 137     -28.302  33.580   2.787  1.00 90.35           C  
ATOM   2657  CG  LYS H 137     -26.895  33.128   2.455  1.00 83.29           C  
ATOM   2658  CD  LYS H 137     -26.805  32.657   1.012  1.00 78.37           C  
ATOM   2659  CE  LYS H 137     -26.253  33.742   0.091  1.00 76.43           C  
ATOM   2660  NZ  LYS H 137     -26.085  33.261  -1.315  1.00 74.34           N  
ATOM   2661  N   SER H 138     -30.689  34.385   4.125  1.00113.27           N  
ATOM   2662  CA  SER H 138     -32.034  34.935   4.167  1.00116.89           C  
ATOM   2663  C   SER H 138     -32.384  35.185   2.712  1.00119.81           C  
ATOM   2664  O   SER H 138     -33.553  35.162   2.313  1.00123.64           O  
ATOM   2665  CB  SER H 138     -32.051  36.252   4.949  1.00115.39           C  
ATOM   2666  OG  SER H 138     -31.242  37.244   4.330  1.00112.97           O  
ATOM   2667  N   THR H 139     -31.337  35.438   1.932  1.00122.19           N  
ATOM   2668  CA  THR H 139     -31.466  35.682   0.510  1.00125.03           C  
ATOM   2669  C   THR H 139     -31.595  34.343  -0.209  1.00128.26           C  
ATOM   2670  O   THR H 139     -30.741  33.464  -0.059  1.00123.11           O  
ATOM   2671  CB  THR H 139     -30.226  36.398  -0.047  1.00122.91           C  
ATOM   2672  OG1 THR H 139     -29.879  37.489   0.810  1.00125.04           O  
ATOM   2673  CG2 THR H 139     -30.501  36.930  -1.440  1.00124.88           C  
ATOM   2674  N   SER H 140     -32.678  34.194  -0.972  1.00128.23           N  
ATOM   2675  CA  SER H 140     -32.950  32.976  -1.741  1.00126.97           C  
ATOM   2676  C   SER H 140     -31.839  32.763  -2.774  1.00126.81           C  
ATOM   2677  O   SER H 140     -31.283  31.671  -2.889  1.00135.48           O  
ATOM   2678  CB  SER H 140     -34.300  33.094  -2.454  1.00124.21           C  
ATOM   2679  OG  SER H 140     -34.535  31.978  -3.299  1.00118.12           O  
ATOM   2680  N   GLY H 141     -31.546  33.814  -3.537  1.00122.48           N  
ATOM   2681  CA  GLY H 141     -30.490  33.765  -4.530  1.00107.23           C  
ATOM   2682  C   GLY H 141     -30.658  32.821  -5.700  1.00 98.08           C  
ATOM   2683  O   GLY H 141     -31.341  31.796  -5.631  1.00100.53           O  
ATOM   2684  N   GLY H 142     -30.024  33.196  -6.801  1.00 91.82           N  
ATOM   2685  CA  GLY H 142     -30.054  32.367  -7.987  1.00 79.97           C  
ATOM   2686  C   GLY H 142     -28.680  31.747  -8.121  1.00 71.21           C  
ATOM   2687  O   GLY H 142     -28.507  30.667  -8.689  1.00 73.72           O  
ATOM   2688  N   THR H 143     -27.695  32.450  -7.579  1.00 64.76           N  
ATOM   2689  CA  THR H 143     -26.329  31.984  -7.625  1.00 58.20           C  
ATOM   2690  C   THR H 143     -25.705  32.047  -6.239  1.00 47.98           C  
ATOM   2691  O   THR H 143     -25.845  33.038  -5.516  1.00 46.32           O  
ATOM   2692  CB  THR H 143     -25.467  32.829  -8.594  1.00 60.81           C  
ATOM   2693  OG1 THR H 143     -24.361  33.377  -7.872  1.00 64.83           O  
ATOM   2694  CG2 THR H 143     -26.279  33.963  -9.198  1.00 64.69           C  
ATOM   2695  N   ALA H 144     -25.039  30.958  -5.876  1.00 41.68           N  
ATOM   2696  CA  ALA H 144     -24.367  30.839  -4.600  1.00 37.09           C  
ATOM   2697  C   ALA H 144     -22.875  30.982  -4.832  1.00 36.06           C  
ATOM   2698  O   ALA H 144     -22.392  30.821  -5.946  1.00 32.08           O  
ATOM   2699  CB  ALA H 144     -24.668  29.502  -3.991  1.00 37.51           C  
ATOM   2700  N   ALA H 145     -22.141  31.283  -3.773  1.00 35.51           N  
ATOM   2701  CA  ALA H 145     -20.702  31.450  -3.883  1.00 37.40           C  
ATOM   2702  C   ALA H 145     -19.957  30.406  -3.070  1.00 37.72           C  
ATOM   2703  O   ALA H 145     -20.215  30.231  -1.888  1.00 35.95           O  
ATOM   2704  CB  ALA H 145     -20.306  32.832  -3.428  1.00 42.78           C  
ATOM   2705  N   LEU H 146     -19.014  29.731  -3.715  1.00 38.29           N  
ATOM   2706  CA  LEU H 146     -18.213  28.684  -3.081  1.00 42.83           C  
ATOM   2707  C   LEU H 146     -16.750  29.102  -2.917  1.00 41.17           C  
ATOM   2708  O   LEU H 146     -16.216  29.817  -3.755  1.00 35.81           O  
ATOM   2709  CB  LEU H 146     -18.236  27.439  -3.944  1.00 47.29           C  
ATOM   2710  CG  LEU H 146     -19.081  26.252  -3.562  1.00 51.16           C  
ATOM   2711  CD1 LEU H 146     -20.386  26.205  -4.335  1.00 52.97           C  
ATOM   2712  CD2 LEU H 146     -18.238  25.046  -3.892  1.00 54.67           C  
ATOM   2713  N   GLY H 147     -16.089  28.618  -1.870  1.00 39.79           N  
ATOM   2714  CA  GLY H 147     -14.703  28.995  -1.671  1.00 43.38           C  
ATOM   2715  C   GLY H 147     -13.775  28.015  -0.972  1.00 46.26           C  
ATOM   2716  O   GLY H 147     -14.198  26.961  -0.492  1.00 44.91           O  
ATOM   2717  N   CYS H 148     -12.496  28.391  -0.926  1.00 46.97           N  
ATOM   2718  CA  CYS H 148     -11.431  27.613  -0.302  1.00 48.28           C  
ATOM   2719  C   CYS H 148     -10.369  28.537   0.271  1.00 47.58           C  
ATOM   2720  O   CYS H 148      -9.726  29.279  -0.462  1.00 49.47           O  
ATOM   2721  CB  CYS H 148     -10.767  26.671  -1.312  1.00 50.59           C  
ATOM   2722  SG  CYS H 148     -11.280  24.952  -1.058  1.00 53.17           S  
ATOM   2723  N   LEU H 149     -10.178  28.476   1.581  1.00 45.48           N  
ATOM   2724  CA  LEU H 149      -9.192  29.301   2.255  1.00 40.73           C  
ATOM   2725  C   LEU H 149      -7.892  28.520   2.377  1.00 40.72           C  
ATOM   2726  O   LEU H 149      -7.772  27.632   3.214  1.00 42.52           O  
ATOM   2727  CB  LEU H 149      -9.708  29.658   3.645  1.00 38.81           C  
ATOM   2728  CG  LEU H 149      -8.849  30.438   4.626  1.00 37.51           C  
ATOM   2729  CD1 LEU H 149      -8.743  31.878   4.191  1.00 37.90           C  
ATOM   2730  CD2 LEU H 149      -9.495  30.363   5.983  1.00 36.31           C  
ATOM   2731  N   VAL H 150      -6.926  28.833   1.530  1.00 41.76           N  
ATOM   2732  CA  VAL H 150      -5.634  28.173   1.577  1.00 42.70           C  
ATOM   2733  C   VAL H 150      -4.716  29.068   2.395  1.00 43.80           C  
ATOM   2734  O   VAL H 150      -4.197  30.042   1.860  1.00 42.49           O  
ATOM   2735  CB  VAL H 150      -5.070  28.047   0.172  1.00 42.80           C  
ATOM   2736  CG1 VAL H 150      -3.827  27.186   0.178  1.00 43.94           C  
ATOM   2737  CG2 VAL H 150      -6.130  27.487  -0.746  1.00 44.44           C  
ATOM   2738  N   LYS H 151      -4.518  28.760   3.680  1.00 45.96           N  
ATOM   2739  CA  LYS H 151      -3.656  29.598   4.524  1.00 48.20           C  
ATOM   2740  C   LYS H 151      -2.468  28.957   5.245  1.00 48.46           C  
ATOM   2741  O   LYS H 151      -2.361  27.741   5.386  1.00 49.32           O  
ATOM   2742  CB  LYS H 151      -4.506  30.345   5.568  1.00 48.36           C  
ATOM   2743  CG  LYS H 151      -4.954  29.515   6.752  1.00 46.53           C  
ATOM   2744  CD  LYS H 151      -5.979  30.256   7.612  1.00 47.29           C  
ATOM   2745  CE  LYS H 151      -5.514  31.645   8.053  1.00 47.82           C  
ATOM   2746  NZ  LYS H 151      -4.412  31.621   9.043  1.00 46.97           N  
ATOM   2747  N   ASP H 152      -1.583  29.836   5.695  1.00 49.82           N  
ATOM   2748  CA  ASP H 152      -0.370  29.493   6.427  1.00 50.23           C  
ATOM   2749  C   ASP H 152       0.583  28.551   5.730  1.00 49.63           C  
ATOM   2750  O   ASP H 152       0.918  27.489   6.264  1.00 50.32           O  
ATOM   2751  CB  ASP H 152      -0.713  28.934   7.801  1.00 51.02           C  
ATOM   2752  CG  ASP H 152      -1.315  29.980   8.713  1.00 51.34           C  
ATOM   2753  OD1 ASP H 152      -0.856  31.142   8.694  1.00 51.95           O  
ATOM   2754  OD2 ASP H 152      -2.240  29.641   9.468  1.00 52.69           O  
ATOM   2755  N   TYR H 153       1.041  28.971   4.553  1.00 49.98           N  
ATOM   2756  CA  TYR H 153       1.976  28.196   3.749  1.00 48.58           C  
ATOM   2757  C   TYR H 153       3.158  29.064   3.318  1.00 50.02           C  
ATOM   2758  O   TYR H 153       3.079  30.291   3.348  1.00 47.83           O  
ATOM   2759  CB  TYR H 153       1.247  27.633   2.528  1.00 46.67           C  
ATOM   2760  CG  TYR H 153       0.839  28.673   1.509  1.00 47.26           C  
ATOM   2761  CD1 TYR H 153       1.707  29.045   0.487  1.00 47.32           C  
ATOM   2762  CD2 TYR H 153      -0.411  29.293   1.573  1.00 47.41           C  
ATOM   2763  CE1 TYR H 153       1.348  30.009  -0.446  1.00 47.58           C  
ATOM   2764  CE2 TYR H 153      -0.782  30.261   0.641  1.00 47.11           C  
ATOM   2765  CZ  TYR H 153       0.104  30.614  -0.363  1.00 47.53           C  
ATOM   2766  OH  TYR H 153      -0.235  31.593  -1.269  1.00 48.64           O  
ATOM   2767  N   PHE H 154       4.245  28.409   2.919  1.00 50.57           N  
ATOM   2768  CA  PHE H 154       5.462  29.084   2.471  1.00 52.46           C  
ATOM   2769  C   PHE H 154       6.334  28.124   1.658  1.00 53.00           C  
ATOM   2770  O   PHE H 154       6.598  27.001   2.078  1.00 55.67           O  
ATOM   2771  CB  PHE H 154       6.285  29.566   3.662  1.00 51.74           C  
ATOM   2772  CG  PHE H 154       7.391  30.513   3.290  1.00 50.30           C  
ATOM   2773  CD1 PHE H 154       7.132  31.870   3.155  1.00 49.57           C  
ATOM   2774  CD2 PHE H 154       8.693  30.052   3.077  1.00 49.60           C  
ATOM   2775  CE1 PHE H 154       8.145  32.762   2.815  1.00 49.06           C  
ATOM   2776  CE2 PHE H 154       9.720  30.941   2.734  1.00 49.71           C  
ATOM   2777  CZ  PHE H 154       9.441  32.298   2.604  1.00 49.32           C  
ATOM   2778  N   PRO H 155       6.845  28.583   0.510  1.00 49.64           N  
ATOM   2779  CA  PRO H 155       6.635  29.937   0.007  1.00 47.30           C  
ATOM   2780  C   PRO H 155       5.655  29.908  -1.171  1.00 49.32           C  
ATOM   2781  O   PRO H 155       5.067  28.860  -1.467  1.00 52.13           O  
ATOM   2782  CB  PRO H 155       8.033  30.316  -0.420  1.00 44.85           C  
ATOM   2783  CG  PRO H 155       8.424  29.068  -1.159  1.00 41.77           C  
ATOM   2784  CD  PRO H 155       7.963  27.946  -0.216  1.00 44.89           C  
ATOM   2785  N   GLU H 156       5.471  31.044  -1.839  1.00 50.10           N  
ATOM   2786  CA  GLU H 156       4.586  31.051  -2.991  1.00 48.25           C  
ATOM   2787  C   GLU H 156       5.255  30.187  -4.055  1.00 43.53           C  
ATOM   2788  O   GLU H 156       6.472  30.004  -4.046  1.00 44.66           O  
ATOM   2789  CB  GLU H 156       4.343  32.477  -3.500  1.00 52.05           C  
ATOM   2790  CG  GLU H 156       3.357  33.276  -2.652  1.00 57.11           C  
ATOM   2791  CD  GLU H 156       2.897  34.564  -3.325  1.00 60.37           C  
ATOM   2792  OE1 GLU H 156       3.525  35.629  -3.107  1.00 60.77           O  
ATOM   2793  OE2 GLU H 156       1.904  34.510  -4.085  1.00 60.96           O  
ATOM   2794  N   PRO H 157       4.474  29.666  -5.008  1.00 42.28           N  
ATOM   2795  CA  PRO H 157       3.028  29.838  -5.102  1.00 40.76           C  
ATOM   2796  C   PRO H 157       2.231  28.561  -4.800  1.00 42.29           C  
ATOM   2797  O   PRO H 157       2.786  27.478  -4.605  1.00 40.09           O  
ATOM   2798  CB  PRO H 157       2.878  30.297  -6.543  1.00 39.20           C  
ATOM   2799  CG  PRO H 157       3.836  29.364  -7.252  1.00 39.20           C  
ATOM   2800  CD  PRO H 157       5.022  29.191  -6.291  1.00 40.90           C  
ATOM   2801  N   VAL H 158       0.917  28.709  -4.756  1.00 43.17           N  
ATOM   2802  CA  VAL H 158       0.013  27.604  -4.505  1.00 44.82           C  
ATOM   2803  C   VAL H 158      -0.920  27.604  -5.709  1.00 46.83           C  
ATOM   2804  O   VAL H 158      -1.396  28.651  -6.128  1.00 48.23           O  
ATOM   2805  CB  VAL H 158      -0.803  27.850  -3.200  1.00 45.09           C  
ATOM   2806  CG1 VAL H 158      -2.213  27.352  -3.369  1.00 44.04           C  
ATOM   2807  CG2 VAL H 158      -0.143  27.165  -2.020  1.00 43.46           C  
ATOM   2808  N   THR H 159      -1.157  26.440  -6.281  1.00 48.57           N  
ATOM   2809  CA  THR H 159      -2.048  26.351  -7.421  1.00 52.59           C  
ATOM   2810  C   THR H 159      -3.406  25.883  -6.916  1.00 45.57           C  
ATOM   2811  O   THR H 159      -3.478  24.947  -6.130  1.00 44.39           O  
ATOM   2812  CB  THR H 159      -1.530  25.318  -8.423  1.00 56.92           C  
ATOM   2813  OG1 THR H 159      -0.168  25.617  -8.740  1.00 61.79           O  
ATOM   2814  CG2 THR H 159      -2.352  25.337  -9.683  1.00 60.67           C  
ATOM   2815  N   VAL H 160      -4.477  26.532  -7.354  1.00 40.60           N  
ATOM   2816  CA  VAL H 160      -5.810  26.129  -6.928  1.00 33.85           C  
ATOM   2817  C   VAL H 160      -6.698  25.935  -8.146  1.00 36.88           C  
ATOM   2818  O   VAL H 160      -6.736  26.780  -9.031  1.00 38.65           O  
ATOM   2819  CB  VAL H 160      -6.446  27.190  -6.036  1.00 27.72           C  
ATOM   2820  CG1 VAL H 160      -7.630  26.624  -5.326  1.00 22.82           C  
ATOM   2821  CG2 VAL H 160      -5.438  27.697  -5.066  1.00 25.57           C  
ATOM   2822  N   SER H 161      -7.403  24.819  -8.210  1.00 37.05           N  
ATOM   2823  CA  SER H 161      -8.281  24.581  -9.344  1.00 37.67           C  
ATOM   2824  C   SER H 161      -9.608  24.094  -8.785  1.00 38.95           C  
ATOM   2825  O   SER H 161      -9.752  23.983  -7.574  1.00 38.70           O  
ATOM   2826  CB  SER H 161      -7.667  23.531 -10.275  1.00 34.43           C  
ATOM   2827  OG  SER H 161      -7.411  22.343  -9.557  1.00 32.59           O  
ATOM   2828  N   TRP H 162     -10.574  23.817  -9.656  1.00 38.85           N  
ATOM   2829  CA  TRP H 162     -11.875  23.334  -9.204  1.00 38.36           C  
ATOM   2830  C   TRP H 162     -12.352  22.126 -10.009  1.00 39.17           C  
ATOM   2831  O   TRP H 162     -12.504  22.204 -11.235  1.00 39.88           O  
ATOM   2832  CB  TRP H 162     -12.927  24.461  -9.267  1.00 35.93           C  
ATOM   2833  CG  TRP H 162     -12.776  25.483  -8.165  1.00 33.14           C  
ATOM   2834  CD1 TRP H 162     -11.992  26.597  -8.187  1.00 32.80           C  
ATOM   2835  CD2 TRP H 162     -13.313  25.400  -6.835  1.00 31.49           C  
ATOM   2836  NE1 TRP H 162     -11.995  27.206  -6.954  1.00 32.09           N  
ATOM   2837  CE2 TRP H 162     -12.798  26.491  -6.106  1.00 31.20           C  
ATOM   2838  CE3 TRP H 162     -14.177  24.509  -6.189  1.00 31.07           C  
ATOM   2839  CZ2 TRP H 162     -13.115  26.712  -4.762  1.00 30.98           C  
ATOM   2840  CZ3 TRP H 162     -14.491  24.731  -4.849  1.00 29.65           C  
ATOM   2841  CH2 TRP H 162     -13.960  25.823  -4.155  1.00 29.74           C  
ATOM   2842  N   ASN H 163     -12.588  21.018  -9.307  1.00 39.76           N  
ATOM   2843  CA  ASN H 163     -13.048  19.777  -9.924  1.00 42.27           C  
ATOM   2844  C   ASN H 163     -12.070  19.240 -10.949  1.00 41.31           C  
ATOM   2845  O   ASN H 163     -12.474  18.790 -12.023  1.00 39.23           O  
ATOM   2846  CB  ASN H 163     -14.417  19.976 -10.588  1.00 45.50           C  
ATOM   2847  CG  ASN H 163     -15.500  20.317  -9.586  1.00 49.67           C  
ATOM   2848  OD1 ASN H 163     -15.257  20.306  -8.370  1.00 51.21           O  
ATOM   2849  ND2 ASN H 163     -16.705  20.613 -10.083  1.00 49.57           N  
ATOM   2850  N   SER H 164     -10.787  19.286 -10.610  1.00 41.09           N  
ATOM   2851  CA  SER H 164      -9.745  18.798 -11.502  1.00 45.39           C  
ATOM   2852  C   SER H 164      -9.601  19.636 -12.762  1.00 46.78           C  
ATOM   2853  O   SER H 164      -9.158  19.131 -13.798  1.00 45.92           O  
ATOM   2854  CB  SER H 164     -10.024  17.349 -11.904  1.00 46.77           C  
ATOM   2855  OG  SER H 164      -9.894  16.482 -10.791  1.00 47.96           O  
ATOM   2856  N   GLY H 165      -9.979  20.908 -12.669  1.00 47.03           N  
ATOM   2857  CA  GLY H 165      -9.880  21.805 -13.806  1.00 47.51           C  
ATOM   2858  C   GLY H 165     -11.144  21.898 -14.642  1.00 46.30           C  
ATOM   2859  O   GLY H 165     -11.194  22.661 -15.608  1.00 48.95           O  
ATOM   2860  N   ALA H 166     -12.168  21.134 -14.272  1.00 44.72           N  
ATOM   2861  CA  ALA H 166     -13.433  21.108 -15.008  1.00 42.37           C  
ATOM   2862  C   ALA H 166     -14.275  22.363 -14.825  1.00 41.03           C  
ATOM   2863  O   ALA H 166     -15.048  22.743 -15.697  1.00 42.31           O  
ATOM   2864  CB  ALA H 166     -14.243  19.885 -14.598  1.00 42.26           C  
ATOM   2865  N   LEU H 167     -14.139  22.991 -13.671  1.00 40.50           N  
ATOM   2866  CA  LEU H 167     -14.869  24.207 -13.382  1.00 38.14           C  
ATOM   2867  C   LEU H 167     -13.852  25.333 -13.462  1.00 42.12           C  
ATOM   2868  O   LEU H 167     -12.886  25.352 -12.706  1.00 41.49           O  
ATOM   2869  CB  LEU H 167     -15.452  24.133 -11.980  1.00 33.85           C  
ATOM   2870  CG  LEU H 167     -16.183  25.387 -11.514  1.00 32.94           C  
ATOM   2871  CD1 LEU H 167     -17.415  25.593 -12.370  1.00 31.61           C  
ATOM   2872  CD2 LEU H 167     -16.556  25.245 -10.050  1.00 31.02           C  
ATOM   2873  N   THR H 168     -14.061  26.269 -14.378  1.00 44.77           N  
ATOM   2874  CA  THR H 168     -13.134  27.372 -14.527  1.00 50.52           C  
ATOM   2875  C   THR H 168     -13.870  28.690 -14.538  1.00 53.43           C  
ATOM   2876  O   THR H 168     -13.371  29.680 -14.017  1.00 50.68           O  
ATOM   2877  CB  THR H 168     -12.328  27.257 -15.835  1.00 51.62           C  
ATOM   2878  OG1 THR H 168     -13.058  26.454 -16.766  1.00 53.62           O  
ATOM   2879  CG2 THR H 168     -10.964  26.620 -15.582  1.00 53.46           C  
ATOM   2880  N   SER H 169     -15.059  28.699 -15.134  1.00 54.86           N  
ATOM   2881  CA  SER H 169     -15.889  29.906 -15.231  1.00 56.55           C  
ATOM   2882  C   SER H 169     -16.374  30.403 -13.869  1.00 55.23           C  
ATOM   2883  O   SER H 169     -16.888  29.632 -13.064  1.00 60.79           O  
ATOM   2884  CB  SER H 169     -17.099  29.620 -16.126  1.00 57.97           C  
ATOM   2885  OG  SER H 169     -18.002  30.712 -16.133  1.00 57.40           O  
ATOM   2886  N   GLY H 170     -16.221  31.694 -13.608  1.00 52.44           N  
ATOM   2887  CA  GLY H 170     -16.672  32.224 -12.332  1.00 42.59           C  
ATOM   2888  C   GLY H 170     -15.710  32.021 -11.172  1.00 35.31           C  
ATOM   2889  O   GLY H 170     -16.088  32.216 -10.017  1.00 39.74           O  
ATOM   2890  N   VAL H 171     -14.473  31.638 -11.463  1.00 30.95           N  
ATOM   2891  CA  VAL H 171     -13.482  31.444 -10.419  1.00 25.45           C  
ATOM   2892  C   VAL H 171     -12.605  32.692 -10.234  1.00 27.97           C  
ATOM   2893  O   VAL H 171     -12.215  33.357 -11.187  1.00 24.42           O  
ATOM   2894  CB  VAL H 171     -12.555  30.233 -10.740  1.00 22.78           C  
ATOM   2895  CG1 VAL H 171     -11.481  30.081  -9.656  1.00 21.27           C  
ATOM   2896  CG2 VAL H 171     -13.378  28.972 -10.854  1.00 20.09           C  
ATOM   2897  N   HIS H 172     -12.306  33.008  -8.987  1.00 29.68           N  
ATOM   2898  CA  HIS H 172     -11.472  34.144  -8.677  1.00 36.89           C  
ATOM   2899  C   HIS H 172     -10.514  33.683  -7.598  1.00 39.86           C  
ATOM   2900  O   HIS H 172     -10.936  33.429  -6.472  1.00 38.18           O  
ATOM   2901  CB  HIS H 172     -12.318  35.298  -8.140  1.00 40.64           C  
ATOM   2902  CG  HIS H 172     -13.143  35.985  -9.182  1.00 42.54           C  
ATOM   2903  ND1 HIS H 172     -12.593  36.823 -10.130  1.00 42.54           N  
ATOM   2904  CD2 HIS H 172     -14.478  35.979  -9.411  1.00 41.44           C  
ATOM   2905  CE1 HIS H 172     -13.555  37.305 -10.895  1.00 42.87           C  
ATOM   2906  NE2 HIS H 172     -14.708  36.808 -10.480  1.00 42.32           N  
ATOM   2907  N   THR H 173      -9.240  33.525  -7.941  1.00 39.55           N  
ATOM   2908  CA  THR H 173      -8.235  33.123  -6.954  1.00 39.82           C  
ATOM   2909  C   THR H 173      -7.492  34.409  -6.589  1.00 41.20           C  
ATOM   2910  O   THR H 173      -6.816  34.994  -7.430  1.00 43.16           O  
ATOM   2911  CB  THR H 173      -7.239  32.117  -7.550  1.00 40.36           C  
ATOM   2912  OG1 THR H 173      -7.942  30.953  -8.005  1.00 37.20           O  
ATOM   2913  CG2 THR H 173      -6.210  31.708  -6.513  1.00 38.50           C  
ATOM   2914  N   PHE H 174      -7.623  34.855  -5.345  1.00 40.87           N  
ATOM   2915  CA  PHE H 174      -7.010  36.101  -4.903  1.00 37.09           C  
ATOM   2916  C   PHE H 174      -5.504  36.125  -4.674  1.00 37.81           C  
ATOM   2917  O   PHE H 174      -4.896  35.110  -4.339  1.00 39.35           O  
ATOM   2918  CB  PHE H 174      -7.705  36.573  -3.624  1.00 34.65           C  
ATOM   2919  CG  PHE H 174      -9.167  36.867  -3.799  1.00 32.97           C  
ATOM   2920  CD1 PHE H 174     -10.127  35.939  -3.430  1.00 31.12           C  
ATOM   2921  CD2 PHE H 174      -9.580  38.087  -4.330  1.00 32.29           C  
ATOM   2922  CE1 PHE H 174     -11.480  36.217  -3.588  1.00 31.78           C  
ATOM   2923  CE2 PHE H 174     -10.932  38.372  -4.489  1.00 31.56           C  
ATOM   2924  CZ  PHE H 174     -11.884  37.434  -4.116  1.00 31.27           C  
ATOM   2925  N   PRO H 175      -4.873  37.300  -4.871  1.00 41.32           N  
ATOM   2926  CA  PRO H 175      -3.429  37.462  -4.668  1.00 40.77           C  
ATOM   2927  C   PRO H 175      -3.066  37.062  -3.232  1.00 41.30           C  
ATOM   2928  O   PRO H 175      -3.797  37.360  -2.285  1.00 37.19           O  
ATOM   2929  CB  PRO H 175      -3.217  38.951  -4.927  1.00 40.34           C  
ATOM   2930  CG  PRO H 175      -4.194  39.228  -6.021  1.00 41.82           C  
ATOM   2931  CD  PRO H 175      -5.435  38.503  -5.516  1.00 41.52           C  
ATOM   2932  N   ALA H 176      -1.940  36.383  -3.068  1.00 42.88           N  
ATOM   2933  CA  ALA H 176      -1.558  35.965  -1.739  1.00 46.18           C  
ATOM   2934  C   ALA H 176      -1.231  37.180  -0.879  1.00 47.24           C  
ATOM   2935  O   ALA H 176      -0.940  38.270  -1.390  1.00 46.32           O  
ATOM   2936  CB  ALA H 176      -0.372  35.023  -1.808  1.00 50.50           C  
ATOM   2937  N   VAL H 177      -1.293  36.981   0.432  1.00 46.86           N  
ATOM   2938  CA  VAL H 177      -1.006  38.028   1.395  1.00 46.12           C  
ATOM   2939  C   VAL H 177      -0.048  37.459   2.431  1.00 49.77           C  
ATOM   2940  O   VAL H 177      -0.297  36.385   2.977  1.00 48.52           O  
ATOM   2941  CB  VAL H 177      -2.296  38.486   2.115  1.00 43.85           C  
ATOM   2942  CG1 VAL H 177      -1.937  39.379   3.299  1.00 42.52           C  
ATOM   2943  CG2 VAL H 177      -3.211  39.216   1.128  1.00 40.94           C  
ATOM   2944  N   LEU H 178       1.056  38.165   2.673  1.00 51.09           N  
ATOM   2945  CA  LEU H 178       2.049  37.755   3.660  1.00 51.51           C  
ATOM   2946  C   LEU H 178       1.469  38.163   5.004  1.00 57.40           C  
ATOM   2947  O   LEU H 178       1.251  39.348   5.241  1.00 59.76           O  
ATOM   2948  CB  LEU H 178       3.358  38.502   3.429  1.00 47.37           C  
ATOM   2949  CG  LEU H 178       4.502  38.270   4.419  1.00 44.30           C  
ATOM   2950  CD1 LEU H 178       5.312  37.046   4.013  1.00 42.02           C  
ATOM   2951  CD2 LEU H 178       5.394  39.501   4.434  1.00 42.00           C  
ATOM   2952  N   GLN H 179       1.204  37.198   5.878  1.00 60.71           N  
ATOM   2953  CA  GLN H 179       0.632  37.511   7.184  1.00 62.09           C  
ATOM   2954  C   GLN H 179       1.725  37.947   8.143  1.00 61.14           C  
ATOM   2955  O   GLN H 179       2.914  37.775   7.863  1.00 63.12           O  
ATOM   2956  CB  GLN H 179      -0.112  36.292   7.756  1.00 64.48           C  
ATOM   2957  CG  GLN H 179      -1.504  36.048   7.152  1.00 66.08           C  
ATOM   2958  CD  GLN H 179      -2.055  34.660   7.477  1.00 67.29           C  
ATOM   2959  OE1 GLN H 179      -1.543  33.646   6.993  1.00 68.05           O  
ATOM   2960  NE2 GLN H 179      -3.099  34.611   8.300  1.00 67.44           N  
ATOM   2961  N   SER H 180       1.323  38.515   9.274  1.00 60.75           N  
ATOM   2962  CA  SER H 180       2.281  38.977  10.267  1.00 58.93           C  
ATOM   2963  C   SER H 180       3.241  37.861  10.679  1.00 57.33           C  
ATOM   2964  O   SER H 180       4.374  38.125  11.084  1.00 56.93           O  
ATOM   2965  CB  SER H 180       1.532  39.503  11.494  1.00 59.60           C  
ATOM   2966  OG  SER H 180       0.631  38.525  11.996  1.00 60.49           O  
ATOM   2967  N   SER H 181       2.771  36.619  10.564  1.00 57.98           N  
ATOM   2968  CA  SER H 181       3.539  35.435  10.932  1.00 60.08           C  
ATOM   2969  C   SER H 181       4.619  35.043   9.920  1.00 60.18           C  
ATOM   2970  O   SER H 181       5.393  34.110  10.155  1.00 56.06           O  
ATOM   2971  CB  SER H 181       2.586  34.251  11.163  1.00 64.81           C  
ATOM   2972  OG  SER H 181       1.710  34.046  10.063  1.00 69.67           O  
ATOM   2973  N   GLY H 182       4.670  35.754   8.797  1.00 59.60           N  
ATOM   2974  CA  GLY H 182       5.671  35.464   7.784  1.00 61.58           C  
ATOM   2975  C   GLY H 182       5.257  34.344   6.850  1.00 62.37           C  
ATOM   2976  O   GLY H 182       6.072  33.820   6.084  1.00 63.06           O  
ATOM   2977  N   LEU H 183       3.985  33.967   6.913  1.00 59.22           N  
ATOM   2978  CA  LEU H 183       3.463  32.900   6.062  1.00 54.23           C  
ATOM   2979  C   LEU H 183       2.423  33.507   5.131  1.00 55.68           C  
ATOM   2980  O   LEU H 183       1.887  34.575   5.424  1.00 58.37           O  
ATOM   2981  CB  LEU H 183       2.820  31.811   6.918  1.00 46.84           C  
ATOM   2982  CG  LEU H 183       3.724  31.109   7.932  1.00 40.73           C  
ATOM   2983  CD1 LEU H 183       2.855  30.522   9.030  1.00 38.37           C  
ATOM   2984  CD2 LEU H 183       4.556  30.038   7.242  1.00 37.46           C  
ATOM   2985  N   TYR H 184       2.129  32.843   4.017  1.00 55.42           N  
ATOM   2986  CA  TYR H 184       1.145  33.390   3.087  1.00 52.67           C  
ATOM   2987  C   TYR H 184      -0.269  32.827   3.258  1.00 51.02           C  
ATOM   2988  O   TYR H 184      -0.453  31.723   3.765  1.00 52.49           O  
ATOM   2989  CB  TYR H 184       1.621  33.207   1.636  1.00 49.96           C  
ATOM   2990  CG  TYR H 184       2.774  34.116   1.285  1.00 49.37           C  
ATOM   2991  CD1 TYR H 184       4.096  33.706   1.459  1.00 49.22           C  
ATOM   2992  CD2 TYR H 184       2.544  35.419   0.850  1.00 49.21           C  
ATOM   2993  CE1 TYR H 184       5.162  34.579   1.214  1.00 48.59           C  
ATOM   2994  CE2 TYR H 184       3.597  36.295   0.605  1.00 49.41           C  
ATOM   2995  CZ  TYR H 184       4.899  35.873   0.791  1.00 49.31           C  
ATOM   2996  OH  TYR H 184       5.915  36.778   0.578  1.00 50.34           O  
ATOM   2997  N   SER H 185      -1.264  33.602   2.838  1.00 50.45           N  
ATOM   2998  CA  SER H 185      -2.667  33.202   2.945  1.00 49.25           C  
ATOM   2999  C   SER H 185      -3.352  33.482   1.610  1.00 46.14           C  
ATOM   3000  O   SER H 185      -2.975  34.410   0.908  1.00 46.28           O  
ATOM   3001  CB  SER H 185      -3.350  34.009   4.059  1.00 51.83           C  
ATOM   3002  OG  SER H 185      -4.537  33.377   4.507  1.00 54.29           O  
ATOM   3003  N   LEU H 186      -4.363  32.701   1.258  1.00 43.56           N  
ATOM   3004  CA  LEU H 186      -5.025  32.921  -0.016  1.00 41.60           C  
ATOM   3005  C   LEU H 186      -6.447  32.372  -0.025  1.00 41.23           C  
ATOM   3006  O   LEU H 186      -6.782  31.497   0.763  1.00 42.94           O  
ATOM   3007  CB  LEU H 186      -4.181  32.264  -1.114  1.00 38.96           C  
ATOM   3008  CG  LEU H 186      -4.536  32.392  -2.591  1.00 36.22           C  
ATOM   3009  CD1 LEU H 186      -3.222  32.353  -3.362  1.00 35.13           C  
ATOM   3010  CD2 LEU H 186      -5.485  31.287  -3.042  1.00 33.63           C  
ATOM   3011  N   SER H 187      -7.281  32.900  -0.915  1.00 41.01           N  
ATOM   3012  CA  SER H 187      -8.657  32.452  -1.021  1.00 39.92           C  
ATOM   3013  C   SER H 187      -9.067  32.238  -2.473  1.00 37.89           C  
ATOM   3014  O   SER H 187      -8.665  32.991  -3.356  1.00 36.54           O  
ATOM   3015  CB  SER H 187      -9.589  33.468  -0.358  1.00 42.34           C  
ATOM   3016  OG  SER H 187      -9.770  33.175   1.021  1.00 45.34           O  
ATOM   3017  N   SER H 188      -9.867  31.204  -2.717  1.00 35.93           N  
ATOM   3018  CA  SER H 188     -10.333  30.904  -4.067  1.00 38.66           C  
ATOM   3019  C   SER H 188     -11.834  30.658  -4.067  1.00 38.05           C  
ATOM   3020  O   SER H 188     -12.298  29.695  -3.459  1.00 38.07           O  
ATOM   3021  CB  SER H 188      -9.622  29.670  -4.620  1.00 39.50           C  
ATOM   3022  OG  SER H 188     -10.093  29.372  -5.926  1.00 39.66           O  
ATOM   3023  N   VAL H 189     -12.578  31.504  -4.774  1.00 35.17           N  
ATOM   3024  CA  VAL H 189     -14.028  31.393  -4.832  1.00 31.33           C  
ATOM   3025  C   VAL H 189     -14.582  31.181  -6.248  1.00 33.31           C  
ATOM   3026  O   VAL H 189     -13.926  31.500  -7.239  1.00 34.82           O  
ATOM   3027  CB  VAL H 189     -14.668  32.667  -4.268  1.00 29.92           C  
ATOM   3028  CG1 VAL H 189     -14.109  32.948  -2.885  1.00 27.60           C  
ATOM   3029  CG2 VAL H 189     -14.375  33.839  -5.192  1.00 27.98           C  
ATOM   3030  N   VAL H 190     -15.801  30.647  -6.323  1.00 33.26           N  
ATOM   3031  CA  VAL H 190     -16.489  30.389  -7.579  1.00 29.83           C  
ATOM   3032  C   VAL H 190     -17.963  30.643  -7.340  1.00 33.11           C  
ATOM   3033  O   VAL H 190     -18.479  30.314  -6.278  1.00 31.85           O  
ATOM   3034  CB  VAL H 190     -16.462  28.903  -8.004  1.00 28.64           C  
ATOM   3035  CG1 VAL H 190     -16.713  28.820  -9.498  1.00 28.08           C  
ATOM   3036  CG2 VAL H 190     -15.192  28.224  -7.575  1.00 28.49           C  
ATOM   3037  N   THR H 191     -18.647  31.205  -8.321  1.00 32.60           N  
ATOM   3038  CA  THR H 191     -20.064  31.404  -8.180  1.00 33.31           C  
ATOM   3039  C   THR H 191     -20.647  30.267  -9.015  1.00 35.88           C  
ATOM   3040  O   THR H 191     -20.052  29.842 -10.011  1.00 39.15           O  
ATOM   3041  CB  THR H 191     -20.498  32.726  -8.770  1.00 32.98           C  
ATOM   3042  OG1 THR H 191     -20.086  32.780 -10.136  1.00 30.85           O  
ATOM   3043  CG2 THR H 191     -19.895  33.854  -8.007  1.00 29.55           C  
ATOM   3044  N   VAL H 192     -21.788  29.747  -8.605  1.00 35.70           N  
ATOM   3045  CA  VAL H 192     -22.388  28.680  -9.365  1.00 35.78           C  
ATOM   3046  C   VAL H 192     -23.889  28.825  -9.204  1.00 38.30           C  
ATOM   3047  O   VAL H 192     -24.365  29.539  -8.331  1.00 35.38           O  
ATOM   3048  CB  VAL H 192     -21.936  27.276  -8.831  1.00 33.61           C  
ATOM   3049  CG1 VAL H 192     -20.410  27.150  -8.891  1.00 32.86           C  
ATOM   3050  CG2 VAL H 192     -22.419  27.080  -7.404  1.00 32.75           C  
ATOM   3051  N   PRO H 193     -24.659  28.199 -10.092  1.00 40.80           N  
ATOM   3052  CA  PRO H 193     -26.113  28.311  -9.940  1.00 45.12           C  
ATOM   3053  C   PRO H 193     -26.581  27.647  -8.625  1.00 45.41           C  
ATOM   3054  O   PRO H 193     -26.156  26.542  -8.284  1.00 45.75           O  
ATOM   3055  CB  PRO H 193     -26.642  27.615 -11.197  1.00 47.14           C  
ATOM   3056  CG  PRO H 193     -25.468  26.709 -11.635  1.00 46.64           C  
ATOM   3057  CD  PRO H 193     -24.295  27.587 -11.382  1.00 44.17           C  
ATOM   3058  N   SER H 194     -27.458  28.321  -7.892  1.00 46.54           N  
ATOM   3059  CA  SER H 194     -27.948  27.786  -6.632  1.00 48.94           C  
ATOM   3060  C   SER H 194     -28.464  26.351  -6.669  1.00 49.36           C  
ATOM   3061  O   SER H 194     -28.108  25.543  -5.819  1.00 48.30           O  
ATOM   3062  CB  SER H 194     -29.047  28.688  -6.064  1.00 51.16           C  
ATOM   3063  OG  SER H 194     -28.546  29.477  -4.998  1.00 53.43           O  
ATOM   3064  N   SER H 195     -29.289  26.020  -7.651  1.00 50.18           N  
ATOM   3065  CA  SER H 195     -29.856  24.677  -7.742  1.00 52.33           C  
ATOM   3066  C   SER H 195     -28.867  23.535  -7.921  1.00 55.56           C  
ATOM   3067  O   SER H 195     -29.228  22.374  -7.732  1.00 56.04           O  
ATOM   3068  CB  SER H 195     -30.845  24.650  -8.879  1.00 50.60           C  
ATOM   3069  OG  SER H 195     -30.274  25.346  -9.964  1.00 49.69           O  
ATOM   3070  N   SER H 196     -27.629  23.849  -8.284  1.00 57.29           N  
ATOM   3071  CA  SER H 196     -26.622  22.808  -8.481  1.00 57.04           C  
ATOM   3072  C   SER H 196     -25.956  22.377  -7.180  1.00 56.65           C  
ATOM   3073  O   SER H 196     -25.240  21.381  -7.157  1.00 59.22           O  
ATOM   3074  CB  SER H 196     -25.529  23.288  -9.428  1.00 56.53           C  
ATOM   3075  OG  SER H 196     -24.610  24.097  -8.721  1.00 55.07           O  
ATOM   3076  N   LEU H 197     -26.172  23.120  -6.102  1.00 54.39           N  
ATOM   3077  CA  LEU H 197     -25.544  22.752  -4.839  1.00 55.17           C  
ATOM   3078  C   LEU H 197     -25.884  21.365  -4.301  1.00 63.05           C  
ATOM   3079  O   LEU H 197     -25.198  20.874  -3.406  1.00 56.98           O  
ATOM   3080  CB  LEU H 197     -25.868  23.765  -3.751  1.00 46.40           C  
ATOM   3081  CG  LEU H 197     -24.883  24.908  -3.597  1.00 44.21           C  
ATOM   3082  CD1 LEU H 197     -24.988  25.833  -4.780  1.00 43.12           C  
ATOM   3083  CD2 LEU H 197     -25.187  25.646  -2.318  1.00 42.96           C  
ATOM   3084  N   GLY H 198     -26.929  20.728  -4.823  1.00 68.48           N  
ATOM   3085  CA  GLY H 198     -27.283  19.411  -4.317  1.00 76.65           C  
ATOM   3086  C   GLY H 198     -26.991  18.306  -5.307  1.00 75.55           C  
ATOM   3087  O   GLY H 198     -26.910  17.125  -4.950  1.00 80.74           O  
ATOM   3088  N   THR H 199     -26.852  18.690  -6.567  1.00 71.09           N  
ATOM   3089  CA  THR H 199     -26.563  17.723  -7.606  1.00 59.37           C  
ATOM   3090  C   THR H 199     -25.061  17.605  -7.801  1.00 52.64           C  
ATOM   3091  O   THR H 199     -24.526  16.498  -7.747  1.00 57.91           O  
ATOM   3092  CB  THR H 199     -27.230  18.110  -8.944  1.00 57.86           C  
ATOM   3093  OG1 THR H 199     -27.400  19.531  -8.999  1.00 56.67           O  
ATOM   3094  CG2 THR H 199     -28.583  17.433  -9.080  1.00 55.76           C  
ATOM   3095  N   GLN H 200     -24.392  18.743  -8.002  1.00 51.00           N  
ATOM   3096  CA  GLN H 200     -22.942  18.808  -8.208  1.00 44.41           C  
ATOM   3097  C   GLN H 200     -22.158  18.765  -6.911  1.00 40.31           C  
ATOM   3098  O   GLN H 200     -22.636  19.178  -5.866  1.00 38.14           O  
ATOM   3099  CB  GLN H 200     -22.562  20.097  -8.941  1.00 44.80           C  
ATOM   3100  CG  GLN H 200     -22.407  19.961 -10.437  1.00 49.81           C  
ATOM   3101  CD  GLN H 200     -21.193  19.125 -10.827  1.00 51.28           C  
ATOM   3102  OE1 GLN H 200     -20.188  19.097 -10.112  1.00 50.31           O  
ATOM   3103  NE2 GLN H 200     -21.278  18.454 -11.974  1.00 50.80           N  
ATOM   3104  N   THR H 201     -20.947  18.242  -6.988  1.00 38.76           N  
ATOM   3105  CA  THR H 201     -20.071  18.178  -5.836  1.00 39.90           C  
ATOM   3106  C   THR H 201     -18.949  19.110  -6.215  1.00 41.29           C  
ATOM   3107  O   THR H 201     -18.417  18.993  -7.306  1.00 41.17           O  
ATOM   3108  CB  THR H 201     -19.516  16.762  -5.651  1.00 39.85           C  
ATOM   3109  OG1 THR H 201     -20.576  15.894  -5.242  1.00 39.20           O  
ATOM   3110  CG2 THR H 201     -18.411  16.733  -4.598  1.00 38.48           C  
ATOM   3111  N   TYR H 202     -18.599  20.051  -5.351  1.00 40.48           N  
ATOM   3112  CA  TYR H 202     -17.521  20.964  -5.702  1.00 39.69           C  
ATOM   3113  C   TYR H 202     -16.252  20.724  -4.903  1.00 38.54           C  
ATOM   3114  O   TYR H 202     -16.256  20.838  -3.675  1.00 41.05           O  
ATOM   3115  CB  TYR H 202     -17.964  22.417  -5.533  1.00 38.86           C  
ATOM   3116  CG  TYR H 202     -19.014  22.834  -6.520  1.00 36.53           C  
ATOM   3117  CD1 TYR H 202     -20.370  22.681  -6.233  1.00 35.24           C  
ATOM   3118  CD2 TYR H 202     -18.655  23.317  -7.772  1.00 35.66           C  
ATOM   3119  CE1 TYR H 202     -21.344  22.995  -7.175  1.00 35.26           C  
ATOM   3120  CE2 TYR H 202     -19.617  23.632  -8.724  1.00 35.44           C  
ATOM   3121  CZ  TYR H 202     -20.959  23.464  -8.423  1.00 35.38           C  
ATOM   3122  OH  TYR H 202     -21.909  23.709  -9.387  1.00 36.38           O  
ATOM   3123  N   ILE H 203     -15.168  20.393  -5.603  1.00 36.34           N  
ATOM   3124  CA  ILE H 203     -13.904  20.133  -4.946  1.00 34.15           C  
ATOM   3125  C   ILE H 203     -12.846  21.141  -5.343  1.00 37.70           C  
ATOM   3126  O   ILE H 203     -12.701  21.493  -6.512  1.00 35.17           O  
ATOM   3127  CB  ILE H 203     -13.397  18.720  -5.282  1.00 30.38           C  
ATOM   3128  CG1 ILE H 203     -14.550  17.730  -5.070  1.00 31.12           C  
ATOM   3129  CG2 ILE H 203     -12.187  18.379  -4.425  1.00 29.35           C  
ATOM   3130  CD1 ILE H 203     -14.133  16.340  -4.702  1.00 30.36           C  
ATOM   3131  N   CYS H 204     -12.114  21.642  -4.363  1.00 41.37           N  
ATOM   3132  CA  CYS H 204     -11.057  22.574  -4.694  1.00 48.07           C  
ATOM   3133  C   CYS H 204      -9.745  21.826  -4.494  1.00 48.97           C  
ATOM   3134  O   CYS H 204      -9.511  21.199  -3.453  1.00 50.23           O  
ATOM   3135  CB  CYS H 204     -11.122  23.844  -3.841  1.00 52.18           C  
ATOM   3136  SG  CYS H 204     -10.142  23.833  -2.318  1.00 54.16           S  
ATOM   3137  N   ASN H 205      -8.899  21.884  -5.517  1.00 48.46           N  
ATOM   3138  CA  ASN H 205      -7.625  21.184  -5.506  1.00 47.77           C  
ATOM   3139  C   ASN H 205      -6.490  22.139  -5.254  1.00 48.33           C  
ATOM   3140  O   ASN H 205      -6.250  23.050  -6.038  1.00 46.81           O  
ATOM   3141  CB  ASN H 205      -7.407  20.504  -6.849  1.00 47.92           C  
ATOM   3142  CG  ASN H 205      -8.694  19.976  -7.444  1.00 49.69           C  
ATOM   3143  OD1 ASN H 205      -9.320  19.065  -6.893  1.00 49.32           O  
ATOM   3144  ND2 ASN H 205      -9.101  20.549  -8.579  1.00 49.93           N  
ATOM   3145  N   VAL H 206      -5.783  21.930  -4.157  1.00 48.10           N  
ATOM   3146  CA  VAL H 206      -4.664  22.790  -3.839  1.00 43.67           C  
ATOM   3147  C   VAL H 206      -3.363  22.045  -4.076  1.00 47.90           C  
ATOM   3148  O   VAL H 206      -3.210  20.892  -3.675  1.00 51.89           O  
ATOM   3149  CB  VAL H 206      -4.731  23.247  -2.392  1.00 40.62           C  
ATOM   3150  CG1 VAL H 206      -3.483  24.041  -2.051  1.00 34.67           C  
ATOM   3151  CG2 VAL H 206      -5.982  24.089  -2.195  1.00 34.87           C  
ATOM   3152  N   ASN H 207      -2.433  22.713  -4.742  1.00 50.78           N  
ATOM   3153  CA  ASN H 207      -1.144  22.128  -5.053  1.00 50.34           C  
ATOM   3154  C   ASN H 207      -0.075  23.102  -4.609  1.00 46.87           C  
ATOM   3155  O   ASN H 207      -0.046  24.247  -5.046  1.00 45.60           O  
ATOM   3156  CB  ASN H 207      -1.036  21.886  -6.562  1.00 53.77           C  
ATOM   3157  CG  ASN H 207       0.265  21.215  -6.959  1.00 58.41           C  
ATOM   3158  OD1 ASN H 207       0.578  21.114  -8.148  1.00 60.41           O  
ATOM   3159  ND2 ASN H 207       1.029  20.745  -5.970  1.00 60.08           N  
ATOM   3160  N   HIS H 208       0.791  22.657  -3.719  1.00 44.84           N  
ATOM   3161  CA  HIS H 208       1.867  23.505  -3.246  1.00 43.58           C  
ATOM   3162  C   HIS H 208       3.172  22.756  -3.472  1.00 45.92           C  
ATOM   3163  O   HIS H 208       3.800  22.280  -2.520  1.00 47.44           O  
ATOM   3164  CB  HIS H 208       1.702  23.794  -1.770  1.00 38.54           C  
ATOM   3165  CG  HIS H 208       2.714  24.754  -1.238  1.00 35.65           C  
ATOM   3166  ND1 HIS H 208       3.420  24.524  -0.077  1.00 33.94           N  
ATOM   3167  CD2 HIS H 208       3.104  25.972  -1.682  1.00 33.72           C  
ATOM   3168  CE1 HIS H 208       4.198  25.562   0.174  1.00 32.21           C  
ATOM   3169  NE2 HIS H 208       4.025  26.455  -0.784  1.00 33.03           N  
ATOM   3170  N   LYS H 209       3.558  22.646  -4.740  1.00 46.30           N  
ATOM   3171  CA  LYS H 209       4.771  21.947  -5.131  1.00 48.50           C  
ATOM   3172  C   LYS H 209       5.977  22.068  -4.197  1.00 52.03           C  
ATOM   3173  O   LYS H 209       6.564  21.053  -3.807  1.00 48.45           O  
ATOM   3174  CB  LYS H 209       5.176  22.373  -6.543  1.00 46.83           C  
ATOM   3175  CG  LYS H 209       4.234  21.858  -7.611  1.00 48.91           C  
ATOM   3176  CD  LYS H 209       4.580  22.400  -8.984  1.00 50.24           C  
ATOM   3177  CE  LYS H 209       3.656  21.812 -10.061  1.00 50.97           C  
ATOM   3178  NZ  LYS H 209       3.852  22.456 -11.405  1.00 50.53           N  
ATOM   3179  N   PRO H 210       6.360  23.303  -3.813  1.00 48.53           N  
ATOM   3180  CA  PRO H 210       7.515  23.498  -2.924  1.00 51.35           C  
ATOM   3181  C   PRO H 210       7.491  22.858  -1.536  1.00 54.00           C  
ATOM   3182  O   PRO H 210       8.330  23.172  -0.696  1.00 61.16           O  
ATOM   3183  CB  PRO H 210       7.648  25.014  -2.856  1.00 51.71           C  
ATOM   3184  CG  PRO H 210       6.243  25.479  -3.054  1.00 48.79           C  
ATOM   3185  CD  PRO H 210       5.766  24.600  -4.172  1.00 49.15           C  
ATOM   3186  N   SER H 211       6.537  21.967  -1.294  1.00 55.69           N  
ATOM   3187  CA  SER H 211       6.447  21.275  -0.017  1.00 52.31           C  
ATOM   3188  C   SER H 211       5.835  19.918  -0.296  1.00 53.91           C  
ATOM   3189  O   SER H 211       5.469  19.192   0.621  1.00 48.85           O  
ATOM   3190  CB  SER H 211       5.578  22.055   0.975  1.00 49.07           C  
ATOM   3191  OG  SER H 211       4.204  21.952   0.656  1.00 51.40           O  
ATOM   3192  N   ASN H 212       5.726  19.593  -1.581  1.00 58.63           N  
ATOM   3193  CA  ASN H 212       5.167  18.319  -2.025  1.00 66.96           C  
ATOM   3194  C   ASN H 212       3.838  18.002  -1.372  1.00 69.57           C  
ATOM   3195  O   ASN H 212       3.615  16.871  -0.927  1.00 71.55           O  
ATOM   3196  CB  ASN H 212       6.149  17.199  -1.721  1.00 70.62           C  
ATOM   3197  CG  ASN H 212       7.428  17.352  -2.478  1.00 71.68           C  
ATOM   3198  OD1 ASN H 212       7.456  17.176  -3.695  1.00 72.33           O  
ATOM   3199  ND2 ASN H 212       8.502  17.699  -1.772  1.00 72.15           N  
ATOM   3200  N   THR H 213       2.956  18.997  -1.333  1.00 70.92           N  
ATOM   3201  CA  THR H 213       1.645  18.856  -0.713  1.00 71.63           C  
ATOM   3202  C   THR H 213       0.508  19.036  -1.712  1.00 61.75           C  
ATOM   3203  O   THR H 213       0.465  20.023  -2.439  1.00 63.81           O  
ATOM   3204  CB  THR H 213       1.473  19.905   0.406  1.00 77.89           C  
ATOM   3205  OG1 THR H 213       2.542  19.762   1.345  1.00 83.65           O  
ATOM   3206  CG2 THR H 213       0.149  19.726   1.128  1.00 83.39           C  
ATOM   3207  N   LYS H 214      -0.407  18.073  -1.736  1.00 58.04           N  
ATOM   3208  CA  LYS H 214      -1.564  18.104  -2.620  1.00 53.56           C  
ATOM   3209  C   LYS H 214      -2.780  17.791  -1.766  1.00 47.15           C  
ATOM   3210  O   LYS H 214      -2.868  16.720  -1.171  1.00 45.02           O  
ATOM   3211  CB  LYS H 214      -1.426  17.056  -3.726  1.00 58.61           C  
ATOM   3212  CG  LYS H 214      -0.389  17.392  -4.789  1.00 65.06           C  
ATOM   3213  CD  LYS H 214      -0.003  16.167  -5.614  1.00 67.79           C  
ATOM   3214  CE  LYS H 214       0.839  16.549  -6.826  1.00 68.82           C  
ATOM   3215  NZ  LYS H 214       1.282  15.344  -7.592  1.00 69.45           N  
ATOM   3216  N   VAL H 215      -3.718  18.725  -1.706  1.00 45.26           N  
ATOM   3217  CA  VAL H 215      -4.906  18.529  -0.906  1.00 49.73           C  
ATOM   3218  C   VAL H 215      -6.141  18.820  -1.723  1.00 46.99           C  
ATOM   3219  O   VAL H 215      -6.177  19.790  -2.470  1.00 42.16           O  
ATOM   3220  CB  VAL H 215      -4.903  19.476   0.300  1.00 53.09           C  
ATOM   3221  CG1 VAL H 215      -6.030  19.118   1.242  1.00 57.59           C  
ATOM   3222  CG2 VAL H 215      -3.553  19.417   0.998  1.00 57.37           C  
ATOM   3223  N   ASP H 216      -7.144  17.962  -1.578  1.00 48.07           N  
ATOM   3224  CA  ASP H 216      -8.422  18.109  -2.269  1.00 52.06           C  
ATOM   3225  C   ASP H 216      -9.477  18.289  -1.202  1.00 48.84           C  
ATOM   3226  O   ASP H 216      -9.739  17.363  -0.440  1.00 51.22           O  
ATOM   3227  CB  ASP H 216      -8.756  16.857  -3.071  1.00 57.60           C  
ATOM   3228  CG  ASP H 216      -7.748  16.582  -4.155  1.00 60.81           C  
ATOM   3229  OD1 ASP H 216      -7.490  17.500  -4.962  1.00 61.34           O  
ATOM   3230  OD2 ASP H 216      -7.218  15.451  -4.214  1.00 62.05           O  
ATOM   3231  N   LYS H 217     -10.093  19.461  -1.144  1.00 47.42           N  
ATOM   3232  CA  LYS H 217     -11.103  19.690  -0.133  1.00 45.44           C  
ATOM   3233  C   LYS H 217     -12.515  19.779  -0.682  1.00 41.92           C  
ATOM   3234  O   LYS H 217     -12.751  20.373  -1.730  1.00 39.55           O  
ATOM   3235  CB  LYS H 217     -10.790  20.966   0.649  1.00 46.10           C  
ATOM   3236  CG  LYS H 217     -11.019  20.823   2.143  1.00 49.82           C  
ATOM   3237  CD  LYS H 217      -9.773  20.278   2.837  1.00 50.89           C  
ATOM   3238  CE  LYS H 217     -10.107  19.436   4.066  1.00 50.70           C  
ATOM   3239  NZ  LYS H 217      -9.957  17.975   3.767  1.00 50.97           N  
ATOM   3240  N   LYS H 218     -13.446  19.145   0.019  1.00 45.26           N  
ATOM   3241  CA  LYS H 218     -14.846  19.193  -0.359  1.00 51.87           C  
ATOM   3242  C   LYS H 218     -15.456  20.332   0.429  1.00 44.87           C  
ATOM   3243  O   LYS H 218     -15.334  20.391   1.651  1.00 44.07           O  
ATOM   3244  CB  LYS H 218     -15.575  17.890   0.006  1.00 65.33           C  
ATOM   3245  CG  LYS H 218     -15.537  16.821  -1.067  1.00 79.68           C  
ATOM   3246  CD  LYS H 218     -16.363  15.580  -0.701  1.00 91.06           C  
ATOM   3247  CE  LYS H 218     -15.475  14.347  -0.478  1.00 97.28           C  
ATOM   3248  NZ  LYS H 218     -16.199  13.053  -0.705  1.00102.18           N  
ATOM   3249  N   VAL H 219     -16.088  21.264  -0.255  1.00 39.36           N  
ATOM   3250  CA  VAL H 219     -16.719  22.338   0.482  1.00 39.49           C  
ATOM   3251  C   VAL H 219     -18.195  21.948   0.544  1.00 38.86           C  
ATOM   3252  O   VAL H 219     -18.888  21.886  -0.475  1.00 37.48           O  
ATOM   3253  CB  VAL H 219     -16.481  23.695  -0.208  1.00 37.46           C  
ATOM   3254  CG1 VAL H 219     -15.903  23.474  -1.569  1.00 37.89           C  
ATOM   3255  CG2 VAL H 219     -17.759  24.479  -0.282  1.00 37.08           C  
ATOM   3256  N   GLU H 220     -18.644  21.655   1.760  1.00 43.43           N  
ATOM   3257  CA  GLU H 220     -20.000  21.195   2.041  1.00 50.82           C  
ATOM   3258  C   GLU H 220     -21.000  22.315   2.295  1.00 46.59           C  
ATOM   3259  O   GLU H 220     -20.836  23.115   3.220  1.00 42.87           O  
ATOM   3260  CB  GLU H 220     -19.974  20.281   3.271  1.00 64.05           C  
ATOM   3261  CG  GLU H 220     -20.564  18.888   3.086  1.00 74.65           C  
ATOM   3262  CD  GLU H 220     -20.658  18.128   4.406  1.00 80.03           C  
ATOM   3263  OE1 GLU H 220     -21.120  18.732   5.404  1.00 80.56           O  
ATOM   3264  OE2 GLU H 220     -20.272  16.933   4.443  1.00 81.49           O  
ATOM   3265  N   PRO H 221     -22.064  22.378   1.487  1.00 45.60           N  
ATOM   3266  CA  PRO H 221     -23.101  23.398   1.626  1.00 46.73           C  
ATOM   3267  C   PRO H 221     -23.719  23.310   3.018  1.00 47.92           C  
ATOM   3268  O   PRO H 221     -23.729  22.248   3.624  1.00 45.82           O  
ATOM   3269  CB  PRO H 221     -24.082  23.018   0.523  1.00 45.64           C  
ATOM   3270  CG  PRO H 221     -23.178  22.436  -0.523  1.00 46.27           C  
ATOM   3271  CD  PRO H 221     -22.329  21.536   0.312  1.00 45.68           C  
ATOM   3272  N   LYS H 222     -24.219  24.423   3.532  1.00 51.11           N  
ATOM   3273  CA  LYS H 222     -24.836  24.415   4.846  1.00 59.33           C  
ATOM   3274  C   LYS H 222     -26.302  24.817   4.739  1.00 64.23           C  
ATOM   3275  O   LYS H 222     -26.637  25.797   4.077  1.00 61.50           O  
ATOM   3276  CB  LYS H 222     -24.082  25.361   5.789  1.00 60.61           C  
ATOM   3277  CG  LYS H 222     -23.624  24.668   7.059  1.00 61.59           C  
ATOM   3278  CD  LYS H 222     -22.207  25.055   7.458  1.00 60.61           C  
ATOM   3279  CE  LYS H 222     -22.150  26.391   8.165  1.00 60.30           C  
ATOM   3280  NZ  LYS H 222     -20.766  26.639   8.654  1.00 59.56           N  
ATOM   3281  N   SER H 223     -27.179  24.047   5.374  1.00 68.07           N  
ATOM   3282  CA  SER H 223     -28.608  24.345   5.334  1.00 74.66           C  
ATOM   3283  C   SER H 223     -28.911  25.391   6.404  1.00 76.83           C  
ATOM   3284  O   SER H 223     -29.105  25.047   7.570  1.00 78.31           O  
ATOM   3285  CB  SER H 223     -29.405  23.070   5.597  1.00 77.58           C  
ATOM   3286  OG  SER H 223     -30.557  23.018   4.779  1.00 79.00           O  
ATOM   3287  N   CYS H 224     -28.964  26.665   6.016  1.00 80.60           N  
ATOM   3288  CA  CYS H 224     -29.210  27.734   6.988  1.00 88.04           C  
ATOM   3289  C   CYS H 224     -30.522  28.467   6.741  1.00 84.71           C  
ATOM   3290  O   CYS H 224     -30.553  29.684   7.009  1.00 81.13           O  
ATOM   3291  CB  CYS H 224     -28.075  28.755   6.922  1.00 94.67           C  
ATOM   3292  SG  CYS H 224     -27.690  29.637   8.462  1.00102.84           S  
ATOM   3293  OXT CYS H 224     -31.499  27.837   6.297  1.00 95.58           O  
TER    3294      CYS H 224                                                      
ATOM   3295  N   GLN B   1     -14.593   3.939 -52.201  1.00 69.98           N  
ATOM   3296  CA  GLN B   1     -15.004   5.259 -51.652  1.00 70.94           C  
ATOM   3297  C   GLN B   1     -14.070   6.387 -52.095  1.00 65.58           C  
ATOM   3298  O   GLN B   1     -12.847   6.286 -51.948  1.00 66.47           O  
ATOM   3299  CB  GLN B   1     -15.026   5.185 -50.122  1.00 79.35           C  
ATOM   3300  CG  GLN B   1     -16.378   4.828 -49.531  1.00 87.89           C  
ATOM   3301  CD  GLN B   1     -17.140   6.058 -49.044  1.00 93.08           C  
ATOM   3302  OE1 GLN B   1     -16.651   7.186 -49.148  1.00 95.07           O  
ATOM   3303  NE2 GLN B   1     -18.341   5.842 -48.503  1.00 95.21           N  
ATOM   3304  N   ILE B   2     -14.638   7.451 -52.651  1.00 58.78           N  
ATOM   3305  CA  ILE B   2     -13.829   8.589 -53.078  1.00 50.80           C  
ATOM   3306  C   ILE B   2     -14.086   9.743 -52.120  1.00 51.14           C  
ATOM   3307  O   ILE B   2     -15.229  10.018 -51.773  1.00 52.32           O  
ATOM   3308  CB  ILE B   2     -14.154   9.020 -54.540  1.00 45.57           C  
ATOM   3309  CG1 ILE B   2     -13.405   8.118 -55.536  1.00 42.33           C  
ATOM   3310  CG2 ILE B   2     -13.748  10.461 -54.761  1.00 43.15           C  
ATOM   3311  CD1 ILE B   2     -13.584   8.503 -57.002  1.00 39.03           C  
ATOM   3312  N   VAL B   3     -13.024  10.407 -51.684  1.00 49.09           N  
ATOM   3313  CA  VAL B   3     -13.164  11.506 -50.744  1.00 44.62           C  
ATOM   3314  C   VAL B   3     -12.963  12.879 -51.365  1.00 46.83           C  
ATOM   3315  O   VAL B   3     -11.966  13.128 -52.045  1.00 48.01           O  
ATOM   3316  CB  VAL B   3     -12.178  11.346 -49.568  1.00 42.30           C  
ATOM   3317  CG1 VAL B   3     -11.986  12.670 -48.866  1.00 38.49           C  
ATOM   3318  CG2 VAL B   3     -12.727  10.320 -48.581  1.00 39.45           C  
ATOM   3319  N   LEU B   4     -13.919  13.770 -51.114  1.00 45.42           N  
ATOM   3320  CA  LEU B   4     -13.860  15.126 -51.636  1.00 43.30           C  
ATOM   3321  C   LEU B   4     -13.505  16.093 -50.524  1.00 47.67           C  
ATOM   3322  O   LEU B   4     -14.154  16.113 -49.475  1.00 45.86           O  
ATOM   3323  CB  LEU B   4     -15.196  15.529 -52.247  1.00 37.94           C  
ATOM   3324  CG  LEU B   4     -15.632  14.759 -53.494  1.00 34.55           C  
ATOM   3325  CD1 LEU B   4     -16.963  15.339 -53.977  1.00 30.70           C  
ATOM   3326  CD2 LEU B   4     -14.541  14.833 -54.577  1.00 30.60           C  
ATOM   3327  N   SER B   5     -12.488  16.911 -50.780  1.00 48.99           N  
ATOM   3328  CA  SER B   5     -12.001  17.877 -49.802  1.00 49.54           C  
ATOM   3329  C   SER B   5     -12.178  19.323 -50.301  1.00 50.16           C  
ATOM   3330  O   SER B   5     -11.601  19.709 -51.321  1.00 52.59           O  
ATOM   3331  CB  SER B   5     -10.518  17.588 -49.515  1.00 49.42           C  
ATOM   3332  OG  SER B   5     -10.261  16.187 -49.467  1.00 47.14           O  
ATOM   3333  N   GLN B   6     -12.964  20.118 -49.575  1.00 49.71           N  
ATOM   3334  CA  GLN B   6     -13.217  21.509 -49.955  1.00 46.72           C  
ATOM   3335  C   GLN B   6     -12.439  22.574 -49.189  1.00 46.83           C  
ATOM   3336  O   GLN B   6     -12.331  22.534 -47.962  1.00 46.56           O  
ATOM   3337  CB  GLN B   6     -14.703  21.816 -49.832  1.00 43.76           C  
ATOM   3338  CG  GLN B   6     -15.483  21.550 -51.096  1.00 42.23           C  
ATOM   3339  CD  GLN B   6     -16.977  21.609 -50.860  1.00 40.09           C  
ATOM   3340  OE1 GLN B   6     -17.540  20.721 -50.233  1.00 39.91           O  
ATOM   3341  NE2 GLN B   6     -17.623  22.655 -51.351  1.00 37.84           N  
ATOM   3342  N   SER B   7     -11.925  23.546 -49.932  1.00 51.66           N  
ATOM   3343  CA  SER B   7     -11.151  24.641 -49.360  1.00 60.34           C  
ATOM   3344  C   SER B   7     -11.591  25.988 -49.930  1.00 57.21           C  
ATOM   3345  O   SER B   7     -11.775  26.127 -51.136  1.00 51.50           O  
ATOM   3346  CB  SER B   7      -9.668  24.437 -49.653  1.00 71.48           C  
ATOM   3347  OG  SER B   7      -8.915  25.564 -49.238  1.00 81.85           O  
ATOM   3348  N   PRO B   8     -11.723  27.012 -49.069  1.00 49.14           N  
ATOM   3349  CA  PRO B   8     -11.484  26.949 -47.624  1.00 52.37           C  
ATOM   3350  C   PRO B   8     -12.772  26.666 -46.845  1.00 57.93           C  
ATOM   3351  O   PRO B   8     -13.872  26.942 -47.334  1.00 59.75           O  
ATOM   3352  CB  PRO B   8     -10.905  28.323 -47.331  1.00 50.27           C  
ATOM   3353  CG  PRO B   8     -11.752  29.209 -48.204  1.00 47.18           C  
ATOM   3354  CD  PRO B   8     -11.949  28.404 -49.501  1.00 48.51           C  
ATOM   3355  N   ALA B   9     -12.635  26.120 -45.636  1.00 57.17           N  
ATOM   3356  CA  ALA B   9     -13.793  25.785 -44.805  1.00 54.51           C  
ATOM   3357  C   ALA B   9     -14.775  26.953 -44.697  1.00 52.40           C  
ATOM   3358  O   ALA B   9     -15.993  26.759 -44.787  1.00 55.44           O  
ATOM   3359  CB  ALA B   9     -13.333  25.342 -43.413  1.00 48.86           C  
ATOM   3360  N   ILE B  10     -14.237  28.156 -44.514  1.00 50.19           N  
ATOM   3361  CA  ILE B  10     -15.038  29.373 -44.403  1.00 43.13           C  
ATOM   3362  C   ILE B  10     -14.510  30.436 -45.363  1.00 43.19           C  
ATOM   3363  O   ILE B  10     -13.351  30.831 -45.281  1.00 46.23           O  
ATOM   3364  CB  ILE B  10     -14.973  29.924 -42.981  1.00 40.25           C  
ATOM   3365  CG1 ILE B  10     -15.611  28.926 -42.021  1.00 38.40           C  
ATOM   3366  CG2 ILE B  10     -15.685  31.263 -42.902  1.00 39.25           C  
ATOM   3367  CD1 ILE B  10     -14.938  28.882 -40.676  1.00 37.40           C  
ATOM   3368  N   LEU B  11     -15.358  30.903 -46.270  1.00 44.12           N  
ATOM   3369  CA  LEU B  11     -14.949  31.908 -47.246  1.00 43.61           C  
ATOM   3370  C   LEU B  11     -15.559  33.279 -46.961  1.00 48.06           C  
ATOM   3371  O   LEU B  11     -16.770  33.466 -47.055  1.00 43.42           O  
ATOM   3372  CB  LEU B  11     -15.360  31.464 -48.644  1.00 39.83           C  
ATOM   3373  CG  LEU B  11     -14.272  31.610 -49.699  1.00 41.37           C  
ATOM   3374  CD1 LEU B  11     -14.828  31.242 -51.065  1.00 40.88           C  
ATOM   3375  CD2 LEU B  11     -13.767  33.037 -49.698  1.00 39.78           C  
ATOM   3376  N   SER B  12     -14.721  34.248 -46.630  1.00 51.71           N  
ATOM   3377  CA  SER B  12     -15.235  35.574 -46.327  1.00 57.15           C  
ATOM   3378  C   SER B  12     -14.995  36.501 -47.517  1.00 55.74           C  
ATOM   3379  O   SER B  12     -13.870  36.609 -48.015  1.00 59.18           O  
ATOM   3380  CB  SER B  12     -14.549  36.109 -45.063  1.00 61.65           C  
ATOM   3381  OG  SER B  12     -15.376  37.043 -44.391  1.00 62.33           O  
ATOM   3382  N   ALA B  13     -16.052  37.157 -47.983  1.00 54.48           N  
ATOM   3383  CA  ALA B  13     -15.918  38.061 -49.118  1.00 50.55           C  
ATOM   3384  C   ALA B  13     -16.880  39.230 -49.015  1.00 47.16           C  
ATOM   3385  O   ALA B  13     -18.011  39.062 -48.577  1.00 45.96           O  
ATOM   3386  CB  ALA B  13     -16.159  37.299 -50.421  1.00 51.90           C  
ATOM   3387  N   SER B  14     -16.422  40.412 -49.416  1.00 47.20           N  
ATOM   3388  CA  SER B  14     -17.251  41.616 -49.376  1.00 49.37           C  
ATOM   3389  C   SER B  14     -18.256  41.642 -50.514  1.00 49.70           C  
ATOM   3390  O   SER B  14     -17.996  41.132 -51.600  1.00 50.33           O  
ATOM   3391  CB  SER B  14     -16.388  42.871 -49.450  1.00 49.97           C  
ATOM   3392  OG  SER B  14     -15.762  43.129 -48.210  1.00 51.81           O  
ATOM   3393  N   PRO B  15     -19.427  42.244 -50.285  1.00 48.58           N  
ATOM   3394  CA  PRO B  15     -20.395  42.268 -51.380  1.00 49.31           C  
ATOM   3395  C   PRO B  15     -19.873  42.937 -52.647  1.00 49.59           C  
ATOM   3396  O   PRO B  15     -19.743  44.158 -52.718  1.00 52.91           O  
ATOM   3397  CB  PRO B  15     -21.588  42.998 -50.769  1.00 49.33           C  
ATOM   3398  CG  PRO B  15     -20.951  43.869 -49.711  1.00 48.70           C  
ATOM   3399  CD  PRO B  15     -19.973  42.913 -49.093  1.00 49.54           C  
ATOM   3400  N   GLY B  16     -19.572  42.125 -53.652  1.00 49.50           N  
ATOM   3401  CA  GLY B  16     -19.086  42.666 -54.906  1.00 47.91           C  
ATOM   3402  C   GLY B  16     -17.760  42.062 -55.309  1.00 49.21           C  
ATOM   3403  O   GLY B  16     -17.300  42.274 -56.430  1.00 48.11           O  
ATOM   3404  N   GLU B  17     -17.146  41.307 -54.404  1.00 51.57           N  
ATOM   3405  CA  GLU B  17     -15.865  40.672 -54.681  1.00 55.32           C  
ATOM   3406  C   GLU B  17     -15.994  39.481 -55.631  1.00 52.97           C  
ATOM   3407  O   GLU B  17     -17.073  38.915 -55.803  1.00 51.56           O  
ATOM   3408  CB  GLU B  17     -15.223  40.190 -53.375  1.00 61.93           C  
ATOM   3409  CG  GLU B  17     -13.897  40.836 -53.021  1.00 67.69           C  
ATOM   3410  CD  GLU B  17     -13.128  39.980 -52.038  1.00 70.81           C  
ATOM   3411  OE1 GLU B  17     -13.773  39.460 -51.100  1.00 71.26           O  
ATOM   3412  OE2 GLU B  17     -11.896  39.821 -52.197  1.00 72.20           O  
ATOM   3413  N   LYS B  18     -14.874  39.127 -56.256  1.00 51.78           N  
ATOM   3414  CA  LYS B  18     -14.817  37.985 -57.155  1.00 52.50           C  
ATOM   3415  C   LYS B  18     -14.195  36.898 -56.298  1.00 50.82           C  
ATOM   3416  O   LYS B  18     -13.025  36.995 -55.920  1.00 49.34           O  
ATOM   3417  CB  LYS B  18     -13.913  38.263 -58.352  1.00 55.98           C  
ATOM   3418  CG  LYS B  18     -14.009  37.179 -59.410  1.00 59.76           C  
ATOM   3419  CD  LYS B  18     -12.678  36.908 -60.081  1.00 62.73           C  
ATOM   3420  CE  LYS B  18     -12.601  35.461 -60.537  1.00 63.98           C  
ATOM   3421  NZ  LYS B  18     -11.217  34.935 -60.366  1.00 64.67           N  
ATOM   3422  N   VAL B  19     -14.950  35.848 -56.010  1.00 48.53           N  
ATOM   3423  CA  VAL B  19     -14.433  34.807 -55.144  1.00 45.18           C  
ATOM   3424  C   VAL B  19     -14.463  33.401 -55.758  1.00 44.41           C  
ATOM   3425  O   VAL B  19     -15.348  33.081 -56.540  1.00 47.77           O  
ATOM   3426  CB  VAL B  19     -15.241  34.840 -53.831  1.00 45.04           C  
ATOM   3427  CG1 VAL B  19     -16.200  33.694 -53.788  1.00 43.53           C  
ATOM   3428  CG2 VAL B  19     -14.301  34.874 -52.635  1.00 44.43           C  
ATOM   3429  N   THR B  20     -13.495  32.565 -55.396  1.00 45.06           N  
ATOM   3430  CA  THR B  20     -13.405  31.202 -55.915  1.00 47.15           C  
ATOM   3431  C   THR B  20     -13.229  30.259 -54.737  1.00 44.82           C  
ATOM   3432  O   THR B  20     -12.616  30.628 -53.745  1.00 41.23           O  
ATOM   3433  CB  THR B  20     -12.164  31.037 -56.822  1.00 49.86           C  
ATOM   3434  OG1 THR B  20     -12.129  32.109 -57.764  1.00 55.50           O  
ATOM   3435  CG2 THR B  20     -12.197  29.719 -57.577  1.00 54.60           C  
ATOM   3436  N   MET B  21     -13.776  29.050 -54.846  1.00 44.32           N  
ATOM   3437  CA  MET B  21     -13.655  28.028 -53.803  1.00 45.17           C  
ATOM   3438  C   MET B  21     -13.303  26.756 -54.550  1.00 46.90           C  
ATOM   3439  O   MET B  21     -13.841  26.510 -55.625  1.00 49.17           O  
ATOM   3440  CB  MET B  21     -14.958  27.859 -53.019  1.00 44.12           C  
ATOM   3441  CG  MET B  21     -16.217  27.755 -53.853  1.00 42.44           C  
ATOM   3442  SD  MET B  21     -17.685  27.713 -52.790  1.00 41.20           S  
ATOM   3443  CE  MET B  21     -17.960  29.441 -52.459  1.00 40.26           C  
ATOM   3444  N   THR B  22     -12.415  25.944 -53.987  1.00 48.73           N  
ATOM   3445  CA  THR B  22     -11.965  24.743 -54.667  1.00 51.21           C  
ATOM   3446  C   THR B  22     -12.384  23.419 -54.023  1.00 43.34           C  
ATOM   3447  O   THR B  22     -12.646  23.356 -52.828  1.00 41.04           O  
ATOM   3448  CB  THR B  22     -10.411  24.800 -54.801  1.00 56.66           C  
ATOM   3449  OG1 THR B  22      -9.991  24.014 -55.923  1.00 64.13           O  
ATOM   3450  CG2 THR B  22      -9.738  24.276 -53.529  1.00 63.59           C  
ATOM   3451  N   CYS B  23     -12.448  22.367 -54.838  1.00 42.38           N  
ATOM   3452  CA  CYS B  23     -12.814  21.020 -54.386  1.00 43.84           C  
ATOM   3453  C   CYS B  23     -11.913  20.031 -55.104  1.00 45.56           C  
ATOM   3454  O   CYS B  23     -11.821  20.078 -56.327  1.00 42.04           O  
ATOM   3455  CB  CYS B  23     -14.266  20.698 -54.749  1.00 46.27           C  
ATOM   3456  SG  CYS B  23     -14.814  19.006 -54.325  1.00 47.75           S  
ATOM   3457  N   ARG B  24     -11.251  19.145 -54.359  1.00 48.23           N  
ATOM   3458  CA  ARG B  24     -10.374  18.147 -54.970  1.00 55.13           C  
ATOM   3459  C   ARG B  24     -10.797  16.709 -54.619  1.00 55.23           C  
ATOM   3460  O   ARG B  24     -11.432  16.469 -53.585  1.00 54.91           O  
ATOM   3461  CB  ARG B  24      -8.908  18.387 -54.567  1.00 61.66           C  
ATOM   3462  CG  ARG B  24      -8.505  17.887 -53.181  1.00 70.31           C  
ATOM   3463  CD  ARG B  24      -7.204  17.050 -53.236  1.00 78.02           C  
ATOM   3464  NE  ARG B  24      -6.196  17.490 -52.267  1.00 84.25           N  
ATOM   3465  CZ  ARG B  24      -5.291  18.440 -52.497  1.00 88.37           C  
ATOM   3466  NH1 ARG B  24      -5.259  19.059 -53.671  1.00 90.45           N  
ATOM   3467  NH2 ARG B  24      -4.408  18.768 -51.556  1.00 90.18           N  
ATOM   3468  N   ALA B  25     -10.443  15.762 -55.489  1.00 52.66           N  
ATOM   3469  CA  ALA B  25     -10.795  14.352 -55.298  1.00 52.58           C  
ATOM   3470  C   ALA B  25      -9.568  13.458 -55.095  1.00 53.13           C  
ATOM   3471  O   ALA B  25      -8.527  13.676 -55.711  1.00 52.84           O  
ATOM   3472  CB  ALA B  25     -11.602  13.854 -56.510  1.00 52.36           C  
ATOM   3473  N   SER B  26      -9.688  12.439 -54.248  1.00 52.14           N  
ATOM   3474  CA  SER B  26      -8.559  11.541 -53.997  1.00 51.24           C  
ATOM   3475  C   SER B  26      -8.239  10.605 -55.173  1.00 50.40           C  
ATOM   3476  O   SER B  26      -7.195   9.944 -55.189  1.00 54.16           O  
ATOM   3477  CB  SER B  26      -8.813  10.723 -52.729  1.00 50.70           C  
ATOM   3478  OG  SER B  26     -10.106  10.151 -52.731  1.00 49.73           O  
ATOM   3479  N   SER B  27      -9.136  10.573 -56.158  1.00 51.73           N  
ATOM   3480  CA  SER B  27      -9.003   9.746 -57.360  1.00 52.62           C  
ATOM   3481  C   SER B  27      -9.683  10.560 -58.454  1.00 46.28           C  
ATOM   3482  O   SER B  27     -10.537  11.381 -58.146  1.00 41.40           O  
ATOM   3483  CB  SER B  27      -9.757   8.429 -57.190  1.00 62.53           C  
ATOM   3484  OG  SER B  27      -9.628   7.906 -55.870  1.00 71.92           O  
ATOM   3485  N   SER B  28      -9.344  10.323 -59.718  1.00 43.31           N  
ATOM   3486  CA  SER B  28      -9.946  11.090 -60.810  1.00 44.56           C  
ATOM   3487  C   SER B  28     -11.469  10.976 -60.907  1.00 45.57           C  
ATOM   3488  O   SER B  28     -12.054   9.914 -60.693  1.00 43.61           O  
ATOM   3489  CB  SER B  28      -9.335  10.681 -62.146  1.00 48.10           C  
ATOM   3490  OG  SER B  28      -9.641  11.642 -63.145  1.00 49.12           O  
ATOM   3491  N   VAL B  29     -12.103  12.087 -61.259  1.00 44.17           N  
ATOM   3492  CA  VAL B  29     -13.553  12.155 -61.383  1.00 42.80           C  
ATOM   3493  C   VAL B  29     -13.969  12.760 -62.730  1.00 42.75           C  
ATOM   3494  O   VAL B  29     -13.378  13.747 -63.182  1.00 42.98           O  
ATOM   3495  CB  VAL B  29     -14.115  13.000 -60.221  1.00 43.44           C  
ATOM   3496  CG1 VAL B  29     -15.295  13.815 -60.687  1.00 43.60           C  
ATOM   3497  CG2 VAL B  29     -14.506  12.079 -59.066  1.00 42.45           C  
ATOM   3498  N   SER B  30     -14.992  12.176 -63.354  1.00 41.38           N  
ATOM   3499  CA  SER B  30     -15.486  12.636 -64.661  1.00 41.58           C  
ATOM   3500  C   SER B  30     -16.231  13.961 -64.590  1.00 42.28           C  
ATOM   3501  O   SER B  30     -16.118  14.809 -65.490  1.00 40.77           O  
ATOM   3502  CB  SER B  30     -16.436  11.606 -65.270  1.00 41.58           C  
ATOM   3503  OG  SER B  30     -15.961  10.290 -65.070  1.00 43.64           O  
ATOM   3504  N   TYR B  31     -17.010  14.132 -63.529  1.00 41.06           N  
ATOM   3505  CA  TYR B  31     -17.773  15.354 -63.365  1.00 41.20           C  
ATOM   3506  C   TYR B  31     -17.935  15.690 -61.896  1.00 39.99           C  
ATOM   3507  O   TYR B  31     -17.921  14.804 -61.041  1.00 42.30           O  
ATOM   3508  CB  TYR B  31     -19.168  15.199 -63.993  1.00 41.56           C  
ATOM   3509  CG  TYR B  31     -19.182  14.870 -65.473  1.00 41.50           C  
ATOM   3510  CD1 TYR B  31     -19.304  13.552 -65.919  1.00 39.94           C  
ATOM   3511  CD2 TYR B  31     -19.105  15.886 -66.429  1.00 40.86           C  
ATOM   3512  CE1 TYR B  31     -19.352  13.259 -67.294  1.00 41.23           C  
ATOM   3513  CE2 TYR B  31     -19.154  15.607 -67.798  1.00 40.41           C  
ATOM   3514  CZ  TYR B  31     -19.279  14.297 -68.228  1.00 41.09           C  
ATOM   3515  OH  TYR B  31     -19.341  14.038 -69.584  1.00 41.26           O  
ATOM   3516  N   ILE B  32     -18.067  16.975 -61.602  1.00 39.09           N  
ATOM   3517  CA  ILE B  32     -18.294  17.406 -60.233  1.00 40.01           C  
ATOM   3518  C   ILE B  32     -19.585  18.221 -60.200  1.00 35.86           C  
ATOM   3519  O   ILE B  32     -19.904  18.927 -61.162  1.00 34.23           O  
ATOM   3520  CB  ILE B  32     -17.108  18.257 -59.679  1.00 40.57           C  
ATOM   3521  CG1 ILE B  32     -16.135  17.366 -58.902  1.00 42.37           C  
ATOM   3522  CG2 ILE B  32     -17.603  19.266 -58.671  1.00 42.03           C  
ATOM   3523  CD1 ILE B  32     -16.748  16.744 -57.665  1.00 43.18           C  
ATOM   3524  N   HIS B  33     -20.330  18.087 -59.105  1.00 35.00           N  
ATOM   3525  CA  HIS B  33     -21.586  18.807 -58.918  1.00 36.33           C  
ATOM   3526  C   HIS B  33     -21.487  19.689 -57.672  1.00 34.57           C  
ATOM   3527  O   HIS B  33     -20.793  19.343 -56.716  1.00 34.57           O  
ATOM   3528  CB  HIS B  33     -22.753  17.830 -58.744  1.00 41.37           C  
ATOM   3529  CG  HIS B  33     -23.114  17.077 -59.988  1.00 46.13           C  
ATOM   3530  ND1 HIS B  33     -22.295  16.122 -60.553  1.00 46.76           N  
ATOM   3531  CD2 HIS B  33     -24.211  17.146 -60.778  1.00 47.29           C  
ATOM   3532  CE1 HIS B  33     -22.870  15.636 -61.637  1.00 46.86           C  
ATOM   3533  NE2 HIS B  33     -24.033  16.240 -61.796  1.00 47.79           N  
ATOM   3534  N   TRP B  34     -22.184  20.821 -57.681  1.00 34.04           N  
ATOM   3535  CA  TRP B  34     -22.172  21.743 -56.553  1.00 33.61           C  
ATOM   3536  C   TRP B  34     -23.588  21.998 -56.076  1.00 33.19           C  
ATOM   3537  O   TRP B  34     -24.504  22.035 -56.884  1.00 31.36           O  
ATOM   3538  CB  TRP B  34     -21.554  23.068 -56.970  1.00 34.93           C  
ATOM   3539  CG  TRP B  34     -20.123  22.974 -57.337  1.00 36.42           C  
ATOM   3540  CD1 TRP B  34     -19.598  22.678 -58.566  1.00 37.11           C  
ATOM   3541  CD2 TRP B  34     -19.021  23.252 -56.482  1.00 36.55           C  
ATOM   3542  NE1 TRP B  34     -18.227  22.772 -58.527  1.00 36.42           N  
ATOM   3543  CE2 TRP B  34     -17.848  23.123 -57.257  1.00 37.11           C  
ATOM   3544  CE3 TRP B  34     -18.910  23.605 -55.133  1.00 36.02           C  
ATOM   3545  CZ2 TRP B  34     -16.573  23.336 -56.722  1.00 37.31           C  
ATOM   3546  CZ3 TRP B  34     -17.650  23.816 -54.600  1.00 36.31           C  
ATOM   3547  CH2 TRP B  34     -16.496  23.683 -55.395  1.00 37.36           C  
ATOM   3548  N   PHE B  35     -23.758  22.180 -54.769  1.00 33.88           N  
ATOM   3549  CA  PHE B  35     -25.069  22.444 -54.176  1.00 35.01           C  
ATOM   3550  C   PHE B  35     -24.940  23.566 -53.170  1.00 36.30           C  
ATOM   3551  O   PHE B  35     -23.993  23.574 -52.389  1.00 37.17           O  
ATOM   3552  CB  PHE B  35     -25.605  21.209 -53.436  1.00 35.64           C  
ATOM   3553  CG  PHE B  35     -25.934  20.065 -54.335  1.00 34.90           C  
ATOM   3554  CD1 PHE B  35     -24.977  19.100 -54.643  1.00 35.35           C  
ATOM   3555  CD2 PHE B  35     -27.186  19.985 -54.929  1.00 34.99           C  
ATOM   3556  CE1 PHE B  35     -25.269  18.073 -55.538  1.00 35.20           C  
ATOM   3557  CE2 PHE B  35     -27.488  18.969 -55.819  1.00 35.12           C  
ATOM   3558  CZ  PHE B  35     -26.530  18.009 -56.129  1.00 35.13           C  
ATOM   3559  N   GLN B  36     -25.872  24.516 -53.189  1.00 36.89           N  
ATOM   3560  CA  GLN B  36     -25.845  25.604 -52.221  1.00 37.48           C  
ATOM   3561  C   GLN B  36     -26.931  25.328 -51.183  1.00 35.75           C  
ATOM   3562  O   GLN B  36     -28.067  25.011 -51.535  1.00 35.42           O  
ATOM   3563  CB  GLN B  36     -26.100  26.971 -52.884  1.00 37.92           C  
ATOM   3564  CG  GLN B  36     -27.534  27.469 -52.782  1.00 39.65           C  
ATOM   3565  CD  GLN B  36     -27.630  28.972 -52.558  1.00 39.08           C  
ATOM   3566  OE1 GLN B  36     -26.975  29.764 -53.233  1.00 38.45           O  
ATOM   3567  NE2 GLN B  36     -28.466  29.368 -51.611  1.00 40.38           N  
ATOM   3568  N   GLN B  37     -26.580  25.451 -49.909  1.00 35.77           N  
ATOM   3569  CA  GLN B  37     -27.538  25.193 -48.856  1.00 35.56           C  
ATOM   3570  C   GLN B  37     -27.520  26.220 -47.740  1.00 36.35           C  
ATOM   3571  O   GLN B  37     -26.474  26.495 -47.148  1.00 36.10           O  
ATOM   3572  CB  GLN B  37     -27.316  23.806 -48.242  1.00 32.93           C  
ATOM   3573  CG  GLN B  37     -28.048  23.633 -46.925  1.00 31.76           C  
ATOM   3574  CD  GLN B  37     -27.985  22.235 -46.407  1.00 30.80           C  
ATOM   3575  OE1 GLN B  37     -26.905  21.704 -46.152  1.00 31.96           O  
ATOM   3576  NE2 GLN B  37     -29.150  21.617 -46.240  1.00 30.88           N  
ATOM   3577  N   LYS B  38     -28.699  26.774 -47.472  1.00 36.75           N  
ATOM   3578  CA  LYS B  38     -28.899  27.743 -46.416  1.00 39.76           C  
ATOM   3579  C   LYS B  38     -29.492  26.981 -45.240  1.00 43.23           C  
ATOM   3580  O   LYS B  38     -30.393  26.162 -45.415  1.00 42.32           O  
ATOM   3581  CB  LYS B  38     -29.849  28.832 -46.890  1.00 38.29           C  
ATOM   3582  CG  LYS B  38     -29.382  29.467 -48.157  1.00 37.25           C  
ATOM   3583  CD  LYS B  38     -29.780  30.912 -48.211  1.00 37.13           C  
ATOM   3584  CE  LYS B  38     -29.384  31.534 -49.521  1.00 36.38           C  
ATOM   3585  NZ  LYS B  38     -29.862  32.922 -49.548  1.00 37.18           N  
ATOM   3586  N   PRO B  39     -29.000  27.248 -44.019  1.00 43.75           N  
ATOM   3587  CA  PRO B  39     -29.542  26.522 -42.869  1.00 48.69           C  
ATOM   3588  C   PRO B  39     -31.069  26.456 -42.827  1.00 54.77           C  
ATOM   3589  O   PRO B  39     -31.766  27.436 -43.129  1.00 51.60           O  
ATOM   3590  CB  PRO B  39     -28.939  27.264 -41.680  1.00 47.39           C  
ATOM   3591  CG  PRO B  39     -28.762  28.665 -42.203  1.00 45.99           C  
ATOM   3592  CD  PRO B  39     -28.169  28.379 -43.565  1.00 46.00           C  
ATOM   3593  N   GLY B  40     -31.575  25.275 -42.465  1.00 57.85           N  
ATOM   3594  CA  GLY B  40     -33.013  25.056 -42.372  1.00 60.40           C  
ATOM   3595  C   GLY B  40     -33.689  24.662 -43.675  1.00 56.39           C  
ATOM   3596  O   GLY B  40     -34.884  24.372 -43.683  1.00 62.32           O  
ATOM   3597  N   SER B  41     -32.932  24.655 -44.771  1.00 54.99           N  
ATOM   3598  CA  SER B  41     -33.462  24.296 -46.088  1.00 49.42           C  
ATOM   3599  C   SER B  41     -32.655  23.166 -46.724  1.00 41.35           C  
ATOM   3600  O   SER B  41     -31.513  22.908 -46.354  1.00 39.61           O  
ATOM   3601  CB  SER B  41     -33.431  25.515 -47.024  1.00 54.20           C  
ATOM   3602  OG  SER B  41     -34.158  26.612 -46.491  1.00 60.70           O  
ATOM   3603  N   SER B  42     -33.244  22.496 -47.697  1.00 37.75           N  
ATOM   3604  CA  SER B  42     -32.544  21.416 -48.368  1.00 38.03           C  
ATOM   3605  C   SER B  42     -31.514  21.922 -49.386  1.00 37.22           C  
ATOM   3606  O   SER B  42     -31.663  23.001 -49.958  1.00 35.94           O  
ATOM   3607  CB  SER B  42     -33.561  20.523 -49.070  1.00 37.81           C  
ATOM   3608  OG  SER B  42     -34.486  21.328 -49.790  1.00 39.93           O  
ATOM   3609  N   PRO B  43     -30.430  21.160 -49.597  1.00 37.68           N  
ATOM   3610  CA  PRO B  43     -29.424  21.587 -50.572  1.00 37.21           C  
ATOM   3611  C   PRO B  43     -30.067  21.717 -51.941  1.00 33.29           C  
ATOM   3612  O   PRO B  43     -30.738  20.795 -52.422  1.00 34.10           O  
ATOM   3613  CB  PRO B  43     -28.382  20.465 -50.521  1.00 40.01           C  
ATOM   3614  CG  PRO B  43     -29.137  19.312 -49.957  1.00 42.38           C  
ATOM   3615  CD  PRO B  43     -29.967  19.962 -48.888  1.00 40.70           C  
ATOM   3616  N   LYS B  44     -29.870  22.868 -52.562  1.00 31.74           N  
ATOM   3617  CA  LYS B  44     -30.451  23.106 -53.858  1.00 33.22           C  
ATOM   3618  C   LYS B  44     -29.413  22.853 -54.917  1.00 29.97           C  
ATOM   3619  O   LYS B  44     -28.225  23.055 -54.691  1.00 26.69           O  
ATOM   3620  CB  LYS B  44     -30.921  24.558 -54.002  1.00 39.19           C  
ATOM   3621  CG  LYS B  44     -31.967  25.038 -53.007  1.00 44.55           C  
ATOM   3622  CD  LYS B  44     -32.269  26.517 -53.271  1.00 47.30           C  
ATOM   3623  CE  LYS B  44     -33.311  27.034 -52.311  1.00 49.11           C  
ATOM   3624  NZ  LYS B  44     -32.847  26.915 -50.902  1.00 51.12           N  
ATOM   3625  N   PRO B  45     -29.859  22.399 -56.097  1.00 29.26           N  
ATOM   3626  CA  PRO B  45     -29.024  22.103 -57.265  1.00 28.26           C  
ATOM   3627  C   PRO B  45     -28.474  23.445 -57.742  1.00 27.61           C  
ATOM   3628  O   PRO B  45     -29.234  24.367 -58.026  1.00 25.61           O  
ATOM   3629  CB  PRO B  45     -30.024  21.520 -58.262  1.00 28.62           C  
ATOM   3630  CG  PRO B  45     -31.118  20.980 -57.385  1.00 29.90           C  
ATOM   3631  CD  PRO B  45     -31.263  22.065 -56.378  1.00 28.31           C  
ATOM   3632  N   TRP B  46     -27.159  23.563 -57.826  1.00 29.21           N  
ATOM   3633  CA  TRP B  46     -26.578  24.827 -58.240  1.00 33.22           C  
ATOM   3634  C   TRP B  46     -25.794  24.659 -59.531  1.00 32.17           C  
ATOM   3635  O   TRP B  46     -25.939  25.445 -60.456  1.00 30.72           O  
ATOM   3636  CB  TRP B  46     -25.677  25.384 -57.133  1.00 34.94           C  
ATOM   3637  CG  TRP B  46     -25.765  26.874 -56.992  1.00 38.88           C  
ATOM   3638  CD1 TRP B  46     -24.741  27.786 -57.120  1.00 39.26           C  
ATOM   3639  CD2 TRP B  46     -26.934  27.631 -56.653  1.00 41.04           C  
ATOM   3640  NE1 TRP B  46     -25.210  29.058 -56.876  1.00 39.42           N  
ATOM   3641  CE2 TRP B  46     -26.550  28.991 -56.588  1.00 40.49           C  
ATOM   3642  CE3 TRP B  46     -28.272  27.292 -56.398  1.00 40.40           C  
ATOM   3643  CZ2 TRP B  46     -27.456  30.006 -56.274  1.00 40.85           C  
ATOM   3644  CZ3 TRP B  46     -29.170  28.302 -56.086  1.00 39.51           C  
ATOM   3645  CH2 TRP B  46     -28.758  29.642 -56.028  1.00 40.71           C  
ATOM   3646  N   ILE B  47     -24.968  23.628 -59.597  1.00 30.71           N  
ATOM   3647  CA  ILE B  47     -24.188  23.383 -60.798  1.00 29.91           C  
ATOM   3648  C   ILE B  47     -24.109  21.889 -61.050  1.00 32.61           C  
ATOM   3649  O   ILE B  47     -23.768  21.116 -60.154  1.00 33.49           O  
ATOM   3650  CB  ILE B  47     -22.746  23.921 -60.665  1.00 28.50           C  
ATOM   3651  CG1 ILE B  47     -22.744  25.445 -60.517  1.00 27.16           C  
ATOM   3652  CG2 ILE B  47     -21.952  23.532 -61.887  1.00 26.67           C  
ATOM   3653  CD1 ILE B  47     -21.348  26.034 -60.469  1.00 26.14           C  
ATOM   3654  N   TYR B  48     -24.431  21.478 -62.269  1.00 35.61           N  
ATOM   3655  CA  TYR B  48     -24.367  20.064 -62.605  1.00 36.97           C  
ATOM   3656  C   TYR B  48     -23.390  19.821 -63.755  1.00 36.87           C  
ATOM   3657  O   TYR B  48     -23.220  20.670 -64.636  1.00 33.45           O  
ATOM   3658  CB  TYR B  48     -25.769  19.538 -62.961  1.00 41.07           C  
ATOM   3659  CG  TYR B  48     -26.348  20.055 -64.273  1.00 45.74           C  
ATOM   3660  CD1 TYR B  48     -26.196  19.335 -65.467  1.00 46.73           C  
ATOM   3661  CD2 TYR B  48     -27.056  21.259 -64.318  1.00 47.43           C  
ATOM   3662  CE1 TYR B  48     -26.734  19.807 -66.673  1.00 47.32           C  
ATOM   3663  CE2 TYR B  48     -27.598  21.737 -65.511  1.00 48.65           C  
ATOM   3664  CZ  TYR B  48     -27.436  21.013 -66.687  1.00 49.58           C  
ATOM   3665  OH  TYR B  48     -27.967  21.524 -67.864  1.00 50.05           O  
ATOM   3666  N   ALA B  49     -22.737  18.665 -63.726  1.00 35.80           N  
ATOM   3667  CA  ALA B  49     -21.789  18.297 -64.770  1.00 36.06           C  
ATOM   3668  C   ALA B  49     -20.662  19.315 -64.888  1.00 37.10           C  
ATOM   3669  O   ALA B  49     -20.362  19.798 -65.982  1.00 37.77           O  
ATOM   3670  CB  ALA B  49     -22.498  18.166 -66.100  1.00 34.46           C  
ATOM   3671  N   THR B  50     -20.059  19.648 -63.751  1.00 36.81           N  
ATOM   3672  CA  THR B  50     -18.937  20.580 -63.696  1.00 34.83           C  
ATOM   3673  C   THR B  50     -19.174  22.047 -64.028  1.00 37.26           C  
ATOM   3674  O   THR B  50     -18.818  22.895 -63.222  1.00 37.72           O  
ATOM   3675  CB  THR B  50     -17.780  20.133 -64.606  1.00 33.21           C  
ATOM   3676  OG1 THR B  50     -17.519  18.741 -64.410  1.00 32.97           O  
ATOM   3677  CG2 THR B  50     -16.546  20.914 -64.275  1.00 31.63           C  
ATOM   3678  N   SER B  51     -19.742  22.362 -65.197  1.00 38.82           N  
ATOM   3679  CA  SER B  51     -19.936  23.770 -65.576  1.00 40.79           C  
ATOM   3680  C   SER B  51     -21.322  24.266 -65.996  1.00 41.16           C  
ATOM   3681  O   SER B  51     -21.452  25.415 -66.395  1.00 41.45           O  
ATOM   3682  CB  SER B  51     -18.951  24.129 -66.687  1.00 41.49           C  
ATOM   3683  OG  SER B  51     -19.082  23.251 -67.796  1.00 43.05           O  
ATOM   3684  N   ASN B  52     -22.346  23.427 -65.920  1.00 41.53           N  
ATOM   3685  CA  ASN B  52     -23.703  23.839 -66.302  1.00 40.21           C  
ATOM   3686  C   ASN B  52     -24.447  24.451 -65.128  1.00 39.60           C  
ATOM   3687  O   ASN B  52     -24.409  23.926 -64.022  1.00 42.44           O  
ATOM   3688  CB  ASN B  52     -24.485  22.632 -66.804  1.00 39.49           C  
ATOM   3689  CG  ASN B  52     -23.751  21.892 -67.870  1.00 38.07           C  
ATOM   3690  OD1 ASN B  52     -23.698  22.332 -69.011  1.00 39.74           O  
ATOM   3691  ND2 ASN B  52     -23.156  20.766 -67.507  1.00 38.74           N  
ATOM   3692  N   LEU B  53     -25.146  25.549 -65.363  1.00 40.37           N  
ATOM   3693  CA  LEU B  53     -25.887  26.188 -64.289  1.00 38.52           C  
ATOM   3694  C   LEU B  53     -27.293  25.610 -64.210  1.00 39.96           C  
ATOM   3695  O   LEU B  53     -27.930  25.386 -65.242  1.00 37.51           O  
ATOM   3696  CB  LEU B  53     -25.975  27.691 -64.539  1.00 37.98           C  
ATOM   3697  CG  LEU B  53     -24.665  28.474 -64.540  1.00 38.40           C  
ATOM   3698  CD1 LEU B  53     -24.790  29.645 -65.484  1.00 38.65           C  
ATOM   3699  CD2 LEU B  53     -24.342  28.937 -63.135  1.00 38.46           C  
ATOM   3700  N   ALA B  54     -27.772  25.362 -62.993  1.00 39.41           N  
ATOM   3701  CA  ALA B  54     -29.112  24.826 -62.791  1.00 41.81           C  
ATOM   3702  C   ALA B  54     -30.138  25.941 -62.991  1.00 44.42           C  
ATOM   3703  O   ALA B  54     -29.789  27.121 -62.955  1.00 46.68           O  
ATOM   3704  CB  ALA B  54     -29.233  24.250 -61.392  1.00 36.04           C  
ATOM   3705  N   SER B  55     -31.400  25.582 -63.201  1.00 47.99           N  
ATOM   3706  CA  SER B  55     -32.445  26.590 -63.405  1.00 50.50           C  
ATOM   3707  C   SER B  55     -32.587  27.544 -62.226  1.00 48.90           C  
ATOM   3708  O   SER B  55     -32.759  27.111 -61.082  1.00 48.81           O  
ATOM   3709  CB  SER B  55     -33.790  25.913 -63.654  1.00 54.10           C  
ATOM   3710  OG  SER B  55     -33.751  25.154 -64.846  1.00 58.05           O  
ATOM   3711  N   GLY B  56     -32.526  28.843 -62.501  1.00 47.80           N  
ATOM   3712  CA  GLY B  56     -32.667  29.824 -61.433  1.00 47.18           C  
ATOM   3713  C   GLY B  56     -31.365  30.429 -60.939  1.00 45.78           C  
ATOM   3714  O   GLY B  56     -31.360  31.526 -60.382  1.00 46.59           O  
ATOM   3715  N   VAL B  57     -30.264  29.711 -61.148  1.00 46.21           N  
ATOM   3716  CA  VAL B  57     -28.941  30.143 -60.715  1.00 47.22           C  
ATOM   3717  C   VAL B  57     -28.409  31.246 -61.614  1.00 39.84           C  
ATOM   3718  O   VAL B  57     -28.355  31.092 -62.828  1.00 42.05           O  
ATOM   3719  CB  VAL B  57     -27.967  28.961 -60.731  1.00 52.05           C  
ATOM   3720  CG1 VAL B  57     -26.617  29.379 -60.164  1.00 55.38           C  
ATOM   3721  CG2 VAL B  57     -28.572  27.801 -59.940  1.00 55.66           C  
ATOM   3722  N   PRO B  58     -27.997  32.373 -61.018  1.00 39.64           N  
ATOM   3723  CA  PRO B  58     -27.461  33.566 -61.686  1.00 38.92           C  
ATOM   3724  C   PRO B  58     -26.171  33.348 -62.476  1.00 38.34           C  
ATOM   3725  O   PRO B  58     -25.404  32.434 -62.190  1.00 36.29           O  
ATOM   3726  CB  PRO B  58     -27.278  34.548 -60.528  1.00 38.02           C  
ATOM   3727  CG  PRO B  58     -28.294  34.071 -59.508  1.00 37.83           C  
ATOM   3728  CD  PRO B  58     -28.076  32.594 -59.567  1.00 38.12           C  
ATOM   3729  N   VAL B  59     -25.925  34.211 -63.453  1.00 40.38           N  
ATOM   3730  CA  VAL B  59     -24.741  34.100 -64.294  1.00 49.01           C  
ATOM   3731  C   VAL B  59     -23.433  34.432 -63.560  1.00 49.84           C  
ATOM   3732  O   VAL B  59     -22.333  34.187 -64.085  1.00 47.05           O  
ATOM   3733  CB  VAL B  59     -24.884  35.011 -65.532  1.00 51.70           C  
ATOM   3734  CG1 VAL B  59     -23.886  34.599 -66.602  1.00 54.56           C  
ATOM   3735  CG2 VAL B  59     -26.298  34.925 -66.075  1.00 53.92           C  
ATOM   3736  N   ARG B  60     -23.555  34.982 -62.352  1.00 48.46           N  
ATOM   3737  CA  ARG B  60     -22.391  35.335 -61.537  1.00 48.07           C  
ATOM   3738  C   ARG B  60     -21.589  34.075 -61.219  1.00 49.34           C  
ATOM   3739  O   ARG B  60     -20.358  34.115 -61.086  1.00 50.63           O  
ATOM   3740  CB  ARG B  60     -22.823  35.981 -60.219  1.00 46.89           C  
ATOM   3741  CG  ARG B  60     -23.807  37.123 -60.343  1.00 46.06           C  
ATOM   3742  CD  ARG B  60     -24.029  37.715 -58.959  1.00 46.61           C  
ATOM   3743  NE  ARG B  60     -24.512  36.711 -58.021  1.00 44.66           N  
ATOM   3744  CZ  ARG B  60     -25.791  36.553 -57.697  1.00 46.19           C  
ATOM   3745  NH1 ARG B  60     -26.717  37.339 -58.232  1.00 46.39           N  
ATOM   3746  NH2 ARG B  60     -26.152  35.604 -56.841  1.00 46.71           N  
ATOM   3747  N   PHE B  61     -22.306  32.961 -61.095  1.00 46.45           N  
ATOM   3748  CA  PHE B  61     -21.699  31.676 -60.803  1.00 42.67           C  
ATOM   3749  C   PHE B  61     -21.205  30.986 -62.064  1.00 43.58           C  
ATOM   3750  O   PHE B  61     -21.730  31.199 -63.157  1.00 45.86           O  
ATOM   3751  CB  PHE B  61     -22.705  30.754 -60.123  1.00 37.70           C  
ATOM   3752  CG  PHE B  61     -23.112  31.197 -58.771  1.00 32.55           C  
ATOM   3753  CD1 PHE B  61     -24.089  32.173 -58.607  1.00 30.08           C  
ATOM   3754  CD2 PHE B  61     -22.526  30.626 -57.648  1.00 30.41           C  
ATOM   3755  CE1 PHE B  61     -24.482  32.568 -57.332  1.00 29.40           C  
ATOM   3756  CE2 PHE B  61     -22.908  31.013 -56.371  1.00 28.43           C  
ATOM   3757  CZ  PHE B  61     -23.887  31.983 -56.210  1.00 28.80           C  
ATOM   3758  N   SER B  62     -20.202  30.136 -61.894  1.00 44.29           N  
ATOM   3759  CA  SER B  62     -19.639  29.389 -63.001  1.00 43.06           C  
ATOM   3760  C   SER B  62     -18.827  28.245 -62.394  1.00 42.11           C  
ATOM   3761  O   SER B  62     -18.329  28.356 -61.271  1.00 43.05           O  
ATOM   3762  CB  SER B  62     -18.734  30.297 -63.829  1.00 45.06           C  
ATOM   3763  OG  SER B  62     -17.528  30.561 -63.130  1.00 47.12           O  
ATOM   3764  N   GLY B  63     -18.697  27.146 -63.123  1.00 40.45           N  
ATOM   3765  CA  GLY B  63     -17.937  26.029 -62.598  1.00 38.62           C  
ATOM   3766  C   GLY B  63     -16.848  25.609 -63.552  1.00 38.44           C  
ATOM   3767  O   GLY B  63     -16.986  25.753 -64.764  1.00 38.30           O  
ATOM   3768  N   SER B  64     -15.759  25.082 -63.022  1.00 38.91           N  
ATOM   3769  CA  SER B  64     -14.682  24.675 -63.897  1.00 41.64           C  
ATOM   3770  C   SER B  64     -13.815  23.589 -63.269  1.00 42.30           C  
ATOM   3771  O   SER B  64     -13.982  23.237 -62.102  1.00 43.25           O  
ATOM   3772  CB  SER B  64     -13.833  25.905 -64.252  1.00 43.03           C  
ATOM   3773  OG  SER B  64     -13.284  26.494 -63.083  1.00 44.38           O  
ATOM   3774  N   GLY B  65     -12.891  23.047 -64.049  1.00 41.69           N  
ATOM   3775  CA  GLY B  65     -12.021  22.026 -63.513  1.00 40.61           C  
ATOM   3776  C   GLY B  65     -12.132  20.729 -64.274  1.00 42.23           C  
ATOM   3777  O   GLY B  65     -12.991  20.566 -65.138  1.00 42.15           O  
ATOM   3778  N   SER B  66     -11.252  19.796 -63.957  1.00 42.01           N  
ATOM   3779  CA  SER B  66     -11.280  18.516 -64.619  1.00 43.68           C  
ATOM   3780  C   SER B  66     -10.532  17.495 -63.772  1.00 46.23           C  
ATOM   3781  O   SER B  66      -9.796  17.857 -62.854  1.00 45.55           O  
ATOM   3782  CB  SER B  66     -10.635  18.633 -66.001  1.00 43.45           C  
ATOM   3783  OG  SER B  66      -9.287  19.046 -65.897  1.00 43.90           O  
ATOM   3784  N   GLY B  67     -10.750  16.221 -64.077  1.00 46.58           N  
ATOM   3785  CA  GLY B  67     -10.078  15.153 -63.374  1.00 47.06           C  
ATOM   3786  C   GLY B  67     -10.157  15.143 -61.862  1.00 48.71           C  
ATOM   3787  O   GLY B  67     -11.187  14.798 -61.277  1.00 49.03           O  
ATOM   3788  N   THR B  68      -9.056  15.529 -61.229  1.00 49.90           N  
ATOM   3789  CA  THR B  68      -8.936  15.522 -59.785  1.00 50.42           C  
ATOM   3790  C   THR B  68      -9.146  16.884 -59.118  1.00 47.89           C  
ATOM   3791  O   THR B  68      -9.314  16.960 -57.898  1.00 47.07           O  
ATOM   3792  CB  THR B  68      -7.523  15.000 -59.411  1.00 53.54           C  
ATOM   3793  OG1 THR B  68      -7.496  14.599 -58.041  1.00 56.82           O  
ATOM   3794  CG2 THR B  68      -6.483  16.097 -59.631  1.00 56.00           C  
ATOM   3795  N   SER B  69      -9.132  17.958 -59.900  1.00 47.87           N  
ATOM   3796  CA  SER B  69      -9.291  19.289 -59.316  1.00 49.92           C  
ATOM   3797  C   SER B  69     -10.455  20.082 -59.887  1.00 44.98           C  
ATOM   3798  O   SER B  69     -10.655  20.094 -61.096  1.00 43.48           O  
ATOM   3799  CB  SER B  69      -8.003  20.094 -59.500  1.00 58.22           C  
ATOM   3800  OG  SER B  69      -8.183  21.399 -58.981  1.00 64.92           O  
ATOM   3801  N   TYR B  70     -11.211  20.759 -59.025  1.00 41.05           N  
ATOM   3802  CA  TYR B  70     -12.365  21.550 -59.473  1.00 38.65           C  
ATOM   3803  C   TYR B  70     -12.578  22.832 -58.668  1.00 40.23           C  
ATOM   3804  O   TYR B  70     -11.986  23.008 -57.601  1.00 39.16           O  
ATOM   3805  CB  TYR B  70     -13.650  20.711 -59.401  1.00 36.15           C  
ATOM   3806  CG  TYR B  70     -13.674  19.522 -60.339  1.00 34.35           C  
ATOM   3807  CD1 TYR B  70     -13.097  18.308 -59.973  1.00 31.30           C  
ATOM   3808  CD2 TYR B  70     -14.263  19.618 -61.601  1.00 32.59           C  
ATOM   3809  CE1 TYR B  70     -13.102  17.227 -60.831  1.00 30.25           C  
ATOM   3810  CE2 TYR B  70     -14.273  18.532 -62.468  1.00 32.16           C  
ATOM   3811  CZ  TYR B  70     -13.691  17.343 -62.076  1.00 30.59           C  
ATOM   3812  OH  TYR B  70     -13.706  16.274 -62.940  1.00 29.13           O  
ATOM   3813  N   SER B  71     -13.426  23.723 -59.186  1.00 39.98           N  
ATOM   3814  CA  SER B  71     -13.727  24.983 -58.508  1.00 40.64           C  
ATOM   3815  C   SER B  71     -15.066  25.607 -58.934  1.00 42.20           C  
ATOM   3816  O   SER B  71     -15.663  25.242 -59.954  1.00 42.65           O  
ATOM   3817  CB  SER B  71     -12.595  26.005 -58.733  1.00 40.67           C  
ATOM   3818  OG  SER B  71     -12.664  26.591 -60.018  1.00 40.18           O  
ATOM   3819  N   LEU B  72     -15.511  26.561 -58.122  1.00 41.93           N  
ATOM   3820  CA  LEU B  72     -16.747  27.298 -58.314  1.00 42.86           C  
ATOM   3821  C   LEU B  72     -16.381  28.760 -58.057  1.00 45.09           C  
ATOM   3822  O   LEU B  72     -15.837  29.083 -56.996  1.00 42.85           O  
ATOM   3823  CB  LEU B  72     -17.789  26.822 -57.298  1.00 45.52           C  
ATOM   3824  CG  LEU B  72     -18.937  27.740 -56.864  1.00 48.15           C  
ATOM   3825  CD1 LEU B  72     -19.659  28.295 -58.064  1.00 50.13           C  
ATOM   3826  CD2 LEU B  72     -19.893  26.951 -55.999  1.00 49.03           C  
ATOM   3827  N   THR B  73     -16.664  29.637 -59.022  1.00 45.30           N  
ATOM   3828  CA  THR B  73     -16.354  31.066 -58.897  1.00 46.04           C  
ATOM   3829  C   THR B  73     -17.634  31.885 -58.965  1.00 45.81           C  
ATOM   3830  O   THR B  73     -18.571  31.537 -59.680  1.00 47.11           O  
ATOM   3831  CB  THR B  73     -15.470  31.566 -60.066  1.00 47.62           C  
ATOM   3832  OG1 THR B  73     -15.072  30.452 -60.866  1.00 48.37           O  
ATOM   3833  CG2 THR B  73     -14.244  32.251 -59.558  1.00 47.45           C  
ATOM   3834  N   ILE B  74     -17.665  32.975 -58.215  1.00 44.41           N  
ATOM   3835  CA  ILE B  74     -18.798  33.887 -58.211  1.00 40.05           C  
ATOM   3836  C   ILE B  74     -18.200  35.242 -58.587  1.00 40.77           C  
ATOM   3837  O   ILE B  74     -17.271  35.722 -57.940  1.00 42.17           O  
ATOM   3838  CB  ILE B  74     -19.414  34.003 -56.818  1.00 37.48           C  
ATOM   3839  CG1 ILE B  74     -19.574  32.621 -56.202  1.00 33.12           C  
ATOM   3840  CG2 ILE B  74     -20.778  34.686 -56.892  1.00 34.75           C  
ATOM   3841  CD1 ILE B  74     -19.732  32.694 -54.715  1.00 32.13           C  
ATOM   3842  N   SER B  75     -18.729  35.844 -59.638  1.00 41.91           N  
ATOM   3843  CA  SER B  75     -18.237  37.125 -60.113  1.00 43.83           C  
ATOM   3844  C   SER B  75     -18.489  38.344 -59.226  1.00 47.27           C  
ATOM   3845  O   SER B  75     -17.569  39.100 -58.916  1.00 43.58           O  
ATOM   3846  CB  SER B  75     -18.809  37.401 -61.495  1.00 42.43           C  
ATOM   3847  OG  SER B  75     -17.846  37.081 -62.470  1.00 44.25           O  
ATOM   3848  N   ARG B  76     -19.743  38.541 -58.838  1.00 50.37           N  
ATOM   3849  CA  ARG B  76     -20.134  39.677 -58.010  1.00 54.49           C  
ATOM   3850  C   ARG B  76     -20.835  39.148 -56.780  1.00 52.36           C  
ATOM   3851  O   ARG B  76     -22.059  39.043 -56.754  1.00 55.60           O  
ATOM   3852  CB  ARG B  76     -21.104  40.578 -58.785  1.00 61.81           C  
ATOM   3853  CG  ARG B  76     -20.918  42.079 -58.568  1.00 67.18           C  
ATOM   3854  CD  ARG B  76     -22.028  42.859 -59.255  1.00 73.22           C  
ATOM   3855  NE  ARG B  76     -23.275  42.827 -58.493  1.00 78.92           N  
ATOM   3856  CZ  ARG B  76     -23.628  43.760 -57.615  1.00 82.38           C  
ATOM   3857  NH1 ARG B  76     -22.828  44.795 -57.392  1.00 83.82           N  
ATOM   3858  NH2 ARG B  76     -24.783  43.667 -56.967  1.00 84.43           N  
ATOM   3859  N   VAL B  77     -20.075  38.807 -55.757  1.00 48.85           N  
ATOM   3860  CA  VAL B  77     -20.704  38.285 -54.562  1.00 42.23           C  
ATOM   3861  C   VAL B  77     -21.841  39.203 -54.102  1.00 43.53           C  
ATOM   3862  O   VAL B  77     -21.662  40.408 -53.997  1.00 43.54           O  
ATOM   3863  CB  VAL B  77     -19.666  38.134 -53.462  1.00 37.88           C  
ATOM   3864  CG1 VAL B  77     -20.336  37.865 -52.149  1.00 35.46           C  
ATOM   3865  CG2 VAL B  77     -18.741  36.999 -53.816  1.00 35.53           C  
ATOM   3866  N   GLU B  78     -23.013  38.626 -53.852  1.00 45.22           N  
ATOM   3867  CA  GLU B  78     -24.186  39.380 -53.399  1.00 45.22           C  
ATOM   3868  C   GLU B  78     -24.696  38.792 -52.089  1.00 42.43           C  
ATOM   3869  O   GLU B  78     -24.493  37.617 -51.817  1.00 45.22           O  
ATOM   3870  CB  GLU B  78     -25.310  39.309 -54.436  1.00 50.07           C  
ATOM   3871  CG  GLU B  78     -25.488  40.569 -55.274  1.00 53.36           C  
ATOM   3872  CD  GLU B  78     -26.624  40.452 -56.289  1.00 54.83           C  
ATOM   3873  OE1 GLU B  78     -26.344  40.474 -57.509  1.00 55.52           O  
ATOM   3874  OE2 GLU B  78     -27.796  40.334 -55.867  1.00 55.45           O  
ATOM   3875  N   ALA B  79     -25.371  39.599 -51.285  1.00 39.31           N  
ATOM   3876  CA  ALA B  79     -25.887  39.127 -50.013  1.00 36.66           C  
ATOM   3877  C   ALA B  79     -26.525  37.740 -50.083  1.00 37.55           C  
ATOM   3878  O   ALA B  79     -26.245  36.881 -49.245  1.00 34.34           O  
ATOM   3879  CB  ALA B  79     -26.896  40.117 -49.476  1.00 34.58           C  
ATOM   3880  N   GLU B  80     -27.375  37.527 -51.085  1.00 39.71           N  
ATOM   3881  CA  GLU B  80     -28.088  36.260 -51.252  1.00 44.09           C  
ATOM   3882  C   GLU B  80     -27.202  35.036 -51.444  1.00 41.51           C  
ATOM   3883  O   GLU B  80     -27.679  33.901 -51.356  1.00 41.02           O  
ATOM   3884  CB  GLU B  80     -29.053  36.338 -52.438  1.00 50.00           C  
ATOM   3885  CG  GLU B  80     -29.944  37.570 -52.460  1.00 55.88           C  
ATOM   3886  CD  GLU B  80     -29.349  38.732 -53.259  1.00 58.02           C  
ATOM   3887  OE1 GLU B  80     -28.450  39.438 -52.738  1.00 57.82           O  
ATOM   3888  OE2 GLU B  80     -29.787  38.931 -54.419  1.00 58.43           O  
ATOM   3889  N   ASP B  81     -25.921  35.259 -51.711  1.00 39.49           N  
ATOM   3890  CA  ASP B  81     -25.006  34.148 -51.931  1.00 40.90           C  
ATOM   3891  C   ASP B  81     -24.480  33.520 -50.643  1.00 40.28           C  
ATOM   3892  O   ASP B  81     -23.834  32.470 -50.666  1.00 36.07           O  
ATOM   3893  CB  ASP B  81     -23.839  34.596 -52.807  1.00 43.59           C  
ATOM   3894  CG  ASP B  81     -24.288  35.047 -54.193  1.00 48.93           C  
ATOM   3895  OD1 ASP B  81     -25.229  34.432 -54.750  1.00 50.61           O  
ATOM   3896  OD2 ASP B  81     -23.695  36.010 -54.735  1.00 50.93           O  
ATOM   3897  N   ALA B  82     -24.753  34.168 -49.518  1.00 38.82           N  
ATOM   3898  CA  ALA B  82     -24.324  33.653 -48.233  1.00 42.56           C  
ATOM   3899  C   ALA B  82     -25.036  32.320 -47.967  1.00 46.43           C  
ATOM   3900  O   ALA B  82     -26.264  32.265 -47.871  1.00 45.89           O  
ATOM   3901  CB  ALA B  82     -24.660  34.657 -47.139  1.00 37.91           C  
ATOM   3902  N   ALA B  83     -24.252  31.252 -47.856  1.00 47.75           N  
ATOM   3903  CA  ALA B  83     -24.773  29.916 -47.585  1.00 47.03           C  
ATOM   3904  C   ALA B  83     -23.565  28.993 -47.552  1.00 45.66           C  
ATOM   3905  O   ALA B  83     -22.429  29.461 -47.463  1.00 48.70           O  
ATOM   3906  CB  ALA B  83     -25.724  29.488 -48.705  1.00 51.30           C  
ATOM   3907  N   THR B  84     -23.799  27.686 -47.605  1.00 43.65           N  
ATOM   3908  CA  THR B  84     -22.692  26.731 -47.609  1.00 39.41           C  
ATOM   3909  C   THR B  84     -22.762  26.041 -48.947  1.00 40.32           C  
ATOM   3910  O   THR B  84     -23.841  25.699 -49.414  1.00 37.31           O  
ATOM   3911  CB  THR B  84     -22.842  25.691 -46.505  1.00 36.09           C  
ATOM   3912  OG1 THR B  84     -23.013  26.364 -45.259  1.00 38.46           O  
ATOM   3913  CG2 THR B  84     -21.609  24.810 -46.405  1.00 36.38           C  
ATOM   3914  N   TYR B  85     -21.619  25.844 -49.581  1.00 40.31           N  
ATOM   3915  CA  TYR B  85     -21.640  25.214 -50.884  1.00 38.85           C  
ATOM   3916  C   TYR B  85     -21.031  23.840 -50.833  1.00 41.49           C  
ATOM   3917  O   TYR B  85     -19.864  23.679 -50.456  1.00 44.62           O  
ATOM   3918  CB  TYR B  85     -20.928  26.101 -51.897  1.00 35.41           C  
ATOM   3919  CG  TYR B  85     -21.686  27.375 -52.185  1.00 31.93           C  
ATOM   3920  CD1 TYR B  85     -21.499  28.523 -51.412  1.00 29.72           C  
ATOM   3921  CD2 TYR B  85     -22.619  27.426 -53.222  1.00 31.24           C  
ATOM   3922  CE1 TYR B  85     -22.232  29.694 -51.672  1.00 30.76           C  
ATOM   3923  CE2 TYR B  85     -23.350  28.585 -53.488  1.00 29.25           C  
ATOM   3924  CZ  TYR B  85     -23.156  29.715 -52.716  1.00 28.94           C  
ATOM   3925  OH  TYR B  85     -23.881  30.852 -53.004  1.00 27.23           O  
ATOM   3926  N   TYR B  86     -21.825  22.844 -51.217  1.00 41.57           N  
ATOM   3927  CA  TYR B  86     -21.388  21.462 -51.180  1.00 35.35           C  
ATOM   3928  C   TYR B  86     -20.960  20.874 -52.510  1.00 34.18           C  
ATOM   3929  O   TYR B  86     -21.626  21.011 -53.542  1.00 35.97           O  
ATOM   3930  CB  TYR B  86     -22.483  20.595 -50.565  1.00 35.46           C  
ATOM   3931  CG  TYR B  86     -22.680  20.841 -49.091  1.00 35.66           C  
ATOM   3932  CD1 TYR B  86     -23.758  21.596 -48.630  1.00 35.30           C  
ATOM   3933  CD2 TYR B  86     -21.780  20.322 -48.151  1.00 35.23           C  
ATOM   3934  CE1 TYR B  86     -23.940  21.827 -47.272  1.00 36.04           C  
ATOM   3935  CE2 TYR B  86     -21.950  20.547 -46.800  1.00 35.39           C  
ATOM   3936  CZ  TYR B  86     -23.033  21.300 -46.363  1.00 36.06           C  
ATOM   3937  OH  TYR B  86     -23.215  21.518 -45.015  1.00 37.14           O  
ATOM   3938  N   CYS B  87     -19.825  20.198 -52.451  1.00 35.20           N  
ATOM   3939  CA  CYS B  87     -19.209  19.550 -53.591  1.00 36.24           C  
ATOM   3940  C   CYS B  87     -19.811  18.139 -53.658  1.00 32.86           C  
ATOM   3941  O   CYS B  87     -20.135  17.578 -52.619  1.00 28.37           O  
ATOM   3942  CB  CYS B  87     -17.698  19.506 -53.328  1.00 41.98           C  
ATOM   3943  SG  CYS B  87     -16.785  19.011 -54.793  1.00 51.78           S  
ATOM   3944  N   GLN B  88     -19.967  17.556 -54.848  1.00 31.16           N  
ATOM   3945  CA  GLN B  88     -20.552  16.201 -54.949  1.00 33.30           C  
ATOM   3946  C   GLN B  88     -20.142  15.416 -56.190  1.00 35.22           C  
ATOM   3947  O   GLN B  88     -20.109  15.948 -57.296  1.00 34.55           O  
ATOM   3948  CB  GLN B  88     -22.083  16.265 -54.897  1.00 35.01           C  
ATOM   3949  CG  GLN B  88     -22.769  14.900 -54.838  1.00 33.88           C  
ATOM   3950  CD  GLN B  88     -23.349  14.468 -56.178  1.00 33.39           C  
ATOM   3951  OE1 GLN B  88     -23.089  13.359 -56.658  1.00 30.98           O  
ATOM   3952  NE2 GLN B  88     -24.150  15.344 -56.784  1.00 31.66           N  
ATOM   3953  N   GLN B  89     -19.862  14.134 -56.008  1.00 35.39           N  
ATOM   3954  CA  GLN B  89     -19.426  13.319 -57.123  1.00 38.27           C  
ATOM   3955  C   GLN B  89     -20.228  12.022 -57.353  1.00 40.90           C  
ATOM   3956  O   GLN B  89     -20.686  11.380 -56.398  1.00 38.22           O  
ATOM   3957  CB  GLN B  89     -17.919  13.050 -56.950  1.00 40.24           C  
ATOM   3958  CG  GLN B  89     -17.417  11.718 -57.462  1.00 42.71           C  
ATOM   3959  CD  GLN B  89     -17.659  10.598 -56.475  1.00 42.69           C  
ATOM   3960  OE1 GLN B  89     -18.025  10.824 -55.325  1.00 43.67           O  
ATOM   3961  NE2 GLN B  89     -17.447   9.382 -56.923  1.00 44.75           N  
ATOM   3962  N   TRP B  90     -20.389  11.657 -58.631  1.00 40.49           N  
ATOM   3963  CA  TRP B  90     -21.136  10.465 -59.052  1.00 43.04           C  
ATOM   3964  C   TRP B  90     -20.335   9.318 -59.687  1.00 47.25           C  
ATOM   3965  O   TRP B  90     -20.829   8.196 -59.766  1.00 46.87           O  
ATOM   3966  CB  TRP B  90     -22.211  10.851 -60.071  1.00 41.94           C  
ATOM   3967  CG  TRP B  90     -23.480  11.371 -59.518  1.00 40.66           C  
ATOM   3968  CD1 TRP B  90     -23.954  12.651 -59.610  1.00 40.46           C  
ATOM   3969  CD2 TRP B  90     -24.492  10.616 -58.855  1.00 39.81           C  
ATOM   3970  NE1 TRP B  90     -25.208  12.736 -59.056  1.00 39.93           N  
ATOM   3971  CE2 TRP B  90     -25.564  11.502 -58.585  1.00 39.17           C  
ATOM   3972  CE3 TRP B  90     -24.604   9.275 -58.468  1.00 39.41           C  
ATOM   3973  CZ2 TRP B  90     -26.729  11.092 -57.939  1.00 39.55           C  
ATOM   3974  CZ3 TRP B  90     -25.769   8.866 -57.825  1.00 39.52           C  
ATOM   3975  CH2 TRP B  90     -26.817   9.773 -57.571  1.00 39.57           C  
ATOM   3976  N   THR B  91     -19.113   9.581 -60.137  1.00 49.13           N  
ATOM   3977  CA  THR B  91     -18.330   8.547 -60.809  1.00 49.97           C  
ATOM   3978  C   THR B  91     -18.067   7.250 -60.019  1.00 48.50           C  
ATOM   3979  O   THR B  91     -17.839   6.197 -60.622  1.00 51.40           O  
ATOM   3980  CB  THR B  91     -16.979   9.138 -61.350  1.00 51.63           C  
ATOM   3981  OG1 THR B  91     -15.902   8.769 -60.485  1.00 52.44           O  
ATOM   3982  CG2 THR B  91     -17.041  10.663 -61.414  1.00 51.10           C  
ATOM   3983  N   SER B  92     -18.097   7.313 -58.690  1.00 49.73           N  
ATOM   3984  CA  SER B  92     -17.882   6.119 -57.879  1.00 52.89           C  
ATOM   3985  C   SER B  92     -19.086   5.784 -57.019  1.00 50.88           C  
ATOM   3986  O   SER B  92     -19.900   6.637 -56.709  1.00 45.69           O  
ATOM   3987  CB  SER B  92     -16.652   6.266 -56.981  1.00 59.01           C  
ATOM   3988  OG  SER B  92     -15.445   6.044 -57.709  1.00 67.41           O  
ATOM   3989  N   ASN B  93     -19.210   4.523 -56.650  1.00 49.60           N  
ATOM   3990  CA  ASN B  93     -20.310   4.091 -55.819  1.00 51.81           C  
ATOM   3991  C   ASN B  93     -19.650   3.673 -54.506  1.00 52.94           C  
ATOM   3992  O   ASN B  93     -18.770   2.815 -54.499  1.00 59.10           O  
ATOM   3993  CB  ASN B  93     -20.999   2.900 -56.480  1.00 49.79           C  
ATOM   3994  CG  ASN B  93     -22.071   2.302 -55.622  1.00 45.22           C  
ATOM   3995  OD1 ASN B  93     -22.733   3.007 -54.864  1.00 44.17           O  
ATOM   3996  ND2 ASN B  93     -22.262   0.993 -55.738  1.00 43.53           N  
ATOM   3997  N   PRO B  94     -20.087   4.253 -53.370  1.00 49.72           N  
ATOM   3998  CA  PRO B  94     -21.172   5.230 -53.284  1.00 44.00           C  
ATOM   3999  C   PRO B  94     -20.786   6.638 -53.689  1.00 42.30           C  
ATOM   4000  O   PRO B  94     -19.615   7.016 -53.653  1.00 49.51           O  
ATOM   4001  CB  PRO B  94     -21.560   5.176 -51.816  1.00 39.85           C  
ATOM   4002  CG  PRO B  94     -20.233   5.130 -51.171  1.00 37.70           C  
ATOM   4003  CD  PRO B  94     -19.457   4.114 -52.042  1.00 42.07           C  
ATOM   4004  N   PRO B  95     -21.779   7.419 -54.128  1.00 40.43           N  
ATOM   4005  CA  PRO B  95     -21.520   8.801 -54.525  1.00 39.03           C  
ATOM   4006  C   PRO B  95     -21.271   9.587 -53.216  1.00 42.61           C  
ATOM   4007  O   PRO B  95     -21.907   9.332 -52.188  1.00 40.54           O  
ATOM   4008  CB  PRO B  95     -22.805   9.184 -55.260  1.00 32.69           C  
ATOM   4009  CG  PRO B  95     -23.838   8.345 -54.589  1.00 31.02           C  
ATOM   4010  CD  PRO B  95     -23.156   7.017 -54.460  1.00 34.21           C  
ATOM   4011  N   THR B  96     -20.352  10.541 -53.242  1.00 45.15           N  
ATOM   4012  CA  THR B  96     -20.049  11.279 -52.029  1.00 50.09           C  
ATOM   4013  C   THR B  96     -20.143  12.791 -52.157  1.00 52.97           C  
ATOM   4014  O   THR B  96     -20.082  13.343 -53.262  1.00 53.34           O  
ATOM   4015  CB  THR B  96     -18.647  10.941 -51.545  1.00 50.86           C  
ATOM   4016  OG1 THR B  96     -17.708  11.326 -52.555  1.00 49.81           O  
ATOM   4017  CG2 THR B  96     -18.524   9.445 -51.285  1.00 50.08           C  
ATOM   4018  N   PHE B  97     -20.294  13.444 -51.006  1.00 51.54           N  
ATOM   4019  CA  PHE B  97     -20.374  14.898 -50.907  1.00 48.10           C  
ATOM   4020  C   PHE B  97     -19.124  15.425 -50.184  1.00 49.12           C  
ATOM   4021  O   PHE B  97     -18.498  14.705 -49.401  1.00 53.35           O  
ATOM   4022  CB  PHE B  97     -21.607  15.325 -50.095  1.00 45.01           C  
ATOM   4023  CG  PHE B  97     -22.902  15.242 -50.850  1.00 42.10           C  
ATOM   4024  CD1 PHE B  97     -23.591  14.042 -50.949  1.00 39.89           C  
ATOM   4025  CD2 PHE B  97     -23.439  16.374 -51.462  1.00 40.82           C  
ATOM   4026  CE1 PHE B  97     -24.799  13.971 -51.643  1.00 39.88           C  
ATOM   4027  CE2 PHE B  97     -24.647  16.312 -52.160  1.00 39.54           C  
ATOM   4028  CZ  PHE B  97     -25.327  15.106 -52.248  1.00 39.58           C  
ATOM   4029  N   GLY B  98     -18.774  16.688 -50.436  1.00 50.29           N  
ATOM   4030  CA  GLY B  98     -17.639  17.303 -49.767  1.00 42.73           C  
ATOM   4031  C   GLY B  98     -18.087  17.949 -48.461  1.00 40.86           C  
ATOM   4032  O   GLY B  98     -19.292  18.097 -48.216  1.00 39.87           O  
ATOM   4033  N   GLY B  99     -17.121  18.328 -47.620  1.00 40.43           N  
ATOM   4034  CA  GLY B  99     -17.434  18.939 -46.341  1.00 36.88           C  
ATOM   4035  C   GLY B  99     -18.049  20.323 -46.427  1.00 36.68           C  
ATOM   4036  O   GLY B  99     -18.589  20.811 -45.431  1.00 38.29           O  
ATOM   4037  N   GLY B 100     -17.963  20.958 -47.598  1.00 34.25           N  
ATOM   4038  CA  GLY B 100     -18.539  22.278 -47.790  1.00 32.68           C  
ATOM   4039  C   GLY B 100     -17.662  23.486 -47.466  1.00 34.29           C  
ATOM   4040  O   GLY B 100     -16.665  23.379 -46.761  1.00 31.24           O  
ATOM   4041  N   THR B 101     -18.034  24.639 -48.019  1.00 36.10           N  
ATOM   4042  CA  THR B 101     -17.350  25.899 -47.774  1.00 44.31           C  
ATOM   4043  C   THR B 101     -18.453  26.920 -47.472  1.00 44.64           C  
ATOM   4044  O   THR B 101     -19.310  27.186 -48.308  1.00 40.90           O  
ATOM   4045  CB  THR B 101     -16.536  26.376 -48.998  1.00 47.08           C  
ATOM   4046  OG1 THR B 101     -17.375  26.375 -50.152  1.00 52.36           O  
ATOM   4047  CG2 THR B 101     -15.339  25.473 -49.247  1.00 50.38           C  
ATOM   4048  N   LYS B 102     -18.444  27.460 -46.260  1.00 44.42           N  
ATOM   4049  CA  LYS B 102     -19.442  28.436 -45.838  1.00 47.00           C  
ATOM   4050  C   LYS B 102     -18.996  29.816 -46.289  1.00 48.32           C  
ATOM   4051  O   LYS B 102     -17.890  30.251 -45.968  1.00 49.59           O  
ATOM   4052  CB  LYS B 102     -19.577  28.396 -44.314  1.00 47.60           C  
ATOM   4053  CG  LYS B 102     -20.635  29.290 -43.716  1.00 45.42           C  
ATOM   4054  CD  LYS B 102     -20.964  28.809 -42.293  1.00 45.44           C  
ATOM   4055  CE  LYS B 102     -21.997  29.692 -41.612  1.00 45.45           C  
ATOM   4056  NZ  LYS B 102     -21.471  31.086 -41.531  1.00 46.36           N  
ATOM   4057  N   LEU B 103     -19.856  30.498 -47.034  1.00 47.27           N  
ATOM   4058  CA  LEU B 103     -19.549  31.827 -47.546  1.00 42.46           C  
ATOM   4059  C   LEU B 103     -20.214  32.901 -46.683  1.00 39.01           C  
ATOM   4060  O   LEU B 103     -21.441  32.938 -46.572  1.00 43.76           O  
ATOM   4061  CB  LEU B 103     -20.066  31.945 -48.985  1.00 40.92           C  
ATOM   4062  CG  LEU B 103     -19.707  33.197 -49.775  1.00 38.26           C  
ATOM   4063  CD1 LEU B 103     -18.296  33.024 -50.317  1.00 38.09           C  
ATOM   4064  CD2 LEU B 103     -20.684  33.398 -50.917  1.00 36.27           C  
ATOM   4065  N   GLU B 104     -19.417  33.769 -46.072  1.00 38.83           N  
ATOM   4066  CA  GLU B 104     -19.976  34.834 -45.250  1.00 39.39           C  
ATOM   4067  C   GLU B 104     -19.744  36.150 -45.978  1.00 34.60           C  
ATOM   4068  O   GLU B 104     -18.713  36.328 -46.617  1.00 30.85           O  
ATOM   4069  CB  GLU B 104     -19.302  34.869 -43.881  1.00 44.52           C  
ATOM   4070  CG  GLU B 104     -18.524  33.607 -43.553  1.00 54.23           C  
ATOM   4071  CD  GLU B 104     -17.982  33.590 -42.126  1.00 59.15           C  
ATOM   4072  OE1 GLU B 104     -18.535  32.833 -41.291  1.00 60.03           O  
ATOM   4073  OE2 GLU B 104     -17.007  34.336 -41.841  1.00 60.39           O  
ATOM   4074  N   ILE B 105     -20.699  37.063 -45.889  1.00 32.29           N  
ATOM   4075  CA  ILE B 105     -20.574  38.342 -46.558  1.00 39.01           C  
ATOM   4076  C   ILE B 105     -19.999  39.396 -45.626  1.00 43.23           C  
ATOM   4077  O   ILE B 105     -20.660  39.838 -44.691  1.00 41.05           O  
ATOM   4078  CB  ILE B 105     -21.940  38.847 -47.049  1.00 39.00           C  
ATOM   4079  CG1 ILE B 105     -22.657  37.731 -47.798  1.00 40.04           C  
ATOM   4080  CG2 ILE B 105     -21.755  40.049 -47.959  1.00 39.79           C  
ATOM   4081  CD1 ILE B 105     -21.853  37.157 -48.946  1.00 39.07           C  
ATOM   4082  N   LYS B 106     -18.763  39.796 -45.879  1.00 43.84           N  
ATOM   4083  CA  LYS B 106     -18.118  40.811 -45.064  1.00 46.43           C  
ATOM   4084  C   LYS B 106     -18.734  42.166 -45.434  1.00 43.37           C  
ATOM   4085  O   LYS B 106     -18.154  42.905 -46.231  1.00 46.89           O  
ATOM   4086  CB  LYS B 106     -16.605  40.812 -45.355  1.00 51.39           C  
ATOM   4087  CG  LYS B 106     -15.696  40.675 -44.135  1.00 53.56           C  
ATOM   4088  CD  LYS B 106     -14.964  41.985 -43.830  1.00 57.88           C  
ATOM   4089  CE  LYS B 106     -13.957  41.831 -42.688  1.00 59.72           C  
ATOM   4090  NZ  LYS B 106     -13.045  43.004 -42.560  1.00 60.25           N  
ATOM   4091  N   ARG B 107     -19.899  42.491 -44.877  1.00 39.27           N  
ATOM   4092  CA  ARG B 107     -20.544  43.771 -45.189  1.00 34.86           C  
ATOM   4093  C   ARG B 107     -20.051  44.930 -44.338  1.00 34.27           C  
ATOM   4094  O   ARG B 107     -19.072  44.816 -43.600  1.00 32.59           O  
ATOM   4095  CB  ARG B 107     -22.056  43.690 -45.023  1.00 30.07           C  
ATOM   4096  CG  ARG B 107     -22.501  43.358 -43.626  1.00 29.27           C  
ATOM   4097  CD  ARG B 107     -23.907  43.861 -43.421  1.00 29.50           C  
ATOM   4098  NE  ARG B 107     -23.913  45.256 -42.985  1.00 29.97           N  
ATOM   4099  CZ  ARG B 107     -24.836  46.153 -43.320  1.00 29.34           C  
ATOM   4100  NH1 ARG B 107     -25.843  45.811 -44.111  1.00 28.93           N  
ATOM   4101  NH2 ARG B 107     -24.759  47.392 -42.848  1.00 28.71           N  
ATOM   4102  N   THR B 108     -20.758  46.047 -44.438  1.00 35.76           N  
ATOM   4103  CA  THR B 108     -20.396  47.240 -43.690  1.00 38.87           C  
ATOM   4104  C   THR B 108     -20.857  47.220 -42.242  1.00 36.93           C  
ATOM   4105  O   THR B 108     -21.884  46.628 -41.925  1.00 36.54           O  
ATOM   4106  CB  THR B 108     -20.945  48.493 -44.379  1.00 41.24           C  
ATOM   4107  OG1 THR B 108     -19.863  49.400 -44.588  1.00 42.30           O  
ATOM   4108  CG2 THR B 108     -22.028  49.176 -43.526  1.00 41.18           C  
ATOM   4109  N   VAL B 109     -20.097  47.880 -41.373  1.00 35.99           N  
ATOM   4110  CA  VAL B 109     -20.423  47.928 -39.949  1.00 36.25           C  
ATOM   4111  C   VAL B 109     -21.843  48.420 -39.648  1.00 30.25           C  
ATOM   4112  O   VAL B 109     -22.289  49.426 -40.190  1.00 29.26           O  
ATOM   4113  CB  VAL B 109     -19.419  48.823 -39.182  1.00 37.22           C  
ATOM   4114  CG1 VAL B 109     -19.899  49.045 -37.765  1.00 40.02           C  
ATOM   4115  CG2 VAL B 109     -18.049  48.154 -39.151  1.00 40.89           C  
ATOM   4116  N   ALA B 110     -22.531  47.703 -38.766  1.00 28.46           N  
ATOM   4117  CA  ALA B 110     -23.899  48.038 -38.374  1.00 30.53           C  
ATOM   4118  C   ALA B 110     -24.184  47.859 -36.869  1.00 29.99           C  
ATOM   4119  O   ALA B 110     -24.088  46.765 -36.323  1.00 25.84           O  
ATOM   4120  CB  ALA B 110     -24.892  47.203 -39.195  1.00 26.54           C  
ATOM   4121  N   ALA B 111     -24.542  48.948 -36.209  1.00 30.83           N  
ATOM   4122  CA  ALA B 111     -24.843  48.898 -34.790  1.00 34.79           C  
ATOM   4123  C   ALA B 111     -26.232  48.299 -34.584  1.00 35.11           C  
ATOM   4124  O   ALA B 111     -27.150  48.538 -35.374  1.00 39.05           O  
ATOM   4125  CB  ALA B 111     -24.783  50.295 -34.200  1.00 32.55           C  
ATOM   4126  N   PRO B 112     -26.396  47.493 -33.530  1.00 33.08           N  
ATOM   4127  CA  PRO B 112     -27.696  46.887 -33.266  1.00 32.61           C  
ATOM   4128  C   PRO B 112     -28.668  47.852 -32.569  1.00 34.94           C  
ATOM   4129  O   PRO B 112     -28.261  48.785 -31.867  1.00 36.43           O  
ATOM   4130  CB  PRO B 112     -27.329  45.694 -32.380  1.00 29.30           C  
ATOM   4131  CG  PRO B 112     -26.220  46.254 -31.568  1.00 27.75           C  
ATOM   4132  CD  PRO B 112     -25.368  46.902 -32.653  1.00 31.11           C  
ATOM   4133  N   SER B 113     -29.957  47.638 -32.811  1.00 36.32           N  
ATOM   4134  CA  SER B 113     -31.002  48.403 -32.152  1.00 37.20           C  
ATOM   4135  C   SER B 113     -31.252  47.409 -31.046  1.00 36.38           C  
ATOM   4136  O   SER B 113     -31.411  46.228 -31.343  1.00 37.91           O  
ATOM   4137  CB  SER B 113     -32.238  48.504 -33.037  1.00 39.86           C  
ATOM   4138  OG  SER B 113     -31.914  49.100 -34.279  1.00 42.72           O  
ATOM   4139  N   VAL B 114     -31.259  47.818 -29.785  1.00 36.17           N  
ATOM   4140  CA  VAL B 114     -31.500  46.812 -28.751  1.00 37.66           C  
ATOM   4141  C   VAL B 114     -32.826  47.020 -28.017  1.00 37.84           C  
ATOM   4142  O   VAL B 114     -33.263  48.144 -27.817  1.00 34.98           O  
ATOM   4143  CB  VAL B 114     -30.316  46.746 -27.737  1.00 36.24           C  
ATOM   4144  CG1 VAL B 114     -29.300  47.814 -28.076  1.00 38.12           C  
ATOM   4145  CG2 VAL B 114     -30.815  46.892 -26.316  1.00 37.06           C  
ATOM   4146  N   PHE B 115     -33.468  45.917 -27.645  1.00 40.63           N  
ATOM   4147  CA  PHE B 115     -34.750  45.951 -26.945  1.00 45.40           C  
ATOM   4148  C   PHE B 115     -34.735  44.968 -25.779  1.00 49.78           C  
ATOM   4149  O   PHE B 115     -34.181  43.877 -25.887  1.00 49.50           O  
ATOM   4150  CB  PHE B 115     -35.890  45.551 -27.885  1.00 43.69           C  
ATOM   4151  CG  PHE B 115     -36.032  46.434 -29.091  1.00 41.81           C  
ATOM   4152  CD1 PHE B 115     -35.344  46.153 -30.273  1.00 41.43           C  
ATOM   4153  CD2 PHE B 115     -36.897  47.524 -29.061  1.00 41.31           C  
ATOM   4154  CE1 PHE B 115     -35.531  46.947 -31.419  1.00 42.36           C  
ATOM   4155  CE2 PHE B 115     -37.093  48.324 -30.189  1.00 41.18           C  
ATOM   4156  CZ  PHE B 115     -36.412  48.037 -31.374  1.00 41.30           C  
ATOM   4157  N   ILE B 116     -35.341  45.347 -24.663  1.00 50.35           N  
ATOM   4158  CA  ILE B 116     -35.406  44.454 -23.513  1.00 44.65           C  
ATOM   4159  C   ILE B 116     -36.879  44.191 -23.195  1.00 47.99           C  
ATOM   4160  O   ILE B 116     -37.655  45.126 -22.980  1.00 53.65           O  
ATOM   4161  CB  ILE B 116     -34.729  45.074 -22.282  1.00 41.86           C  
ATOM   4162  CG1 ILE B 116     -34.887  44.128 -21.085  1.00 36.89           C  
ATOM   4163  CG2 ILE B 116     -35.321  46.449 -22.006  1.00 36.51           C  
ATOM   4164  CD1 ILE B 116     -33.882  44.348 -19.971  1.00 32.58           C  
ATOM   4165  N   PHE B 117     -37.273  42.923 -23.182  1.00 51.63           N  
ATOM   4166  CA  PHE B 117     -38.660  42.562 -22.905  1.00 51.45           C  
ATOM   4167  C   PHE B 117     -38.857  42.024 -21.506  1.00 49.59           C  
ATOM   4168  O   PHE B 117     -38.103  41.172 -21.042  1.00 44.57           O  
ATOM   4169  CB  PHE B 117     -39.153  41.512 -23.900  1.00 57.86           C  
ATOM   4170  CG  PHE B 117     -39.022  41.918 -25.335  1.00 65.97           C  
ATOM   4171  CD1 PHE B 117     -37.927  41.507 -26.093  1.00 69.49           C  
ATOM   4172  CD2 PHE B 117     -39.999  42.702 -25.929  1.00 68.56           C  
ATOM   4173  CE1 PHE B 117     -37.810  41.873 -27.429  1.00 70.27           C  
ATOM   4174  CE2 PHE B 117     -39.892  43.074 -27.259  1.00 70.52           C  
ATOM   4175  CZ  PHE B 117     -38.792  42.658 -28.014  1.00 70.90           C  
ATOM   4176  N   PRO B 118     -39.895  42.504 -20.814  1.00 52.85           N  
ATOM   4177  CA  PRO B 118     -40.165  42.041 -19.456  1.00 58.07           C  
ATOM   4178  C   PRO B 118     -40.947  40.741 -19.528  1.00 61.59           C  
ATOM   4179  O   PRO B 118     -41.605  40.454 -20.532  1.00 55.39           O  
ATOM   4180  CB  PRO B 118     -41.009  43.171 -18.858  1.00 59.29           C  
ATOM   4181  CG  PRO B 118     -40.727  44.364 -19.780  1.00 61.25           C  
ATOM   4182  CD  PRO B 118     -40.718  43.681 -21.111  1.00 57.85           C  
ATOM   4183  N   PRO B 119     -40.869  39.913 -18.474  1.00 57.82           N  
ATOM   4184  CA  PRO B 119     -41.631  38.659 -18.528  1.00 63.70           C  
ATOM   4185  C   PRO B 119     -43.150  38.940 -18.447  1.00 68.72           C  
ATOM   4186  O   PRO B 119     -43.604  39.805 -17.684  1.00 74.11           O  
ATOM   4187  CB  PRO B 119     -41.081  37.878 -17.333  1.00 63.24           C  
ATOM   4188  CG  PRO B 119     -40.655  38.963 -16.375  1.00 58.99           C  
ATOM   4189  CD  PRO B 119     -39.981  39.946 -17.295  1.00 60.04           C  
ATOM   4190  N   SER B 120     -43.932  38.213 -19.239  1.00 69.95           N  
ATOM   4191  CA  SER B 120     -45.377  38.418 -19.249  1.00 64.38           C  
ATOM   4192  C   SER B 120     -46.027  37.949 -17.960  1.00 62.75           C  
ATOM   4193  O   SER B 120     -45.620  36.944 -17.375  1.00 63.56           O  
ATOM   4194  CB  SER B 120     -46.018  37.706 -20.449  1.00 62.76           C  
ATOM   4195  OG  SER B 120     -45.710  36.323 -20.467  1.00 62.78           O  
ATOM   4196  N   ASP B 121     -47.043  38.679 -17.515  1.00 65.28           N  
ATOM   4197  CA  ASP B 121     -47.734  38.311 -16.286  1.00 65.91           C  
ATOM   4198  C   ASP B 121     -48.280  36.894 -16.314  1.00 62.96           C  
ATOM   4199  O   ASP B 121     -48.548  36.313 -15.265  1.00 63.77           O  
ATOM   4200  CB  ASP B 121     -48.863  39.287 -16.010  1.00 69.10           C  
ATOM   4201  CG  ASP B 121     -48.351  40.651 -15.597  1.00 72.25           C  
ATOM   4202  OD1 ASP B 121     -47.587  40.720 -14.612  1.00 72.65           O  
ATOM   4203  OD2 ASP B 121     -48.707  41.655 -16.253  1.00 73.68           O  
ATOM   4204  N   GLU B 122     -48.442  36.341 -17.512  1.00 64.93           N  
ATOM   4205  CA  GLU B 122     -48.955  34.984 -17.660  1.00 68.27           C  
ATOM   4206  C   GLU B 122     -47.881  33.979 -17.274  1.00 66.99           C  
ATOM   4207  O   GLU B 122     -48.168  32.945 -16.667  1.00 64.75           O  
ATOM   4208  CB  GLU B 122     -49.380  34.728 -19.102  1.00 74.34           C  
ATOM   4209  CG  GLU B 122     -50.365  33.582 -19.242  1.00 80.15           C  
ATOM   4210  CD  GLU B 122     -50.503  33.104 -20.674  1.00 82.09           C  
ATOM   4211  OE1 GLU B 122     -50.726  33.950 -21.568  1.00 82.00           O  
ATOM   4212  OE2 GLU B 122     -50.392  31.878 -20.903  1.00 82.09           O  
ATOM   4213  N   GLN B 123     -46.643  34.284 -17.646  1.00 68.59           N  
ATOM   4214  CA  GLN B 123     -45.524  33.411 -17.331  1.00 75.94           C  
ATOM   4215  C   GLN B 123     -45.090  33.574 -15.881  1.00 80.30           C  
ATOM   4216  O   GLN B 123     -44.629  32.624 -15.268  1.00 75.66           O  
ATOM   4217  CB  GLN B 123     -44.339  33.693 -18.259  1.00 77.57           C  
ATOM   4218  CG  GLN B 123     -43.090  32.892 -17.915  1.00 79.39           C  
ATOM   4219  CD  GLN B 123     -41.894  33.304 -18.743  1.00 80.16           C  
ATOM   4220  OE1 GLN B 123     -41.550  34.485 -18.805  1.00 79.94           O  
ATOM   4221  NE2 GLN B 123     -41.250  32.333 -19.385  1.00 79.50           N  
ATOM   4222  N   LEU B 124     -45.246  34.778 -15.337  1.00 83.60           N  
ATOM   4223  CA  LEU B 124     -44.876  35.065 -13.946  1.00 89.63           C  
ATOM   4224  C   LEU B 124     -45.189  33.932 -12.971  1.00 94.26           C  
ATOM   4225  O   LEU B 124     -44.324  33.525 -12.193  1.00 97.29           O  
ATOM   4226  CB  LEU B 124     -45.583  36.326 -13.460  1.00 89.35           C  
ATOM   4227  CG  LEU B 124     -44.742  37.588 -13.261  1.00 87.16           C  
ATOM   4228  CD1 LEU B 124     -43.531  37.253 -12.404  1.00 86.09           C  
ATOM   4229  CD2 LEU B 124     -44.311  38.142 -14.602  1.00 86.36           C  
ATOM   4230  N   LYS B 125     -46.426  33.437 -12.995  1.00 96.77           N  
ATOM   4231  CA  LYS B 125     -46.807  32.346 -12.103  1.00 96.74           C  
ATOM   4232  C   LYS B 125     -46.144  31.055 -12.551  1.00 96.56           C  
ATOM   4233  O   LYS B 125     -45.206  30.576 -11.913  1.00 96.55           O  
ATOM   4234  CB  LYS B 125     -48.332  32.186 -12.068  1.00 98.06           C  
ATOM   4235  CG  LYS B 125     -48.982  32.804 -10.830  1.00100.66           C  
ATOM   4236  CD  LYS B 125     -49.316  31.730  -9.793  1.00102.79           C  
ATOM   4237  CE  LYS B 125     -49.424  32.283  -8.375  1.00103.56           C  
ATOM   4238  NZ  LYS B 125     -48.368  31.697  -7.495  1.00103.87           N  
ATOM   4239  N   SER B 126     -46.625  30.496 -13.653  1.00 97.61           N  
ATOM   4240  CA  SER B 126     -46.046  29.267 -14.186  1.00101.33           C  
ATOM   4241  C   SER B 126     -45.210  29.601 -15.410  1.00101.89           C  
ATOM   4242  O   SER B 126     -45.734  30.079 -16.415  1.00 98.88           O  
ATOM   4243  CB  SER B 126     -47.147  28.284 -14.578  1.00104.69           C  
ATOM   4244  OG  SER B 126     -48.030  28.868 -15.522  1.00107.99           O  
ATOM   4245  N   GLY B 127     -43.910  29.341 -15.324  1.00101.35           N  
ATOM   4246  CA  GLY B 127     -43.015  29.635 -16.432  1.00102.73           C  
ATOM   4247  C   GLY B 127     -41.697  30.141 -15.891  1.00101.78           C  
ATOM   4248  O   GLY B 127     -40.700  30.232 -16.608  1.00102.91           O  
ATOM   4249  N   THR B 128     -41.727  30.488 -14.609  1.00 96.43           N  
ATOM   4250  CA  THR B 128     -40.570  30.966 -13.871  1.00 82.90           C  
ATOM   4251  C   THR B 128     -39.867  32.248 -14.345  1.00 77.51           C  
ATOM   4252  O   THR B 128     -38.675  32.412 -14.101  1.00 87.04           O  
ATOM   4253  CB  THR B 128     -39.503  29.844 -13.747  1.00 82.82           C  
ATOM   4254  OG1 THR B 128     -39.048  29.463 -15.049  1.00 77.38           O  
ATOM   4255  CG2 THR B 128     -40.100  28.626 -13.064  1.00 78.21           C  
ATOM   4256  N   ALA B 129     -40.586  33.148 -15.015  1.00 71.91           N  
ATOM   4257  CA  ALA B 129     -40.030  34.437 -15.475  1.00 57.79           C  
ATOM   4258  C   ALA B 129     -38.811  34.462 -16.406  1.00 50.16           C  
ATOM   4259  O   ALA B 129     -37.695  34.119 -16.017  1.00 46.68           O  
ATOM   4260  CB  ALA B 129     -39.740  35.323 -14.256  1.00 59.31           C  
ATOM   4261  N   SER B 130     -39.038  34.926 -17.628  1.00 46.68           N  
ATOM   4262  CA  SER B 130     -37.996  35.037 -18.640  1.00 46.23           C  
ATOM   4263  C   SER B 130     -37.876  36.454 -19.177  1.00 47.90           C  
ATOM   4264  O   SER B 130     -38.809  36.977 -19.768  1.00 44.62           O  
ATOM   4265  CB  SER B 130     -38.286  34.099 -19.808  1.00 45.03           C  
ATOM   4266  OG  SER B 130     -38.003  32.756 -19.466  1.00 45.11           O  
ATOM   4267  N   VAL B 131     -36.718  37.066 -18.961  1.00 46.70           N  
ATOM   4268  CA  VAL B 131     -36.441  38.416 -19.433  1.00 47.04           C  
ATOM   4269  C   VAL B 131     -35.669  38.269 -20.740  1.00 50.13           C  
ATOM   4270  O   VAL B 131     -34.724  37.489 -20.810  1.00 50.04           O  
ATOM   4271  CB  VAL B 131     -35.571  39.164 -18.432  1.00 46.91           C  
ATOM   4272  CG1 VAL B 131     -35.525  40.632 -18.776  1.00 44.77           C  
ATOM   4273  CG2 VAL B 131     -36.095  38.952 -17.038  1.00 44.88           C  
ATOM   4274  N   VAL B 132     -36.054  39.017 -21.767  1.00 47.97           N  
ATOM   4275  CA  VAL B 132     -35.398  38.905 -23.060  1.00 42.52           C  
ATOM   4276  C   VAL B 132     -34.738  40.181 -23.593  1.00 45.20           C  
ATOM   4277  O   VAL B 132     -35.323  41.261 -23.575  1.00 47.21           O  
ATOM   4278  CB  VAL B 132     -36.420  38.413 -24.105  1.00 40.03           C  
ATOM   4279  CG1 VAL B 132     -35.801  38.388 -25.496  1.00 36.73           C  
ATOM   4280  CG2 VAL B 132     -36.912  37.037 -23.702  1.00 36.80           C  
ATOM   4281  N   CYS B 133     -33.508  40.054 -24.071  1.00 45.86           N  
ATOM   4282  CA  CYS B 133     -32.817  41.199 -24.643  1.00 44.86           C  
ATOM   4283  C   CYS B 133     -32.617  40.925 -26.137  1.00 45.15           C  
ATOM   4284  O   CYS B 133     -32.086  39.879 -26.520  1.00 43.74           O  
ATOM   4285  CB  CYS B 133     -31.480  41.427 -23.961  1.00 48.20           C  
ATOM   4286  SG  CYS B 133     -30.982  43.137 -24.254  1.00 53.22           S  
ATOM   4287  N   LEU B 134     -33.007  41.879 -26.976  1.00 44.30           N  
ATOM   4288  CA  LEU B 134     -32.952  41.691 -28.418  1.00 43.90           C  
ATOM   4289  C   LEU B 134     -32.016  42.656 -29.135  1.00 41.93           C  
ATOM   4290  O   LEU B 134     -32.237  43.858 -29.120  1.00 42.84           O  
ATOM   4291  CB  LEU B 134     -34.388  41.838 -28.962  1.00 47.15           C  
ATOM   4292  CG  LEU B 134     -34.847  41.453 -30.373  1.00 48.76           C  
ATOM   4293  CD1 LEU B 134     -35.271  42.694 -31.116  1.00 49.97           C  
ATOM   4294  CD2 LEU B 134     -33.749  40.735 -31.128  1.00 49.82           C  
ATOM   4295  N   LEU B 135     -30.939  42.129 -29.713  1.00 40.04           N  
ATOM   4296  CA  LEU B 135     -30.008  42.944 -30.496  1.00 34.55           C  
ATOM   4297  C   LEU B 135     -30.489  42.678 -31.912  1.00 32.59           C  
ATOM   4298  O   LEU B 135     -30.524  41.524 -32.342  1.00 33.69           O  
ATOM   4299  CB  LEU B 135     -28.566  42.470 -30.336  1.00 33.81           C  
ATOM   4300  CG  LEU B 135     -27.825  42.826 -29.048  1.00 33.25           C  
ATOM   4301  CD1 LEU B 135     -28.477  42.167 -27.835  1.00 31.31           C  
ATOM   4302  CD2 LEU B 135     -26.387  42.363 -29.201  1.00 32.33           C  
ATOM   4303  N   ASN B 136     -30.837  43.738 -32.637  1.00 34.01           N  
ATOM   4304  CA  ASN B 136     -31.387  43.599 -33.984  1.00 36.77           C  
ATOM   4305  C   ASN B 136     -30.539  44.167 -35.140  1.00 35.09           C  
ATOM   4306  O   ASN B 136     -30.002  45.271 -35.046  1.00 29.58           O  
ATOM   4307  CB  ASN B 136     -32.781  44.251 -33.978  1.00 42.46           C  
ATOM   4308  CG  ASN B 136     -33.787  43.530 -34.871  1.00 49.09           C  
ATOM   4309  OD1 ASN B 136     -33.827  42.288 -34.926  1.00 50.93           O  
ATOM   4310  ND2 ASN B 136     -34.625  44.309 -35.557  1.00 51.89           N  
ATOM   4311  N   ASN B 137     -30.432  43.390 -36.221  1.00 34.60           N  
ATOM   4312  CA  ASN B 137     -29.681  43.757 -37.429  1.00 37.75           C  
ATOM   4313  C   ASN B 137     -28.321  44.417 -37.185  1.00 37.06           C  
ATOM   4314  O   ASN B 137     -28.178  45.636 -37.365  1.00 38.66           O  
ATOM   4315  CB  ASN B 137     -30.536  44.683 -38.291  1.00 43.68           C  
ATOM   4316  CG  ASN B 137     -31.944  44.150 -38.496  1.00 45.41           C  
ATOM   4317  OD1 ASN B 137     -32.133  43.008 -38.924  1.00 45.95           O  
ATOM   4318  ND2 ASN B 137     -32.940  44.980 -38.199  1.00 46.21           N  
ATOM   4319  N   PHE B 138     -27.325  43.622 -36.797  1.00 34.34           N  
ATOM   4320  CA  PHE B 138     -26.002  44.162 -36.527  1.00 31.38           C  
ATOM   4321  C   PHE B 138     -24.901  43.403 -37.241  1.00 29.63           C  
ATOM   4322  O   PHE B 138     -25.115  42.305 -37.735  1.00 29.18           O  
ATOM   4323  CB  PHE B 138     -25.708  44.160 -35.012  1.00 30.83           C  
ATOM   4324  CG  PHE B 138     -25.740  42.790 -34.382  1.00 31.48           C  
ATOM   4325  CD1 PHE B 138     -26.929  42.271 -33.873  1.00 32.71           C  
ATOM   4326  CD2 PHE B 138     -24.594  42.005 -34.331  1.00 31.44           C  
ATOM   4327  CE1 PHE B 138     -26.978  40.992 -33.324  1.00 31.07           C  
ATOM   4328  CE2 PHE B 138     -24.631  40.722 -33.784  1.00 31.95           C  
ATOM   4329  CZ  PHE B 138     -25.829  40.214 -33.280  1.00 31.08           C  
ATOM   4330  N   TYR B 139     -23.725  44.019 -37.294  1.00 29.67           N  
ATOM   4331  CA  TYR B 139     -22.541  43.439 -37.917  1.00 32.61           C  
ATOM   4332  C   TYR B 139     -21.328  44.180 -37.376  1.00 33.18           C  
ATOM   4333  O   TYR B 139     -21.368  45.385 -37.144  1.00 31.21           O  
ATOM   4334  CB  TYR B 139     -22.562  43.589 -39.442  1.00 33.09           C  
ATOM   4335  CG  TYR B 139     -21.503  42.749 -40.139  1.00 35.04           C  
ATOM   4336  CD1 TYR B 139     -21.732  41.393 -40.409  1.00 35.57           C  
ATOM   4337  CD2 TYR B 139     -20.245  43.280 -40.454  1.00 34.54           C  
ATOM   4338  CE1 TYR B 139     -20.734  40.581 -40.970  1.00 34.16           C  
ATOM   4339  CE2 TYR B 139     -19.245  42.480 -41.008  1.00 34.28           C  
ATOM   4340  CZ  TYR B 139     -19.493  41.132 -41.262  1.00 35.20           C  
ATOM   4341  OH  TYR B 139     -18.490  40.337 -41.781  1.00 36.37           O  
ATOM   4342  N   PRO B 140     -20.229  43.460 -37.156  1.00 33.99           N  
ATOM   4343  CA  PRO B 140     -20.112  42.023 -37.385  1.00 36.93           C  
ATOM   4344  C   PRO B 140     -20.793  41.208 -36.271  1.00 38.44           C  
ATOM   4345  O   PRO B 140     -21.421  41.779 -35.384  1.00 36.09           O  
ATOM   4346  CB  PRO B 140     -18.611  41.829 -37.417  1.00 37.66           C  
ATOM   4347  CG  PRO B 140     -18.171  42.795 -36.353  1.00 37.88           C  
ATOM   4348  CD  PRO B 140     -18.916  44.023 -36.806  1.00 36.52           C  
ATOM   4349  N   ARG B 141     -20.652  39.881 -36.325  1.00 39.94           N  
ATOM   4350  CA  ARG B 141     -21.257  38.962 -35.354  1.00 44.27           C
[truncated: 225,181 more chars]
