# Supplementary material for: Epitope Prediction Based on Random Peptide Library Screening: Benchmark Dataset and Prediction Tools Evaluation
Source: Molecules. 2011 Jun 16;16(6):4971–93. doi: 10.3390/molecules16064971 (PMC6264216; doi:10.3390/molecules16064971)
Supplement: Supplementary file 1 [file molecules-16-04971-s001.zip › supplementary materials/datasets/MS00012/2OSL_P.pdb]

HEADER    IMMUNE SYSTEM                           06-FEB-07   2OSL              
TITLE     CRYSTAL STRUCTURE OF RITUXIMAB FAB IN COMPLEX WITH AN                 
TITLE    2 EPITOPE PEPTIDE                                                      
ATOM   6567  N   CYS P 167      30.404  49.962 -29.511  1.00 55.48           N  
ATOM   6568  CA  CYS P 167      30.669  48.954 -30.572  1.00 56.19           C  
ATOM   6569  C   CYS P 167      30.236  47.561 -30.158  1.00 50.40           C  
ATOM   6570  O   CYS P 167      29.991  46.721 -31.019  1.00 51.16           O  
ATOM   6571  CB  CYS P 167      32.162  48.900 -30.938  1.00 63.18           C  
ATOM   6572  SG  CYS P 167      32.818  50.186 -32.058  1.00 70.43           S  
ATOM   6573  N   GLU P 168      30.163  47.302 -28.851  1.00 48.90           N  
ATOM   6574  CA  GLU P 168      29.763  45.976 -28.369  1.00 48.34           C  
ATOM   6575  C   GLU P 168      28.273  45.703 -28.583  1.00 42.67           C  
ATOM   6576  O   GLU P 168      27.407  46.435 -28.105  1.00 38.84           O  
ATOM   6577  CB  GLU P 168      30.121  45.808 -26.896  1.00 57.44           C  
ATOM   6578  CG  GLU P 168      31.179  44.758 -26.668  1.00 68.47           C  
ATOM   6579  CD  GLU P 168      30.750  43.715 -25.655  1.00 74.74           C  
ATOM   6580  OE1 GLU P 168      29.524  43.532 -25.482  1.00 76.14           O  
ATOM   6581  OE2 GLU P 168      31.636  43.070 -25.045  1.00 76.46           O  
ATOM   6582  N   PRO P 169      27.956  44.616 -29.297  1.00 35.77           N  
ATOM   6583  CA  PRO P 169      26.564  44.262 -29.574  1.00 37.81           C  
ATOM   6584  C   PRO P 169      25.833  43.503 -28.458  1.00 41.32           C  
ATOM   6585  O   PRO P 169      26.400  42.622 -27.806  1.00 38.58           O  
ATOM   6586  CB  PRO P 169      26.690  43.447 -30.850  1.00 35.88           C  
ATOM   6587  CG  PRO P 169      27.919  42.642 -30.562  1.00 35.69           C  
ATOM   6588  CD  PRO P 169      28.874  43.667 -29.956  1.00 35.49           C  
ATOM   6589  N   ALA P 170      24.567  43.866 -28.253  1.00 40.64           N  
ATOM   6590  CA  ALA P 170      23.698  43.245 -27.251  1.00 39.12           C  
ATOM   6591  C   ALA P 170      23.456  41.792 -27.645  1.00 39.33           C  
ATOM   6592  O   ALA P 170      23.333  40.922 -26.792  1.00 43.66           O  
ATOM   6593  CB  ALA P 170      22.377  43.996 -27.182  1.00 29.47           C  
ATOM   6594  N   ASN P 171      23.380  41.553 -28.951  1.00 39.34           N  
ATOM   6595  CA  ASN P 171      23.185  40.220 -29.514  1.00 37.77           C  
ATOM   6596  C   ASN P 171      24.591  39.653 -29.778  1.00 43.30           C  
ATOM   6597  O   ASN P 171      25.343  40.180 -30.606  1.00 39.48           O  
ATOM   6598  CB  ASN P 171      22.396  40.327 -30.822  1.00 32.94           C  
ATOM   6599  CG  ASN P 171      20.984  40.845 -30.614  1.00 31.54           C  
ATOM   6600  OD1 ASN P 171      20.065  40.074 -30.384  1.00 31.12           O  
ATOM   6601  ND2 ASN P 171      20.809  42.158 -30.686  1.00 29.60           N  
ATOM   6602  N   PRO P 172      24.963  38.568 -29.080  1.00 46.72           N  
ATOM   6603  CA  PRO P 172      26.286  37.957 -29.248  1.00 49.51           C  
ATOM   6604  C   PRO P 172      26.578  37.472 -30.658  1.00 46.54           C  
ATOM   6605  O   PRO P 172      27.734  37.413 -31.069  1.00 49.57           O  
ATOM   6606  CB  PRO P 172      26.273  36.815 -28.233  1.00 54.79           C  
ATOM   6607  CG  PRO P 172      25.301  37.303 -27.185  1.00 55.99           C  
ATOM   6608  CD  PRO P 172      24.194  37.852 -28.049  1.00 53.12           C  
ATOM   6609  N   SER P 173      25.544  37.119 -31.406  1.00 43.61           N  
ATOM   6610  CA  SER P 173      25.771  36.645 -32.761  1.00 37.96           C  
ATOM   6611  C   SER P 173      26.322  37.743 -33.682  1.00 40.38           C  
ATOM   6612  O   SER P 173      26.509  37.500 -34.874  1.00 42.53           O  
ATOM   6613  CB  SER P 173      24.478  36.112 -33.355  1.00 30.56           C  
ATOM   6614  OG  SER P 173      23.704  37.184 -33.843  1.00 26.55           O  
ATOM   6615  N   GLU P 174      26.570  38.937 -33.141  1.00 44.25           N  
ATOM   6616  CA  GLU P 174      27.095  40.067 -33.925  1.00 46.07           C  
ATOM   6617  C   GLU P 174      28.592  40.210 -33.809  1.00 45.80           C  
ATOM   6618  O   GLU P 174      29.246  40.752 -34.693  1.00 45.62           O  
ATOM   6619  CB  GLU P 174      26.485  41.387 -33.456  1.00 48.43           C  
ATOM   6620  CG  GLU P 174      25.019  41.417 -33.612  1.00 50.72           C  
ATOM   6621  CD  GLU P 174      24.623  40.960 -34.986  1.00 51.85           C  
ATOM   6622  OE1 GLU P 174      24.679  41.794 -35.925  1.00 52.81           O  
ATOM   6623  OE2 GLU P 174      24.283  39.763 -35.116  1.00 51.00           O  
ATOM   6624  N   LYS P 175      29.109  39.746 -32.682  1.00 46.93           N  
ATOM   6625  CA  LYS P 175      30.523  39.793 -32.358  1.00 50.59           C  
ATOM   6626  C   LYS P 175      31.488  39.640 -33.559  1.00 53.14           C  
ATOM   6627  O   LYS P 175      32.518  40.316 -33.597  1.00 48.13           O  
ATOM   6628  CB  LYS P 175      30.788  38.723 -31.299  1.00 52.25           C  
ATOM   6629  CG  LYS P 175      31.693  39.146 -30.167  1.00 55.83           C  
ATOM   6630  CD  LYS P 175      31.069  38.799 -28.822  1.00 57.30           C  
ATOM   6631  CE  LYS P 175      32.100  38.920 -27.707  1.00 57.68           C  
ATOM   6632  NZ  LYS P 175      31.525  38.706 -26.352  1.00 57.71           N  
ATOM   6633  N   ASN P 176      31.159  38.781 -34.536  1.00 54.54           N  
ATOM   6634  CA  ASN P 176      32.029  38.576 -35.708  1.00 58.04           C  
ATOM   6635  C   ASN P 176      31.496  39.147 -37.020  1.00 59.62           C  
ATOM   6636  O   ASN P 176      31.880  38.695 -38.104  1.00 62.49           O  
ATOM   6637  CB  ASN P 176      32.313  37.081 -35.928  1.00 58.58           C  
ATOM   6638  CG  ASN P 176      32.993  36.431 -34.742  1.00 56.14           C  
ATOM   6639  OD1 ASN P 176      33.835  37.044 -34.082  1.00 54.72           O  
ATOM   6640  ND2 ASN P 176      32.644  35.174 -34.472  1.00 55.79           N  
ATOM   6641  N   SER P 177      30.626  40.144 -36.922  1.00 59.77           N  
ATOM   6642  CA  SER P 177      30.026  40.762 -38.098  1.00 56.14           C  
ATOM   6643  C   SER P 177      30.933  41.813 -38.733  1.00 54.44           C  
ATOM   6644  O   SER P 177      31.837  42.350 -38.087  1.00 54.55           O  
ATOM   6645  CB  SER P 177      28.685  41.409 -37.723  1.00 55.59           C  
ATOM   6646  OG  SER P 177      28.876  42.634 -37.025  1.00 55.06           O  
ATOM   6647  N   PRO P 178      30.694  42.123 -40.021  1.00 54.51           N  
ATOM   6648  CA  PRO P 178      31.486  43.118 -40.752  1.00 51.68           C  
ATOM   6649  C   PRO P 178      31.422  44.487 -40.084  1.00 48.27           C  
ATOM   6650  O   PRO P 178      32.425  45.190 -39.985  1.00 50.52           O  
ATOM   6651  CB  PRO P 178      30.835  43.116 -42.135  1.00 52.38           C  
ATOM   6652  CG  PRO P 178      30.394  41.666 -42.274  1.00 52.83           C  
ATOM   6653  CD  PRO P 178      29.739  41.463 -40.933  1.00 53.22           C  
ATOM   6654  N   SER P 179      30.231  44.842 -39.611  1.00 48.60           N  
ATOM   6655  CA  SER P 179      29.997  46.125 -38.968  1.00 49.00           C  
ATOM   6656  C   SER P 179      30.612  46.274 -37.587  1.00 46.66           C  
ATOM   6657  O   SER P 179      31.002  47.375 -37.198  1.00 43.07           O  
ATOM   6658  CB  SER P 179      28.507  46.393 -38.885  1.00 53.20           C  
ATOM   6659  OG  SER P 179      28.227  47.681 -39.404  1.00 58.21           O  
ATOM   6660  N   THR P 180      30.684  45.189 -36.828  1.00 46.30           N  
ATOM   6661  CA  THR P 180      31.287  45.278 -35.509  1.00 49.24           C  
ATOM   6662  C   THR P 180      32.790  45.354 -35.690  1.00 52.98           C  
ATOM   6663  O   THR P 180      33.466  46.092 -34.976  1.00 52.87           O  
ATOM   6664  CB  THR P 180      30.943  44.058 -34.635  1.00 48.89           C  
ATOM   6665  OG1 THR P 180      29.526  43.865 -34.643  1.00 48.06           O  
ATOM   6666  CG2 THR P 180      31.385  44.286 -33.192  1.00 46.73           C  
ATOM   6667  N   GLN P 181      33.314  44.604 -36.657  1.00 55.79           N  
ATOM   6668  CA  GLN P 181      34.751  44.636 -36.900  1.00 61.32           C  
ATOM   6669  C   GLN P 181      35.164  46.014 -37.411  1.00 62.39           C  
ATOM   6670  O   GLN P 181      36.228  46.513 -37.046  1.00 60.24           O  
ATOM   6671  CB  GLN P 181      35.184  43.550 -37.898  1.00 64.76           C  
ATOM   6672  CG  GLN P 181      35.035  42.104 -37.388  1.00 68.18           C  
ATOM   6673  CD  GLN P 181      35.845  41.086 -38.196  1.00 69.59           C  
ATOM   6674  OE1 GLN P 181      35.964  41.196 -39.420  1.00 69.22           O  
ATOM   6675  NE2 GLN P 181      36.394  40.083 -37.507  1.00 69.24           N  
ATOM   6676  N   TYR P 182      34.321  46.628 -38.243  1.00 63.57           N  
ATOM   6677  CA  TYR P 182      34.604  47.963 -38.786  1.00 65.68           C  
ATOM   6678  C   TYR P 182      34.534  48.965 -37.646  1.00 64.28           C  
ATOM   6679  O   TYR P 182      35.322  49.905 -37.560  1.00 67.84           O  
ATOM   6680  CB  TYR P 182      33.581  48.342 -39.879  1.00 66.08           C  
ATOM   6681  CG  TYR P 182      33.694  49.778 -40.376  1.00 64.92           C  
ATOM   6682  CD1 TYR P 182      34.823  50.220 -41.084  1.00 64.17           C  
ATOM   6683  CD2 TYR P 182      32.692  50.712 -40.092  1.00 64.00           C  
ATOM   6684  CE1 TYR P 182      34.948  51.569 -41.487  1.00 63.77           C  
ATOM   6685  CE2 TYR P 182      32.804  52.054 -40.490  1.00 62.93           C  
ATOM   6686  CZ  TYR P 182      33.934  52.478 -41.180  1.00 63.51           C  
ATOM   6687  OH  TYR P 182      34.069  53.806 -41.524  1.00 62.05           O  
ATOM   6688  N   CYS P 183      33.571  48.731 -36.771  1.00 66.34           N  
ATOM   6689  CA  CYS P 183      33.345  49.568 -35.618  1.00 66.87           C  
ATOM   6690  C   CYS P 183      34.595  49.631 -34.761  1.00 65.48           C  
ATOM   6691  O   CYS P 183      34.973  50.696 -34.280  1.00 62.13           O  
ATOM   6692  CB  CYS P 183      32.208  48.993 -34.801  1.00 70.88           C  
ATOM   6693  SG  CYS P 183      31.537  50.198 -33.641  1.00 74.58           S  
ATOM   6694  N   TYR P 184      35.243  48.486 -34.572  1.00 67.47           N  
ATOM   6695  CA  TYR P 184      36.453  48.452 -33.752  1.00 73.96           C  
ATOM   6696  C   TYR P 184      37.612  49.165 -34.428  1.00 77.03           C  
ATOM   6697  O   TYR P 184      38.587  49.538 -33.780  1.00 76.19           O  
ATOM   6698  CB  TYR P 184      36.833  47.012 -33.392  1.00 75.40           C  
ATOM   6699  CG  TYR P 184      35.890  46.374 -32.387  1.00 75.86           C  
ATOM   6700  CD1 TYR P 184      35.428  47.090 -31.282  1.00 76.05           C  
ATOM   6701  CD2 TYR P 184      35.446  45.062 -32.546  1.00 76.04           C  
ATOM   6702  CE1 TYR P 184      34.537  46.514 -30.362  1.00 75.39           C  
ATOM   6703  CE2 TYR P 184      34.558  44.479 -31.631  1.00 75.59           C  
ATOM   6704  CZ  TYR P 184      34.105  45.214 -30.545  1.00 75.10           C  
ATOM   6705  OH  TYR P 184      33.199  44.674 -29.657  1.00 74.08           O  
ATOM   6706  N   SER P 185      37.491  49.342 -35.739  1.00 79.45           N  
ATOM   6707  CA  SER P 185      38.492  50.055 -36.525  1.00 83.78           C  
ATOM   6708  C   SER P 185      38.104  51.522 -36.390  1.00 91.15           C  
ATOM   6709  O   SER P 185      37.606  52.134 -37.337  1.00 88.69           O  
ATOM   6710  CB  SER P 185      38.416  49.635 -37.994  1.00 79.07           C  
ATOM   6711  OG  SER P 185      38.466  48.230 -38.141  1.00 76.25           O  
ATOM   6712  N   ILE P 186      38.311  52.063 -35.193  1.00 95.82           N  
ATOM   6713  CA  ILE P 186      37.958  53.446 -34.884  1.00 99.37           C  
ATOM   6714  C   ILE P 186      38.779  54.467 -35.660  1.00105.75           C  
ATOM   6715  O   ILE P 186      40.024  54.461 -35.521  1.00108.55           O  
ATOM   6716  CB  ILE P 186      38.147  53.734 -33.395  1.00100.54           C  
ATOM   6717  CG1 ILE P 186      37.413  52.673 -32.584  1.00 97.02           C  
ATOM   6718  CG2 ILE P 186      37.616  55.120 -33.052  1.00 97.16           C  
ATOM   6719  CD1 ILE P 186      38.119  52.304 -31.320  1.00 95.52           C  
TER    6720      ILE P 186                                                      
MASTER      310    0    0   20   94    0    0    6 7100    6   22   74          
END                                                                             
