# Supplementary material for: Epitope Prediction Based on Random Peptide Library Screening: Benchmark Dataset and Prediction Tools Evaluation
Source: Molecules. 2011 Jun 16;16(6):4971–93. doi: 10.3390/molecules16064971 (PMC6264216; doi:10.3390/molecules16064971)
Supplement: Supplementary file 1 [file molecules-16-04971-s001.zip › supplementary materials/datasets/MS00012/MS00012.txt]

CWWEWTATC(11)
CWWEWTIGC(3)
CWWEWTGAC(2)
CQFTVWEWC(1)
CCLGRWCWC(1)
CWEWSGNGC(1)
CSWTSLPFC(1)
CHAWMGLRC(1)
CFKRSGSLC(1)
CWRRGYGGC(1)
CKPWFPELC(1)
CALMIANSC(1)
CRLTANLPC(1)
