# Supplementary material for: Epitope Prediction Based on Random Peptide Library Screening: Benchmark Dataset and Prediction Tools Evaluation
Source: Molecules. 2011 Jun 16;16(6):4971–93. doi: 10.3390/molecules16064971 (PMC6264216; doi:10.3390/molecules16064971)
Supplement: Supplementary file 1 [file molecules-16-04971-s001.zip › supplementary materials/datasets/MS00013/3IU3.pdb]

HEADER    IMMUNE SYSTEM                           29-AUG-09   3IU3              
TITLE     CRYSTAL STRUCTURE OF THE FAB FRAGMENT OF THERAPEUTIC                  
TITLE    2 ANTIBODY BASILIXIMAB IN COMPLEX WITH IL-2RA (CD25)                   
TITLE    3 ECTODOMAIN                                                           
COMPND    MOL_ID: 1;                                                            
COMPND   2 MOLECULE: HEAVY CHAIN OF FAB FRAGMENT OF BASILIXIMAB;                
COMPND   3 CHAIN: A, C, H;                                                      
COMPND   4 ENGINEERED: YES;                                                     
COMPND   5 MOL_ID: 2;                                                           
COMPND   6 MOLECULE: LIGHT CHAIN OF FAB FRAGMENT OF BASILIXIMAB;                
COMPND   7 CHAIN: B, D, L;                                                      
COMPND   8 ENGINEERED: YES;                                                     
COMPND   9 MOL_ID: 3;                                                           
COMPND  10 MOLECULE: INTERLEUKIN-2 RECEPTOR ALPHA CHAIN;                        
COMPND  11 CHAIN: I, J, K;                                                      
COMPND  12 FRAGMENT: EXTRACELLULAR DOMAIN, ECTODOMAIN, UNP RESIDUES             
COMPND  13 22-238;                                                              
COMPND  14 SYNONYM: IL-2 RECEPTOR ALPHA SUBUNIT, IL-2-RA, IL2-RA, P55,          
COMPND  15 TAC ANTIGEN;                                                         
COMPND  16 ENGINEERED: YES                                                      
SOURCE    MOL_ID: 1;                                                            
SOURCE   2 SYNTHETIC: YES;                                                      
SOURCE   3 OTHER_DETAILS: THE ANTIBODY BASILIXIMAB HEAVY CHAIN WAS              
SOURCE   4 PURCHASED FROM NOVARTIS.;                                            
SOURCE   5 MOL_ID: 2;                                                           
SOURCE   6 SYNTHETIC: YES;                                                      
SOURCE   7 OTHER_DETAILS: THE ANTIBODY BASILIXIMAB LIGHT CHAIN WAS              
SOURCE   8 PURCHASED FROM NOVARTIS.;                                            
SOURCE   9 MOL_ID: 3;                                                           
SOURCE  10 ORGANISM_SCIENTIFIC: HOMO SAPIENS;                                   
SOURCE  11 ORGANISM_COMMON: HUMAN;                                              
SOURCE  12 ORGANISM_TAXID: 9606;                                                
SOURCE  13 GENE: IL-2RA;                                                        
SOURCE  14 EXPRESSION_SYSTEM: SPODOPTERA FRUGIPERDA;                            
SOURCE  15 EXPRESSION_SYSTEM_TAXID: 7108;                                       
SOURCE  16 EXPRESSION_SYSTEM_STRAIN: HIGH FIVE;                                 
SOURCE  17 EXPRESSION_SYSTEM_VECTOR_TYPE: PLASMID;                              
SOURCE  18 EXPRESSION_SYSTEM_PLASMID: PFASTBAC                                  
KEYWDS    IL-2RA, CD25, BASILIXIMAB, SIMULECT, THERAPEUTIC ANTIBODY,            
KEYWDS   2 DISULFIDE BOND, GLYCOPROTEIN, MEMBRANE, POLYMORPHISM,                
KEYWDS   3 RECEPTOR, SUSHI, TRANSMEMBRANE, IMMUNE SYSTEM                        
EXPDTA    X-RAY DIFFRACTION                                                     
AUTHOR    J.DU,H.YANG,J.WANG,J.DING                                             
REVDAT   2   02-FEB-10 3IU3    1       JRNL                                     
REVDAT   1   26-JAN-10 3IU3    0                                                
JRNL        AUTH   J.DU,H.YANG,D.ZHANG,J.WANG,H.GUO,B.PENG,Y.GUO,               
JRNL        AUTH 2 J.DING                                                       
JRNL        TITL   STRUCTURAL BASIS FOR THE BLOCKAGE OF IL-2 SIGNALING          
JRNL        TITL 2 BY THERAPEUTIC ANTIBODY BASILIXIMAB                          
JRNL        REF    J.IMMUNOL.                    V. 184  1361 2010              
JRNL        REFN                   ISSN 0022-1767                               
JRNL        PMID   20032294                                                     
JRNL        DOI    10.4049/JIMMUNOL.0903178                                     
REMARK   2                                                                      
REMARK   2 RESOLUTION.    2.90 ANGSTROMS.                                       
REMARK   3                                                                      
REMARK   3 REFINEMENT.                                                          
REMARK   3   PROGRAM     : PHENIX (PHENIX.REFINE)                               
REMARK   3   AUTHORS     : PAUL ADAMS,PAVEL AFONINE,VICENT CHEN,IAN             
REMARK   3               : DAVIS,KRESHNA GOPAL,RALF GROSSE-                     
REMARK   3               : KUNSTLEVE,LI-WEI HUNG,ROBERT IMMORMINO,              
REMARK   3               : TOM IOERGER,AIRLIE MCCOY,ERIK MCKEE,NIGEL            
REMARK   3               : MORIARTY,REETAL PAI,RANDY READ,JANE                  
REMARK   3               : RICHARDSON,DAVID RICHARDSON,TOD ROMO,JIM             
REMARK   3               : SACCHETTINI,NICHOLAS SAUTER,JACOB SMITH,             
REMARK   3               : LAURENT STORONI,TOM TERWILLIGER,PETER                
REMARK   3               : ZWART                                                
REMARK   3                                                                      
REMARK   3    REFINEMENT TARGET : ML                                            
REMARK   3                                                                      
REMARK   3  DATA USED IN REFINEMENT.                                            
REMARK   3   RESOLUTION RANGE HIGH (ANGSTROMS) : 2.90                           
REMARK   3   RESOLUTION RANGE LOW  (ANGSTROMS) : 47.38                          
REMARK   3   MIN(FOBS/SIGMA_FOBS)              : 0.000                          
REMARK   3   COMPLETENESS FOR RANGE        (%) : 93.0                           
REMARK   3   NUMBER OF REFLECTIONS             : 53580                          
REMARK   3                                                                      
REMARK   3  FIT TO DATA USED IN REFINEMENT.                                     
REMARK   3   R VALUE     (WORKING + TEST SET) : 0.217                           
REMARK   3   R VALUE            (WORKING SET) : 0.215                           
REMARK   3   FREE R VALUE                     : 0.262                           
REMARK   3   FREE R VALUE TEST SET SIZE   (%) : 4.950                           
REMARK   3   FREE R VALUE TEST SET COUNT      : 2651                            
REMARK   3                                                                      
REMARK   3  FIT TO DATA USED IN REFINEMENT (IN BINS).                           
REMARK   3   BIN  RESOLUTION RANGE  COMPL.    NWORK NFREE   RWORK  RFREE        
REMARK   3     1 47.3870 -  7.7280    0.95     3036   169  0.2180 0.2240        
REMARK   3     2  7.7280 -  6.1380    0.98     2963   138  0.2140 0.2730        
REMARK   3     3  6.1380 -  5.3630    0.97     2875   138  0.2010 0.2530        
REMARK   3     4  5.3630 -  4.8730    0.96     2796   157  0.1720 0.2290        
REMARK   3     5  4.8730 -  4.5240    0.94     2729   147  0.1680 0.1980        
REMARK   3     6  4.5240 -  4.2580    0.96     2750   160  0.1680 0.2370        
REMARK   3     7  4.2580 -  4.0450    0.96     2754   160  0.1880 0.2240        
REMARK   3     8  4.0450 -  3.8690    0.96     2756   159  0.2080 0.2540        
REMARK   3     9  3.8690 -  3.7200    0.97     2754   145  0.2090 0.2650        
REMARK   3    10  3.7200 -  3.5920    0.96     2745   117  0.2110 0.2570        
REMARK   3    11  3.5920 -  3.4790    0.96     2777   125  0.2170 0.2680        
REMARK   3    12  3.4790 -  3.3800    0.95     2691   146  0.2180 0.2620        
REMARK   3    13  3.3800 -  3.2910    0.94     2651   144  0.2380 0.3160        
REMARK   3    14  3.2910 -  3.2110    0.92     2619   139  0.2470 0.3020        
REMARK   3    15  3.2110 -  3.1380    0.91     2567   132  0.2630 0.3290        
REMARK   3    16  3.1380 -  3.0710    0.89     2548   119  0.2550 0.3190        
REMARK   3    17  3.0710 -  3.0100    0.86     2450   109  0.2760 0.3450        
REMARK   3    18  3.0100 -  2.9530    0.82     2297   140  0.2800 0.3600        
REMARK   3    19  2.9530 -  2.9000    0.78     2171   107  0.2830 0.3560        
REMARK   3                                                                      
REMARK   3  BULK SOLVENT MODELLING.                                             
REMARK   3   METHOD USED        : FLAT BULK SOLVENT MODEL                       
REMARK   3   SOLVENT RADIUS     : 1.11                                          
REMARK   3   SHRINKAGE RADIUS   : 0.90                                          
REMARK   3   K_SOL              : 0.28                                          
REMARK   3   B_SOL              : 39.25                                         
REMARK   3                                                                      
REMARK   3  ERROR ESTIMATES.                                                    
REMARK   3   COORDINATE ERROR (MAXIMUM-LIKELIHOOD BASED)     : 2.240            
REMARK   3   PHASE ERROR (DEGREES, MAXIMUM-LIKELIHOOD BASED) : 28.940           
REMARK   3                                                                      
REMARK   3  B VALUES.                                                           
REMARK   3   FROM WILSON PLOT           (A**2) : 70.77                          
REMARK   3   MEAN B VALUE      (OVERALL, A**2) : 87.64                          
REMARK   3   OVERALL ANISOTROPIC B VALUE.                                       
REMARK   3    B11 (A**2) : 4.00300                                              
REMARK   3    B22 (A**2) : 4.00300                                              
REMARK   3    B33 (A**2) : -8.00700                                             
REMARK   3    B12 (A**2) : -0.00000                                             
REMARK   3    B13 (A**2) : -0.00000                                             
REMARK   3    B23 (A**2) : 0.00000                                              
REMARK   3                                                                      
REMARK   3  TWINNING INFORMATION.                                               
REMARK   3   FRACTION: NULL                                                     
REMARK   3   OPERATOR: NULL                                                     
REMARK   3                                                                      
REMARK   3  DEVIATIONS FROM IDEAL VALUES.                                       
REMARK   3                 RMSD          COUNT                                  
REMARK   3   BOND      :  0.006          12906                                  
REMARK   3   ANGLE     :  1.054          17481                                  
REMARK   3   CHIRALITY :  0.065           1909                                  
REMARK   3   PLANARITY :  0.004           2217                                  
REMARK   3   DIHEDRAL  : 18.348           4575                                  
REMARK   3                                                                      
REMARK   3  TLS DETAILS                                                         
REMARK   3   NUMBER OF TLS GROUPS  : 9                                          
REMARK   3   TLS GROUP : 1                                                      
REMARK   3    SELECTION: CHAIN A                                                
REMARK   3    ORIGIN FOR THE GROUP (A):  57.0530  -5.2288 -10.7684              
REMARK   3    T TENSOR                                                          
REMARK   3      T11:   0.4956 T22:   0.2114                                     
REMARK   3      T33:   0.3657 T12:  -0.0427                                     
REMARK   3      T13:  -0.0325 T23:  -0.0485                                     
REMARK   3    L TENSOR                                                          
REMARK   3      L11:   1.1147 L22:  -0.3733                                     
REMARK   3      L33:   0.5417 L12:   0.6152                                     
REMARK   3      L13:  -0.2292 L23:   0.4757                                     
REMARK   3    S TENSOR                                                          
REMARK   3      S11:   0.1099 S12:  -0.0799 S13:   0.0906                       
REMARK   3      S21:   0.1186 S22:  -0.1374 S23:  -0.0854                       
REMARK   3      S31:  -0.1056 S32:  -0.0040 S33:   0.0309                       
REMARK   3   TLS GROUP : 2                                                      
REMARK   3    SELECTION: CHAIN B                                                
REMARK   3    ORIGIN FOR THE GROUP (A):  55.5485 -16.3642 -24.8784              
REMARK   3    T TENSOR                                                          
REMARK   3      T11:   0.4131 T22:   0.2842                                     
REMARK   3      T33:   0.4733 T12:   0.0368                                     
REMARK   3      T13:   0.0408 T23:  -0.0463                                     
REMARK   3    L TENSOR                                                          
REMARK   3      L11:   1.6721 L22:  -0.3038                                     
REMARK   3      L33:   0.3267 L12:   1.2903                                     
REMARK   3      L13:  -0.1483 L23:   0.0945                                     
REMARK   3    S TENSOR                                                          
REMARK   3      S11:  -0.0018 S12:   0.0722 S13:   0.1473                       
REMARK   3      S21:  -0.0291 S22:  -0.1434 S23:  -0.0798                       
REMARK   3      S31:  -0.1118 S32:  -0.0264 S33:   0.1021                       
REMARK   3   TLS GROUP : 3                                                      
REMARK   3    SELECTION: CHAIN C                                                
REMARK   3    ORIGIN FOR THE GROUP (A):  74.8702  -8.2292 -65.6981              
REMARK   3    T TENSOR                                                          
REMARK   3      T11:   0.5283 T22:   0.2567                                     
REMARK   3      T33:   0.4206 T12:   0.0766                                     
REMARK   3      T13:  -0.0363 T23:   0.0171                                     
REMARK   3    L TENSOR                                                          
REMARK   3      L11:   0.7247 L22:  -0.1746                                     
REMARK   3      L33:   1.0859 L12:  -0.7539                                     
REMARK   3      L13:  -0.2715 L23:  -0.4028                                     
REMARK   3    S TENSOR                                                          
REMARK   3      S11:   0.1924 S12:   0.1283 S13:   0.1325                       
REMARK   3      S21:  -0.0082 S22:  -0.1645 S23:  -0.0637                       
REMARK   3      S31:  -0.1873 S32:  -0.0396 S33:  -0.0147                       
REMARK   3   TLS GROUP : 4                                                      
REMARK   3    SELECTION: CHAIN D                                                
REMARK   3    ORIGIN FOR THE GROUP (A):  76.3936 -19.4492 -51.6990              
REMARK   3    T TENSOR                                                          
REMARK   3      T11:   0.4667 T22:   0.3751                                     
REMARK   3      T33:   0.5155 T12:   0.0268                                     
REMARK   3      T13:  -0.0567 T23:  -0.0290                                     
REMARK   3    L TENSOR                                                          
REMARK   3      L11:   1.2747 L22:  -0.0201                                     
REMARK   3      L33:   0.1175 L12:  -0.9348                                     
REMARK   3      L13:  -0.1802 L23:  -0.1880                                     
REMARK   3    S TENSOR                                                          
REMARK   3      S11:   0.0025 S12:  -0.0612 S13:   0.0459                       
REMARK   3      S21:   0.1646 S22:  -0.1107 S23:  -0.0388                       
REMARK   3      S31:  -0.0962 S32:   0.0530 S33:   0.0829                       
REMARK   3   TLS GROUP : 5                                                      
REMARK   3    SELECTION: CHAIN H                                                
REMARK   3    ORIGIN FOR THE GROUP (A):  33.0265 -52.6906 -65.8418              
REMARK   3    T TENSOR                                                          
REMARK   3      T11:   0.3460 T22:   0.5058                                     
REMARK   3      T33:   0.3697 T12:  -0.1367                                     
REMARK   3      T13:   0.0752 T23:  -0.0686                                     
REMARK   3    L TENSOR                                                          
REMARK   3      L11:  -0.1249 L22:   1.0281                                     
REMARK   3      L33:   0.8651 L12:   0.0918                                     
REMARK   3      L13:   0.6326 L23:   0.1066                                     
REMARK   3    S TENSOR                                                          
REMARK   3      S11:  -0.2039 S12:  -0.1257 S13:  -0.0389                       
REMARK   3      S21:  -0.3683 S22:   0.3162 S23:   0.0876                       
REMARK   3      S31:   0.0182 S32:  -0.1450 S33:  -0.0997                       
REMARK   3   TLS GROUP : 6                                                      
REMARK   3    SELECTION: CHAIN L                                                
REMARK   3    ORIGIN FOR THE GROUP (A):  41.9560 -45.8305 -51.7943              
REMARK   3    T TENSOR                                                          
REMARK   3      T11:   0.4364 T22:   0.6101                                     
REMARK   3      T33:   0.4657 T12:   0.0506                                     
REMARK   3      T13:   0.0685 T23:  -0.1237                                     
REMARK   3    L TENSOR                                                          
REMARK   3      L11:  -0.3542 L22:   1.5728                                     
REMARK   3      L33:   0.1119 L12:   0.2383                                     
REMARK   3      L13:   0.4582 L23:   0.2554                                     
REMARK   3    S TENSOR                                                          
REMARK   3      S11:  -0.1534 S12:  -0.2549 S13:   0.0207                       
REMARK   3      S21:   0.1622 S22:   0.1548 S23:   0.0769                       
REMARK   3      S31:  -0.0074 S32:  -0.0569 S33:  -0.0114                       
REMARK   3   TLS GROUP : 7                                                      
REMARK   3    SELECTION: CHAIN I                                                
REMARK   3    ORIGIN FOR THE GROUP (A):  37.9445 -92.5605 -54.8966              
REMARK   3    T TENSOR                                                          
REMARK   3      T11:   0.9006 T22:   0.6058                                     
REMARK   3      T33:   0.9032 T12:  -0.1657                                     
REMARK   3      T13:   0.0118 T23:   0.0914                                     
REMARK   3    L TENSOR                                                          
REMARK   3      L11:   1.1364 L22:   0.2247                                     
REMARK   3      L33:   0.1377 L12:  -0.4621                                     
REMARK   3      L13:   0.3736 L23:  -0.6192                                     
REMARK   3    S TENSOR                                                          
REMARK   3      S11:   0.3519 S12:  -0.0200 S13:  -0.3784                       
REMARK   3      S21:  -0.2723 S22:  -0.1156 S23:   0.3447                       
REMARK   3      S31:   0.7109 S32:  -0.0069 S33:  -0.2414                       
REMARK   3   TLS GROUP : 8                                                      
REMARK   3    SELECTION: CHAIN J                                                
REMARK   3    ORIGIN FOR THE GROUP (A):  37.3093   7.0937 -55.6371              
REMARK   3    T TENSOR                                                          
REMARK   3      T11:   0.5958 T22:   0.5629                                     
REMARK   3      T33:   0.5829 T12:   0.3478                                     
REMARK   3      T13:   0.0840 T23:   0.0008                                     
REMARK   3    L TENSOR                                                          
REMARK   3      L11:  -0.0611 L22:   0.3959                                     
REMARK   3      L33:   1.2760 L12:   0.0497                                     
REMARK   3      L13:  -0.4143 L23:   0.2089                                     
REMARK   3    S TENSOR                                                          
REMARK   3      S11:   0.1491 S12:   0.0751 S13:   0.0186                       
REMARK   3      S21:   0.2090 S22:   0.0854 S23:   0.0564                       
REMARK   3      S31:  -0.2035 S32:  -0.2389 S33:  -0.2011                       
REMARK   3   TLS GROUP : 9                                                      
REMARK   3    SELECTION: CHAIN K                                                
REMARK   3    ORIGIN FOR THE GROUP (A):  94.5506   9.7223 -21.4573              
REMARK   3    T TENSOR                                                          
REMARK   3      T11:   0.6718 T22:   0.5596                                     
REMARK   3      T33:   0.8924 T12:  -0.2451                                     
REMARK   3      T13:   0.0593 T23:   0.0359                                     
REMARK   3    L TENSOR                                                          
REMARK   3      L11:   1.1909 L22:   0.0509                                     
REMARK   3      L33:   0.0548 L12:  -0.0473                                     
REMARK   3      L13:   0.4604 L23:   0.2875                                     
REMARK   3    S TENSOR                                                          
REMARK   3      S11:   0.0967 S12:  -0.2770 S13:   0.5107                       
REMARK   3      S21:  -0.0962 S22:   0.0968 S23:   0.0352                       
REMARK   3      S31:  -0.1790 S32:  -0.0411 S33:  -0.1735                       
REMARK   3                                                                      
REMARK   3  NCS DETAILS                                                         
REMARK   3   NUMBER OF NCS GROUPS : NULL                                        
REMARK   3                                                                      
REMARK   3  OTHER REFINEMENT REMARKS: NULL                                      
REMARK   4                                                                      
REMARK   4 3IU3 COMPLIES WITH FORMAT V. 3.20, 01-DEC-08                         
REMARK 100                                                                      
REMARK 100 THIS ENTRY HAS BEEN PROCESSED BY PDBJ ON 01-SEP-09.                  
REMARK 100 THE RCSB ID CODE IS RCSB054865.                                      
REMARK 200                                                                      
REMARK 200 EXPERIMENTAL DETAILS                                                 
REMARK 200  EXPERIMENT TYPE                : X-RAY DIFFRACTION                  
REMARK 200  DATE OF DATA COLLECTION        : 15-JUL-09                          
REMARK 200  TEMPERATURE           (KELVIN) : 100                                
REMARK 200  PH                             : 7.5                                
REMARK 200  NUMBER OF CRYSTALS USED        : 1                                  
REMARK 200                                                                      
REMARK 200  SYNCHROTRON              (Y/N) : Y                                  
REMARK 200  RADIATION SOURCE               : SSRF                               
REMARK 200  BEAMLINE                       : BL17U                              
REMARK 200  X-RAY GENERATOR MODEL          : NULL                               
REMARK 200  MONOCHROMATIC OR LAUE    (M/L) : M                                  
REMARK 200  WAVELENGTH OR RANGE        (A) : 0.9796                             
REMARK 200  MONOCHROMATOR                  : SAGITALLY FOCUSED SI(111)          
REMARK 200  OPTICS                         : NULL                               
REMARK 200                                                                      
REMARK 200  DETECTOR TYPE                  : CCD                                
REMARK 200  DETECTOR MANUFACTURER          : RAYONIX MX225HE                    
REMARK 200  INTENSITY-INTEGRATION SOFTWARE : HKL-2000                           
REMARK 200  DATA SCALING SOFTWARE          : HKL-2000                           
REMARK 200                                                                      
REMARK 200  NUMBER OF UNIQUE REFLECTIONS   : 56779                              
REMARK 200  RESOLUTION RANGE HIGH      (A) : 2.900                              
REMARK 200  RESOLUTION RANGE LOW       (A) : 50.000                             
REMARK 200  REJECTION CRITERIA  (SIGMA(I)) : 0.000                              
REMARK 200                                                                      
REMARK 200 OVERALL.                                                             
REMARK 200  COMPLETENESS FOR RANGE     (%) : 98.0                               
REMARK 200  DATA REDUNDANCY                : 14.800                             
REMARK 200  R MERGE                    (I) : 0.16500                            
REMARK 200  R SYM                      (I) : 0.16500                            
REMARK 200  <I/SIGMA(I)> FOR THE DATA SET  : 17.0000                            
REMARK 200                                                                      
REMARK 200 IN THE HIGHEST RESOLUTION SHELL.                                     
REMARK 200  HIGHEST RESOLUTION SHELL, RANGE HIGH (A) : 2.90                     
REMARK 200  HIGHEST RESOLUTION SHELL, RANGE LOW  (A) : 3.00                     
REMARK 200  COMPLETENESS FOR SHELL     (%) : 94.5                               
REMARK 200  DATA REDUNDANCY IN SHELL       : 10.00                              
REMARK 200  R MERGE FOR SHELL          (I) : 0.56100                            
REMARK 200  R SYM FOR SHELL            (I) : 0.56100                            
REMARK 200  <I/SIGMA(I)> FOR SHELL         : 2.000                              
REMARK 200                                                                      
REMARK 200 DIFFRACTION PROTOCOL: SINGLE WAVELENGTH                              
REMARK 200 METHOD USED TO DETERMINE THE STRUCTURE: MOLECULAR REPLACEMENT        
REMARK 200 SOFTWARE USED: PHASER                                                
REMARK 200 STARTING MODEL: PDB ENTRY 1MIM                                       
REMARK 200                                                                      
REMARK 200 REMARK: NULL                                                         
REMARK 280                                                                      
REMARK 280 CRYSTAL                                                              
REMARK 280 SOLVENT CONTENT, VS   (%): 57.65                                     
REMARK 280 MATTHEWS COEFFICIENT, VM (ANGSTROMS**3/DA): 2.90                     
REMARK 280                                                                      
REMARK 280 CRYSTALLIZATION CONDITIONS: 0.2 M KCL, 0.05 M HEPES PH 7.5, AND      
REMARK 280  45% PENTAERYTHRITOL PROPOXYLATE (5/4 PO/OH), VAPOR DIFFUSION,       
REMARK 280  HANGING DROP, TEMPERATURE 293K                                      
REMARK 290                                                                      
REMARK 290 CRYSTALLOGRAPHIC SYMMETRY                                            
REMARK 290 SYMMETRY OPERATORS FOR SPACE GROUP: P 65 2 2                         
REMARK 290                                                                      
REMARK 290      SYMOP   SYMMETRY                                                
REMARK 290     NNNMMM   OPERATOR                                                
REMARK 290       1555   X,Y,Z                                                   
REMARK 290       2555   -Y,X-Y,Z+2/3                                            
REMARK 290       3555   -X+Y,-X,Z+1/3                                           
REMARK 290       4555   -X,-Y,Z+1/2                                             
REMARK 290       5555   Y,-X+Y,Z+1/6                                            
REMARK 290       6555   X-Y,X,Z+5/6                                             
REMARK 290       7555   Y,X,-Z+2/3                                              
REMARK 290       8555   X-Y,-Y,-Z                                               
REMARK 290       9555   -X,-X+Y,-Z+1/3                                          
REMARK 290      10555   -Y,-X,-Z+1/6                                            
REMARK 290      11555   -X+Y,Y,-Z+1/2                                           
REMARK 290      12555   X,X-Y,-Z+5/6                                            
REMARK 290                                                                      
REMARK 290     WHERE NNN -> OPERATOR NUMBER                                     
REMARK 290           MMM -> TRANSLATION VECTOR                                  
REMARK 290                                                                      
REMARK 290 CRYSTALLOGRAPHIC SYMMETRY TRANSFORMATIONS                            
REMARK 290 THE FOLLOWING TRANSFORMATIONS OPERATE ON THE ATOM/HETATM             
REMARK 290 RECORDS IN THIS ENTRY TO PRODUCE CRYSTALLOGRAPHICALLY                
REMARK 290 RELATED MOLECULES.                                                   
REMARK 290   SMTRY1   1  1.000000  0.000000  0.000000        0.00000            
REMARK 290   SMTRY2   1  0.000000  1.000000  0.000000        0.00000            
REMARK 290   SMTRY3   1  0.000000  0.000000  1.000000        0.00000            
REMARK 290   SMTRY1   2 -0.500000 -0.866025  0.000000        0.00000            
REMARK 290   SMTRY2   2  0.866025 -0.500000  0.000000        0.00000            
REMARK 290   SMTRY3   2  0.000000  0.000000  1.000000      306.06333            
REMARK 290   SMTRY1   3 -0.500000  0.866025  0.000000        0.00000            
REMARK 290   SMTRY2   3 -0.866025 -0.500000  0.000000        0.00000            
REMARK 290   SMTRY3   3  0.000000  0.000000  1.000000      153.03167            
REMARK 290   SMTRY1   4 -1.000000  0.000000  0.000000        0.00000            
REMARK 290   SMTRY2   4  0.000000 -1.000000  0.000000        0.00000            
REMARK 290   SMTRY3   4  0.000000  0.000000  1.000000      229.54750            
REMARK 290   SMTRY1   5  0.500000  0.866025  0.000000        0.00000            
REMARK 290   SMTRY2   5 -0.866025  0.500000  0.000000        0.00000            
REMARK 290   SMTRY3   5  0.000000  0.000000  1.000000       76.51583            
REMARK 290   SMTRY1   6  0.500000 -0.866025  0.000000        0.00000            
REMARK 290   SMTRY2   6  0.866025  0.500000  0.000000        0.00000            
REMARK 290   SMTRY3   6  0.000000  0.000000  1.000000      382.57917            
REMARK 290   SMTRY1   7 -0.500000  0.866025  0.000000        0.00000            
REMARK 290   SMTRY2   7  0.866025  0.500000  0.000000        0.00000            
REMARK 290   SMTRY3   7  0.000000  0.000000 -1.000000      306.06333            
REMARK 290   SMTRY1   8  1.000000  0.000000  0.000000        0.00000            
REMARK 290   SMTRY2   8  0.000000 -1.000000  0.000000        0.00000            
REMARK 290   SMTRY3   8  0.000000  0.000000 -1.000000        0.00000            
REMARK 290   SMTRY1   9 -0.500000 -0.866025  0.000000        0.00000            
REMARK 290   SMTRY2   9 -0.866025  0.500000  0.000000        0.00000            
REMARK 290   SMTRY3   9  0.000000  0.000000 -1.000000      153.03167            
REMARK 290   SMTRY1  10  0.500000 -0.866025  0.000000        0.00000            
REMARK 290   SMTRY2  10 -0.866025 -0.500000  0.000000        0.00000            
REMARK 290   SMTRY3  10  0.000000  0.000000 -1.000000       76.51583            
REMARK 290   SMTRY1  11 -1.000000  0.000000  0.000000        0.00000            
REMARK 290   SMTRY2  11  0.000000  1.000000  0.000000        0.00000            
REMARK 290   SMTRY3  11  0.000000  0.000000 -1.000000      229.54750            
REMARK 290   SMTRY1  12  0.500000  0.866025  0.000000        0.00000            
REMARK 290   SMTRY2  12  0.866025 -0.500000  0.000000        0.00000            
REMARK 290   SMTRY3  12  0.000000  0.000000 -1.000000      382.57917            
REMARK 290                                                                      
REMARK 290 REMARK: NULL                                                         
REMARK 300                                                                      
REMARK 300 BIOMOLECULE: 1, 2, 3                                                 
REMARK 300 SEE REMARK 350 FOR THE AUTHOR PROVIDED AND/OR PROGRAM                
REMARK 300 GENERATED ASSEMBLY INFORMATION FOR THE STRUCTURE IN                  
REMARK 300 THIS ENTRY. THE REMARK MAY ALSO PROVIDE INFORMATION ON               
REMARK 300 BURIED SURFACE AREA.                                                 
REMARK 350                                                                      
REMARK 350 COORDINATES FOR A COMPLETE MULTIMER REPRESENTING THE KNOWN           
REMARK 350 BIOLOGICALLY SIGNIFICANT OLIGOMERIZATION STATE OF THE                
REMARK 350 MOLECULE CAN BE GENERATED BY APPLYING BIOMT TRANSFORMATIONS          
REMARK 350 GIVEN BELOW.  BOTH NON-CRYSTALLOGRAPHIC AND                          
REMARK 350 CRYSTALLOGRAPHIC OPERATIONS ARE GIVEN.                               
REMARK 350                                                                      
REMARK 350 BIOMOLECULE: 1                                                       
REMARK 350 AUTHOR DETERMINED BIOLOGICAL UNIT: TRIMERIC                          
REMARK 350 SOFTWARE DETERMINED QUATERNARY STRUCTURE: TRIMERIC                   
REMARK 350 SOFTWARE USED: PISA                                                  
REMARK 350 TOTAL BURIED SURFACE AREA: 6120 ANGSTROM**2                          
REMARK 350 SURFACE AREA OF THE COMPLEX: 26430 ANGSTROM**2                       
REMARK 350 CHANGE IN SOLVENT FREE ENERGY: -19.0 KCAL/MOL                        
REMARK 350 APPLY THE FOLLOWING TO CHAINS: K, A, B                               
REMARK 350   BIOMT1   1  1.000000  0.000000  0.000000        0.00000            
REMARK 350   BIOMT2   1  0.000000  1.000000  0.000000        0.00000            
REMARK 350   BIOMT3   1  0.000000  0.000000  1.000000        0.00000            
REMARK 350                                                                      
REMARK 350 BIOMOLECULE: 2                                                       
REMARK 350 AUTHOR DETERMINED BIOLOGICAL UNIT: TRIMERIC                          
REMARK 350 SOFTWARE DETERMINED QUATERNARY STRUCTURE: TRIMERIC                   
REMARK 350 SOFTWARE USED: PISA                                                  
REMARK 350 TOTAL BURIED SURFACE AREA: 6270 ANGSTROM**2                          
REMARK 350 SURFACE AREA OF THE COMPLEX: 26410 ANGSTROM**2                       
REMARK 350 CHANGE IN SOLVENT FREE ENERGY: -20.0 KCAL/MOL                        
REMARK 350 APPLY THE FOLLOWING TO CHAINS: J, C, D                               
REMARK 350   BIOMT1   1  1.000000  0.000000  0.000000        0.00000            
REMARK 350   BIOMT2   1  0.000000  1.000000  0.000000        0.00000            
REMARK 350   BIOMT3   1  0.000000  0.000000  1.000000        0.00000            
REMARK 350                                                                      
REMARK 350 BIOMOLECULE: 3                                                       
REMARK 350 AUTHOR DETERMINED BIOLOGICAL UNIT: TRIMERIC                          
REMARK 350 SOFTWARE DETERMINED QUATERNARY STRUCTURE: TRIMERIC                   
REMARK 350 SOFTWARE USED: PISA                                                  
REMARK 350 TOTAL BURIED SURFACE AREA: 6240 ANGSTROM**2                          
REMARK 350 SURFACE AREA OF THE COMPLEX: 26430 ANGSTROM**2                       
REMARK 350 CHANGE IN SOLVENT FREE ENERGY: -16.0 KCAL/MOL                        
REMARK 350 APPLY THE FOLLOWING TO CHAINS: I, H, L                               
REMARK 350   BIOMT1   1  1.000000  0.000000  0.000000        0.00000            
REMARK 350   BIOMT2   1  0.000000  1.000000  0.000000        0.00000            
REMARK 350   BIOMT3   1  0.000000  0.000000  1.000000        0.00000            
REMARK 465                                                                      
REMARK 465 MISSING RESIDUES                                                     
REMARK 465 THE FOLLOWING RESIDUES WERE NOT LOCATED IN THE                       
REMARK 465 EXPERIMENT. (M=MODEL NUMBER; RES=RESIDUE NAME; C=CHAIN               
REMARK 465 IDENTIFIER; SSSEQ=SEQUENCE NUMBER; I=INSERTION CODE.)                
REMARK 465                                                                      
REMARK 465   M RES C SSSEQI                                                     
REMARK 465     GLY B   209                                                      
REMARK 465     GLU B   210                                                      
REMARK 465     GLU D   210                                                      
REMARK 465     GLY L   209                                                      
REMARK 465     GLU L   210                                                      
REMARK 465     THR I    62                                                      
REMARK 465     SER I    63                                                      
REMARK 465     SER I    64                                                      
REMARK 465     ALA I    65                                                      
REMARK 465     THR I    66                                                      
REMARK 465     ARG I    67                                                      
REMARK 465     ASN I    68                                                      
REMARK 465     THR I    69                                                      
REMARK 465     THR I    70                                                      
REMARK 465     LYS I    71                                                      
REMARK 465     GLN I    72                                                      
REMARK 465     VAL I    73                                                      
REMARK 465     THR I    74                                                      
REMARK 465     PRO I    75                                                      
REMARK 465     GLN I    76                                                      
REMARK 465     PRO I    77                                                      
REMARK 465     GLU I    78                                                      
REMARK 465     GLU I    79                                                      
REMARK 465     GLN I    80                                                      
REMARK 465     LYS I    81                                                      
REMARK 465     GLU I    82                                                      
REMARK 465     ARG I    83                                                      
REMARK 465     LYS I    84                                                      
REMARK 465     THR I    85                                                      
REMARK 465     THR I    86                                                      
REMARK 465     GLU I    87                                                      
REMARK 465     MET I    88                                                      
REMARK 465     GLN I    89                                                      
REMARK 465     SER I    90                                                      
REMARK 465     PRO I    91                                                      
REMARK 465     MET I    92                                                      
REMARK 465     GLN I    93                                                      
REMARK 465     PRO I    94                                                      
REMARK 465     VAL I    95                                                      
REMARK 465     ASP I    96                                                      
REMARK 465     GLN I    97                                                      
REMARK 465     ALA I    98                                                      
REMARK 465     SER I    99                                                      
REMARK 465     LEU I   100                                                      
REMARK 465     PRO I   159                                                      
REMARK 465     GLN I   160                                                      
REMARK 465     LEU I   161                                                      
REMARK 465     ILE I   162                                                      
REMARK 465     CYS I   163                                                      
REMARK 465     THR I   164                                                      
REMARK 465     GLY I   165                                                      
REMARK 465     GLU I   166                                                      
REMARK 465     MET I   167                                                      
REMARK 465     GLU I   168                                                      
REMARK 465     THR I   169                                                      
REMARK 465     SER I   170                                                      
REMARK 465     GLN I   171                                                      
REMARK 465     PHE I   172                                                      
REMARK 465     PRO I   173                                                      
REMARK 465     GLY I   174                                                      
REMARK 465     GLU I   175                                                      
REMARK 465     GLU I   176                                                      
REMARK 465     LYS I   177                                                      
REMARK 465     PRO I   178                                                      
REMARK 465     GLN I   179                                                      
REMARK 465     ALA I   180                                                      
REMARK 465     SER I   181                                                      
REMARK 465     PRO I   182                                                      
REMARK 465     GLU I   183                                                      
REMARK 465     GLY I   184                                                      
REMARK 465     ARG I   185                                                      
REMARK 465     PRO I   186                                                      
REMARK 465     GLU I   187                                                      
REMARK 465     SER I   188                                                      
REMARK 465     GLU I   189                                                      
REMARK 465     THR I   190                                                      
REMARK 465     SER I   191                                                      
REMARK 465     CYS I   192                                                      
REMARK 465     LEU I   193                                                      
REMARK 465     VAL I   194                                                      
REMARK 465     THR I   195                                                      
REMARK 465     THR I   196                                                      
REMARK 465     THR I   197                                                      
REMARK 465     ASP I   198                                                      
REMARK 465     PHE I   199                                                      
REMARK 465     GLN I   200                                                      
REMARK 465     ILE I   201                                                      
REMARK 465     GLN I   202                                                      
REMARK 465     THR I   203                                                      
REMARK 465     GLU I   204                                                      
REMARK 465     MET I   205                                                      
REMARK 465     ALA I   206                                                      
REMARK 465     ALA I   207                                                      
REMARK 465     THR I   208                                                      
REMARK 465     MET I   209                                                      
REMARK 465     GLU I   210                                                      
REMARK 465     THR I   211                                                      
REMARK 465     SER I   212                                                      
REMARK 465     ILE I   213                                                      
REMARK 465     PHE I   214                                                      
REMARK 465     THR I   215                                                      
REMARK 465     THR I   216                                                      
REMARK 465     GLU I   217                                                      
REMARK 465     HIS I   218                                                      
REMARK 465     HIS I   219                                                      
REMARK 465     HIS I   220                                                      
REMARK 465     HIS I   221                                                      
REMARK 465     HIS I   222                                                      
REMARK 465     HIS I   223                                                      
REMARK 465     PHE J    34                                                      
REMARK 465     ARG J    35                                                      
REMARK 465     ARG J    36                                                      
REMARK 465     SER J    64                                                      
REMARK 465     ALA J    65                                                      
REMARK 465     THR J    66                                                      
REMARK 465     ARG J    67                                                      
REMARK 465     ASN J    68                                                      
REMARK 465     THR J    69                                                      
REMARK 465     THR J    70                                                      
REMARK 465     LYS J    71                                                      
REMARK 465     GLN J    72                                                      
REMARK 465     VAL J    73                                                      
REMARK 465     THR J    74                                                      
REMARK 465     PRO J    75                                                      
REMARK 465     GLN J    76                                                      
REMARK 465     PRO J    77                                                      
REMARK 465     GLU J    78                                                      
REMARK 465     GLU J    79                                                      
REMARK 465     GLN J    80                                                      
REMARK 465     LYS J    81                                                      
REMARK 465     GLU J    82                                                      
REMARK 465     ARG J    83                                                      
REMARK 465     LYS J    84                                                      
REMARK 465     THR J    85                                                      
REMARK 465     THR J    86                                                      
REMARK 465     GLU J    87                                                      
REMARK 465     MET J    88                                                      
REMARK 465     GLN J    89                                                      
REMARK 465     SER J    90                                                      
REMARK 465     PRO J    91                                                      
REMARK 465     MET J    92                                                      
REMARK 465     GLN J    93                                                      
REMARK 465     PRO J    94                                                      
REMARK 465     VAL J    95                                                      
REMARK 465     ASP J    96                                                      
REMARK 465     GLN J    97                                                      
REMARK 465     ALA J    98                                                      
REMARK 465     SER J    99                                                      
REMARK 465     LEU J   100                                                      
REMARK 465     PRO J   101                                                      
REMARK 465     GLY J   102                                                      
REMARK 465     PRO J   159                                                      
REMARK 465     GLN J   160                                                      
REMARK 465     LEU J   161                                                      
REMARK 465     ILE J   162                                                      
REMARK 465     CYS J   163                                                      
REMARK 465     THR J   164                                                      
REMARK 465     GLY J   165                                                      
REMARK 465     GLU J   166                                                      
REMARK 465     MET J   167                                                      
REMARK 465     GLU J   168                                                      
REMARK 465     THR J   169                                                      
REMARK 465     SER J   170                                                      
REMARK 465     GLN J   171                                                      
REMARK 465     PHE J   172                                                      
REMARK 465     PRO J   173                                                      
REMARK 465     GLY J   174                                                      
REMARK 465     GLU J   175                                                      
REMARK 465     GLU J   176                                                      
REMARK 465     LYS J   177                                                      
REMARK 465     PRO J   178                                                      
REMARK 465     GLN J   179                                                      
REMARK 465     ALA J   180                                                      
REMARK 465     SER J   181                                                      
REMARK 465     PRO J   182                                                      
REMARK 465     GLU J   183                                                      
REMARK 465     GLY J   184                                                      
REMARK 465     ARG J   185                                                      
REMARK 465     PRO J   186                                                      
REMARK 465     GLU J   187                                                      
REMARK 465     SER J   188                                                      
REMARK 465     GLU J   189                                                      
REMARK 465     THR J   190                                                      
REMARK 465     SER J   191                                                      
REMARK 465     CYS J   192                                                      
REMARK 465     LEU J   193                                                      
REMARK 465     VAL J   194                                                      
REMARK 465     THR J   195                                                      
REMARK 465     THR J   196                                                      
REMARK 465     THR J   197                                                      
REMARK 465     ASP J   198                                                      
REMARK 465     PHE J   199                                                      
REMARK 465     GLN J   200                                                      
REMARK 465     ILE J   201                                                      
REMARK 465     GLN J   202                                                      
REMARK 465     THR J   203                                                      
REMARK 465     GLU J   204                                                      
REMARK 465     MET J   205                                                      
REMARK 465     ALA J   206                                                      
REMARK 465     ALA J   207                                                      
REMARK 465     THR J   208                                                      
REMARK 465     MET J   209                                                      
REMARK 465     GLU J   210                                                      
REMARK 465     THR J   211                                                      
REMARK 465     SER J   212                                                      
REMARK 465     ILE J   213                                                      
REMARK 465     PHE J   214                                                      
REMARK 465     THR J   215                                                      
REMARK 465     THR J   216                                                      
REMARK 465     GLU J   217                                                      
REMARK 465     HIS J   218                                                      
REMARK 465     HIS J   219                                                      
REMARK 465     HIS J   220                                                      
REMARK 465     HIS J   221                                                      
REMARK 465     HIS J   222                                                      
REMARK 465     HIS J   223                                                      
REMARK 465     LYS K    31                                                      
REMARK 465     ARG K    32                                                      
REMARK 465     GLY K    33                                                      
REMARK 465     PHE K    34                                                      
REMARK 465     ARG K    35                                                      
REMARK 465     SER K    64                                                      
REMARK 465     ALA K    65                                                      
REMARK 465     THR K    66                                                      
REMARK 465     ARG K    67                                                      
REMARK 465     ASN K    68                                                      
REMARK 465     THR K    69                                                      
REMARK 465     THR K    70                                                      
REMARK 465     LYS K    71                                                      
REMARK 465     GLN K    72                                                      
REMARK 465     VAL K    73                                                      
REMARK 465     THR K    74                                                      
REMARK 465     PRO K    75                                                      
REMARK 465     GLN K    76                                                      
REMARK 465     PRO K    77                                                      
REMARK 465     GLU K    78                                                      
REMARK 465     GLU K    79                                                      
REMARK 465     GLN K    80                                                      
REMARK 465     LYS K    81                                                      
REMARK 465     GLU K    82                                                      
REMARK 465     ARG K    83                                                      
REMARK 465     LYS K    84                                                      
REMARK 465     THR K    85                                                      
REMARK 465     THR K    86                                                      
REMARK 465     GLU K    87                                                      
REMARK 465     MET K    88                                                      
REMARK 465     GLN K    89                                                      
REMARK 465     SER K    90                                                      
REMARK 465     PRO K    91                                                      
REMARK 465     MET K    92                                                      
REMARK 465     GLN K    93                                                      
REMARK 465     PRO K    94                                                      
REMARK 465     VAL K    95                                                      
REMARK 465     ASP K    96                                                      
REMARK 465     GLN K    97                                                      
REMARK 465     ALA K    98                                                      
REMARK 465     SER K    99                                                      
REMARK 465     LEU K   100                                                      
REMARK 465     THR K   157                                                      
REMARK 465     GLN K   158                                                      
REMARK 465     PRO K   159                                                      
REMARK 465     GLN K   160                                                      
REMARK 465     LEU K   161                                                      
REMARK 465     ILE K   162                                                      
REMARK 465     CYS K   163                                                      
REMARK 465     THR K   164                                                      
REMARK 465     GLY K   165                                                      
REMARK 465     GLU K   166                                                      
REMARK 465     MET K   167                                                      
REMARK 465     GLU K   168                                                      
REMARK 465     THR K   169                                                      
REMARK 465     SER K   170                                                      
REMARK 465     GLN K   171                                                      
REMARK 465     PHE K   172                                                      
REMARK 465     PRO K   173                                                      
REMARK 465     GLY K   174                                                      
REMARK 465     GLU K   175                                                      
REMARK 465     GLU K   176                                                      
REMARK 465     LYS K   177                                                      
REMARK 465     PRO K   178                                                      
REMARK 465     GLN K   179                                                      
REMARK 465     ALA K   180                                                      
REMARK 465     SER K   181                                                      
REMARK 465     PRO K   182                                                      
REMARK 465     GLU K   183                                                      
REMARK 465     GLY K   184                                                      
REMARK 465     ARG K   185                                                      
REMARK 465     PRO K   186                                                      
REMARK 465     GLU K   187                                                      
REMARK 465     SER K   188                                                      
REMARK 465     GLU K   189                                                      
REMARK 465     THR K   190                                                      
REMARK 465     SER K   191                                                      
REMARK 465     CYS K   192                                                      
REMARK 465     LEU K   193                                                      
REMARK 465     VAL K   194                                                      
REMARK 465     THR K   195                                                      
REMARK 465     THR K   196                                                      
REMARK 465     THR K   197                                                      
REMARK 465     ASP K   198                                                      
REMARK 465     PHE K   199                                                      
REMARK 465     GLN K   200                                                      
REMARK 465     ILE K   201                                                      
REMARK 465     GLN K   202                                                      
REMARK 465     THR K   203                                                      
REMARK 465     GLU K   204                                                      
REMARK 465     MET K   205                                                      
REMARK 465     ALA K   206                                                      
REMARK 465     ALA K   207                                                      
REMARK 465     THR K   208                                                      
REMARK 465     MET K   209                                                      
REMARK 465     GLU K   210                                                      
REMARK 465     THR K   211                                                      
REMARK 465     SER K   212                                                      
REMARK 465     ILE K   213                                                      
REMARK 465     PHE K   214                                                      
REMARK 465     THR K   215                                                      
REMARK 465     THR K   216                                                      
REMARK 465     GLU K   217                                                      
REMARK 465     HIS K   218                                                      
REMARK 465     HIS K   219                                                      
REMARK 465     HIS K   220                                                      
REMARK 465     HIS K   221                                                      
REMARK 465     HIS K   222                                                      
REMARK 465     HIS K   223                                                      
REMARK 500                                                                      
REMARK 500 GEOMETRY AND STEREOCHEMISTRY                                         
REMARK 500 SUBTOPIC: CLOSE CONTACTS IN SAME ASYMMETRIC UNIT                     
REMARK 500                                                                      
REMARK 500 THE FOLLOWING ATOMS ARE IN CLOSE CONTACT.                            
REMARK 500                                                                      
REMARK 500  ATM1  RES C  SSEQI   ATM2  RES C  SSEQI           DISTANCE          
REMARK 500   O3   NAG J   300     O5   NAG J   301              2.03            
REMARK 500   ND2  ASN J    49     O5   NAG J   300              2.19            
REMARK 500                                                                      
REMARK 500 REMARK: NULL                                                         
REMARK 500                                                                      
REMARK 500 GEOMETRY AND STEREOCHEMISTRY                                         
REMARK 500 SUBTOPIC: TORSION ANGLES                                             
REMARK 500                                                                      
REMARK 500 TORSION ANGLES OUTSIDE THE EXPECTED RAMACHANDRAN REGIONS:            
REMARK 500 (M=MODEL NUMBER; RES=RESIDUE NAME; C=CHAIN IDENTIFIER;               
REMARK 500 SSEQ=SEQUENCE NUMBER; I=INSERTION CODE).                             
REMARK 500                                                                      
REMARK 500 STANDARD TABLE:                                                      
REMARK 500 FORMAT:(10X,I3,1X,A3,1X,A1,I4,A1,4X,F7.2,3X,F7.2)                    
REMARK 500                                                                      
REMARK 500 EXPECTED VALUES: GJ KLEYWEGT AND TA JONES (1996). PHI/PSI-           
REMARK 500 CHOLOGY: RAMACHANDRAN REVISITED. STRUCTURE 4, 1395 - 1400            
REMARK 500                                                                      
REMARK 500  M RES CSSEQI        PSI       PHI                                   
REMARK 500    GLN A  41     -164.87    -70.28                                   
REMARK 500    SER A  83       66.12     34.88                                   
REMARK 500    SER A 132       10.62     94.35                                   
REMARK 500    ASP A 146       61.10     65.52                                   
REMARK 500    THR A 162      -53.39   -135.97                                   
REMARK 500    ASN A 206        8.75     57.77                                   
REMARK 500    TRP B  46      -59.16   -135.26                                   
REMARK 500    THR B  50      -55.48     73.77                                   
REMARK 500    ASN B 135       74.69     46.19                                   
REMARK 500    LYS B 187      -56.34   -122.89                                   
REMARK 500    ASP C 146       61.88     64.76                                   
REMARK 500    PRO C 149     -155.33    -92.43                                   
REMARK 500    THR C 162      -53.45   -135.84                                   
REMARK 500    TRP D  46      -59.68   -129.81                                   
REMARK 500    THR D  50      -51.69     74.48                                   
REMARK 500    SER D  66      145.67   -171.92                                   
REMARK 500    ASN D 135       73.76     50.34                                   
REMARK 500    ASN D 149      -17.79     85.60                                   
REMARK 500    SER H  54       61.42    -41.25                                   
REMARK 500    SER H  83       70.36     30.04                                   
REMARK 500    SER H  89      104.35    -54.90                                   
REMARK 500    THR H 118      106.80    -52.47                                   
REMARK 500    LYS H 131      -15.95   -179.20                                   
REMARK 500    ASP H 146       68.40     60.68                                   
REMARK 500    PRO H 149     -155.49    -90.04                                   
REMARK 500    SER H 158       14.39     51.88                                   
REMARK 500    THR H 193      -70.37    -87.08                                   
REMARK 500    TRP L  46      -51.57   -136.44                                   
REMARK 500    ASP L  49       52.32     39.71                                   
REMARK 500    THR L  50      -53.26     65.85                                   
REMARK 500    ALA L  82       93.05    -61.86                                   
REMARK 500    ASN L 135       75.22     52.67                                   
REMARK 500    LYS L 166      -60.34    -95.91                                   
REMARK 500    PRO I  11      -38.07    -31.98                                   
REMARK 500    THR I  47     -158.26   -153.14                                   
REMARK 500    ASN I  49     -166.93    -74.60                                   
REMARK 500    ASP I  56      -74.14    -84.22                                   
REMARK 500    TRP I 110      -41.20   -144.77                                   
REMARK 500    GLU I 111       68.43    153.70                                   
REMARK 500    GLU I 116        5.75     50.17                                   
REMARK 500    ARG I 117      174.34     58.44                                   
REMARK 500    GLN I 133       72.35     54.77                                   
REMARK 500    ALA I 137       58.13   -103.78                                   
REMARK 500    PRO J  11      108.77    -29.32                                   
REMARK 500    LYS J  38      112.83     58.01                                   
REMARK 500    ASN J  49     -172.08    -61.74                                   
REMARK 500    SER J  51       79.89     53.53                                   
REMARK 500    HIS J  52       87.76    158.97                                   
REMARK 500    CYS J 104     -169.72   -124.52                                   
REMARK 500    GLU J 111      -75.48    -38.91                                   
REMARK 500                                                                      
REMARK 500 THIS ENTRY HAS      68 RAMACHANDRAN OUTLIERS.                        
REMARK 500                                                                      
REMARK 500 REMARK: NULL                                                         
REMARK 800                                                                      
REMARK 800 SITE                                                                 
REMARK 800 SITE_IDENTIFIER: AC1                                                 
REMARK 800 EVIDENCE_CODE: SOFTWARE                                              
REMARK 800 SITE_DESCRIPTION: BINDING SITE FOR RESIDUE NAG I 300                 
REMARK 800                                                                      
REMARK 800 SITE_IDENTIFIER: AC2                                                 
REMARK 800 EVIDENCE_CODE: SOFTWARE                                              
REMARK 800 SITE_DESCRIPTION: BINDING SITE FOR RESIDUE NAG I 301                 
REMARK 800                                                                      
REMARK 800 SITE_IDENTIFIER: AC3                                                 
REMARK 800 EVIDENCE_CODE: SOFTWARE                                              
REMARK 800 SITE_DESCRIPTION: BINDING SITE FOR RESIDUE BMA I 302                 
REMARK 800                                                                      
REMARK 800 SITE_IDENTIFIER: AC4                                                 
REMARK 800 EVIDENCE_CODE: SOFTWARE                                              
REMARK 800 SITE_DESCRIPTION: BINDING SITE FOR RESIDUE NAG J 300                 
REMARK 800                                                                      
REMARK 800 SITE_IDENTIFIER: AC5                                                 
REMARK 800 EVIDENCE_CODE: SOFTWARE                                              
REMARK 800 SITE_DESCRIPTION: BINDING SITE FOR RESIDUE NAG J 301                 
REMARK 800                                                                      
REMARK 800 SITE_IDENTIFIER: AC6                                                 
REMARK 800 EVIDENCE_CODE: SOFTWARE                                              
REMARK 800 SITE_DESCRIPTION: BINDING SITE FOR RESIDUE BMA J 302                 
REMARK 800                                                                      
REMARK 800 SITE_IDENTIFIER: AC7                                                 
REMARK 800 EVIDENCE_CODE: SOFTWARE                                              
REMARK 800 SITE_DESCRIPTION: BINDING SITE FOR RESIDUE NAG K 300                 
REMARK 800                                                                      
REMARK 800 SITE_IDENTIFIER: AC8                                                 
REMARK 800 EVIDENCE_CODE: SOFTWARE                                              
REMARK 800 SITE_DESCRIPTION: BINDING SITE FOR RESIDUE NAG K 301                 
REMARK 800                                                                      
REMARK 800 SITE_IDENTIFIER: AC9                                                 
REMARK 800 EVIDENCE_CODE: SOFTWARE                                              
REMARK 800 SITE_DESCRIPTION: BINDING SITE FOR RESIDUE BMA K 302                 
DBREF  3IU3 A    1   215  PDB    3IU3     3IU3             1    215             
DBREF  3IU3 C    1   215  PDB    3IU3     3IU3             1    215             
DBREF  3IU3 H    1   215  PDB    3IU3     3IU3             1    215             
DBREF  3IU3 B    1   210  PDB    3IU3     3IU3             1    210             
DBREF  3IU3 D    1   210  PDB    3IU3     3IU3             1    210             
DBREF  3IU3 L    1   210  PDB    3IU3     3IU3             1    210             
DBREF  3IU3 I    1   217  UNP    P01589   IL2RA_HUMAN     22    238             
DBREF  3IU3 J    1   217  UNP    P01589   IL2RA_HUMAN     22    238             
DBREF  3IU3 K    1   217  UNP    P01589   IL2RA_HUMAN     22    238             
SEQADV 3IU3 HIS I  218  UNP  P01589              EXPRESSION TAG                 
SEQADV 3IU3 HIS I  219  UNP  P01589              EXPRESSION TAG                 
SEQADV 3IU3 HIS I  220  UNP  P01589              EXPRESSION TAG                 
SEQADV 3IU3 HIS I  221  UNP  P01589              EXPRESSION TAG                 
SEQADV 3IU3 HIS I  222  UNP  P01589              EXPRESSION TAG                 
SEQADV 3IU3 HIS I  223  UNP  P01589              EXPRESSION TAG                 
SEQADV 3IU3 HIS J  218  UNP  P01589              EXPRESSION TAG                 
SEQADV 3IU3 HIS J  219  UNP  P01589              EXPRESSION TAG                 
SEQADV 3IU3 HIS J  220  UNP  P01589              EXPRESSION TAG                 
SEQADV 3IU3 HIS J  221  UNP  P01589              EXPRESSION TAG                 
SEQADV 3IU3 HIS J  222  UNP  P01589              EXPRESSION TAG                 
SEQADV 3IU3 HIS J  223  UNP  P01589              EXPRESSION TAG                 
SEQADV 3IU3 HIS K  218  UNP  P01589              EXPRESSION TAG                 
SEQADV 3IU3 HIS K  219  UNP  P01589              EXPRESSION TAG                 
SEQADV 3IU3 HIS K  220  UNP  P01589              EXPRESSION TAG                 
SEQADV 3IU3 HIS K  221  UNP  P01589              EXPRESSION TAG                 
SEQADV 3IU3 HIS K  222  UNP  P01589              EXPRESSION TAG                 
SEQADV 3IU3 HIS K  223  UNP  P01589              EXPRESSION TAG                 
SEQRES   1 A  215  GLN LEU GLN GLN SER GLY THR VAL LEU ALA ARG PRO GLY          
SEQRES   2 A  215  ALA SER VAL LYS MET SER CYS LYS ALA SER GLY TYR SER          
SEQRES   3 A  215  PHE THR ARG TYR TRP MET HIS TRP ILE LYS GLN ARG PRO          
SEQRES   4 A  215  GLY GLN GLY LEU GLU TRP ILE GLY ALA ILE TYR PRO GLY          
SEQRES   5 A  215  ASN SER ASP THR SER TYR ASN GLN LYS PHE GLU GLY LYS          
SEQRES   6 A  215  ALA LYS LEU THR ALA VAL THR SER ALA SER THR ALA TYR          
SEQRES   7 A  215  MET GLU LEU SER SER LEU THR HIS GLU ASP SER ALA VAL          
SEQRES   8 A  215  TYR TYR CYS SER ARG ASP TYR GLY TYR TYR PHE ASP PHE          
SEQRES   9 A  215  TRP GLY GLN GLY THR THR LEU THR VAL SER SER ALA SER          
SEQRES  10 A  215  THR LYS GLY PRO SER VAL PHE PRO LEU ALA PRO SER SER          
SEQRES  11 A  215  LYS SER THR SER GLY GLY THR ALA ALA LEU GLY CYS LEU          
SEQRES  12 A  215  VAL LYS ASP TYR PHE PRO GLU PRO VAL THR VAL SER TRP          
SEQRES  13 A  215  ASN SER GLY ALA LEU THR SER GLY VAL HIS THR PHE PRO          
SEQRES  14 A  215  ALA VAL LEU GLN SER SER GLY LEU TYR SER LEU SER SER          
SEQRES  15 A  215  VAL VAL THR VAL PRO SER SER SER LEU GLY THR GLN THR          
SEQRES  16 A  215  TYR ILE CYS ASN VAL ASN HIS LYS PRO SER ASN THR LYS          
SEQRES  17 A  215  VAL ASP LYS ARG VAL GLU PRO                                  
SEQRES   1 B  210  GLN ILE VAL SER THR GLN SER PRO ALA ILE MET SER ALA          
SEQRES   2 B  210  SER PRO GLY GLU LYS VAL THR MET THR CYS SER ALA SER          
SEQRES   3 B  210  SER SER ARG SER TYR MET GLN TRP TYR GLN GLN LYS PRO          
SEQRES   4 B  210  GLY THR SER PRO LYS ARG TRP ILE TYR ASP THR SER LYS          
SEQRES   5 B  210  LEU ALA SER GLY VAL PRO ALA ARG PHE SER GLY SER GLY          
SEQRES   6 B  210  SER GLY THR SER TYR SER LEU THR ILE SER SER MET GLU          
SEQRES   7 B  210  ALA GLU ASP ALA ALA THR TYR TYR CYS HIS GLN ARG SER          
SEQRES   8 B  210  SER TYR THR PHE GLY GLY GLY THR LYS LEU GLU ILE LYS          
SEQRES   9 B  210  ARG THR VAL ALA ALA PRO SER VAL PHE ILE PHE PRO PRO          
SEQRES  10 B  210  SER ASP GLU GLN LEU LYS SER GLY THR ALA SER VAL VAL          
SEQRES  11 B  210  CYS LEU LEU ASN ASN PHE TYR PRO ARG GLU ALA LYS VAL          
SEQRES  12 B  210  GLN TRP LYS VAL ASP ASN ALA LEU GLN SER GLY ASN SER          
SEQRES  13 B  210  GLN GLU SER VAL THR GLU GLN ASP SER LYS ASP SER THR          
SEQRES  14 B  210  TYR SER LEU SER SER THR LEU THR LEU SER LYS ALA ASP          
SEQRES  15 B  210  TYR GLU LYS HIS LYS VAL TYR ALA CYS GLU VAL THR HIS          
SEQRES  16 B  210  GLN GLY LEU SER SER PRO VAL THR LYS SER PHE ASN ARG          
SEQRES  17 B  210  GLY GLU                                                      
SEQRES   1 C  215  GLN LEU GLN GLN SER GLY THR VAL LEU ALA ARG PRO GLY          
SEQRES   2 C  215  ALA SER VAL LYS MET SER CYS LYS ALA SER GLY TYR SER          
SEQRES   3 C  215  PHE THR ARG TYR TRP MET HIS TRP ILE LYS GLN ARG PRO          
SEQRES   4 C  215  GLY GLN GLY LEU GLU TRP ILE GLY ALA ILE TYR PRO GLY          
SEQRES   5 C  215  ASN SER ASP THR SER TYR ASN GLN LYS PHE GLU GLY LYS          
SEQRES   6 C  215  ALA LYS LEU THR ALA VAL THR SER ALA SER THR ALA TYR          
SEQRES   7 C  215  MET GLU LEU SER SER LEU THR HIS GLU ASP SER ALA VAL          
SEQRES   8 C  215  TYR TYR CYS SER ARG ASP TYR GLY TYR TYR PHE ASP PHE          
SEQRES   9 C  215  TRP GLY GLN GLY THR THR LEU THR VAL SER SER ALA SER          
SEQRES  10 C  215  THR LYS GLY PRO SER VAL PHE PRO LEU ALA PRO SER SER          
SEQRES  11 C  215  LYS SER THR SER GLY GLY THR ALA ALA LEU GLY CYS LEU          
SEQRES  12 C  215  VAL LYS ASP TYR PHE PRO GLU PRO VAL THR VAL SER TRP          
SEQRES  13 C  215  ASN SER GLY ALA LEU THR SER GLY VAL HIS THR PHE PRO          
SEQRES  14 C  215  ALA VAL LEU GLN SER SER GLY LEU TYR SER LEU SER SER          
SEQRES  15 C  215  VAL VAL THR VAL PRO SER SER SER LEU GLY THR GLN THR          
SEQRES  16 C  215  TYR ILE CYS ASN VAL ASN HIS LYS PRO SER ASN THR LYS          
SEQRES  17 C  215  VAL ASP LYS ARG VAL GLU PRO                                  
SEQRES   1 D  210  GLN ILE VAL SER THR GLN SER PRO ALA ILE MET SER ALA          
SEQRES   2 D  210  SER PRO GLY GLU LYS VAL THR MET THR CYS SER ALA SER          
SEQRES   3 D  210  SER SER ARG SER TYR MET GLN TRP TYR GLN GLN LYS PRO          
SEQRES   4 D  210  GLY THR SER PRO LYS ARG TRP ILE TYR ASP THR SER LYS          
SEQRES   5 D  210  LEU ALA SER GLY VAL PRO ALA ARG PHE SER GLY SER GLY          
SEQRES   6 D  210  SER GLY THR SER TYR SER LEU THR ILE SER SER MET GLU          
SEQRES   7 D  210  ALA GLU ASP ALA ALA THR TYR TYR CYS HIS GLN ARG SER          
SEQRES   8 D  210  SER TYR THR PHE GLY GLY GLY THR LYS LEU GLU ILE LYS          
SEQRES   9 D  210  ARG THR VAL ALA ALA PRO SER VAL PHE ILE PHE PRO PRO          
SEQRES  10 D  210  SER ASP GLU GLN LEU LYS SER GLY THR ALA SER VAL VAL          
SEQRES  11 D  210  CYS LEU LEU ASN ASN PHE TYR PRO ARG GLU ALA LYS VAL          
SEQRES  12 D  210  GLN TRP LYS VAL ASP ASN ALA LEU GLN SER GLY ASN SER          
SEQRES  13 D  210  GLN GLU SER VAL THR GLU GLN ASP SER LYS ASP SER THR          
SEQRES  14 D  210  TYR SER LEU SER SER THR LEU THR LEU SER LYS ALA ASP          
SEQRES  15 D  210  TYR GLU LYS HIS LYS VAL TYR ALA CYS GLU VAL THR HIS          
SEQRES  16 D  210  GLN GLY LEU SER SER PRO VAL THR LYS SER PHE ASN ARG          
SEQRES  17 D  210  GLY GLU                                                      
SEQRES   1 H  215  GLN LEU GLN GLN SER GLY THR VAL LEU ALA ARG PRO GLY          
SEQRES   2 H  215  ALA SER VAL LYS MET SER CYS LYS ALA SER GLY TYR SER          
SEQRES   3 H  215  PHE THR ARG TYR TRP MET HIS TRP ILE LYS GLN ARG PRO          
SEQRES   4 H  215  GLY GLN GLY LEU GLU TRP ILE GLY ALA ILE TYR PRO GLY          
SEQRES   5 H  215  ASN SER ASP THR SER TYR ASN GLN LYS PHE GLU GLY LYS          
SEQRES   6 H  215  ALA LYS LEU THR ALA VAL THR SER ALA SER THR ALA TYR          
SEQRES   7 H  215  MET GLU LEU SER SER LEU THR HIS GLU ASP SER ALA VAL          
SEQRES   8 H  215  TYR TYR CYS SER ARG ASP TYR GLY TYR TYR PHE ASP PHE          
SEQRES   9 H  215  TRP GLY GLN GLY THR THR LEU THR VAL SER SER ALA SER          
SEQRES  10 H  215  THR LYS GLY PRO SER VAL PHE PRO LEU ALA PRO SER SER          
SEQRES  11 H  215  LYS SER THR SER GLY GLY THR ALA ALA LEU GLY CYS LEU          
SEQRES  12 H  215  VAL LYS ASP TYR PHE PRO GLU PRO VAL THR VAL SER TRP          
SEQRES  13 H  215  ASN SER GLY ALA LEU THR SER GLY VAL HIS THR PHE PRO          
SEQRES  14 H  215  ALA VAL LEU GLN SER SER GLY LEU TYR SER LEU SER SER          
SEQRES  15 H  215  VAL VAL THR VAL PRO SER SER SER LEU GLY THR GLN THR          
SEQRES  16 H  215  TYR ILE CYS ASN VAL ASN HIS LYS PRO SER ASN THR LYS          
SEQRES  17 H  215  VAL ASP LYS ARG VAL GLU PRO                                  
SEQRES   1 L  210  GLN ILE VAL SER THR GLN SER PRO ALA ILE MET SER ALA          
SEQRES   2 L  210  SER PRO GLY GLU LYS VAL THR MET THR CYS SER ALA SER          
SEQRES   3 L  210  SER SER ARG SER TYR MET GLN TRP TYR GLN GLN LYS PRO          
SEQRES   4 L  210  GLY THR SER PRO LYS ARG TRP ILE TYR ASP THR SER LYS          
SEQRES   5 L  210  LEU ALA SER GLY VAL PRO ALA ARG PHE SER GLY SER GLY          
SEQRES   6 L  210  SER GLY THR SER TYR SER LEU THR ILE SER SER MET GLU          
SEQRES   7 L  210  ALA GLU ASP ALA ALA THR TYR TYR CYS HIS GLN ARG SER          
SEQRES   8 L  210  SER TYR THR PHE GLY GLY GLY THR LYS LEU GLU ILE LYS          
SEQRES   9 L  210  ARG THR VAL ALA ALA PRO SER VAL PHE ILE PHE PRO PRO          
SEQRES  10 L  210  SER ASP GLU GLN LEU LYS SER GLY THR ALA SER VAL VAL          
SEQRES  11 L  210  CYS LEU LEU ASN ASN PHE TYR PRO ARG GLU ALA LYS VAL          
SEQRES  12 L  210  GLN TRP LYS VAL ASP ASN ALA LEU GLN SER GLY ASN SER          
SEQRES  13 L  210  GLN GLU SER VAL THR GLU GLN ASP SER LYS ASP SER THR          
SEQRES  14 L  210  TYR SER LEU SER SER THR LEU THR LEU SER LYS ALA ASP          
SEQRES  15 L  210  TYR GLU LYS HIS LYS VAL TYR ALA CYS GLU VAL THR HIS          
SEQRES  16 L  210  GLN GLY LEU SER SER PRO VAL THR LYS SER PHE ASN ARG          
SEQRES  17 L  210  GLY GLU                                                      
SEQRES   1 I  223  GLU LEU CYS ASP ASP ASP PRO PRO GLU ILE PRO HIS ALA          
SEQRES   2 I  223  THR PHE LYS ALA MET ALA TYR LYS GLU GLY THR MET LEU          
SEQRES   3 I  223  ASN CYS GLU CYS LYS ARG GLY PHE ARG ARG ILE LYS SER          
SEQRES   4 I  223  GLY SER LEU TYR MET LEU CYS THR GLY ASN SER SER HIS          
SEQRES   5 I  223  SER SER TRP ASP ASN GLN CYS GLN CYS THR SER SER ALA          
SEQRES   6 I  223  THR ARG ASN THR THR LYS GLN VAL THR PRO GLN PRO GLU          
SEQRES   7 I  223  GLU GLN LYS GLU ARG LYS THR THR GLU MET GLN SER PRO          
SEQRES   8 I  223  MET GLN PRO VAL ASP GLN ALA SER LEU PRO GLY HIS CYS          
SEQRES   9 I  223  ARG GLU PRO PRO PRO TRP GLU ASN GLU ALA THR GLU ARG          
SEQRES  10 I  223  ILE TYR HIS PHE VAL VAL GLY GLN MET VAL TYR TYR GLN          
SEQRES  11 I  223  CYS VAL GLN GLY TYR ARG ALA LEU HIS ARG GLY PRO ALA          
SEQRES  12 I  223  GLU SER VAL CYS LYS MET THR HIS GLY LYS THR ARG TRP          
SEQRES  13 I  223  THR GLN PRO GLN LEU ILE CYS THR GLY GLU MET GLU THR          
SEQRES  14 I  223  SER GLN PHE PRO GLY GLU GLU LYS PRO GLN ALA SER PRO          
SEQRES  15 I  223  GLU GLY ARG PRO GLU SER GLU THR SER CYS LEU VAL THR          
SEQRES  16 I  223  THR THR ASP PHE GLN ILE GLN THR GLU MET ALA ALA THR          
SEQRES  17 I  223  MET GLU THR SER ILE PHE THR THR GLU HIS HIS HIS HIS          
SEQRES  18 I  223  HIS HIS                                                      
SEQRES   1 J  223  GLU LEU CYS ASP ASP ASP PRO PRO GLU ILE PRO HIS ALA          
SEQRES   2 J  223  THR PHE LYS ALA MET ALA TYR LYS GLU GLY THR MET LEU          
SEQRES   3 J  223  ASN CYS GLU CYS LYS ARG GLY PHE ARG ARG ILE LYS SER          
SEQRES   4 J  223  GLY SER LEU TYR MET LEU CYS THR GLY ASN SER SER HIS          
SEQRES   5 J  223  SER SER TRP ASP ASN GLN CYS GLN CYS THR SER SER ALA          
SEQRES   6 J  223  THR ARG ASN THR THR LYS GLN VAL THR PRO GLN PRO GLU          
SEQRES   7 J  223  GLU GLN LYS GLU ARG LYS THR THR GLU MET GLN SER PRO          
SEQRES   8 J  223  MET GLN PRO VAL ASP GLN ALA SER LEU PRO GLY HIS CYS          
SEQRES   9 J  223  ARG GLU PRO PRO PRO TRP GLU ASN GLU ALA THR GLU ARG          
SEQRES  10 J  223  ILE TYR HIS PHE VAL VAL GLY GLN MET VAL TYR TYR GLN          
SEQRES  11 J  223  CYS VAL GLN GLY TYR ARG ALA LEU HIS ARG GLY PRO ALA          
SEQRES  12 J  223  GLU SER VAL CYS LYS MET THR HIS GLY LYS THR ARG TRP          
SEQRES  13 J  223  THR GLN PRO GLN LEU ILE CYS THR GLY GLU MET GLU THR          
SEQRES  14 J  223  SER GLN PHE PRO GLY GLU GLU LYS PRO GLN ALA SER PRO          
SEQRES  15 J  223  GLU GLY ARG PRO GLU SER GLU THR SER CYS LEU VAL THR          
SEQRES  16 J  223  THR THR ASP PHE GLN ILE GLN THR GLU MET ALA ALA THR          
SEQRES  17 J  223  MET GLU THR SER ILE PHE THR THR GLU HIS HIS HIS HIS          
SEQRES  18 J  223  HIS HIS                                                      
SEQRES   1 K  223  GLU LEU CYS ASP ASP ASP PRO PRO GLU ILE PRO HIS ALA          
SEQRES   2 K  223  THR PHE LYS ALA MET ALA TYR LYS GLU GLY THR MET LEU          
SEQRES   3 K  223  ASN CYS GLU CYS LYS ARG GLY PHE ARG ARG ILE LYS SER          
SEQRES   4 K  223  GLY SER LEU TYR MET LEU CYS THR GLY ASN SER SER HIS          
SEQRES   5 K  223  SER SER TRP ASP ASN GLN CYS GLN CYS THR SER SER ALA          
SEQRES   6 K  223  THR ARG ASN THR THR LYS GLN VAL THR PRO GLN PRO GLU          
SEQRES   7 K  223  GLU GLN LYS GLU ARG LYS THR THR GLU MET GLN SER PRO          
SEQRES   8 K  223  MET GLN PRO VAL ASP GLN ALA SER LEU PRO GLY HIS CYS          
SEQRES   9 K  223  ARG GLU PRO PRO PRO TRP GLU ASN GLU ALA THR GLU ARG          
SEQRES  10 K  223  ILE TYR HIS PHE VAL VAL GLY GLN MET VAL TYR TYR GLN          
SEQRES  11 K  223  CYS VAL GLN GLY TYR ARG ALA LEU HIS ARG GLY PRO ALA          
SEQRES  12 K  223  GLU SER VAL CYS LYS MET THR HIS GLY LYS THR ARG TRP          
SEQRES  13 K  223  THR GLN PRO GLN LEU ILE CYS THR GLY GLU MET GLU THR          
SEQRES  14 K  223  SER GLN PHE PRO GLY GLU GLU LYS PRO GLN ALA SER PRO          
SEQRES  15 K  223  GLU GLY ARG PRO GLU SER GLU THR SER CYS LEU VAL THR          
SEQRES  16 K  223  THR THR ASP PHE GLN ILE GLN THR GLU MET ALA ALA THR          
SEQRES  17 K  223  MET GLU THR SER ILE PHE THR THR GLU HIS HIS HIS HIS          
SEQRES  18 K  223  HIS HIS                                                      
MODRES 3IU3 ASN I   49  ASN  GLYCOSYLATION SITE                                 
MODRES 3IU3 ASN J   49  ASN  GLYCOSYLATION SITE                                 
MODRES 3IU3 ASN K   49  ASN  GLYCOSYLATION SITE                                 
HET    NAG  I 300      14                                                       
HET    NAG  I 301      14                                                       
HET    BMA  I 302      11                                                       
HET    NAG  J 300      14                                                       
HET    NAG  J 301      14                                                       
HET    BMA  J 302      11                                                       
HET    NAG  K 300      14                                                       
HET    NAG  K 301      14                                                       
HET    BMA  K 302      11                                                       
HETNAM     NAG N-ACETYL-D-GLUCOSAMINE                                           
HETNAM     BMA BETA-D-MANNOSE                                                   
HETSYN     NAG NAG                                                              
FORMUL  10  NAG    6(C8 H15 N O6)                                               
FORMUL  10  BMA    3(C6 H12 O6)                                                 
HELIX    1   1 SER A   26  TYR A   30  5                                   5    
HELIX    2   2 GLN A   60  GLU A   63  5                                   4    
HELIX    3   3 THR A   85  SER A   89  5                                   5    
HELIX    4   4 SER A  189  GLN A  194  1                                   6    
HELIX    5   5 LYS A  203  ASN A  206  5                                   4    
HELIX    6   6 GLU B   78  ALA B   82  5                                   5    
HELIX    7   7 SER B  118  GLY B  125  1                                   8    
HELIX    8   8 LYS B  180  LYS B  185  1                                   6    
HELIX    9   9 SER C   26  TYR C   30  5                                   5    
HELIX   10  10 GLN C   60  GLU C   63  5                                   4    
HELIX   11  11 THR C   85  SER C   89  5                                   5    
HELIX   12  12 SER C  129  LYS C  131  5                                   3    
HELIX   13  13 SER C  158  ALA C  160  5                                   3    
HELIX   14  14 SER C  189  GLN C  194  1                                   6    
HELIX   15  15 LYS C  203  ASN C  206  5                                   4    
HELIX   16  16 GLU D   78  ALA D   82  5                                   5    
HELIX   17  17 SER D  118  GLY D  125  1                                   8    
HELIX   18  18 LYS D  180  LYS D  185  1                                   6    
HELIX   19  19 GLN H   60  GLU H   63  5                                   4    
HELIX   20  20 THR H   85  SER H   89  5                                   5    
HELIX   21  21 SER H  158  ALA H  160  5                                   3    
HELIX   22  22 SER H  189  GLY H  192  5                                   4    
HELIX   23  23 LYS H  203  ASN H  206  5                                   4    
HELIX   24  24 GLU L   78  ALA L   82  5                                   5    
HELIX   25  25 SER L  118  GLY L  125  1                                   8    
HELIX   26  26 LYS L  180  LYS L  185  1                                   6    
SHEET    1   A 4 LEU A   2  GLN A   4  0                                        
SHEET    2   A 4 VAL A  16  ALA A  22 -1  O  LYS A  21   N  GLN A   3           
SHEET    3   A 4 THR A  76  LEU A  81 -1  O  LEU A  81   N  VAL A  16           
SHEET    4   A 4 ALA A  66  VAL A  71 -1  N  THR A  69   O  TYR A  78           
SHEET    1   B 6 VAL A   8  ALA A  10  0                                        
SHEET    2   B 6 THR A 109  VAL A 113  1  O  THR A 110   N  VAL A   8           
SHEET    3   B 6 ALA A  90  ASP A  97 -1  N  TYR A  92   O  THR A 109           
SHEET    4   B 6 MET A  32  GLN A  37 -1  N  ILE A  35   O  TYR A  93           
SHEET    5   B 6 LEU A  43  ILE A  49 -1  O  ILE A  46   N  TRP A  34           
SHEET    6   B 6 THR A  56  TYR A  58 -1  O  SER A  57   N  ALA A  48           
SHEET    1   C 4 VAL A   8  ALA A  10  0                                        
SHEET    2   C 4 THR A 109  VAL A 113  1  O  THR A 110   N  VAL A   8           
SHEET    3   C 4 ALA A  90  ASP A  97 -1  N  TYR A  92   O  THR A 109           
SHEET    4   C 4 PHE A 102  TRP A 105 -1  O  PHE A 104   N  ARG A  96           
SHEET    1   D 4 SER A 122  LEU A 126  0                                        
SHEET    2   D 4 THR A 137  TYR A 147 -1  O  LEU A 143   N  PHE A 124           
SHEET    3   D 4 TYR A 178  PRO A 187 -1  O  TYR A 178   N  TYR A 147           
SHEET    4   D 4 VAL A 165  THR A 167 -1  N  HIS A 166   O  VAL A 183           
SHEET    1   E 4 THR A 133  SER A 134  0                                        
SHEET    2   E 4 THR A 137  TYR A 147 -1  O  THR A 137   N  SER A 134           
SHEET    3   E 4 TYR A 178  PRO A 187 -1  O  TYR A 178   N  TYR A 147           
SHEET    4   E 4 VAL A 171  LEU A 172 -1  N  VAL A 171   O  SER A 179           
SHEET    1   F 3 THR A 153  TRP A 156  0                                        
SHEET    2   F 3 TYR A 196  HIS A 202 -1  O  ASN A 199   N  SER A 155           
SHEET    3   F 3 THR A 207  VAL A 213 -1  O  VAL A 213   N  TYR A 196           
SHEET    1   G 3 SER B   4  SER B   7  0                                        
SHEET    2   G 3 VAL B  19  ARG B  29 -1  O  THR B  22   N  SER B   7           
SHEET    3   G 3 PHE B  61  ILE B  74 -1  O  TYR B  70   N  CYS B  23           
SHEET    1   H 6 ILE B  10  ALA B  13  0                                        
SHEET    2   H 6 THR B  99  ILE B 103  1  O  GLU B 102   N  MET B  11           
SHEET    3   H 6 ALA B  83  HIS B  88 -1  N  ALA B  83   O  LEU B 101           
SHEET    4   H 6 GLN B  33  GLN B  37 -1  N  GLN B  33   O  HIS B  88           
SHEET    5   H 6 LYS B  44  TYR B  48 -1  O  ILE B  47   N  TRP B  34           
SHEET    6   H 6 LYS B  52  LEU B  53 -1  O  LYS B  52   N  TYR B  48           
SHEET    1   I 4 SER B 111  PHE B 115  0                                        
SHEET    2   I 4 THR B 126  PHE B 136 -1  O  ASN B 134   N  SER B 111           
SHEET    3   I 4 TYR B 170  SER B 179 -1  O  LEU B 172   N  LEU B 133           
SHEET    4   I 4 SER B 156  VAL B 160 -1  N  SER B 159   O  SER B 173           
SHEET    1   J 4 ALA B 150  GLN B 152  0                                        
SHEET    2   J 4 LYS B 142  VAL B 147 -1  N  TRP B 145   O  GLN B 152           
SHEET    3   J 4 VAL B 188  THR B 194 -1  O  GLU B 192   N  GLN B 144           
SHEET    4   J 4 VAL B 202  ASN B 207 -1  O  VAL B 202   N  VAL B 193           
SHEET    1   K 4 LEU C   2  GLN C   4  0                                        
SHEET    2   K 4 VAL C  16  ALA C  22 -1  O  LYS C  21   N  GLN C   3           
SHEET    3   K 4 THR C  76  LEU C  81 -1  O  MET C  79   N  MET C  18           
SHEET    4   K 4 ALA C  66  VAL C  71 -1  N  THR C  69   O  TYR C  78           
SHEET    1   L 6 VAL C   8  ALA C  10  0                                        
SHEET    2   L 6 THR C 109  VAL C 113  1  O  THR C 110   N  VAL C   8           
SHEET    3   L 6 ALA C  90  ASP C  97 -1  N  TYR C  92   O  THR C 109           
SHEET    4   L 6 TRP C  31  GLN C  37 -1  N  HIS C  33   O  SER C  95           
SHEET    5   L 6 LEU C  43  TYR C  50 -1  O  GLU C  44   N  LYS C  36           
SHEET    6   L 6 ASP C  55  TYR C  58 -1  O  ASP C  55   N  TYR C  50           
SHEET    1   M 4 VAL C   8  ALA C  10  0                                        
SHEET    2   M 4 THR C 109  VAL C 113  1  O  THR C 110   N  VAL C   8           
SHEET    3   M 4 ALA C  90  ASP C  97 -1  N  TYR C  92   O  THR C 109           
SHEET    4   M 4 PHE C 104  TRP C 105 -1  O  PHE C 104   N  ARG C  96           
SHEET    1   N 4 SER C 122  LEU C 126  0                                        
SHEET    2   N 4 THR C 137  TYR C 147 -1  O  LEU C 143   N  PHE C 124           
SHEET    3   N 4 TYR C 178  PRO C 187 -1  O  TYR C 178   N  TYR C 147           
SHEET    4   N 4 VAL C 165  THR C 167 -1  N  HIS C 166   O  VAL C 183           
SHEET    1   O 4 THR C 133  SER C 134  0                                        
SHEET    2   O 4 THR C 137  TYR C 147 -1  O  THR C 137   N  SER C 134           
SHEET    3   O 4 TYR C 178  PRO C 187 -1  O  TYR C 178   N  TYR C 147           
SHEET    4   O 4 VAL C 171  LEU C 172 -1  N  VAL C 171   O  SER C 179           
SHEET    1   P 3 THR C 153  TRP C 156  0                                        
SHEET    2   P 3 TYR C 196  HIS C 202 -1  O  ASN C 199   N  SER C 155           
SHEET    3   P 3 THR C 207  VAL C 213 -1  O  VAL C 213   N  TYR C 196           
SHEET    1   Q 4 SER D   4  SER D   7  0                                        
SHEET    2   Q 4 VAL D  19  ALA D  25 -1  O  SER D  24   N  THR D   5           
SHEET    3   Q 4 SER D  69  ILE D  74 -1  O  TYR D  70   N  CYS D  23           
SHEET    4   Q 4 PHE D  61  SER D  66 -1  N  SER D  62   O  THR D  73           
SHEET    1   R 6 ILE D  10  ALA D  13  0                                        
SHEET    2   R 6 THR D  99  ILE D 103  1  O  GLU D 102   N  ALA D  13           
SHEET    3   R 6 THR D  84  HIS D  88 -1  N  TYR D  85   O  THR D  99           
SHEET    4   R 6 GLN D  33  GLN D  37 -1  N  GLN D  33   O  HIS D  88           
SHEET    5   R 6 LYS D  44  TYR D  48 -1  O  ILE D  47   N  TRP D  34           
SHEET    6   R 6 LYS D  52  LEU D  53 -1  O  LYS D  52   N  TYR D  48           
SHEET    1   S 4 SER D 111  PHE D 115  0                                        
SHEET    2   S 4 THR D 126  PHE D 136 -1  O  ASN D 134   N  SER D 111           
SHEET    3   S 4 TYR D 170  SER D 179 -1  O  LEU D 176   N  VAL D 129           
SHEET    4   S 4 SER D 156  VAL D 160 -1  N  SER D 159   O  SER D 173           
SHEET    1   T 4 ALA D 150  LEU D 151  0                                        
SHEET    2   T 4 ALA D 141  VAL D 147 -1  N  VAL D 147   O  ALA D 150           
SHEET    3   T 4 VAL D 188  HIS D 195 -1  O  THR D 194   N  LYS D 142           
SHEET    4   T 4 VAL D 202  ASN D 207 -1  O  VAL D 202   N  VAL D 193           
SHEET    1   U 4 LEU H   2  GLN H   4  0                                        
SHEET    2   U 4 VAL H  16  ALA H  22 -1  O  LYS H  21   N  GLN H   3           
SHEET    3   U 4 THR H  76  LEU H  81 -1  O  ALA H  77   N  CYS H  20           
SHEET    4   U 4 ALA H  66  VAL H  71 -1  N  LYS H  67   O  GLU H  80           
SHEET    1   V 6 VAL H   8  ALA H  10  0                                        
SHEET    2   V 6 THR H 109  VAL H 113  1  O  THR H 112   N  ALA H  10           
SHEET    3   V 6 VAL H  91  ARG H  96 -1  N  TYR H  92   O  THR H 109           
SHEET    4   V 6 MET H  32  GLN H  37 -1  N  ILE H  35   O  TYR H  93           
SHEET    5   V 6 LEU H  43  TYR H  50 -1  O  GLU H  44   N  LYS H  36           
SHEET    6   V 6 ASP H  55  TYR H  58 -1  O  SER H  57   N  ALA H  48           
SHEET    1   W 4 VAL H   8  ALA H  10  0                                        
SHEET    2   W 4 THR H 109  VAL H 113  1  O  THR H 112   N  ALA H  10           
SHEET    3   W 4 VAL H  91  ARG H  96 -1  N  TYR H  92   O  THR H 109           
SHEET    4   W 4 PHE H 104  TRP H 105 -1  O  PHE H 104   N  ARG H  96           
SHEET    1   X 4 SER H 122  LEU H 126  0                                        
SHEET    2   X 4 THR H 137  TYR H 147 -1  O  LEU H 143   N  PHE H 124           
SHEET    3   X 4 TYR H 178  PRO H 187 -1  O  VAL H 186   N  ALA H 138           
SHEET    4   X 4 VAL H 165  THR H 167 -1  N  HIS H 166   O  VAL H 183           
SHEET    1   Y 4 THR H 133  SER H 134  0                                        
SHEET    2   Y 4 THR H 137  TYR H 147 -1  O  THR H 137   N  SER H 134           
SHEET    3   Y 4 TYR H 178  PRO H 187 -1  O  VAL H 186   N  ALA H 138           
SHEET    4   Y 4 VAL H 171  LEU H 172 -1  N  VAL H 171   O  SER H 179           
SHEET    1   Z 3 THR H 153  TRP H 156  0                                        
SHEET    2   Z 3 ILE H 197  HIS H 202 -1  O  ASN H 199   N  SER H 155           
SHEET    3   Z 3 THR H 207  ARG H 212 -1  O  THR H 207   N  HIS H 202           
SHEET    1  AA 3 SER L   4  SER L   7  0                                        
SHEET    2  AA 3 VAL L  19  ARG L  29 -1  O  SER L  24   N  THR L   5           
SHEET    3  AA 3 PHE L  61  ILE L  74 -1  O  THR L  68   N  ALA L  25           
SHEET    1  AB 6 ILE L  10  ALA L  13  0                                        
SHEET    2  AB 6 THR L  99  ILE L 103  1  O  GLU L 102   N  MET L  11           
SHEET    3  AB 6 THR L  84  HIS L  88 -1  N  TYR L  85   O  THR L  99           
SHEET    4  AB 6 GLN L  33  GLN L  37 -1  N  GLN L  33   O  HIS L  88           
SHEET    5  AB 6 LYS L  44  TYR L  48 -1  O  ILE L  47   N  TRP L  34           
SHEET    6  AB 6 LYS L  52  LEU L  53 -1  O  LYS L  52   N  TYR L  48           
SHEET    1  AC 4 SER L 111  PHE L 115  0                                        
SHEET    2  AC 4 THR L 126  PHE L 136 -1  O  LEU L 132   N  PHE L 113           
SHEET    3  AC 4 TYR L 170  SER L 179 -1  O  LEU L 178   N  ALA L 127           
SHEET    4  AC 4 SER L 156  VAL L 160 -1  N  GLN L 157   O  THR L 175           
SHEET    1  AD 4 ALA L 150  LEU L 151  0                                        
SHEET    2  AD 4 ALA L 141  VAL L 147 -1  N  VAL L 147   O  ALA L 150           
SHEET    3  AD 4 VAL L 188  HIS L 195 -1  O  GLU L 192   N  GLN L 144           
SHEET    4  AD 4 VAL L 202  ASN L 207 -1  O  VAL L 202   N  VAL L 193           
SHEET    1  AE 3 ALA I  13  LYS I  16  0                                        
SHEET    2  AE 3 MET I 126  CYS I 131 -1  O  TYR I 128   N  LYS I  16           
SHEET    3  AE 3 GLU I 144  VAL I 146 -1  O  SER I 145   N  VAL I 127           
SHEET    1  AF 2 TYR I  20  LYS I  21  0                                        
SHEET    2  AF 2 HIS I 103  CYS I 104 -1  O  CYS I 104   N  TYR I  20           
SHEET    1  AG 4 SER I  54  TRP I  55  0                                        
SHEET    2  AG 4 TYR I  43  THR I  47 -1  N  THR I  47   O  SER I  54           
SHEET    3  AG 4 MET I  25  ASN I  27 -1  N  LEU I  26   O  MET I  44           
SHEET    4  AG 4 TYR I 119  HIS I 120 -1  O  HIS I 120   N  MET I  25           
SHEET    1  AH 2 LYS I 148  THR I 150  0                                        
SHEET    2  AH 2 LYS I 153  ARG I 155 -1  O  ARG I 155   N  LYS I 148           
SHEET    1  AI 3 THR J  14  LYS J  16  0                                        
SHEET    2  AI 3 MET J 126  GLN J 130 -1  O  TYR J 128   N  LYS J  16           
SHEET    3  AI 3 GLU J 144  VAL J 146 -1  O  SER J 145   N  VAL J 127           
SHEET    1  AJ 2 TYR J  20  LYS J  21  0                                        
SHEET    2  AJ 2 CYS J 104  ARG J 105 -1  O  ARG J 105   N  TYR J  20           
SHEET    1  AK 4 SER J  53  TRP J  55  0                                        
SHEET    2  AK 4 TYR J  43  GLY J  48 -1  N  THR J  47   O  SER J  54           
SHEET    3  AK 4 MET J  25  ASN J  27 -1  N  LEU J  26   O  MET J  44           
SHEET    4  AK 4 TYR J 119  HIS J 120 -1  O  HIS J 120   N  MET J  25           
SHEET    1  AL 2 THR K  14  LYS K  16  0                                        
SHEET    2  AL 2 TYR K 128  GLN K 130 -1  O  TYR K 128   N  LYS K  16           
SHEET    1  AM 2 ALA K  19  LYS K  21  0                                        
SHEET    2  AM 2 HIS K 103  ARG K 105 -1  O  CYS K 104   N  TYR K  20           
SHEET    1  AN 4 SER K  54  TRP K  55  0                                        
SHEET    2  AN 4 TYR K  43  THR K  47 -1  N  THR K  47   O  SER K  54           
SHEET    3  AN 4 MET K  25  ASN K  27 -1  N  LEU K  26   O  MET K  44           
SHEET    4  AN 4 TYR K 119  HIS K 120 -1  O  HIS K 120   N  MET K  25           
SHEET    1  AO 2 LYS K 148  THR K 150  0                                        
SHEET    2  AO 2 LYS K 153  ARG K 155 -1  O  LYS K 153   N  THR K 150           
SSBOND   1 CYS A   20    CYS A   94                          1555   1555  2.04  
SSBOND   2 CYS A  142    CYS A  198                          1555   1555  2.04  
SSBOND   3 CYS B   23    CYS B   87                          1555   1555  2.05  
SSBOND   4 CYS B  131    CYS B  191                          1555   1555  2.04  
SSBOND   5 CYS C   20    CYS C   94                          1555   1555  2.05  
SSBOND   6 CYS C  142    CYS C  198                          1555   1555  2.04  
SSBOND   7 CYS D   23    CYS D   87                          1555   1555  2.05  
SSBOND   8 CYS D  131    CYS D  191                          1555   1555  2.04  
SSBOND   9 CYS H   20    CYS H   94                          1555   1555  2.05  
SSBOND  10 CYS H  142    CYS H  198                          1555   1555  2.04  
SSBOND  11 CYS L   23    CYS L   87                          1555   1555  2.05  
SSBOND  12 CYS L  131    CYS L  191                          1555   1555  2.05  
SSBOND  13 CYS I    3    CYS I  147                          1555   1555  2.04  
SSBOND  14 CYS I   28    CYS I   59                          1555   1555  2.04  
SSBOND  15 CYS I   30    CYS I   61                          1555   1555  2.03  
SSBOND  16 CYS I   46    CYS I  104                          1555   1555  2.04  
SSBOND  17 CYS J    3    CYS J  147                          1555   1555  2.04  
SSBOND  18 CYS J   28    CYS J   59                          1555   1555  2.04  
SSBOND  19 CYS J   30    CYS J   61                          1555   1555  2.04  
SSBOND  20 CYS K    3    CYS K  147                          1555   1555  2.03  
SSBOND  21 CYS K   28    CYS K   59                          1555   1555  2.03  
SSBOND  22 CYS K   30    CYS K   61                          1555   1555  2.03  
SSBOND  23 CYS K   46    CYS K  104                          1555   1555  2.03  
LINK         ND2 ASN I  49                 C1  NAG I 300     1555   1555  1.48  
LINK         ND2 ASN J  49                 C1  NAG J 300     1555   1555  1.47  
LINK         ND2 ASN K  49                 C1  NAG K 300     1555   1555  1.44  
LINK         O4  NAG I 300                 C1  NAG I 301     1555   1555  1.45  
LINK         O4  NAG I 301                 C1  BMA I 302     1555   1555  1.45  
LINK         O4  NAG J 300                 C1  NAG J 301     1555   1555  1.44  
LINK         O4  NAG J 301                 C1  BMA J 302     1555   1555  1.45  
LINK         O4  NAG K 300                 C1  NAG K 301     1555   1555  1.46  
LINK         O4  NAG K 301                 C1  BMA K 302     1555   1555  1.45  
CISPEP   1 PHE A  148    PRO A  149          0        -5.27                     
CISPEP   2 GLU A  150    PRO A  151          0         5.40                     
CISPEP   3 SER B    7    PRO B    8          0         1.37                     
CISPEP   4 TYR B  137    PRO B  138          0         0.53                     
CISPEP   5 SER B  200    PRO B  201          0        -1.68                     
CISPEP   6 PHE C  148    PRO C  149          0        -5.20                     
CISPEP   7 GLU C  150    PRO C  151          0         5.72                     
CISPEP   8 SER D    7    PRO D    8          0        -1.81                     
CISPEP   9 TYR D  137    PRO D  138          0         5.62                     
CISPEP  10 SER D  200    PRO D  201          0        -3.01                     
CISPEP  11 PHE H  148    PRO H  149          0        -7.42                     
CISPEP  12 GLU H  150    PRO H  151          0        -4.46                     
CISPEP  13 SER L    7    PRO L    8          0        -0.76                     
CISPEP  14 TYR L  137    PRO L  138          0        -1.39                     
CISPEP  15 SER L  200    PRO L  201          0       -10.27                     
SITE     1 AC1  4 ASN I  49  SER I  51  HIS I  52  NAG I 301                    
SITE     1 AC2  2 NAG I 300  BMA I 302                                          
SITE     1 AC3  1 NAG I 301                                                     
SITE     1 AC4  4 ASN J  49  SER J  51  HIS J  52  NAG J 301                    
SITE     1 AC5  2 NAG J 300  BMA J 302                                          
SITE     1 AC6  1 NAG J 301                                                     
SITE     1 AC7  3 ASN K  49  SER K  51  NAG K 301                               
SITE     1 AC8  2 NAG K 300  BMA K 302                                          
SITE     1 AC9  1 NAG K 301                                                     
CRYST1  137.051  137.051  459.095  90.00  90.00 120.00 P 65 2 2     36          
ORIGX1      1.000000  0.000000  0.000000        0.00000                         
ORIGX2      0.000000  1.000000  0.000000        0.00000                         
ORIGX3      0.000000  0.000000  1.000000        0.00000                         
SCALE1      0.007297  0.004213  0.000000        0.00000                         
SCALE2      0.000000  0.008425  0.000000        0.00000                         
SCALE3      0.000000  0.000000  0.002178        0.00000                         
ATOM      1  N   GLN A   1      76.224  -2.211  -4.258  1.00 63.79           N  
ANISOU    1  N   GLN A   1     9272   7219   7746  -1067   -507   -484       N  
ATOM      2  CA  GLN A   1      76.756  -1.446  -5.419  1.00 64.00           C  
ANISOU    2  CA  GLN A   1     9334   7205   7777  -1057   -483   -541       C  
ATOM      3  C   GLN A   1      75.736  -0.430  -5.935  1.00 66.61           C  
ANISOU    3  C   GLN A   1     9716   7443   8150  -1054   -423   -569       C  
ATOM      4  O   GLN A   1      75.928   0.781  -5.780  1.00 72.53           O  
ANISOU    4  O   GLN A   1    10494   8197   8869  -1105   -351   -626       O  
ATOM      5  CB  GLN A   1      77.178  -2.393  -6.543  1.00 70.85           C  
ANISOU    5  CB  GLN A   1    10185   8043   8691   -992   -557   -521       C  
ATOM      6  CG  GLN A   1      78.365  -3.277  -6.213  1.00 75.02           C  
ANISOU    6  CG  GLN A   1    10663   8656   9184   -989   -617   -507       C  
ATOM      7  CD  GLN A   1      79.687  -2.538  -6.300  1.00 81.93           C  
ANISOU    7  CD  GLN A   1    11542   9609   9978  -1035   -591   -578       C  
ATOM      8  OE1 GLN A   1      80.438  -2.484  -5.326  1.00 81.66           O  
ANISOU    8  OE1 GLN A   1    11482   9678   9869  -1079   -580   -586       O  
ATOM      9  NE2 GLN A   1      79.979  -1.963  -7.470  1.00 65.34           N  
ANISOU    9  NE2 GLN A   1     9471   7468   7886  -1032   -580   -632       N  
ATOM     10  N   LEU A   2      74.657  -0.924  -6.545  1.00 53.99           N  
ANISOU   10  N   LEU A   2     8127   5763   6625   -995   -450   -530       N  
ATOM     11  CA  LEU A   2      73.628  -0.061  -7.123  1.00 53.24           C  
ANISOU   11  CA  LEU A   2     8075   5579   6575   -979   -402   -547       C  
ATOM     12  C   LEU A   2      72.247  -0.367  -6.550  1.00 55.38           C  
ANISOU   12  C   LEU A   2     8345   5817   6881   -963   -398   -518       C  
ATOM     13  O   LEU A   2      71.582  -1.325  -6.949  1.00 61.41           O  
ANISOU   13  O   LEU A   2     9096   6549   7686   -908   -443   -474       O  
ATOM     14  CB  LEU A   2      73.634  -0.152  -8.656  1.00 68.23           C  
ANISOU   14  CB  LEU A   2     9986   7417   8521   -925   -427   -540       C  
ATOM     15  CG  LEU A   2      74.470   0.847  -9.471  1.00 58.11           C  
ANISOU   15  CG  LEU A   2     8734   6128   7217   -951   -398   -587       C  
ATOM     16  CD1 LEU A   2      75.964   0.697  -9.245  1.00 66.45           C  
ANISOU   16  CD1 LEU A   2     9770   7272   8204   -991   -418   -621       C  
ATOM     17  CD2 LEU A   2      74.165   0.688 -10.949  1.00 73.17           C  
ANISOU   17  CD2 LEU A   2    10644   7981   9178   -902   -426   -570       C  
ATOM     18  N   GLN A   3      71.829   0.471  -5.608  1.00 66.84           N  
ANISOU   18  N   GLN A   3     9804   7281   8311  -1017   -340   -553       N  
ATOM     19  CA  GLN A   3      70.603   0.265  -4.852  1.00 72.28           C  
ANISOU   19  CA  GLN A   3    10486   7961   9017  -1024   -334   -544       C  
ATOM     20  C   GLN A   3      69.554   1.311  -5.235  1.00 70.41           C  
ANISOU   20  C   GLN A   3    10287   7639   8828  -1009   -278   -581       C  
ATOM     21  O   GLN A   3      69.735   2.503  -5.009  1.00 75.06           O  
ANISOU   21  O   GLN A   3    10891   8217   9412  -1054   -212   -635       O  
ATOM     22  CB  GLN A   3      70.915   0.292  -3.347  1.00 79.23           C  
ANISOU   22  CB  GLN A   3    11327   8941   9835  -1108   -318   -559       C  
ATOM     23  CG  GLN A   3      69.702   0.331  -2.409  1.00 87.16           C  
ANISOU   23  CG  GLN A   3    12318   9953  10844  -1144   -301   -571       C  
ATOM     24  CD  GLN A   3      69.048  -1.027  -2.205  1.00 97.79           C  
ANISOU   24  CD  GLN A   3    13649  11308  12197  -1112   -371   -507       C  
ATOM     25  OE1 GLN A   3      69.634  -2.074  -2.512  1.00 90.35           O  
ANISOU   25  OE1 GLN A   3    12694  10381  11253  -1074   -432   -449       O  
ATOM     26  NE2 GLN A   3      67.824  -1.017  -1.672  1.00 98.12           N  
ANISOU   26  NE2 GLN A   3    13691  11341  12249  -1130   -362   -524       N  
ATOM     27  N   GLN A   4      68.458   0.846  -5.822  1.00 65.38           N  
ANISOU   27  N   GLN A   4     9661   6943   8238   -946   -301   -553       N  
ATOM     28  CA  GLN A   4      67.380   1.723  -6.259  1.00 62.29           C  
ANISOU   28  CA  GLN A   4     9301   6472   7895   -919   -257   -580       C  
ATOM     29  C   GLN A   4      66.237   1.736  -5.246  1.00 57.49           C  
ANISOU   29  C   GLN A   4     8681   5875   7286   -946   -241   -608       C  
ATOM     30  O   GLN A   4      66.097   0.817  -4.438  1.00 67.70           O  
ANISOU   30  O   GLN A   4     9947   7231   8546   -972   -279   -589       O  
ATOM     31  CB  GLN A   4      66.865   1.296  -7.640  1.00 60.84           C  
ANISOU   31  CB  GLN A   4     9132   6229   7757   -833   -286   -539       C  
ATOM     32  CG  GLN A   4      67.961   1.072  -8.673  1.00 67.58           C  
ANISOU   32  CG  GLN A   4     9982   7086   8609   -812   -314   -515       C  
ATOM     33  CD  GLN A   4      67.430   0.927 -10.087  1.00 73.60           C  
ANISOU   33  CD  GLN A   4    10750   7797   9417   -743   -327   -485       C  
ATOM     34  OE1 GLN A   4      67.856   0.045 -10.833  1.00 76.71           O  
ANISOU   34  OE1 GLN A   4    11117   8211   9817   -715   -372   -456       O  
ATOM     35  NE2 GLN A   4      66.498   1.796 -10.465  1.00 77.00           N  
ANISOU   35  NE2 GLN A   4    11207   8165   9883   -717   -287   -494       N  
ATOM     36  N   SER A   5      65.427   2.787  -5.302  1.00 53.42           N  
ANISOU   36  N   SER A   5     8187   5300   6811   -943   -189   -654       N  
ATOM     37  CA  SER A   5      64.288   2.944  -4.412  1.00 58.21           C  
ANISOU   37  CA  SER A   5     8780   5915   7423   -972   -171   -699       C  
ATOM     38  C   SER A   5      63.154   1.960  -4.735  1.00 59.54           C  
ANISOU   38  C   SER A   5     8952   6074   7598   -913   -216   -668       C  
ATOM     39  O   SER A   5      63.048   1.467  -5.860  1.00 66.61           O  
ANISOU   39  O   SER A   5     9863   6931   8514   -837   -242   -620       O  
ATOM     40  CB  SER A   5      63.789   4.387  -4.464  1.00 66.35           C  
ANISOU   40  CB  SER A   5     9828   6874   8506   -979   -100   -762       C  
ATOM     41  OG  SER A   5      63.535   4.788  -5.799  1.00 72.54           O  
ANISOU   41  OG  SER A   5    10650   7568   9343   -896    -96   -732       O  
ATOM     42  N   GLY A   6      62.317   1.683  -3.734  1.00 58.33           N  
ANISOU   42  N   GLY A   6     8778   5963   7421   -956   -221   -703       N  
ATOM     43  CA  GLY A   6      61.248   0.690  -3.839  1.00 54.47           C  
ANISOU   43  CA  GLY A   6     8293   5482   6923   -917   -260   -684       C  
ATOM     44  C   GLY A   6      60.104   1.047  -4.772  1.00 65.47           C  
ANISOU   44  C   GLY A   6     9713   6803   8360   -837   -241   -700       C  
ATOM     45  O   GLY A   6      60.069   2.141  -5.347  1.00 61.14           O  
ANISOU   45  O   GLY A   6     9181   6188   7860   -808   -199   -721       O  
ATOM     46  N   THR A   7      59.170   0.107  -4.909  1.00 50.11           N  
ANISOU   46  N   THR A   7     7769   4873   6395   -802   -271   -689       N  
ATOM     47  CA  THR A   7      58.019   0.213  -5.802  1.00 44.93           C  
ANISOU   47  CA  THR A   7     7134   4172   5767   -723   -257   -700       C  
ATOM     48  C   THR A   7      57.220   1.490  -5.564  1.00 60.04           C  
ANISOU   48  C   THR A   7     9053   6044   7715   -726   -210   -774       C  
ATOM     49  O   THR A   7      56.847   1.782  -4.427  1.00 70.87           O  
ANISOU   49  O   THR A   7    10408   7451   9069   -798   -201   -842       O  
ATOM     50  CB  THR A   7      57.076  -0.992  -5.606  1.00 63.32           C  
ANISOU   50  CB  THR A   7     9460   6547   8050   -713   -288   -699       C  
ATOM     51  OG1 THR A   7      57.830  -2.211  -5.657  1.00 65.67           O  
ANISOU   51  OG1 THR A   7     9747   6879   8325   -718   -331   -633       O  
ATOM     52  CG2 THR A   7      55.984  -1.022  -6.669  1.00 63.28           C  
ANISOU   52  CG2 THR A   7     9469   6511   8062   -624   -271   -705       C  
ATOM     53  N   VAL A   8      56.952   2.233  -6.641  1.00 66.09           N  
ANISOU   53  N   VAL A   8     9838   6740   8535   -651   -183   -762       N  
ATOM     54  CA  VAL A   8      56.166   3.468  -6.571  1.00 60.48           C  
ANISOU   54  CA  VAL A   8     9133   5972   7874   -637   -139   -825       C  
ATOM     55  C   VAL A   8      54.796   3.319  -7.211  1.00 59.33           C  
ANISOU   55  C   VAL A   8     8995   5816   7733   -558   -138   -838       C  
ATOM     56  O   VAL A   8      54.641   2.598  -8.193  1.00 64.16           O  
ANISOU   56  O   VAL A   8     9611   6438   8330   -493   -155   -780       O  
ATOM     57  CB  VAL A   8      56.847   4.652  -7.287  1.00 67.36           C  
ANISOU   57  CB  VAL A   8    10021   6761   8812   -611   -102   -801       C  
ATOM     58  CG1 VAL A   8      56.494   5.952  -6.578  1.00 68.05           C  
ANISOU   58  CG1 VAL A   8    10103   6800   8952   -649    -52   -883       C  
ATOM     59  CG2 VAL A   8      58.344   4.478  -7.338  1.00 78.46           C  
ANISOU   59  CG2 VAL A   8    11427   8183  10199   -652   -112   -754       C  
ATOM     60  N   LEU A   9      53.818   4.025  -6.647  1.00 60.10           N  
ANISOU   60  N   LEU A   9     9086   5897   7851   -568   -114   -921       N  
ATOM     61  CA  LEU A   9      52.474   4.161  -7.215  1.00 57.14           C  
ANISOU   61  CA  LEU A   9     8717   5508   7487   -489   -105   -948       C  
ATOM     62  C   LEU A   9      52.225   5.626  -7.565  1.00 59.50           C  
ANISOU   62  C   LEU A   9     9020   5712   7876   -449    -63   -970       C  
ATOM     63  O   LEU A   9      52.697   6.518  -6.860  1.00 70.24           O  
ANISOU   63  O   LEU A   9    10373   7034   9282   -509    -36  -1016       O  
ATOM     64  CB  LEU A   9      51.428   3.697  -6.199  1.00 47.95           C  
ANISOU   64  CB  LEU A   9     7538   4412   6269   -537   -119  -1041       C  
ATOM     65  CG  LEU A   9      50.878   2.267  -6.193  1.00 50.82           C  
ANISOU   65  CG  LEU A   9     7905   4859   6545   -534   -154  -1032       C  
ATOM     66  CD1 LEU A   9      51.952   1.194  -6.345  1.00 51.13           C  
ANISOU   66  CD1 LEU A   9     7947   4930   6549   -555   -185   -945       C  
ATOM     67  CD2 LEU A   9      50.077   2.045  -4.924  1.00 47.43           C  
ANISOU   67  CD2 LEU A   9     7461   4497   6064   -615   -167  -1136       C  
ATOM     68  N   ALA A  10      51.489   5.882  -8.644  1.00 51.05           N  
ANISOU   68  N   ALA A  10     7958   4606   6833   -349    -55   -938       N  
ATOM     69  CA  ALA A  10      51.222   7.256  -9.086  1.00 53.06           C  
ANISOU   69  CA  ALA A  10     8219   4761   7181   -298    -19   -942       C  
ATOM     70  C   ALA A  10      49.924   7.372  -9.880  1.00 55.36           C  
ANISOU   70  C   ALA A  10     8507   5048   7482   -196    -15   -941       C  
ATOM     71  O   ALA A  10      49.466   6.398 -10.473  1.00 53.86           O  
ANISOU   71  O   ALA A  10     8312   4928   7225   -152    -35   -908       O  
ATOM     72  CB  ALA A  10      52.391   7.794  -9.895  1.00 33.17           C  
ANISOU   72  CB  ALA A  10     5718   2178   4708   -285     -8   -850       C  
ATOM     73  N   ARG A  11      49.334   8.567  -9.879  1.00 58.26           N  
ANISOU   73  N   ARG A  11     8871   5334   7933   -158     13   -980       N  
ATOM     74  CA  ARG A  11      48.103   8.836 -10.631  1.00 61.74           C  
ANISOU   74  CA  ARG A  11     9304   5764   8390    -54     18   -978       C  
ATOM     75  C   ARG A  11      48.418   9.601 -11.919  1.00 68.22           C  
ANISOU   75  C   ARG A  11    10135   6505   9280     27     31   -864       C  
ATOM     76  O   ARG A  11      49.438  10.290 -11.987  1.00 69.18           O  
ANISOU   76  O   ARG A  11    10274   6551   9461     -5     45   -821       O  
ATOM     77  CB  ARG A  11      47.100   9.638  -9.792  1.00 78.01           C  
ANISOU   77  CB  ARG A  11    11347   7790  10504    -58     36  -1102       C  
ATOM     78  CG  ARG A  11      47.139   9.394  -8.291  1.00 79.82           C  
ANISOU   78  CG  ARG A  11    11559   8067  10702   -175     32  -1224       C  
ATOM     79  CD  ARG A  11      45.878   9.932  -7.620  1.00 75.88           C  
ANISOU   79  CD  ARG A  11    11032   7566  10234   -170     41  -1359       C  
ATOM     80  NE  ARG A  11      44.899   8.868  -7.399  1.00 84.16           N  
ANISOU   80  NE  ARG A  11    12074   8732  11171   -170     11  -1417       N  
ATOM     81  CZ  ARG A  11      43.794   8.683  -8.115  1.00 79.06           C  
ANISOU   81  CZ  ARG A  11    11427   8116  10495    -73      6  -1420       C  
ATOM     82  NH1 ARG A  11      43.489   9.504  -9.114  1.00 71.88           N  
ANISOU   82  NH1 ARG A  11    10519   7129   9663     37     25  -1359       N  
ATOM     83  NH2 ARG A  11      42.986   7.673  -7.817  1.00 64.45           N  
ANISOU   83  NH2 ARG A  11     9574   6380   8532    -90    -15  -1484       N  
ATOM     84  N   PRO A  12      47.545   9.487 -12.944  1.00 74.19           N  
ANISOU   84  N   PRO A  12    10880   7288  10022    126     27   -816       N  
ATOM     85  CA  PRO A  12      47.802  10.147 -14.227  1.00 61.99           C  
ANISOU   85  CA  PRO A  12     9337   5684   8533    199     34   -695       C  
ATOM     86  C   PRO A  12      47.908  11.668 -14.101  1.00 80.62           C  
ANISOU   86  C   PRO A  12    11711   7901  11021    214     61   -696       C  
ATOM     87  O   PRO A  12      46.964  12.330 -13.652  1.00 87.83           O  
ANISOU   87  O   PRO A  12    12613   8768  11990    249     76   -772       O  
ATOM     88  CB  PRO A  12      46.585   9.765 -15.077  1.00 50.21           C  
ANISOU   88  CB  PRO A  12     7817   4265   6996    297     31   -673       C  
ATOM     89  CG  PRO A  12      46.035   8.550 -14.440  1.00 62.56           C  
ANISOU   89  CG  PRO A  12     9371   5944   8454    263     19   -759       C  
ATOM     90  CD  PRO A  12      46.302   8.694 -12.979  1.00 78.05           C  
ANISOU   90  CD  PRO A  12    11349   7876  10432    170     18   -868       C  
ATOM     91  N   GLY A  13      49.060  12.206 -14.491  1.00 76.29           N  
ANISOU   91  N   GLY A  13    11186   7283  10519    185     69   -619       N  
ATOM     92  CA  GLY A  13      49.295  13.639 -14.442  1.00 70.40           C  
ANISOU   92  CA  GLY A  13    10459   6394   9898    193    100   -610       C  
ATOM     93  C   GLY A  13      50.352  13.992 -13.423  1.00 74.02           C  
ANISOU   93  C   GLY A  13    10936   6804  10383     85    125   -673       C  
ATOM     94  O   GLY A  13      51.015  15.023 -13.540  1.00 85.48           O  
ANISOU   94  O   GLY A  13    12411   8148  11920     68    155   -643       O  
ATOM     95  N   ALA A  14      50.517  13.130 -12.427  1.00 60.63           N  
ANISOU   95  N   ALA A  14     9229   5196   8612      7    115   -758       N  
ATOM     96  CA  ALA A  14      51.474  13.371 -11.353  1.00 75.29           C  
ANISOU   96  CA  ALA A  14    11091   7035  10479   -103    141   -826       C  
ATOM     97  C   ALA A  14      52.925  13.312 -11.827  1.00 78.50           C  
ANISOU   97  C   ALA A  14    11527   7437  10863   -148    140   -742       C  
ATOM     98  O   ALA A  14      53.203  13.075 -13.005  1.00 81.53           O  
ANISOU   98  O   ALA A  14    11923   7830  11225    -99    116   -633       O  
ATOM     99  CB  ALA A  14      51.249  12.387 -10.217  1.00 79.48           C  
ANISOU   99  CB  ALA A  14    11598   7676  10926   -175    123   -923       C  
ATOM    100  N   SER A  15      53.840  13.552 -10.895  1.00 76.10           N  
ANISOU  100  N   SER A  15    11227   7128  10562   -248    168   -802       N  
ATOM    101  CA  SER A  15      55.263  13.374 -11.132  1.00 78.30           C  
ANISOU  101  CA  SER A  15    11528   7424  10799   -305    166   -748       C  
ATOM    102  C   SER A  15      55.793  12.337 -10.149  1.00 83.70           C  
ANISOU  102  C   SER A  15    12192   8222  11389   -392    147   -801       C  
ATOM    103  O   SER A  15      55.103  11.971  -9.193  1.00 91.56           O  
ANISOU  103  O   SER A  15    13158   9267  12364   -420    144   -886       O  
ATOM    104  CB  SER A  15      56.004  14.701 -10.964  1.00 83.50           C  
ANISOU  104  CB  SER A  15    12210   7973  11542   -348    226   -764       C  
ATOM    105  OG  SER A  15      55.528  15.670 -11.884  1.00 88.92           O  
ANISOU  105  OG  SER A  15    12917   8545  12322   -268    240   -702       O  
ATOM    106  N   VAL A  16      57.009  11.858 -10.390  1.00 74.85           N  
ANISOU  106  N   VAL A  16    11084   7145  10210   -435    130   -752       N  
ATOM    107  CA  VAL A  16      57.652  10.906  -9.489  1.00 60.50           C  
ANISOU  107  CA  VAL A  16     9247   5432   8308   -515    110   -789       C  
ATOM    108  C   VAL A  16      59.171  10.983  -9.600  1.00 61.06           C  
ANISOU  108  C   VAL A  16     9336   5516   8348   -574    118   -759       C  
ATOM    109  O   VAL A  16      59.717  11.105 -10.695  1.00 77.92           O  
ANISOU  109  O   VAL A  16    11496   7623  10486   -541    105   -682       O  
ATOM    110  CB  VAL A  16      57.144   9.449  -9.711  1.00 66.90           C  
ANISOU  110  CB  VAL A  16    10040   6338   9041   -480     49   -757       C  
ATOM    111  CG1 VAL A  16      57.545   8.913 -11.087  1.00 79.39           C  
ANISOU  111  CG1 VAL A  16    11633   7932  10598   -422     14   -653       C  
ATOM    112  CG2 VAL A  16      57.649   8.533  -8.614  1.00 64.25           C  
ANISOU  112  CG2 VAL A  16     9682   6100   8630   -563     29   -799       C  
ATOM    113  N   LYS A  17      59.838  10.916  -8.455  1.00 64.89           N  
ANISOU  113  N   LYS A  17     9803   6055   8798   -668    139   -824       N  
ATOM    114  CA  LYS A  17      61.289  10.968  -8.394  1.00 71.36           C  
ANISOU  114  CA  LYS A  17    10634   6905   9576   -733    150   -812       C  
ATOM    115  C   LYS A  17      61.816   9.684  -7.761  1.00 76.32           C  
ANISOU  115  C   LYS A  17    11233   7656  10110   -779    104   -812       C  
ATOM    116  O   LYS A  17      61.511   9.383  -6.603  1.00 70.97           O  
ANISOU  116  O   LYS A  17    10520   7038   9407   -835    109   -873       O  
ATOM    117  CB  LYS A  17      61.732  12.189  -7.583  1.00 68.75           C  
ANISOU  117  CB  LYS A  17    10301   6531   9290   -810    231   -893       C  
ATOM    118  CG  LYS A  17      63.201  12.552  -7.704  1.00 74.24           C  
ANISOU  118  CG  LYS A  17    11019   7239   9951   -869    260   -885       C  
ATOM    119  CD  LYS A  17      63.528  13.722  -6.786  1.00 88.77           C  
ANISOU  119  CD  LYS A  17    12848   9048  11834   -953    353   -980       C  
ATOM    120  CE  LYS A  17      64.840  14.398  -7.169  1.00101.09           C  
ANISOU  120  CE  LYS A  17    14445  10587  13376   -998    397   -974       C  
ATOM    121  NZ  LYS A  17      65.147  15.563  -6.282  1.00108.72           N  
ANISOU  121  NZ  LYS A  17    15398  11525  14388  -1084    501  -1074       N  
ATOM    122  N   MET A  18      62.590   8.922  -8.530  1.00 67.48           N  
ANISOU  122  N   MET A  18    10123   6574   8941   -759     57   -742       N  
ATOM    123  CA  MET A  18      63.213   7.706  -8.018  1.00 69.08           C  
ANISOU  123  CA  MET A  18    10300   6883   9065   -797     10   -731       C  
ATOM    124  C   MET A  18      64.724   7.872  -7.901  1.00 70.57           C  
ANISOU  124  C   MET A  18    10493   7110   9210   -859     22   -734       C  
ATOM    125  O   MET A  18      65.311   8.714  -8.577  1.00 67.06           O  
ANISOU  125  O   MET A  18    10081   6611   8789   -859     52   -726       O  
ATOM    126  CB  MET A  18      62.839   6.483  -8.864  1.00 83.47           C  
ANISOU  126  CB  MET A  18    12116   8734  10865   -726    -57   -663       C  
ATOM    127  CG  MET A  18      63.045   6.633 -10.371  1.00 99.04           C  
ANISOU  127  CG  MET A  18    14108  10661  12862   -664    -72   -598       C  
ATOM    128  SD  MET A  18      62.269   5.303 -11.328  1.00 85.27           S  
ANISOU  128  SD  MET A  18    12340   8953  11105   -583   -131   -536       S  
ATOM    129  CE  MET A  18      60.527   5.692 -11.147  1.00 49.06           C  
ANISOU  129  CE  MET A  18     7757   4324   6561   -529   -106   -564       C  
ATOM    130  N   SER A  19      65.340   7.075  -7.029  1.00 69.60           N  
ANISOU  130  N   SER A  19    10338   7085   9021   -915     -1   -746       N  
ATOM    131  CA  SER A  19      66.762   7.206  -6.734  1.00 65.39           C  
ANISOU  131  CA  SER A  19     9802   6608   8434   -980     14   -761       C  
ATOM    132  C   SER A  19      67.553   5.940  -7.054  1.00 56.97           C  
ANISOU  132  C   SER A  19     8720   5615   7310   -965    -59   -707       C  
ATOM    133  O   SER A  19      66.980   4.878  -7.286  1.00 62.12           O  
ANISOU  133  O   SER A  19     9357   6281   7963   -916   -116   -663       O  
ATOM    134  CB  SER A  19      66.971   7.629  -5.272  1.00 67.81           C  
ANISOU  134  CB  SER A  19    10074   6978   8714  -1076     67   -835       C  
ATOM    135  OG  SER A  19      66.826   6.538  -4.380  1.00 74.41           O  
ANISOU  135  OG  SER A  19    10865   7909   9498  -1103     21   -826       O  
ATOM    136  N   CYS A  20      68.875   6.077  -7.060  1.00 50.46           N  
ANISOU  136  N   CYS A  20     7897   4837   6438  -1010    -52   -717       N  
ATOM    137  CA  CYS A  20      69.794   4.995  -7.385  1.00 56.78           C  
ANISOU  137  CA  CYS A  20     8679   5705   7189   -999   -117   -677       C  
ATOM    138  C   CYS A  20      71.114   5.262  -6.668  1.00 64.17           C  
ANISOU  138  C   CYS A  20     9602   6725   8056  -1078    -90   -719       C  
ATOM    139  O   CYS A  20      71.973   5.980  -7.174  1.00 64.95           O  
ANISOU  139  O   CYS A  20     9728   6814   8137  -1100    -60   -745       O  
ATOM    140  CB  CYS A  20      69.981   4.915  -8.906  1.00 73.39           C  
ANISOU  140  CB  CYS A  20    10807   7758   9320   -940   -150   -637       C  
ATOM    141  SG  CYS A  20      71.398   3.954  -9.512  1.00 96.40           S  
ANISOU  141  SG  CYS A  20    13698  10747  12182   -942   -217   -616       S  
ATOM    142  N   LYS A  21      71.262   4.697  -5.474  1.00 77.23           N  
ANISOU  142  N   LYS A  21    11212   8468   9663  -1124    -99   -727       N  
ATOM    143  CA  LYS A  21      72.419   4.980  -4.630  1.00 75.01           C  
ANISOU  143  CA  LYS A  21    10907   8286   9309  -1205    -64   -770       C  
ATOM    144  C   LYS A  21      73.619   4.111  -4.979  1.00 67.40           C  
ANISOU  144  C   LYS A  21     9927   7391   8289  -1193   -125   -740       C  
ATOM    145  O   LYS A  21      73.584   2.888  -4.826  1.00 71.43           O  
ANISOU  145  O   LYS A  21    10407   7942   8794  -1162   -197   -686       O  
ATOM    146  CB  LYS A  21      72.074   4.835  -3.144  1.00 75.14           C  
ANISOU  146  CB  LYS A  21    10871   8385   9294  -1272    -42   -792       C  
ATOM    147  CG  LYS A  21      73.001   5.632  -2.243  1.00 74.03           C  
ANISOU  147  CG  LYS A  21    10704   8337   9089  -1371     35   -862       C  
ATOM    148  CD  LYS A  21      73.127   5.026  -0.860  1.00 88.04           C  
ANISOU  148  CD  LYS A  21    12406  10245  10801  -1440     25   -858       C  
ATOM    149  CE  LYS A  21      74.162   5.774  -0.025  1.00 91.44           C  
ANISOU  149  CE  LYS A  21    12800  10789  11155  -1542    106   -929       C  
ATOM    150  NZ  LYS A  21      75.529   5.705  -0.618  1.00 86.37           N  
ANISOU  150  NZ  LYS A  21    12177  10186  10454  -1531     95   -928       N  
ATOM    151  N   ALA A  22      74.677   4.766  -5.445  1.00 62.15           N  
ANISOU  151  N   ALA A  22     9286   6741   7587  -1220    -95   -779       N  
ATOM    152  CA  ALA A  22      75.936   4.106  -5.772  1.00 64.11           C  
ANISOU  152  CA  ALA A  22     9519   7064   7777  -1218   -146   -772       C  
ATOM    153  C   ALA A  22      76.797   3.915  -4.526  1.00 70.79           C  
ANISOU  153  C   ALA A  22    10317   8045   8536  -1287   -129   -797       C  
ATOM    154  O   ALA A  22      76.766   4.741  -3.607  1.00 83.18           O  
ANISOU  154  O   ALA A  22    11875   9655  10075  -1359    -48   -848       O  
ATOM    155  CB  ALA A  22      76.688   4.908  -6.810  1.00 59.39           C  
ANISOU  155  CB  ALA A  22     8967   6433   7165  -1226   -121   -812       C  
ATOM    156  N   SER A  23      77.557   2.822  -4.500  1.00 65.38           N  
ANISOU  156  N   SER A  23     9594   7433   7813  -1265   -202   -761       N  
ATOM    157  CA  SER A  23      78.463   2.529  -3.388  1.00 75.69           C  
ANISOU  157  CA  SER A  23    10848   8881   9030  -1322   -198   -772       C  
ATOM    158  C   SER A  23      79.570   1.556  -3.781  1.00 73.27           C  
ANISOU  158  C   SER A  23    10515   8637   8688  -1288   -277   -750       C  
ATOM    159  O   SER A  23      79.334   0.588  -4.502  1.00 72.90           O  
ANISOU  159  O   SER A  23    10465   8535   8700  -1215   -358   -696       O  
ATOM    160  CB  SER A  23      77.690   1.992  -2.175  1.00 80.97           C  
ANISOU  160  CB  SER A  23    11468   9594   9703  -1344   -207   -727       C  
ATOM    161  OG  SER A  23      76.956   0.824  -2.499  1.00 88.53           O  
ANISOU  161  OG  SER A  23    12419  10493  10724  -1270   -293   -647       O  
ATOM    162  N   GLY A  24      80.779   1.824  -3.300  1.00 75.81           N  
ANISOU  162  N   GLY A  24    10814   9078   8913  -1343   -249   -798       N  
ATOM    163  CA  GLY A  24      81.914   0.938  -3.526  1.00 70.91           C  
ANISOU  163  CA  GLY A  24    10160   8534   8249  -1315   -322   -787       C  
ATOM    164  C   GLY A  24      82.739   1.299  -4.743  1.00 82.84           C  
ANISOU  164  C   GLY A  24    11709  10022   9743  -1304   -331   -849       C  
ATOM    165  O   GLY A  24      83.474   0.458  -5.267  1.00 85.67           O  
ANISOU  165  O   GLY A  24    12042  10409  10099  -1264   -408   -841       O  
ATOM    166  N   TYR A  25      82.610   2.548  -5.192  1.00 83.39           N  
ANISOU  166  N   TYR A  25    11836  10040   9807  -1344   -252   -912       N  
ATOM    167  CA  TYR A  25      83.375   3.083  -6.322  1.00 87.13           C  
ANISOU  167  CA  TYR A  25    12354  10498  10255  -1353   -250   -977       C  
ATOM    168  C   TYR A  25      83.160   4.590  -6.430  1.00 89.95           C  
ANISOU  168  C   TYR A  25    12772  10806  10598  -1413   -142  -1038       C  
ATOM    169  O   TYR A  25      82.170   5.118  -5.917  1.00 84.79           O  
ANISOU  169  O   TYR A  25    12130  10093   9993  -1424    -85  -1021       O  
ATOM    170  CB  TYR A  25      82.988   2.390  -7.640  1.00 89.93           C  
ANISOU  170  CB  TYR A  25    12716  10756  10698  -1279   -336   -936       C  
ATOM    171  CG  TYR A  25      81.649   2.811  -8.209  1.00 85.82           C  
ANISOU  171  CG  TYR A  25    12236  10098  10274  -1247   -315   -897       C  
ATOM    172  CD1 TYR A  25      80.459   2.279  -7.718  1.00 80.63           C  
ANISOU  172  CD1 TYR A  25    11560   9387   9687  -1205   -329   -825       C  
ATOM    173  CD2 TYR A  25      81.575   3.739  -9.245  1.00 84.27           C  
ANISOU  173  CD2 TYR A  25    12096   9830  10093  -1262   -284   -930       C  
ATOM    174  CE1 TYR A  25      79.232   2.668  -8.243  1.00 78.25           C  
ANISOU  174  CE1 TYR A  25    11293   8969   9468  -1173   -310   -795       C  
ATOM    175  CE2 TYR A  25      80.356   4.136  -9.771  1.00 82.23           C  
ANISOU  175  CE2 TYR A  25    11870   9452   9922  -1228   -267   -888       C  
ATOM    176  CZ  TYR A  25      79.191   3.596  -9.270  1.00 75.56           C  
ANISOU  176  CZ  TYR A  25    11004   8561   9144  -1182   -279   -824       C  
ATOM    177  OH  TYR A  25      77.986   3.985  -9.796  1.00 71.37           O  
ANISOU  177  OH  TYR A  25    10503   7921   8694  -1146   -262   -789       O  
ATOM    178  N   SER A  26      84.078   5.274  -7.110  1.00 92.30           N  
ANISOU  178  N   SER A  26    13109  11126  10835  -1453   -116  -1114       N  
ATOM    179  CA  SER A  26      84.007   6.727  -7.245  1.00 93.81           C  
ANISOU  179  CA  SER A  26    13363  11270  11012  -1515    -10  -1175       C  
ATOM    180  C   SER A  26      82.839   7.164  -8.131  1.00 92.30           C  
ANISOU  180  C   SER A  26    13220  10915  10933  -1472    -12  -1128       C  
ATOM    181  O   SER A  26      82.893   7.064  -9.359  1.00 82.76           O  
ANISOU  181  O   SER A  26    12039   9652   9755  -1443    -65  -1115       O  
ATOM    182  CB  SER A  26      85.335   7.300  -7.749  1.00 99.73           C  
ANISOU  182  CB  SER A  26    14146  12093  11656  -1575     15  -1269       C  
ATOM    183  OG  SER A  26      85.626   6.842  -9.054  1.00116.61           O  
ANISOU  183  OG  SER A  26    16298  14197  13814  -1538    -73  -1261       O  
ATOM    184  N   PHE A  27      81.789   7.647  -7.475  1.00 97.65           N  
ANISOU  184  N   PHE A  27    13903  11529  11673  -1474     48  -1105       N  
ATOM    185  CA  PHE A  27      80.549   8.091  -8.114  1.00 88.41           C  
ANISOU  185  CA  PHE A  27    12770  10208  10612  -1430     55  -1058       C  
ATOM    186  C   PHE A  27      80.757   9.158  -9.196  1.00 87.00           C  
ANISOU  186  C   PHE A  27    12663   9951  10443  -1451     91  -1088       C  
ATOM    187  O   PHE A  27      79.964   9.269 -10.134  1.00 75.05           O  
ANISOU  187  O   PHE A  27    11177   8328   9011  -1401     61  -1035       O  
ATOM    188  CB  PHE A  27      79.601   8.608  -7.028  1.00 80.27           C  
ANISOU  188  CB  PHE A  27    11726   9146   9625  -1450    130  -1061       C  
ATOM    189  CG  PHE A  27      78.258   9.037  -7.537  1.00 87.12           C  
ANISOU  189  CG  PHE A  27    12626   9868  10606  -1399    137  -1016       C  
ATOM    190  CD1 PHE A  27      77.396   8.123  -8.130  1.00 88.73           C  
ANISOU  190  CD1 PHE A  27    12817  10016  10878  -1315     51   -936       C  
ATOM    191  CD2 PHE A  27      77.845  10.357  -7.402  1.00 92.06           C  
ANISOU  191  CD2 PHE A  27    13290  10413  11273  -1436    235  -1057       C  
ATOM    192  CE1 PHE A  27      76.148   8.519  -8.594  1.00 89.86           C  
ANISOU  192  CE1 PHE A  27    12987  10038  11119  -1266     60   -897       C  
ATOM    193  CE2 PHE A  27      76.596  10.765  -7.858  1.00 93.77           C  
ANISOU  193  CE2 PHE A  27    13533  10496  11598  -1384    240  -1015       C  
ATOM    194  CZ  PHE A  27      75.746   9.845  -8.458  1.00 88.30           C  
ANISOU  194  CZ  PHE A  27    12827   9760  10961  -1298    151   -934       C  
ATOM    195  N   THR A  28      81.839   9.920  -9.056  1.00 94.82           N  
ANISOU  195  N   THR A  28    13679  11004  11343  -1529    155  -1171       N  
ATOM    196  CA  THR A  28      82.150  11.071  -9.909  1.00 88.57           C  
ANISOU  196  CA  THR A  28    12961  10147  10545  -1571    206  -1209       C  
ATOM    197  C   THR A  28      82.634  10.689 -11.313  1.00 87.65           C  
ANISOU  197  C   THR A  28    12864  10026  10414  -1551    117  -1192       C  
ATOM    198  O   THR A  28      82.383  11.414 -12.279  1.00 75.06           O  
ANISOU  198  O   THR A  28    11322   8338   8858  -1555    126  -1175       O  
ATOM    199  CB  THR A  28      83.222  11.951  -9.221  1.00 80.93           C  
ANISOU  199  CB  THR A  28    12012   9267   9471  -1671    310  -1317       C  
ATOM    200  OG1 THR A  28      82.766  12.313  -7.913  1.00 86.40           O  
ANISOU  200  OG1 THR A  28    12672   9977  10179  -1700    398  -1340       O  
ATOM    201  CG2 THR A  28      83.520  13.213 -10.019  1.00 82.33           C  
ANISOU  201  CG2 THR A  28    12271   9368   9643  -1722    374  -1358       C  
ATOM    202  N   ARG A  29      83.307   9.545 -11.416  1.00 88.92           N  
ANISOU  202  N   ARG A  29    12974  10287  10523  -1532     30  -1195       N  
ATOM    203  CA  ARG A  29      84.079   9.196 -12.613  1.00 92.26           C  
ANISOU  203  CA  ARG A  29    13402  10746  10908  -1539    -46  -1213       C  
ATOM    204  C   ARG A  29      83.371   8.348 -13.677  1.00 94.03           C  
ANISOU  204  C   ARG A  29    13595  10912  11221  -1466   -146  -1134       C  
ATOM    205  O   ARG A  29      83.979   7.988 -14.693  1.00 87.44           O  
ANISOU  205  O   ARG A  29    12749  10116  10360  -1478   -214  -1154       O  
ATOM    206  CB  ARG A  29      85.400   8.541 -12.201  1.00 95.68           C  
ANISOU  206  CB  ARG A  29    13794  11333  11227  -1571    -78  -1285       C  
ATOM    207  CG  ARG A  29      86.459   9.550 -11.803  1.00106.60           C  
ANISOU  207  CG  ARG A  29    15221  12792  12490  -1667     13  -1390       C  
ATOM    208  CD  ARG A  29      87.826   8.909 -11.623  1.00108.05           C  
ANISOU  208  CD  ARG A  29    15365  13135  12553  -1697    -29  -1468       C  
ATOM    209  NE  ARG A  29      88.849   9.909 -11.327  1.00106.98           N  
ANISOU  209  NE  ARG A  29    15276  13081  12291  -1793     64  -1578       N  
ATOM    210  CZ  ARG A  29      89.018  10.486 -10.139  1.00119.18           C  
ANISOU  210  CZ  ARG A  29    16820  14683  13782  -1840    171  -1622       C  
ATOM    211  NH1 ARG A  29      88.231  10.170  -9.114  1.00123.31           N  
ANISOU  211  NH1 ARG A  29    17296  15191  14364  -1803    194  -1563       N  
ATOM    212  NH2 ARG A  29      89.975  11.386  -9.973  1.00119.73           N  
ANISOU  212  NH2 ARG A  29    16930  14830  13731  -1932    260  -1730       N  
ATOM    213  N   TYR A  30      82.092   8.049 -13.458  1.00 91.30           N  
ANISOU  213  N   TYR A  30    13232  10481  10975  -1398   -151  -1053       N  
ATOM    214  CA  TYR A  30      81.365   7.111 -14.307  1.00 72.13           C  
ANISOU  214  CA  TYR A  30    10763   8015   8628  -1327   -237   -981       C  
ATOM    215  C   TYR A  30      80.047   7.677 -14.810  1.00 74.08           C  
ANISOU  215  C   TYR A  30    11040   8135   8971  -1286   -213   -910       C  
ATOM    216  O   TYR A  30      79.359   8.394 -14.091  1.00 88.20           O  
ANISOU  216  O   TYR A  30    12860   9860  10793  -1284   -141   -899       O  
ATOM    217  CB  TYR A  30      81.074   5.837 -13.526  1.00 57.38           C  
ANISOU  217  CB  TYR A  30     8829   6187   6785  -1271   -284   -947       C  
ATOM    218  CG  TYR A  30      82.267   4.953 -13.249  1.00 57.04           C  
ANISOU  218  CG  TYR A  30     8738   6265   6670  -1286   -338   -994       C  
ATOM    219  CD1 TYR A  30      82.631   3.952 -14.141  1.00 55.75           C  
ANISOU  219  CD1 TYR A  30     8522   6134   6524  -1259   -430   -992       C  
ATOM    220  CD2 TYR A  30      83.006   5.092 -12.079  1.00 61.64           C  
ANISOU  220  CD2 TYR A  30     9317   6933   7171  -1327   -296  -1042       C  
ATOM    221  CE1 TYR A  30      83.708   3.120 -13.886  1.00 63.00           C  
ANISOU  221  CE1 TYR A  30     9392   7157   7389  -1266   -483  -1038       C  
ATOM    222  CE2 TYR A  30      84.088   4.264 -11.812  1.00 68.41           C  
ANISOU  222  CE2 TYR A  30    10125   7904   7963  -1334   -349  -1081       C  
ATOM    223  CZ  TYR A  30      84.432   3.280 -12.722  1.00 76.42           C  
ANISOU  223  CZ  TYR A  30    11094   8938   9005  -1299   -445  -1078       C  
ATOM    224  OH  TYR A  30      85.500   2.449 -12.478  1.00 84.89           O  
ANISOU  224  OH  TYR A  30    12113  10117  10023  -1300   -501  -1118       O  
ATOM    225  N   TRP A  31      79.692   7.332 -16.043  1.00 65.83           N  
ANISOU  225  N   TRP A  31     9976   7064   7971  -1256   -273   -866       N  
ATOM    226  CA  TRP A  31      78.395   7.696 -16.599  1.00 59.97           C  
ANISOU  226  CA  TRP A  31     9248   6217   7320  -1207   -261   -789       C  
ATOM    227  C   TRP A  31      77.301   6.788 -16.049  1.00 66.53           C  
ANISOU  227  C   TRP A  31    10036   7025   8218  -1129   -280   -736       C  
ATOM    228  O   TRP A  31      77.477   5.573 -15.956  1.00 72.38           O  
ANISOU  228  O   TRP A  31    10718   7827   8957  -1101   -340   -733       O  
ATOM    229  CB  TRP A  31      78.424   7.610 -18.122  1.00 72.40           C  
ANISOU  229  CB  TRP A  31    10805   7794   8909  -1211   -317   -760       C  
ATOM    230  CG  TRP A  31      79.071   8.780 -18.771  1.00 77.73           C  
ANISOU  230  CG  TRP A  31    11540   8455   9539  -1284   -287   -788       C  
ATOM    231  CD1 TRP A  31      80.377   8.889 -19.153  1.00 77.68           C  
ANISOU  231  CD1 TRP A  31    11540   8530   9442  -1362   -308   -861       C  
ATOM    232  CD2 TRP A  31      78.444  10.018 -19.120  1.00 72.80           C  
ANISOU  232  CD2 TRP A  31    10978   7726   8956  -1290   -231   -743       C  
ATOM    233  NE1 TRP A  31      80.602  10.122 -19.720  1.00 76.98           N  
ANISOU  233  NE1 TRP A  31    11520   8397   9332  -1421   -268   -865       N  
ATOM    234  CE2 TRP A  31      79.431  10.835 -19.710  1.00 77.29           C  
ANISOU  234  CE2 TRP A  31    11594   8317   9456  -1375   -220   -788       C  
ATOM    235  CE3 TRP A  31      77.143  10.516 -18.992  1.00 69.17           C  
ANISOU  235  CE3 TRP A  31    10539   7157   8587  -1230   -191   -672       C  
ATOM    236  CZ2 TRP A  31      79.157  12.126 -20.170  1.00 75.76           C  
ANISOU  236  CZ2 TRP A  31    11468   8030   9287  -1403   -169   -754       C  
ATOM    237  CZ3 TRP A  31      76.870  11.801 -19.451  1.00 69.69           C  
ANISOU  237  CZ3 TRP A  31    10667   7129   8681  -1250   -143   -640       C  
ATOM    238  CH2 TRP A  31      77.873  12.589 -20.031  1.00 69.60           C  
ANISOU  238  CH2 TRP A  31    10704   7135   8606  -1336   -132   -676       C  
ATOM    239  N   MET A  32      76.170   7.389 -15.696  1.00 63.52           N  
ANISOU  239  N   MET A  32     9683   6554   7898  -1095   -229   -697       N  
ATOM    240  CA  MET A  32      75.043   6.673 -15.110  1.00 68.28           C  
ANISOU  240  CA  MET A  32    10253   7133   8557  -1029   -238   -654       C  
ATOM    241  C   MET A  32      73.863   6.679 -16.083  1.00 76.69           C  
ANISOU  241  C   MET A  32    11311   8131   9696   -968   -254   -585       C  
ATOM    242  O   MET A  32      73.332   7.744 -16.405  1.00 82.26           O  
ANISOU  242  O   MET A  32    12060   8758  10438   -965   -210   -564       O  
ATOM    243  CB  MET A  32      74.648   7.337 -13.787  1.00 66.11           C  
ANISOU  243  CB  MET A  32    10007   6826   8287  -1045   -165   -680       C  
ATOM    244  CG  MET A  32      73.670   6.555 -12.921  1.00 65.69           C  
ANISOU  244  CG  MET A  32     9918   6772   8269   -999   -175   -655       C  
ATOM    245  SD  MET A  32      74.328   4.983 -12.319  1.00105.42           S  
ANISOU  245  SD  MET A  32    14887  11914  13253   -995   -245   -658       S  
ATOM    246  CE  MET A  32      75.912   5.475 -11.630  1.00 84.80           C  
ANISOU  246  CE  MET A  32    12288   9389  10544  -1082   -212   -734       C  
ATOM    247  N   HIS A  33      73.457   5.494 -16.539  1.00 64.41           N  
ANISOU  247  N   HIS A  33     9697   6609   8164   -920   -313   -552       N  
ATOM    248  CA  HIS A  33      72.380   5.356 -17.525  1.00 63.74           C  
ANISOU  248  CA  HIS A  33     9591   6487   8139   -864   -328   -490       C  
ATOM    249  C   HIS A  33      71.061   4.902 -16.901  1.00 65.84           C  
ANISOU  249  C   HIS A  33     9846   6719   8453   -800   -315   -460       C  
ATOM    250  O   HIS A  33      71.056   4.156 -15.925  1.00 81.51           O  
ANISOU  250  O   HIS A  33    11812   8733  10424   -794   -324   -479       O  
ATOM    251  CB  HIS A  33      72.797   4.375 -18.618  1.00 58.49           C  
ANISOU  251  CB  HIS A  33     8860   5893   7469   -864   -395   -482       C  
ATOM    252  CG  HIS A  33      73.852   4.903 -19.539  1.00 62.24           C  
ANISOU  252  CG  HIS A  33     9341   6403   7904   -928   -413   -507       C  
ATOM    253  ND1 HIS A  33      75.148   5.135 -19.133  1.00 67.07           N  
ANISOU  253  ND1 HIS A  33     9976   7058   8450   -992   -414   -572       N  
ATOM    254  CD2 HIS A  33      73.804   5.235 -20.850  1.00 63.58           C  
ANISOU  254  CD2 HIS A  33     9494   6581   8082   -945   -431   -477       C  
ATOM    255  CE1 HIS A  33      75.851   5.593 -20.153  1.00 60.78           C  
ANISOU  255  CE1 HIS A  33     9182   6290   7621  -1047   -433   -587       C  
ATOM    256  NE2 HIS A  33      75.060   5.660 -21.208  1.00 63.09           N  
ANISOU  256  NE2 HIS A  33     9448   6563   7959  -1022   -446   -527       N  
ATOM    257  N   TRP A  34      69.948   5.357 -17.472  1.00 58.40           N  
ANISOU  257  N   TRP A  34     8912   5719   7560   -754   -295   -413       N  
ATOM    258  CA  TRP A  34      68.614   4.949 -17.030  1.00 59.04           C  
ANISOU  258  CA  TRP A  34     8980   5774   7680   -691   -284   -391       C  
ATOM    259  C   TRP A  34      67.874   4.262 -18.173  1.00 65.68           C  
ANISOU  259  C   TRP A  34     9768   6639   8547   -640   -314   -342       C  
ATOM    260  O   TRP A  34      67.905   4.734 -19.313  1.00 60.44           O  
ANISOU  260  O   TRP A  34     9097   5974   7894   -642   -318   -308       O  
ATOM    261  CB  TRP A  34      67.814   6.149 -16.524  1.00 53.84           C  
ANISOU  261  CB  TRP A  34     8373   5026   7057   -678   -224   -390       C  
ATOM    262  CG  TRP A  34      68.296   6.681 -15.208  1.00 55.37           C  
ANISOU  262  CG  TRP A  34     8602   5206   7231   -728   -184   -448       C  
ATOM    263  CD1 TRP A  34      69.318   7.561 -15.006  1.00 60.62           C  
ANISOU  263  CD1 TRP A  34     9303   5860   7868   -792   -151   -485       C  
ATOM    264  CD2 TRP A  34      67.775   6.368 -13.909  1.00 59.11           C  
ANISOU  264  CD2 TRP A  34     9069   5687   7703   -728   -166   -482       C  
ATOM    265  NE1 TRP A  34      69.467   7.816 -13.665  1.00 69.10           N  
ANISOU  265  NE1 TRP A  34    10389   6940   8927   -831   -110   -540       N  
ATOM    266  CE2 TRP A  34      68.532   7.098 -12.969  1.00 62.99           C  
ANISOU  266  CE2 TRP A  34     9586   6178   8168   -796   -121   -537       C  
ATOM    267  CE3 TRP A  34      66.739   5.544 -13.449  1.00 57.16           C  
ANISOU  267  CE3 TRP A  34     8795   5455   7469   -686   -183   -474       C  
ATOM    268  CZ2 TRP A  34      68.292   7.025 -11.594  1.00 61.66           C  
ANISOU  268  CZ2 TRP A  34     9409   6032   7989   -825    -95   -582       C  
ATOM    269  CZ3 TRP A  34      66.499   5.476 -12.081  1.00 64.21           C  
ANISOU  269  CZ3 TRP A  34     9686   6363   8348   -716   -161   -517       C  
ATOM    270  CH2 TRP A  34      67.275   6.213 -11.171  1.00 62.77           C  
ANISOU  270  CH2 TRP A  34     9521   6187   8142   -787   -119   -569       C  
ATOM    271  N   ILE A  35      67.217   3.142 -17.869  1.00 56.75           N  
ANISOU  271  N   ILE A  35     8599   5541   7424   -601   -331   -340       N  
ATOM    272  CA  ILE A  35      66.626   2.288 -18.900  1.00 53.83           C  
ANISOU  272  CA  ILE A  35     8165   5215   7072   -561   -354   -307       C  
ATOM    273  C   ILE A  35      65.230   1.838 -18.500  1.00 53.28           C  
ANISOU  273  C   ILE A  35     8090   5133   7022   -500   -334   -296       C  
ATOM    274  O   ILE A  35      65.035   1.280 -17.425  1.00 66.76           O  
ANISOU  274  O   ILE A  35     9806   6840   8719   -498   -335   -322       O  
ATOM    275  CB  ILE A  35      67.514   1.042 -19.212  1.00 52.14           C  
ANISOU  275  CB  ILE A  35     7889   5078   6845   -584   -403   -328       C  
ATOM    276  CG1 ILE A  35      68.935   1.443 -19.625  1.00 49.23           C  
ANISOU  276  CG1 ILE A  35     7523   4735   6448   -649   -428   -353       C  
ATOM    277  CG2 ILE A  35      66.906   0.192 -20.312  1.00 46.96           C  
ANISOU  277  CG2 ILE A  35     7156   4473   6212   -552   -415   -305       C  
ATOM    278  CD1 ILE A  35      69.948   1.422 -18.488  1.00 51.33           C  
ANISOU  278  CD1 ILE A  35     7821   5004   6677   -689   -436   -398       C  
ATOM    279  N   LYS A  36      64.271   2.085 -19.386  1.00 54.24           N  
ANISOU  279  N   LYS A  36     8192   5252   7165   -456   -316   -258       N  
ATOM    280  CA  LYS A  36      62.870   1.740 -19.182  1.00 44.49           C  
ANISOU  280  CA  LYS A  36     6949   4014   5940   -396   -293   -252       C  
ATOM    281  C   LYS A  36      62.581   0.351 -19.765  1.00 45.21           C  
ANISOU  281  C   LYS A  36     6967   4185   6027   -377   -310   -250       C  
ATOM    282  O   LYS A  36      63.175  -0.035 -20.766  1.00 47.01           O  
ANISOU  282  O   LYS A  36     7138   4466   6257   -397   -330   -238       O  
ATOM    283  CB  LYS A  36      62.008   2.796 -19.879  1.00 43.92           C  
ANISOU  283  CB  LYS A  36     6890   3904   5892   -356   -263   -210       C  
ATOM    284  CG  LYS A  36      60.526   2.772 -19.566  1.00 46.83           C  
ANISOU  284  CG  LYS A  36     7264   4260   6269   -292   -233   -213       C  
ATOM    285  CD  LYS A  36      59.746   3.218 -20.789  1.00 55.34           C  
ANISOU  285  CD  LYS A  36     8310   5355   7362   -244   -217   -157       C  
ATOM    286  CE  LYS A  36      58.261   3.367 -20.506  1.00 58.77           C  
ANISOU  286  CE  LYS A  36     8752   5775   7801   -177   -185   -164       C  
ATOM    287  NZ  LYS A  36      57.844   4.787 -20.358  1.00 66.04           N  
ANISOU  287  NZ  LYS A  36     9724   6605   8764   -151   -162   -145       N  
ATOM    288  N   GLN A  37      61.678  -0.395 -19.133  1.00 42.88           N  
ANISOU  288  N   GLN A  37     6669   3899   5724   -344   -298   -269       N  
ATOM    289  CA  GLN A  37      61.199  -1.663 -19.678  1.00 44.78           C  
ANISOU  289  CA  GLN A  37     6843   4208   5964   -321   -298   -271       C  
ATOM    290  C   GLN A  37      59.736  -1.889 -19.335  1.00 63.10           C  
ANISOU  290  C   GLN A  37     9173   6532   8270   -271   -264   -282       C  
ATOM    291  O   GLN A  37      59.409  -2.276 -18.212  1.00 61.79           O  
ANISOU  291  O   GLN A  37     9042   6346   8088   -273   -266   -312       O  
ATOM    292  CB  GLN A  37      62.038  -2.837 -19.171  1.00 36.87           C  
ANISOU  292  CB  GLN A  37     5817   3229   4962   -354   -333   -297       C  
ATOM    293  CG  GLN A  37      61.598  -4.203 -19.720  1.00 58.17           C  
ANISOU  293  CG  GLN A  37     8442   5989   7669   -335   -327   -306       C  
ATOM    294  CD  GLN A  37      62.583  -5.326 -19.409  1.00 65.73           C  
ANISOU  294  CD  GLN A  37     9367   6962   8646   -365   -366   -325       C  
ATOM    295  OE1 GLN A  37      62.986  -5.526 -18.259  1.00 56.38           O  
ANISOU  295  OE1 GLN A  37     8225   5744   7452   -382   -390   -333       O  
ATOM    296  NE2 GLN A  37      62.969  -6.069 -20.443  1.00 71.20           N  
ANISOU  296  NE2 GLN A  37     9975   7711   9368   -375   -372   -333       N  
ATOM    297  N   ARG A  38      58.861  -1.652 -20.309  1.00 66.99           N  
ANISOU  297  N   ARG A  38     9633   7059   8763   -229   -234   -258       N  
ATOM    298  CA  ARG A  38      57.425  -1.858 -20.122  1.00 64.45           C  
ANISOU  298  CA  ARG A  38     9314   6756   8419   -177   -198   -274       C  
ATOM    299  C   ARG A  38      57.092  -3.349 -20.028  1.00 72.71           C  
ANISOU  299  C   ARG A  38    10317   7863   9446   -176   -192   -306       C  
ATOM    300  O   ARG A  38      57.724  -4.161 -20.704  1.00 78.15           O  
ANISOU  300  O   ARG A  38    10943   8602  10150   -199   -201   -301       O  
ATOM    301  CB  ARG A  38      56.632  -1.195 -21.252  1.00 53.93           C  
ANISOU  301  CB  ARG A  38     7949   5456   7087   -132   -168   -235       C  
ATOM    302  CG  ARG A  38      56.466   0.307 -21.084  1.00 57.30           C  
ANISOU  302  CG  ARG A  38     8433   5803   7536   -113   -163   -209       C  
ATOM    303  CD  ARG A  38      56.008   0.996 -22.374  1.00 69.75           C  
ANISOU  303  CD  ARG A  38     9968   7412   9121    -77   -145   -148       C  
ATOM    304  NE  ARG A  38      54.609   0.764 -22.767  1.00 84.38           N  
ANISOU  304  NE  ARG A  38    11787   9326  10947    -13   -107   -149       N  
ATOM    305  CZ  ARG A  38      53.573   0.565 -21.947  1.00 95.55           C  
ANISOU  305  CZ  ARG A  38    13233  10732  12338     24    -86   -200       C  
ATOM    306  NH1 ARG A  38      53.714   0.568 -20.623  1.00 90.82           N  
ANISOU  306  NH1 ARG A  38    12700  10066  11742      1   -100   -253       N  
ATOM    307  NH2 ARG A  38      52.367   0.370 -22.464  1.00 97.90           N  
ANISOU  307  NH2 ARG A  38    13493  11101  12603     80    -50   -202       N  
ATOM    308  N   PRO A  39      56.109  -3.715 -19.177  1.00 84.06           N  
ANISOU  308  N   PRO A  39    11788   9298  10853   -156   -174   -343       N  
ATOM    309  CA  PRO A  39      55.694  -5.110 -19.014  1.00 78.95           C  
ANISOU  309  CA  PRO A  39    11110   8702  10185   -157   -162   -374       C  
ATOM    310  C   PRO A  39      55.560  -5.813 -20.354  1.00 81.67           C  
ANISOU  310  C   PRO A  39    11363   9131  10535   -144   -132   -365       C  
ATOM    311  O   PRO A  39      54.852  -5.325 -21.239  1.00 90.09           O  
ANISOU  311  O   PRO A  39    12398  10245  11589   -108    -97   -349       O  
ATOM    312  CB  PRO A  39      54.320  -4.989 -18.356  1.00 73.40           C  
ANISOU  312  CB  PRO A  39    10449   8002   9436   -125   -133   -413       C  
ATOM    313  CG  PRO A  39      54.395  -3.736 -17.568  1.00 79.80           C  
ANISOU  313  CG  PRO A  39    11326   8738  10255   -131   -150   -414       C  
ATOM    314  CD  PRO A  39      55.354  -2.815 -18.281  1.00 87.31           C  
ANISOU  314  CD  PRO A  39    12267   9656  11250   -138   -165   -365       C  
ATOM    315  N   GLY A  40      56.259  -6.934 -20.508  1.00 80.75           N  
ANISOU  315  N   GLY A  40    11199   9038  10444   -174   -144   -374       N  
ATOM    316  CA  GLY A  40      56.220  -7.699 -21.752  1.00 83.24           C  
ANISOU  316  CA  GLY A  40    11413   9441  10775   -175   -111   -379       C  
ATOM    317  C   GLY A  40      57.227  -7.243 -22.796  1.00 92.89           C  
ANISOU  317  C   GLY A  40    12575  10686  12033   -204   -133   -348       C  
ATOM    318  O   GLY A  40      57.974  -8.071 -23.324  1.00106.91           O  
ANISOU  318  O   GLY A  40    14276  12498  13846   -237   -143   -363       O  
ATOM    319  N   GLN A  41      57.251  -5.937 -23.088  1.00 86.05           N  
ANISOU  319  N   GLN A  41    11738   9798  11159   -194   -142   -309       N  
ATOM    320  CA  GLN A  41      58.116  -5.362 -24.138  1.00 89.62           C  
ANISOU  320  CA  GLN A  41    12138  10278  11633   -227   -163   -276       C  
ATOM    321  C   GLN A  41      59.621  -5.350 -23.827  1.00 78.98           C  
ANISOU  321  C   GLN A  41    10807   8884  10318   -280   -221   -281       C  
ATOM    322  O   GLN A  41      60.088  -6.027 -22.902  1.00 66.27           O  
ANISOU  322  O   GLN A  41     9226   7232   8720   -292   -246   -309       O  
ATOM    323  CB  GLN A  41      57.659  -3.948 -24.518  1.00 98.63           C  
ANISOU  323  CB  GLN A  41    13313  11402  12759   -200   -155   -225       C  
ATOM    324  CG  GLN A  41      56.521  -3.899 -25.525  1.00100.64           C  
ANISOU  324  CG  GLN A  41    13502  11750  12987   -162   -103   -204       C  
ATOM    325  CD  GLN A  41      55.176  -3.707 -24.860  1.00111.19           C  
ANISOU  325  CD  GLN A  41    14894  13066  14289    -98    -67   -219       C  
ATOM    326  OE1 GLN A  41      54.550  -2.651 -24.997  1.00113.24           O  
ANISOU  326  OE1 GLN A  41    15184  13304  14539    -57    -57   -182       O  
ATOM    327  NE2 GLN A  41      54.727  -4.721 -24.124  1.00114.27           N  
ANISOU  327  NE2 GLN A  41    15296  13460  14660    -90    -50   -274       N  
ATOM    328  N   GLY A  42      60.363  -4.563 -24.610  1.00 60.60           N  
ANISOU  328  N   GLY A  42     8458   6570   7999   -313   -244   -253       N  
ATOM    329  CA  GLY A  42      61.822  -4.533 -24.549  1.00 52.31           C  
ANISOU  329  CA  GLY A  42     7408   5499   6969   -370   -296   -266       C  
ATOM    330  C   GLY A  42      62.413  -3.398 -23.739  1.00 61.56           C  
ANISOU  330  C   GLY A  42     8681   6579   8129   -381   -324   -250       C  
ATOM    331  O   GLY A  42      61.719  -2.750 -22.953  1.00 67.30           O  
ANISOU  331  O   GLY A  42     9486   7243   8841   -345   -305   -237       O  
ATOM    332  N   LEU A  43      63.706  -3.163 -23.941  1.00 62.13           N  
ANISOU  332  N   LEU A  43     8749   6651   8207   -436   -365   -260       N  
ATOM    333  CA  LEU A  43      64.446  -2.133 -23.216  1.00 54.54           C  
ANISOU  333  CA  LEU A  43     7877   5616   7231   -459   -385   -256       C  
ATOM    334  C   LEU A  43      64.461  -0.818 -23.983  1.00 52.06           C  
ANISOU  334  C   LEU A  43     7583   5291   6908   -473   -378   -213       C  
ATOM    335  O   LEU A  43      64.578  -0.818 -25.205  1.00 80.53           O  
ANISOU  335  O   LEU A  43    11117   8967  10515   -498   -384   -195       O  
ATOM    336  CB  LEU A  43      65.882  -2.595 -22.952  1.00 40.01           C  
ANISOU  336  CB  LEU A  43     6024   3785   5392   -513   -433   -297       C  
ATOM    337  CG  LEU A  43      66.082  -3.899 -22.176  1.00 54.21           C  
ANISOU  337  CG  LEU A  43     7803   5588   7208   -503   -450   -332       C  
ATOM    338  CD1 LEU A  43      67.538  -4.305 -22.215  1.00 58.81           C  
ANISOU  338  CD1 LEU A  43     8355   6195   7796   -554   -500   -371       C  
ATOM    339  CD2 LEU A  43      65.590  -3.791 -20.732  1.00 58.43           C  
ANISOU  339  CD2 LEU A  43     8419   6054   7726   -473   -437   -327       C  
ATOM    340  N   GLU A  44      64.332   0.297 -23.265  1.00 54.90           N  
ANISOU  340  N   GLU A  44     8034   5565   7260   -461   -364   -196       N  
ATOM    341  CA  GLU A  44      64.430   1.629 -23.863  1.00 47.63           C  
ANISOU  341  CA  GLU A  44     7146   4612   6338   -476   -356   -152       C  
ATOM    342  C   GLU A  44      65.420   2.470 -23.089  1.00 54.81           C  
ANISOU  342  C   GLU A  44     8136   5452   7236   -519   -364   -175       C  
ATOM    343  O   GLU A  44      65.346   2.554 -21.868  1.00 53.42           O  
ANISOU  343  O   GLU A  44     8017   5220   7059   -506   -350   -204       O  
ATOM    344  CB  GLU A  44      63.088   2.352 -23.851  1.00 53.48           C  
ANISOU  344  CB  GLU A  44     7917   5307   7094   -410   -316   -106       C  
ATOM    345  CG  GLU A  44      61.944   1.626 -24.520  1.00 83.86           C  
ANISOU  345  CG  GLU A  44    11692   9228  10943   -361   -295    -87       C  
ATOM    346  CD  GLU A  44      60.636   2.398 -24.402  1.00100.35           C  
ANISOU  346  CD  GLU A  44    13815  11270  13042   -291   -257    -49       C  
ATOM    347  OE1 GLU A  44      59.632   1.811 -23.922  1.00101.02           O  
ANISOU  347  OE1 GLU A  44    13896  11367  13121   -241   -233    -73       O  
ATOM    348  OE2 GLU A  44      60.620   3.594 -24.782  1.00 97.55           O  
ANISOU  348  OE2 GLU A  44    13494  10866  12704   -288   -252      2       O  
ATOM    349  N   TRP A  45      66.337   3.101 -23.810  1.00 58.46           N  
ANISOU  349  N   TRP A  45     8599   5929   7685   -576   -384   -165       N  
ATOM    350  CA  TRP A  45      67.294   4.018 -23.215  1.00 52.56           C  
ANISOU  350  CA  TRP A  45     7928   5123   6920   -624   -383   -189       C  
ATOM    351  C   TRP A  45      66.608   5.339 -22.897  1.00 58.42           C  
ANISOU  351  C   TRP A  45     8746   5765   7687   -594   -338   -151       C  
ATOM    352  O   TRP A  45      65.990   5.948 -23.767  1.00 82.81           O  
ANISOU  352  O   TRP A  45    11825   8843  10797   -572   -328    -88       O  
ATOM    353  CB  TRP A  45      68.459   4.246 -24.172  1.00 57.96           C  
ANISOU  353  CB  TRP A  45     8588   5862   7574   -701   -418   -197       C  
ATOM    354  CG  TRP A  45      69.577   5.057 -23.599  1.00 59.56           C  
ANISOU  354  CG  TRP A  45     8864   6023   7744   -759   -415   -236       C  
ATOM    355  CD1 TRP A  45      70.429   4.687 -22.601  1.00 52.90           C  
ANISOU  355  CD1 TRP A  45     8044   5184   6872   -785   -422   -302       C  
ATOM    356  CD2 TRP A  45      69.981   6.369 -24.007  1.00 68.05           C  
ANISOU  356  CD2 TRP A  45     9996   7052   8807   -803   -400   -212       C  
ATOM    357  NE1 TRP A  45      71.331   5.692 -22.350  1.00 53.42           N  
ANISOU  357  NE1 TRP A  45     8175   5218   6902   -843   -407   -328       N  
ATOM    358  CE2 TRP A  45      71.081   6.736 -23.201  1.00 65.01           C  
ANISOU  358  CE2 TRP A  45     9669   6650   8383   -857   -392   -276       C  
ATOM    359  CE3 TRP A  45      69.518   7.274 -24.973  1.00 68.30           C  
ANISOU  359  CE3 TRP A  45    10036   7059   8858   -803   -391   -139       C  
ATOM    360  CZ2 TRP A  45      71.729   7.969 -23.331  1.00 61.14           C  
ANISOU  360  CZ2 TRP A  45     9248   6114   7869   -913   -370   -278       C  
ATOM    361  CZ3 TRP A  45      70.162   8.502 -25.100  1.00 59.01           C  
ANISOU  361  CZ3 TRP A  45     8929   5827   7665   -858   -376   -132       C  
ATOM    362  CH2 TRP A  45      71.255   8.835 -24.281  1.00 56.81           C  
ANISOU  362  CH2 TRP A  45     8711   5529   7346   -913   -363   -205       C  
ATOM    363  N   ILE A  46      66.700   5.769 -21.645  1.00 55.16           N  
ANISOU  363  N   ILE A  46     8399   5283   7276   -594   -310   -188       N  
ATOM    364  CA  ILE A  46      66.103   7.032 -21.232  1.00 65.73           C  
ANISOU  364  CA  ILE A  46     9804   6519   8651   -570   -263   -168       C  
ATOM    365  C   ILE A  46      67.094   8.180 -21.413  1.00 69.39           C  
ANISOU  365  C   ILE A  46    10323   6938   9104   -634   -250   -171       C  
ATOM    366  O   ILE A  46      66.766   9.206 -22.012  1.00 68.78           O  
ANISOU  366  O   ILE A  46    10274   6800   9059   -624   -231   -117       O  
ATOM    367  CB  ILE A  46      65.589   6.963 -19.779  1.00 66.79           C  
ANISOU  367  CB  ILE A  46     9972   6608   8798   -546   -231   -217       C  
ATOM    368  CG1 ILE A  46      64.267   6.191 -19.734  1.00 68.28           C  
ANISOU  368  CG1 ILE A  46    10121   6818   9003   -474   -232   -202       C  
ATOM    369  CG2 ILE A  46      65.423   8.364 -19.189  1.00 66.76           C  
ANISOU  369  CG2 ILE A  46    10036   6498   8830   -552   -179   -225       C  
ATOM    370  CD1 ILE A  46      63.736   5.947 -18.345  1.00 60.98           C  
ANISOU  370  CD1 ILE A  46     9218   5870   8081   -461   -211   -253       C  
ATOM    371  N   GLY A  47      68.305   7.984 -20.899  1.00 62.44           N  
ANISOU  371  N   GLY A  47     9458   6089   8177   -698   -260   -232       N  
ATOM    372  CA  GLY A  47      69.360   8.978 -20.971  1.00 62.78           C  
ANISOU  372  CA  GLY A  47     9555   6104   8194   -768   -244   -253       C  
ATOM    373  C   GLY A  47      70.525   8.624 -20.067  1.00 73.46           C  
ANISOU  373  C   GLY A  47    10920   7502   9490   -826   -246   -334       C  
ATOM    374  O   GLY A  47      70.546   7.552 -19.461  1.00 72.93           O  
ANISOU  374  O   GLY A  47    10815   7488   9407   -811   -269   -365       O  
ATOM    375  N   ALA A  48      71.498   9.528 -19.982  1.00 69.04           N  
ANISOU  375  N   ALA A  48    10414   6922   8896   -895   -220   -369       N  
ATOM    376  CA  ALA A  48      72.671   9.341 -19.133  1.00 62.13           C  
ANISOU  376  CA  ALA A  48     9552   6098   7955   -955   -214   -450       C  
ATOM    377  C   ALA A  48      73.070  10.646 -18.452  1.00 69.46           C  
ANISOU  377  C   ALA A  48    10555   6959   8877  -1003   -138   -490       C  
ATOM    378  O   ALA A  48      72.625  11.718 -18.856  1.00 73.95           O  
ANISOU  378  O   ALA A  48    11167   7438   9492   -998   -101   -452       O  
ATOM    379  CB  ALA A  48      73.828   8.790 -19.945  1.00 62.34           C  
ANISOU  379  CB  ALA A  48     9546   6223   7919  -1010   -272   -477       C  
ATOM    380  N   ILE A  49      73.903  10.542 -17.416  1.00 73.45           N  
ANISOU  380  N   ILE A  49    11069   7511   9327  -1051   -114   -566       N  
ATOM    381  CA  ILE A  49      74.380  11.699 -16.650  1.00 73.85           C  
ANISOU  381  CA  ILE A  49    11180   7518   9363  -1108    -30   -622       C  
ATOM    382  C   ILE A  49      75.786  11.446 -16.099  1.00 75.71           C  
ANISOU  382  C   ILE A  49    11414   7855   9497  -1182    -27   -706       C  
ATOM    383  O   ILE A  49      76.093  10.349 -15.637  1.00 81.60           O  
ANISOU  383  O   ILE A  49    12110   8689  10206  -1173    -71   -726       O  
ATOM    384  CB  ILE A  49      73.397  12.093 -15.498  1.00 64.72           C  
ANISOU  384  CB  ILE A  49    10029   6291   8269  -1076     34   -633       C  
ATOM    385  CG1 ILE A  49      73.990  13.210 -14.628  1.00 69.31           C  
ANISOU  385  CG1 ILE A  49    10657   6846   8833  -1148    129   -709       C  
ATOM    386  CG2 ILE A  49      73.019  10.875 -14.646  1.00 56.46           C  
ANISOU  386  CG2 ILE A  49     8925   5313   7213  -1042      0   -642       C  
ATOM    387  CD1 ILE A  49      73.036  13.789 -13.597  1.00 67.53           C  
ANISOU  387  CD1 ILE A  49    10432   6547   8681  -1131    200   -730       C  
ATOM    388  N   TYR A  50      76.640  12.462 -16.177  1.00 82.76           N  
ANISOU  388  N   TYR A  50    12362   8738  10346  -1256     25   -754       N  
ATOM    389  CA  TYR A  50      77.969  12.408 -15.590  1.00 78.01           C  
ANISOU  389  CA  TYR A  50    11764   8235   9639  -1332     45   -845       C  
ATOM    390  C   TYR A  50      77.925  13.238 -14.315  1.00 86.41           C  
ANISOU  390  C   TYR A  50    12854   9270  10707  -1367    151   -903       C  
ATOM    391  O   TYR A  50      77.856  14.462 -14.383  1.00102.32           O  
ANISOU  391  O   TYR A  50    14925  11200  12751  -1401    226   -916       O  
ATOM    392  CB  TYR A  50      79.001  12.972 -16.566  1.00 74.90           C  
ANISOU  392  CB  TYR A  50    11414   7866   9180  -1402     36   -873       C  
ATOM    393  CG  TYR A  50      80.438  12.636 -16.233  1.00 84.49           C  
ANISOU  393  CG  TYR A  50    12620   9210  10271  -1473     29   -967       C  
ATOM    394  CD1 TYR A  50      80.957  11.366 -16.497  1.00 88.41           C  
ANISOU  394  CD1 TYR A  50    13054   9815  10724  -1457    -63   -977       C  
ATOM    395  CD2 TYR A  50      81.289  13.591 -15.676  1.00 82.32           C  
ANISOU  395  CD2 TYR A  50    12397   8954   9926  -1555    117  -1052       C  
ATOM    396  CE1 TYR A  50      82.281  11.048 -16.199  1.00 91.89           C  
ANISOU  396  CE1 TYR A  50    13483  10379  11053  -1516    -74  -1066       C  
ATOM    397  CE2 TYR A  50      82.620  13.286 -15.378  1.00 84.36           C  
ANISOU  397  CE2 TYR A  50    12646   9345  10061  -1619    112  -1144       C  
ATOM    398  CZ  TYR A  50      83.108  12.012 -15.644  1.00 92.01           C  
ANISOU  398  CZ  TYR A  50    13552  10421  10988  -1596     12  -1149       C  
ATOM    399  OH  TYR A  50      84.419  11.695 -15.354  1.00 94.81           O  
ANISOU  399  OH  TYR A  50    13892  10908  11222  -1653      3  -1241       O  
ATOM    400  N   PRO A  51      77.942  12.576 -13.144  1.00 83.52           N  
ANISOU  400  N   PRO A  51    12441   8976  10317  -1364    158   -936       N  
ATOM    401  CA  PRO A  51      77.792  13.254 -11.851  1.00 94.35           C  
ANISOU  401  CA  PRO A  51    13814  10338  11695  -1403    258   -994       C  
ATOM    402  C   PRO A  51      78.974  14.153 -11.467  1.00100.55           C  
ANISOU  402  C   PRO A  51    14636  11173  12396  -1503    345  -1089       C  
ATOM    403  O   PRO A  51      78.909  14.858 -10.453  1.00102.73           O  
ANISOU  403  O   PRO A  51    14910  11444  12679  -1549    444  -1149       O  
ATOM    404  CB  PRO A  51      77.670  12.091 -10.859  1.00 82.74           C  
ANISOU  404  CB  PRO A  51    12273   8965  10199  -1382    220   -995       C  
ATOM    405  CG  PRO A  51      77.324  10.905 -11.685  1.00 81.19           C  
ANISOU  405  CG  PRO A  51    12047   8778  10025  -1308    107   -921       C  
ATOM    406  CD  PRO A  51      78.028  11.118 -12.976  1.00 76.15           C  
ANISOU  406  CD  PRO A  51    11442   8136   9357  -1324     71   -916       C  
ATOM    407  N   GLY A  52      80.037  14.121 -12.267  1.00 98.34           N  
ANISOU  407  N   GLY A  52    14383  10948  12034  -1541    312  -1112       N  
ATOM    408  CA  GLY A  52      81.195  14.987 -12.060  1.00 97.32           C  
ANISOU  408  CA  GLY A  52    14297  10869  11813  -1638    393  -1207       C  
ATOM    409  C   GLY A  52      80.917  16.440 -12.397  1.00 85.40           C  
ANISOU  409  C   GLY A  52    12859   9228  10360  -1672    483  -1214       C  
ATOM    410  O   GLY A  52      81.479  17.346 -11.782  1.00 83.28           O  
ANISOU  410  O   GLY A  52    12620   8973  10052  -1750    592  -1299       O  
ATOM    411  N   ASN A  53      80.041  16.656 -13.374  1.00 83.47           N  
ANISOU  411  N   ASN A  53    12642   8860  10214  -1613    441  -1123       N  
ATOM    412  CA  ASN A  53      79.712  17.997 -13.842  1.00 89.07           C  
ANISOU  412  CA  ASN A  53    13421   9429  10993  -1633    512  -1108       C  
ATOM    413  C   ASN A  53      78.240  18.132 -14.226  1.00 98.86           C  
ANISOU  413  C   ASN A  53    14656  10528  12376  -1541    487  -1006       C  
ATOM    414  O   ASN A  53      77.821  19.158 -14.766  1.00107.08           O  
ANISOU  414  O   ASN A  53    15751  11440  13494  -1539    527   -968       O  
ATOM    415  CB  ASN A  53      80.612  18.380 -15.022  1.00 86.64           C  
ANISOU  415  CB  ASN A  53    13172   9132  10615  -1688    483  -1109       C  
ATOM    416  CG  ASN A  53      80.219  17.681 -16.313  1.00 87.80           C  
ANISOU  416  CG  ASN A  53    13302   9270  10787  -1630    358  -1008       C  
ATOM    417  OD1 ASN A  53      80.130  16.456 -16.374  1.00 84.13           O  
ANISOU  417  OD1 ASN A  53    12774   8889  10304  -1583    271   -986       O  
ATOM    418  ND2 ASN A  53      79.987  18.466 -17.356  1.00 93.24           N  
ANISOU  418  ND2 ASN A  53    14045   9862  11520  -1637    354   -946       N  
ATOM    419  N   SER A  54      77.470  17.085 -13.939  1.00100.93           N  
ANISOU  419  N   SER A  54    14855  10821  12673  -1466    422   -962       N  
ATOM    420  CA  SER A  54      76.039  17.009 -14.264  1.00101.67           C  
ANISOU  420  CA  SER A  54    14933  10809  12888  -1372    389   -871       C  
ATOM    421  C   SER A  54      75.709  17.195 -15.752  1.00 92.05           C  
ANISOU  421  C   SER A  54    13744   9521  11709  -1334    327   -773       C  
ATOM    422  O   SER A  54      74.629  17.676 -16.104  1.00 94.52           O  
ANISOU  422  O   SER A  54    14068   9718  12128  -1273    334   -704       O  
ATOM    423  CB  SER A  54      75.221  17.956 -13.376  1.00106.70           C  
ANISOU  423  CB  SER A  54    15578  11338  13623  -1368    489   -900       C  
ATOM    424  OG  SER A  54      75.259  17.519 -12.027  1.00103.34           O  
ANISOU  424  OG  SER A  54    15099  10995  13169  -1392    525   -974       O  
ATOM    425  N   ASP A  55      76.646  16.802 -16.613  1.00 82.48           N  
ANISOU  425  N   ASP A  55    12538   8390  10408  -1373    266   -771       N  
ATOM    426  CA  ASP A  55      76.423  16.761 -18.056  1.00 94.51           C  
ANISOU  426  CA  ASP A  55    14070   9889  11952  -1350    192   -681       C  
ATOM    427  C   ASP A  55      75.451  15.625 -18.378  1.00100.32           C  
ANISOU  427  C   ASP A  55    14735  10650  12733  -1257    110   -608       C  
ATOM    428  O   ASP A  55      75.782  14.448 -18.219  1.00104.93           O  
ANISOU  428  O   ASP A  55    15263  11342  13262  -1249     52   -632       O  
ATOM    429  CB  ASP A  55      77.755  16.546 -18.790  1.00104.23           C  
ANISOU  429  CB  ASP A  55    15312  11225  13066  -1431    147   -720       C  
ATOM    430  CG  ASP A  55      77.652  16.745 -20.305  1.00105.86           C  
ANISOU  430  CG  ASP A  55    15528  11410  13282  -1436     83   -636       C  
ATOM    431  OD1 ASP A  55      78.701  16.644 -20.978  1.00 98.52           O  
ANISOU  431  OD1 ASP A  55    14607  10567  12260  -1512     43   -672       O  
ATOM    432  OD2 ASP A  55      76.544  17.002 -20.829  1.00107.37           O  
ANISOU  432  OD2 ASP A  55    15714  11510  13570  -1370     72   -536       O  
ATOM    433  N   THR A  56      74.249  15.983 -18.820  1.00 95.72           N  
ANISOU  433  N   THR A  56    14153   9966  12250  -1187    109   -522       N  
ATOM    434  CA  THR A  56      73.230  14.986 -19.138  1.00 85.26           C  
ANISOU  434  CA  THR A  56    12764   8664  10968  -1099     43   -456       C  
ATOM    435  C   THR A  56      73.002  14.865 -20.642  1.00 85.53           C  
ANISOU  435  C   THR A  56    12780   8709  11010  -1082    -24   -364       C  
ATOM    436  O   THR A  56      73.313  15.782 -21.399  1.00100.02           O  
ANISOU  436  O   THR A  56    14659  10496  12846  -1124    -13   -329       O  
ATOM    437  CB  THR A  56      71.882  15.277 -18.429  1.00 83.48           C  
ANISOU  437  CB  THR A  56    12535   8341  10843  -1023     87   -434       C  
ATOM    438  OG1 THR A  56      71.290  16.460 -18.974  1.00 89.66           O  
ANISOU  438  OG1 THR A  56    13362   8997  11708  -1001    124   -372       O  
ATOM    439  CG2 THR A  56      72.081  15.454 -16.931  1.00 83.37           C  
ANISOU  439  CG2 THR A  56    12528   8327  10823  -1053    158   -529       C  
ATOM    440  N   SER A  57      72.471  13.719 -21.059  1.00 84.19           N  
ANISOU  440  N   SER A  57    12537   8608  10842  -1029    -91   -327       N  
ATOM    441  CA  SER A  57      72.073  13.473 -22.445  1.00 80.15           C  
ANISOU  441  CA  SER A  57    11985   8126  10343  -1008   -151   -239       C  
ATOM    442  C   SER A  57      70.810  12.619 -22.441  1.00 74.34           C  
ANISOU  442  C   SER A  57    11186   7402   9659   -913   -174   -193       C  
ATOM    443  O   SER A  57      70.662  11.733 -21.600  1.00 85.69           O  
ANISOU  443  O   SER A  57    12593   8878  11087   -885   -178   -241       O  
ATOM    444  CB  SER A  57      73.194  12.768 -23.208  1.00 82.11           C  
ANISOU  444  CB  SER A  57    12194   8502  10504  -1080   -216   -272       C  
ATOM    445  OG  SER A  57      72.772  12.355 -24.497  1.00 82.40           O  
ANISOU  445  OG  SER A  57    12167   8592  10551  -1066   -275   -197       O  
ATOM    446  N   TYR A  58      69.902  12.890 -23.373  1.00 69.30           N  
ANISOU  446  N   TYR A  58    10528   6733   9070   -865   -189    -99       N  
ATOM    447  CA  TYR A  58      68.599  12.235 -23.375  1.00 66.37           C  
ANISOU  447  CA  TYR A  58    10103   6368   8747   -772   -198    -56       C  
ATOM    448  C   TYR A  58      68.248  11.592 -24.705  1.00 60.30           C  
ANISOU  448  C   TYR A  58     9256   5690   7967   -758   -254     13       C  
ATOM    449  O   TYR A  58      68.669  12.052 -25.764  1.00 68.83           O  
ANISOU  449  O   TYR A  58    10331   6793   9029   -806   -278     63       O  
ATOM    450  CB  TYR A  58      67.497  13.236 -23.025  1.00 78.53           C  
ANISOU  450  CB  TYR A  58    11686   7779  10373   -705   -146    -13       C  
ATOM    451  CG  TYR A  58      67.531  13.764 -21.611  1.00 79.85           C  
ANISOU  451  CG  TYR A  58    11910   7863  10568   -709    -82    -89       C  
ATOM    452  CD1 TYR A  58      66.785  13.155 -20.601  1.00 68.54           C  
ANISOU  452  CD1 TYR A  58    10454   6433   9154   -659    -68   -134       C  
ATOM    453  CD2 TYR A  58      68.285  14.891 -21.286  1.00 74.77           C  
ANISOU  453  CD2 TYR A  58    11337   7143   9931   -770    -33   -120       C  
ATOM    454  CE1 TYR A  58      66.804  13.649 -19.301  1.00 68.48           C  
ANISOU  454  CE1 TYR A  58    10484   6364   9170   -674    -10   -208       C  
ATOM    455  CE2 TYR A  58      68.312  15.388 -19.990  1.00 74.26           C  
ANISOU  455  CE2 TYR A  58    11308   7013   9892   -783     34   -198       C  
ATOM    456  CZ  TYR A  58      67.571  14.764 -19.006  1.00 75.01           C  
ANISOU  456  CZ  TYR A  58    11371   7122  10006   -737     44   -241       C  
ATOM    457  OH  TYR A  58      67.600  15.256 -17.728  1.00 89.62           O  
ANISOU  457  OH  TYR A  58    13247   8924  11881   -761    110   -323       O  
ATOM    458  N   ASN A  59      67.464  10.522 -24.629  1.00 63.02           N  
ANISOU  458  N   ASN A  59     9535   6092   8319   -698   -270     13       N  
ATOM    459  CA  ASN A  59      66.745   9.996 -25.775  1.00 62.31           C  
ANISOU  459  CA  ASN A  59     9364   6078   8234   -665   -301     83       C  
ATOM    460  C   ASN A  59      65.707  11.037 -26.164  1.00 70.56           C  
ANISOU  460  C   ASN A  59    10434   7038   9338   -606   -273    174       C  
ATOM    461  O   ASN A  59      65.113  11.674 -25.289  1.00 86.25           O  
ANISOU  461  O   ASN A  59    12479   8916  11376   -556   -229    165       O  
ATOM    462  CB  ASN A  59      66.060   8.684 -25.393  1.00 63.78           C  
ANISOU  462  CB  ASN A  59     9487   6328   8419   -609   -308     50       C  
ATOM    463  CG  ASN A  59      65.542   7.913 -26.592  1.00 75.33           C  
ANISOU  463  CG  ASN A  59    10848   7903   9872   -595   -336     98       C  
ATOM    464  OD1 ASN A  59      64.764   8.428 -27.393  1.00 85.56           O  
ANISOU  464  OD1 ASN A  59    12122   9197  11189   -562   -329    180       O  
ATOM    465  ND2 ASN A  59      65.959   6.660 -26.709  1.00 63.68           N  
ANISOU  465  ND2 ASN A  59     9302   6527   8365   -620   -366     46       N  
ATOM    466  N   GLN A  60      65.490  11.219 -27.465  1.00 76.41           N  
ANISOU  466  N   GLN A  60    11125   7833  10075   -615   -300    261       N  
ATOM    467  CA  GLN A  60      64.559  12.248 -27.944  1.00 84.64           C  
ANISOU  467  CA  GLN A  60    12187   8799  11174   -559   -279    363       C  
ATOM    468  C   GLN A  60      63.119  12.049 -27.448  1.00 80.61           C  
ANISOU  468  C   GLN A  60    11662   8253  10711   -447   -249    374       C  
ATOM    469  O   GLN A  60      62.389  13.024 -27.274  1.00 84.20           O  
ANISOU  469  O   GLN A  60    12162   8599  11231   -389   -218    423       O  
ATOM    470  CB  GLN A  60      64.624  12.408 -29.475  1.00103.11           C  
ANISOU  470  CB  GLN A  60    14461  11226  13489   -598   -318    461       C  
ATOM    471  CG  GLN A  60      64.172  11.188 -30.300  1.00120.83           C  
ANISOU  471  CG  GLN A  60    16581  13633  15696   -590   -347    473       C  
ATOM    472  CD  GLN A  60      62.735  11.292 -30.823  1.00122.26           C  
ANISOU  472  CD  GLN A  60    16712  13831  15911   -498   -330    564       C  
ATOM    473  OE1 GLN A  60      62.040  12.291 -30.607  1.00122.05           O  
ANISOU  473  OE1 GLN A  60    16742  13689  15942   -433   -304    625       O  
ATOM    474  NE2 GLN A  60      62.294  10.255 -31.528  1.00117.18           N  
ANISOU  474  NE2 GLN A  60    15955  13335  15232   -492   -343    569       N  
ATOM    475  N   LYS A  61      62.733  10.796 -27.198  1.00 68.84           N  
ANISOU  475  N   LYS A  61    10111   6853   9192   -419   -256    323       N  
ATOM    476  CA  LYS A  61      61.381  10.464 -26.725  1.00 70.78           C  
ANISOU  476  CA  LYS A  61    10340   7086   9466   -322   -229    319       C  
ATOM    477  C   LYS A  61      61.088  10.986 -25.315  1.00 79.29           C  
ANISOU  477  C   LYS A  61    11499   8038  10590   -288   -189    256       C  
ATOM    478  O   LYS A  61      59.927  11.152 -24.941  1.00 79.92           O  
ANISOU  478  O   LYS A  61    11581   8075  10707   -208   -164    260       O  
ATOM    479  CB  LYS A  61      61.140   8.942 -26.750  1.00 78.57           C  
ANISOU  479  CB  LYS A  61    11247   8200  10406   -314   -243    269       C  
ATOM    480  CG  LYS A  61      61.435   8.224 -28.080  1.00102.20           C  
ANISOU  480  CG  LYS A  61    14138  11339  13355   -358   -276    306       C  
ATOM    481  CD  LYS A  61      60.514   8.662 -29.230  1.00115.52           C  
ANISOU  481  CD  LYS A  61    15768  13073  15051   -316   -271    413       C  
ATOM    482  CE  LYS A  61      59.129   8.027 -29.155  1.00110.02           C  
ANISOU  482  CE  LYS A  61    15022  12427  14353   -227   -241    411       C  
ATOM    483  NZ  LYS A  61      58.165   8.739 -30.038  1.00 94.53           N  
ANISOU  483  NZ  LYS A  61    13027  10482  12409   -171   -230    518       N  
ATOM    484  N   PHE A  62      62.142  11.241 -24.544  1.00 82.22           N  
ANISOU  484  N   PHE A  62    11928   8358  10953   -352   -183    192       N  
ATOM    485  CA  PHE A  62      62.006  11.560 -23.124  1.00 74.49           C  
ANISOU  485  CA  PHE A  62    11008   7288  10005   -341   -143    115       C  
ATOM    486  C   PHE A  62      62.529  12.941 -22.736  1.00 86.25           C  
ANISOU  486  C   PHE A  62    12576   8651  11543   -375   -106    111       C  
ATOM    487  O   PHE A  62      62.690  13.225 -21.549  1.00 96.09           O  
ANISOU  487  O   PHE A  62    13866   9837  12808   -392    -70     33       O  
ATOM    488  CB  PHE A  62      62.705  10.489 -22.276  1.00 74.32           C  
ANISOU  488  CB  PHE A  62    10976   7333   9928   -387   -157     24       C  
ATOM    489  CG  PHE A  62      62.156   9.102 -22.468  1.00 72.35           C  
ANISOU  489  CG  PHE A  62    10656   7192   9643   -353   -183     15       C  
ATOM    490  CD1 PHE A  62      62.827   8.181 -23.266  1.00 72.41           C  
ANISOU  490  CD1 PHE A  62    10603   7308   9601   -393   -224     23       C  
ATOM    491  CD2 PHE A  62      60.972   8.714 -21.849  1.00 66.32           C  
ANISOU  491  CD2 PHE A  62     9881   6423   8894   -287   -165     -9       C  
ATOM    492  CE1 PHE A  62      62.324   6.899 -23.450  1.00 70.50           C  
ANISOU  492  CE1 PHE A  62    10292   7161   9335   -365   -240     10       C  
ATOM    493  CE2 PHE A  62      60.465   7.432 -22.027  1.00 74.63           C  
ANISOU  493  CE2 PHE A  62    10872   7574   9910   -261   -182    -21       C  
ATOM    494  CZ  PHE A  62      61.143   6.524 -22.831  1.00 69.72           C  
ANISOU  494  CZ  PHE A  62    10191   7053   9248   -299   -217    -10       C  
ATOM    495  N   GLU A  63      62.776  13.796 -23.730  1.00 90.61           N  
ANISOU  495  N   GLU A  63    13144   9169  12116   -390   -113    194       N  
ATOM    496  CA  GLU A  63      63.336  15.138 -23.505  1.00100.56           C  
ANISOU  496  CA  GLU A  63    14481  10304  13422   -429    -75    197       C  
ATOM    497  C   GLU A  63      62.635  15.892 -22.367  1.00107.90           C  
ANISOU  497  C   GLU A  63    15454  11107  14435   -384    -15    147       C  
ATOM    498  O   GLU A  63      63.287  16.357 -21.425  1.00107.41           O  
ANISOU  498  O   GLU A  63    15439  10988  14382   -438     28     68       O  
ATOM    499  CB  GLU A  63      63.294  15.978 -24.793  1.00114.82           C  
ANISOU  499  CB  GLU A  63    16292  12079  15255   -429    -92    317       C  
ATOM    500  CG  GLU A  63      64.121  15.432 -25.966  1.00131.25           C  
ANISOU  500  CG  GLU A  63    18329  14286  17255   -498   -149    361       C  
ATOM    501  CD  GLU A  63      65.605  15.799 -25.912  1.00146.16           C  
ANISOU  501  CD  GLU A  63    20268  16171  19093   -609   -149    314       C  
ATOM    502  OE1 GLU A  63      66.049  16.454 -24.939  1.00150.02           O  
ANISOU  502  OE1 GLU A  63    20828  16566  19606   -635    -99    246       O  
ATOM    503  OE2 GLU A  63      66.335  15.425 -26.859  1.00148.97           O  
ANISOU  503  OE2 GLU A  63    20588  16630  19383   -676   -198    338       O  
ATOM    504  N   GLY A  64      61.310  15.993 -22.459  1.00105.10           N  
ANISOU  504  N   GLY A  64    15074  10720  14138   -291    -10    186       N  
ATOM    505  CA  GLY A  64      60.509  16.723 -21.481  1.00100.47           C  
ANISOU  505  CA  GLY A  64    14516  10017  13641   -243     42    136       C  
ATOM    506  C   GLY A  64      59.806  15.856 -20.452  1.00 96.61           C  
ANISOU  506  C   GLY A  64    13995   9579  13134   -213     47     45       C  
ATOM    507  O   GLY A  64      59.112  16.378 -19.577  1.00104.60           O  
ANISOU  507  O   GLY A  64    15020  10510  14214   -182     87    -13       O  
ATOM    508  N   LYS A  65      59.976  14.538 -20.545  1.00 83.40           N  
ANISOU  508  N   LYS A  65    12278   8039  11372   -227      6     28       N  
ATOM    509  CA  LYS A  65      59.365  13.632 -19.572  1.00 78.74           C  
ANISOU  509  CA  LYS A  65    11660   7502  10754   -208      6    -55       C  
ATOM    510  C   LYS A  65      60.314  13.272 -18.430  1.00 84.91           C  
ANISOU  510  C   LYS A  65    12460   8308  11493   -291     20   -151       C  
ATOM    511  O   LYS A  65      59.910  13.246 -17.265  1.00 87.42           O  
ANISOU  511  O   LYS A  65    12779   8608  11826   -296     47   -234       O  
ATOM    512  CB  LYS A  65      58.829  12.369 -20.246  1.00 63.64           C  
ANISOU  512  CB  LYS A  65     9686   5716   8779   -167    -38    -21       C  
ATOM    513  CG  LYS A  65      57.860  11.596 -19.376  1.00 59.83           C  
ANISOU  513  CG  LYS A  65     9180   5273   8280   -129    -34    -92       C  
ATOM    514  CD  LYS A  65      56.887  10.809 -20.212  1.00 69.12           C  
ANISOU  514  CD  LYS A  65    10300   6539   9425    -60    -57    -45       C  
ATOM    515  CE  LYS A  65      55.512  10.821 -19.582  1.00 81.36           C  
ANISOU  515  CE  LYS A  65    11843   8071  10997      6    -37    -94       C  
ATOM    516  NZ  LYS A  65      54.934  12.189 -19.510  1.00 89.66           N  
ANISOU  516  NZ  LYS A  65    12925   9000  12142     52     -7    -80       N  
ATOM    517  N   ALA A  66      61.570  13.002 -18.766  1.00 67.77           N  
ANISOU  517  N   ALA A  66    10297   6187   9267   -359     -1   -143       N  
ATOM    518  CA  ALA A  66      62.558  12.636 -17.762  1.00 67.50           C  
ANISOU  518  CA  ALA A  66    10274   6190   9183   -437      9   -226       C  
ATOM    519  C   ALA A  66      63.505  13.782 -17.442  1.00 73.48           C  
ANISOU  519  C   ALA A  66    11086   6871   9963   -505     57   -255       C  
ATOM    520  O   ALA A  66      63.895  14.550 -18.329  1.00 81.51           O  
ANISOU  520  O   ALA A  66    12132   7839  11000   -514     60   -196       O  
ATOM    521  CB  ALA A  66      63.338  11.418 -18.206  1.00 59.43           C  
ANISOU  521  CB  ALA A  66     9216   5287   8076   -468    -45   -216       C  
ATOM    522  N   LYS A  67      63.856  13.890 -16.163  1.00 69.55           N  
ANISOU  522  N   LYS A  67    10598   6370   9457   -557     98   -347       N  
ATOM    523  CA  LYS A  67      64.849  14.845 -15.690  1.00 70.98           C  
ANISOU  523  CA  LYS A  67    10823   6503   9644   -635    154   -397       C  
ATOM    524  C   LYS A  67      65.881  14.103 -14.846  1.00 74.26           C  
ANISOU  524  C   LYS A  67    11224   7021   9970   -711    150   -468       C  
ATOM    525  O   LYS A  67      65.542  13.490 -13.833  1.00 76.92           O  
ANISOU  525  O   LYS A  67    11529   7408  10291   -716    151   -523       O  
ATOM    526  CB  LYS A  67      64.178  15.956 -14.879  1.00 72.00           C  
ANISOU  526  CB  LYS A  67    10969   6519   9869   -629    228   -449       C  
ATOM    527  CG  LYS A  67      65.094  17.123 -14.511  1.00 87.77           C  
ANISOU  527  CG  LYS A  67    13012   8447  11889   -707    304   -498       C  
ATOM    528  CD  LYS A  67      64.375  18.118 -13.597  1.00109.69           C  
ANISOU  528  CD  LYS A  67    15788  11119  14770   -705    382   -567       C  
ATOM    529  CE  LYS A  67      65.312  19.214 -13.090  1.00114.21           C  
ANISOU  529  CE  LYS A  67    16397  11634  15363   -794    471   -635       C  
ATOM    530  NZ  LYS A  67      64.637  20.094 -12.086  1.00105.41           N  
ANISOU  530  NZ  LYS A  67    15266  10432  14354   -804    553   -722       N  
ATOM    531  N   LEU A  68      67.137  14.153 -15.278  1.00 66.82           N  
ANISOU  531  N   LEU A  68    10304   6118   8968   -771    142   -466       N  
ATOM    532  CA  LEU A  68      68.223  13.437 -14.612  1.00 73.63           C  
ANISOU  532  CA  LEU A  68    11151   7087   9740   -838    131   -527       C  
ATOM    533  C   LEU A  68      69.103  14.370 -13.785  1.00 83.55           C  
ANISOU  533  C   LEU A  68    12439   8324  10981   -924    210   -607       C  
ATOM    534  O   LEU A  68      69.648  15.347 -14.303  1.00 91.13           O  
ANISOU  534  O   LEU A  68    13447   9224  11953   -957    247   -601       O  
ATOM    535  CB  LEU A  68      69.078  12.680 -15.637  1.00 69.16           C  
ANISOU  535  CB  LEU A  68    10573   6603   9103   -850     62   -486       C  
ATOM    536  CG  LEU A  68      68.734  11.231 -16.000  1.00 68.73           C  
ANISOU  536  CG  LEU A  68    10461   6635   9020   -802    -16   -450       C  
ATOM    537  CD1 LEU A  68      67.387  11.098 -16.694  1.00 72.08           C  
ANISOU  537  CD1 LEU A  68    10866   7017   9506   -716    -37   -381       C  
ATOM    538  CD2 LEU A  68      69.825  10.655 -16.875  1.00 75.67           C  
ANISOU  538  CD2 LEU A  68    11325   7594   9832   -838    -71   -437       C  
ATOM    539  N   THR A  69      69.233  14.059 -12.498  1.00 86.20           N  
ANISOU  539  N   THR A  69    12746   8718  11287   -964    239   -682       N  
ATOM    540  CA  THR A  69      70.052  14.848 -11.574  1.00 89.77           C  
ANISOU  540  CA  THR A  69    13212   9178  11716  -1054    324   -770       C  
ATOM    541  C   THR A  69      70.887  13.926 -10.691  1.00 85.22           C  
ANISOU  541  C   THR A  69    12596   8745  11040  -1109    307   -821       C  
ATOM    542  O   THR A  69      70.649  12.718 -10.651  1.00 87.33           O  
ANISOU  542  O   THR A  69    12824   9082  11275  -1072    234   -788       O  
ATOM    543  CB  THR A  69      69.194  15.805 -10.696  1.00 81.72           C  
ANISOU  543  CB  THR A  69    12188   8071  10789  -1061    407   -826       C  
ATOM    544  OG1 THR A  69      68.020  15.125 -10.227  1.00 85.51           O  
ANISOU  544  OG1 THR A  69    12622   8564  11303  -1007    372   -818       O  
ATOM    545  CG2 THR A  69      68.775  17.044 -11.488  1.00 76.82           C  
ANISOU  545  CG2 THR A  69    11619   7302  10268  -1030    448   -790       C  
ATOM    546  N   ALA A  70      71.873  14.495 -10.002  1.00 88.58           N  
ANISOU  546  N   ALA A  70    13029   9212  11415  -1197    376   -898       N  
ATOM    547  CA  ALA A  70      72.726  13.733  -9.090  1.00 88.55           C  
ANISOU  547  CA  ALA A  70    12983   9351  11312  -1255    369   -947       C  
ATOM    548  C   ALA A  70      73.170  14.584  -7.906  1.00 97.21           C  
ANISOU  548  C   ALA A  70    14065  10479  12391  -1349    479  -1048       C  
ATOM    549  O   ALA A  70      73.337  15.795  -8.036  1.00100.79           O  
ANISOU  549  O   ALA A  70    14559  10853  12884  -1385    562  -1088       O  
ATOM    550  CB  ALA A  70      73.935  13.180  -9.830  1.00 73.32           C  
ANISOU  550  CB  ALA A  70    11069   7499   9292  -1270    313   -930       C  
ATOM    551  N   VAL A  71      73.347  13.942  -6.753  1.00 97.89           N  
ANISOU  551  N   VAL A  71    14089  10683  12420  -1392    481  -1089       N  
ATOM    552  CA  VAL A  71      73.842  14.607  -5.548  1.00 93.49           C  
ANISOU  552  CA  VAL A  71    13499  10194  11830  -1494    585  -1189       C  
ATOM    553  C   VAL A  71      75.133  13.916  -5.117  1.00 88.39           C  
ANISOU  553  C   VAL A  71    12824   9710  11050  -1550    568  -1212       C  
ATOM    554  O   VAL A  71      75.108  12.882  -4.443  1.00 84.28           O  
ANISOU  554  O   VAL A  71    12246   9295  10482  -1550    514  -1194       O  
ATOM    555  CB  VAL A  71      72.790  14.609  -4.399  1.00 74.28           C  
ANISOU  555  CB  VAL A  71    11002   7770   9452  -1513    617  -1228       C  
ATOM    556  CG1 VAL A  71      73.340  15.301  -3.157  1.00 82.88           C  
ANISOU  556  CG1 VAL A  71    12041   8947  10504  -1632    732  -1339       C  
ATOM    557  CG2 VAL A  71      71.497  15.289  -4.843  1.00 68.61           C  
ANISOU  557  CG2 VAL A  71    10310   6892   8868  -1451    631  -1211       C  
ATOM    558  N   THR A  72      76.257  14.501  -5.524  1.00 91.63           N  
ANISOU  558  N   THR A  72    13275  10140  11399  -1597    612  -1252       N  
ATOM    559  CA  THR A  72      77.586  13.915  -5.322  1.00 94.63           C  
ANISOU  559  CA  THR A  72    13636  10670  11647  -1642    592  -1277       C  
ATOM    560  C   THR A  72      77.854  13.537  -3.867  1.00 94.79           C  
ANISOU  560  C   THR A  72    13573  10842  11600  -1711    628  -1328       C  
ATOM    561  O   THR A  72      78.478  12.510  -3.592  1.00 89.36           O  
ANISOU  561  O   THR A  72    12847  10280  10827  -1709    563  -1304       O  
ATOM    562  CB  THR A  72      78.704  14.867  -5.817  1.00101.26           C  
ANISOU  562  CB  THR A  72    14535  11512  12429  -1704    662  -1341       C  
ATOM    563  OG1 THR A  72      78.301  15.493  -7.042  1.00103.65           O  
ANISOU  563  OG1 THR A  72    14912  11661  12810  -1657    650  -1297       O  
ATOM    564  CG2 THR A  72      80.013  14.110  -6.036  1.00 98.54           C  
ANISOU  564  CG2 THR A  72    14184  11304  11952  -1722    606  -1350       C  
ATOM    565  N   SER A  73      77.369  14.371  -2.948  1.00 99.97           N  
ANISOU  565  N   SER A  73    14196  11488  12299  -1774    732  -1396       N  
ATOM    566  CA  SER A  73      77.566  14.174  -1.507  1.00 95.90           C  
ANISOU  566  CA  SER A  73    13589  11126  11722  -1859    783  -1454       C  
ATOM    567  C   SER A  73      76.797  12.975  -0.936  1.00 97.23           C  
ANISOU  567  C   SER A  73    13695  11347  11899  -1821    689  -1386       C  
ATOM    568  O   SER A  73      77.126  12.477   0.143  1.00 94.54           O  
ANISOU  568  O   SER A  73    13277  11160  11484  -1883    696  -1404       O  
ATOM    569  CB  SER A  73      77.220  15.459  -0.738  1.00 92.12           C  
ANISOU  569  CB  SER A  73    13083  10619  11298  -1946    927  -1558       C  
ATOM    570  OG  SER A  73      76.020  16.054  -1.214  1.00 82.50           O  
ANISOU  570  OG  SER A  73    11901   9222  10222  -1891    934  -1541       O  
ATOM    571  N   ALA A  74      75.784  12.514  -1.669  1.00101.52           N  
ANISOU  571  N   ALA A  74    14274  11769  12531  -1722    604  -1307       N  
ATOM    572  CA  ALA A  74      74.998  11.345  -1.273  1.00 91.07           C  
ANISOU  572  CA  ALA A  74    12904  10479  11218  -1679    511  -1239       C  
ATOM    573  C   ALA A  74      75.389  10.080  -2.044  1.00 85.66           C  
ANISOU  573  C   ALA A  74    12239   9813  10494  -1598    388  -1146       C  
ATOM    574  O   ALA A  74      75.035   8.971  -1.635  1.00 89.00           O  
ANISOU  574  O   ALA A  74    12620  10291  10903  -1573    311  -1090       O  
ATOM    575  CB  ALA A  74      73.509  11.629  -1.440  1.00 78.86           C  
ANISOU  575  CB  ALA A  74    11371   8801   9791  -1630    507  -1227       C  
ATOM    576  N   SER A  75      76.130  10.259  -3.141  1.00 82.62           N  
ANISOU  576  N   SER A  75    11913   9385  10092  -1566    371  -1135       N  
ATOM    577  CA  SER A  75      76.448   9.184  -4.099  1.00 90.23           C  
ANISOU  577  CA  SER A  75    12897  10346  11041  -1487    258  -1058       C  
ATOM    578  C   SER A  75      75.186   8.586  -4.724  1.00 90.48           C  
ANISOU  578  C   SER A  75    12942  10272  11165  -1394    185   -981       C  
ATOM    579  O   SER A  75      75.097   7.373  -4.935  1.00 90.03           O  
ANISOU  579  O   SER A  75    12864  10243  11102  -1341     93   -917       O  
ATOM    580  CB  SER A  75      77.312   8.090  -3.458  1.00 92.74           C  
ANISOU  580  CB  SER A  75    13158  10814  11265  -1506    203  -1040       C  
ATOM    581  OG  SER A  75      78.687   8.391  -3.585  1.00105.38           O  
ANISOU  581  OG  SER A  75    14768  12498  12775  -1553    232  -1091       O  
ATOM    582  N   THR A  76      74.219   9.449  -5.023  1.00 90.49           N  
ANISOU  582  N   THR A  76    12976  10154  11252  -1375    230   -991       N  
ATOM    583  CA  THR A  76      72.909   9.013  -5.488  1.00 88.79           C  
ANISOU  583  CA  THR A  76    12768   9849  11120  -1294    177   -931       C  
ATOM    584  C   THR A  76      72.499   9.748  -6.756  1.00 76.78           C  
ANISOU  584  C   THR A  76    11307   8195   9670  -1239    185   -908       C  
ATOM    585  O   THR A  76      72.532  10.978  -6.809  1.00 82.80           O  
ANISOU  585  O   THR A  76    12102   8892  10466  -1272    265   -954       O  
ATOM    586  CB  THR A  76      71.822   9.229  -4.400  1.00 90.79           C  
ANISOU  586  CB  THR A  76    12983  10099  11415  -1321    217   -964       C  
ATOM    587  OG1 THR A  76      72.263   8.676  -3.154  1.00 77.11           O  
ANISOU  587  OG1 THR A  76    11187   8502   9608  -1390    218   -987       O  
ATOM    588  CG2 THR A  76      70.513   8.565  -4.801  1.00 99.57           C  
ANISOU  588  CG2 THR A  76    14097  11145  12590  -1238    153   -906       C  
ATOM    589  N   ALA A  77      72.116   8.982  -7.771  1.00 74.57           N  
ANISOU  589  N   ALA A  77    11038   7880   9416  -1159    105   -836       N  
ATOM    590  CA  ALA A  77      71.546   9.535  -8.991  1.00 75.98           C  
ANISOU  590  CA  ALA A  77    11262   7945   9663  -1101    101   -797       C  
ATOM    591  C   ALA A  77      70.030   9.521  -8.888  1.00 71.61           C  
ANISOU  591  C   ALA A  77    10700   7320   9188  -1044     99   -773       C  
ATOM    592  O   ALA A  77      69.444   8.584  -8.340  1.00 66.96           O  
ANISOU  592  O   ALA A  77    10073   6777   8592  -1024     59   -759       O  
ATOM    593  CB  ALA A  77      72.001   8.743 -10.200  1.00 68.78           C  
ANISOU  593  CB  ALA A  77    10353   7051   8730  -1056     21   -740       C  
ATOM    594  N   TYR A  78      69.403  10.567  -9.416  1.00 67.60           N  
ANISOU  594  N   TYR A  78    10229   6703   8754  -1018    142   -770       N  
ATOM    595  CA  TYR A  78      67.955  10.701  -9.370  1.00 59.89           C  
ANISOU  595  CA  TYR A  78     9246   5655   7854   -961    145   -756       C  
ATOM    596  C   TYR A  78      67.369  10.830 -10.764  1.00 69.80           C  
ANISOU  596  C   TYR A  78    10528   6830   9161   -880    112   -682       C  
ATOM    597  O   TYR A  78      68.042  11.277 -11.700  1.00 76.18           O  
ANISOU  597  O   TYR A  78    11370   7612   9965   -883    111   -653       O  
ATOM    598  CB  TYR A  78      67.551  11.918  -8.537  1.00 62.20           C  
ANISOU  598  CB  TYR A  78     9542   5887   8204  -1004    235   -829       C  
ATOM    599  CG  TYR A  78      67.852  11.803  -7.060  1.00 68.99           C  
ANISOU  599  CG  TYR A  78    10357   6837   9020  -1090    274   -907       C  
ATOM    600  CD1 TYR A  78      69.131  12.065  -6.565  1.00 69.45           C  
ANISOU  600  CD1 TYR A  78    10410   6966   9011  -1174    316   -954       C  
ATOM    601  CD2 TYR A  78      66.854  11.450  -6.154  1.00 75.95           C  
ANISOU  601  CD2 TYR A  78    11194   7744   9920  -1093    269   -939       C  
ATOM    602  CE1 TYR A  78      69.409  11.968  -5.204  1.00 81.93           C  
ANISOU  602  CE1 TYR A  78    11938   8647  10546  -1259    355  -1023       C  
ATOM    603  CE2 TYR A  78      67.120  11.351  -4.791  1.00 89.86           C  
ANISOU  603  CE2 TYR A  78    12903   9602  11637  -1184    303  -1008       C  
ATOM    604  CZ  TYR A  78      68.399  11.612  -4.321  1.00 90.54           C  
ANISOU  604  CZ  TYR A  78    12979   9764  11658  -1266    347  -1047       C  
ATOM    605  OH  TYR A  78      68.667  11.518  -2.971  1.00 83.40           O  
ANISOU  605  OH  TYR A  78    12013   8972  10704  -1361    384  -1113       O  
ATOM    606  N   MET A  79      66.110  10.419 -10.889  1.00 69.50           N  
ANISOU  606  N   MET A  79    10473   6768   9165   -812     85   -654       N  
ATOM    607  CA  MET A  79      65.341  10.638 -12.101  1.00 67.67           C  
ANISOU  607  CA  MET A  79    10257   6466   8987   -733     65   -587       C  
ATOM    608  C   MET A  79      63.912  11.030 -11.762  1.00 69.73           C  
ANISOU  608  C   MET A  79    10512   6664   9318   -684     89   -603       C  
ATOM    609  O   MET A  79      63.182  10.265 -11.132  1.00 64.20           O  
ANISOU  609  O   MET A  79     9781   6011   8603   -670     68   -625       O  
ATOM    610  CB  MET A  79      65.346   9.406 -13.003  1.00 58.31           C  
ANISOU  610  CB  MET A  79     9047   5347   7763   -687    -10   -523       C  
ATOM    611  CG  MET A  79      64.689   9.669 -14.353  1.00 62.35           C  
ANISOU  611  CG  MET A  79     9564   5807   8318   -617    -27   -450       C  
ATOM    612  SD  MET A  79      64.467   8.208 -15.372  1.00 80.07           S  
ANISOU  612  SD  MET A  79    11760   8137  10526   -566   -101   -390       S  
ATOM    613  CE  MET A  79      63.227   7.313 -14.428  1.00 94.66           C  
ANISOU  613  CE  MET A  79    13579  10016  12373   -528   -108   -420       C  
ATOM    614  N   GLU A  80      63.529  12.232 -12.180  1.00 75.82           N  
ANISOU  614  N   GLU A  80    11313   7328  10165   -660    133   -593       N  
ATOM    615  CA  GLU A  80      62.166  12.701 -12.012  1.00 79.65           C  
ANISOU  615  CA  GLU A  80    11792   7745  10728   -603    153   -607       C  
ATOM    616  C   GLU A  80      61.407  12.509 -13.322  1.00 72.80           C  
ANISOU  616  C   GLU A  80    10925   6852   9883   -509    112   -515       C  
ATOM    617  O   GLU A  80      61.959  12.707 -14.405  1.00 72.43           O  
ANISOU  617  O   GLU A  80    10897   6792   9832   -499     95   -445       O  
ATOM    618  CB  GLU A  80      62.146  14.161 -11.557  1.00100.44           C  
ANISOU  618  CB  GLU A  80    14448  10270  13445   -633    232   -659       C  
ATOM    619  CG  GLU A  80      60.861  14.583 -10.834  1.00117.32           C  
ANISOU  619  CG  GLU A  80    16562  12358  15657   -605    262   -721       C  
ATOM    620  CD  GLU A  80      61.066  15.768  -9.886  1.00127.20           C  
ANISOU  620  CD  GLU A  80    17813  13541  16977   -673    349   -815       C  
ATOM    621  OE1 GLU A  80      60.277  16.736  -9.966  1.00122.04           O  
ANISOU  621  OE1 GLU A  80    17165  12777  16430   -633    387   -831       O  
ATOM    622  OE2 GLU A  80      62.012  15.733  -9.061  1.00135.32           O  
ANISOU  622  OE2 GLU A  80    18830  14630  17955   -768    382   -876       O  
ATOM    623  N   LEU A  81      60.142  12.119 -13.210  1.00 64.05           N  
ANISOU  623  N   LEU A  81     9792   5753   8793   -448     96   -521       N  
ATOM    624  CA  LEU A  81      59.357  11.692 -14.356  1.00 59.78           C  
ANISOU  624  CA  LEU A  81     9236   5224   8252   -361     57   -442       C  
ATOM    625  C   LEU A  81      57.991  12.376 -14.335  1.00 66.95           C  
ANISOU  625  C   LEU A  81    10142   6060   9237   -291     80   -453       C  
ATOM    626  O   LEU A  81      57.176  12.123 -13.448  1.00 66.83           O  
ANISOU  626  O   LEU A  81    10107   6062   9222   -287     87   -526       O  
ATOM    627  CB  LEU A  81      59.207  10.171 -14.311  1.00 59.16           C  
ANISOU  627  CB  LEU A  81     9122   5262   8094   -355      7   -441       C  
ATOM    628  CG  LEU A  81      59.310   9.326 -15.584  1.00 65.73           C  
ANISOU  628  CG  LEU A  81     9930   6159   8885   -316    -39   -360       C  
ATOM    629  CD1 LEU A  81      60.695   9.406 -16.214  1.00 62.10           C  
ANISOU  629  CD1 LEU A  81     9481   5713   8402   -366    -54   -321       C  
ATOM    630  CD2 LEU A  81      58.971   7.886 -15.243  1.00 59.94           C  
ANISOU  630  CD2 LEU A  81     9160   5524   8090   -311    -73   -382       C  
ATOM    631  N   SER A  82      57.747  13.238 -15.319  1.00 71.07           N  
ANISOU  631  N   SER A  82    10681   6503   9821   -237     89   -381       N  
ATOM    632  CA  SER A  82      56.633  14.189 -15.252  1.00 69.97           C  
ANISOU  632  CA  SER A  82    10543   6267   9775   -173    120   -393       C  
ATOM    633  C   SER A  82      55.394  13.808 -16.064  1.00 64.34           C  
ANISOU  633  C   SER A  82     9801   5586   9060    -72     90   -338       C  
ATOM    634  O   SER A  82      55.471  13.019 -17.005  1.00 59.54           O  
ANISOU  634  O   SER A  82     9173   5060   8390    -48     51   -265       O  
ATOM    635  CB  SER A  82      57.111  15.591 -15.646  1.00 81.97           C  
ANISOU  635  CB  SER A  82    12104   7658  11384   -180    159   -353       C  
ATOM    636  OG  SER A  82      57.395  15.665 -17.035  1.00 89.81           O  
ANISOU  636  OG  SER A  82    13105   8653  12366   -146    129   -232       O  
ATOM    637  N   SER A  83      54.261  14.406 -15.686  1.00 80.87           N  
ANISOU  637  N   SER A  83    11887   7618  11223    -18    112   -381       N  
ATOM    638  CA  SER A  83      52.944  14.159 -16.299  1.00 88.76           C  
ANISOU  638  CA  SER A  83    12856   8647  12221     82     93   -349       C  
ATOM    639  C   SER A  83      52.768  12.705 -16.739  1.00 79.29           C  
ANISOU  639  C   SER A  83    11624   7595  10909     94     52   -326       C  
ATOM    640  O   SER A  83      52.659  12.395 -17.930  1.00 85.02           O  
ANISOU  640  O   SER A  83    12328   8370  11605    140     30   -231       O  
ATOM    641  CB  SER A  83      52.663  15.143 -17.442  1.00 93.06           C  
ANISOU  641  CB  SER A  83    13408   9108  12842    157     97   -239       C  
ATOM    642  OG  SER A  83      53.710  15.130 -18.395  1.00102.69           O  
ANISOU  642  OG  SER A  83    14641  10341  14034    126     79   -138       O  
ATOM    643  N   LEU A  84      52.739  11.826 -15.742  1.00 76.61           N  
ANISOU  643  N   LEU A  84    11274   7325  10508     44     45   -416       N  
ATOM    644  CA  LEU A  84      52.741  10.388 -15.949  1.00 76.41           C  
ANISOU  644  CA  LEU A  84    11223   7428  10381     36     12   -409       C  
ATOM    645  C   LEU A  84      51.452   9.872 -16.572  1.00 77.23           C  
ANISOU  645  C   LEU A  84    11292   7600  10451    122      4   -393       C  
ATOM    646  O   LEU A  84      50.356  10.276 -16.188  1.00 76.70           O  
ANISOU  646  O   LEU A  84    11221   7508  10413    168     18   -448       O  
ATOM    647  CB  LEU A  84      53.005   9.673 -14.622  1.00 69.10           C  
ANISOU  647  CB  LEU A  84    10300   6550   9407    -42      8   -506       C  
ATOM    648  CG  LEU A  84      54.344   9.954 -13.938  1.00 67.36           C  
ANISOU  648  CG  LEU A  84    10102   6297   9194   -135     17   -527       C  
ATOM    649  CD1 LEU A  84      54.338   9.430 -12.517  1.00 66.79           C  
ANISOU  649  CD1 LEU A  84    10023   6272   9083   -207     17   -627       C  
ATOM    650  CD2 LEU A  84      55.501   9.355 -14.732  1.00 73.28           C  
ANISOU  650  CD2 LEU A  84    10851   7093   9897   -160    -10   -450       C  
ATOM    651  N   THR A  85      51.610   8.982 -17.546  1.00 77.10           N  
ANISOU  651  N   THR A  85    11246   7676  10373    138    -17   -326       N  
ATOM    652  CA  THR A  85      50.502   8.260 -18.160  1.00 75.05           C  
ANISOU  652  CA  THR A  85    10945   7512  10059    205    -18   -316       C  
ATOM    653  C   THR A  85      50.659   6.765 -17.908  1.00 71.80           C  
ANISOU  653  C   THR A  85    10512   7211   9557    164    -33   -353       C  
ATOM    654  O   THR A  85      51.619   6.334 -17.268  1.00 67.84           O  
ANISOU  654  O   THR A  85    10028   6707   9041     89    -48   -378       O  
ATOM    655  CB  THR A  85      50.445   8.500 -19.681  1.00 84.06           C  
ANISOU  655  CB  THR A  85    12050   8681  11206    260    -21   -200       C  
ATOM    656  OG1 THR A  85      51.769   8.403 -20.228  1.00 94.47           O  
ANISOU  656  OG1 THR A  85    13369  10002  12523    201    -38   -137       O  
ATOM    657  CG2 THR A  85      49.860   9.875 -19.991  1.00 76.54           C  
ANISOU  657  CG2 THR A  85    11111   7631  10340    327     -6   -159       C  
ATOM    658  N   HIS A  86      49.709   5.986 -18.417  1.00 80.77           N  
ANISOU  658  N   HIS A  86    11609   8445  10634    213    -27   -356       N  
ATOM    659  CA  HIS A  86      49.725   4.526 -18.319  1.00 74.38           C  
ANISOU  659  CA  HIS A  86    10776   7741   9745    183    -33   -387       C  
ATOM    660  C   HIS A  86      50.961   3.911 -18.979  1.00 82.20           C  
ANISOU  660  C   HIS A  86    11742   8764  10725    136    -52   -325       C  
ATOM    661  O   HIS A  86      51.434   2.856 -18.562  1.00 86.23           O  
ANISOU  661  O   HIS A  86    12248   9320  11197     87    -65   -355       O  
ATOM    662  CB  HIS A  86      48.438   3.961 -18.934  1.00 94.09           C  
ANISOU  662  CB  HIS A  86    13230  10338  12182    250    -10   -398       C  
ATOM    663  CG  HIS A  86      48.549   2.539 -19.396  1.00108.35           C  
ANISOU  663  CG  HIS A  86    14992  12258  13917    230     -5   -396       C  
ATOM    664  ND1 HIS A  86      48.685   2.198 -20.725  1.00113.99           N  
ANISOU  664  ND1 HIS A  86    15644  13051  14617    251      8   -323       N  
ATOM    665  CD2 HIS A  86      48.541   1.372 -18.708  1.00107.44           C  
ANISOU  665  CD2 HIS A  86    14882  12192  13748    186     -8   -458       C  
ATOM    666  CE1 HIS A  86      48.759   0.882 -20.836  1.00110.94           C  
ANISOU  666  CE1 HIS A  86    15223  12754  14176    222     17   -349       C  
ATOM    667  NE2 HIS A  86      48.673   0.358 -19.626  1.00106.33           N  
ANISOU  667  NE2 HIS A  86    14684  12148  13569    185      6   -426       N  
ATOM    668  N   GLU A  87      51.489   4.588 -19.996  1.00 87.90           N  
ANISOU  668  N   GLU A  87    12448   9464  11486    148    -55   -239       N  
ATOM    669  CA  GLU A  87      52.635   4.086 -20.757  1.00 84.80           C  
ANISOU  669  CA  GLU A  87    12023   9112  11084    101    -74   -185       C  
ATOM    670  C   GLU A  87      53.965   4.295 -20.036  1.00 75.58           C  
ANISOU  670  C   GLU A  87    10899   7875   9941     27    -99   -200       C  
ATOM    671  O   GLU A  87      55.029   3.972 -20.572  1.00 69.32           O  
ANISOU  671  O   GLU A  87    10085   7109   9145    -18   -119   -166       O  
ATOM    672  CB  GLU A  87      52.679   4.728 -22.146  1.00 90.59           C  
ANISOU  672  CB  GLU A  87    12716   9863  11839    132    -72    -90       C  
ATOM    673  CG  GLU A  87      51.415   4.514 -22.972  1.00106.38           C  
ANISOU  673  CG  GLU A  87    14660  11954  13807    204    -45    -66       C  
ATOM    674  CD  GLU A  87      51.632   4.789 -24.451  1.00130.66           C  
ANISOU  674  CD  GLU A  87    17670  15090  16884    212    -46     35       C  
ATOM    675  OE1 GLU A  87      52.076   5.909 -24.799  1.00136.55           O  
ANISOU  675  OE1 GLU A  87    18441  15758  17683    210    -60    102       O  
ATOM    676  OE2 GLU A  87      51.358   3.878 -25.270  1.00141.78           O  
ANISOU  676  OE2 GLU A  87    18999  16629  18242    213    -31     45       O  
ATOM    677  N   ASP A  88      53.898   4.838 -18.825  1.00 65.17           N  
ANISOU  677  N   ASP A  88     9635   6479   8646     10    -94   -258       N  
ATOM    678  CA  ASP A  88      55.084   5.036 -18.001  1.00 65.51           C  
ANISOU  678  CA  ASP A  88     9716   6471   8704    -64   -108   -283       C  
ATOM    679  C   ASP A  88      55.210   3.938 -16.963  1.00 62.89           C  
ANISOU  679  C   ASP A  88     9385   6185   8325   -108   -122   -347       C  
ATOM    680  O   ASP A  88      56.269   3.776 -16.356  1.00 65.35           O  
ANISOU  680  O   ASP A  88     9713   6485   8632   -171   -139   -362       O  
ATOM    681  CB  ASP A  88      55.051   6.402 -17.323  1.00 78.88           C  
ANISOU  681  CB  ASP A  88    11458   8055  10457    -69    -86   -308       C  
ATOM    682  CG  ASP A  88      55.109   7.543 -18.316  1.00 99.63           C  
ANISOU  682  CG  ASP A  88    14093  10622  13141    -34    -75   -233       C  
ATOM    683  OD1 ASP A  88      56.133   7.663 -19.031  1.00 99.49           O  
ANISOU  683  OD1 ASP A  88    14071  10606  13122    -68    -90   -178       O  
ATOM    684  OD2 ASP A  88      54.130   8.317 -18.378  1.00108.33           O  
ANISOU  684  OD2 ASP A  88    15202  11674  14286     25    -54   -231       O  
ATOM    685  N   SER A  89      54.120   3.197 -16.761  1.00 53.98           N  
ANISOU  685  N   SER A  89     8240   5111   7159    -75   -115   -383       N  
ATOM    686  CA  SER A  89      54.132   2.021 -15.906  1.00 52.30           C  
ANISOU  686  CA  SER A  89     8025   4950   6897   -114   -131   -432       C  
ATOM    687  C   SER A  89      55.116   1.019 -16.488  1.00 55.66           C  
ANISOU  687  C   SER A  89     8416   5426   7306   -141   -155   -393       C  
ATOM    688  O   SER A  89      54.858   0.411 -17.527  1.00 69.79           O  
ANISOU  688  O   SER A  89    10159   7276   9083   -108   -148   -361       O  
ATOM    689  CB  SER A  89      52.742   1.391 -15.810  1.00 53.62           C  
ANISOU  689  CB  SER A  89     8179   5175   7020    -72   -114   -475       C  
ATOM    690  OG  SER A  89      51.762   2.329 -15.412  1.00 64.29           O  
ANISOU  690  OG  SER A  89     9552   6485   8389    -39    -94   -517       O  
ATOM    691  N   ALA A  90      56.255   0.873 -15.821  1.00 58.29           N  
ANISOU  691  N   ALA A  90     8766   5741   7643   -203   -180   -399       N  
ATOM    692  CA  ALA A  90      57.333   0.022 -16.297  1.00 60.06           C  
ANISOU  692  CA  ALA A  90     8956   6002   7860   -232   -208   -369       C  
ATOM    693  C   ALA A  90      58.288  -0.310 -15.159  1.00 66.63           C  
ANISOU  693  C   ALA A  90     9810   6825   8682   -296   -236   -392       C  
ATOM    694  O   ALA A  90      58.000  -0.024 -13.993  1.00 59.17           O  
ANISOU  694  O   ALA A  90     8899   5859   7725   -322   -231   -433       O  
ATOM    695  CB  ALA A  90      58.082   0.715 -17.423  1.00 57.45           C  
ANISOU  695  CB  ALA A  90     8610   5658   7559   -231   -210   -318       C  
ATOM    696  N   VAL A  91      59.414  -0.928 -15.516  1.00 61.55           N  
ANISOU  696  N   VAL A  91     9139   6206   8039   -324   -265   -369       N  
ATOM    697  CA  VAL A  91      60.514  -1.189 -14.593  1.00 54.06           C  
ANISOU  697  CA  VAL A  91     8204   5256   7080   -382   -294   -381       C  
ATOM    698  C   VAL A  91      61.710  -0.360 -15.039  1.00 58.54           C  
ANISOU  698  C   VAL A  91     8778   5800   7662   -412   -300   -366       C  
ATOM    699  O   VAL A  91      62.124  -0.439 -16.197  1.00 72.28           O  
ANISOU  699  O   VAL A  91    10487   7560   9418   -400   -309   -338       O  
ATOM    700  CB  VAL A  91      60.888  -2.683 -14.551  1.00 40.85           C  
ANISOU  700  CB  VAL A  91     6492   3632   5397   -390   -328   -373       C  
ATOM    701  CG1 VAL A  91      62.179  -2.897 -13.790  1.00 43.12           C  
ANISOU  701  CG1 VAL A  91     6784   3924   5676   -444   -363   -374       C  
ATOM    702  CG2 VAL A  91      59.771  -3.483 -13.910  1.00 47.73           C  
ANISOU  702  CG2 VAL A  91     7367   4524   6244   -376   -321   -393       C  
ATOM    703  N   TYR A  92      62.253   0.434 -14.118  1.00 47.76           N  
ANISOU  703  N   TYR A  92     7452   4403   6290   -456   -292   -390       N  
ATOM    704  CA  TYR A  92      63.319   1.380 -14.440  1.00 44.94           C  
ANISOU  704  CA  TYR A  92     7114   4021   5941   -490   -287   -386       C  
ATOM    705  C   TYR A  92      64.642   0.963 -13.824  1.00 56.19           C  
ANISOU  705  C   TYR A  92     8533   5481   7336   -547   -315   -400       C  
ATOM    706  O   TYR A  92      64.746   0.796 -12.608  1.00 58.64           O  
ANISOU  706  O   TYR A  92     8853   5805   7622   -581   -315   -426       O  
ATOM    707  CB  TYR A  92      62.932   2.792 -13.991  1.00 47.58           C  
ANISOU  707  CB  TYR A  92     7494   4289   6295   -498   -241   -408       C  
ATOM    708  CG  TYR A  92      61.753   3.363 -14.745  1.00 52.09           C  
ANISOU  708  CG  TYR A  92     8070   4820   6902   -436   -215   -386       C  
ATOM    709  CD1 TYR A  92      61.944   4.122 -15.895  1.00 46.04           C  
ANISOU  709  CD1 TYR A  92     7307   4023   6162   -417   -207   -345       C  
ATOM    710  CD2 TYR A  92      60.447   3.141 -14.312  1.00 52.97           C  
ANISOU  710  CD2 TYR A  92     8180   4930   7016   -398   -202   -407       C  
ATOM    711  CE1 TYR A  92      60.871   4.645 -16.599  1.00 45.03           C  
ANISOU  711  CE1 TYR A  92     7178   3865   6067   -357   -186   -315       C  
ATOM    712  CE2 TYR A  92      59.367   3.659 -15.013  1.00 58.31           C  
ANISOU  712  CE2 TYR A  92     8856   5578   7721   -336   -179   -388       C  
ATOM    713  CZ  TYR A  92      59.589   4.408 -16.158  1.00 53.02           C  
ANISOU  713  CZ  TYR A  92     8186   4878   7081   -313   -172   -337       C  
ATOM    714  OH  TYR A  92      58.529   4.928 -16.862  1.00 48.55           O  
ANISOU  714  OH  TYR A  92     7615   4289   6544   -249   -152   -308       O  
ATOM    715  N   TYR A  93      65.647   0.802 -14.678  1.00 49.71           N  
ANISOU  715  N   TYR A  93     7691   4684   6514   -559   -340   -386       N  
ATOM    716  CA  TYR A  93      66.968   0.350 -14.272  1.00 48.99           C  
ANISOU  716  CA  TYR A  93     7588   4635   6393   -606   -372   -402       C  
ATOM    717  C   TYR A  93      67.990   1.473 -14.392  1.00 50.91           C  
ANISOU  717  C   TYR A  93     7862   4864   6616   -654   -354   -423       C  
ATOM    718  O   TYR A  93      68.027   2.167 -15.407  1.00 67.93           O  
ANISOU  718  O   TYR A  93    10026   6995   8787   -648   -343   -409       O  
ATOM    719  CB  TYR A  93      67.428  -0.803 -15.169  1.00 46.60           C  
ANISOU  719  CB  TYR A  93     7226   4380   6101   -590   -419   -386       C  
ATOM    720  CG  TYR A  93      66.664  -2.102 -15.031  1.00 43.40           C  
ANISOU  720  CG  TYR A  93     6783   3994   5713   -552   -437   -371       C  
ATOM    721  CD1 TYR A  93      66.877  -2.946 -13.941  1.00 54.64           C  
ANISOU  721  CD1 TYR A  93     8202   5438   7122   -566   -462   -374       C  
ATOM    722  CD2 TYR A  93      65.762  -2.509 -16.011  1.00 34.50           C  
ANISOU  722  CD2 TYR A  93     5622   2872   4614   -507   -428   -353       C  
ATOM    723  CE1 TYR A  93      66.190  -4.148 -13.815  1.00 45.07           C  
ANISOU  723  CE1 TYR A  93     6961   4238   5927   -535   -476   -358       C  
ATOM    724  CE2 TYR A  93      65.070  -3.713 -15.897  1.00 41.83           C  
ANISOU  724  CE2 TYR A  93     6518   3821   5556   -476   -435   -347       C  
ATOM    725  CZ  TYR A  93      65.290  -4.527 -14.796  1.00 56.81           C  
ANISOU  725  CZ  TYR A  93     8419   5725   7442   -491   -460   -349       C  
ATOM    726  OH  TYR A  93      64.612  -5.723 -14.671  1.00 74.07           O  
ANISOU  726  OH  TYR A  93    10577   7924   9641   -465   -466   -341       O  
ATOM    727  N   CYS A  94      68.819   1.646 -13.364  1.00 53.60           N  
ANISOU  727  N   CYS A  94     8218   5228   6919   -705   -349   -455       N  
ATOM    728  CA  CYS A  94      70.033   2.459 -13.478  1.00 58.62           C  
ANISOU  728  CA  CYS A  94     8876   5874   7522   -759   -336   -485       C  
ATOM    729  C   CYS A  94      71.234   1.528 -13.588  1.00 61.55           C  
ANISOU  729  C   CYS A  94     9209   6318   7860   -780   -390   -495       C  
ATOM    730  O   CYS A  94      71.269   0.475 -12.950  1.00 68.49           O  
ANISOU  730  O   CYS A  94    10054   7234   8733   -770   -424   -487       O  
ATOM    731  CB  CYS A  94      70.204   3.396 -12.279  1.00 58.35           C  
ANISOU  731  CB  CYS A  94     8879   5829   7463   -810   -282   -526       C  
ATOM    732  SG  CYS A  94      70.556   2.539 -10.723  1.00 94.92           S  
ANISOU  732  SG  CYS A  94    13481  10537  12049   -845   -299   -543       S  
ATOM    733  N   SER A  95      72.213   1.908 -14.403  1.00 62.16           N  
ANISOU  733  N   SER A  95     9288   6414   7916   -810   -401   -515       N  
ATOM    734  CA  SER A  95      73.404   1.086 -14.591  1.00 58.74           C  
ANISOU  734  CA  SER A  95     8814   6053   7453   -831   -455   -537       C  
ATOM    735  C   SER A  95      74.641   1.930 -14.811  1.00 54.41           C  
ANISOU  735  C   SER A  95     8292   5533   6848   -893   -443   -586       C  
ATOM    736  O   SER A  95      74.558   3.027 -15.361  1.00 65.52           O  
ANISOU  736  O   SER A  95     9742   6900   8255   -914   -406   -591       O  
ATOM    737  CB  SER A  95      73.217   0.124 -15.760  1.00 67.34           C  
ANISOU  737  CB  SER A  95     9844   7157   8586   -794   -505   -515       C  
ATOM    738  OG  SER A  95      72.804   0.824 -16.912  1.00 78.91           O  
ANISOU  738  OG  SER A  95    11319   8592  10072   -791   -489   -500       O  
ATOM    739  N   ARG A  96      75.782   1.410 -14.367  1.00 55.68           N  
ANISOU  739  N   ARG A  96     8429   5767   6961   -923   -475   -622       N  
ATOM    740  CA  ARG A  96      77.071   2.069 -14.553  1.00 63.19           C  
ANISOU  740  CA  ARG A  96     9401   6766   7844   -986   -468   -682       C  
ATOM    741  C   ARG A  96      77.623   1.740 -15.937  1.00 71.83           C  
ANISOU  741  C   ARG A  96    10460   7889   8945   -994   -521   -699       C  
ATOM    742  O   ARG A  96      77.412   0.641 -16.445  1.00 82.93           O  
ANISOU  742  O   ARG A  96    11803   9308  10397   -955   -574   -679       O  
ATOM    743  CB  ARG A  96      78.052   1.616 -13.471  1.00 65.86           C  
ANISOU  743  CB  ARG A  96     9720   7184   8120  -1013   -480   -717       C  
ATOM    744  CG  ARG A  96      79.333   2.432 -13.389  1.00 71.26           C  
ANISOU  744  CG  ARG A  96    10433   7927   8715  -1085   -453   -789       C  
ATOM    745  CD  ARG A  96      80.263   1.920 -12.295  1.00 69.63           C  
ANISOU  745  CD  ARG A  96    10199   7816   8444  -1106   -465   -819       C  
ATOM    746  NE  ARG A  96      80.960   0.693 -12.676  1.00 76.11           N  
ANISOU  746  NE  ARG A  96    10956   8694   9270  -1080   -550   -824       N  
ATOM    747  CZ  ARG A  96      81.959   0.148 -11.987  1.00 78.56           C  
ANISOU  747  CZ  ARG A  96    11231   9094   9523  -1093   -578   -851       C  
ATOM    748  NH1 ARG A  96      82.405   0.717 -10.872  1.00 76.22           N  
ANISOU  748  NH1 ARG A  96    10954   8856   9149  -1138   -524   -876       N  
ATOM    749  NH2 ARG A  96      82.520  -0.971 -12.419  1.00 68.66           N  
ANISOU  749  NH2 ARG A  96     9916   7877   8293  -1063   -658   -856       N  
ATOM    750  N   ASP A  97      78.330   2.691 -16.539  1.00 71.05           N  
ANISOU  750  N   ASP A  97    10396   7801   8798  -1052   -503   -741       N  
ATOM    751  CA  ASP A  97      78.881   2.514 -17.881  1.00 70.28           C  
ANISOU  751  CA  ASP A  97    10264   7743   8698  -1078   -553   -765       C  
ATOM    752  C   ASP A  97      80.387   2.255 -17.824  1.00 67.80           C  
ANISOU  752  C   ASP A  97     9930   7524   8308  -1131   -590   -847       C  
ATOM    753  O   ASP A  97      81.156   3.079 -17.329  1.00 65.11           O  
ANISOU  753  O   ASP A  97     9641   7209   7890  -1185   -551   -897       O  
ATOM    754  CB  ASP A  97      78.564   3.741 -18.746  1.00 78.73           C  
ANISOU  754  CB  ASP A  97    11384   8762   9766  -1110   -516   -749       C  
ATOM    755  CG  ASP A  97      78.769   3.494 -20.236  1.00 83.39           C  
ANISOU  755  CG  ASP A  97    11924   9391  10368  -1134   -569   -753       C  
ATOM    756  OD1 ASP A  97      78.238   4.297 -21.031  1.00 83.23           O  
ANISOU  756  OD1 ASP A  97    11930   9328  10366  -1146   -549   -713       O  
ATOM    757  OD2 ASP A  97      79.457   2.518 -20.622  1.00 85.50           O  
ANISOU  757  OD2 ASP A  97    12121   9735  10630  -1145   -632   -796       O  
ATOM    758  N   TYR A  98      80.791   1.100 -18.344  1.00 70.29           N  
ANISOU  758  N   TYR A  98    10166   7894   8648  -1116   -662   -866       N  
ATOM    759  CA  TYR A  98      82.185   0.652 -18.330  1.00 71.25           C  
ANISOU  759  CA  TYR A  98    10252   8111   8709  -1156   -710   -948       C  
ATOM    760  C   TYR A  98      82.810   0.878 -19.710  1.00 72.09           C  
ANISOU  760  C   TYR A  98    10332   8266   8794  -1217   -748  -1005       C  
ATOM    761  O   TYR A  98      83.868   0.329 -20.035  1.00 72.38           O  
ANISOU  761  O   TYR A  98    10317   8387   8799  -1249   -804  -1081       O  
ATOM    762  CB  TYR A  98      82.216  -0.826 -17.918  1.00 80.73           C  
ANISOU  762  CB  TYR A  98    11374   9334   9965  -1097   -766   -935       C  
ATOM    763  CG  TYR A  98      83.569  -1.485 -17.740  1.00 88.10           C  
ANISOU  763  CG  TYR A  98    12260  10361  10854  -1117   -822  -1010       C  
ATOM    764  CD1 TYR A  98      84.435  -1.114 -16.706  1.00 79.64           C  
ANISOU  764  CD1 TYR A  98    11224   9344   9690  -1144   -800  -1048       C  
ATOM    765  CD2 TYR A  98      83.956  -2.537 -18.577  1.00 94.98           C  
ANISOU  765  CD2 TYR A  98    13039  11271  11779  -1108   -896  -1047       C  
ATOM    766  CE1 TYR A  98      85.672  -1.755 -16.539  1.00 86.24           C  
ANISOU  766  CE1 TYR A  98    12010  10272  10483  -1155   -855  -1117       C  
ATOM    767  CE2 TYR A  98      85.182  -3.185 -18.415  1.00 95.81           C  
ANISOU  767  CE2 TYR A  98    13093  11458  11852  -1120   -952  -1120       C  
ATOM    768  CZ  TYR A  98      86.033  -2.792 -17.401  1.00 97.47           C  
ANISOU  768  CZ  TYR A  98    13345  11723  11967  -1140   -934  -1152       C  
ATOM    769  OH  TYR A  98      87.241  -3.446 -17.268  1.00100.65           O  
ANISOU  769  OH  TYR A  98    13692  12213  12336  -1146   -992  -1225       O  
ATOM    770  N   GLY A  99      82.143   1.703 -20.516  1.00 76.55           N  
ANISOU  770  N   GLY A  99    10930   8782   9375  -1237   -719   -968       N  
ATOM    771  CA  GLY A  99      82.609   2.033 -21.859  1.00 73.16           C  
ANISOU  771  CA  GLY A  99    10476   8400   8921  -1306   -752  -1010       C  
ATOM    772  C   GLY A  99      82.302   0.915 -22.828  1.00 65.15           C  
ANISOU  772  C   GLY A  99     9352   7420   7983  -1286   -814  -1005       C  
ATOM    773  O   GLY A  99      81.495   1.085 -23.745  1.00 72.62           O  
ANISOU  773  O   GLY A  99    10274   8344   8974  -1286   -810   -955       O  
ATOM    774  N   TYR A 100      82.955  -0.227 -22.614  1.00 59.00           N  
ANISOU  774  N   TYR A 100     8499   6698   7220  -1270   -868  -1059       N  
ATOM    775  CA  TYR A 100      82.690  -1.459 -23.352  1.00 59.37           C  
ANISOU  775  CA  TYR A 100     8429   6774   7354  -1245   -920  -1065       C  
ATOM    776  C   TYR A 100      81.217  -1.871 -23.295  1.00 60.69           C  
ANISOU  776  C   TYR A 100     8582   6864   7613  -1167   -888   -966       C  
ATOM    777  O   TYR A 100      80.639  -2.282 -24.300  1.00 62.49           O  
ANISOU  777  O   TYR A 100     8736   7108   7900  -1169   -900   -951       O  
ATOM    778  CB  TYR A 100      83.516  -2.599 -22.772  1.00 68.50           C  
ANISOU  778  CB  TYR A 100     9526   7975   8527  -1219   -971  -1122       C  
ATOM    779  CG  TYR A 100      85.007  -2.503 -22.965  1.00 69.51           C  
ANISOU  779  CG  TYR A 100     9637   8199   8574  -1290  -1017  -1238       C  
ATOM    780  CD1 TYR A 100      85.570  -2.537 -24.239  1.00 61.70           C  
ANISOU  780  CD1 TYR A 100     8578   7291   7575  -1368  -1065  -1318       C  
ATOM    781  CD2 TYR A 100      85.862  -2.433 -21.866  1.00 58.07           C  
ANISOU  781  CD2 TYR A 100     8233   6776   7056  -1283  -1016  -1273       C  
ATOM    782  CE1 TYR A 100      86.939  -2.469 -24.415  1.00 65.14           C  
ANISOU  782  CE1 TYR A 100     8997   7823   7931  -1437  -1110  -1436       C  
ATOM    783  CE2 TYR A 100      87.235  -2.372 -22.033  1.00 74.59           C  
ANISOU  783  CE2 TYR A 100    10307   8967   9067  -1346  -1057  -1387       C  
ATOM    784  CZ  TYR A 100      87.765  -2.390 -23.311  1.00 75.90           C  
ANISOU  784  CZ  TYR A 100    10411   9206   9223  -1422  -1106  -1472       C  
ATOM    785  OH  TYR A 100      89.125  -2.335 -23.491  1.00 81.61           O  
ANISOU  785  OH  TYR A 100    11115  10035   9859  -1490  -1151  -1597       O  
ATOM    786  N   TYR A 101      80.630  -1.762 -22.106  1.00 61.05           N  
ANISOU  786  N   TYR A 101     8694   6838   7665  -1106   -845   -906       N  
ATOM    787  CA  TYR A 101      79.257  -2.176 -21.854  1.00 61.16           C  
ANISOU  787  CA  TYR A 101     8703   6781   7753  -1031   -814   -822       C  
ATOM    788  C   TYR A 101      78.788  -1.624 -20.516  1.00 60.99           C  
ANISOU  788  C   TYR A 101     8775   6693   7707   -995   -762   -773       C  
ATOM    789  O   TYR A 101      79.585  -1.060 -19.769  1.00 68.56           O  
ANISOU  789  O   TYR A 101     9787   7666   8595  -1026   -750   -807       O  
ATOM    790  CB  TYR A 101      79.164  -3.703 -21.839  1.00 68.02           C  
ANISOU  790  CB  TYR A 101     9478   7667   8701   -985   -856   -829       C  
ATOM    791  CG  TYR A 101      80.270  -4.394 -21.069  1.00 68.50           C  
ANISOU  791  CG  TYR A 101     9518   7763   8745   -982   -900   -880       C  
ATOM    792  CD1 TYR A 101      81.223  -5.166 -21.728  1.00 70.29           C  
ANISOU  792  CD1 TYR A 101     9653   8060   8994  -1011   -962   -959       C  
ATOM    793  CD2 TYR A 101      80.357  -4.286 -19.681  1.00 60.01           C  
ANISOU  793  CD2 TYR A 101     8507   6659   7635   -952   -881   -850       C  
ATOM    794  CE1 TYR A 101      82.237  -5.809 -21.026  1.00 69.34           C  
ANISOU  794  CE1 TYR A 101     9511   7973   8862  -1001  -1006  -1004       C  
ATOM    795  CE2 TYR A 101      81.364  -4.926 -18.973  1.00 61.91           C  
ANISOU  795  CE2 TYR A 101     8723   6942   7858   -947   -923   -887       C  
ATOM    796  CZ  TYR A 101      82.299  -5.682 -19.650  1.00 68.83           C  
ANISOU  796  CZ  TYR A 101     9513   7881   8758   -967   -986   -962       C  
ATOM    797  OH  TYR A 101      83.295  -6.312 -18.946  1.00 67.55           O  
ANISOU  797  OH  TYR A 101     9325   7761   8580   -955  -1030   -996       O  
ATOM    798  N   PHE A 102      77.504  -1.789 -20.207  1.00 51.19           N  
ANISOU  798  N   PHE A 102     7546   5387   6518   -935   -729   -702       N  
ATOM    799  CA  PHE A 102      77.014  -1.470 -18.867  1.00 58.39           C  
ANISOU  799  CA  PHE A 102     8527   6245   7416   -903   -686   -665       C  
ATOM    800  C   PHE A 102      77.277  -2.659 -17.950  1.00 60.78           C  
ANISOU  800  C   PHE A 102     8792   6566   7737   -869   -720   -664       C  
ATOM    801  O   PHE A 102      76.667  -3.718 -18.110  1.00 55.34           O  
ANISOU  801  O   PHE A 102     8048   5865   7115   -822   -740   -636       O  
ATOM    802  CB  PHE A 102      75.523  -1.119 -18.869  1.00 56.97           C  
ANISOU  802  CB  PHE A 102     8376   5994   7277   -857   -639   -598       C  
ATOM    803  CG  PHE A 102      75.133  -0.067 -19.872  1.00 56.15           C  
ANISOU  803  CG  PHE A 102     8297   5868   7170   -879   -611   -581       C  
ATOM    804  CD1 PHE A 102      75.977   1.000 -20.165  1.00 69.59           C  
ANISOU  804  CD1 PHE A 102    10043   7582   8815   -943   -602   -615       C  
ATOM    805  CD2 PHE A 102      73.896  -0.132 -20.504  1.00 56.77           C  
ANISOU  805  CD2 PHE A 102     8355   5916   7300   -836   -593   -528       C  
ATOM    806  CE1 PHE A 102      75.606   1.967 -21.093  1.00 73.80           C  
ANISOU  806  CE1 PHE A 102    10600   8090   9349   -965   -580   -587       C  
ATOM    807  CE2 PHE A 102      73.512   0.834 -21.427  1.00 63.18           C  
ANISOU  807  CE2 PHE A 102     9184   6709   8110   -853   -570   -499       C  
ATOM    808  CZ  PHE A 102      74.369   1.884 -21.724  1.00 72.01           C  
ANISOU  808  CZ  PHE A 102    10349   7834   9179   -918   -566   -524       C  
ATOM    809  N   ASP A 103      78.182  -2.481 -16.990  1.00 44.20           N  
ANISOU  809  N   ASP A 103     6720   4498   5577   -893   -723   -693       N  
ATOM    810  CA  ASP A 103      78.690  -3.611 -16.212  1.00 60.20           C  
ANISOU  810  CA  ASP A 103     8702   6556   7614   -868   -767   -693       C  
ATOM    811  C   ASP A 103      77.942  -3.931 -14.909  1.00 66.31           C  
ANISOU  811  C   ASP A 103     9500   7296   8398   -831   -745   -632       C  
ATOM    812  O   ASP A 103      78.000  -5.061 -14.427  1.00 77.26           O  
ANISOU  812  O   ASP A 103    10843   8692   9821   -797   -785   -607       O  
ATOM    813  CB  ASP A 103      80.194  -3.463 -15.959  1.00 65.26           C  
ANISOU  813  CB  ASP A 103     9338   7276   8183   -914   -794   -760       C  
ATOM    814  CG  ASP A 103      80.527  -2.339 -14.991  1.00 75.41           C  
ANISOU  814  CG  ASP A 103    10698   8577   9378   -956   -738   -773       C  
ATOM    815  OD1 ASP A 103      79.710  -1.405 -14.815  1.00 78.73           O  
ANISOU  815  OD1 ASP A 103    11178   8943   9793   -963   -677   -746       O  
ATOM    816  OD2 ASP A 103      81.629  -2.400 -14.403  1.00 85.40           O  
ANISOU  816  OD2 ASP A 103    11956   9914  10578   -983   -754   -816       O  
ATOM    817  N   PHE A 104      77.256  -2.944 -14.342  1.00 56.55           N  
ANISOU  817  N   PHE A 104     8331   6023   7134   -843   -684   -611       N  
ATOM    818  CA  PHE A 104      76.452  -3.154 -13.136  1.00 58.71           C  
ANISOU  818  CA  PHE A 104     8624   6271   7411   -821   -662   -561       C  
ATOM    819  C   PHE A 104      75.095  -2.474 -13.251  1.00 66.82           C  
ANISOU  819  C   PHE A 104     9693   7229   8465   -805   -609   -532       C  
ATOM    820  O   PHE A 104      75.001  -1.341 -13.718  1.00 80.51           O  
ANISOU  820  O   PHE A 104    11470   8939  10183   -828   -567   -552       O  
ATOM    821  CB  PHE A 104      77.190  -2.658 -11.886  1.00 52.23           C  
ANISOU  821  CB  PHE A 104     7828   5503   6512   -867   -640   -580       C  
ATOM    822  CG  PHE A 104      78.336  -3.535 -11.475  1.00 71.31           C  
ANISOU  822  CG  PHE A 104    10196   7993   8905   -869   -696   -591       C  
ATOM    823  CD1 PHE A 104      79.627  -3.265 -11.913  1.00 78.80           C  
ANISOU  823  CD1 PHE A 104    11135   9003   9803   -904   -714   -655       C  
ATOM    824  CD2 PHE A 104      78.124  -4.641 -10.653  1.00 84.03           C  
ANISOU  824  CD2 PHE A 104    11772   9613  10543   -837   -734   -537       C  
ATOM    825  CE1 PHE A 104      80.698  -4.084 -11.540  1.00 88.10           C  
ANISOU  825  CE1 PHE A 104    12263  10251  10958   -901   -769   -669       C  
ATOM    826  CE2 PHE A 104      79.187  -5.469 -10.272  1.00 85.54           C  
ANISOU  826  CE2 PHE A 104    11914   9868  10719   -833   -790   -538       C  
ATOM    827  CZ  PHE A 104      80.478  -5.190 -10.716  1.00 84.50           C  
ANISOU  827  CZ  PHE A 104    11768   9799  10538   -861   -808   -606       C  
ATOM    828  N   TRP A 105      74.049  -3.170 -12.821  1.00 49.72           N  
ANISOU  828  N   TRP A 105     7518   5032   6341   -764   -611   -486       N  
ATOM    829  CA  TRP A 105      72.696  -2.645 -12.889  1.00 44.49           C  
ANISOU  829  CA  TRP A 105     6890   4311   5704   -742   -565   -464       C  
ATOM    830  C   TRP A 105      72.026  -2.700 -11.518  1.00 58.33           C  
ANISOU  830  C   TRP A 105     8664   6059   7439   -748   -545   -444       C  
ATOM    831  O   TRP A 105      72.358  -3.542 -10.680  1.00 60.30           O  
ANISOU  831  O   TRP A 105     8889   6347   7677   -753   -578   -425       O  
ATOM    832  CB  TRP A 105      71.864  -3.463 -13.876  1.00 46.48           C  
ANISOU  832  CB  TRP A 105     7103   4538   6019   -689   -583   -438       C  
ATOM    833  CG  TRP A 105      72.411  -3.574 -15.281  1.00 54.84           C  
ANISOU  833  CG  TRP A 105     8121   5616   7101   -690   -606   -459       C  
ATOM    834  CD1 TRP A 105      73.600  -4.130 -15.665  1.00 66.56           C  
ANISOU  834  CD1 TRP A 105     9558   7149   8584   -709   -654   -490       C  
ATOM    835  CD2 TRP A 105      71.758  -3.161 -16.485  1.00 51.06           C  
ANISOU  835  CD2 TRP A 105     7633   5118   6649   -675   -586   -453       C  
ATOM    836  NE1 TRP A 105      73.738  -4.062 -17.029  1.00 66.12           N  
ANISOU  836  NE1 TRP A 105     9464   7108   8552   -716   -664   -510       N  
ATOM    837  CE2 TRP A 105      72.618  -3.479 -17.558  1.00 55.82           C  
ANISOU  837  CE2 TRP A 105     8180   5766   7264   -696   -622   -482       C  
ATOM    838  CE3 TRP A 105      70.533  -2.543 -16.762  1.00 55.44           C  
ANISOU  838  CE3 TRP A 105     8217   5630   7219   -648   -541   -425       C  
ATOM    839  CZ2 TRP A 105      72.292  -3.202 -18.888  1.00 56.60           C  
ANISOU  839  CZ2 TRP A 105     8248   5875   7384   -699   -615   -481       C  
ATOM    840  CZ3 TRP A 105      70.206  -2.266 -18.088  1.00 65.96           C  
ANISOU  840  CZ3 TRP A 105     9521   6967   8573   -641   -533   -417       C  
ATOM    841  CH2 TRP A 105      71.085  -2.594 -19.132  1.00 62.80           C  
ANISOU  841  CH2 TRP A 105     9062   6620   8180   -670   -570   -442       C  
ATOM    842  N   GLY A 106      71.069  -1.809 -11.292  1.00 52.92           N  
ANISOU  842  N   GLY A 106     8021   5331   6756   -750   -493   -447       N  
ATOM    843  CA  GLY A 106      70.248  -1.881 -10.090  1.00 55.26           C  
ANISOU  843  CA  GLY A 106     8329   5626   7041   -760   -474   -437       C  
ATOM    844  C   GLY A 106      69.209  -2.981 -10.219  1.00 58.39           C  
ANISOU  844  C   GLY A 106     8705   6006   7477   -711   -500   -400       C  
ATOM    845  O   GLY A 106      69.040  -3.552 -11.297  1.00 65.94           O  
ANISOU  845  O   GLY A 106     9636   6945   8472   -667   -519   -386       O  
ATOM    846  N   GLN A 107      68.518  -3.282  -9.119  1.00 60.41           N  
ANISOU  846  N   GLN A 107     8965   6272   7715   -725   -497   -390       N  
ATOM    847  CA  GLN A 107      67.444  -4.282  -9.129  1.00 65.84           C  
ANISOU  847  CA  GLN A 107     9641   6945   8429   -687   -514   -362       C  
ATOM    848  C   GLN A 107      66.189  -3.763  -9.808  1.00 60.15           C  
ANISOU  848  C   GLN A 107     8944   6177   7734   -648   -474   -377       C  
ATOM    849  O   GLN A 107      65.264  -4.525 -10.080  1.00 56.80           O  
ANISOU  849  O   GLN A 107     8509   5743   7328   -611   -480   -362       O  
ATOM    850  CB  GLN A 107      67.109  -4.818  -7.723  1.00 54.07           C  
ANISOU  850  CB  GLN A 107     8148   5491   6905   -725   -530   -346       C  
ATOM    851  CG  GLN A 107      67.670  -4.040  -6.541  1.00 63.55           C  
ANISOU  851  CG  GLN A 107     9354   6738   8052   -798   -511   -368       C  
ATOM    852  CD  GLN A 107      67.043  -2.673  -6.361  1.00 74.58           C  
ANISOU  852  CD  GLN A 107    10783   8110   9443   -823   -448   -421       C  
ATOM    853  OE1 GLN A 107      67.678  -1.652  -6.623  1.00 81.98           O  
ANISOU  853  OE1 GLN A 107    11734   9037  10376   -841   -414   -453       O  
ATOM    854  NE2 GLN A 107      65.793  -2.644  -5.914  1.00 79.91           N  
ANISOU  854  NE2 GLN A 107    11470   8772  10120   -825   -432   -436       N  
ATOM    855  N   GLY A 108      66.163  -2.464 -10.081  1.00 50.70           N  
ANISOU  855  N   GLY A 108     7776   4952   6537   -658   -432   -405       N  
ATOM    856  CA  GLY A 108      65.044  -1.858 -10.777  1.00 59.96           C  
ANISOU  856  CA  GLY A 108     8968   6077   7736   -617   -395   -414       C  
ATOM    857  C   GLY A 108      63.979  -1.288  -9.865  1.00 51.29           C  
ANISOU  857  C   GLY A 108     7896   4964   6628   -631   -361   -444       C  
ATOM    858  O   GLY A 108      63.875  -1.659  -8.693  1.00 57.56           O  
ANISOU  858  O   GLY A 108     8687   5793   7391   -673   -372   -455       O  
ATOM    859  N   THR A 109      63.192  -0.373 -10.419  1.00 41.49           N  
ANISOU  859  N   THR A 109     6677   3675   5413   -600   -323   -459       N  
ATOM    860  CA  THR A 109      62.095   0.243  -9.705  1.00 41.63           C  
ANISOU  860  CA  THR A 109     6714   3672   5431   -606   -289   -499       C  
ATOM    861  C   THR A 109      60.841   0.102 -10.549  1.00 57.19           C  
ANISOU  861  C   THR A 109     8686   5621   7424   -536   -278   -491       C  
ATOM    862  O   THR A 109      60.814   0.507 -11.714  1.00 73.41           O  
ANISOU  862  O   THR A 109    10739   7646   9508   -491   -267   -466       O  
ATOM    863  CB  THR A 109      62.386   1.728  -9.409  1.00 55.27           C  
ANISOU  863  CB  THR A 109     8467   5357   7178   -640   -243   -536       C  
ATOM    864  OG1 THR A 109      63.544   1.825  -8.570  1.00 61.51           O  
ANISOU  864  OG1 THR A 109     9251   6184   7935   -712   -245   -550       O  
ATOM    865  CG2 THR A 109      61.209   2.391  -8.712  1.00 45.35           C  
ANISOU  865  CG2 THR A 109     7222   4075   5935   -646   -207   -589       C  
ATOM    866  N   THR A 110      59.809  -0.494  -9.963  1.00 58.00           N  
ANISOU  866  N   THR A 110     8785   5747   7504   -532   -282   -514       N  
ATOM    867  CA  THR A 110      58.546  -0.662 -10.654  1.00 58.19           C  
ANISOU  867  CA  THR A 110     8809   5766   7536   -468   -267   -517       C  
ATOM    868  C   THR A 110      57.652   0.535 -10.385  1.00 60.39           C  
ANISOU  868  C   THR A 110     9110   6003   7834   -458   -228   -564       C  
ATOM    869  O   THR A 110      57.243   0.780  -9.252  1.00 73.56           O  
ANISOU  869  O   THR A 110    10785   7679   9486   -504   -221   -619       O  
ATOM    870  CB  THR A 110      57.841  -1.976 -10.253  1.00 56.87           C  
ANISOU  870  CB  THR A 110     8630   5650   7329   -467   -288   -524       C  
ATOM    871  OG1 THR A 110      58.623  -3.087 -10.705  1.00 60.22           O  
ANISOU  871  OG1 THR A 110     9027   6101   7754   -463   -320   -477       O  
ATOM    872  CG2 THR A 110      56.450  -2.065 -10.876  1.00 62.03           C  
ANISOU  872  CG2 THR A 110     9282   6309   7976   -406   -262   -543       C  
ATOM    873  N   LEU A 111      57.371   1.286 -11.441  1.00 56.15           N  
ANISOU  873  N   LEU A 111     8577   5423   7335   -401   -204   -543       N  
ATOM    874  CA  LEU A 111      56.403   2.360 -11.380  1.00 52.50           C  
ANISOU  874  CA  LEU A 111     8131   4913   6904   -373   -169   -581       C  
ATOM    875  C   LEU A 111      55.078   1.831 -11.907  1.00 60.93           C  
ANISOU  875  C   LEU A 111     9186   6013   7952   -308   -164   -587       C  
ATOM    876  O   LEU A 111      55.025   1.248 -12.987  1.00 61.41           O  
ANISOU  876  O   LEU A 111     9225   6102   8005   -261   -169   -538       O  
ATOM    877  CB  LEU A 111      56.868   3.531 -12.243  1.00 42.28           C  
ANISOU  877  CB  LEU A 111     6848   3550   5664   -346   -146   -544       C  
ATOM    878  CG  LEU A 111      56.486   4.982 -11.939  1.00 54.66           C  
ANISOU  878  CG  LEU A 111     8439   5039   7289   -343   -107   -580       C  
ATOM    879  CD1 LEU A 111      56.452   5.750 -13.250  1.00 56.54           C  
ANISOU  879  CD1 LEU A 111     8684   5225   7575   -281    -93   -517       C  
ATOM    880  CD2 LEU A 111      55.157   5.141 -11.201  1.00 62.85           C  
ANISOU  880  CD2 LEU A 111     9475   6077   8328   -330    -92   -652       C  
ATOM    881  N   THR A 112      54.013   2.013 -11.136  1.00 67.63           N  
ANISOU  881  N   THR A 112    10042   6866   8786   -311   -152   -655       N  
ATOM    882  CA  THR A 112      52.666   1.768 -11.635  1.00 59.09           C  
ANISOU  882  CA  THR A 112     8953   5813   7684   -245   -138   -674       C  
ATOM    883  C   THR A 112      51.915   3.088 -11.617  1.00 67.53           C  
ANISOU  883  C   THR A 112    10032   6821   8803   -210   -109   -712       C  
ATOM    884  O   THR A 112      51.912   3.789 -10.607  1.00 80.28           O  
ANISOU  884  O   THR A 112    11658   8402  10442   -259   -100   -774       O  
ATOM    885  CB  THR A 112      51.907   0.735 -10.788  1.00 62.93           C  
ANISOU  885  CB  THR A 112     9439   6369   8103   -277   -153   -733       C  
ATOM    886  OG1 THR A 112      52.748  -0.400 -10.535  1.00 78.25           O  
ANISOU  886  OG1 THR A 112    11371   8349  10010   -323   -183   -698       O  
ATOM    887  CG2 THR A 112      50.652   0.277 -11.513  1.00 65.11           C  
ANISOU  887  CG2 THR A 112     9704   6693   8343   -207   -135   -746       C  
ATOM    888  N   VAL A 113      51.303   3.432 -12.744  1.00 66.94           N  
ANISOU  888  N   VAL A 113     9948   6736   8748   -127    -91   -674       N  
ATOM    889  CA  VAL A 113      50.529   4.662 -12.867  1.00 53.29           C  
ANISOU  889  CA  VAL A 113     8225   4944   7076    -77    -65   -698       C  
ATOM    890  C   VAL A 113      49.087   4.304 -13.182  1.00 54.03           C  
ANISOU  890  C   VAL A 113     8304   5096   7128    -12    -55   -734       C  
ATOM    891  O   VAL A 113      48.804   3.638 -14.178  1.00 68.40           O  
ANISOU  891  O   VAL A 113    10101   6977   8911     39    -52   -685       O  
ATOM    892  CB  VAL A 113      51.098   5.604 -13.953  1.00 55.39           C  
ANISOU  892  CB  VAL A 113     8493   5141   7410    -34    -54   -611       C  
ATOM    893  CG1 VAL A 113      50.194   6.809 -14.150  1.00 53.70           C  
ANISOU  893  CG1 VAL A 113     8284   4859   7261     30    -28   -626       C  
ATOM    894  CG2 VAL A 113      52.509   6.051 -13.588  1.00 58.90           C  
ANISOU  894  CG2 VAL A 113     8958   5531   7889   -104    -58   -591       C  
ATOM    895  N   SER A 114      48.182   4.747 -12.316  1.00 63.41           N  
ANISOU  895  N   SER A 114     9499   6274   8321    -18    -47   -829       N  
ATOM    896  CA  SER A 114      46.774   4.388 -12.401  1.00 66.60           C  
ANISOU  896  CA  SER A 114     9890   6743   8672     33    -39   -889       C  
ATOM    897  C   SER A 114      45.931   5.312 -11.538  1.00 74.07           C  
ANISOU  897  C   SER A 114    10840   7647   9656     29    -30   -994       C  
ATOM    898  O   SER A 114      46.437   5.959 -10.622  1.00 78.42           O  
ANISOU  898  O   SER A 114    11398   8139  10258    -38    -30  -1038       O  
ATOM    899  CB  SER A 114      46.567   2.945 -11.942  1.00 66.57           C  
ANISOU  899  CB  SER A 114     9886   6840   8566    -14    -55   -926       C  
ATOM    900  OG  SER A 114      45.189   2.627 -11.903  1.00 70.61           O  
ANISOU  900  OG  SER A 114    10391   7421   9017     23    -43  -1002       O  
ATOM    901  N   SER A 115      44.637   5.359 -11.831  1.00 74.90           N  
ANISOU  901  N   SER A 115    10932   7792   9733     96    -19  -1042       N  
ATOM    902  CA  SER A 115      43.706   6.144 -11.034  1.00 82.16           C  
ANISOU  902  CA  SER A 115    11847   8686  10685     96    -13  -1159       C  
ATOM    903  C   SER A 115      42.942   5.228 -10.084  1.00 76.66           C  
ANISOU  903  C   SER A 115    11150   8091   9886     34    -28  -1276       C  
ATOM    904  O   SER A 115      42.015   5.660  -9.395  1.00 80.79           O  
ANISOU  904  O   SER A 115    11663   8623  10410     24    -28  -1394       O  
ATOM    905  CB  SER A 115      42.752   6.938 -11.936  1.00 92.30           C  
ANISOU  905  CB  SER A 115    13115   9942  12013    214      7  -1143       C  
ATOM    906  OG  SER A 115      41.881   6.074 -12.652  1.00104.97           O  
ANISOU  906  OG  SER A 115    14706  11658  13520    274     13  -1138       O  
ATOM    907  N   ALA A 116      43.330   3.958 -10.059  1.00 59.72           N  
ANISOU  907  N   ALA A 116     9015   6023   7654    -10    -42  -1245       N  
ATOM    908  CA  ALA A 116      42.784   3.010  -9.097  1.00 57.64           C  
ANISOU  908  CA  ALA A 116     8758   5853   7292    -86    -61  -1342       C  
ATOM    909  C   ALA A 116      43.489   3.203  -7.764  1.00 62.91           C  
ANISOU  909  C   ALA A 116     9426   6496   7981   -206    -83  -1390       C  
ATOM    910  O   ALA A 116      44.643   3.640  -7.717  1.00 69.31           O  
ANISOU  910  O   ALA A 116    10237   7237   8859   -234    -83  -1323       O  
ATOM    911  CB  ALA A 116      42.961   1.582  -9.589  1.00 45.48           C  
ANISOU  911  CB  ALA A 116     7225   4394   5661    -88    -64  -1284       C  
ATOM    912  N   SER A 117      42.792   2.889  -6.680  1.00 63.76           N  
ANISOU  912  N   SER A 117     9529   6670   8026   -283   -100  -1509       N  
ATOM    913  CA  SER A 117      43.417   2.904  -5.368  1.00 70.40           C  
ANISOU  913  CA  SER A 117    10361   7520   8869   -413   -123  -1556       C  
ATOM    914  C   SER A 117      43.653   1.485  -4.877  1.00 66.58           C  
ANISOU  914  C   SER A 117     9891   7125   8280   -489   -154  -1537       C  
ATOM    915  O   SER A 117      43.016   0.546  -5.362  1.00 58.24           O  
ANISOU  915  O   SER A 117     8853   6132   7143   -451   -154  -1532       O  
ATOM    916  CB  SER A 117      42.597   3.721  -4.363  1.00 59.43           C  
ANISOU  916  CB  SER A 117     8942   6140   7500   -469   -122  -1708       C  
ATOM    917  OG  SER A 117      41.215   3.459  -4.461  1.00 72.64           O  
ANISOU  917  OG  SER A 117    10616   7880   9105   -432   -124  -1803       O  
ATOM    918  N   THR A 118      44.582   1.341  -3.933  1.00 56.26           N  
ANISOU  918  N   THR A 118     8575   5824   6975   -595   -176  -1524       N  
ATOM    919  CA  THR A 118      44.940   0.048  -3.362  1.00 48.28           C  
ANISOU  919  CA  THR A 118     7575   4889   5878   -675   -211  -1493       C  
ATOM    920  C   THR A 118      43.692  -0.721  -2.953  1.00 45.00           C  
ANISOU  920  C   THR A 118     7172   4571   5357   -706   -226  -1588       C  
ATOM    921  O   THR A 118      42.835  -0.207  -2.235  1.00 59.50           O  
ANISOU  921  O   THR A 118     8989   6444   7175   -755   -230  -1715       O  
ATOM    922  CB  THR A 118      45.893   0.208  -2.159  1.00 52.49           C  
ANISOU  922  CB  THR A 118     8084   5436   6425   -800   -233  -1495       C  
ATOM    923  OG1 THR A 118      47.083   0.878  -2.584  1.00 47.67           O  
ANISOU  923  OG1 THR A 118     7469   4742   5903   -771   -215  -1411       O  
ATOM    924  CG2 THR A 118      46.278  -1.138  -1.569  1.00 53.03           C  
ANISOU  924  CG2 THR A 118     8163   5579   6408   -879   -275  -1449       C  
ATOM    925  N   LYS A 119      43.587  -1.949  -3.440  1.00 43.21           N  
ANISOU  925  N   LYS A 119     6972   4386   5060   -681   -232  -1533       N  
ATOM    926  CA  LYS A 119      42.451  -2.798  -3.128  1.00 52.74           C  
ANISOU  926  CA  LYS A 119     8196   5687   6154   -712   -242  -1617       C  
ATOM    927  C   LYS A 119      42.899  -4.246  -2.986  1.00 53.73           C  
ANISOU  927  C   LYS A 119     8345   5854   6214   -757   -265  -1542       C  
ATOM    928  O   LYS A 119      43.644  -4.760  -3.820  1.00 66.81           O  
ANISOU  928  O   LYS A 119    10010   7470   7905   -697   -254  -1429       O  
ATOM    929  CB  LYS A 119      41.377  -2.666  -4.210  1.00 65.06           C  
ANISOU  929  CB  LYS A 119     9767   7259   7696   -595   -201  -1654       C  
ATOM    930  CG  LYS A 119      40.104  -3.431  -3.925  1.00 67.91           C  
ANISOU  930  CG  LYS A 119    10147   7725   7932   -623   -201  -1760       C  
ATOM    931  CD  LYS A 119      39.032  -3.089  -4.931  1.00 73.88           C  
ANISOU  931  CD  LYS A 119    10901   8499   8670   -507   -158  -1809       C  
ATOM    932  CE  LYS A 119      37.774  -3.879  -4.634  1.00 85.86           C  
ANISOU  932  CE  LYS A 119    12440  10132  10050   -541   -154  -1926       C  
ATOM    933  NZ  LYS A 119      36.554  -3.167  -5.111  1.00100.38           N  
ANISOU  933  NZ  LYS A 119    14266  12004  11869   -459   -124  -2030       N  
ATOM    934  N   GLY A 120      42.453  -4.891  -1.916  1.00 55.91           N  
ANISOU  934  N   GLY A 120     8630   6212   6402   -868   -299  -1608       N  
ATOM    935  CA  GLY A 120      42.724  -6.301  -1.706  1.00 58.40           C  
ANISOU  935  CA  GLY A 120     8972   6567   6652   -916   -322  -1545       C  
ATOM    936  C   GLY A 120      41.840  -7.125  -2.622  1.00 59.44           C  
ANISOU  936  C   GLY A 120     9133   6732   6719   -841   -285  -1561       C  
ATOM    937  O   GLY A 120      40.743  -6.683  -2.983  1.00 59.64           O  
ANISOU  937  O   GLY A 120     9160   6790   6709   -793   -255  -1659       O  
ATOM    938  N   PRO A 121      42.310  -8.330  -3.003  1.00 66.51           N  
ANISOU  938  N   PRO A 121    10048   7623   7602   -831   -283  -1469       N  
ATOM    939  CA  PRO A 121      41.583  -9.184  -3.931  1.00 62.42           C  
ANISOU  939  CA  PRO A 121     9551   7139   7029   -763   -235  -1479       C  
ATOM    940  C   PRO A 121      40.420  -9.916  -3.279  1.00 58.15           C  
ANISOU  940  C   PRO A 121     9043   6695   6356   -837   -239  -1587       C  
ATOM    941  O   PRO A 121      40.445 -10.176  -2.077  1.00 63.21           O  
ANISOU  941  O   PRO A 121     9695   7373   6950   -956   -291  -1613       O  
ATOM    942  CB  PRO A 121      42.641 -10.201  -4.350  1.00 60.76           C  
ANISOU  942  CB  PRO A 121     9340   6882   6865   -750   -238  -1348       C  
ATOM    943  CG  PRO A 121      43.514 -10.327  -3.172  1.00 52.22           C  
ANISOU  943  CG  PRO A 121     8257   5785   5798   -853   -303  -1299       C  
ATOM    944  CD  PRO A 121      43.576  -8.957  -2.572  1.00 60.69           C  
ANISOU  944  CD  PRO A 121     9306   6849   6903   -883   -323  -1352       C  
ATOM    945  N   SER A 122      39.407 -10.228  -4.078  1.00 60.57           N  
ANISOU  945  N   SER A 122     9362   7052   6599   -772   -183  -1650       N  
ATOM    946  CA  SER A 122      38.420 -11.230  -3.713  1.00 70.64           C  
ANISOU  946  CA  SER A 122    10676   8419   7744   -831   -173  -1733       C  
ATOM    947  C   SER A 122      38.946 -12.584  -4.190  1.00 69.92           C  
ANISOU  947  C   SER A 122    10600   8307   7659   -822   -150  -1635       C  
ATOM    948  O   SER A 122      39.413 -12.705  -5.323  1.00 70.20           O  
ANISOU  948  O   SER A 122    10611   8299   7765   -727   -104  -1560       O  
ATOM    949  CB  SER A 122      37.069 -10.921  -4.365  1.00 80.74           C  
ANISOU  949  CB  SER A 122    11958   9775   8946   -764   -115  -1856       C  
ATOM    950  OG  SER A 122      36.598  -9.634  -3.992  1.00 71.69           O  
ANISOU  950  OG  SER A 122    10792   8636   7812   -761   -136  -1947       O  
ATOM    951  N   VAL A 123      38.888 -13.594  -3.328  1.00 58.55           N  
ANISOU  951  N   VAL A 123     9196   6898   6151   -926   -182  -1635       N  
ATOM    952  CA  VAL A 123      39.397 -14.920  -3.678  1.00 53.48           C  
ANISOU  952  CA  VAL A 123     8568   6226   5526   -925   -163  -1543       C  
ATOM    953  C   VAL A 123      38.270 -15.939  -3.787  1.00 52.13           C  
ANISOU  953  C   VAL A 123     8438   6138   5230   -951   -112  -1630       C  
ATOM    954  O   VAL A 123      37.631 -16.293  -2.797  1.00 73.41           O  
ANISOU  954  O   VAL A 123    11175   8898   7821  -1058   -146  -1703       O  
ATOM    955  CB  VAL A 123      40.475 -15.401  -2.691  1.00 54.53           C  
ANISOU  955  CB  VAL A 123     8707   6308   5705  -1015   -239  -1436       C  
ATOM    956  CG1 VAL A 123      40.978 -16.792  -3.071  1.00 57.29           C  
ANISOU  956  CG1 VAL A 123     9069   6615   6085  -1006   -218  -1342       C  
ATOM    957  CG2 VAL A 123      41.624 -14.410  -2.655  1.00 45.07           C  
ANISOU  957  CG2 VAL A 123     7465   5035   4623   -986   -277  -1355       C  
ATOM    958  N   PHE A 124      38.034 -16.400  -5.009  1.00 62.47           N  
ANISOU  958  N   PHE A 124     9733   7454   6549   -860    -28  -1627       N  
ATOM    959  CA  PHE A 124      36.956 -17.337  -5.292  1.00 63.00           C  
ANISOU  959  CA  PHE A 124     9833   7606   6498   -873     40  -1718       C  
ATOM    960  C   PHE A 124      37.507 -18.726  -5.587  1.00 60.77           C  
ANISOU  960  C   PHE A 124     9558   7279   6255   -884     71  -1632       C  
ATOM    961  O   PHE A 124      38.563 -18.860  -6.208  1.00 61.63           O  
ANISOU  961  O   PHE A 124     9623   7302   6490   -827     76  -1518       O  
ATOM    962  CB  PHE A 124      36.110 -16.838  -6.464  1.00 56.82           C  
ANISOU  962  CB  PHE A 124     9019   6891   5680   -767    127  -1799       C  
ATOM    963  CG  PHE A 124      35.477 -15.494  -6.230  1.00 75.94           C  
ANISOU  963  CG  PHE A 124    11432   9353   8069   -746    102  -1889       C  
ATOM    964  CD1 PHE A 124      34.474 -15.334  -5.273  1.00 82.71           C  
ANISOU  964  CD1 PHE A 124    12330  10294   8800   -830     72  -2023       C  
ATOM    965  CD2 PHE A 124      35.873 -14.389  -6.974  1.00 82.65           C  
ANISOU  965  CD2 PHE A 124    12230  10158   9015   -647    108  -1845       C  
ATOM    966  CE1 PHE A 124      33.881 -14.088  -5.052  1.00 78.92           C  
ANISOU  966  CE1 PHE A 124    11835   9848   8302   -810     48  -2117       C  
ATOM    967  CE2 PHE A 124      35.282 -13.136  -6.766  1.00 86.76           C  
ANISOU  967  CE2 PHE A 124    12741  10705   9520   -623     87  -1928       C  
ATOM    968  CZ  PHE A 124      34.283 -12.987  -5.803  1.00 83.55           C  
ANISOU  968  CZ  PHE A 124    12370  10378   8998   -702     58  -2067       C  
ATOM    969  N   PRO A 125      36.800 -19.771  -5.134  1.00 66.64           N  
ANISOU  969  N   PRO A 125    10353   8075   6891   -961     92  -1690       N  
ATOM    970  CA  PRO A 125      37.290 -21.122  -5.411  1.00 69.88           C  
ANISOU  970  CA  PRO A 125    10770   8432   7349   -972    127  -1612       C  
ATOM    971  C   PRO A 125      37.007 -21.573  -6.849  1.00 73.38           C  
ANISOU  971  C   PRO A 125    11170   8903   7810   -877    248  -1637       C  
ATOM    972  O   PRO A 125      35.974 -21.210  -7.428  1.00 58.97           O  
ANISOU  972  O   PRO A 125     9337   7179   5892   -836    318  -1752       O  
ATOM    973  CB  PRO A 125      36.516 -21.987  -4.412  1.00 61.81           C  
ANISOU  973  CB  PRO A 125     9824   7467   6195  -1093    111  -1678       C  
ATOM    974  CG  PRO A 125      35.246 -21.229  -4.156  1.00 71.74           C  
ANISOU  974  CG  PRO A 125    11105   8847   7308  -1115    120  -1838       C  
ATOM    975  CD  PRO A 125      35.549 -19.769  -4.349  1.00 65.72           C  
ANISOU  975  CD  PRO A 125    10292   8067   6610  -1046     84  -1833       C  
ATOM    976  N   LEU A 126      37.942 -22.333  -7.421  1.00 77.62           N  
ANISOU  976  N   LEU A 126    11668   9354   8468   -845    272  -1533       N  
ATOM    977  CA  LEU A 126      37.705 -23.051  -8.676  1.00 72.62           C  
ANISOU  977  CA  LEU A 126    10988   8752   7853   -783    393  -1559       C  
ATOM    978  C   LEU A 126      37.537 -24.525  -8.328  1.00 78.60           C  
ANISOU  978  C   LEU A 126    11789   9491   8584   -855    428  -1561       C  
ATOM    979  O   LEU A 126      38.511 -25.283  -8.239  1.00 77.40           O  
ANISOU  979  O   LEU A 126    11625   9234   8551   -867    404  -1453       O  
ATOM    980  CB  LEU A 126      38.830 -22.818  -9.695  1.00 66.85           C  
ANISOU  980  CB  LEU A 126    10170   7948   7283   -696    406  -1459       C  
ATOM    981  CG  LEU A 126      39.048 -21.373 -10.170  1.00 59.06           C  
ANISOU  981  CG  LEU A 126     9137   6971   6330   -622    379  -1448       C  
ATOM    982  CD1 LEU A 126      40.288 -21.255 -11.042  1.00 49.58           C  
ANISOU  982  CD1 LEU A 126     7857   5693   5288   -558    377  -1341       C  
ATOM    983  CD2 LEU A 126      37.823 -20.815 -10.890  1.00 63.98           C  
ANISOU  983  CD2 LEU A 126     9743   7723   6844   -571    461  -1567       C  
ATOM    984  N   ALA A 127      36.279 -24.901  -8.107  1.00 76.90           N  
ANISOU  984  N   ALA A 127    11627   9380   8211   -904    484  -1688       N  
ATOM    985  CA  ALA A 127      35.916 -26.199  -7.554  1.00 69.57           C  
ANISOU  985  CA  ALA A 127    10762   8448   7225   -993    509  -1707       C  
ATOM    986  C   ALA A 127      36.078 -27.328  -8.570  1.00 59.24           C  
ANISOU  986  C   ALA A 127     9406   7116   5986   -958    628  -1698       C  
ATOM    987  O   ALA A 127      35.661 -27.188  -9.718  1.00 68.44           O  
ANISOU  987  O   ALA A 127    10508   8358   7138   -888    735  -1766       O  
ATOM    988  CB  ALA A 127      34.488 -26.152  -7.026  1.00 77.71           C  
ANISOU  988  CB  ALA A 127    11864   9611   8052  -1061    532  -1862       C  
ATOM    989  N   PRO A 128      36.695 -28.447  -8.152  1.00 63.64           N  
ANISOU  989  N   PRO A 128     9986   7569   6624  -1009    610  -1613       N  
ATOM    990  CA  PRO A 128      36.813 -29.598  -9.040  1.00 54.90           C  
ANISOU  990  CA  PRO A 128     8834   6435   5592   -987    728  -1616       C  
ATOM    991  C   PRO A 128      35.475 -30.309  -9.228  1.00 68.20           C  
ANISOU  991  C   PRO A 128    10561   8236   7117  -1032    851  -1765       C  
ATOM    992  O   PRO A 128      34.662 -30.356  -8.300  1.00 83.62           O  
ANISOU  992  O   PRO A 128    12606  10245   8920  -1115    817  -1831       O  
ATOM    993  CB  PRO A 128      37.808 -30.505  -8.311  1.00 54.31           C  
ANISOU  993  CB  PRO A 128     8785   6208   5641  -1036    654  -1480       C  
ATOM    994  CG  PRO A 128      37.720 -30.109  -6.885  1.00 42.79           C  
ANISOU  994  CG  PRO A 128     7414   4743   4099  -1119    522  -1446       C  
ATOM    995  CD  PRO A 128      37.419 -28.649  -6.883  1.00 56.34           C  
ANISOU  995  CD  PRO A 128     9117   6543   5744  -1084    479  -1499       C  
ATOM    996  N   SER A 129      35.259 -30.840 -10.432  1.00 65.85           N  
ANISOU  996  N   SER A 129    10189   7984   6849   -984    995  -1823       N  
ATOM    997  CA  SER A 129      34.065 -31.616 -10.778  1.00 64.37           C  
ANISOU  997  CA  SER A 129    10025   7913   6521  -1023   1137  -1969       C  
ATOM    998  C   SER A 129      34.384 -32.625 -11.890  1.00 76.96           C  
ANISOU  998  C   SER A 129    11528   9483   8232   -992   1277  -1973       C  
ATOM    999  O   SER A 129      35.556 -32.874 -12.190  1.00 69.46           O  
ANISOU  999  O   SER A 129    10512   8406   7473   -957   1247  -1857       O  
ATOM   1000  CB  SER A 129      32.917 -30.687 -11.195  1.00 66.59           C  
ANISOU 1000  CB  SER A 129    10271   8369   6660   -993   1183  -2072       C  
ATOM   1001  OG  SER A 129      33.312 -29.796 -12.222  1.00 67.35           O  
ANISOU 1001  OG  SER A 129    10267   8496   6826   -889   1201  -2056       O  
ATOM   1002  N   SER A 130      33.346 -33.211 -12.488  1.00 81.40           N  
ANISOU 1002  N   SER A 130    12080  10172   8677  -1011   1433  -2115       N  
ATOM   1003  CA  SER A 130      33.513 -34.106 -13.632  1.00 80.89           C  
ANISOU 1003  CA  SER A 130    11912  10116   8708   -987   1589  -2147       C  
ATOM   1004  C   SER A 130      34.101 -33.305 -14.794  1.00 93.37           C  
ANISOU 1004  C   SER A 130    13354  11732  10392   -889   1607  -2115       C  
ATOM   1005  O   SER A 130      35.080 -33.720 -15.420  1.00102.68           O  
ANISOU 1005  O   SER A 130    14436  12821  11755   -860   1628  -2042       O  
ATOM   1006  CB  SER A 130      32.180 -34.755 -14.015  1.00 92.26           C  
ANISOU 1006  CB  SER A 130    13282  11691  10081  -1058   1713  -2200       C  
ATOM   1007  OG  SER A 130      31.295 -33.825 -14.623  1.00104.38           O  
ANISOU 1007  OG  SER A 130    14702  13381  11576  -1037   1716  -2202       O  
ATOM   1008  N   LYS A 131      33.493 -32.155 -15.074  1.00 97.62           N  
ANISOU 1008  N   LYS A 131    13842  12393  10856   -854   1578  -2118       N  
ATOM   1009  CA  LYS A 131      34.160 -31.111 -15.829  1.00 89.73           C  
ANISOU 1009  CA  LYS A 131    12767  11407   9920   -759   1548  -2086       C  
ATOM   1010  C   LYS A 131      35.318 -30.666 -14.945  1.00 96.06           C  
ANISOU 1010  C   LYS A 131    13627  12036  10834   -752   1377  -1951       C  
ATOM   1011  O   LYS A 131      35.122 -30.411 -13.757  1.00116.60           O  
ANISOU 1011  O   LYS A 131    16342  14598  13364   -797   1270  -1934       O  
ATOM   1012  CB  LYS A 131      33.220 -29.929 -16.073  1.00 77.71           C  
ANISOU 1012  CB  LYS A 131    11182  10022   8324   -736   1514  -2076       C  
ATOM   1013  CG  LYS A 131      32.172 -30.147 -17.149  1.00 87.41           C  
ANISOU 1013  CG  LYS A 131    12258  11408   9544   -752   1625  -2107       C  
ATOM   1014  CD  LYS A 131      30.833 -30.565 -16.563  1.00100.83           C  
ANISOU 1014  CD  LYS A 131    13984  13182  11146   -839   1637  -2150       C  
ATOM   1015  CE  LYS A 131      29.790 -30.751 -17.662  1.00105.74           C  
ANISOU 1015  CE  LYS A 131    14452  13960  11765   -860   1731  -2192       C  
ATOM   1016  NZ  LYS A 131      28.402 -30.852 -17.109  1.00103.25           N  
ANISOU 1016  NZ  LYS A 131    14150  13731  11349   -932   1722  -2239       N  
ATOM   1017  N   SER A 132      36.520 -30.590 -15.506  1.00 73.36           N  
ANISOU 1017  N   SER A 132    10661   9068   8145   -707   1345  -1848       N  
ATOM   1018  CA  SER A 132      37.716 -30.258 -14.726  1.00 75.31           C  
ANISOU 1018  CA  SER A 132    10942   9152   8521   -704   1186  -1703       C  
ATOM   1019  C   SER A 132      38.439 -31.527 -14.256  1.00 69.68           C  
ANISOU 1019  C   SER A 132    10249   8292   7936   -753   1172  -1633       C  
ATOM   1020  O   SER A 132      39.362 -31.476 -13.441  1.00 68.29           O  
ANISOU 1020  O   SER A 132    10113   7982   7853   -764   1043  -1514       O  
ATOM   1021  CB  SER A 132      37.375 -29.295 -13.573  1.00 73.60           C  
ANISOU 1021  CB  SER A 132    10835   8937   8192   -724   1058  -1689       C  
ATOM   1022  OG  SER A 132      38.223 -29.453 -12.455  1.00 75.75           O  
ANISOU 1022  OG  SER A 132    11173   9066   8543   -765    925  -1574       O  
ATOM   1023  N   THR A 133      38.013 -32.664 -14.799  1.00 67.03           N  
ANISOU 1023  N   THR A 133     9878   7986   7605   -780   1312  -1709       N  
ATOM   1024  CA  THR A 133      38.758 -33.916 -14.694  1.00 67.49           C  
ANISOU 1024  CA  THR A 133     9919   7904   7820   -810   1327  -1649       C  
ATOM   1025  C   THR A 133      39.266 -34.319 -16.082  1.00 67.48           C  
ANISOU 1025  C   THR A 133     9759   7920   7961   -768   1442  -1675       C  
ATOM   1026  O   THR A 133      38.578 -34.126 -17.086  1.00 66.83           O  
ANISOU 1026  O   THR A 133     9597   7991   7804   -749   1567  -1783       O  
ATOM   1027  CB  THR A 133      37.891 -35.049 -14.078  1.00 72.57           C  
ANISOU 1027  CB  THR A 133    10656   8548   8371   -893   1398  -1716       C  
ATOM   1028  OG1 THR A 133      37.546 -34.708 -12.729  1.00 83.65           O  
ANISOU 1028  OG1 THR A 133    12199   9930   9655   -945   1276  -1682       O  
ATOM   1029  CG2 THR A 133      38.629 -36.385 -14.072  1.00 64.70           C  
ANISOU 1029  CG2 THR A 133     9632   7401   7552   -918   1429  -1657       C  
ATOM   1030  N   SER A 134      40.481 -34.855 -16.129  1.00 64.26           N  
ANISOU 1030  N   SER A 134     9297   7363   7755   -758   1395  -1578       N  
ATOM   1031  CA  SER A 134      41.048 -35.405 -17.357  1.00 68.39           C  
ANISOU 1031  CA  SER A 134     9664   7887   8433   -734   1499  -1607       C  
ATOM   1032  C   SER A 134      41.786 -36.707 -17.052  1.00 70.46           C  
ANISOU 1032  C   SER A 134     9919   7980   8872   -763   1500  -1552       C  
ATOM   1033  O   SER A 134      42.954 -36.694 -16.658  1.00 79.73           O  
ANISOU 1033  O   SER A 134    11088   9011  10194   -742   1378  -1431       O  
ATOM   1034  CB  SER A 134      41.979 -34.391 -18.028  1.00 73.63           C  
ANISOU 1034  CB  SER A 134    10230   8559   9187   -670   1428  -1548       C  
ATOM   1035  OG  SER A 134      42.675 -34.967 -19.121  1.00 73.48           O  
ANISOU 1035  OG  SER A 134    10055   8529   9335   -659   1509  -1569       O  
ATOM   1036  N   GLY A 135      41.092 -37.826 -17.232  1.00 65.49           N  
ANISOU 1036  N   GLY A 135     9288   7369   8225   -812   1641  -1643       N  
ATOM   1037  CA  GLY A 135      41.654 -39.140 -16.951  1.00 70.06           C  
ANISOU 1037  CA  GLY A 135     9863   7784   8971   -842   1659  -1600       C  
ATOM   1038  C   GLY A 135      41.930 -39.302 -15.472  1.00 77.90           C  
ANISOU 1038  C   GLY A 135    11009   8634   9957   -870   1507  -1473       C  
ATOM   1039  O   GLY A 135      41.046 -39.079 -14.643  1.00 80.69           O  
ANISOU 1039  O   GLY A 135    11491   9039  10128   -913   1479  -1492       O  
ATOM   1040  N   GLY A 136      43.165 -39.667 -15.142  1.00 73.98           N  
ANISOU 1040  N   GLY A 136    10490   7966   9655   -849   1405  -1347       N  
ATOM   1041  CA  GLY A 136      43.567 -39.856 -13.750  1.00 78.67           C  
ANISOU 1041  CA  GLY A 136    11210   8422  10260   -875   1254  -1208       C  
ATOM   1042  C   GLY A 136      43.729 -38.566 -12.962  1.00 77.47           C  
ANISOU 1042  C   GLY A 136    11135   8305   9996   -861   1094  -1130       C  
ATOM   1043  O   GLY A 136      43.843 -38.593 -11.737  1.00 91.67           O  
ANISOU 1043  O   GLY A 136    13044  10031  11754   -899    974  -1031       O  
ATOM   1044  N   THR A 137      43.730 -37.439 -13.667  1.00 70.98           N  
ANISOU 1044  N   THR A 137    10249   7596   9123   -812   1096  -1175       N  
ATOM   1045  CA  THR A 137      44.008 -36.135 -13.073  1.00 78.87           C  
ANISOU 1045  CA  THR A 137    11299   8623  10044   -791    954  -1107       C  
ATOM   1046  C   THR A 137      42.731 -35.325 -12.845  1.00 71.62           C  
ANISOU 1046  C   THR A 137    10458   7861   8895   -815    977  -1200       C  
ATOM   1047  O   THR A 137      41.778 -35.415 -13.622  1.00 74.50           O  
ANISOU 1047  O   THR A 137    10790   8350   9168   -817   1115  -1330       O  
ATOM   1048  CB  THR A 137      44.976 -35.316 -13.970  1.00 57.71           C  
ANISOU 1048  CB  THR A 137     8499   5953   7474   -718    923  -1083       C  
ATOM   1049  OG1 THR A 137      46.102 -36.124 -14.321  1.00 66.28           O  
ANISOU 1049  OG1 THR A 137     9497   6911   8776   -696    917  -1023       O  
ATOM   1050  CG2 THR A 137      45.482 -34.081 -13.254  1.00 54.97           C  
ANISOU 1050  CG2 THR A 137     8205   5601   7080   -698    769   -994       C  
ATOM   1051  N   ALA A 138      42.724 -34.548 -11.764  1.00 65.77           N  
ANISOU 1051  N   ALA A 138     9813   7115   8060   -836    845  -1136       N  
ATOM   1052  CA  ALA A 138      41.727 -33.503 -11.553  1.00 63.98           C  
ANISOU 1052  CA  ALA A 138     9643   7028   7637   -845    839  -1216       C  
ATOM   1053  C   ALA A 138      42.454 -32.175 -11.415  1.00 59.54           C  
ANISOU 1053  C   ALA A 138     9063   6463   7099   -798    720  -1145       C  
ATOM   1054  O   ALA A 138      43.587 -32.137 -10.936  1.00 60.87           O  
ANISOU 1054  O   ALA A 138     9225   6518   7386   -789    611  -1022       O  
ATOM   1055  CB  ALA A 138      40.897 -33.788 -10.314  1.00 49.48           C  
ANISOU 1055  CB  ALA A 138     7941   5207   5652   -933    797  -1229       C  
ATOM   1056  N   ALA A 139      41.806 -31.096 -11.845  1.00 51.83           N  
ANISOU 1056  N   ALA A 139     8074   5611   6009   -767    744  -1223       N  
ATOM   1057  CA  ALA A 139      42.376 -29.759 -11.724  1.00 54.43           C  
ANISOU 1057  CA  ALA A 139     8391   5941   6348   -725    642  -1167       C  
ATOM   1058  C   ALA A 139      41.514 -28.866 -10.832  1.00 60.12           C  
ANISOU 1058  C   ALA A 139     9205   6740   6898   -761    584  -1212       C  
ATOM   1059  O   ALA A 139      40.291 -28.834 -10.965  1.00 78.71           O  
ANISOU 1059  O   ALA A 139    11591   9208   9108   -778    660  -1329       O  
ATOM   1060  CB  ALA A 139      42.552 -29.135 -13.093  1.00 54.55           C  
ANISOU 1060  CB  ALA A 139     8294   6022   6411   -649    710  -1205       C  
ATOM   1061  N   LEU A 140      42.159 -28.151  -9.917  1.00 51.47           N  
ANISOU 1061  N   LEU A 140     8148   5589   5820   -775    451  -1125       N  
ATOM   1062  CA  LEU A 140      41.466 -27.214  -9.028  1.00 60.31           C  
ANISOU 1062  CA  LEU A 140     9341   6776   6796   -814    387  -1167       C  
ATOM   1063  C   LEU A 140      42.294 -25.939  -8.862  1.00 66.96           C  
ANISOU 1063  C   LEU A 140    10158   7589   7694   -777    290  -1099       C  
ATOM   1064  O   LEU A 140      43.487 -25.918  -9.186  1.00 64.58           O  
ANISOU 1064  O   LEU A 140     9801   7204   7535   -736    254  -1004       O  
ATOM   1065  CB  LEU A 140      41.162 -27.866  -7.665  1.00 51.44           C  
ANISOU 1065  CB  LEU A 140     8315   5631   5599   -918    323  -1147       C  
ATOM   1066  CG  LEU A 140      42.333 -28.299  -6.769  1.00 46.34           C  
ANISOU 1066  CG  LEU A 140     7683   4861   5062   -956    212   -999       C  
ATOM   1067  CD1 LEU A 140      42.671 -27.215  -5.772  1.00 49.06           C  
ANISOU 1067  CD1 LEU A 140     8055   5215   5370   -989     90   -954       C  
ATOM   1068  CD2 LEU A 140      42.014 -29.591  -6.034  1.00 52.79           C  
ANISOU 1068  CD2 LEU A 140     8567   5642   5848  -1041    213   -979       C  
ATOM   1069  N   GLY A 141      41.666 -24.880  -8.357  1.00 63.36           N  
ANISOU 1069  N   GLY A 141     9741   7204   7128   -792    252  -1155       N  
ATOM   1070  CA  GLY A 141      42.379 -23.624  -8.176  1.00 63.78           C  
ANISOU 1070  CA  GLY A 141     9773   7231   7229   -762    170  -1102       C  
ATOM   1071  C   GLY A 141      41.653 -22.503  -7.464  1.00 61.42           C  
ANISOU 1071  C   GLY A 141     9518   7002   6815   -792    125  -1171       C  
ATOM   1072  O   GLY A 141      40.592 -22.703  -6.867  1.00 58.50           O  
ANISOU 1072  O   GLY A 141     9207   6705   6314   -853    135  -1259       O  
ATOM   1073  N   CYS A 142      42.252 -21.317  -7.536  1.00 61.36           N  
ANISOU 1073  N   CYS A 142     9480   6973   6862   -751     75  -1135       N  
ATOM   1074  CA  CYS A 142      41.713 -20.119  -6.914  1.00 64.25           C  
ANISOU 1074  CA  CYS A 142     9873   7391   7149   -772     32  -1197       C  
ATOM   1075  C   CYS A 142      41.692 -18.991  -7.915  1.00 64.10           C  
ANISOU 1075  C   CYS A 142     9802   7389   7165   -677     67  -1219       C  
ATOM   1076  O   CYS A 142      42.664 -18.778  -8.640  1.00 58.58           O  
ANISOU 1076  O   CYS A 142     9049   6631   6580   -618     68  -1140       O  
ATOM   1077  CB  CYS A 142      42.555 -19.706  -5.706  1.00 49.91           C  
ANISOU 1077  CB  CYS A 142     8075   5521   5367   -838    -79  -1121       C  
ATOM   1078  SG  CYS A 142      42.122 -20.595  -4.206  1.00110.65           S  
ANISOU 1078  SG  CYS A 142    15839  13241  12960   -977   -138  -1129       S  
ATOM   1079  N   LEU A 143      40.571 -18.282  -7.951  1.00 58.47           N  
ANISOU 1079  N   LEU A 143     9105   6761   6351   -666     95  -1328       N  
ATOM   1080  CA  LEU A 143      40.443 -17.077  -8.740  1.00 52.18           C  
ANISOU 1080  CA  LEU A 143     8265   5982   5578   -582    118  -1349       C  
ATOM   1081  C   LEU A 143      40.710 -15.886  -7.826  1.00 58.77           C  
ANISOU 1081  C   LEU A 143     9118   6787   6427   -612     34  -1346       C  
ATOM   1082  O   LEU A 143      40.010 -15.687  -6.829  1.00 63.62           O  
ANISOU 1082  O   LEU A 143     9775   7446   6951   -682     -1  -1424       O  
ATOM   1083  CB  LEU A 143      39.050 -17.004  -9.368  1.00 48.44           C  
ANISOU 1083  CB  LEU A 143     7790   5621   4992   -543    202  -1470       C  
ATOM   1084  CG  LEU A 143      38.627 -15.783 -10.194  1.00 67.26           C  
ANISOU 1084  CG  LEU A 143    10133   8044   7378   -453    232  -1505       C  
ATOM   1085  CD1 LEU A 143      39.669 -15.386 -11.240  1.00 79.79           C  
ANISOU 1085  CD1 LEU A 143    11651   9569   9095   -377    242  -1399       C  
ATOM   1086  CD2 LEU A 143      37.287 -16.043 -10.851  1.00 61.38           C  
ANISOU 1086  CD2 LEU A 143     9382   7425   6515   -418    325  -1617       C  
ATOM   1087  N   VAL A 144      41.738 -15.112  -8.165  1.00 56.38           N  
ANISOU 1087  N   VAL A 144     8776   6411   6234   -567      5  -1262       N  
ATOM   1088  CA  VAL A 144      42.150 -13.960  -7.368  1.00 45.92           C  
ANISOU 1088  CA  VAL A 144     7458   5050   4940   -595    -65  -1253       C  
ATOM   1089  C   VAL A 144      41.770 -12.695  -8.122  1.00 52.83           C  
ANISOU 1089  C   VAL A 144     8304   5935   5834   -511    -35  -1290       C  
ATOM   1090  O   VAL A 144      42.484 -12.261  -9.025  1.00 56.54           O  
ANISOU 1090  O   VAL A 144     8732   6358   6392   -442    -20  -1219       O  
ATOM   1091  CB  VAL A 144      43.664 -13.985  -7.084  1.00 48.83           C  
ANISOU 1091  CB  VAL A 144     7809   5328   5417   -614   -122  -1131       C  
ATOM   1092  CG1 VAL A 144      44.036 -12.903  -6.095  1.00 49.96           C  
ANISOU 1092  CG1 VAL A 144     7959   5448   5576   -663   -186  -1134       C  
ATOM   1093  CG2 VAL A 144      44.088 -15.347  -6.552  1.00 52.07           C  
ANISOU 1093  CG2 VAL A 144     8239   5721   5825   -677   -146  -1077       C  
ATOM   1094  N   LYS A 145      40.642 -12.105  -7.742  1.00 61.38           N  
ANISOU 1094  N   LYS A 145     9407   7079   6833   -521    -29  -1401       N  
ATOM   1095  CA  LYS A 145      40.002 -11.090  -8.576  1.00 68.09           C  
ANISOU 1095  CA  LYS A 145    10231   7955   7687   -431     13  -1446       C  
ATOM   1096  C   LYS A 145      39.946  -9.688  -7.964  1.00 70.70           C  
ANISOU 1096  C   LYS A 145    10562   8253   8049   -438    -31  -1485       C  
ATOM   1097  O   LYS A 145      39.756  -9.527  -6.750  1.00 67.70           O  
ANISOU 1097  O   LYS A 145    10207   7883   7631   -527    -80  -1544       O  
ATOM   1098  CB  LYS A 145      38.593 -11.551  -8.969  1.00 62.47           C  
ANISOU 1098  CB  LYS A 145     9528   7353   6854   -408     77  -1556       C  
ATOM   1099  CG  LYS A 145      38.072 -10.919 -10.244  1.00 74.07           C  
ANISOU 1099  CG  LYS A 145    10953   8861   8330   -295    140  -1567       C  
ATOM   1100  CD  LYS A 145      36.577 -11.127 -10.398  1.00 91.83           C  
ANISOU 1100  CD  LYS A 145    13215  11232  10446   -279    195  -1697       C  
ATOM   1101  CE  LYS A 145      36.010 -10.272 -11.531  1.00100.70           C  
ANISOU 1101  CE  LYS A 145    14289  12398  11575   -166    246  -1707       C  
ATOM   1102  NZ  LYS A 145      36.565 -10.645 -12.874  1.00103.73           N  
ANISOU 1102  NZ  LYS A 145    14613  12786  12015   -100    304  -1610       N  
ATOM   1103  N   ASP A 146      40.115  -8.689  -8.833  1.00 70.64           N  
ANISOU 1103  N   ASP A 146    10519   8208   8113   -348    -10  -1450       N  
ATOM   1104  CA  ASP A 146      39.886  -7.274  -8.516  1.00 68.41           C  
ANISOU 1104  CA  ASP A 146    10230   7893   7870   -330    -32  -1495       C  
ATOM   1105  C   ASP A 146      40.846  -6.682  -7.471  1.00 65.52           C  
ANISOU 1105  C   ASP A 146     9870   7451   7575   -405    -94  -1465       C  
ATOM   1106  O   ASP A 146      40.414  -6.223  -6.409  1.00 79.93           O  
ANISOU 1106  O   ASP A 146    11706   9293   9370   -475   -126  -1553       O  
ATOM   1107  CB  ASP A 146      38.427  -7.049  -8.094  1.00 67.28           C  
ANISOU 1107  CB  ASP A 146    10104   7835   7627   -339    -20  -1641       C  
ATOM   1108  CG  ASP A 146      37.442  -7.267  -9.226  1.00 74.30           C  
ANISOU 1108  CG  ASP A 146    10975   8803   8452   -246     49  -1677       C  
ATOM   1109  OD1 ASP A 146      37.850  -7.193 -10.407  1.00 78.43           O  
ANISOU 1109  OD1 ASP A 146    11463   9307   9031   -163     87  -1588       O  
ATOM   1110  OD2 ASP A 146      36.247  -7.495  -8.930  1.00 72.91           O  
ANISOU 1110  OD2 ASP A 146    10818   8720   8166   -262     66  -1799       O  
ATOM   1111  N   TYR A 147      42.141  -6.682  -7.777  1.00 57.43           N  
ANISOU 1111  N   TYR A 147     8830   6352   6638   -397   -108  -1348       N  
ATOM   1112  CA  TYR A 147      43.125  -6.124  -6.856  1.00 61.61           C  
ANISOU 1112  CA  TYR A 147     9360   6820   7230   -466   -158  -1316       C  
ATOM   1113  C   TYR A 147      44.044  -5.102  -7.505  1.00 65.21           C  
ANISOU 1113  C   TYR A 147     9791   7188   7796   -407   -153  -1238       C  
ATOM   1114  O   TYR A 147      44.280  -5.140  -8.716  1.00 57.60           O  
ANISOU 1114  O   TYR A 147     8810   6207   6869   -325   -121  -1172       O  
ATOM   1115  CB  TYR A 147      43.939  -7.230  -6.171  1.00 61.34           C  
ANISOU 1115  CB  TYR A 147     9338   6788   7179   -549   -196  -1257       C  
ATOM   1116  CG  TYR A 147      44.908  -7.990  -7.061  1.00 63.91           C  
ANISOU 1116  CG  TYR A 147     9650   7078   7556   -505   -185  -1142       C  
ATOM   1117  CD1 TYR A 147      44.487  -9.099  -7.800  1.00 64.87           C  
ANISOU 1117  CD1 TYR A 147     9771   7240   7636   -469   -148  -1134       C  
ATOM   1118  CD2 TYR A 147      46.255  -7.624  -7.136  1.00 56.97           C  
ANISOU 1118  CD2 TYR A 147     8752   6128   6764   -505   -210  -1051       C  
ATOM   1119  CE1 TYR A 147      45.375  -9.809  -8.607  1.00 55.17           C  
ANISOU 1119  CE1 TYR A 147     8518   5981   6464   -435   -137  -1040       C  
ATOM   1120  CE2 TYR A 147      47.149  -8.328  -7.936  1.00 58.26           C  
ANISOU 1120  CE2 TYR A 147     8898   6264   6976   -470   -204   -958       C  
ATOM   1121  CZ  TYR A 147      46.702  -9.419  -8.669  1.00 60.86           C  
ANISOU 1121  CZ  TYR A 147     9220   6631   7273   -435   -169   -954       C  
ATOM   1122  OH  TYR A 147      47.579 -10.121  -9.461  1.00 60.00           O  
ANISOU 1122  OH  TYR A 147     9081   6496   7221   -406   -161   -874       O  
ATOM   1123  N   PHE A 148      44.544  -4.185  -6.677  1.00 57.78           N  
ANISOU 1123  N   PHE A 148     8847   6202   6905   -460   -181  -1253       N  
ATOM   1124  CA  PHE A 148      45.527  -3.185  -7.080  1.00 50.36           C  
ANISOU 1124  CA  PHE A 148     7891   5177   6067   -426   -178  -1185       C  
ATOM   1125  C   PHE A 148      46.388  -2.803  -5.878  1.00 64.24           C  
ANISOU 1125  C   PHE A 148     9645   6911   7853   -526   -213  -1188       C  
ATOM   1126  O   PHE A 148      45.864  -2.647  -4.775  1.00 61.64           O  
ANISOU 1126  O   PHE A 148     9315   6622   7484   -606   -231  -1277       O  
ATOM   1127  CB  PHE A 148      44.835  -1.943  -7.635  1.00 54.36           C  
ANISOU 1127  CB  PHE A 148     8387   5649   6618   -350   -147  -1227       C  
ATOM   1128  CG  PHE A 148      45.784  -0.862  -8.052  1.00 57.50           C  
ANISOU 1128  CG  PHE A 148     8774   5954   7120   -319   -140  -1161       C  
ATOM   1129  CD1 PHE A 148      46.118   0.163  -7.178  1.00 56.51           C  
ANISOU 1129  CD1 PHE A 148     8643   5779   7048   -374   -149  -1203       C  
ATOM   1130  CD2 PHE A 148      46.354  -0.874  -9.321  1.00 62.46           C  
ANISOU 1130  CD2 PHE A 148     9393   6550   7790   -244   -123  -1061       C  
ATOM   1131  CE1 PHE A 148      47.006   1.163  -7.562  1.00 64.94           C  
ANISOU 1131  CE1 PHE A 148     9705   6759   8209   -350   -136  -1146       C  
ATOM   1132  CE2 PHE A 148      47.242   0.122  -9.717  1.00 58.65           C  
ANISOU 1132  CE2 PHE A 148     8905   5984   7397   -223   -118  -1000       C  
ATOM   1133  CZ  PHE A 148      47.570   1.141  -8.839  1.00 63.60           C  
ANISOU 1133  CZ  PHE A 148     9536   6555   8076   -274   -123  -1042       C  
ATOM   1134  N   PRO A 149      47.716  -2.680  -6.073  1.00 66.90           N  
ANISOU 1134  N   PRO A 149     9974   7195   8250   -530   -223  -1096       N  
ATOM   1135  CA  PRO A 149      48.485  -2.967  -7.282  1.00 53.77           C  
ANISOU 1135  CA  PRO A 149     8306   5495   6630   -458   -211   -994       C  
ATOM   1136  C   PRO A 149      49.008  -4.410  -7.308  1.00 64.15           C  
ANISOU 1136  C   PRO A 149     9621   6843   7909   -482   -234   -934       C  
ATOM   1137  O   PRO A 149      48.573  -5.243  -6.515  1.00 77.23           O  
ANISOU 1137  O   PRO A 149    11290   8554   9501   -541   -254   -968       O  
ATOM   1138  CB  PRO A 149      49.662  -2.009  -7.146  1.00 51.24           C  
ANISOU 1138  CB  PRO A 149     7977   5107   6384   -478   -216   -952       C  
ATOM   1139  CG  PRO A 149      49.927  -1.993  -5.672  1.00 45.65           C  
ANISOU 1139  CG  PRO A 149     7267   4428   5652   -589   -244   -998       C  
ATOM   1140  CD  PRO A 149      48.586  -2.161  -4.998  1.00 52.37           C  
ANISOU 1140  CD  PRO A 149     8123   5339   6438   -621   -246  -1100       C  
ATOM   1141  N   GLU A 150      49.930  -4.689  -8.222  1.00 54.95           N  
ANISOU 1141  N   GLU A 150     8441   5646   6790   -439   -232   -848       N  
ATOM   1142  CA  GLU A 150      50.734  -5.901  -8.167  1.00 51.73           C  
ANISOU 1142  CA  GLU A 150     8027   5252   6378   -466   -259   -785       C  
ATOM   1143  C   GLU A 150      51.776  -5.718  -7.061  1.00 62.47           C  
ANISOU 1143  C   GLU A 150     9389   6598   7751   -548   -300   -762       C  
ATOM   1144  O   GLU A 150      52.211  -4.589  -6.822  1.00 72.00           O  
ANISOU 1144  O   GLU A 150    10592   7770   8993   -562   -296   -772       O  
ATOM   1145  CB  GLU A 150      51.427  -6.103  -9.508  1.00 61.38           C  
ANISOU 1145  CB  GLU A 150     9221   6448   7653   -399   -243   -714       C  
ATOM   1146  CG  GLU A 150      50.560  -6.750 -10.582  1.00 84.05           C  
ANISOU 1146  CG  GLU A 150    12075   9359  10501   -335   -202   -723       C  
ATOM   1147  CD  GLU A 150      50.890  -8.226 -10.772  1.00 93.51           C  
ANISOU 1147  CD  GLU A 150    13256  10582  11693   -346   -208   -689       C  
ATOM   1148  OE1 GLU A 150      50.338  -9.079 -10.030  1.00 79.05           O  
ANISOU 1148  OE1 GLU A 150    11446   8783   9807   -387   -216   -720       O  
ATOM   1149  OE2 GLU A 150      51.710  -8.528 -11.669  1.00 95.88           O  
ANISOU 1149  OE2 GLU A 150    13518  10866  12045   -318   -205   -634       O  
ATOM   1150  N   PRO A 151      52.215  -6.814  -6.401  1.00 57.33           N  
ANISOU 1150  N   PRO A 151     8737   5973   7072   -602   -337   -727       N  
ATOM   1151  CA  PRO A 151      51.927  -8.222  -6.639  1.00 54.80           C  
ANISOU 1151  CA  PRO A 151     8419   5680   6724   -593   -343   -703       C  
ATOM   1152  C   PRO A 151      51.014  -8.879  -5.612  1.00 62.53           C  
ANISOU 1152  C   PRO A 151     9422   6714   7624   -659   -359   -752       C  
ATOM   1153  O   PRO A 151      50.895  -8.410  -4.474  1.00 76.20           O  
ANISOU 1153  O   PRO A 151    11159   8472   9321   -737   -384   -791       O  
ATOM   1154  CB  PRO A 151      53.311  -8.863  -6.526  1.00 44.52           C  
ANISOU 1154  CB  PRO A 151     7099   4355   5464   -613   -381   -617       C  
ATOM   1155  CG  PRO A 151      54.059  -7.984  -5.549  1.00 51.86           C  
ANISOU 1155  CG  PRO A 151     8026   5282   6398   -677   -408   -615       C  
ATOM   1156  CD  PRO A 151      53.309  -6.672  -5.423  1.00 59.70           C  
ANISOU 1156  CD  PRO A 151     9028   6272   7382   -676   -376   -693       C  
ATOM   1157  N   VAL A 152      50.390  -9.975  -6.024  1.00 61.76           N  
ANISOU 1157  N   VAL A 152     9333   6640   7495   -637   -343   -755       N  
ATOM   1158  CA  VAL A 152      49.752 -10.885  -5.092  1.00 59.98           C  
ANISOU 1158  CA  VAL A 152     9133   6463   7195   -708   -365   -781       C  
ATOM   1159  C   VAL A 152      50.675 -12.099  -4.949  1.00 59.64           C  
ANISOU 1159  C   VAL A 152     9081   6398   7182   -727   -400   -688       C  
ATOM   1160  O   VAL A 152      51.581 -12.289  -5.761  1.00 65.50           O  
ANISOU 1160  O   VAL A 152     9796   7095   7998   -673   -395   -625       O  
ATOM   1161  CB  VAL A 152      48.322 -11.261  -5.555  1.00 53.62           C  
ANISOU 1161  CB  VAL A 152     8346   5703   6322   -678   -318   -861       C  
ATOM   1162  CG1 VAL A 152      48.336 -12.447  -6.505  1.00 51.33           C  
ANISOU 1162  CG1 VAL A 152     8047   5407   6050   -626   -285   -822       C  
ATOM   1163  CG2 VAL A 152      47.444 -11.547  -4.360  1.00 65.61           C  
ANISOU 1163  CG2 VAL A 152     9898   7285   7747   -769   -343   -929       C  
ATOM   1164  N   THR A 153      50.474 -12.895  -3.903  1.00 66.17           N  
ANISOU 1164  N   THR A 153     9928   7258   7955   -808   -438   -680       N  
ATOM   1165  CA  THR A 153      51.279 -14.096  -3.694  1.00 64.21           C  
ANISOU 1165  CA  THR A 153     9673   6984   7738   -826   -474   -587       C  
ATOM   1166  C   THR A 153      50.370 -15.264  -3.380  1.00 68.25           C  
ANISOU 1166  C   THR A 153    10218   7527   8188   -863   -469   -607       C  
ATOM   1167  O   THR A 153      49.492 -15.157  -2.520  1.00 82.93           O  
ANISOU 1167  O   THR A 153    12106   9445   9958   -936   -481   -669       O  
ATOM   1168  CB  THR A 153      52.325 -13.901  -2.576  1.00 58.97           C  
ANISOU 1168  CB  THR A 153     8996   6327   7085   -900   -540   -522       C  
ATOM   1169  OG1 THR A 153      53.356 -13.035  -3.053  1.00 65.39           O  
ANISOU 1169  OG1 THR A 153     9777   7102   7966   -856   -537   -494       O  
ATOM   1170  CG2 THR A 153      52.960 -15.220  -2.175  1.00 63.60           C  
ANISOU 1170  CG2 THR A 153     9579   6895   7692   -927   -584   -427       C  
ATOM   1171  N   VAL A 154      50.566 -16.369  -4.097  1.00 55.23           N  
ANISOU 1171  N   VAL A 154     8561   5839   6584   -817   -448   -562       N  
ATOM   1172  CA  VAL A 154      49.747 -17.554  -3.885  1.00 58.89           C  
ANISOU 1172  CA  VAL A 154     9057   6323   6995   -850   -434   -579       C  
ATOM   1173  C   VAL A 154      50.601 -18.781  -3.594  1.00 68.55           C  
ANISOU 1173  C   VAL A 154    10273   7495   8278   -868   -474   -473       C  
ATOM   1174  O   VAL A 154      51.520 -19.119  -4.349  1.00 59.47           O  
ANISOU 1174  O   VAL A 154     9082   6285   7228   -805   -468   -414       O  
ATOM   1175  CB  VAL A 154      48.786 -17.841  -5.061  1.00 46.91           C  
ANISOU 1175  CB  VAL A 154     7540   4822   5463   -781   -347   -653       C  
ATOM   1176  CG1 VAL A 154      47.868 -18.989  -4.707  1.00 48.79           C  
ANISOU 1176  CG1 VAL A 154     7819   5089   5629   -829   -328   -685       C  
ATOM   1177  CG2 VAL A 154      47.955 -16.615  -5.399  1.00 45.81           C  
ANISOU 1177  CG2 VAL A 154     7404   4730   5271   -753   -310   -749       C  
ATOM   1178  N   SER A 155      50.291 -19.427  -2.472  1.00 71.30           N  
ANISOU 1178  N   SER A 155    10656   7870   8563   -957   -518   -452       N  
ATOM   1179  CA  SER A 155      50.846 -20.730  -2.142  1.00 72.09           C  
ANISOU 1179  CA  SER A 155    10759   7923   8711   -979   -553   -353       C  
ATOM   1180  C   SER A 155      49.690 -21.687  -1.869  1.00 66.88           C  
ANISOU 1180  C   SER A 155    10149   7290   7972  -1028   -527   -397       C  
ATOM   1181  O   SER A 155      48.561 -21.255  -1.623  1.00 60.13           O  
ANISOU 1181  O   SER A 155     9329   6508   7009  -1068   -503   -498       O  
ATOM   1182  CB  SER A 155      51.797 -20.641  -0.940  1.00 72.39           C  
ANISOU 1182  CB  SER A 155    10784   7966   8753  -1049   -644   -256       C  
ATOM   1183  OG  SER A 155      51.098 -20.324   0.255  1.00 68.51           O  
ANISOU 1183  OG  SER A 155    10325   7558   8148  -1159   -681   -293       O  
ATOM   1184  N   TRP A 156      49.976 -22.984  -1.936  1.00 58.55           N  
ANISOU 1184  N   TRP A 156     9098   6176   6973  -1025   -529   -326       N  
ATOM   1185  CA  TRP A 156      48.977 -24.011  -1.688  1.00 62.72           C  
ANISOU 1185  CA  TRP A 156     9677   6719   7433  -1076   -501   -358       C  
ATOM   1186  C   TRP A 156      49.383 -24.838  -0.479  1.00 78.58           C  
ANISOU 1186  C   TRP A 156    11710   8711   9436  -1164   -583   -248       C  
ATOM   1187  O   TRP A 156      50.524 -25.315  -0.406  1.00 98.11           O  
ANISOU 1187  O   TRP A 156    14150  11111  12016  -1139   -629   -130       O  
ATOM   1188  CB  TRP A 156      48.818 -24.896  -2.922  1.00 64.39           C  
ANISOU 1188  CB  TRP A 156     9871   6875   7718   -997   -413   -381       C  
ATOM   1189  CG  TRP A 156      48.057 -24.234  -4.009  1.00 60.92           C  
ANISOU 1189  CG  TRP A 156     9416   6484   7246   -933   -323   -500       C  
ATOM   1190  CD1 TRP A 156      48.566 -23.495  -5.038  1.00 56.01           C  
ANISOU 1190  CD1 TRP A 156     8737   5849   6697   -846   -292   -514       C  
ATOM   1191  CD2 TRP A 156      46.638 -24.232  -4.173  1.00 57.33           C  
ANISOU 1191  CD2 TRP A 156     9003   6109   6672   -954   -255   -623       C  
ATOM   1192  NE1 TRP A 156      47.548 -23.034  -5.838  1.00 55.12           N  
ANISOU 1192  NE1 TRP A 156     8622   5800   6519   -809   -209   -627       N  
ATOM   1193  CE2 TRP A 156      46.353 -23.473  -5.329  1.00 58.97           C  
ANISOU 1193  CE2 TRP A 156     9170   6348   6888   -870   -184   -699       C  
ATOM   1194  CE3 TRP A 156      45.578 -24.799  -3.457  1.00 50.85           C  
ANISOU 1194  CE3 TRP A 156     8249   5342   5731  -1038   -249   -677       C  
ATOM   1195  CZ2 TRP A 156      45.052 -23.268  -5.785  1.00 56.03           C  
ANISOU 1195  CZ2 TRP A 156     8818   6060   6410   -862   -106   -825       C  
ATOM   1196  CZ3 TRP A 156      44.290 -24.596  -3.908  1.00 59.87           C  
ANISOU 1196  CZ3 TRP A 156     9414   6568   6764  -1032   -170   -813       C  
ATOM   1197  CH2 TRP A 156      44.036 -23.837  -5.063  1.00 59.23           C  
ANISOU 1197  CH2 TRP A 156     9289   6519   6697   -941    -99   -884       C  
ATOM   1198  N   ASN A 157      48.452 -24.994   0.464  1.00 63.39           N  
ANISOU 1198  N   ASN A 157     9842   6860   7386  -1269   -606   -288       N  
ATOM   1199  CA  ASN A 157      48.703 -25.704   1.726  1.00 71.71           C  
ANISOU 1199  CA  ASN A 157    10919   7919   8410  -1374   -691   -185       C  
ATOM   1200  C   ASN A 157      49.925 -25.174   2.484  1.00 80.80           C  
ANISOU 1200  C   ASN A 157    12023   9073   9605  -1398   -781    -74       C  
ATOM   1201  O   ASN A 157      50.844 -25.936   2.800  1.00 91.01           O  
ANISOU 1201  O   ASN A 157    13298  10303  10979  -1396   -834     61       O  
ATOM   1202  CB  ASN A 157      48.846 -27.216   1.487  1.00 72.63           C  
ANISOU 1202  CB  ASN A 157    11054   7941   8599  -1357   -675   -106       C  
ATOM   1203  CG  ASN A 157      47.587 -27.847   0.922  1.00 77.98           C  
ANISOU 1203  CG  ASN A 157    11783   8633   9214  -1358   -583   -216       C  
ATOM   1204  OD1 ASN A 157      46.515 -27.233   0.902  1.00 79.36           O  
ANISOU 1204  OD1 ASN A 157    11986   8899   9266  -1389   -545   -348       O  
ATOM   1205  ND2 ASN A 157      47.710 -29.085   0.460  1.00 76.62           N  
ANISOU 1205  ND2 ASN A 157    11616   8369   9125  -1326   -543   -168       N  
ATOM   1206  N   SER A 158      49.935 -23.868   2.763  1.00 80.13           N  
ANISOU 1206  N   SER A 158    11914   9061   9469  -1419   -795   -134       N  
ATOM   1207  CA  SER A 158      51.066 -23.195   3.432  1.00 83.34           C  
ANISOU 1207  CA  SER A 158    12269   9489   9908  -1443   -865    -52       C  
ATOM   1208  C   SER A 158      52.431 -23.498   2.798  1.00 82.25           C  
ANISOU 1208  C   SER A 158    12084   9252   9915  -1343   -875     56       C  
ATOM   1209  O   SER A 158      53.458 -23.552   3.485  1.00 74.00           O  
ANISOU 1209  O   SER A 158    11004   8210   8903  -1370   -945    167       O  
ATOM   1210  CB  SER A 158      51.076 -23.502   4.933  1.00 76.12           C  
ANISOU 1210  CB  SER A 158    11360   8651   8910  -1586   -951     20       C  
ATOM   1211  OG  SER A 158      49.944 -22.933   5.562  1.00 78.42           O  
ANISOU 1211  OG  SER A 158    11678   9053   9067  -1687   -949    -98       O  
ATOM   1212  N   GLY A 159      52.431 -23.692   1.482  1.00 74.51           N  
ANISOU 1212  N   GLY A 159    11098   8196   9017  -1230   -804     17       N  
ATOM   1213  CA  GLY A 159      53.656 -23.956   0.739  1.00 69.69           C  
ANISOU 1213  CA  GLY A 159    10437   7496   8545  -1134   -807     93       C  
ATOM   1214  C   GLY A 159      54.072 -25.413   0.703  1.00 71.89           C  
ANISOU 1214  C   GLY A 159    10715   7686   8912  -1115   -826    196       C  
ATOM   1215  O   GLY A 159      55.148 -25.733   0.200  1.00 72.49           O  
ANISOU 1215  O   GLY A 159    10744   7690   9111  -1043   -839    264       O  
ATOM   1216  N   ALA A 160      53.227 -26.295   1.234  1.00 65.93           N  
ANISOU 1216  N   ALA A 160    10013   6939   8100  -1183   -827    204       N  
ATOM   1217  CA  ALA A 160      53.508 -27.732   1.227  1.00 76.41           C  
ANISOU 1217  CA  ALA A 160    11346   8172   9515  -1170   -839    300       C  
ATOM   1218  C   ALA A 160      53.372 -28.328  -0.175  1.00 82.99           C  
ANISOU 1218  C   ALA A 160    12161   8920  10451  -1069   -746    242       C  
ATOM   1219  O   ALA A 160      54.099 -29.261  -0.533  1.00 80.81           O  
ANISOU 1219  O   ALA A 160    11853   8544  10307  -1017   -752    319       O  
ATOM   1220  CB  ALA A 160      52.605 -28.464   2.208  1.00 62.93           C  
ANISOU 1220  CB  ALA A 160     9704   6500   7708  -1281   -865    320       C  
ATOM   1221  N   LEU A 161      52.444 -27.776  -0.957  1.00 83.29           N  
ANISOU 1221  N   LEU A 161    12212   9004  10430  -1045   -661    104       N  
ATOM   1222  CA  LEU A 161      52.174 -28.244  -2.317  1.00 85.12           C  
ANISOU 1222  CA  LEU A 161    12417   9184  10738   -961   -560     32       C  
ATOM   1223  C   LEU A 161      52.851 -27.349  -3.351  1.00 80.25           C  
ANISOU 1223  C   LEU A 161    11734   8566  10192   -873   -534     -7       C  
ATOM   1224  O   LEU A 161      52.720 -26.125  -3.312  1.00 78.80           O  
ANISOU 1224  O   LEU A 161    11552   8451   9938   -876   -540    -58       O  
ATOM   1225  CB  LEU A 161      50.662 -28.320  -2.558  1.00 79.75           C  
ANISOU 1225  CB  LEU A 161    11791   8569   9942   -994   -476    -94       C  
ATOM   1226  CG  LEU A 161      50.086 -28.981  -3.815  1.00 66.93           C  
ANISOU 1226  CG  LEU A 161    10148   6920   8364   -934   -357   -180       C  
ATOM   1227  CD1 LEU A 161      50.612 -30.395  -4.040  1.00 63.47           C  
ANISOU 1227  CD1 LEU A 161     9687   6368   8061   -914   -344   -106       C  
ATOM   1228  CD2 LEU A 161      48.572 -28.985  -3.716  1.00 54.40           C  
ANISOU 1228  CD2 LEU A 161     8625   5419   6625   -987   -292   -298       C  
ATOM   1229  N   THR A 162      53.575 -27.977  -4.273  1.00 84.20           N  
ANISOU 1229  N   THR A 162    12174   8985  10834   -799   -504     16       N  
ATOM   1230  CA  THR A 162      54.408 -27.261  -5.236  1.00 86.22           C  
ANISOU 1230  CA  THR A 162    12357   9232  11169   -723   -492     -6       C  
ATOM   1231  C   THR A 162      54.254 -27.833  -6.640  1.00 76.14           C  
ANISOU 1231  C   THR A 162    11022   7923   9983   -658   -394    -76       C  
ATOM   1232  O   THR A 162      53.975 -27.096  -7.581  1.00 73.34           O  
ANISOU 1232  O   THR A 162    10637   7620   9611   -619   -334   -162       O  
ATOM   1233  CB  THR A 162      55.896 -27.295  -4.818  1.00 90.07           C  
ANISOU 1233  CB  THR A 162    12803   9666  11752   -705   -584    108       C  
ATOM   1234  OG1 THR A 162      56.012 -26.890  -3.450  1.00 82.32           O  
ANISOU 1234  OG1 THR A 162    11867   8727  10683   -777   -670    178       O  
ATOM   1235  CG2 THR A 162      56.732 -26.364  -5.692  1.00 97.36           C  
ANISOU 1235  CG2 THR A 162    13664  10600  12729   -642   -579     76       C  
ATOM   1236  N   SER A 163      54.449 -29.144  -6.771  1.00 75.25           N  
ANISOU 1236  N   SER A 163    10891   7729   9973   -650   -376    -38       N  
ATOM   1237  CA  SER A 163      54.266 -29.831  -8.045  1.00 82.94           C  
ANISOU 1237  CA  SER A 163    11799   8675  11039   -602   -274   -111       C  
ATOM   1238  C   SER A 163      52.841 -29.666  -8.559  1.00 77.71           C  
ANISOU 1238  C   SER A 163    11166   8098  10264   -617   -168   -232       C  
ATOM   1239  O   SER A 163      51.874 -29.790  -7.799  1.00 79.38           O  
ANISOU 1239  O   SER A 163    11459   8346  10356   -675   -164   -248       O  
ATOM   1240  CB  SER A 163      54.612 -31.317  -7.923  1.00 84.37           C  
ANISOU 1240  CB  SER A 163    11963   8747  11348   -602   -272    -51       C  
ATOM   1241  OG  SER A 163      56.010 -31.522  -8.034  1.00 94.08           O  
ANISOU 1241  OG  SER A 163    13124   9899  12722   -558   -338     26       O  
ATOM   1242  N   GLY A 164      52.729 -29.366  -9.850  1.00 59.94           N  
ANISOU 1242  N   GLY A 164     8842   5888   8044   -568    -85   -320       N  
ATOM   1243  CA  GLY A 164      51.435 -29.225 -10.507  1.00 65.30           C  
ANISOU 1243  CA  GLY A 164     9529   6659   8624   -572     26   -438       C  
ATOM   1244  C   GLY A 164      50.827 -27.842 -10.396  1.00 67.49           C  
ANISOU 1244  C   GLY A 164     9847   7036   8762   -575     16   -485       C  
ATOM   1245  O   GLY A 164      49.799 -27.564 -11.011  1.00 82.70           O  
ANISOU 1245  O   GLY A 164    11771   9049  10603   -568    103   -583       O  
ATOM   1246  N   VAL A 165      51.461 -26.973  -9.614  1.00 67.38           N  
ANISOU 1246  N   VAL A 165     9863   7011   8726   -584    -87   -418       N  
ATOM   1247  CA  VAL A 165      50.967 -25.616  -9.418  1.00 59.18           C  
ANISOU 1247  CA  VAL A 165     8861   6053   7572   -589   -104   -460       C  
ATOM   1248  C   VAL A 165      51.351 -24.725 -10.593  1.00 58.83           C  
ANISOU 1248  C   VAL A 165     8743   6041   7570   -526    -71   -495       C  
ATOM   1249  O   VAL A 165      52.522 -24.626 -10.955  1.00 67.00           O  
ANISOU 1249  O   VAL A 165     9719   7027   8710   -496   -110   -444       O  
ATOM   1250  CB  VAL A 165      51.493 -24.990  -8.104  1.00 54.41           C  
ANISOU 1250  CB  VAL A 165     8310   5434   6929   -633   -218   -382       C  
ATOM   1251  CG1 VAL A 165      50.953 -23.575  -7.927  1.00 53.32           C  
ANISOU 1251  CG1 VAL A 165     8202   5374   6684   -639   -225   -438       C  
ATOM   1252  CG2 VAL A 165      51.113 -25.854  -6.908  1.00 58.66           C  
ANISOU 1252  CG2 VAL A 165     8916   5952   7418   -707   -257   -339       C  
ATOM   1253  N   HIS A 166      50.345 -24.097 -11.190  1.00 56.91           N  
ANISOU 1253  N   HIS A 166     8501   5885   7238   -509     -1   -584       N  
ATOM   1254  CA  HIS A 166      50.550 -23.029 -12.155  1.00 53.73           C  
ANISOU 1254  CA  HIS A 166     8043   5525   6846   -459     20   -611       C  
ATOM   1255  C   HIS A 166      49.791 -21.797 -11.698  1.00 60.34           C  
ANISOU 1255  C   HIS A 166     8939   6423   7563   -466      3   -649       C  
ATOM   1256  O   HIS A 166      48.564 -21.832 -11.536  1.00 65.47           O  
ANISOU 1256  O   HIS A 166     9631   7137   8107   -483     51   -720       O  
ATOM   1257  CB  HIS A 166      50.062 -23.441 -13.541  1.00 53.72           C  
ANISOU 1257  CB  HIS A 166     7963   5582   6867   -423    132   -684       C  
ATOM   1258  CG  HIS A 166      50.879 -24.518 -14.168  1.00 53.65           C  
ANISOU 1258  CG  HIS A 166     7872   5517   6994   -414    155   -662       C  
ATOM   1259  ND1 HIS A 166      50.399 -25.795 -14.361  1.00 61.93           N  
ANISOU 1259  ND1 HIS A 166     8904   6560   8068   -431    230   -699       N  
ATOM   1260  CD2 HIS A 166      52.148 -24.515 -14.637  1.00 52.97           C  
ANISOU 1260  CD2 HIS A 166     7714   5379   7031   -392    115   -615       C  
ATOM   1261  CE1 HIS A 166      51.335 -26.529 -14.934  1.00 76.99           C  
ANISOU 1261  CE1 HIS A 166    10727   8409  10117   -418    236   -676       C  
ATOM   1262  NE2 HIS A 166      52.408 -25.777 -15.109  1.00 72.50           N  
ANISOU 1262  NE2 HIS A 166    10123   7815   9608   -395    163   -627       N  
ATOM   1263  N   THR A 167      50.530 -20.716 -11.475  1.00 59.16           N  
ANISOU 1263  N   THR A 167     8792   6254   7433   -456    -63   -607       N  
ATOM   1264  CA  THR A 167      49.929 -19.435 -11.129  1.00 54.16           C  
ANISOU 1264  CA  THR A 167     8201   5668   6710   -458    -77   -643       C  
ATOM   1265  C   THR A 167      50.160 -18.463 -12.288  1.00 59.23           C  
ANISOU 1265  C   THR A 167     8785   6335   7384   -398    -46   -656       C  
ATOM   1266  O   THR A 167      51.294 -18.092 -12.604  1.00 51.92           O  
ANISOU 1266  O   THR A 167     7821   5367   6540   -381    -85   -603       O  
ATOM   1267  CB  THR A 167      50.427 -18.905  -9.745  1.00 67.94           C  
ANISOU 1267  CB  THR A 167    10003   7379   8433   -511   -172   -594       C  
ATOM   1268  OG1 THR A 167      49.853 -17.619  -9.479  1.00 80.41           O  
ANISOU 1268  OG1 THR A 167    11611   9000   9940   -512   -178   -641       O  
ATOM   1269  CG2 THR A 167      51.964 -18.814  -9.684  1.00 81.22           C  
ANISOU 1269  CG2 THR A 167    11648   8993  10217   -504   -236   -506       C  
ATOM   1270  N   PHE A 168      49.073 -18.087 -12.947  1.00 54.04           N  
ANISOU 1270  N   PHE A 168     8121   5753   6660   -368     24   -728       N  
ATOM   1271  CA  PHE A 168      49.174 -17.341 -14.192  1.00 59.25           C  
ANISOU 1271  CA  PHE A 168     8715   6449   7348   -312     64   -736       C  
ATOM   1272  C   PHE A 168      49.527 -15.883 -13.964  1.00 59.34           C  
ANISOU 1272  C   PHE A 168     8749   6439   7358   -299     11   -711       C  
ATOM   1273  O   PHE A 168      49.179 -15.323 -12.926  1.00 76.66           O  
ANISOU 1273  O   PHE A 168    11009   8622   9496   -327    -29   -725       O  
ATOM   1274  CB  PHE A 168      47.878 -17.464 -14.988  1.00 61.98           C  
ANISOU 1274  CB  PHE A 168     9038   6894   7619   -283    160   -815       C  
ATOM   1275  CG  PHE A 168      47.574 -18.865 -15.413  1.00 53.18           C  
ANISOU 1275  CG  PHE A 168     7886   5807   6514   -296    230   -848       C  
ATOM   1276  CD1 PHE A 168      46.786 -19.692 -14.617  1.00 53.50           C  
ANISOU 1276  CD1 PHE A 168     7987   5857   6484   -337    247   -890       C  
ATOM   1277  CD2 PHE A 168      48.091 -19.369 -16.600  1.00 55.94           C  
ANISOU 1277  CD2 PHE A 168     8135   6175   6945   -275    281   -841       C  
ATOM   1278  CE1 PHE A 168      46.513 -20.998 -15.004  1.00 49.71           C  
ANISOU 1278  CE1 PHE A 168     7474   5396   6018   -351    320   -922       C  
ATOM   1279  CE2 PHE A 168      47.821 -20.672 -16.993  1.00 57.95           C  
ANISOU 1279  CE2 PHE A 168     8346   6453   7219   -291    355   -879       C  
ATOM   1280  CZ  PHE A 168      47.034 -21.487 -16.195  1.00 51.62           C  
ANISOU 1280  CZ  PHE A 168     7612   5652   6351   -327    377   -918       C  
ATOM   1281  N   PRO A 169      50.234 -15.264 -14.928  1.00 52.64           N  
ANISOU 1281  N   PRO A 169     7842   5586   6572   -263     13   -680       N  
ATOM   1282  CA  PRO A 169      50.498 -13.833 -14.847  1.00 47.94           C  
ANISOU 1282  CA  PRO A 169     7267   4970   5977   -247    -23   -660       C  
ATOM   1283  C   PRO A 169      49.204 -13.043 -14.697  1.00 59.38           C  
ANISOU 1283  C   PRO A 169     8754   6468   7338   -226      7   -719       C  
ATOM   1284  O   PRO A 169      48.163 -13.453 -15.217  1.00 59.41           O  
ANISOU 1284  O   PRO A 169     8741   6545   7287   -203     73   -772       O  
ATOM   1285  CB  PRO A 169      51.147 -13.526 -16.193  1.00 40.67           C  
ANISOU 1285  CB  PRO A 169     6267   4065   5121   -211     -2   -631       C  
ATOM   1286  CG  PRO A 169      51.807 -14.791 -16.572  1.00 61.32           C  
ANISOU 1286  CG  PRO A 169     8826   6673   7801   -228      7   -618       C  
ATOM   1287  CD  PRO A 169      50.908 -15.877 -16.088  1.00 59.64           C  
ANISOU 1287  CD  PRO A 169     8638   6483   7538   -245     45   -661       C  
ATOM   1288  N   ALA A 170      49.270 -11.931 -13.972  1.00 61.83           N  
ANISOU 1288  N   ALA A 170     9113   6743   7638   -235    -37   -716       N  
ATOM   1289  CA  ALA A 170      48.101 -11.082 -13.775  1.00 60.17           C  
ANISOU 1289  CA  ALA A 170     8935   6568   7358   -214    -16   -776       C  
ATOM   1290  C   ALA A 170      47.749 -10.342 -15.057  1.00 61.63           C  
ANISOU 1290  C   ALA A 170     9072   6792   7553   -145     31   -772       C  
ATOM   1291  O   ALA A 170      48.634  -9.889 -15.785  1.00 62.34           O  
ANISOU 1291  O   ALA A 170     9122   6854   7711   -126     21   -714       O  
ATOM   1292  CB  ALA A 170      48.348 -10.097 -12.649  1.00 55.73           C  
ANISOU 1292  CB  ALA A 170     8426   5953   6798   -249    -73   -778       C  
ATOM   1293  N   VAL A 171      46.456 -10.233 -15.335  1.00 57.15           N  
ANISOU 1293  N   VAL A 171     8505   6297   6913   -111     82   -835       N  
ATOM   1294  CA  VAL A 171      45.990  -9.383 -16.429  1.00 62.95           C  
ANISOU 1294  CA  VAL A 171     9197   7075   7648    -44    122   -828       C  
ATOM   1295  C   VAL A 171      45.312  -8.134 -15.879  1.00 62.25           C  
ANISOU 1295  C   VAL A 171     9154   6964   7535    -21    103   -863       C  
ATOM   1296  O   VAL A 171      44.542  -8.200 -14.920  1.00 63.97           O  
ANISOU 1296  O   VAL A 171     9422   7193   7691    -47     95   -936       O  
ATOM   1297  CB  VAL A 171      45.063 -10.129 -17.432  1.00 42.63           C  
ANISOU 1297  CB  VAL A 171     6566   4617   5014    -10    206   -867       C  
ATOM   1298  CG1 VAL A 171      45.857 -11.179 -18.189  1.00 57.41           C  
ANISOU 1298  CG1 VAL A 171     8370   6506   6936    -29    230   -830       C  
ATOM   1299  CG2 VAL A 171      43.859 -10.762 -16.729  1.00 62.96           C  
ANISOU 1299  CG2 VAL A 171     9185   7250   7487    -27    235   -962       C  
ATOM   1300  N   LEU A 172      45.626  -6.993 -16.479  1.00 59.31           N  
ANISOU 1300  N   LEU A 172     8762   6557   7216     21     95   -815       N  
ATOM   1301  CA  LEU A 172      44.984  -5.746 -16.112  1.00 61.10           C  
ANISOU 1301  CA  LEU A 172     9022   6756   7439     53     84   -845       C  
ATOM   1302  C   LEU A 172      43.587  -5.694 -16.728  1.00 62.38           C  
ANISOU 1302  C   LEU A 172     9160   7015   7528    115    141   -898       C  
ATOM   1303  O   LEU A 172      43.436  -5.722 -17.948  1.00 75.98           O  
ANISOU 1303  O   LEU A 172    10820   8799   9248    165    184   -859       O  
ATOM   1304  CB  LEU A 172      45.840  -4.552 -16.557  1.00 59.79           C  
ANISOU 1304  CB  LEU A 172     8845   6511   7362     76     59   -768       C  
ATOM   1305  CG  LEU A 172      45.306  -3.128 -16.368  1.00 62.90           C  
ANISOU 1305  CG  LEU A 172     9263   6857   7780    118     52   -784       C  
ATOM   1306  CD1 LEU A 172      44.920  -2.845 -14.916  1.00 68.48           C  
ANISOU 1306  CD1 LEU A 172    10027   7524   8468     72     23   -867       C  
ATOM   1307  CD2 LEU A 172      46.323  -2.111 -16.871  1.00 56.19           C  
ANISOU 1307  CD2 LEU A 172     8404   5924   7020    129     30   -697       C  
ATOM   1308  N   GLN A 173      42.566  -5.643 -15.879  1.00 63.21           N  
ANISOU 1308  N   GLN A 173     9308   7145   7566    107    142   -992       N  
ATOM   1309  CA  GLN A 173      41.190  -5.533 -16.351  1.00 65.73           C  
ANISOU 1309  CA  GLN A 173     9608   7560   7805    166    193  -1057       C  
ATOM   1310  C   GLN A 173      40.883  -4.100 -16.789  1.00 74.53           C  
ANISOU 1310  C   GLN A 173    10710   8641   8968    239    188  -1032       C  
ATOM   1311  O   GLN A 173      41.664  -3.181 -16.521  1.00 81.37           O  
ANISOU 1311  O   GLN A 173    11594   9400   9924    232    144   -981       O  
ATOM   1312  CB  GLN A 173      40.214  -5.992 -15.272  1.00 61.95           C  
ANISOU 1312  CB  GLN A 173     9180   7126   7233    125    191  -1178       C  
ATOM   1313  CG  GLN A 173      40.459  -7.410 -14.785  1.00 61.04           C  
ANISOU 1313  CG  GLN A 173     9084   7038   7071     51    195  -1198       C  
ATOM   1314  CD  GLN A 173      39.370  -7.910 -13.852  1.00 84.10           C  
ANISOU 1314  CD  GLN A 173    12051  10022   9881      7    199  -1320       C  
ATOM   1315  OE1 GLN A 173      39.154  -9.117 -13.729  1.00 87.74           O  
ANISOU 1315  OE1 GLN A 173    12521  10539  10276    -35    227  -1352       O  
ATOM   1316  NE2 GLN A 173      38.676  -6.985 -13.188  1.00 97.98           N  
ANISOU 1316  NE2 GLN A 173    13837  11772  11620     12    173  -1394       N  
ATOM   1317  N   SER A 174      39.754  -3.915 -17.471  1.00 79.75           N  
ANISOU 1317  N   SER A 174    11339   9395   9568    309    235  -1066       N  
ATOM   1318  CA  SER A 174      39.364  -2.594 -17.963  1.00 89.45           C  
ANISOU 1318  CA  SER A 174    12549  10595  10842    388    232  -1035       C  
ATOM   1319  C   SER A 174      38.937  -1.665 -16.824  1.00 90.21           C  
ANISOU 1319  C   SER A 174    12701  10612  10964    382    191  -1112       C  
ATOM   1320  O   SER A 174      39.023  -0.441 -16.948  1.00 84.14           O  
ANISOU 1320  O   SER A 174    11931   9763  10277    428    171  -1075       O  
ATOM   1321  CB  SER A 174      38.249  -2.710 -19.000  1.00 91.37           C  
ANISOU 1321  CB  SER A 174    12735  10974  11007    466    296  -1050       C  
ATOM   1322  OG  SER A 174      37.077  -3.252 -18.419  1.00100.84           O  
ANISOU 1322  OG  SER A 174    13959  12263  12094    460    322  -1180       O  
ATOM   1323  N   SER A 175      38.491  -2.261 -15.718  1.00 87.29           N  
ANISOU 1323  N   SER A 175    12374  10266  10526    319    179  -1221       N  
ATOM   1324  CA  SER A 175      38.085  -1.523 -14.520  1.00 79.16           C  
ANISOU 1324  CA  SER A 175    11386   9179   9511    289    139  -1315       C  
ATOM   1325  C   SER A 175      39.269  -0.894 -13.788  1.00 70.95           C  
ANISOU 1325  C   SER A 175    10372   8005   8580    231     88  -1269       C  
ATOM   1326  O   SER A 175      39.080  -0.051 -12.917  1.00 73.66           O  
ANISOU 1326  O   SER A 175    10736   8289   8964    209     60  -1334       O  
ATOM   1327  CB  SER A 175      37.313  -2.437 -13.567  1.00 79.96           C  
ANISOU 1327  CB  SER A 175    11521   9362   9498    221    139  -1444       C  
ATOM   1328  OG  SER A 175      38.143  -3.476 -13.075  1.00 75.05           O  
ANISOU 1328  OG  SER A 175    10922   8732   8863    133    122  -1417       O  
ATOM   1329  N   GLY A 176      40.483  -1.311 -14.142  1.00 71.33           N  
ANISOU 1329  N   GLY A 176    10414   8016   8673    202     80  -1166       N  
ATOM   1330  CA  GLY A 176      41.707  -0.754 -13.560  1.00 67.46           C  
ANISOU 1330  CA  GLY A 176     9944   7412   8277    148     38  -1116       C  
ATOM   1331  C   GLY A 176      42.395  -1.665 -12.557  1.00 68.43           C  
ANISOU 1331  C   GLY A 176    10095   7533   8374     45      7  -1133       C  
ATOM   1332  O   GLY A 176      43.507  -1.377 -12.110  1.00 59.91           O  
ANISOU 1332  O   GLY A 176     9027   6377   7359     -5    -24  -1085       O  
ATOM   1333  N   LEU A 177      41.734  -2.767 -12.211  1.00 66.80           N  
ANISOU 1333  N   LEU A 177     9899   7415   8067     12     17  -1198       N  
ATOM   1334  CA  LEU A 177      42.255  -3.718 -11.233  1.00 71.25           C  
ANISOU 1334  CA  LEU A 177    10490   7986   8598    -87    -15  -1211       C  
ATOM   1335  C   LEU A 177      42.838  -4.966 -11.907  1.00 76.79           C  
ANISOU 1335  C   LEU A 177    11174   8719   9282    -89      2  -1139       C  
ATOM   1336  O   LEU A 177      42.492  -5.288 -13.045  1.00 78.20           O  
ANISOU 1336  O   LEU A 177    11319   8950   9442    -24     48  -1114       O  
ATOM   1337  CB  LEU A 177      41.152  -4.108 -10.242  1.00 70.38           C  
ANISOU 1337  CB  LEU A 177    10407   7946   8390   -140    -21  -1339       C  
ATOM   1338  CG  LEU A 177      40.335  -2.964  -9.619  1.00 61.46           C  
ANISOU 1338  CG  LEU A 177     9282   6804   7267   -137    -32  -1440       C  
ATOM   1339  CD1 LEU A 177      39.013  -3.476  -9.070  1.00 58.46           C  
ANISOU 1339  CD1 LEU A 177     8918   6525   6768   -167    -25  -1573       C  
ATOM   1340  CD2 LEU A 177      41.121  -2.210  -8.548  1.00 42.44           C  
ANISOU 1340  CD2 LEU A 177     6880   4316   4931   -213    -76  -1444       C  
ATOM   1341  N   TYR A 178      43.730  -5.660 -11.204  1.00 74.19           N  
ANISOU 1341  N   TYR A 178    10862   8363   8964   -165    -34  -1107       N  
ATOM   1342  CA  TYR A 178      44.332  -6.885 -11.723  1.00 56.63           C  
ANISOU 1342  CA  TYR A 178     8620   6158   6738   -173    -22  -1045       C  
ATOM   1343  C   TYR A 178      43.550  -8.119 -11.324  1.00 52.30           C  
ANISOU 1343  C   TYR A 178     8092   5687   6095   -212     -5  -1108       C  
ATOM   1344  O   TYR A 178      42.737  -8.092 -10.400  1.00 54.89           O  
ANISOU 1344  O   TYR A 178     8454   6048   6353   -256    -19  -1195       O  
ATOM   1345  CB  TYR A 178      45.783  -7.021 -11.268  1.00 46.16           C  
ANISOU 1345  CB  TYR A 178     7297   4760   5480   -226    -71   -967       C  
ATOM   1346  CG  TYR A 178      46.677  -5.941 -11.808  1.00 49.92           C  
ANISOU 1346  CG  TYR A 178     7754   5166   6047   -191    -81   -901       C  
ATOM   1347  CD1 TYR A 178      47.230  -6.038 -13.084  1.00 46.69           C  
ANISOU 1347  CD1 TYR A 178     7302   4755   5683   -139    -58   -829       C  
ATOM   1348  CD2 TYR A 178      46.966  -4.815 -11.047  1.00 56.24           C  
ANISOU 1348  CD2 TYR A 178     8575   5908   6885   -218   -109   -916       C  
ATOM   1349  CE1 TYR A 178      48.051  -5.036 -13.583  1.00 55.71           C  
ANISOU 1349  CE1 TYR A 178     8431   5837   6901   -115    -69   -769       C  
ATOM   1350  CE2 TYR A 178      47.788  -3.810 -11.533  1.00 60.90           C  
ANISOU 1350  CE2 TYR A 178     9153   6430   7555   -191   -113   -858       C  
ATOM   1351  CZ  TYR A 178      48.326  -3.925 -12.798  1.00 65.00           C  
ANISOU 1351  CZ  TYR A 178     9638   6947   8112   -140    -96   -783       C  
ATOM   1352  OH  TYR A 178      49.135  -2.920 -13.269  1.00 72.69           O  
ANISOU 1352  OH  TYR A 178    10605   7857   9158   -121   -102   -727       O  
ATOM   1353  N   SER A 179      43.804  -9.201 -12.049  1.00 57.14           N  
ANISOU 1353  N   SER A 179     8677   6327   6705   -200     27  -1068       N  
ATOM   1354  CA  SER A 179      43.175 -10.479 -11.788  1.00 60.11           C  
ANISOU 1354  CA  SER A 179     9071   6769   7001   -237     53  -1117       C  
ATOM   1355  C   SER A 179      44.063 -11.581 -12.322  1.00 64.00           C  
ANISOU 1355  C   SER A 179     9532   7243   7544   -244     65  -1044       C  
ATOM   1356  O   SER A 179      44.749 -11.396 -13.332  1.00 65.02           O  
ANISOU 1356  O   SER A 179     9608   7353   7744   -197     81   -980       O  
ATOM   1357  CB  SER A 179      41.812 -10.552 -12.461  1.00 67.03           C  
ANISOU 1357  CB  SER A 179     9934   7745   7790   -185    122  -1198       C  
ATOM   1358  OG  SER A 179      41.011 -11.522 -11.824  1.00 76.41           O  
ANISOU 1358  OG  SER A 179    11160   8994   8878   -239    138  -1277       O  
ATOM   1359  N   LEU A 180      44.056 -12.714 -11.624  1.00 56.96           N  
ANISOU 1359  N   LEU A 180     8668   6356   6617   -306     54  -1055       N  
ATOM   1360  CA  LEU A 180      44.767 -13.911 -12.048  1.00 52.16           C  
ANISOU 1360  CA  LEU A 180     8030   5730   6058   -316     69   -999       C  
ATOM   1361  C   LEU A 180      44.122 -15.152 -11.446  1.00 55.56           C  
ANISOU 1361  C   LEU A 180     8498   6197   6415   -371     87  -1047       C  
ATOM   1362  O   LEU A 180      43.275 -15.051 -10.565  1.00 65.08           O  
ANISOU 1362  O   LEU A 180     9758   7440   7531   -415     72  -1116       O  
ATOM   1363  CB  LEU A 180      46.261 -13.837 -11.686  1.00 51.89           C  
ANISOU 1363  CB  LEU A 180     7988   5602   6124   -341      0   -903       C  
ATOM   1364  CG  LEU A 180      46.778 -13.776 -10.240  1.00 47.80           C  
ANISOU 1364  CG  LEU A 180     7521   5036   5604   -417    -80   -879       C  
ATOM   1365  CD1 LEU A 180      46.587 -15.082  -9.477  1.00 42.30           C  
ANISOU 1365  CD1 LEU A 180     6856   4347   4867   -481    -92   -882       C  
ATOM   1366  CD2 LEU A 180      48.247 -13.404 -10.251  1.00 53.19           C  
ANISOU 1366  CD2 LEU A 180     8180   5645   6386   -416   -130   -790       C  
ATOM   1367  N   SER A 181      44.526 -16.318 -11.940  1.00 67.92           N  
ANISOU 1367  N   SER A 181    10032   7753   8021   -373    120  -1014       N  
ATOM   1368  CA  SER A 181      44.110 -17.593 -11.382  1.00 54.41           C  
ANISOU 1368  CA  SER A 181     8357   6057   6262   -430    136  -1041       C  
ATOM   1369  C   SER A 181      45.328 -18.396 -10.971  1.00 61.00           C  
ANISOU 1369  C   SER A 181     9186   6801   7191   -465     84   -948       C  
ATOM   1370  O   SER A 181      46.375 -18.339 -11.627  1.00 67.96           O  
ANISOU 1370  O   SER A 181    10011   7632   8177   -430     74   -880       O  
ATOM   1371  CB  SER A 181      43.297 -18.390 -12.399  1.00 69.55           C  
ANISOU 1371  CB  SER A 181    10236   8053   8137   -399    244  -1103       C  
ATOM   1372  OG  SER A 181      41.927 -18.028 -12.359  1.00 82.29           O  
ANISOU 1372  OG  SER A 181    11879   9763   9624   -393    288  -1208       O  
ATOM   1373  N   SER A 182      45.192 -19.127  -9.871  1.00 55.55           N  
ANISOU 1373  N   SER A 182     8553   6094   6460   -538     45   -944       N  
ATOM   1374  CA  SER A 182      46.195 -20.091  -9.460  1.00 42.75           C  
ANISOU 1374  CA  SER A 182     6927   4393   4921   -571      2   -855       C  
ATOM   1375  C   SER A 182      45.558 -21.461  -9.529  1.00 53.19           C  
ANISOU 1375  C   SER A 182     8265   5733   6211   -598     61   -890       C  
ATOM   1376  O   SER A 182      44.437 -21.648  -9.070  1.00 63.12           O  
ANISOU 1376  O   SER A 182     9576   7055   7353   -639     86   -967       O  
ATOM   1377  CB  SER A 182      46.684 -19.805  -8.050  1.00 50.39           C  
ANISOU 1377  CB  SER A 182     7945   5325   5877   -640   -100   -803       C  
ATOM   1378  OG  SER A 182      47.631 -20.776  -7.646  1.00 58.04           O  
ANISOU 1378  OG  SER A 182     8908   6221   6923   -668   -144   -710       O  
ATOM   1379  N   VAL A 183      46.282 -22.414 -10.102  1.00 53.10           N  
ANISOU 1379  N   VAL A 183     8205   5666   6305   -578     85   -838       N  
ATOM   1380  CA  VAL A 183      45.719 -23.699 -10.487  1.00 50.02           C  
ANISOU 1380  CA  VAL A 183     7809   5290   5907   -590    168   -879       C  
ATOM   1381  C   VAL A 183      46.707 -24.817 -10.191  1.00 58.14           C  
ANISOU 1381  C   VAL A 183     8824   6215   7051   -611    132   -789       C  
ATOM   1382  O   VAL A 183      47.907 -24.662 -10.405  1.00 62.58           O  
ANISOU 1382  O   VAL A 183     9337   6710   7730   -582     83   -711       O  
ATOM   1383  CB  VAL A 183      45.350 -23.687 -12.000  1.00 63.71           C  
ANISOU 1383  CB  VAL A 183     9460   7089   7658   -526    280   -945       C  
ATOM   1384  CG1 VAL A 183      45.486 -25.062 -12.627  1.00 55.46           C  
ANISOU 1384  CG1 VAL A 183     8364   6020   6687   -528    357   -951       C  
ATOM   1385  CG2 VAL A 183      43.953 -23.101 -12.214  1.00 51.03           C  
ANISOU 1385  CG2 VAL A 183     7880   5602   5907   -517    343  -1055       C  
ATOM   1386  N   VAL A 184      46.195 -25.937  -9.693  1.00 54.96           N  
ANISOU 1386  N   VAL A 184     8465   5799   6616   -663    156   -800       N  
ATOM   1387  CA  VAL A 184      47.016 -27.117  -9.429  1.00 46.96           C  
ANISOU 1387  CA  VAL A 184     7442   4683   5719   -680    130   -715       C  
ATOM   1388  C   VAL A 184      46.318 -28.390  -9.917  1.00 56.90           C  
ANISOU 1388  C   VAL A 184     8694   5948   6979   -694    239   -776       C  
ATOM   1389  O   VAL A 184      45.102 -28.530  -9.785  1.00 71.21           O  
ANISOU 1389  O   VAL A 184    10557   7839   8660   -728    299   -866       O  
ATOM   1390  CB  VAL A 184      47.412 -27.214  -7.925  1.00 64.62           C  
ANISOU 1390  CB  VAL A 184     9751   6868   7934   -749     12   -623       C  
ATOM   1391  CG1 VAL A 184      46.182 -27.198  -7.022  1.00 65.41           C  
ANISOU 1391  CG1 VAL A 184     9942   7042   7870   -826     11   -686       C  
ATOM   1392  CG2 VAL A 184      48.283 -28.438  -7.653  1.00 68.12           C  
ANISOU 1392  CG2 VAL A 184    10180   7199   8505   -760    -19   -523       C  
ATOM   1393  N   THR A 185      47.093 -29.299 -10.503  1.00 63.58           N  
ANISOU 1393  N   THR A 185     9472   6714   7973   -667    268   -735       N  
ATOM   1394  CA  THR A 185      46.578 -30.596 -10.944  1.00 61.42           C  
ANISOU 1394  CA  THR A 185     9182   6428   7727   -684    374   -787       C  
ATOM   1395  C   THR A 185      46.984 -31.676  -9.954  1.00 56.13           C  
ANISOU 1395  C   THR A 185     8565   5644   7117   -733    315   -694       C  
ATOM   1396  O   THR A 185      48.133 -31.730  -9.524  1.00 64.09           O  
ANISOU 1396  O   THR A 185     9557   6557   8236   -721    218   -581       O  
ATOM   1397  CB  THR A 185      47.068 -30.978 -12.369  1.00 71.33           C  
ANISOU 1397  CB  THR A 185    10309   7676   9117   -627    466   -822       C  
ATOM   1398  OG1 THR A 185      48.494 -30.857 -12.443  1.00 82.42           O  
ANISOU 1398  OG1 THR A 185    11655   8987  10674   -592    382   -726       O  
ATOM   1399  CG2 THR A 185      46.434 -30.082 -13.427  1.00 61.38           C  
ANISOU 1399  CG2 THR A 185     8993   6549   7779   -588    546   -922       C  
ATOM   1400  N   VAL A 186      46.029 -32.524  -9.586  1.00 67.82           N  
ANISOU 1400  N   VAL A 186    10110   7140   8520   -790    374   -742       N  
ATOM   1401  CA  VAL A 186      46.254 -33.600  -8.613  1.00 73.02           C  
ANISOU 1401  CA  VAL A 186    10829   7695   9221   -847    323   -654       C  
ATOM   1402  C   VAL A 186      45.651 -34.919  -9.116  1.00 75.87           C  
ANISOU 1402  C   VAL A 186    11182   8032   9614   -866    452   -719       C  
ATOM   1403  O   VAL A 186      44.852 -34.908 -10.058  1.00 76.72           O  
ANISOU 1403  O   VAL A 186    11251   8232   9666   -850    580   -847       O  
ATOM   1404  CB  VAL A 186      45.654 -33.256  -7.210  1.00 69.86           C  
ANISOU 1404  CB  VAL A 186    10548   7337   8660   -931    233   -628       C  
ATOM   1405  CG1 VAL A 186      46.404 -32.097  -6.559  1.00 75.10           C  
ANISOU 1405  CG1 VAL A 186    11213   8006   9315   -923    102   -548       C  
ATOM   1406  CG2 VAL A 186      44.157 -32.955  -7.303  1.00 70.08           C  
ANISOU 1406  CG2 VAL A 186    10630   7501   8496   -969    315   -773       C  
ATOM   1407  N   PRO A 187      46.043 -36.060  -8.506  1.00 80.52           N  
ANISOU 1407  N   PRO A 187    11801   8498  10295   -901    422   -631       N  
ATOM   1408  CA  PRO A 187      45.295 -37.295  -8.753  1.00 83.67           C  
ANISOU 1408  CA  PRO A 187    12218   8877  10695   -939    543   -697       C  
ATOM   1409  C   PRO A 187      43.841 -37.196  -8.267  1.00 81.51           C  
ANISOU 1409  C   PRO A 187    12049   8723  10198  -1015    589   -798       C  
ATOM   1410  O   PRO A 187      43.567 -36.572  -7.239  1.00 77.57           O  
ANISOU 1410  O   PRO A 187    11635   8268   9570  -1066    488   -765       O  
ATOM   1411  CB  PRO A 187      46.067 -38.338  -7.940  1.00 75.59           C  
ANISOU 1411  CB  PRO A 187    11223   7691   9804   -965    466   -554       C  
ATOM   1412  CG  PRO A 187      47.454 -37.816  -7.890  1.00 62.15           C  
ANISOU 1412  CG  PRO A 187     9457   5919   8238   -904    350   -438       C  
ATOM   1413  CD  PRO A 187      47.309 -36.324  -7.793  1.00 64.66           C  
ANISOU 1413  CD  PRO A 187     9787   6358   8424   -892    293   -469       C  
ATOM   1414  N   SER A 188      42.928 -37.805  -9.019  1.00 85.28           N  
ANISOU 1414  N   SER A 188    12512   9260  10630  -1026    746   -929       N  
ATOM   1415  CA  SER A 188      41.499 -37.775  -8.714  1.00 87.10           C  
ANISOU 1415  CA  SER A 188    12833   9617  10644  -1095    810  -1049       C  
ATOM   1416  C   SER A 188      41.178 -38.512  -7.413  1.00 96.15           C  
ANISOU 1416  C   SER A 188    14103  10707  11723  -1195    744   -986       C  
ATOM   1417  O   SER A 188      40.260 -38.135  -6.685  1.00 91.20           O  
ANISOU 1417  O   SER A 188    13570  10179  10902  -1266    715  -1041       O  
ATOM   1418  CB  SER A 188      40.702 -38.391  -9.868  1.00 92.14           C  
ANISOU 1418  CB  SER A 188    13415  10330  11264  -1085   1004  -1200       C  
ATOM   1419  OG  SER A 188      41.057 -37.816 -11.114  1.00 95.78           O  
ANISOU 1419  OG  SER A 188    13747  10845  11799  -1001   1067  -1249       O  
ATOM   1420  N   SER A 189      41.940 -39.568  -7.140  1.00106.26           N  
ANISOU 1420  N   SER A 189    15379  11829  13167  -1203    719   -872       N  
ATOM   1421  CA  SER A 189      41.767 -40.393  -5.947  1.00102.91           C  
ANISOU 1421  CA  SER A 189    15063  11330  12707  -1297    654   -788       C  
ATOM   1422  C   SER A 189      42.115 -39.644  -4.657  1.00107.34           C  
ANISOU 1422  C   SER A 189    15690  11901  13193  -1344    472   -671       C  
ATOM   1423  O   SER A 189      41.475 -39.847  -3.618  1.00109.25           O  
ANISOU 1423  O   SER A 189    16037  12179  13295  -1447    421   -661       O  
ATOM   1424  CB  SER A 189      42.618 -41.657  -6.068  1.00 96.18           C  
ANISOU 1424  CB  SER A 189    14173  10294  12078  -1278    670   -682       C  
ATOM   1425  OG  SER A 189      43.970 -41.329  -6.337  1.00 87.60           O  
ANISOU 1425  OG  SER A 189    12992   9116  11177  -1191    589   -572       O  
ATOM   1426  N   SER A 190      43.123 -38.777  -4.735  1.00101.92           N  
ANISOU 1426  N   SER A 190    14936  11193  12595  -1274    379   -592       N  
ATOM   1427  CA  SER A 190      43.571 -37.981  -3.588  1.00104.62           C  
ANISOU 1427  CA  SER A 190    15318  11552  12879  -1313    214   -485       C  
ATOM   1428  C   SER A 190      42.637 -36.806  -3.283  1.00 87.96           C  
ANISOU 1428  C   SER A 190    13253   9610  10557  -1354    198   -597       C  
ATOM   1429  O   SER A 190      42.870 -36.049  -2.342  1.00 79.10           O  
ANISOU 1429  O   SER A 190    12159   8526   9369  -1397     74   -536       O  
ATOM   1430  CB  SER A 190      45.006 -37.483  -3.804  1.00109.94           C  
ANISOU 1430  CB  SER A 190    15902  12146  13723  -1225    130   -369       C  
ATOM   1431  OG  SER A 190      45.089 -36.615  -4.923  1.00 97.62           O  
ANISOU 1431  OG  SER A 190    14259  10649  12183  -1138    193   -462       O  
ATOM   1432  N   LEU A 191      41.580 -36.668  -4.075  1.00 85.50           N  
ANISOU 1432  N   LEU A 191    12942   9404  10141  -1343    326   -764       N  
ATOM   1433  CA  LEU A 191      40.607 -35.598  -3.893  1.00 90.95           C  
ANISOU 1433  CA  LEU A 191    13669  10253  10634  -1373    324   -888       C  
ATOM   1434  C   LEU A 191      39.769 -35.814  -2.636  1.00 93.89           C  
ANISOU 1434  C   LEU A 191    14156  10688  10832  -1507    265   -906       C  
ATOM   1435  O   LEU A 191      39.281 -34.855  -2.040  1.00 94.09           O  
ANISOU 1435  O   LEU A 191    14213  10822  10715  -1553    201   -960       O  
ATOM   1436  CB  LEU A 191      39.703 -35.487  -5.124  1.00 89.62           C  
ANISOU 1436  CB  LEU A 191    13464  10184  10402  -1321    483  -1058       C  
ATOM   1437  CG  LEU A 191      39.195 -34.111  -5.559  1.00 87.65           C  
ANISOU 1437  CG  LEU A 191    13186  10071  10046  -1275    494  -1165       C  
ATOM   1438  CD1 LEU A 191      40.342 -33.225  -6.039  1.00 73.52           C  
ANISOU 1438  CD1 LEU A 191    11305   8230   8398  -1179    435  -1081       C  
ATOM   1439  CD2 LEU A 191      38.150 -34.266  -6.652  1.00 90.42           C  
ANISOU 1439  CD2 LEU A 191    13512  10532  10313  -1244    659  -1331       C  
ATOM   1440  N   GLY A 192      39.608 -37.076  -2.243  1.00 96.54           N  
ANISOU 1440  N   GLY A 192    14547  10953  11180  -1575    286   -864       N  
ATOM   1441  CA  GLY A 192      38.858 -37.431  -1.039  1.00102.77           C  
ANISOU 1441  CA  GLY A 192    15446  11795  11808  -1716    228   -871       C  
ATOM   1442  C   GLY A 192      39.684 -37.308   0.230  1.00111.79           C  
ANISOU 1442  C   GLY A 192    16608  12883  12984  -1781     57   -698       C  
ATOM   1443  O   GLY A 192      39.211 -36.786   1.245  1.00 97.20           O  
ANISOU 1443  O   GLY A 192    14813  11136  10982  -1885    -32   -718       O  
ATOM   1444  N   THR A 193      40.926 -37.785   0.163  1.00122.12           N  
ANISOU 1444  N   THR A 193    17864  14042  14494  -1722     11   -534       N  
ATOM   1445  CA  THR A 193      41.830 -37.794   1.314  1.00119.97           C  
ANISOU 1445  CA  THR A 193    17599  13713  14272  -1774   -146   -351       C  
ATOM   1446  C   THR A 193      42.444 -36.418   1.596  1.00107.65           C  
ANISOU 1446  C   THR A 193    15983  12215  12704  -1744   -244   -323       C  
ATOM   1447  O   THR A 193      42.291 -35.874   2.692  1.00 98.42           O  
ANISOU 1447  O   THR A 193    14847  11132  11418  -1844   -349   -299       O  
ATOM   1448  CB  THR A 193      42.967 -38.841   1.144  1.00128.45           C  
ANISOU 1448  CB  THR A 193    18633  14601  15570  -1716   -161   -183       C  
ATOM   1449  OG1 THR A 193      43.720 -38.551  -0.042  1.00122.43           O  
ANISOU 1449  OG1 THR A 193    17770  13778  14970  -1574   -102   -196       O  
ATOM   1450  CG2 THR A 193      42.400 -40.257   1.047  1.00131.15           C  
ANISOU 1450  CG2 THR A 193    19036  14868  15928  -1762    -74   -194       C  
ATOM   1451  N   GLN A 194      43.133 -35.866   0.600  1.00111.38           N  
ANISOU 1451  N   GLN A 194    16368  12648  13302  -1615   -206   -331       N  
ATOM   1452  CA  GLN A 194      43.850 -34.602   0.745  1.00114.13           C  
ANISOU 1452  CA  GLN A 194    16659  13035  13669  -1574   -288   -298       C  
ATOM   1453  C   GLN A 194      42.953 -33.369   0.681  1.00115.38           C  
ANISOU 1453  C   GLN A 194    16827  13345  13666  -1591   -268   -453       C  
ATOM   1454  O   GLN A 194      42.022 -33.295  -0.128  1.00113.53           O  
ANISOU 1454  O   GLN A 194    16603  13171  13363  -1561   -157   -602       O  
ATOM   1455  CB  GLN A 194      44.968 -34.492  -0.297  1.00112.52           C  
ANISOU 1455  CB  GLN A 194    16360  12733  13661  -1436   -260   -246       C  
ATOM   1456  CG  GLN A 194      46.368 -34.716   0.260  1.00109.53           C  
ANISOU 1456  CG  GLN A 194    15941  12251  13425  -1419   -372    -58       C  
ATOM   1457  CD  GLN A 194      46.817 -33.595   1.190  1.00112.29           C  
ANISOU 1457  CD  GLN A 194    16281  12677  13708  -1462   -492     -6       C  
ATOM   1458  OE1 GLN A 194      46.397 -32.443   1.050  1.00 96.01           O  
ANISOU 1458  OE1 GLN A 194    14210  10718  11551  -1458   -481   -110       O  
ATOM   1459  NE2 GLN A 194      47.674 -33.931   2.147  1.00124.40           N  
ANISOU 1459  NE2 GLN A 194    17811  14164  15293  -1506   -604    157       N  
ATOM   1460  N   THR A 195      43.259 -32.404   1.544  1.00114.70           N  
ANISOU 1460  N   THR A 195    16733  13322  13526  -1639   -375   -418       N  
ATOM   1461  CA  THR A 195      42.543 -31.130   1.606  1.00109.22           C  
ANISOU 1461  CA  THR A 195    16040  12761  12700  -1656   -374   -553       C  
ATOM   1462  C   THR A 195      43.367 -30.015   0.950  1.00 95.83           C  
ANISOU 1462  C   THR A 195    14262  11047  11102  -1545   -379   -541       C  
ATOM   1463  O   THR A 195      44.590 -29.956   1.117  1.00 81.72           O  
ANISOU 1463  O   THR A 195    12427   9183   9439  -1511   -446   -407       O  
ATOM   1464  CB  THR A 195      42.150 -30.768   3.065  1.00 90.45           C  
ANISOU 1464  CB  THR A 195    13706  10485  10177  -1806   -480   -551       C  
ATOM   1465  OG1 THR A 195      41.819 -29.376   3.152  1.00 85.75           O  
ANISOU 1465  OG1 THR A 195    13084   9995   9503  -1807   -496   -656       O  
ATOM   1466  CG2 THR A 195      43.289 -31.082   4.037  1.00 97.26           C  
ANISOU 1466  CG2 THR A 195    14548  11288  11119  -1857   -600   -360       C  
ATOM   1467  N   TYR A 196      42.689 -29.143   0.202  1.00 88.94           N  
ANISOU 1467  N   TYR A 196    13374  10248  10171  -1490   -309   -682       N  
ATOM   1468  CA  TYR A 196      43.367 -28.128  -0.615  1.00 82.15           C  
ANISOU 1468  CA  TYR A 196    12441   9369   9405  -1379   -296   -682       C  
ATOM   1469  C   TYR A 196      42.968 -26.685  -0.279  1.00 76.86           C  
ANISOU 1469  C   TYR A 196    11764   8799   8641  -1397   -329   -769       C  
ATOM   1470  O   TYR A 196      41.811 -26.288  -0.445  1.00 85.03           O  
ANISOU 1470  O   TYR A 196    12826   9927   9554  -1412   -278   -911       O  
ATOM   1471  CB  TYR A 196      43.184 -28.437  -2.113  1.00 74.25           C  
ANISOU 1471  CB  TYR A 196    11402   8337   8471  -1267   -171   -744       C  
ATOM   1472  CG  TYR A 196      43.804 -29.759  -2.521  1.00 71.38           C  
ANISOU 1472  CG  TYR A 196    11023   7859   8240  -1237   -139   -654       C  
ATOM   1473  CD1 TYR A 196      45.167 -29.856  -2.788  1.00 74.66           C  
ANISOU 1473  CD1 TYR A 196    11375   8169   8824  -1173   -181   -530       C  
ATOM   1474  CD2 TYR A 196      43.033 -30.920  -2.615  1.00 65.00           C  
ANISOU 1474  CD2 TYR A 196    10262   7046   7389  -1277    -66   -699       C  
ATOM   1475  CE1 TYR A 196      45.747 -31.069  -3.146  1.00 68.91           C  
ANISOU 1475  CE1 TYR A 196    10625   7330   8229  -1144   -154   -453       C  
ATOM   1476  CE2 TYR A 196      43.606 -32.140  -2.974  1.00 68.93           C  
ANISOU 1476  CE2 TYR A 196    10740   7428   8022  -1251    -32   -619       C  
ATOM   1477  CZ  TYR A 196      44.963 -32.203  -3.238  1.00 65.60           C  
ANISOU 1477  CZ  TYR A 196    10249   6899   7777  -1183    -79   -497       C  
ATOM   1478  OH  TYR A 196      45.548 -33.394  -3.593  1.00 66.04           O  
ANISOU 1478  OH  TYR A 196    10277   6835   7979  -1154    -48   -424       O  
ATOM   1479  N   ILE A 197      43.944 -25.920   0.210  1.00 72.95           N  
ANISOU 1479  N   ILE A 197    11228   8283   8207  -1397   -413   -684       N  
ATOM   1480  CA  ILE A 197      43.758 -24.513   0.570  1.00 71.31           C  
ANISOU 1480  CA  ILE A 197    11003   8154   7939  -1415   -446   -754       C  
ATOM   1481  C   ILE A 197      44.782 -23.654  -0.164  1.00 79.78           C  
ANISOU 1481  C   ILE A 197    12007   9169   9136  -1308   -444   -706       C  
ATOM   1482  O   ILE A 197      45.987 -23.929  -0.110  1.00 83.15           O  
ANISOU 1482  O   ILE A 197    12400   9517   9675  -1283   -488   -578       O  
ATOM   1483  CB  ILE A 197      43.941 -24.266   2.099  1.00 69.05           C  
ANISOU 1483  CB  ILE A 197    10728   7923   7586  -1550   -556   -709       C  
ATOM   1484  CG1 ILE A 197      43.050 -25.193   2.933  1.00 76.17           C  
ANISOU 1484  CG1 ILE A 197    11696   8881   8363  -1675   -574   -737       C  
ATOM   1485  CG2 ILE A 197      43.659 -22.805   2.454  1.00 70.31           C  
ANISOU 1485  CG2 ILE A 197    10862   8166   7687  -1574   -578   -802       C  
ATOM   1486  CD1 ILE A 197      43.532 -25.385   4.367  1.00 81.95           C  
ANISOU 1486  CD1 ILE A 197    12430   9645   9063  -1808   -687   -636       C  
ATOM   1487  N   CYS A 198      44.311 -22.617  -0.849  1.00 74.68           N  
ANISOU 1487  N   CYS A 198    11342   8564   8469  -1246   -394   -808       N  
ATOM   1488  CA  CYS A 198      45.225 -21.628  -1.414  1.00 76.63           C  
ANISOU 1488  CA  CYS A 198    11531   8769   8817  -1162   -400   -770       C  
ATOM   1489  C   CYS A 198      45.400 -20.461  -0.445  1.00 71.94           C  
ANISOU 1489  C   CYS A 198    10926   8223   8183  -1226   -469   -784       C  
ATOM   1490  O   CYS A 198      44.439 -20.015   0.194  1.00 65.48           O  
ANISOU 1490  O   CYS A 198    10135   7492   7253  -1299   -478   -885       O  
ATOM   1491  CB  CYS A 198      44.762 -21.145  -2.794  1.00 86.66           C  
ANISOU 1491  CB  CYS A 198    12775  10045  10105  -1052   -308   -851       C  
ATOM   1492  SG  CYS A 198      43.429 -19.927  -2.788  1.00 89.42           S  
ANISOU 1492  SG  CYS A 198    13143  10501  10332  -1056   -276  -1013       S  
ATOM   1493  N   ASN A 199      46.640 -19.991  -0.335  1.00 65.68           N  
ANISOU 1493  N   ASN A 199    10090   7381   7485  -1204   -515   -689       N  
ATOM   1494  CA  ASN A 199      46.990 -18.882   0.548  1.00 62.15           C  
ANISOU 1494  CA  ASN A 199     9620   6976   7018  -1264   -572   -695       C  
ATOM   1495  C   ASN A 199      47.325 -17.643  -0.264  1.00 65.55           C  
ANISOU 1495  C   ASN A 199    10013   7382   7511  -1173   -537   -728       C  
ATOM   1496  O   ASN A 199      48.420 -17.531  -0.824  1.00 76.91           O  
ANISOU 1496  O   ASN A 199    11417   8754   9053  -1106   -539   -647       O  
ATOM   1497  CB  ASN A 199      48.174 -19.252   1.447  1.00 67.05           C  
ANISOU 1497  CB  ASN A 199    10218   7575   7683  -1323   -652   -561       C  
ATOM   1498  CG  ASN A 199      48.058 -20.650   2.024  1.00 78.21           C  
ANISOU 1498  CG  ASN A 199    11666   8983   9068  -1389   -685   -491       C  
ATOM   1499  OD1 ASN A 199      47.121 -20.960   2.765  1.00 85.10           O  
ANISOU 1499  OD1 ASN A 199    12577   9926   9830  -1487   -700   -547       O  
ATOM   1500  ND2 ASN A 199      49.017 -21.503   1.685  1.00 72.54           N  
ANISOU 1500  ND2 ASN A 199    10932   8179   8452  -1338   -698   -371       N  
ATOM   1501  N   VAL A 200      46.371 -16.722  -0.329  1.00 64.48           N  
ANISOU 1501  N   VAL A 200     9885   7301   7312  -1174   -507   -850       N  
ATOM   1502  CA  VAL A 200      46.523 -15.503  -1.114  1.00 57.80           C  
ANISOU 1502  CA  VAL A 200     9009   6432   6521  -1088   -470   -888       C  
ATOM   1503  C   VAL A 200      46.928 -14.336  -0.218  1.00 59.93           C  
ANISOU 1503  C   VAL A 200     9251   6726   6792  -1151   -514   -903       C  
ATOM   1504  O   VAL A 200      46.197 -13.955   0.697  1.00 77.09           O  
ANISOU 1504  O   VAL A 200    11433   8974   8885  -1241   -536   -988       O  
ATOM   1505  CB  VAL A 200      45.228 -15.162  -1.879  1.00 53.48           C  
ANISOU 1505  CB  VAL A 200     8479   5924   5919  -1033   -402  -1009       C  
ATOM   1506  CG1 VAL A 200      45.433 -13.945  -2.749  1.00 53.24           C  
ANISOU 1506  CG1 VAL A 200     8416   5860   5954   -939   -367  -1029       C  
ATOM   1507  CG2 VAL A 200      44.780 -16.345  -2.724  1.00 54.23           C  
ANISOU 1507  CG2 VAL A 200     8593   6011   6001   -983   -347  -1006       C  
ATOM   1508  N   ASN A 201      48.100 -13.776  -0.490  1.00 66.52           N  
ANISOU 1508  N   ASN A 201    10051   7505   7719  -1108   -524   -830       N  
ATOM   1509  CA  ASN A 201      48.616 -12.666   0.293  1.00 71.08           C  
ANISOU 1509  CA  ASN A 201    10596   8103   8308  -1165   -553   -842       C  
ATOM   1510  C   ASN A 201      48.875 -11.435  -0.574  1.00 67.17           C  
ANISOU 1510  C   ASN A 201    10079   7558   7883  -1076   -510   -869       C  
ATOM   1511  O   ASN A 201      49.597 -11.503  -1.570  1.00 66.15           O  
ANISOU 1511  O   ASN A 201     9940   7363   7830   -986   -489   -804       O  
ATOM   1512  CB  ASN A 201      49.893 -13.090   1.028  1.00 85.29           C  
ANISOU 1512  CB  ASN A 201    12370   9896  10139  -1221   -611   -725       C  
ATOM   1513  CG  ASN A 201      50.008 -12.471   2.421  1.00104.48           C  
ANISOU 1513  CG  ASN A 201    14771  12406  12519  -1350   -654   -753       C  
ATOM   1514  OD1 ASN A 201      50.544 -13.096   3.341  1.00108.51           O  
ANISOU 1514  OD1 ASN A 201    15268  12955  13005  -1435   -709   -678       O  
ATOM   1515  ND2 ASN A 201      49.502 -11.244   2.585  1.00112.46           N  
ANISOU 1515  ND2 ASN A 201    15766  13445  13519  -1368   -629   -860       N  
ATOM   1516  N   HIS A 202      48.269 -10.315  -0.193  1.00 56.14           N  
ANISOU 1516  N   HIS A 202     8674   6195   6463  -1106   -498   -969       N  
ATOM   1517  CA  HIS A 202      48.458  -9.059  -0.902  1.00 48.52           C  
ANISOU 1517  CA  HIS A 202     7690   5180   5566  -1031   -459   -996       C  
ATOM   1518  C   HIS A 202      48.976  -7.981   0.048  1.00 59.34           C  
ANISOU 1518  C   HIS A 202     9025   6567   6955  -1109   -477  -1023       C  
ATOM   1519  O   HIS A 202      48.196  -7.237   0.653  1.00 67.02           O  
ANISOU 1519  O   HIS A 202     9986   7583   7894  -1163   -471  -1130       O  
ATOM   1520  CB  HIS A 202      47.159  -8.623  -1.581  1.00 46.67           C  
ANISOU 1520  CB  HIS A 202     7473   4954   5306   -968   -411  -1098       C  
ATOM   1521  CG  HIS A 202      47.315  -7.435  -2.477  1.00 55.87           C  
ANISOU 1521  CG  HIS A 202     8623   6058   6547   -876   -371  -1107       C  
ATOM   1522  ND1 HIS A 202      46.499  -6.327  -2.393  1.00 61.02           N  
ANISOU 1522  ND1 HIS A 202     9268   6718   7199   -867   -348  -1210       N  
ATOM   1523  CD2 HIS A 202      48.197  -7.177  -3.471  1.00 62.81           C  
ANISOU 1523  CD2 HIS A 202     9490   6867   7508   -793   -351  -1027       C  
ATOM   1524  CE1 HIS A 202      46.868  -5.441  -3.301  1.00 60.52           C  
ANISOU 1524  CE1 HIS A 202     9193   6586   7216   -779   -315  -1182       C  
ATOM   1525  NE2 HIS A 202      47.897  -5.932  -3.967  1.00 60.06           N  
ANISOU 1525  NE2 HIS A 202     9133   6485   7204   -737   -318  -1073       N  
ATOM   1526  N   LYS A 203      50.301  -7.905   0.157  1.00 49.10           N  
ANISOU 1526  N   LYS A 203     7704   5240   5710  -1116   -495   -933       N  
ATOM   1527  CA  LYS A 203      50.972  -7.007   1.096  1.00 42.19           C  
ANISOU 1527  CA  LYS A 203     6788   4392   4848  -1200   -506   -948       C  
ATOM   1528  C   LYS A 203      50.614  -5.521   0.961  1.00 57.41           C  
ANISOU 1528  C   LYS A 203     8700   6296   6818  -1183   -461  -1043       C  
ATOM   1529  O   LYS A 203      50.437  -4.848   1.979  1.00 66.97           O  
ANISOU 1529  O   LYS A 203     9875   7561   8008  -1281   -463  -1119       O  
ATOM   1530  CB  LYS A 203      52.488  -7.223   1.075  1.00 44.16           C  
ANISOU 1530  CB  LYS A 203     7019   4617   5144  -1196   -526   -834       C  
ATOM   1531  CG  LYS A 203      52.913  -8.586   1.627  1.00 72.35           C  
ANISOU 1531  CG  LYS A 203    10591   8225   8675  -1245   -581   -743       C  
ATOM   1532  CD  LYS A 203      54.387  -8.630   2.039  1.00 94.43           C  
ANISOU 1532  CD  LYS A 203    13351  11028  11499  -1275   -609   -650       C  
ATOM   1533  CE  LYS A 203      55.317  -8.911   0.856  1.00108.63           C  
ANISOU 1533  CE  LYS A 203    15159  12741  13373  -1163   -600   -569       C  
ATOM   1534  NZ  LYS A 203      56.759  -8.685   1.193  1.00109.74           N  
ANISOU 1534  NZ  LYS A 203    15264  12892  13539  -1187   -619   -502       N  
ATOM   1535  N   PRO A 204      50.494  -4.997  -0.280  1.00 63.27           N  
ANISOU 1535  N   PRO A 204     9461   6959   7620  -1064   -419  -1042       N  
ATOM   1536  CA  PRO A 204      50.118  -3.588  -0.420  1.00 51.44           C  
ANISOU 1536  CA  PRO A 204     7949   5426   6170  -1043   -377  -1125       C  
ATOM   1537  C   PRO A 204      48.869  -3.167   0.356  1.00 56.84           C  
ANISOU 1537  C   PRO A 204     8621   6168   6808  -1107   -374  -1259       C  
ATOM   1538  O   PRO A 204      48.777  -2.020   0.776  1.00 53.14           O  
ANISOU 1538  O   PRO A 204     8121   5691   6379  -1141   -351  -1336       O  
ATOM   1539  CB  PRO A 204      49.870  -3.455  -1.916  1.00 54.40           C  
ANISOU 1539  CB  PRO A 204     8351   5726   6591   -905   -342  -1095       C  
ATOM   1540  CG  PRO A 204      50.836  -4.395  -2.515  1.00 59.11           C  
ANISOU 1540  CG  PRO A 204     8957   6302   7201   -867   -360   -978       C  
ATOM   1541  CD  PRO A 204      50.862  -5.577  -1.588  1.00 67.47           C  
ANISOU 1541  CD  PRO A 204    10016   7428   8190   -951   -407   -956       C  
ATOM   1542  N   SER A 205      47.930  -4.088   0.550  1.00 61.17           N  
ANISOU 1542  N   SER A 205     9191   6776   7275  -1129   -396  -1293       N  
ATOM   1543  CA  SER A 205      46.665  -3.781   1.222  1.00 54.22           C  
ANISOU 1543  CA  SER A 205     8301   5961   6340  -1190   -398  -1432       C  
ATOM   1544  C   SER A 205      46.544  -4.410   2.614  1.00 68.40           C  
ANISOU 1544  C   SER A 205    10075   7865   8048  -1344   -447  -1465       C  
ATOM   1545  O   SER A 205      45.489  -4.329   3.246  1.00 62.33           O  
ANISOU 1545  O   SER A 205     9296   7168   7216  -1413   -457  -1585       O  
ATOM   1546  CB  SER A 205      45.490  -4.225   0.353  1.00 52.85           C  
ANISOU 1546  CB  SER A 205     8168   5787   6125  -1100   -379  -1472       C  
ATOM   1547  OG  SER A 205      45.441  -5.638   0.263  1.00 52.56           O  
ANISOU 1547  OG  SER A 205     8165   5787   6019  -1108   -403  -1412       O  
ATOM   1548  N   ASN A 206      47.623  -5.039   3.081  1.00 70.76           N  
ANISOU 1548  N   ASN A 206    10363   8182   8340  -1399   -480  -1359       N  
ATOM   1549  CA  ASN A 206      47.642  -5.760   4.361  1.00 58.33           C  
ANISOU 1549  CA  ASN A 206     8767   6714   6682  -1545   -533  -1359       C  
ATOM   1550  C   ASN A 206      46.599  -6.879   4.474  1.00 61.51           C  
ANISOU 1550  C   ASN A 206     9211   7173   6986  -1571   -561  -1388       C  
ATOM   1551  O   ASN A 206      46.420  -7.454   5.547  1.00 67.32           O  
ANISOU 1551  O   ASN A 206     9933   8005   7642  -1701   -608  -1400       O  
ATOM   1552  CB  ASN A 206      47.537  -4.791   5.555  1.00 65.99           C  
ANISOU 1552  CB  ASN A 206     9667   7763   7643  -1679   -535  -1467       C  
ATOM   1553  CG  ASN A 206      47.968  -5.430   6.876  1.00 73.89           C  
ANISOU 1553  CG  ASN A 206    10625   8878   8569  -1838   -590  -1432       C  
ATOM   1554  OD1 ASN A 206      49.033  -6.046   6.963  1.00 76.81           O  
ANISOU 1554  OD1 ASN A 206    10994   9244   8945  -1841   -614  -1300       O  
ATOM   1555  ND2 ASN A 206      47.139  -5.282   7.908  1.00 55.54           N  
ANISOU 1555  ND2 ASN A 206     8262   6665   6175  -1973   -611  -1551       N  
ATOM   1556  N   THR A 207      45.925  -7.198   3.370  1.00 67.38           N  
ANISOU 1556  N   THR A 207    10006   7865   7731  -1453   -531  -1397       N  
ATOM   1557  CA  THR A 207      44.951  -8.295   3.365  1.00 72.08           C  
ANISOU 1557  CA  THR A 207    10646   8510   8230  -1470   -545  -1426       C  
ATOM   1558  C   THR A 207      45.632  -9.639   3.118  1.00 63.77           C  
ANISOU 1558  C   THR A 207     9624   7432   7172  -1451   -568  -1285       C  
ATOM   1559  O   THR A 207      46.715  -9.700   2.538  1.00 66.02           O  
ANISOU 1559  O   THR A 207     9903   7642   7538  -1380   -561  -1174       O  
ATOM   1560  CB  THR A 207      43.804  -8.088   2.331  1.00 82.90           C  
ANISOU 1560  CB  THR A 207    12051   9859   9589  -1360   -495  -1513       C  
ATOM   1561  OG1 THR A 207      44.316  -8.186   0.998  1.00 80.43           O  
ANISOU 1561  OG1 THR A 207    11756   9453   9352  -1217   -455  -1421       O  
ATOM   1562  CG2 THR A 207      43.129  -6.737   2.517  1.00 82.96           C  
ANISOU 1562  CG2 THR A 207    12025   9879   9617  -1365   -473  -1649       C  
ATOM   1563  N   LYS A 208      44.992 -10.703   3.592  1.00 63.41           N  
ANISOU 1563  N   LYS A 208     9611   7450   7033  -1520   -596  -1298       N  
ATOM   1564  CA  LYS A 208      45.425 -12.077   3.352  1.00 72.07           C  
ANISOU 1564  CA  LYS A 208    10742   8518   8124  -1503   -613  -1179       C  
ATOM   1565  C   LYS A 208      44.257 -13.005   3.645  1.00 75.67           C  
ANISOU 1565  C   LYS A 208    11244   9042   8466  -1562   -621  -1245       C  
ATOM   1566  O   LYS A 208      43.671 -12.943   4.729  1.00 80.58           O  
ANISOU 1566  O   LYS A 208    11858   9760   8999  -1692   -659  -1322       O  
ATOM   1567  CB  LYS A 208      46.650 -12.441   4.206  1.00 73.63           C  
ANISOU 1567  CB  LYS A 208    10907   8722   8345  -1581   -672  -1055       C  
ATOM   1568  CG  LYS A 208      46.832 -13.937   4.502  1.00 85.79           C  
ANISOU 1568  CG  LYS A 208    12479  10267   9849  -1621   -711   -954       C  
ATOM   1569  CD  LYS A 208      46.462 -14.285   5.953  1.00101.71           C  
ANISOU 1569  CD  LYS A 208    14486  12398  11762  -1793   -775   -975       C  
ATOM   1570  CE  LYS A 208      47.509 -13.738   6.948  1.00107.49           C  
ANISOU 1570  CE  LYS A 208    15150  13176  12516  -1884   -821   -915       C  
ATOM   1571  NZ  LYS A 208      47.106 -13.864   8.383  1.00 86.72           N  
ANISOU 1571  NZ  LYS A 208    12491  10680   9781  -2066   -879   -953       N  
ATOM   1572  N   VAL A 209      43.901 -13.840   2.670  1.00 68.60           N  
ANISOU 1572  N   VAL A 209    10393   8105   7569  -1472   -579  -1224       N  
ATOM   1573  CA  VAL A 209      42.829 -14.812   2.871  1.00 74.69           C  
ANISOU 1573  CA  VAL A 209    11214   8937   8229  -1524   -576  -1285       C  
ATOM   1574  C   VAL A 209      43.289 -16.227   2.548  1.00 77.21           C  
ANISOU 1574  C   VAL A 209    11564   9204   8567  -1502   -576  -1165       C  
ATOM   1575  O   VAL A 209      44.079 -16.442   1.621  1.00 73.28           O  
ANISOU 1575  O   VAL A 209    11055   8617   8171  -1394   -547  -1073       O  
ATOM   1576  CB  VAL A 209      41.521 -14.460   2.092  1.00 77.38           C  
ANISOU 1576  CB  VAL A 209    11579   9309   8514  -1456   -511  -1428       C  
ATOM   1577  CG1 VAL A 209      41.481 -12.976   1.700  1.00 72.49           C  
ANISOU 1577  CG1 VAL A 209    10919   8671   7954  -1388   -485  -1494       C  
ATOM   1578  CG2 VAL A 209      41.335 -15.349   0.869  1.00 59.25           C  
ANISOU 1578  CG2 VAL A 209     9313   6965   6232  -1346   -446  -1392       C  
ATOM   1579  N   ASP A 210      42.807 -17.179   3.344  1.00 86.06           N  
ANISOU 1579  N   ASP A 210    12722  10383   9595  -1610   -611  -1169       N  
ATOM   1580  CA  ASP A 210      42.989 -18.597   3.069  1.00 95.46           C  
ANISOU 1580  CA  ASP A 210    13950  11525  10793  -1597   -604  -1077       C  
ATOM   1581  C   ASP A 210      41.658 -19.180   2.610  1.00 87.82           C  
ANISOU 1581  C   ASP A 210    13038  10604   9727  -1589   -544  -1191       C  
ATOM   1582  O   ASP A 210      40.678 -19.177   3.361  1.00 91.07           O  
ANISOU 1582  O   ASP A 210    13477  11114  10013  -1694   -563  -1298       O  
ATOM   1583  CB  ASP A 210      43.521 -19.335   4.307  1.00100.72           C  
ANISOU 1583  CB  ASP A 210    14619  12216  11433  -1727   -688   -975       C  
ATOM   1584  CG  ASP A 210      45.025 -19.134   4.522  1.00107.58           C  
ANISOU 1584  CG  ASP A 210    15437  13025  12415  -1708   -735   -828       C  
ATOM   1585  OD1 ASP A 210      45.649 -18.318   3.805  1.00108.81           O  
ANISOU 1585  OD1 ASP A 210    15555  13125  12662  -1607   -705   -818       O  
ATOM   1586  OD2 ASP A 210      45.592 -19.802   5.417  1.00114.65           O  
ANISOU 1586  OD2 ASP A 210    16327  13931  13303  -1796   -802   -721       O  
ATOM   1587  N   LYS A 211      41.621 -19.654   1.366  1.00 76.74           N  
ANISOU 1587  N   LYS A 211    11642   9138   8375  -1469   -467  -1177       N  
ATOM   1588  CA  LYS A 211      40.400 -20.216   0.797  1.00 73.00           C  
ANISOU 1588  CA  LYS A 211    11213   8713   7809  -1451   -394  -1287       C  
ATOM   1589  C   LYS A 211      40.517 -21.727   0.641  1.00 80.91           C  
ANISOU 1589  C   LYS A 211    12253   9671   8819  -1463   -372  -1213       C  
ATOM   1590  O   LYS A 211      41.499 -22.223   0.085  1.00 85.91           O  
ANISOU 1590  O   LYS A 211    12860  10207   9575  -1394   -362  -1093       O  
ATOM   1591  CB  LYS A 211      40.081 -19.569  -0.551  1.00 61.59           C  
ANISOU 1591  CB  LYS A 211     9742   7257   6402  -1312   -308  -1350       C  
ATOM   1592  CG  LYS A 211      38.597 -19.436  -0.826  1.00 72.48           C  
ANISOU 1592  CG  LYS A 211    11152   8737   7651  -1311   -248  -1516       C  
ATOM   1593  CD  LYS A 211      38.012 -18.226  -0.100  1.00 93.97           C  
ANISOU 1593  CD  LYS A 211    13864  11533  10306  -1365   -291  -1629       C  
ATOM   1594  CE  LYS A 211      36.532 -18.413   0.219  1.00110.65           C  
ANISOU 1594  CE  LYS A 211    16021  13766  12253  -1431   -268  -1796       C  
ATOM   1595  NZ  LYS A 211      35.723 -18.712  -0.997  1.00118.57           N  
ANISOU 1595  NZ  LYS A 211    17036  14800  13216  -1329   -164  -1869       N  
ATOM   1596  N   ARG A 212      39.518 -22.448   1.145  1.00 86.20           N  
ANISOU 1596  N   ARG A 212    12980  10412   9359  -1554   -365  -1290       N  
ATOM   1597  CA  ARG A 212      39.470 -23.901   1.015  1.00 79.14           C  
ANISOU 1597  CA  ARG A 212    12129   9479   8463  -1574   -334  -1236       C  
ATOM   1598  C   ARG A 212      38.731 -24.284  -0.261  1.00 81.61           C  
ANISOU 1598  C   ARG A 212    12449   9800   8758  -1479   -211  -1324       C  
ATOM   1599  O   ARG A 212      37.594 -23.851  -0.489  1.00 83.76           O  
ANISOU 1599  O   ARG A 212    12740  10171   8915  -1478   -162  -1475       O  
ATOM   1600  CB  ARG A 212      38.801 -24.542   2.234  1.00 87.53           C  
ANISOU 1600  CB  ARG A 212    13253  10615   9389  -1733   -388  -1268       C  
ATOM   1601  CG  ARG A 212      38.835 -26.074   2.233  1.00103.22           C  
ANISOU 1601  CG  ARG A 212    15289  12547  11383  -1765   -365  -1194       C  
ATOM   1602  CD  ARG A 212      38.141 -26.674   3.457  1.00121.06           C  
ANISOU 1602  CD  ARG A 212    17614  14886  13497  -1933   -423  -1225       C  
ATOM   1603  NE  ARG A 212      38.940 -26.527   4.678  1.00142.10           N  
ANISOU 1603  NE  ARG A 212    20260  17550  16184  -2035   -546  -1106       N  
ATOM   1604  CZ  ARG A 212      38.589 -26.984   5.881  1.00144.38           C  
ANISOU 1604  CZ  ARG A 212    20589  17909  16362  -2196   -620  -1097       C  
ATOM   1605  NH1 ARG A 212      37.440 -27.631   6.051  1.00151.23           N  
ANISOU 1605  NH1 ARG A 212    21527  18848  17086  -2278   -586  -1206       N  
ATOM   1606  NH2 ARG A 212      39.393 -26.794   6.921  1.00127.67           N  
ANISOU 1606  NH2 ARG A 212    18437  15800  14273  -2282   -727   -981       N  
ATOM   1607  N   VAL A 213      39.389 -25.092  -1.089  1.00 84.81           N  
ANISOU 1607  N   VAL A 213    12834  10111   9280  -1402   -160  -1234       N  
ATOM   1608  CA  VAL A 213      38.803 -25.566  -2.339  1.00 76.73           C  
ANISOU 1608  CA  VAL A 213    11802   9099   8252  -1318    -35  -1308       C  
ATOM   1609  C   VAL A 213      38.392 -27.031  -2.199  1.00 84.10           C  
ANISOU 1609  C   VAL A 213    12789  10020   9144  -1379      9  -1308       C  
ATOM   1610  O   VAL A 213      39.156 -27.856  -1.682  1.00 79.10           O  
ANISOU 1610  O   VAL A 213    12168   9298   8588  -1421    -42  -1182       O  
ATOM   1611  CB  VAL A 213      39.765 -25.402  -3.534  1.00 73.57           C  
ANISOU 1611  CB  VAL A 213    11323   8613   8015  -1188      8  -1231       C  
ATOM   1612  CG1 VAL A 213      38.975 -25.358  -4.834  1.00 87.73           C  
ANISOU 1612  CG1 VAL A 213    13089  10469   9777  -1103    135  -1342       C  
ATOM   1613  CG2 VAL A 213      40.609 -24.138  -3.389  1.00 56.21           C  
ANISOU 1613  CG2 VAL A 213     9078   6386   5891  -1150    -66  -1174       C  
ATOM   1614  N   GLU A 214      37.181 -27.341  -2.660  1.00 88.90           N  
ANISOU 1614  N   GLU A 214    13428  10718   9630  -1383    106  -1449       N  
ATOM   1615  CA  GLU A 214      36.596 -28.673  -2.498  1.00 88.40           C  
ANISOU 1615  CA  GLU A 214    13426  10661   9500  -1453    161  -1478       C  
ATOM   1616  C   GLU A 214      35.461 -28.930  -3.495  1.00 91.48           C  
ANISOU 1616  C   GLU A 214    13819  11147   9793  -1411    305  -1633       C  
ATOM   1617  O   GLU A 214      34.861 -27.979  -4.003  1.00 93.00           O  
ANISOU 1617  O   GLU A 214    13984  11431   9920  -1355    340  -1739       O  
ATOM   1618  CB  GLU A 214      36.102 -28.866  -1.056  1.00101.84           C  
ANISOU 1618  CB  GLU A 214    15208  12416  11069  -1605     70  -1496       C  
ATOM   1619  CG  GLU A 214      35.109 -27.814  -0.555  1.00104.25           C  
ANISOU 1619  CG  GLU A 214    15535  12863  11213  -1657     39  -1644       C  
ATOM   1620  CD  GLU A 214      34.797 -27.963   0.928  1.00113.37           C  
ANISOU 1620  CD  GLU A 214    16752  14072  12252  -1821    -66  -1650       C  
ATOM   1621  OE1 GLU A 214      33.689 -27.558   1.347  1.00113.64           O  
ANISOU 1621  OE1 GLU A 214    16823  14237  12120  -1892    -68  -1805       O  
ATOM   1622  OE2 GLU A 214      35.658 -28.487   1.673  1.00113.65           O  
ANISOU 1622  OE2 GLU A 214    16795  14026  12361  -1881   -148  -1501       O  
ATOM   1623  N   PRO A 215      35.162 -30.218  -3.772  1.00 97.21           N  
ANISOU 1623  N   PRO A 215    14575  11852  10508  -1438    391  -1647       N  
ATOM   1624  CA  PRO A 215      34.115 -30.624  -4.726  1.00106.42           C  
ANISOU 1624  CA  PRO A 215    15740  13116  11581  -1407    544  -1795       C  
ATOM   1625  C   PRO A 215      32.703 -30.135  -4.371  1.00104.05           C  
ANISOU 1625  C   PRO A 215    15496  12981  11057  -1464    562  -1974       C  
ATOM   1626  O   PRO A 215      31.755 -30.333  -5.134  1.00 93.88           O  
ANISOU 1626  O   PRO A 215    14149  11790   9729  -1434    691  -2037       O  
ATOM   1627  CB  PRO A 215      34.164 -32.156  -4.667  1.00110.13           C  
ANISOU 1627  CB  PRO A 215    16249  13515  12082  -1462    603  -1759       C  
ATOM   1628  CG  PRO A 215      35.540 -32.480  -4.198  1.00100.46           C  
ANISOU 1628  CG  PRO A 215    15005  12127  11039  -1462    502  -1565       C  
ATOM   1629  CD  PRO A 215      35.901 -31.384  -3.248  1.00 88.88           C  
ANISOU 1629  CD  PRO A 215    13548  10672   9551  -1492    354  -1513       C  
ATOM   1630  OXT PRO A 215      32.458 -29.537  -3.323  1.00107.81           O  
ANISOU 1630  OXT PRO A 215    16012  13499  11452  -1541    456  -1987       O  
TER    1631      PRO A 215                                                      
ATOM   1632  N   GLN B   1      69.290   9.532 -35.895  1.00 92.02           N  
ANISOU 1632  N   GLN B   1    12119   9808  13037   -255   -890   1482       N  
ATOM   1633  CA  GLN B   1      69.436   8.678 -34.675  1.00106.45           C  
ANISOU 1633  CA  GLN B   1    14003  11636  14807   -198   -735   1306       C  
ATOM   1634  C   GLN B   1      69.433   7.195 -35.040  1.00 92.03           C  
ANISOU 1634  C   GLN B   1    12165   9976  12825   -208   -712   1256       C  
ATOM   1635  O   GLN B   1      68.557   6.728 -35.776  1.00 89.37           O  
ANISOU 1635  O   GLN B   1    11750   9683  12522   -203   -760   1303       O  
ATOM   1636  CB  GLN B   1      68.329   8.980 -33.657  1.00126.04           C  
ANISOU 1636  CB  GLN B   1    16445  13938  17506   -105   -651   1225       C  
ATOM   1637  CG  GLN B   1      68.377  10.399 -33.080  1.00140.48           C  
ANISOU 1637  CG  GLN B   1    18281  15586  19508    -94   -638   1233       C  
ATOM   1638  CD  GLN B   1      67.636  10.540 -31.751  1.00147.77           C  
ANISOU 1638  CD  GLN B   1    19184  16364  20598    -24   -509   1088       C  
ATOM   1639  OE1 GLN B   1      67.229   9.548 -31.135  1.00151.06           O  
ANISOU 1639  OE1 GLN B   1    19598  16827  20971     11   -425    975       O  
ATOM   1640  NE2 GLN B   1      67.468  11.781 -31.300  1.00143.97           N  
ANISOU 1640  NE2 GLN B   1    18683  15709  20312    -13   -492   1084       N  
ATOM   1641  N   ILE B   2      70.411   6.464 -34.512  1.00 69.58           N  
ANISOU 1641  N   ILE B   2     9394   7225   9818   -224   -632   1161       N  
ATOM   1642  CA  ILE B   2      70.612   5.056 -34.857  1.00 68.22           C  
ANISOU 1642  CA  ILE B   2     9212   7207   9500   -240   -606   1109       C  
ATOM   1643  C   ILE B   2      69.563   4.152 -34.201  1.00 67.91           C  
ANISOU 1643  C   ILE B   2     9135   7127   9540   -160   -518   1015       C  
ATOM   1644  O   ILE B   2      69.231   4.325 -33.029  1.00 80.69           O  
ANISOU 1644  O   ILE B   2    10773   8635  11250   -101   -431    935       O  
ATOM   1645  CB  ILE B   2      72.043   4.605 -34.510  1.00 64.82           C  
ANISOU 1645  CB  ILE B   2     8862   6879   8886   -283   -555   1049       C  
ATOM   1646  CG1 ILE B   2      73.052   5.417 -35.324  1.00 82.46           C  
ANISOU 1646  CG1 ILE B   2    11132   9181  11019   -374   -656   1141       C  
ATOM   1647  CG2 ILE B   2      72.228   3.147 -34.823  1.00 60.23           C  
ANISOU 1647  CG2 ILE B   2     8259   6435   8190   -295   -520    988       C  
ATOM   1648  CD1 ILE B   2      74.424   5.509 -34.703  1.00 97.22           C  
ANISOU 1648  CD1 ILE B   2    13097  11096  12747   -404   -602   1093       C  
ATOM   1649  N   VAL B   3      69.039   3.203 -34.974  1.00 52.40           N  
ANISOU 1649  N   VAL B   3     7112   5263   7536   -169   -539   1022       N  
ATOM   1650  CA  VAL B   3      67.938   2.345 -34.526  1.00 65.23           C  
ANISOU 1650  CA  VAL B   3     8696   6859   9229    -99   -470    945       C  
ATOM   1651  C   VAL B   3      68.201   0.867 -34.854  1.00 73.24           C  
ANISOU 1651  C   VAL B   3     9697   8018  10111   -120   -427    883       C  
ATOM   1652  O   VAL B   3      68.436   0.512 -36.013  1.00 76.90           O  
ANISOU 1652  O   VAL B   3    10121   8611  10487   -191   -485    932       O  
ATOM   1653  CB  VAL B   3      66.578   2.813 -35.125  1.00 48.26           C  
ANISOU 1653  CB  VAL B   3     6464   4650   7222    -73   -536   1024       C  
ATOM   1654  CG1 VAL B   3      65.474   1.789 -34.875  1.00 43.17           C  
ANISOU 1654  CG1 VAL B   3     5778   4016   6610    -14   -473    947       C  
ATOM   1655  CG2 VAL B   3      66.181   4.175 -34.560  1.00 53.58           C  
ANISOU 1655  CG2 VAL B   3     7140   5145   8073    -32   -554   1057       C  
ATOM   1656  N   SER B   4      68.160   0.021 -33.824  1.00 64.58           N  
ANISOU 1656  N   SER B   4     8626   6902   9010    -68   -324    773       N  
ATOM   1657  CA  SER B   4      68.419  -1.409 -33.970  1.00 53.66           C  
ANISOU 1657  CA  SER B   4     7229   5630   7531    -79   -270    705       C  
ATOM   1658  C   SER B   4      67.142  -2.214 -34.171  1.00 58.46           C  
ANISOU 1658  C   SER B   4     7774   6246   8191    -38   -246    672       C  
ATOM   1659  O   SER B   4      66.113  -1.935 -33.552  1.00 63.37           O  
ANISOU 1659  O   SER B   4     8387   6769   8922     25   -227    650       O  
ATOM   1660  CB  SER B   4      69.167  -1.944 -32.752  1.00 61.90           C  
ANISOU 1660  CB  SER B   4     8327   6656   8536    -56   -179    622       C  
ATOM   1661  OG  SER B   4      70.466  -1.394 -32.656  1.00 56.95           O  
ANISOU 1661  OG  SER B   4     7758   6054   7827   -103   -192    649       O  
ATOM   1662  N   THR B   5      67.224  -3.221 -35.038  1.00 60.35           N  
ANISOU 1662  N   THR B   5     7969   6612   8349    -81   -241    657       N  
ATOM   1663  CA  THR B   5      66.104  -4.117 -35.302  1.00 57.27           C  
ANISOU 1663  CA  THR B   5     7521   6255   7985    -54   -206    618       C  
ATOM   1664  C   THR B   5      66.565  -5.575 -35.283  1.00 59.63           C  
ANISOU 1664  C   THR B   5     7807   6639   8209    -67   -129    528       C  
ATOM   1665  O   THR B   5      67.505  -5.945 -35.983  1.00 71.06           O  
ANISOU 1665  O   THR B   5     9239   8189   9571   -138   -137    526       O  
ATOM   1666  CB  THR B   5      65.411  -3.764 -36.629  1.00 49.12           C  
ANISOU 1666  CB  THR B   5     6414   5298   6953   -109   -284    709       C  
ATOM   1667  OG1 THR B   5      65.025  -2.386 -36.600  1.00 59.16           O  
ANISOU 1667  OG1 THR B   5     7690   6471   8319    -93   -360    804       O  
ATOM   1668  CG2 THR B   5      64.166  -4.618 -36.844  1.00 57.15           C  
ANISOU 1668  CG2 THR B   5     7373   6349   7991    -80   -240    670       C  
ATOM   1669  N   GLN B   6      65.899  -6.388 -34.470  1.00 45.55           N  
ANISOU 1669  N   GLN B   6     6026   4812   6469     -1    -55    450       N  
ATOM   1670  CA  GLN B   6      66.292  -7.772 -34.271  1.00 43.33           C  
ANISOU 1670  CA  GLN B   6     5731   4583   6148     -2     22    367       C  
ATOM   1671  C   GLN B   6      65.325  -8.763 -34.878  1.00 50.94           C  
ANISOU 1671  C   GLN B   6     6632   5613   7111     -2     60    324       C  
ATOM   1672  O   GLN B   6      64.109  -8.609 -34.762  1.00 57.85           O  
ANISOU 1672  O   GLN B   6     7494   6452   8033     41     57    327       O  
ATOM   1673  CB  GLN B   6      66.399  -8.072 -32.786  1.00 64.12           C  
ANISOU 1673  CB  GLN B   6     8412   7128   8824     59     80    313       C  
ATOM   1674  CG  GLN B   6      67.772  -7.883 -32.218  1.00 64.56           C  
ANISOU 1674  CG  GLN B   6     8513   7175   8841     37     89    323       C  
ATOM   1675  CD  GLN B   6      67.758  -7.907 -30.716  1.00 59.98           C  
ANISOU 1675  CD  GLN B   6     7970   6515   8304     78    136    290       C  
ATOM   1676  OE1 GLN B   6      67.374  -6.929 -30.079  1.00 48.07           O  
ANISOU 1676  OE1 GLN B   6     6491   4931   6841     96    121    303       O  
ATOM   1677  NE2 GLN B   6      68.177  -9.024 -30.135  1.00 62.12           N  
ANISOU 1677  NE2 GLN B   6     8229   6805   8568     82    195    249       N  
ATOM   1678  N   SER B   7      65.875  -9.800 -35.497  1.00 49.67           N  
ANISOU 1678  N   SER B   7     6426   5547   6898    -52    103    276       N  
ATOM   1679  CA  SER B   7      65.072 -10.876 -36.054  1.00 56.15           C  
ANISOU 1679  CA  SER B   7     7182   6439   7712    -63    160    217       C  
ATOM   1680  C   SER B   7      65.683 -12.224 -35.682  1.00 46.98           C  
ANISOU 1680  C   SER B   7     6005   5286   6558    -56    246    126       C  
ATOM   1681  O   SER B   7      66.886 -12.424 -35.859  1.00 43.26           O  
ANISOU 1681  O   SER B   7     5528   4846   6063    -99    252    114       O  
ATOM   1682  CB  SER B   7      64.964 -10.733 -37.575  1.00 60.68           C  
ANISOU 1682  CB  SER B   7     7680   7152   8223   -165    126    253       C  
ATOM   1683  OG  SER B   7      63.931 -11.559 -38.084  1.00 65.07           O  
ANISOU 1683  OG  SER B   7     8174   7777   8772   -176    181    209       O  
ATOM   1684  N   PRO B   8      64.855 -13.158 -35.171  1.00 43.01           N  
ANISOU 1684  N   PRO B   8     5492   4754   6094     -4    311     64       N  
ATOM   1685  CA  PRO B   8      63.415 -13.012 -34.964  1.00 45.87           C  
ANISOU 1685  CA  PRO B   8     5861   5091   6477     45    309     65       C  
ATOM   1686  C   PRO B   8      63.037 -12.467 -33.585  1.00 50.43           C  
ANISOU 1686  C   PRO B   8     6508   5546   7109    124    289     74       C  
ATOM   1687  O   PRO B   8      63.907 -12.271 -32.737  1.00 60.96           O  
ANISOU 1687  O   PRO B   8     7881   6819   8460    136    285     82       O  
ATOM   1688  CB  PRO B   8      62.903 -14.447 -35.125  1.00 35.94           C  
ANISOU 1688  CB  PRO B   8     4555   3879   5221     47    397    -23       C  
ATOM   1689  CG  PRO B   8      64.023 -15.296 -34.698  1.00 33.11           C  
ANISOU 1689  CG  PRO B   8     4191   3499   4892     43    445    -69       C  
ATOM   1690  CD  PRO B   8      65.305 -14.531 -34.885  1.00 33.25           C  
ANISOU 1690  CD  PRO B   8     4226   3521   4887      2    394    -17       C  
ATOM   1691  N   ALA B   9      61.746 -12.219 -33.376  1.00 52.24           N  
ANISOU 1691  N   ALA B   9     6741   5748   7359    167    279     69       N  
ATOM   1692  CA  ALA B   9      61.239 -11.828 -32.064  1.00 51.60           C  
ANISOU 1692  CA  ALA B   9     6709   5565   7333    229    271     50       C  
ATOM   1693  C   ALA B   9      61.232 -13.013 -31.095  1.00 54.45           C  
ANISOU 1693  C   ALA B   9     7077   5907   7705    254    333    -25       C  
ATOM   1694  O   ALA B   9      61.619 -12.873 -29.936  1.00 64.05           O  
ANISOU 1694  O   ALA B   9     8326   7060   8951    268    333    -34       O  
ATOM   1695  CB  ALA B   9      59.843 -11.223 -32.185  1.00 38.29           C  
ANISOU 1695  CB  ALA B   9     5017   3860   5673    264    241     58       C  
ATOM   1696  N   ILE B  10      60.780 -14.171 -31.578  1.00 57.47           N  
ANISOU 1696  N   ILE B  10     7420   6350   8064    250    387    -76       N  
ATOM   1697  CA  ILE B  10      60.719 -15.401 -30.783  1.00 57.57           C  
ANISOU 1697  CA  ILE B  10     7429   6348   8096    269    443   -140       C  
ATOM   1698  C   ILE B  10      61.190 -16.580 -31.625  1.00 63.76           C  
ANISOU 1698  C   ILE B  10     8158   7198   8868    234    506   -174       C  
ATOM   1699  O   ILE B  10      60.754 -16.747 -32.769  1.00 72.23           O  
ANISOU 1699  O   ILE B  10     9191   8353   9903    203    527   -187       O  
ATOM   1700  CB  ILE B  10      59.284 -15.740 -30.280  1.00 46.38           C  
ANISOU 1700  CB  ILE B  10     6022   4924   6676    310    455   -195       C  
ATOM   1701  CG1 ILE B  10      58.471 -14.481 -29.961  1.00 57.39           C  
ANISOU 1701  CG1 ILE B  10     7447   6274   8083    338    397   -176       C  
ATOM   1702  CG2 ILE B  10      59.354 -16.651 -29.059  1.00 56.17           C  
ANISOU 1702  CG2 ILE B  10     7271   6126   7945    323    482   -240       C  
ATOM   1703  CD1 ILE B  10      56.968 -14.729 -29.836  1.00 76.30           C  
ANISOU 1703  CD1 ILE B  10     9843   8687  10462    373    406   -232       C  
ATOM   1704  N   MET B  11      62.068 -17.399 -31.051  1.00 59.31           N  
ANISOU 1704  N   MET B  11     7583   6604   8347    231    540   -189       N  
ATOM   1705  CA  MET B  11      62.550 -18.603 -31.724  1.00 54.69           C  
ANISOU 1705  CA  MET B  11     6935   6062   7784    200    610   -236       C  
ATOM   1706  C   MET B  11      62.765 -19.767 -30.756  1.00 53.50           C  
ANISOU 1706  C   MET B  11     6769   5855   7705    224    651   -264       C  
ATOM   1707  O   MET B  11      63.117 -19.563 -29.597  1.00 57.15           O  
ANISOU 1707  O   MET B  11     7263   6256   8196    241    618   -224       O  
ATOM   1708  CB  MET B  11      63.826 -18.302 -32.515  1.00 60.85           C  
ANISOU 1708  CB  MET B  11     7686   6877   8556    148    603   -211       C  
ATOM   1709  CG  MET B  11      65.050 -17.996 -31.668  1.00 53.11           C  
ANISOU 1709  CG  MET B  11     6734   5836   7609    153    573   -159       C  
ATOM   1710  SD  MET B  11      66.489 -17.502 -32.638  1.00 71.92           S  
ANISOU 1710  SD  MET B  11     9094   8273   9960     88    554   -134       S  
ATOM   1711  CE  MET B  11      66.697 -18.912 -33.736  1.00 63.42           C  
ANISOU 1711  CE  MET B  11     7911   7264   8921     38    645   -232       C  
ATOM   1712  N   SER B  12      62.548 -20.981 -31.256  1.00 55.99           N  
ANISOU 1712  N   SER B  12     7026   6197   8051    213    726   -330       N  
ATOM   1713  CA  SER B  12      62.688 -22.204 -30.468  1.00 53.12           C  
ANISOU 1713  CA  SER B  12     6633   5777   7772    232    767   -352       C  
ATOM   1714  C   SER B  12      63.877 -23.029 -30.919  1.00 61.58           C  
ANISOU 1714  C   SER B  12     7631   6837   8931    203    821   -370       C  
ATOM   1715  O   SER B  12      64.164 -23.126 -32.111  1.00 78.51           O  
ANISOU 1715  O   SER B  12     9725   9043  11062    159    864   -417       O  
ATOM   1716  CB  SER B  12      61.429 -23.054 -30.571  1.00 59.40           C  
ANISOU 1716  CB  SER B  12     7417   6596   8554    248    816   -423       C  
ATOM   1717  OG  SER B  12      60.391 -22.489 -29.800  1.00 78.83           O  
ANISOU 1717  OG  SER B  12     9944   9050  10959    280    763   -410       O  
ATOM   1718  N   ALA B  13      64.561 -23.634 -29.957  1.00 64.15           N  
ANISOU 1718  N   ALA B  13     7937   7088   9350    218    819   -332       N  
ATOM   1719  CA  ALA B  13      65.709 -24.471 -30.250  1.00 58.77           C  
ANISOU 1719  CA  ALA B  13     7176   6377   8779    198    869   -344       C  
ATOM   1720  C   ALA B  13      65.672 -25.725 -29.398  1.00 71.52           C  
ANISOU 1720  C   ALA B  13     8743   7914  10517    220    899   -337       C  
ATOM   1721  O   ALA B  13      65.463 -25.651 -28.185  1.00 89.24           O  
ANISOU 1721  O   ALA B  13    11023  10120  12766    238    846   -268       O  
ATOM   1722  CB  ALA B  13      66.991 -23.705 -30.010  1.00 40.31           C  
ANISOU 1722  CB  ALA B  13     4853   4025   6436    183    820   -270       C  
ATOM   1723  N   SER B  14      65.852 -26.876 -30.046  1.00 69.60           N  
ANISOU 1723  N   SER B  14     8411   7654  10378    209    985   -411       N  
ATOM   1724  CA  SER B  14      66.039 -28.142 -29.347  1.00 64.47           C  
ANISOU 1724  CA  SER B  14     7696   6916   9885    226   1016   -396       C  
ATOM   1725  C   SER B  14      67.452 -28.163 -28.790  1.00 65.29           C  
ANISOU 1725  C   SER B  14     7759   6958  10091    223    987   -307       C  
ATOM   1726  O   SER B  14      68.354 -27.580 -29.393  1.00 60.33           O  
ANISOU 1726  O   SER B  14     7125   6360   9439    201    985   -311       O  
ATOM   1727  CB  SER B  14      65.849 -29.312 -30.303  1.00 59.17           C  
ANISOU 1727  CB  SER B  14     6933   6241   9310    210   1130   -515       C  
ATOM   1728  OG  SER B  14      64.645 -29.172 -31.031  1.00 72.15           O  
ANISOU 1728  OG  SER B  14     8609   7969  10834    199   1167   -601       O  
ATOM   1729  N   PRO B  15      67.654 -28.813 -27.631  1.00 69.76           N  
ANISOU 1729  N   PRO B  15     8295   7448  10763    237    958   -219       N  
ATOM   1730  CA  PRO B  15      69.010 -28.938 -27.095  1.00 64.66           C  
ANISOU 1730  CA  PRO B  15     7595   6747  10225    230    935   -121       C  
ATOM   1731  C   PRO B  15      69.954 -29.556 -28.125  1.00 63.62           C  
ANISOU 1731  C   PRO B  15     7366   6586  10222    221   1014   -196       C  
ATOM   1732  O   PRO B  15      69.657 -30.614 -28.678  1.00 64.22           O  
ANISOU 1732  O   PRO B  15     7363   6622  10415    224   1095   -287       O  
ATOM   1733  CB  PRO B  15      68.827 -29.872 -25.898  1.00 68.30           C  
ANISOU 1733  CB  PRO B  15     8010   7136  10807    236    909    -31       C  
ATOM   1734  CG  PRO B  15      67.423 -29.626 -25.459  1.00 74.66           C  
ANISOU 1734  CG  PRO B  15     8893   7986  11488    239    875    -53       C  
ATOM   1735  CD  PRO B  15      66.644 -29.374 -26.715  1.00 67.59           C  
ANISOU 1735  CD  PRO B  15     8035   7148  10497    250    934   -193       C  
ATOM   1736  N   GLY B  16      71.062 -28.876 -28.401  1.00 62.95           N  
ANISOU 1736  N   GLY B  16     7283   6526  10108    203    995   -169       N  
ATOM   1737  CA  GLY B  16      72.021 -29.342 -29.401  1.00 63.49           C  
ANISOU 1737  CA  GLY B  16     7257   6582  10283    182   1064   -254       C  
ATOM   1738  C   GLY B  16      71.996 -28.582 -30.717  1.00 62.89           C  
ANISOU 1738  C   GLY B  16     7210   6614  10073    141   1088   -366       C  
ATOM   1739  O   GLY B  16      73.033 -28.440 -31.364  1.00 71.54           O  
ANISOU 1739  O   GLY B  16     8260   7732  11191    108   1105   -405       O  
ATOM   1740  N   GLU B  17      70.818 -28.101 -31.118  1.00 60.19           N  
ANISOU 1740  N   GLU B  17     6936   6343   9590    135   1084   -415       N  
ATOM   1741  CA  GLU B  17      70.665 -27.321 -32.355  1.00 64.78           C  
ANISOU 1741  CA  GLU B  17     7540   7040  10032     82   1094   -500       C  
ATOM   1742  C   GLU B  17      71.564 -26.091 -32.362  1.00 65.93           C  
ANISOU 1742  C   GLU B  17     7748   7234  10068     63   1016   -432       C  
ATOM   1743  O   GLU B  17      71.820 -25.495 -31.315  1.00 73.40           O  
ANISOU 1743  O   GLU B  17     8765   8147  10977     95    944   -313       O  
ATOM   1744  CB  GLU B  17      69.220 -26.845 -32.535  1.00 71.07           C  
ANISOU 1744  CB  GLU B  17     8412   7901  10690     87   1080   -519       C  
ATOM   1745  CG  GLU B  17      68.217 -27.905 -32.971  1.00 85.13           C  
ANISOU 1745  CG  GLU B  17    10135   9683  12525     84   1172   -621       C  
ATOM   1746  CD  GLU B  17      66.859 -27.307 -33.338  1.00 96.62           C  
ANISOU 1746  CD  GLU B  17    11661  11227  13821     78   1158   -642       C  
ATOM   1747  OE1 GLU B  17      66.801 -26.097 -33.662  1.00 88.99           O  
ANISOU 1747  OE1 GLU B  17    10760  10335  12718     59   1093   -604       O  
ATOM   1748  OE2 GLU B  17      65.847 -28.048 -33.314  1.00100.69           O  
ANISOU 1748  OE2 GLU B  17    12165  11740  14353     92   1212   -694       O  
ATOM   1749  N   LYS B  18      72.037 -25.718 -33.548  1.00 63.04           N  
ANISOU 1749  N   LYS B  18     7351   6958   9643     -3   1034   -511       N  
ATOM   1750  CA  LYS B  18      72.716 -24.443 -33.743  1.00 55.04           C  
ANISOU 1750  CA  LYS B  18     6406   6011   8494    -33    956   -457       C  
ATOM   1751  C   LYS B  18      71.654 -23.344 -33.793  1.00 56.76           C  
ANISOU 1751  C   LYS B  18     6726   6289   8552    -29    894   -416       C  
ATOM   1752  O   LYS B  18      70.665 -23.474 -34.517  1.00 62.23           O  
ANISOU 1752  O   LYS B  18     7402   7039   9204    -53    928   -482       O  
ATOM   1753  CB  LYS B  18      73.531 -24.472 -35.039  1.00 41.24           C  
ANISOU 1753  CB  LYS B  18     4579   4353   6737   -120    991   -563       C  
ATOM   1754  CG  LYS B  18      74.260 -23.178 -35.354  1.00 56.00           C  
ANISOU 1754  CG  LYS B  18     6516   6304   8459   -163    907   -514       C  
ATOM   1755  CD  LYS B  18      75.222 -23.335 -36.519  1.00 66.36           C  
ANISOU 1755  CD  LYS B  18     7737   7705   9773   -260    939   -623       C  
ATOM   1756  CE  LYS B  18      75.653 -21.975 -37.057  1.00 81.39           C  
ANISOU 1756  CE  LYS B  18     9709   9718  11496   -322    848   -584       C  
ATOM   1757  NZ  LYS B  18      76.847 -22.056 -37.956  1.00 87.08           N  
ANISOU 1757  NZ  LYS B  18    10352  10525  12211   -417    859   -675       N  
ATOM   1758  N   VAL B  19      71.836 -22.279 -33.012  1.00 47.73           N  
ANISOU 1758  N   VAL B  19     5681   5130   7325     -1    810   -306       N  
ATOM   1759  CA  VAL B  19      70.894 -21.156 -33.067  1.00 48.43           C  
ANISOU 1759  CA  VAL B  19     5857   5260   7283      4    750   -268       C  
ATOM   1760  C   VAL B  19      71.563 -19.854 -33.527  1.00 62.83           C  
ANISOU 1760  C   VAL B  19     7735   7149   8990    -39    679   -225       C  
ATOM   1761  O   VAL B  19      72.680 -19.524 -33.116  1.00 63.09           O  
ANISOU 1761  O   VAL B  19     7789   7167   9018    -43    651   -175       O  
ATOM   1762  CB  VAL B  19      70.048 -20.974 -31.754  1.00 41.88           C  
ANISOU 1762  CB  VAL B  19     5097   4358   6456     71    718   -198       C  
ATOM   1763  CG1 VAL B  19      70.181 -22.182 -30.843  1.00 53.60           C  
ANISOU 1763  CG1 VAL B  19     6533   5760   8072    107    761   -189       C  
ATOM   1764  CG2 VAL B  19      70.422 -19.716 -31.006  1.00 46.35           C  
ANISOU 1764  CG2 VAL B  19     5753   4914   6945     80    642   -102       C  
ATOM   1765  N   THR B  20      70.863 -19.137 -34.404  1.00 62.56           N  
ANISOU 1765  N   THR B  20     7716   7192   8861    -77    650   -238       N  
ATOM   1766  CA  THR B  20      71.363 -17.897 -34.977  1.00 61.11           C  
ANISOU 1766  CA  THR B  20     7575   7076   8567   -128    575   -194       C  
ATOM   1767  C   THR B  20      70.278 -16.826 -34.869  1.00 59.09           C  
ANISOU 1767  C   THR B  20     7389   6818   8242   -105    514   -131       C  
ATOM   1768  O   THR B  20      69.112 -17.082 -35.175  1.00 64.14           O  
ANISOU 1768  O   THR B  20     8009   7476   8885    -97    536   -159       O  
ATOM   1769  CB  THR B  20      71.827 -18.110 -36.457  1.00 78.94           C  
ANISOU 1769  CB  THR B  20     9746   9458  10788   -234    595   -274       C  
ATOM   1770  OG1 THR B  20      73.155 -17.602 -36.635  1.00 75.13           O  
ANISOU 1770  OG1 THR B  20     9276   9009  10260   -279    553   -256       O  
ATOM   1771  CG2 THR B  20      70.875 -17.461 -37.480  1.00 79.57           C  
ANISOU 1771  CG2 THR B  20     9816   9639  10778   -294    561   -270       C  
ATOM   1772  N   MET B  21      70.659 -15.640 -34.406  1.00 47.54           N  
ANISOU 1772  N   MET B  21     6007   5332   6726    -95    442    -49       N  
ATOM   1773  CA  MET B  21      69.730 -14.516 -34.320  1.00 47.58           C  
ANISOU 1773  CA  MET B  21     6069   5321   6687    -74    381     10       C  
ATOM   1774  C   MET B  21      70.386 -13.237 -34.841  1.00 52.00           C  
ANISOU 1774  C   MET B  21     6667   5924   7165   -126    300     73       C  
ATOM   1775  O   MET B  21      71.565 -12.993 -34.598  1.00 54.22           O  
ANISOU 1775  O   MET B  21     6975   6205   7419   -144    286     93       O  
ATOM   1776  CB  MET B  21      69.194 -14.347 -32.892  1.00 57.03           C  
ANISOU 1776  CB  MET B  21     7326   6412   7930      5    382     42       C  
ATOM   1777  CG  MET B  21      70.215 -13.868 -31.863  1.00 55.51           C  
ANISOU 1777  CG  MET B  21     7189   6170   7733     16    366     95       C  
ATOM   1778  SD  MET B  21      69.610 -13.982 -30.171  1.00 66.30           S  
ANISOU 1778  SD  MET B  21     8591   7443   9155     76    386    111       S  
ATOM   1779  CE  MET B  21      69.814 -15.737 -29.860  1.00 56.45           C  
ANISOU 1779  CE  MET B  21     7271   6186   7991     90    458     66       C  
ATOM   1780  N   THR B  22      69.608 -12.428 -35.551  1.00 57.11           N  
ANISOU 1780  N   THR B  22     7314   6609   7775   -152    246    111       N  
ATOM   1781  CA  THR B  22      70.135 -11.304 -36.330  1.00 61.67           C  
ANISOU 1781  CA  THR B  22     7906   7248   8276   -222    162    174       C  
ATOM   1782  C   THR B  22      69.745  -9.937 -35.752  1.00 52.98           C  
ANISOU 1782  C   THR B  22     6882   6065   7183   -180     94    263       C  
ATOM   1783  O   THR B  22      68.640  -9.761 -35.241  1.00 52.51           O  
ANISOU 1783  O   THR B  22     6837   5936   7180   -118     99    273       O  
ATOM   1784  CB  THR B  22      69.663 -11.413 -37.809  1.00 52.96           C  
ANISOU 1784  CB  THR B  22     6718   6277   7127   -316    143    163       C  
ATOM   1785  OG1 THR B  22      70.000 -12.708 -38.321  1.00 52.32           O  
ANISOU 1785  OG1 THR B  22     6556   6271   7054   -362    223     59       O  
ATOM   1786  CG2 THR B  22      70.299 -10.348 -38.681  1.00 40.56           C  
ANISOU 1786  CG2 THR B  22     5148   4790   5473   -410     48    231       C  
ATOM   1787  N   CYS B  23      70.669  -8.984 -35.842  1.00 44.50           N  
ANISOU 1787  N   CYS B  23     5853   5001   6055   -217     33    318       N  
ATOM   1788  CA  CYS B  23      70.422  -7.589 -35.477  1.00 56.36           C  
ANISOU 1788  CA  CYS B  23     7416   6430   7568   -195    -33    401       C  
ATOM   1789  C   CYS B  23      71.021  -6.689 -36.545  1.00 58.77           C  
ANISOU 1789  C   CYS B  23     7716   6817   7796   -286   -125    467       C  
ATOM   1790  O   CYS B  23      72.208  -6.794 -36.853  1.00 74.93           O  
ANISOU 1790  O   CYS B  23     9770   8935   9764   -345   -134    452       O  
ATOM   1791  CB  CYS B  23      71.049  -7.273 -34.116  1.00 66.20           C  
ANISOU 1791  CB  CYS B  23     8739   7583   8830   -144     -3    402       C  
ATOM   1792  SG  CYS B  23      70.864  -5.563 -33.545  1.00 75.59           S  
ANISOU 1792  SG  CYS B  23     9999   8673  10050   -123    -61    480       S  
ATOM   1793  N   SER B  24      70.208  -5.812 -37.122  1.00 61.56           N  
ANISOU 1793  N   SER B  24     8051   7167   8173   -304   -197    544       N  
ATOM   1794  CA  SER B  24      70.707  -4.927 -38.174  1.00 62.60           C  
ANISOU 1794  CA  SER B  24     8167   7384   8234   -404   -299    624       C
[truncated: 1,759,483 more chars]
