# Supplementary material for: Epitope Prediction Based on Random Peptide Library Screening: Benchmark Dataset and Prediction Tools Evaluation
Source: Molecules. 2011 Jun 16;16(6):4971–93. doi: 10.3390/molecules16064971 (PMC6264216; doi:10.3390/molecules16064971)
Supplement: Supplementary file 1 [file molecules-16-04971-s001.zip › supplementary materials/datasets/MS00013/3IU3_I.pdb]

HEADER    IMMUNE SYSTEM                           29-AUG-09   3IU3              
TITLE     CRYSTAL STRUCTURE OF THE FAB FRAGMENT OF THERAPEUTIC                  
TITLE    2 ANTIBODY BASILIXIMAB IN COMPLEX WITH IL-2RA (CD25)                   
TITLE    3 ECTODOMAIN                                                           
ATOM   9674  N   GLU I   1      46.462 -81.989 -62.846  1.00 94.76           N  
ATOM   9675  CA  GLU I   1      46.749 -83.112 -61.907  1.00 87.16           C  
ATOM   9676  C   GLU I   1      45.523 -83.975 -61.610  1.00 91.74           C  
ATOM   9677  O   GLU I   1      45.654 -85.048 -61.027  1.00100.97           O  
ATOM   9678  CB  GLU I   1      47.356 -82.593 -60.600  1.00 81.18           C  
ATOM   9679  CG  GLU I   1      48.829 -82.223 -60.701  1.00101.36           C  
ATOM   9680  CD  GLU I   1      49.462 -81.923 -59.346  1.00113.57           C  
ATOM   9681  OE1 GLU I   1      50.103 -80.856 -59.214  1.00120.46           O  
ATOM   9682  OE2 GLU I   1      49.321 -82.748 -58.414  1.00102.83           O  
ATOM   9683  N   LEU I   2      44.342 -83.511 -62.011  1.00 82.14           N  
ATOM   9684  CA  LEU I   2      43.107 -84.269 -61.802  1.00 85.41           C  
ATOM   9685  C   LEU I   2      42.769 -85.161 -62.997  1.00 97.82           C  
ATOM   9686  O   LEU I   2      42.763 -84.709 -64.142  1.00115.05           O  
ATOM   9687  CB  LEU I   2      41.938 -83.332 -61.473  1.00 82.78           C  
ATOM   9688  CG  LEU I   2      41.497 -83.142 -60.012  1.00 78.13           C  
ATOM   9689  CD1 LEU I   2      42.648 -82.808 -59.067  1.00 86.71           C  
ATOM   9690  CD2 LEU I   2      40.419 -82.073 -59.926  1.00 66.31           C  
ATOM   9691  N   CYS I   3      42.494 -86.430 -62.711  1.00 92.12           N  
ATOM   9692  CA  CYS I   3      42.155 -87.419 -63.730  1.00 98.53           C  
ATOM   9693  C   CYS I   3      40.754 -87.144 -64.278  1.00110.05           C  
ATOM   9694  O   CYS I   3      39.754 -87.349 -63.586  1.00116.75           O  
ATOM   9695  CB  CYS I   3      42.242 -88.827 -63.134  1.00101.27           C  
ATOM   9696  SG  CYS I   3      42.761 -90.132 -64.278  1.00156.53           S  
ATOM   9697  N   ASP I   4      40.696 -86.676 -65.524  1.00114.93           N  
ATOM   9698  CA  ASP I   4      39.450 -86.188 -66.129  1.00116.95           C  
ATOM   9699  C   ASP I   4      38.477 -87.279 -66.591  1.00112.48           C  
ATOM   9700  O   ASP I   4      37.318 -86.988 -66.900  1.00113.63           O  
ATOM   9701  CB  ASP I   4      39.754 -85.211 -67.273  1.00133.99           C  
ATOM   9702  CG  ASP I   4      40.192 -83.833 -66.774  1.00141.33           C  
ATOM   9703  OD1 ASP I   4      40.360 -82.922 -67.617  1.00140.81           O  
ATOM   9704  OD2 ASP I   4      40.367 -83.655 -65.548  1.00139.23           O  
ATOM   9705  N   ASP I   5      38.946 -88.524 -66.641  1.00111.44           N  
ATOM   9706  CA  ASP I   5      38.071 -89.665 -66.917  1.00118.87           C  
ATOM   9707  C   ASP I   5      38.188 -90.725 -65.823  1.00115.23           C  
ATOM   9708  O   ASP I   5      39.238 -90.862 -65.192  1.00115.42           O  
ATOM   9709  CB  ASP I   5      38.352 -90.265 -68.305  1.00132.99           C  
ATOM   9710  CG  ASP I   5      39.696 -90.985 -68.387  1.00141.22           C  
ATOM   9711  OD1 ASP I   5      40.675 -90.527 -67.757  1.00151.68           O  
ATOM   9712  OD2 ASP I   5      39.772 -92.012 -69.097  1.00129.05           O  
ATOM   9713  N   ASP I   6      37.102 -91.457 -65.595  1.00118.97           N  
ATOM   9714  CA  ASP I   6      37.099 -92.556 -64.626  1.00121.22           C  
ATOM   9715  C   ASP I   6      37.549 -93.876 -65.270  1.00121.78           C  
ATOM   9716  O   ASP I   6      37.397 -94.051 -66.483  1.00114.11           O  
ATOM   9717  CB  ASP I   6      35.731 -92.692 -63.929  1.00119.93           C  
ATOM   9718  CG  ASP I   6      34.564 -92.247 -64.800  1.00113.23           C  
ATOM   9719  OD1 ASP I   6      34.683 -92.270 -66.044  1.00118.79           O  
ATOM   9720  OD2 ASP I   6      33.517 -91.870 -64.232  1.00 96.02           O  
ATOM   9721  N   PRO I   7      38.116 -94.802 -64.461  1.00131.13           N  
ATOM   9722  CA  PRO I   7      38.668 -96.081 -64.934  1.00129.54           C  
ATOM   9723  C   PRO I   7      37.674 -96.930 -65.728  1.00136.07           C  
ATOM   9724  O   PRO I   7      36.465 -96.796 -65.530  1.00134.26           O  
ATOM   9725  CB  PRO I   7      39.031 -96.804 -63.634  1.00124.76           C  
ATOM   9726  CG  PRO I   7      39.267 -95.731 -62.663  1.00122.98           C  
ATOM   9727  CD  PRO I   7      38.281 -94.658 -63.002  1.00127.64           C  
ATOM   9728  N   PRO I   8      38.183 -97.806 -66.618  1.00146.67           N  
ATOM   9729  CA  PRO I   8      37.326 -98.650 -67.457  1.00153.35           C  
ATOM   9730  C   PRO I   8      36.496 -99.668 -66.668  1.00162.96           C  
ATOM   9731  O   PRO I   8      36.966-100.213 -65.664  1.00165.95           O  
ATOM   9732  CB  PRO I   8      38.328 -99.372 -68.369  1.00144.36           C  
ATOM   9733  CG  PRO I   8      39.624 -99.316 -67.639  1.00136.82           C  
ATOM   9734  CD  PRO I   8      39.612 -98.009 -66.923  1.00140.36           C  
ATOM   9735  N   GLU I   9      35.268 -99.901 -67.127  1.00164.68           N  
ATOM   9736  CA  GLU I   9      34.394-100.923 -66.555  1.00163.84           C  
ATOM   9737  C   GLU I   9      34.729-102.289 -67.146  1.00164.28           C  
ATOM   9738  O   GLU I   9      34.974-102.412 -68.349  1.00164.43           O  
ATOM   9739  CB  GLU I   9      32.920-100.598 -66.827  1.00166.73           C  
ATOM   9740  CG  GLU I   9      32.340 -99.454 -65.995  1.00169.26           C  
ATOM   9741  CD  GLU I   9      30.873 -99.169 -66.310  1.00168.85           C  
ATOM   9742  OE1 GLU I   9      30.128-100.116 -66.647  1.00169.90           O  
ATOM   9743  OE2 GLU I   9      30.460 -97.993 -66.213  1.00165.15           O  
ATOM   9744  N   ILE I  10      34.746-103.308 -66.292  1.00164.67           N  
ATOM   9745  CA  ILE I  10      34.935-104.688 -66.733  1.00168.94           C  
ATOM   9746  C   ILE I  10      33.748-105.532 -66.252  1.00170.90           C  
ATOM   9747  O   ILE I  10      33.417-105.505 -65.064  1.00169.57           O  
ATOM   9748  CB  ILE I  10      36.305-105.263 -66.265  1.00180.21           C  
ATOM   9749  CG1 ILE I  10      37.444-104.636 -67.083  1.00178.38           C  
ATOM   9750  CG2 ILE I  10      36.341-106.792 -66.384  1.00182.13           C  
ATOM   9751  CD1 ILE I  10      38.833-104.806 -66.483  1.00177.51           C  
ATOM   9752  N   PRO I  11      33.097-106.266 -67.183  1.00170.50           N  
ATOM   9753  CA  PRO I  11      31.891-107.070 -66.962  1.00169.21           C  
ATOM   9754  C   PRO I  11      31.732-107.707 -65.573  1.00173.68           C  
ATOM   9755  O   PRO I  11      30.614-107.756 -65.056  1.00172.59           O  
ATOM   9756  CB  PRO I  11      32.010-108.155 -68.034  1.00163.56           C  
ATOM   9757  CG  PRO I  11      32.719-107.477 -69.167  1.00161.45           C  
ATOM   9758  CD  PRO I  11      33.495-106.302 -68.604  1.00165.36           C  
ATOM   9759  N   HIS I  12      32.827-108.180 -64.979  1.00176.10           N  
ATOM   9760  CA  HIS I  12      32.760-108.873 -63.687  1.00176.51           C  
ATOM   9761  C   HIS I  12      33.510-108.186 -62.542  1.00176.57           C  
ATOM   9762  O   HIS I  12      33.379-108.594 -61.385  1.00176.59           O  
ATOM   9763  CB  HIS I  12      33.248-110.324 -63.822  1.00179.27           C  
ATOM   9764  CG  HIS I  12      32.496-111.129 -64.837  1.00187.14           C  
ATOM   9765  ND1 HIS I  12      33.115-112.029 -65.678  1.00192.76           N  
ATOM   9766  CD2 HIS I  12      31.179-111.163 -65.153  1.00189.04           C  
ATOM   9767  CE1 HIS I  12      32.211-112.588 -66.463  1.00195.39           C  
ATOM   9768  NE2 HIS I  12      31.029-112.078 -66.167  1.00193.13           N  
ATOM   9769  N   ALA I  13      34.272-107.141 -62.858  1.00174.88           N  
ATOM   9770  CA  ALA I  13      35.184-106.523 -61.890  1.00170.68           C  
ATOM   9771  C   ALA I  13      34.610-105.333 -61.116  1.00167.96           C  
ATOM   9772  O   ALA I  13      33.881-104.505 -61.669  1.00164.61           O  
ATOM   9773  CB  ALA I  13      36.490-106.130 -62.572  1.00165.76           C  
ATOM   9774  N   THR I  14      34.953-105.271 -59.830  1.00167.00           N  
ATOM   9775  CA  THR I  14      34.673-104.120 -58.973  1.00162.36           C  
ATOM   9776  C   THR I  14      36.004-103.544 -58.492  1.00159.87           C  
ATOM   9777  O   THR I  14      36.786-104.227 -57.823  1.00160.95           O  
ATOM   9778  CB  THR I  14      33.766-104.500 -57.773  1.00152.89           C  
ATOM   9779  OG1 THR I  14      32.462-104.847 -58.253  1.00153.96           O  
ATOM   9780  CG2 THR I  14      33.633-103.342 -56.785  1.00151.36           C  
ATOM   9781  N   PHE I  15      36.254-102.288 -58.848  1.00153.27           N  
ATOM   9782  CA  PHE I  15      37.533-101.642 -58.579  1.00142.23           C  
ATOM   9783  C   PHE I  15      37.487-100.711 -57.371  1.00134.79           C  
ATOM   9784  O   PHE I  15      36.437-100.152 -57.041  1.00129.24           O  
ATOM   9785  CB  PHE I  15      38.017-100.880 -59.819  1.00137.99           C  
ATOM   9786  CG  PHE I  15      37.266 -99.604 -60.086  1.00142.68           C  
ATOM   9787  CD1 PHE I  15      35.924 -99.627 -60.460  1.00150.32           C  
ATOM   9788  CD2 PHE I  15      37.906 -98.375 -59.973  1.00142.54           C  
ATOM   9789  CE1 PHE I  15      35.229 -98.445 -60.705  1.00152.36           C  
ATOM   9790  CE2 PHE I  15      37.220 -97.189 -60.217  1.00145.88           C  
ATOM   9791  CZ  PHE I  15      35.880 -97.224 -60.586  1.00150.05           C  
ATOM   9792  N   LYS I  16      38.638-100.563 -56.720  1.00136.22           N  
ATOM   9793  CA  LYS I  16      38.818 -99.615 -55.619  1.00137.74           C  
ATOM   9794  C   LYS I  16      40.301 -99.358 -55.355  1.00129.76           C  
ATOM   9795  O   LYS I  16      41.154-100.186 -55.683  1.00131.62           O  
ATOM   9796  CB  LYS I  16      38.122-100.103 -54.336  1.00140.71           C  
ATOM   9797  CG  LYS I  16      38.657-101.412 -53.772  1.00140.90           C  
ATOM   9798  CD  LYS I  16      38.160-101.651 -52.359  1.00143.47           C  
ATOM   9799  CE  LYS I  16      38.802-102.890 -51.759  1.00147.09           C  
ATOM   9800  NZ  LYS I  16      38.342-103.128 -50.366  1.00145.67           N  
ATOM   9801  N   ALA I  17      40.596 -98.199 -54.777  1.00117.86           N  
ATOM   9802  CA  ALA I  17      41.927 -97.907 -54.270  1.00122.06           C  
ATOM   9803  C   ALA I  17      41.897 -98.031 -52.752  1.00135.22           C  
ATOM   9804  O   ALA I  17      40.965 -97.546 -52.107  1.00138.58           O  
ATOM   9805  CB  ALA I  17      42.356 -96.514 -54.681  1.00123.33           C  
ATOM   9806  N   MET I  18      42.902 -98.692 -52.184  1.00141.55           N  
ATOM   9807  CA  MET I  18      43.015 -98.805 -50.727  1.00144.60           C  
ATOM   9808  C   MET I  18      43.574 -97.515 -50.116  1.00136.76           C  
ATOM   9809  O   MET I  18      43.388 -97.251 -48.924  1.00135.92           O  
ATOM   9810  CB  MET I  18      43.866-100.020 -50.323  1.00155.88           C  
ATOM   9811  CG  MET I  18      43.191-101.387 -50.541  1.00164.95           C  
ATOM   9812  SD  MET I  18      41.872-101.810 -49.365  1.00232.02           S  
ATOM   9813  CE  MET I  18      42.814-102.339 -47.931  1.00 84.57           C  
ATOM   9814  N   ALA I  19      44.251 -96.721 -50.947  1.00130.66           N  
ATOM   9815  CA  ALA I  19      44.780 -95.417 -50.544  1.00125.92           C  
ATOM   9816  C   ALA I  19      44.442 -94.338 -51.578  1.00121.08           C  
ATOM   9817  O   ALA I  19      44.645 -94.536 -52.779  1.00128.27           O  
ATOM   9818  CB  ALA I  19      46.286 -95.500 -50.320  1.00119.61           C  
ATOM   9819  N   TYR I  20      43.922 -93.207 -51.103  1.00103.83           N  
ATOM   9820  CA  TYR I  20      43.556 -92.080 -51.966  1.00 86.61           C  
ATOM   9821  C   TYR I  20      44.577 -90.950 -51.845  1.00 87.83           C  
ATOM   9822  O   TYR I  20      44.852 -90.476 -50.743  1.00 90.73           O  
ATOM   9823  CB  TYR I  20      42.156 -91.561 -51.617  1.00 83.47           C  
ATOM   9824  CG  TYR I  20      41.038 -92.550 -51.873  1.00 94.30           C  
ATOM   9825  CD1 TYR I  20      40.609 -93.425 -50.874  1.00 88.74           C  
ATOM   9826  CD2 TYR I  20      40.403 -92.605 -53.113  1.00106.57           C  
ATOM   9827  CE1 TYR I  20      39.578 -94.335 -51.106  1.00 96.96           C  
ATOM   9828  CE2 TYR I  20      39.371 -93.511 -53.357  1.00113.78           C  
ATOM   9829  CZ  TYR I  20      38.964 -94.373 -52.350  1.00113.02           C  
ATOM   9830  OH  TYR I  20      37.946 -95.269 -52.593  1.00117.65           O  
ATOM   9831  N   LYS I  21      45.132 -90.522 -52.978  1.00 88.69           N  
ATOM   9832  CA  LYS I  21      46.182 -89.499 -52.991  1.00 77.76           C  
ATOM   9833  C   LYS I  21      45.661 -88.119 -52.618  1.00 75.35           C  
ATOM   9834  O   LYS I  21      44.478 -87.826 -52.791  1.00 69.05           O  
ATOM   9835  CB  LYS I  21      46.864 -89.421 -54.358  1.00 83.57           C  
ATOM   9836  CG  LYS I  21      47.727 -90.615 -54.712  1.00 95.14           C  
ATOM   9837  CD  LYS I  21      49.083 -90.177 -55.254  1.00 95.78           C  
ATOM   9838  CE  LYS I  21      48.991 -89.629 -56.668  1.00 92.37           C  
ATOM   9839  NZ  LYS I  21      50.320 -89.178 -57.167  1.00 94.74           N  
ATOM   9840  N   GLU I  22      46.561 -87.278 -52.112  1.00 80.35           N  
ATOM   9841  CA  GLU I  22      46.233 -85.900 -51.764  1.00 63.49           C  
ATOM   9842  C   GLU I  22      45.782 -85.143 -53.002  1.00 70.85           C  
ATOM   9843  O   GLU I  22      46.497 -85.085 -54.004  1.00 80.72           O  
ATOM   9844  CB  GLU I  22      47.425 -85.199 -51.111  1.00 66.65           C  
ATOM   9845  CG  GLU I  22      47.754 -85.707 -49.713  1.00 88.49           C  
ATOM   9846  CD  GLU I  22      48.688 -84.784 -48.938  1.00106.95           C  
ATOM   9847  OE1 GLU I  22      48.802 -83.589 -49.294  1.00107.24           O  
ATOM   9848  OE2 GLU I  22      49.304 -85.256 -47.958  1.00114.27           O  
ATOM   9849  N   GLY I  23      44.581 -84.584 -52.926  1.00 76.90           N  
ATOM   9850  CA  GLY I  23      43.994 -83.850 -54.035  1.00 74.94           C  
ATOM   9851  C   GLY I  23      42.727 -84.496 -54.556  1.00 82.15           C  
ATOM   9852  O   GLY I  23      42.009 -83.896 -55.357  1.00 89.79           O  
ATOM   9853  N   THR I  24      42.457 -85.722 -54.108  1.00 75.21           N  
ATOM   9854  CA  THR I  24      41.254 -86.453 -54.511  1.00 85.13           C  
ATOM   9855  C   THR I  24      40.001 -85.827 -53.907  1.00 83.55           C  
ATOM   9856  O   THR I  24      40.003 -85.400 -52.751  1.00 83.19           O  
ATOM   9857  CB  THR I  24      41.323 -87.942 -54.116  1.00 87.29           C  
ATOM   9858  OG1 THR I  24      41.853 -88.057 -52.791  1.00100.81           O  
ATOM   9859  CG2 THR I  24      42.212 -88.720 -55.082  1.00 88.39           C  
ATOM   9860  N   MET I  25      38.940 -85.770 -54.702  1.00 79.06           N  
ATOM   9861  CA  MET I  25      37.683 -85.173 -54.270  1.00 76.30           C  
ATOM   9862  C   MET I  25      36.548 -86.184 -54.310  1.00 88.24           C  
ATOM   9863  O   MET I  25      36.479 -87.024 -55.212  1.00100.26           O  
ATOM   9864  CB  MET I  25      37.333 -83.962 -55.140  1.00 62.55           C  
ATOM   9865  CG  MET I  25      38.153 -82.716 -54.840  1.00 62.11           C  
ATOM   9866  SD  MET I  25      38.263 -81.567 -56.229  1.00 85.92           S  
ATOM   9867  CE  MET I  25      36.612 -80.876 -56.270  1.00 88.58           C  
ATOM   9868  N   LEU I  26      35.662 -86.096 -53.325  1.00 78.33           N  
ATOM   9869  CA  LEU I  26      34.470 -86.924 -53.294  1.00 73.58           C  
ATOM   9870  C   LEU I  26      33.244 -86.044 -53.135  1.00 79.70           C  
ATOM   9871  O   LEU I  26      33.109 -85.340 -52.137  1.00 84.66           O  
ATOM   9872  CB  LEU I  26      34.555 -87.940 -52.154  1.00 77.00           C  
ATOM   9873  CG  LEU I  26      33.377 -88.893 -51.938  1.00 83.00           C  
ATOM   9874  CD1 LEU I  26      33.067 -89.693 -53.196  1.00 81.95           C  
ATOM   9875  CD2 LEU I  26      33.674 -89.816 -50.772  1.00 95.40           C  
ATOM   9876  N   ASN I  27      32.363 -86.084 -54.130  1.00 76.64           N  
ATOM   9877  CA  ASN I  27      31.130 -85.305 -54.105  1.00 84.40           C  
ATOM   9878  C   ASN I  27      30.163 -85.784 -53.027  1.00 97.63           C  
ATOM   9879  O   ASN I  27      29.965 -86.987 -52.851  1.00100.28           O  
ATOM   9880  CB  ASN I  27      30.447 -85.337 -55.477  1.00 89.67           C  
ATOM   9881  CG  ASN I  27      30.845 -84.168 -56.365  1.00 93.68           C  
ATOM   9882  OD1 ASN I  27      29.999 -83.574 -57.032  1.00 90.02           O  
ATOM   9883  ND2 ASN I  27      32.132 -83.832 -56.378  1.00 88.79           N  
ATOM   9884  N   CYS I  28      29.575 -84.838 -52.301  1.00103.17           N  
ATOM   9885  CA  CYS I  28      28.578 -85.162 -51.288  1.00111.33           C  
ATOM   9886  C   CYS I  28      27.212 -85.341 -51.947  1.00115.22           C  
ATOM   9887  O   CYS I  28      26.413 -84.402 -52.026  1.00109.92           O  
ATOM   9888  CB  CYS I  28      28.528 -84.085 -50.198  1.00112.28           C  
ATOM   9889  SG  CYS I  28      30.081 -83.841 -49.291  1.00155.14           S  
ATOM   9890  N   GLU I  29      26.964 -86.555 -52.432  1.00127.50           N  
ATOM   9891  CA  GLU I  29      25.702 -86.888 -53.087  1.00141.39           C  
ATOM   9892  C   GLU I  29      24.811 -87.746 -52.197  1.00145.85           C  
ATOM   9893  O   GLU I  29      25.234 -88.789 -51.687  1.00143.88           O  
ATOM   9894  CB  GLU I  29      25.945 -87.576 -54.432  1.00145.25           C  
ATOM   9895  CG  GLU I  29      26.355 -86.622 -55.546  1.00148.58           C  
ATOM   9896  CD  GLU I  29      26.443 -87.292 -56.908  1.00154.20           C  
ATOM   9897  OE1 GLU I  29      26.186 -88.514 -57.007  1.00155.99           O  
ATOM   9898  OE2 GLU I  29      26.771 -86.586 -57.886  1.00153.06           O  
ATOM   9899  N   CYS I  30      23.575 -87.287 -52.020  1.00151.24           N  
ATOM   9900  CA  CYS I  30      22.597 -87.959 -51.175  1.00158.61           C  
ATOM   9901  C   CYS I  30      21.598 -88.754 -52.013  1.00165.75           C  
ATOM   9902  O   CYS I  30      21.338 -88.417 -53.172  1.00159.94           O  
ATOM   9903  CB  CYS I  30      21.857 -86.938 -50.308  1.00157.11           C  
ATOM   9904  SG  CYS I  30      22.919 -85.907 -49.264  1.00182.43           S  
ATOM   9905  N   LYS I  31      21.044 -89.807 -51.413  1.00174.26           N  
ATOM   9906  CA  LYS I  31      20.018 -90.632 -52.051  1.00178.73           C  
ATOM   9907  C   LYS I  31      18.697 -89.865 -52.130  1.00179.26           C  
ATOM   9908  O   LYS I  31      18.551 -88.818 -51.496  1.00181.20           O  
ATOM   9909  CB  LYS I  31      19.841 -91.944 -51.280  1.00183.10           C  
ATOM   9910  CG  LYS I  31      19.473 -93.134 -52.153  1.00187.02           C  
ATOM   9911  CD  LYS I  31      19.753 -94.451 -51.445  1.00188.12           C  
ATOM   9912  CE  LYS I  31      19.647 -95.624 -52.409  1.00186.77           C  
ATOM   9913  NZ  LYS I  31      20.028 -96.914 -51.770  1.00184.60           N  
ATOM   9914  N   ARG I  32      17.743 -90.388 -52.903  1.00177.21           N  
ATOM   9915  CA  ARG I  32      16.449 -89.728 -53.149  1.00175.60           C  
ATOM   9916  C   ARG I  32      15.798 -89.099 -51.913  1.00179.53           C  
ATOM   9917  O   ARG I  32      15.145 -88.057 -52.017  1.00178.53           O  
ATOM   9918  CB  ARG I  32      15.453 -90.701 -53.783  1.00175.51           C  
ATOM   9919  CG  ARG I  32      15.750 -91.104 -55.214  1.00176.44           C  
ATOM   9920  CD  ARG I  32      14.480 -91.614 -55.874  1.00182.21           C  
ATOM   9921  NE  ARG I  32      14.729 -92.754 -56.752  1.00186.40           N  
ATOM   9922  CZ  ARG I  32      14.945 -92.672 -58.062  1.00187.94           C  
ATOM   9923  NH1 ARG I  32      14.948 -91.494 -58.675  1.00188.99           N  
ATOM   9924  NH2 ARG I  32      15.159 -93.776 -58.763  1.00186.11           N  
ATOM   9925  N   GLY I  33      15.975 -89.742 -50.758  1.00179.99           N  
ATOM   9926  CA  GLY I  33      15.364 -89.305 -49.501  1.00181.50           C  
ATOM   9927  C   GLY I  33      15.698 -87.886 -49.074  1.00186.96           C  
ATOM   9928  O   GLY I  33      14.811 -87.129 -48.670  1.00187.63           O  
ATOM   9929  N   PHE I  34      16.975 -87.522 -49.172  1.00189.04           N  
ATOM   9930  CA  PHE I  34      17.444 -86.217 -48.704  1.00183.40           C  
ATOM   9931  C   PHE I  34      18.221 -85.451 -49.774  1.00177.29           C  
ATOM   9932  O   PHE I  34      18.727 -86.035 -50.734  1.00175.55           O  
ATOM   9933  CB  PHE I  34      18.325 -86.378 -47.456  1.00184.53           C  
ATOM   9934  CG  PHE I  34      17.689 -87.178 -46.352  1.00188.36           C  
ATOM   9935  CD1 PHE I  34      17.907 -88.551 -46.256  1.00186.16           C  
ATOM   9936  CD2 PHE I  34      16.882 -86.560 -45.400  1.00190.14           C  
ATOM   9937  CE1 PHE I  34      17.323 -89.298 -45.236  1.00184.66           C  
ATOM   9938  CE2 PHE I  34      16.294 -87.299 -44.374  1.00189.00           C  
ATOM   9939  CZ  PHE I  34      16.516 -88.670 -44.292  1.00186.05           C  
ATOM   9940  N   ARG I  35      18.291 -84.134 -49.600  1.00173.28           N  
ATOM   9941  CA  ARG I  35      19.216 -83.286 -50.344  1.00164.10           C  
ATOM   9942  C   ARG I  35      20.274 -82.796 -49.356  1.00150.25           C  
ATOM   9943  O   ARG I  35      20.121 -82.986 -48.146  1.00154.68           O  
ATOM   9944  CB  ARG I  35      18.481 -82.102 -50.983  1.00169.98           C  
ATOM   9945  CG  ARG I  35      17.566 -82.474 -52.147  1.00179.04           C  
ATOM   9946  CD  ARG I  35      16.990 -81.232 -52.820  1.00185.15           C  
ATOM   9947  NE  ARG I  35      16.114 -81.563 -53.946  1.00188.39           N  
ATOM   9948  CZ  ARG I  35      15.560 -80.669 -54.764  1.00183.52           C  
ATOM   9949  NH1 ARG I  35      15.785 -79.370 -54.598  1.00174.06           N  
ATOM   9950  NH2 ARG I  35      14.779 -81.073 -55.757  1.00185.33           N  
ATOM   9951  N   ARG I  36      21.344 -82.181 -49.859  1.00136.33           N  
ATOM   9952  CA  ARG I  36      22.397 -81.651 -48.989  1.00128.88           C  
ATOM   9953  C   ARG I  36      21.837 -80.571 -48.064  1.00130.22           C  
ATOM   9954  O   ARG I  36      20.860 -79.898 -48.404  1.00136.27           O  
ATOM   9955  CB  ARG I  36      23.563 -81.088 -49.810  1.00123.35           C  
ATOM   9956  CG  ARG I  36      23.469 -79.588 -50.095  1.00126.35           C  
ATOM   9957  CD  ARG I  36      24.785 -79.013 -50.581  1.00122.91           C  
ATOM   9958  NE  ARG I  36      24.865 -79.008 -52.039  1.00119.36           N  
ATOM   9959  CZ  ARG I  36      25.402 -79.976 -52.776  1.00119.54           C  
ATOM   9960  NH1 ARG I  36      25.927 -81.057 -52.210  1.00108.97           N  
ATOM   9961  NH2 ARG I  36      25.416 -79.857 -54.094  1.00132.97           N  
ATOM   9962  N   ILE I  37      22.457 -80.414 -46.898  1.00127.34           N  
ATOM   9963  CA  ILE I  37      22.048 -79.385 -45.942  1.00129.17           C  
ATOM   9964  C   ILE I  37      22.364 -77.992 -46.485  1.00125.41           C  
ATOM   9965  O   ILE I  37      23.414 -77.776 -47.093  1.00122.34           O  
ATOM   9966  CB  ILE I  37      22.691 -79.606 -44.542  1.00139.36           C  
ATOM   9967  CG1 ILE I  37      22.134 -80.887 -43.904  1.00138.44           C  
ATOM   9968  CG2 ILE I  37      22.465 -78.395 -43.626  1.00136.94           C  
ATOM   9969  CD1 ILE I  37      22.613 -81.157 -42.487  1.00137.18           C  
ATOM   9970  N   LYS I  38      21.431 -77.066 -46.275  1.00130.70           N  
ATOM   9971  CA  LYS I  38      21.584 -75.672 -46.683  1.00142.51           C  
ATOM   9972  C   LYS I  38      22.872 -75.080 -46.109  1.00141.38           C  
ATOM   9973  O   LYS I  38      23.128 -75.176 -44.905  1.00135.69           O  
ATOM   9974  CB  LYS I  38      20.362 -74.862 -46.238  1.00149.83           C  
ATOM   9975  CG  LYS I  38      20.084 -73.616 -47.071  1.00148.55           C  
ATOM   9976  CD  LYS I  38      18.607 -73.230 -47.023  1.00139.85           C  
ATOM   9977  CE  LYS I  38      17.778 -74.067 -47.991  1.00125.49           C  
ATOM   9978  NZ  LYS I  38      16.342 -73.688 -47.965  1.00117.98           N  
ATOM   9979  N   SER I  39      23.674 -74.486 -46.995  1.00149.85           N  
ATOM   9980  CA  SER I  39      25.020 -73.963 -46.688  1.00154.03           C  
ATOM   9981  C   SER I  39      25.984 -75.020 -46.125  1.00153.61           C  
ATOM   9982  O   SER I  39      26.918 -74.692 -45.388  1.00158.90           O  
ATOM   9983  CB  SER I  39      24.961 -72.708 -45.792  1.00149.62           C  
ATOM   9984  OG  SER I  39      24.775 -73.042 -44.426  1.00148.59           O  
ATOM   9985  N   GLY I  40      25.754 -76.281 -46.490  1.00141.73           N  
ATOM   9986  CA  GLY I  40      26.631 -77.385 -46.095  1.00140.15           C  
ATOM   9987  C   GLY I  40      27.879 -77.448 -46.957  1.00149.03           C  
ATOM   9988  O   GLY I  40      28.421 -76.412 -47.355  1.00157.32           O  
ATOM   9989  N   SER I  41      28.345 -78.661 -47.242  1.00142.87           N  
ATOM   9990  CA  SER I  41      29.486 -78.850 -48.138  1.00132.83           C  
ATOM   9991  C   SER I  41      29.024 -79.495 -49.442  1.00126.28           C  
ATOM   9992  O   SER I  41      27.849 -79.839 -49.584  1.00125.54           O  
ATOM   9993  CB  SER I  41      30.577 -79.691 -47.469  1.00128.48           C  
ATOM   9994  OG  SER I  41      30.240 -81.065 -47.477  1.00131.96           O  
ATOM   9995  N   LEU I  42      29.944 -79.651 -50.391  1.00118.32           N  
ATOM   9996  CA  LEU I  42      29.613 -80.241 -51.689  1.00106.78           C  
ATOM   9997  C   LEU I  42      30.626 -81.278 -52.178  1.00 97.09           C  
ATOM   9998  O   LEU I  42      30.296 -82.135 -53.001  1.00 99.84           O  
ATOM   9999  CB  LEU I  42      29.355 -79.157 -52.740  1.00 98.46           C  
ATOM  10000  CG  LEU I  42      30.136 -77.847 -52.669  1.00 83.33           C  
ATOM  10001  CD1 LEU I  42      31.268 -77.885 -53.650  1.00 85.10           C  
ATOM  10002  CD2 LEU I  42      29.220 -76.685 -52.988  1.00 81.04           C  
ATOM  10003  N   TYR I  43      31.852 -81.192 -51.669  1.00 88.65           N  
ATOM  10004  CA  TYR I  43      32.844 -82.250 -51.855  1.00 87.17           C  
ATOM  10005  C   TYR I  43      33.724 -82.426 -50.618  1.00 86.57           C  
ATOM  10006  O   TYR I  43      33.825 -81.526 -49.784  1.00 87.96           O  
ATOM  10007  CB  TYR I  43      33.713 -82.001 -53.099  1.00 88.00           C  
ATOM  10008  CG  TYR I  43      34.434 -80.666 -53.112  1.00 86.73           C  
ATOM  10009  CD1 TYR I  43      35.518 -80.418 -52.267  1.00 86.60           C  
ATOM  10010  CD2 TYR I  43      34.040 -79.657 -53.982  1.00 79.85           C  
ATOM  10011  CE1 TYR I  43      36.172 -79.195 -52.277  1.00 85.35           C  
ATOM  10012  CE2 TYR I  43      34.692 -78.435 -54.004  1.00 67.41           C  
ATOM  10013  CZ  TYR I  43      35.754 -78.209 -53.152  1.00 75.71           C  
ATOM  10014  OH  TYR I  43      36.394 -76.991 -53.177  1.00 84.84           O  
ATOM  10015  N   MET I  44      34.347 -83.595 -50.510  1.00 81.21           N  
ATOM  10016  CA  MET I  44      35.382 -83.840 -49.513  1.00 78.70           C  
ATOM  10017  C   MET I  44      36.739 -83.863 -50.202  1.00 81.92           C  
ATOM  10018  O   MET I  44      36.897 -84.468 -51.265  1.00 84.66           O  
ATOM  10019  CB  MET I  44      35.137 -85.159 -48.787  1.00 81.95           C  
ATOM  10020  CG  MET I  44      34.051 -85.095 -47.726  1.00 92.77           C  
ATOM  10021  SD  MET I  44      33.698 -86.703 -46.982  1.00100.92           S  
ATOM  10022  CE  MET I  44      35.210 -87.013 -46.073  1.00 77.97           C  
ATOM  10023  N   LEU I  45      37.716 -83.205 -49.591  1.00 78.21           N  
ATOM  10024  CA  LEU I  45      39.018 -83.021 -50.210  1.00 77.38           C  
ATOM  10025  C   LEU I  45      40.113 -83.624 -49.340  1.00 89.54           C  
ATOM  10026  O   LEU I  45      40.272 -83.248 -48.181  1.00104.97           O  
ATOM  10027  CB  LEU I  45      39.260 -81.526 -50.466  1.00 68.18           C  
ATOM  10028  CG  LEU I  45      40.417 -80.956 -51.311  1.00 83.03           C  
ATOM  10029  CD1 LEU I  45      41.487 -80.313 -50.439  1.00 79.16           C  
ATOM  10030  CD2 LEU I  45      41.032 -81.950 -52.306  1.00 80.71           C  
ATOM  10031  N   CYS I  46      40.853 -84.573 -49.903  1.00 88.04           N  
ATOM  10032  CA  CYS I  46      41.978 -85.178 -49.206  1.00 88.71           C  
ATOM  10033  C   CYS I  46      43.187 -84.263 -49.316  1.00 83.02           C  
ATOM  10034  O   CYS I  46      43.663 -83.978 -50.414  1.00 92.83           O  
ATOM  10035  CB  CYS I  46      42.290 -86.571 -49.768  1.00 96.11           C  
ATOM  10036  SG  CYS I  46      43.900 -87.259 -49.258  1.00108.11           S  
ATOM  10037  N   THR I  47      43.667 -83.796 -48.168  1.00 84.38           N  
ATOM  10038  CA  THR I  47      44.822 -82.901 -48.105  1.00 86.03           C  
ATOM  10039  C   THR I  47      45.533 -83.063 -46.757  1.00 86.44           C  
ATOM  10040  O   THR I  47      45.392 -84.098 -46.109  1.00 90.54           O  
ATOM  10041  CB  THR I  47      44.422 -81.422 -48.390  1.00 79.71           C  
ATOM  10042  OG1 THR I  47      45.595 -80.607 -48.455  1.00 74.61           O  
ATOM  10043  CG2 THR I  47      43.480 -80.879 -47.327  1.00 51.40           C  
ATOM  10044  N   GLY I  48      46.302 -82.057 -46.347  1.00 82.57           N  
ATOM  10045  CA  GLY I  48      46.985 -82.090 -45.059  1.00 84.15           C  
ATOM  10046  C   GLY I  48      48.395 -81.536 -45.093  1.00 95.02           C  
ATOM  10047  O   GLY I  48      48.982 -81.358 -46.164  1.00 95.54           O  
ATOM  10048  N   ASN I  49      48.939 -81.277 -43.907  1.00104.05           N  
ATOM  10049  CA  ASN I  49      50.282 -80.722 -43.761  1.00107.59           C  
ATOM  10050  C   ASN I  49      51.402 -81.738 -44.033  1.00109.14           C  
ATOM  10051  O   ASN I  49      51.152 -82.820 -44.569  1.00103.39           O  
ATOM  10052  CB  ASN I  49      50.445 -80.051 -42.385  1.00104.55           C  
ATOM  10053  CG  ASN I  49      50.438 -81.045 -41.225  1.00 98.92           C  
ATOM  10054  OD1 ASN I  49      51.395 -81.798 -41.016  1.00 89.94           O  
ATOM  10055  ND2 ASN I  49      49.343 -81.044 -40.462  1.00105.80           N  
ATOM  10056  N   SER I  50      52.630 -81.378 -43.659  1.00108.08           N  
ATOM  10057  CA  SER I  50      53.817 -82.197 -43.935  1.00103.47           C  
ATOM  10058  C   SER I  50      53.910 -83.504 -43.134  1.00 98.44           C  
ATOM  10059  O   SER I  50      54.697 -84.387 -43.478  1.00 94.13           O  
ATOM  10060  CB  SER I  50      55.093 -81.367 -43.747  1.00 99.43           C  
ATOM  10061  OG  SER I  50      55.031 -80.592 -42.563  1.00 95.18           O  
ATOM  10062  N   SER I  51      53.108 -83.628 -42.080  1.00 95.26           N  
ATOM  10063  CA  SER I  51      53.145 -84.818 -41.228  1.00104.73           C  
ATOM  10064  C   SER I  51      51.898 -85.698 -41.360  1.00107.74           C  
ATOM  10065  O   SER I  51      52.008 -86.899 -41.610  1.00105.37           O  
ATOM  10066  CB  SER I  51      53.393 -84.431 -39.764  1.00109.02           C  
ATOM  10067  OG  SER I  51      52.516 -83.399 -39.343  1.00111.70           O  
ATOM  10068  N   HIS I  52      50.722 -85.097 -41.205  1.00116.13           N  
ATOM  10069  CA  HIS I  52      49.462 -85.843 -41.197  1.00121.85           C  
ATOM  10070  C   HIS I  52      48.660 -85.595 -42.472  1.00116.17           C  
ATOM  10071  O   HIS I  52      48.743 -84.518 -43.068  1.00111.31           O  
ATOM  10072  CB  HIS I  52      48.624 -85.478 -39.962  1.00128.19           C  
ATOM  10073  CG  HIS I  52      49.354 -85.634 -38.661  1.00137.09           C  
ATOM  10074  ND1 HIS I  52      50.387 -84.802 -38.285  1.00142.91           N  
ATOM  10075  CD2 HIS I  52      49.194 -86.516 -37.646  1.00143.28           C  
ATOM  10076  CE1 HIS I  52      50.840 -85.173 -37.100  1.00149.10           C  
ATOM  10077  NE2 HIS I  52      50.130 -86.207 -36.688  1.00148.82           N  
ATOM  10078  N   SER I  53      47.885 -86.598 -42.881  1.00117.66           N  
ATOM  10079  CA  SER I  53      47.032 -86.505 -44.066  1.00113.50           C  
ATOM  10080  C   SER I  53      45.610 -86.983 -43.750  1.00107.64           C  
ATOM  10081  O   SER I  53      45.426 -88.066 -43.188  1.00104.99           O  
ATOM  10082  CB  SER I  53      47.639 -87.316 -45.216  1.00111.33           C  
ATOM  10083  OG  SER I  53      46.834 -87.255 -46.380  1.00110.58           O  
ATOM  10084  N   SER I  54      44.616 -86.165 -44.105  1.00109.29           N  
ATOM  10085  CA  SER I  54      43.199 -86.464 -43.839  1.00107.00           C  
ATOM  10086  C   SER I  54      42.241 -85.728 -44.787  1.00 93.47           C  
ATOM  10087  O   SER I  54      42.666 -84.910 -45.605  1.00 89.19           O  
ATOM  10088  CB  SER I  54      42.845 -86.124 -42.388  1.00105.71           C  
ATOM  10089  OG  SER I  54      42.725 -84.723 -42.212  1.00100.81           O  
ATOM  10090  N   TRP I  55      40.949 -86.025 -44.665  1.00 81.48           N  
ATOM  10091  CA  TRP I  55      39.916 -85.363 -45.463  1.00 79.64           C  
ATOM  10092  C   TRP I  55      39.451 -84.079 -44.786  1.00 86.78           C  
ATOM  10093  O   TRP I  55      39.475 -83.975 -43.558  1.00 97.06           O  
ATOM  10094  CB  TRP I  55      38.735 -86.302 -45.699  1.00 74.48           C  
ATOM  10095  CG  TRP I  55      39.100 -87.533 -46.473  1.00 82.99           C  
ATOM  10096  CD1 TRP I  55      39.628 -88.689 -45.971  1.00 93.66           C  
ATOM  10097  CD2 TRP I  55      38.972 -87.732 -47.886  1.00 94.21           C  
ATOM  10098  NE1 TRP I  55      39.836 -89.595 -46.981  1.00 99.24           N  
ATOM  10099  CE2 TRP I  55      39.442 -89.035 -48.168  1.00101.82           C  
ATOM  10100  CE3 TRP I  55      38.504 -86.937 -48.943  1.00 86.99           C  
ATOM  10101  CZ2 TRP I  55      39.458 -89.564 -49.465  1.00 97.42           C  
ATOM  10102  CZ3 TRP I  55      38.521 -87.464 -50.232  1.00 86.56           C  
ATOM  10103  CH2 TRP I  55      38.995 -88.766 -50.480  1.00 92.24           C  
ATOM  10104  N   ASP I  56      39.024 -83.106 -45.588  1.00 79.98           N  
ATOM  10105  CA  ASP I  56      38.713 -81.777 -45.070  1.00 91.61           C  
ATOM  10106  C   ASP I  56      37.294 -81.669 -44.502  1.00117.91           C  
ATOM  10107  O   ASP I  56      37.112 -81.633 -43.280  1.00138.82           O  
ATOM  10108  CB  ASP I  56      38.973 -80.697 -46.130  1.00 86.76           C  
ATOM  10109  CG  ASP I  56      39.254 -79.322 -45.523  1.00 97.59           C  
ATOM  10110  OD1 ASP I  56      39.550 -78.385 -46.294  1.00 90.99           O  
ATOM  10111  OD2 ASP I  56      39.185 -79.170 -44.283  1.00106.60           O  
ATOM  10112  N   ASN I  57      36.297 -81.628 -45.381  1.00101.64           N  
ATOM  10113  CA  ASN I  57      34.916 -81.407 -44.955  1.00 94.95           C  
ATOM  10114  C   ASN I  57      34.163 -82.699 -44.641  1.00 96.82           C  
ATOM  10115  O   ASN I  57      34.725 -83.792 -44.737  1.00 94.62           O  
ATOM  10116  CB  ASN I  57      34.166 -80.583 -46.004  1.00102.86           C  
ATOM  10117  CG  ASN I  57      34.821 -79.236 -46.269  1.00102.98           C  
ATOM  10118  OD1 ASN I  57      35.068 -78.456 -45.348  1.00104.26           O  
ATOM  10119  ND2 ASN I  57      35.100 -78.956 -47.537  1.00 95.06           N  
ATOM  10120  N   GLN I  58      32.896 -82.564 -44.254  1.00104.14           N  
ATOM  10121  CA  GLN I  58      32.039 -83.718 -43.985  1.00111.18           C  
ATOM  10122  C   GLN I  58      30.662 -83.555 -44.630  1.00105.78           C  
ATOM  10123  O   GLN I  58      30.024 -82.507 -44.504  1.00 88.91           O  
ATOM  10124  CB  GLN I  58      31.918 -83.971 -42.473  1.00116.75           C  
ATOM  10125  CG  GLN I  58      31.187 -85.266 -42.087  1.00122.53           C  
ATOM  10126  CD  GLN I  58      31.822 -86.517 -42.684  1.00125.02           C  
ATOM  10127  OE1 GLN I  58      32.943 -86.891 -42.334  1.00110.05           O  
ATOM  10128  NE2 GLN I  58      31.096 -87.175 -43.584  1.00135.83           N  
ATOM  10129  N   CYS I  59      30.221 -84.605 -45.320  1.00120.67           N  
ATOM  10130  CA  CYS I  59      28.925 -84.620 -45.999  1.00132.41           C  
ATOM  10131  C   CYS I  59      27.784 -84.938 -45.034  1.00144.85           C  
ATOM  10132  O   CYS I  59      27.957 -85.710 -44.085  1.00147.55           O  
ATOM  10133  CB  CYS I  59      28.927 -85.643 -47.136  1.00131.82           C  
ATOM  10134  SG  CYS I  59      30.352 -85.569 -48.249  1.00133.11           S  
ATOM  10135  N   GLN I  60      26.621 -84.339 -45.290  1.00150.14           N  
ATOM  10136  CA  GLN I  60      25.418 -84.563 -44.485  1.00152.98           C  
ATOM  10137  C   GLN I  60      24.175 -84.658 -45.369  1.00147.85           C  
ATOM  10138  O   GLN I  60      24.038 -83.916 -46.345  1.00141.59           O  
ATOM  10139  CB  GLN I  60      25.234 -83.445 -43.453  1.00155.55           C  
ATOM  10140  CG  GLN I  60      26.313 -83.378 -42.373  1.00151.58           C  
ATOM  10141  CD  GLN I  60      26.021 -82.336 -41.308  1.00138.47           C  
ATOM  10142  OE1 GLN I  60      25.046 -82.446 -40.563  1.00140.51           O  
ATOM  10143  NE2 GLN I  60      26.876 -81.324 -41.222  1.00117.15           N  
ATOM  10144  N   CYS I  61      23.272 -85.570 -45.017  1.00149.91           N  
ATOM  10145  CA  CYS I  61      22.034 -85.770 -45.770  1.00152.62           C  
ATOM  10146  C   CYS I  61      20.815 -85.780 -44.850  1.00145.31           C  
ATOM  10147  O   CYS I  61      19.986 -84.870 -44.890  1.00133.39           O  
ATOM  10148  CB  CYS I  61      22.099 -87.069 -46.579  1.00160.03           C  
ATOM  10149  SG  CYS I  61      23.476 -87.153 -47.756  1.00168.50           S  
ATOM  10150  N   PRO I 101      51.422 -91.731 -44.703  1.00136.18           N  
ATOM  10151  CA  PRO I 101      52.347 -92.114 -45.776  1.00128.66           C  
ATOM  10152  C   PRO I 101      52.498 -91.017 -46.832  1.00118.53           C  
ATOM  10153  O   PRO I 101      53.621 -90.684 -47.217  1.00116.65           O  
ATOM  10154  CB  PRO I 101      51.688 -93.364 -46.386  1.00132.56           C  
ATOM  10155  CG  PRO I 101      50.216 -93.339 -45.911  1.00135.94           C  
ATOM  10156  CD  PRO I 101      50.037 -92.155 -44.980  1.00136.29           C  
ATOM  10157  N   GLY I 102      51.366 -90.466 -47.269  1.00113.65           N  
ATOM  10158  CA  GLY I 102      51.292 -89.451 -48.317  1.00102.43           C  
ATOM  10159  C   GLY I 102      49.897 -89.455 -48.921  1.00104.39           C  
ATOM  10160  O   GLY I 102      49.553 -88.589 -49.729  1.00104.54           O  
ATOM  10161  N   HIS I 103      49.095 -90.438 -48.510  1.00109.06           N  
ATOM  10162  CA  HIS I 103      47.745 -90.659 -49.027  1.00103.07           C  
ATOM  10163  C   HIS I 103      46.742 -90.696 -47.870  1.00104.14           C  
ATOM  10164  O   HIS I 103      47.125 -90.919 -46.720  1.00105.10           O  
ATOM  10165  CB  HIS I 103      47.675 -91.992 -49.790  1.00102.37           C  
ATOM  10166  CG  HIS I 103      48.816 -92.227 -50.736  1.00111.65           C  
ATOM  10167  ND1 HIS I 103      48.628 -92.472 -52.080  1.00112.07           N  
ATOM  10168  CD2 HIS I 103      50.155 -92.273 -50.530  1.00114.08           C  
ATOM  10169  CE1 HIS I 103      49.802 -92.648 -52.662  1.00114.65           C  
ATOM  10170  NE2 HIS I 103      50.745 -92.531 -51.744  1.00115.76           N  
ATOM  10171  N   CYS I 104      45.465 -90.476 -48.180  1.00105.25           N  
ATOM  10172  CA  CYS I 104      44.382 -90.612 -47.200  1.00101.74           C  
ATOM  10173  C   CYS I 104      43.834 -92.039 -47.201  1.00104.80           C  
ATOM  10174  O   CYS I 104      44.145 -92.832 -48.093  1.00106.52           O  
ATOM  10175  CB  CYS I 104      43.237 -89.637 -47.503  1.00103.27           C  
ATOM  10176  SG  CYS I 104      43.614 -87.873 -47.335  1.00150.11           S  
ATOM  10177  N   ARG I 105      43.014 -92.353 -46.199  1.00112.70           N  
ATOM  10178  CA  ARG I 105      42.337 -93.650 -46.108  1.00118.03           C  
ATOM  10179  C   ARG I 105      40.878 -93.529 -46.557  1.00106.23           C  
ATOM  10180  O   ARG I 105      40.440 -92.457 -46.980  1.00101.80           O  
ATOM  10181  CB  ARG I 105      42.422 -94.209 -44.679  1.00128.60           C  
ATOM  10182  CG  ARG I 105      43.836 -94.550 -44.210  1.00132.71           C  
ATOM  10183  CD  ARG I 105      43.850 -94.997 -42.751  1.00131.60           C  
ATOM  10184  NE  ARG I 105      45.186 -94.896 -42.161  1.00131.46           N  
ATOM  10185  CZ  ARG I 105      46.061 -95.897 -42.080  1.00129.90           C  
ATOM  10186  NH1 ARG I 105      45.756 -97.103 -42.547  1.00127.33           N  
ATOM  10187  NH2 ARG I 105      47.248 -95.689 -41.524  1.00125.46           N  
ATOM  10188  N   GLU I 106      40.135 -94.630 -46.465  1.00108.09           N  
ATOM  10189  CA  GLU I 106      38.726 -94.663 -46.857  1.00123.88           C  
ATOM  10190  C   GLU I 106      37.866 -93.778 -45.944  1.00129.23           C  
ATOM  10191  O   GLU I 106      37.997 -93.839 -44.718  1.00128.53           O  
ATOM  10192  CB  GLU I 106      38.206 -96.108 -46.847  1.00132.14           C  
ATOM  10193  CG  GLU I 106      36.844 -96.306 -47.510  1.00135.11           C  
ATOM  10194  CD  GLU I 106      36.896 -96.166 -49.022  1.00141.41           C  
ATOM  10195  OE1 GLU I 106      37.820 -96.733 -49.645  1.00140.36           O  
ATOM  10196  OE2 GLU I 106      36.007 -95.494 -49.588  1.00145.90           O  
ATOM  10197  N   PRO I 107      36.997 -92.943 -46.544  1.00126.57           N  
ATOM  10198  CA  PRO I 107      36.080 -92.095 -45.782  1.00125.55           C  
ATOM  10199  C   PRO I 107      34.931 -92.901 -45.167  1.00134.24           C  
ATOM  10200  O   PRO I 107      34.535 -93.926 -45.731  1.00139.90           O  
ATOM  10201  CB  PRO I 107      35.536 -91.125 -46.840  1.00123.10           C  
ATOM  10202  CG  PRO I 107      36.462 -91.243 -48.005  1.00121.42           C  
ATOM  10203  CD  PRO I 107      36.926 -92.653 -47.985  1.00124.15           C  
ATOM  10204  N   PRO I 108      34.397 -92.443 -44.015  1.00133.19           N  
ATOM  10205  CA  PRO I 108      33.296 -93.146 -43.357  1.00131.94           C  
ATOM  10206  C   PRO I 108      31.938 -92.798 -43.974  1.00125.02           C  
ATOM  10207  O   PRO I 108      31.700 -91.634 -44.305  1.00122.81           O  
ATOM  10208  CB  PRO I 108      33.367 -92.645 -41.904  1.00134.43           C  
ATOM  10209  CG  PRO I 108      34.453 -91.588 -41.864  1.00131.44           C  
ATOM  10210  CD  PRO I 108      34.787 -91.233 -43.271  1.00127.57           C  
ATOM  10211  N   PRO I 109      31.050 -93.802 -44.125  1.00116.36           N  
ATOM  10212  CA  PRO I 109      29.731 -93.607 -44.739  1.00115.09           C  
ATOM  10213  C   PRO I 109      28.825 -92.659 -43.948  1.00123.12           C  
ATOM  10214  O   PRO I 109      29.107 -92.354 -42.786  1.00124.67           O  
ATOM  10215  CB  PRO I 109      29.136 -95.022 -44.749  1.00105.58           C  
ATOM  10216  CG  PRO I 109      30.305 -95.932 -44.649  1.00105.40           C  
ATOM  10217  CD  PRO I 109      31.274 -95.215 -43.770  1.00108.93           C  
ATOM  10218  N   TRP I 110      27.753 -92.196 -44.591  1.00128.25           N  
ATOM  10219  CA  TRP I 110      26.771 -91.312 -43.956  1.00134.23           C  
ATOM  10220  C   TRP I 110      25.344 -91.589 -44.449  1.00134.57           C  
ATOM  10221  O   TRP I 110      24.402 -91.591 -43.653  1.00127.85           O  
ATOM  10222  CB  TRP I 110      27.150 -89.833 -44.153  1.00139.70           C  
ATOM  10223  CG  TRP I 110      27.239 -89.392 -45.597  1.00148.15           C  
ATOM  10224  CD1 TRP I 110      26.244 -88.823 -46.344  1.00152.83           C  
ATOM  10225  CD2 TRP I 110      28.382 -89.480 -46.458  1.00148.16           C  
ATOM  10226  NE1 TRP I 110      26.694 -88.559 -47.616  1.00149.34           N  
ATOM  10227  CE2 TRP I 110      28.003 -88.952 -47.714  1.00145.86           C  
ATOM  10228  CE3 TRP I 110      29.688 -89.960 -46.294  1.00149.10           C  
ATOM  10229  CZ2 TRP I 110      28.883 -88.887 -48.799  1.00140.56           C  
ATOM  10230  CZ3 TRP I 110      30.563 -89.894 -47.373  1.00146.86           C  
ATOM  10231  CH2 TRP I 110      30.155 -89.361 -48.610  1.00141.28           C  
ATOM  10232  N   GLU I 111      25.214 -91.821 -45.759  1.00142.07           N  
ATOM  10233  CA  GLU I 111      23.951 -92.129 -46.455  1.00146.38           C  
ATOM  10234  C   GLU I 111      24.066 -91.690 -47.920  1.00148.77           C  
ATOM  10235  O   GLU I 111      23.402 -90.743 -48.355  1.00134.95           O  
ATOM  10236  CB  GLU I 111      22.742 -91.465 -45.786  1.00154.13           C  
ATOM  10237  CG  GLU I 111      21.417 -92.172 -46.063  1.00170.13           C  
ATOM  10238  CD  GLU I 111      20.333 -91.823 -45.052  1.00178.82           C  
ATOM  10239  OE1 GLU I 111      20.362 -90.704 -44.493  1.00183.56           O  
ATOM  10240  OE2 GLU I 111      19.445 -92.673 -44.822  1.00177.29           O  
ATOM  10241  N   ASN I 112      24.912 -92.385 -48.673  1.00160.65           N  
ATOM  10242  CA  ASN I 112      25.116 -92.075 -50.083  1.00162.22           C  
ATOM  10243  C   ASN I 112      25.048 -93.319 -50.962  1.00164.82           C  
ATOM  10244  O   ASN I 112      25.048 -94.444 -50.463  1.00174.59           O  
ATOM  10245  CB  ASN I 112      26.454 -91.360 -50.286  1.00166.03           C  
ATOM  10246  CG  ASN I 112      27.590 -92.026 -49.536  1.00166.14           C  
ATOM  10247  OD1 ASN I 112      28.118 -93.051 -49.968  1.00160.42           O  
ATOM  10248  ND2 ASN I 112      27.973 -91.446 -48.404  1.00169.09           N  
ATOM  10249  N   GLU I 113      24.991 -93.109 -52.273  1.00160.93           N  
ATOM  10250  CA  GLU I 113      24.926 -94.213 -53.223  1.00167.75           C  
ATOM  10251  C   GLU I 113      26.083 -95.185 -53.017  1.00178.51           C  
ATOM  10252  O   GLU I 113      27.203 -94.777 -52.711  1.00178.40           O  
ATOM  10253  CB  GLU I 113      24.934 -93.685 -54.659  1.00166.20           C  
ATOM  10254  CG  GLU I 113      23.636 -93.922 -55.414  1.00165.75           C  
ATOM  10255  CD  GLU I 113      22.532 -92.974 -54.989  1.00162.99           C  
ATOM  10256  OE1 GLU I 113      22.802 -91.760 -54.870  1.00168.13           O  
ATOM  10257  OE2 GLU I 113      21.395 -93.443 -54.772  1.00150.82           O  
ATOM  10258  N   ALA I 114      25.804 -96.474 -53.185  1.00190.22           N  
ATOM  10259  CA  ALA I 114      26.819 -97.506 -53.015  1.00195.87           C  
ATOM  10260  C   ALA I 114      27.499 -97.835 -54.340  1.00206.46           C  
ATOM  10261  O   ALA I 114      28.133 -98.881 -54.480  1.00211.26           O  
ATOM  10262  CB  ALA I 114      26.206 -98.758 -52.406  1.00187.63           C  
ATOM  10263  N   THR I 115      27.363 -96.936 -55.309  1.00206.09           N  
ATOM  10264  CA  THR I 115      27.964 -97.130 -56.623  1.00202.95           C  
ATOM  10265  C   THR I 115      29.390 -96.593 -56.662  1.00203.67           C  
ATOM  10266  O   THR I 115      29.708 -95.704 -57.453  1.00206.45           O  
ATOM  10267  CB  THR I 115      27.137 -96.446 -57.728  1.00195.89           C  
ATOM  10268  OG1 THR I 115      25.751 -96.767 -57.560  1.00197.33           O  
ATOM  10269  CG2 THR I 115      27.598 -96.909 -59.102  1.00190.28           C  
ATOM  10270  N   GLU I 116      30.246 -97.137 -55.803  1.00198.36           N  
ATOM  10271  CA  GLU I 116      31.640 -96.713 -55.737  1.00188.19           C  
ATOM  10272  C   GLU I 116      31.750 -95.196 -55.636  1.00177.22           C  
ATOM  10273  O   GLU I 116      32.847 -94.639 -55.675  1.00176.36           O  
ATOM  10274  CB  GLU I 116      32.411 -97.216 -56.959  1.00187.77           C  
ATOM  10275  CG  GLU I 116      32.826 -98.676 -56.873  1.00189.57           C  
ATOM  10276  CD  GLU I 116      32.829 -99.361 -58.226  1.00191.64           C  
ATOM  10277  OE1 GLU I 116      32.120 -98.885 -59.137  1.00192.01           O  
ATOM  10278  OE2 GLU I 116      33.541-100.376 -58.378  1.00191.03           O  
ATOM  10279  N   ARG I 117      30.606 -94.532 -55.505  1.00162.80           N  
ATOM  10280  CA  ARG I 117      30.571 -93.063 -55.397  1.00145.48           C  
ATOM  10281  C   ARG I 117      31.205 -92.344 -56.599  1.00146.54           C  
ATOM  10282  O   ARG I 117      31.764 -92.983 -57.497  1.00152.62           O  
ATOM  10283  CB  ARG I 117      31.196 -92.582 -54.077  1.00134.52           C  
ATOM  10284  CG  ARG I 117      30.835 -93.411 -52.849  1.00131.03           C  
ATOM  10285  CD  ARG I 117      31.381 -92.781 -51.581  1.00121.77           C  
ATOM  10286  NE  ARG I 117      32.025 -93.767 -50.716  1.00118.26           N  
ATOM  10287  CZ  ARG I 117      32.308 -93.577 -49.429  1.00116.01           C  
ATOM  10288  NH1 ARG I 117      31.993 -92.438 -48.828  1.00101.98           N  
ATOM  10289  NH2 ARG I 117      32.900 -94.538 -48.735  1.00125.73           N  
ATOM  10290  N   ILE I 118      31.102 -91.017 -56.619  1.00134.26           N  
ATOM  10291  CA  ILE I 118      31.705 -90.220 -57.690  1.00124.92           C  
ATOM  10292  C   ILE I 118      32.984 -89.531 -57.200  1.00117.80           C  
ATOM  10293  O   ILE I 118      32.945 -88.432 -56.634  1.00114.84           O  
ATOM  10294  CB  ILE I 118      30.693 -89.223 -58.326  1.00156.28           C  
ATOM  10295  CG1 ILE I 118      29.478 -89.988 -58.872  1.00160.55           C  
ATOM  10296  CG2 ILE I 118      31.363 -88.395 -59.435  1.00152.82           C  
ATOM  10297  CD1 ILE I 118      28.369 -89.117 -59.443  1.00163.45           C  
ATOM  10298  N   TYR I 119      34.110 -90.208 -57.414  1.00106.22           N  
ATOM  10299  CA  TYR I 119      35.424 -89.689 -57.053  1.00 98.63           C  
ATOM  10300  C   TYR I 119      36.006 -88.848 -58.183  1.00 97.93           C  
ATOM  10301  O   TYR I 119      35.683 -89.057 -59.352  1.00 98.47           O  
ATOM  10302  CB  TYR I 119      36.390 -90.839 -56.750  1.00100.79           C  
ATOM  10303  CG  TYR I 119      36.188 -91.539 -55.421  1.00115.49           C  
ATOM  10304  CD1 TYR I 119      35.661 -92.830 -55.363  1.00128.49           C  
ATOM  10305  CD2 TYR I 119      36.548 -90.922 -54.221  1.00113.15           C  
ATOM  10306  CE1 TYR I 119      35.485 -93.484 -54.141  1.00132.82           C  
ATOM  10307  CE2 TYR I 119      36.373 -91.565 -52.996  1.00110.70           C  
ATOM  10308  CZ  TYR I 119      35.844 -92.844 -52.964  1.00122.52           C  
ATOM  10309  OH  TYR I 119      35.673 -93.482 -51.756  1.00122.72           O  
ATOM  10310  N   HIS I 120      36.861 -87.893 -57.824  1.00 88.39           N  
ATOM  10311  CA  HIS I 120      37.700 -87.200 -58.796  1.00 81.53           C  
ATOM  10312  C   HIS I 120      39.153 -87.471 -58.428  1.00 81.51           C  
ATOM  10313  O   HIS I 120      39.716 -86.816 -57.550  1.00 86.66           O  
ATOM  10314  CB  HIS I 120      37.414 -85.694 -58.816  1.00 81.78           C  
ATOM  10315  CG  HIS I 120      37.798 -85.019 -60.099  1.00 90.23           C  
ATOM  10316  ND1 HIS I 120      37.097 -83.950 -60.615  1.00 95.01           N  
ATOM  10317  CD2 HIS I 120      38.798 -85.270 -60.977  1.00 89.89           C  
ATOM  10318  CE1 HIS I 120      37.655 -83.565 -61.749  1.00 86.18           C  
ATOM  10319  NE2 HIS I 120      38.689 -84.349 -61.992  1.00 86.65           N  
ATOM  10320  N   PHE I 121      39.745 -88.456 -59.098  1.00 75.65           N  
ATOM  10321  CA  PHE I 121      41.087 -88.929 -58.775  1.00 78.06           C  
ATOM  10322  C   PHE I 121      42.175 -87.970 -59.247  1.00 80.24           C  
ATOM  10323  O   PHE I 121      41.907 -87.039 -60.007  1.00 94.86           O  
ATOM  10324  CB  PHE I 121      41.322 -90.313 -59.389  1.00101.65           C  
ATOM  10325  CG  PHE I 121      40.418 -91.383 -58.846  1.00108.75           C  
ATOM  10326  CD1 PHE I 121      39.302 -91.798 -59.566  1.00107.39           C  
ATOM  10327  CD2 PHE I 121      40.685 -91.982 -57.615  1.00106.79           C  
ATOM  10328  CE1 PHE I 121      38.461 -92.793 -59.069  1.00107.21           C  
ATOM  10329  CE2 PHE I 121      39.852 -92.975 -57.107  1.00104.89           C  
ATOM  10330  CZ  PHE I 121      38.737 -93.383 -57.836  1.00105.34           C  
ATOM  10331  N   VAL I 122      43.400 -88.204 -58.784  1.00 79.84           N  
ATOM  10332  CA  VAL I 122      44.559 -87.448 -59.257  1.00 90.29           C  
ATOM  10333  C   VAL I 122      45.497 -88.340 -60.074  1.00 89.42           C  
ATOM  10334  O   VAL I 122      45.367 -89.565 -60.051  1.00 95.39           O  
ATOM  10335  CB  VAL I 122      45.326 -86.733 -58.103  1.00 92.24           C  
ATOM  10336  CG1 VAL I 122      44.455 -85.676 -57.457  1.00 55.96           C  
ATOM  10337  CG2 VAL I 122      45.807 -87.721 -57.069  1.00 96.39           C  
ATOM  10338  N   VAL I 123      46.428 -87.721 -60.799  1.00 87.72           N  
ATOM  10339  CA  VAL I 123      47.375 -88.450 -61.643  1.00 98.58           C  
ATOM  10340  C   VAL I 123      48.324 -89.277 -60.785  1.00112.43           C  
ATOM  10341  O   VAL I 123      48.939 -88.759 -59.851  1.00119.18           O  
ATOM  10342  CB  VAL I 123      48.179 -87.500 -62.572  1.00 90.31           C  
ATOM  10343  CG1 VAL I 123      49.350 -88.226 -63.232  1.00 87.59           C  
ATOM  10344  CG2 VAL I 123      47.275 -86.909 -63.632  1.00103.12           C  
ATOM  10345  N   GLY I 124      48.424 -90.563 -61.112  1.00114.11           N  
ATOM  10346  CA  GLY I 124      49.297 -91.490 -60.398  1.00109.23           C  
ATOM  10347  C   GLY I 124      48.535 -92.407 -59.462  1.00108.01           C  
ATOM  10348  O   GLY I 124      49.140 -93.177 -58.713  1.00105.26           O  
ATOM  10349  N   GLN I 125      47.207 -92.322 -59.505  1.00105.81           N  
ATOM  10350  CA  GLN I 125      46.345 -93.136 -58.655  1.00102.53           C  
ATOM  10351  C   GLN I 125      46.221 -94.554 -59.200  1.00109.16           C  
ATOM  10352  O   GLN I 125      45.968 -94.749 -60.390  1.00109.92           O  
ATOM  10353  CB  GLN I 125      44.959 -92.496 -58.528  1.00 99.68           C  
ATOM  10354  CG  GLN I 125      44.054 -93.129 -57.473  1.00114.93           C  
ATOM  10355  CD  GLN I 125      44.420 -92.726 -56.052  1.00119.56           C  
ATOM  10356  OE1 GLN I 125      45.449 -93.141 -55.515  1.00110.24           O  
ATOM  10357  NE2 GLN I 125      43.566 -91.919 -55.433  1.00121.78           N  
ATOM  10358  N   MET I 126      46.409 -95.535 -58.319  1.00111.24           N  
ATOM  10359  CA  MET I 126      46.209 -96.941 -58.658  1.00120.36           C  
ATOM  10360  C   MET I 126      44.823 -97.412 -58.237  1.00126.54           C  
ATOM  10361  O   MET I 126      44.298 -96.975 -57.212  1.00132.59           O  
ATOM  10362  CB  MET I 126      47.260 -97.822 -57.981  1.00127.25           C  
ATOM  10363  CG  MET I 126      48.601 -97.888 -58.690  1.00132.06           C  
ATOM  10364  SD  MET I 126      49.486 -99.405 -58.266  1.00170.42           S  
ATOM  10365  CE  MET I 126      51.148 -99.005 -58.810  1.00172.25           C  
ATOM  10366  N   VAL I 127      44.239 -98.305 -59.032  1.00132.61           N  
ATOM  10367  CA  VAL I 127      42.963 -98.942 -58.688  1.00142.15           C  
ATOM  10368  C   VAL I 127      43.031-100.463 -58.859  1.00150.31           C  
ATOM  10369  O   VAL I 127      43.569-100.963 -59.849  1.00158.45           O  
ATOM  10370  CB  VAL I 127      41.762 -98.349 -59.481  1.00141.82           C  
ATOM  10371  CG1 VAL I 127      41.376 -96.983 -58.925  1.00142.23           C  
ATOM  10372  CG2 VAL I 127      42.061 -98.265 -60.979  1.00136.75           C  
ATOM  10373  N   TYR I 128      42.487-101.187 -57.884  1.00144.95           N  
ATOM  10374  CA  TYR I 128      42.545-102.649 -57.873  1.00141.89           C  
ATOM  10375  C   TYR I 128      41.183-103.274 -58.144  1.00146.01           C  
ATOM  10376  O   TYR I 128      40.171-102.844 -57.589  1.00151.82           O  
ATOM  10377  CB  TYR I 128      43.096-103.155 -56.537  1.00141.56           C  
ATOM  10378  CG  TYR I 128      44.507-102.699 -56.241  1.00143.09           C  
ATOM  10379  CD1 TYR I 128      44.746-101.518 -55.538  1.00137.61           C  
ATOM  10380  CD2 TYR I 128      45.603-103.450 -56.662  1.00148.29           C  
ATOM  10381  CE1 TYR I 128      46.040-101.095 -55.265  1.00134.74           C  
ATOM  10382  CE2 TYR I 128      46.901-103.036 -56.394  1.00144.88           C  
ATOM  10383  CZ  TYR I 128      47.112-101.859 -55.695  1.00136.05           C  
ATOM  10384  OH  TYR I 128      48.395-101.445 -55.425  1.00128.18           O  
ATOM  10385  N   TYR I 129      41.173-104.297 -58.994  1.00145.29           N  
ATOM  10386  CA  TYR I 129      39.939-104.968 -59.391  1.00150.60           C  
ATOM  10387  C   TYR I 129      39.710-106.262 -58.610  1.00157.35           C  
ATOM  10388  O   TYR I 129      40.652-107.008 -58.330  1.00149.25           O  
ATOM  10389  CB  TYR I 129      39.952-105.266 -60.894  1.00153.43           C  
ATOM  10390  CG  TYR I 129      40.063-104.043 -61.783  1.00153.20           C  
ATOM  10391  CD1 TYR I 129      38.927-103.324 -62.157  1.00152.86           C  
ATOM  10392  CD2 TYR I 129      41.301-103.616 -62.265  1.00153.25           C  
ATOM  10393  CE1 TYR I 129      39.022-102.204 -62.979  1.00149.15           C  
ATOM  10394  CE2 TYR I 129      41.407-102.497 -63.088  1.00152.19           C  
ATOM  10395  CZ  TYR I 129      40.262-101.797 -63.439  1.00152.16           C  
ATOM  10396  OH  TYR I 129      40.356-100.691 -64.252  1.00157.66           O  
ATOM  10397  N   GLN I 130      38.448-106.512 -58.264  1.00168.28           N  
ATOM  10398  CA  GLN I 130      38.024-107.752 -57.613  1.00172.00           C  
ATOM  10399  C   GLN I 130      36.745-108.269 -58.264  1.00173.61           C  
ATOM  10400  O   GLN I 130      35.703-107.611 -58.195  1.00172.17           O  
ATOM  10401  CB  GLN I 130      37.785-107.531 -56.115  1.00172.40           C  
ATOM  10402  CG  GLN I 130      39.040-107.552 -55.254  1.00175.12           C  
ATOM  10403  CD  GLN I 130      38.733-107.463 -53.766  1.00176.30           C  
ATOM  10404  OE1 GLN I 130      38.963-108.414 -53.018  1.00174.62           O  
ATOM  10405  NE2 GLN I 130      38.207-106.320 -53.333  1.00174.38           N  
ATOM  10406  N   CYS I 131      36.826-109.441 -58.894  1.00177.75           N  
ATOM  10407  CA  CYS I 131      35.667-110.041 -59.566  1.00179.10           C  
ATOM  10408  C   CYS I 131      34.588-110.482 -58.575  1.00184.60           C  
ATOM  10409  O   CYS I 131      34.880-111.155 -57.584  1.00186.15           O  
ATOM  10410  CB  CYS I 131      36.081-111.189 -60.498  1.00175.99           C  
ATOM  10411  SG  CYS I 131      37.454-112.216 -59.925  1.00170.27           S  
ATOM  10412  N   VAL I 132      33.347-110.085 -58.856  1.00189.37           N  
ATOM  10413  CA  VAL I 132      32.209-110.307 -57.955  1.00197.61           C  
ATOM  10414  C   VAL I 132      31.862-111.791 -57.836  1.00206.70           C  
ATOM  10415  O   VAL I 132      31.668-112.472 -58.844  1.00211.42           O  
ATOM  10416  CB  VAL I 132      30.949-109.508 -58.406  1.00155.77           C  
ATOM  10417  CG1 VAL I 132      29.805-109.669 -57.404  1.00153.92           C  
ATOM  10418  CG2 VAL I 132      31.279-108.034 -58.591  1.00152.67           C  
ATOM  10419  N   GLN I 133      31.810-112.245 -56.588  1.00208.96           N  
ATOM  10420  CA  GLN I 133      31.537-113.626 -56.237  1.00212.43           C  
ATOM  10421  C   GLN I 133      32.488-114.567 -56.924  1.00218.61           C  
ATOM  10422  O   GLN I 133      32.066-115.466 -57.652  1.00221.19           O  
ATOM  10423  CB  GLN I 133      30.094-114.009 -56.533  1.00206.01           C  
ATOM  10424  CG  GLN I 133      29.434-114.546 -55.314  1.00200.75           C  
ATOM  10425  CD  GLN I 133      30.438-114.766 -54.206  1.00196.32           C  
ATOM  10426  OE1 GLN I 133      31.593-115.091 -54.467  1.00198.47           O  
ATOM  10427  NE2 GLN I 133      30.010-114.585 -52.964  1.00189.76           N  
ATOM  10428  N   GLY I 134      33.686-114.625 -56.550  1.00217.64           N  
ATOM  10429  CA  GLY I 134      34.868-115.132 -57.277  1.00216.33           C  
ATOM  10430  C   GLY I 134      34.497-116.116 -58.391  1.00219.24           C  
ATOM  10431  O   GLY I 134      33.846-117.167 -58.144  1.00224.12           O  
ATOM  10432  N   TYR I 135      34.651-115.643 -59.615  1.00216.55           N  
ATOM  10433  CA  TYR I 135      34.122-116.348 -60.782  1.00220.63           C  
ATOM  10434  C   TYR I 135      35.204-116.929 -61.690  1.00221.70           C  
ATOM  10435  O   TYR I 135      35.322-118.173 -61.786  1.00228.44           O  
ATOM  10436  CB  TYR I 135      33.243-115.416 -61.617  1.00219.69           C  
ATOM  10437  CG  TYR I 135      31.816-115.889 -61.764  1.00223.85           C  
ATOM  10438  CD1 TYR I 135      31.511-117.245 -61.752  1.00230.28           C  
ATOM  10439  CD2 TYR I 135      30.774-114.989 -61.912  1.00219.58           C  
ATOM  10440  CE1 TYR I 135      30.210-117.686 -61.886  1.00229.69           C  
ATOM  10441  CE2 TYR I 135      29.468-115.419 -62.046  1.00223.04           C  
ATOM  10442  CZ  TYR I 135      29.191-116.769 -62.032  1.00226.50           C  
ATOM  10443  OH  TYR I 135      27.892-117.203 -62.165  1.00223.88           O  
ATOM  10444  N   ARG I 136      36.062-116.149 -62.222  1.00209.84           N  
ATOM  10445  CA  ARG I 136      36.959-116.599 -63.237  1.00198.44           C  
ATOM  10446  C   ARG I 136      38.219-115.797 -63.197  1.00180.74           C  
ATOM  10447  O   ARG I 136      38.233-114.662 -63.634  1.00169.65           O  
ATOM  10448  CB  ARG I 136      36.287-116.415 -64.589  1.00197.44           C  
ATOM  10449  CG  ARG I 136      35.138-115.423 -64.565  1.00190.84           C  
ATOM  10450  CD  ARG I 136      33.807-116.124 -64.341  1.00187.80           C  
ATOM  10451  NE  ARG I 136      33.435-116.999 -65.453  1.00180.26           N  
ATOM  10452  CZ  ARG I 136      32.490-117.931 -65.388  1.00170.77           C  
ATOM  10453  NH1 ARG I 136      31.812-118.117 -64.268  1.00168.02           N  
ATOM  10454  NH2 ARG I 136      32.219-118.676 -66.446  1.00164.75           N  
ATOM  10455  N   ALA I 137      39.307-116.356 -62.702  1.00176.14           N  
ATOM  10456  CA  ALA I 137      40.509-115.552 -62.907  1.00170.09           C  
ATOM  10457  C   ALA I 137      41.355-116.141 -64.038  1.00176.33           C  
ATOM  10458  O   ALA I 137      42.522-116.491 -63.843  1.00172.17           O  
ATOM  10459  CB  ALA I 137      41.314-115.452 -61.612  1.00161.96           C  
ATOM  10460  N   LEU I 138      40.744-116.248 -65.219  1.00187.46           N  
ATOM  10461  CA  LEU I 138      41.381-116.821 -66.409  1.00192.54           C  
ATOM  10462  C   LEU I 138      42.623-116.027 -66.815  1.00198.85           C  
ATOM  10463  O   LEU I 138      42.607-114.793 -66.786  1.00204.69           O  
ATOM  10464  CB  LEU I 138      40.378-116.872 -67.571  1.00183.65           C  
ATOM  10465  CG  LEU I 138      40.760-117.566 -68.884  1.00175.76           C  
ATOM  10466  CD1 LEU I 138      40.754-119.085 -68.734  1.00178.48           C  
ATOM  10467  CD2 LEU I 138      39.820-117.138 -70.001  1.00166.53           C  
ATOM  10468  N   HIS I 139      43.688-116.744 -67.189  1.00193.93           N  
ATOM  10469  CA  HIS I 139      44.982-116.141 -67.537  1.00186.11           C  
ATOM  10470  C   HIS I 139      45.365-115.107 -66.472  1.00186.59           C  
ATOM  10471  O   HIS I 139      45.623-113.941 -66.783  1.00192.53           O  
ATOM  10472  CB  HIS I 139      44.924-115.505 -68.937  1.00176.23           C  
ATOM  10473  CG  HIS I 139      46.263-115.317 -69.585  1.00171.78           C  
ATOM  10474  ND1 HIS I 139      46.597-115.909 -70.784  1.00176.09           N  
ATOM  10475  CD2 HIS I 139      47.346-114.596 -69.208  1.00167.31           C  
ATOM  10476  CE1 HIS I 139      47.828-115.564 -71.117  1.00174.64           C  
ATOM  10477  NE2 HIS I 139      48.306-114.769 -70.176  1.00169.39           N  
ATOM  10478  N   ARG I 140      45.388-115.549 -65.213  1.00178.18           N  
ATOM  10479  CA  ARG I 140      45.512-114.647 -64.063  1.00172.53           C  
ATOM  10480  C   ARG I 140      46.820-113.843 -64.063  1.00171.33           C  
ATOM  10481  O   ARG I 140      47.828-114.270 -64.634  1.00171.25           O  
ATOM  10482  CB  ARG I 140      45.300-115.411 -62.737  1.00171.63           C  
ATOM  10483  CG  ARG I 140      46.561-115.825 -61.969  1.00173.25           C  
ATOM  10484  CD  ARG I 140      46.870-114.830 -60.838  1.00170.12           C  
ATOM  10485  NE  ARG I 140      48.251-114.868 -60.337  1.00167.41           N  
ATOM  10486  CZ  ARG I 140      49.359-114.909 -61.082  1.00165.25           C  
ATOM  10487  NH1 ARG I 140      49.306-114.908 -62.408  1.00168.55           N  
ATOM  10488  NH2 ARG I 140      50.543-114.940 -60.487  1.00158.94           N  
ATOM  10489  N   GLY I 141      46.777-112.672 -63.428  1.00169.01           N  
ATOM  10490  CA  GLY I 141      47.944-111.802 -63.283  1.00169.03           C  
ATOM  10491  C   GLY I 141      47.696-110.690 -62.276  1.00171.40           C  
ATOM  10492  O   GLY I 141      46.852-110.836 -61.388  1.00174.15           O  
ATOM  10493  N   PRO I 142      48.442-109.573 -62.394  1.00170.14           N  
ATOM  10494  CA  PRO I 142      48.189-108.401 -61.551  1.00170.93           C  
ATOM  10495  C   PRO I 142      46.928-107.647 -61.986  1.00174.34           C  
ATOM  10496  O   PRO I 142      46.745-107.381 -63.178  1.00172.28           O  
ATOM  10497  CB  PRO I 142      49.439-107.532 -61.766  1.00165.17           C  
ATOM  10498  CG  PRO I 142      50.462-108.447 -62.378  1.00162.96           C  
ATOM  10499  CD  PRO I 142      49.668-109.411 -63.193  1.00166.47           C  
ATOM  10500  N   ALA I 143      46.072-107.317 -61.019  1.00175.97           N  
ATOM  10501  CA  ALA I 143      44.818-106.609 -61.288  1.00171.50           C  
ATOM  10502  C   ALA I 143      44.880-105.151 -60.823  1.00170.58           C  
ATOM  10503  O   ALA I 143      44.490-104.825 -59.697  1.00173.00           O  
ATOM  10504  CB  ALA I 143      43.645-107.340 -60.639  1.00164.72           C  
ATOM  10505  N   GLU I 144      45.373-104.280 -61.703  1.00163.49           N  
ATOM  10506  CA  GLU I 144      45.563-102.864 -61.384  1.00154.57           C  
ATOM  10507  C   GLU I 144      45.446-101.953 -62.608  1.00156.12           C  
ATOM  10508  O   GLU I 144      45.496-102.420 -63.750  1.00163.46           O  
ATOM  10509  CB  GLU I 144      46.918-102.641 -60.702  1.00149.31           C  
ATOM  10510  CG  GLU I 144      48.123-103.050 -61.546  1.00150.16           C  
ATOM  10511  CD  GLU I 144      49.354-102.217 -61.254  1.00148.87           C  
ATOM  10512  OE1 GLU I 144      49.289-100.977 -61.400  1.00150.51           O  
ATOM  10513  OE2 GLU I 144      50.394-102.804 -60.890  1.00146.50           O  
ATOM  10514  N   SER I 145      45.293-100.654 -62.350  1.00145.91           N  
ATOM  10515  CA  SER I 145      45.278 -99.626 -63.393  1.00134.00           C  
ATOM  10516  C   SER I 145      45.704 -98.269 -62.829  1.00122.07           C  
ATOM  10517  O   SER I 145      45.261 -97.867 -61.751  1.00115.05           O  
ATOM  10518  CB  SER I 145      43.895 -99.521 -64.041  1.00133.51           C  
ATOM  10519  OG  SER I 145      43.928 -98.672 -65.175  1.00131.35           O  
ATOM  10520  N   VAL I 146      46.562 -97.570 -63.569  1.00122.10           N  
ATOM  10521  CA  VAL I 146      47.131 -96.294 -63.129  1.00119.22           C  
ATOM  10522  C   VAL I 146      46.633 -95.143 -64.005  1.00120.34           C  
ATOM  10523  O   VAL I 146      46.581 -95.268 -65.228  1.00127.81           O  
ATOM  10524  CB  VAL I 146      48.690 -96.327 -63.166  1.00133.73           C  
ATOM  10525  CG1 VAL I 146      49.288 -95.023 -62.641  1.00131.24           C  
ATOM  10526  CG2 VAL I 146      49.232 -97.513 -62.373  1.00134.22           C  
ATOM  10527  N   CYS I 147      46.263 -94.028 -63.376  1.00115.08           N  
ATOM  10528  CA  CYS I 147      45.968 -92.798 -64.110  1.00111.69           C  
ATOM  10529  C   CYS I 147      47.281 -92.114 -64.485  1.00115.79           C  
ATOM  10530  O   CYS I 147      48.097 -91.796 -63.615  1.00113.88           O  
ATOM  10531  CB  CYS I 147      45.078 -91.860 -63.287  1.00110.75           C  
ATOM  10532  SG  CYS I 147      44.782 -90.224 -64.036  1.00175.75           S  
ATOM  10533  N   LYS I 148      47.483 -91.904 -65.783  1.00121.08           N  
ATOM  10534  CA  LYS I 148      48.743 -91.362 -66.291  1.00119.10           C  
ATOM  10535  C   LYS I 148      48.562 -90.157 -67.209  1.00112.04           C  
ATOM  10536  O   LYS I 148      47.565 -90.044 -67.926  1.00104.18           O  
ATOM  10537  CB  LYS I 148      49.554 -92.449 -67.005  1.00123.23           C  
ATOM  10538  CG  LYS I 148      50.137 -93.501 -66.073  1.00126.57           C  
ATOM  10539  CD  LYS I 148      51.211 -94.326 -66.757  1.00119.94           C  
ATOM  10540  CE  LYS I 148      51.837 -95.309 -65.783  1.00116.88           C  
ATOM  10541  NZ  LYS I 148      53.002 -96.010 -66.383  1.00116.50           N  
ATOM  10542  N   MET I 149      49.545 -89.263 -67.170  1.00112.13           N  
ATOM  10543  CA  MET I 149      49.578 -88.096 -68.036  1.00118.47           C  
ATOM  10544  C   MET I 149      50.268 -88.456 -69.351  1.00130.35           C  
ATOM  10545  O   MET I 149      51.496 -88.387 -69.466  1.00128.96           O  
ATOM  10546  CB  MET I 149      50.297 -86.936 -67.335  1.00120.85           C  
ATOM  10547  CG  MET I 149      50.302 -85.617 -68.107  1.00123.05           C  
ATOM  10548  SD  MET I 149      48.661 -84.908 -68.351  1.00141.80           S  
ATOM  10549  CE  MET I 149      48.321 -84.225 -66.726  1.00126.11           C  
ATOM  10550  N   THR I 150      49.468 -88.857 -70.335  1.00138.72           N  
ATOM  10551  CA  THR I 150      49.979 -89.180 -71.667  1.00138.95           C  
ATOM  10552  C   THR I 150      49.519 -88.150 -72.709  1.00140.63           C  
ATOM  10553  O   THR I 150      48.363 -88.156 -73.145  1.00139.96           O  
ATOM  10554  CB  THR I 150      49.646 -90.643 -72.090  1.00115.89           C  
ATOM  10555  OG1 THR I 150      49.964 -90.833 -73.474  1.00128.86           O  
ATOM  10556  CG2 THR I 150      48.173 -90.980 -71.855  1.00110.29           C  
ATOM  10557  N   HIS I 151      50.445 -87.264 -73.081  1.00146.35           N  
ATOM  10558  CA  HIS I 151      50.220 -86.194 -74.071  1.00155.80           C  
ATOM  10559  C   HIS I 151      49.151 -85.175 -73.655  1.00156.84           C  
ATOM  10560  O   HIS I 151      48.350 -84.730 -74.484  1.00158.60           O  
ATOM  10561  CB  HIS I 151      49.905 -86.767 -75.466  1.00159.52           C  
ATOM  10562  CG  HIS I 151      50.815 -87.878 -75.886  1.00162.19           C  
ATOM  10563  ND1 HIS I 151      52.177 -87.716 -76.023  1.00160.92           N  
ATOM  10564  CD2 HIS I 151      50.556 -89.169 -76.205  1.00164.07           C  
ATOM  10565  CE1 HIS I 151      52.719 -88.860 -76.402  1.00162.99           C  
ATOM  10566  NE2 HIS I 151      51.756 -89.757 -76.521  1.00165.64           N  
ATOM  10567  N   GLY I 152      49.149 -84.807 -72.375  1.00150.75           N  
ATOM  10568  CA  GLY I 152      48.189 -83.834 -71.848  1.00143.96           C  
ATOM  10569  C   GLY I 152      46.883 -84.452 -71.378  1.00140.28           C  
ATOM  10570  O   GLY I 152      46.231 -83.927 -70.473  1.00139.12           O  
ATOM  10571  N   LYS I 153      46.503 -85.566 -71.999  1.00138.75           N  
ATOM  10572  CA  LYS I 153      45.288 -86.294 -71.646  1.00144.88           C  
ATOM  10573  C   LYS I 153      45.561 -87.276 -70.506  1.00144.55           C  
ATOM  10574  O   LYS I 153      46.552 -88.011 -70.525  1.00153.81           O  
ATOM  10575  CB  LYS I 153      44.743 -87.036 -72.875  1.00147.60           C  
ATOM  10576  CG  LYS I 153      43.489 -87.879 -72.631  1.00143.41           C  
ATOM  10577  CD  LYS I 153      42.221 -87.208 -73.139  1.00130.28           C  
ATOM  10578  CE  LYS I 153      41.061 -88.197 -73.164  1.00117.25           C  
ATOM  10579  NZ  LYS I 153      39.898 -87.687 -73.941  1.00108.75           N  
ATOM  10580  N   THR I 154      44.676 -87.276 -69.515  1.00128.43           N  
ATOM  10581  CA  THR I 154      44.752 -88.222 -68.409  1.00117.91           C  
ATOM  10582  C   THR I 154      43.952 -89.474 -68.759  1.00114.60           C  
ATOM  10583  O   THR I 154      42.793 -89.376 -69.165  1.00114.68           O  
ATOM  10584  CB  THR I 154      44.215 -87.603 -67.102  1.00114.88           C  
ATOM  10585  OG1 THR I 154      42.883 -87.119 -67.310  1.00115.48           O  
ATOM  10586  CG2 THR I 154      45.099 -86.448 -66.654  1.00108.88           C  
ATOM  10587  N   ARG I 155      44.576 -90.643 -68.622  1.00119.65           N  
ATOM  10588  CA  ARG I 155      43.910 -91.914 -68.930  1.00130.58           C  
ATOM  10589  C   ARG I 155      44.431 -93.078 -68.082  1.00129.65           C  
ATOM  10590  O   ARG I 155      45.492 -92.983 -67.462  1.00125.24           O  
ATOM  10591  CB  ARG I 155      44.036 -92.247 -70.423  1.00141.09           C  
ATOM  10592  CG  ARG I 155      42.854 -93.034 -70.980  1.00153.57           C  
ATOM  10593  CD  ARG I 155      43.224 -93.777 -72.254  1.00164.72           C  
ATOM  10594  NE  ARG I 155      42.047 -94.311 -72.941  1.00172.62           N  
ATOM  10595  CZ  ARG I 155      42.043 -94.774 -74.190  1.00176.68           C  
ATOM  10596  NH1 ARG I 155      43.155 -94.773 -74.916  1.00175.74           N  
ATOM  10597  NH2 ARG I 155      40.918 -95.237 -74.720  1.00179.09           N  
ATOM  10598  N   TRP I 156      43.673 -94.174 -68.073  1.00131.54           N  
ATOM  10599  CA  TRP I 156      43.993 -95.360 -67.278  1.00131.74           C  
ATOM  10600  C   TRP I 156      44.640 -96.473 -68.120  1.00129.69           C  
ATOM  10601  O   TRP I 156      44.596 -96.433 -69.352  1.00129.51           O  
ATOM  10602  CB  TRP I 156      42.742 -95.852 -66.543  1.00132.82           C  
ATOM  10603  CG  TRP I 156      42.126 -94.795 -65.656  1.00131.99           C  
ATOM  10604  CD1 TRP I 156      41.243 -93.823 -66.032  1.00128.89           C  
ATOM  10605  CD2 TRP I 156      42.359 -94.603 -64.253  1.00127.96           C  
ATOM  10606  NE1 TRP I 156      40.908 -93.041 -64.952  1.00125.92           N  
ATOM  10607  CE2 TRP I 156      41.579 -93.496 -63.848  1.00121.82           C  
ATOM  10608  CE3 TRP I 156      43.147 -95.259 -63.298  1.00126.72           C  
ATOM  10609  CZ2 TRP I 156      41.562 -93.031 -62.528  1.00111.62           C  
ATOM  10610  CZ3 TRP I 156      43.131 -94.796 -61.985  1.00116.79           C  
ATOM  10611  CH2 TRP I 156      42.342 -93.693 -61.614  1.00106.93           C  
ATOM  10612  N   THR I 157      45.232 -97.460 -67.444  1.00124.99           N  
ATOM  10613  CA  THR I 157      46.122 -98.444 -68.080  1.00128.71           C  
ATOM  10614  C   THR I 157      45.474 -99.808 -68.365  1.00137.59           C  
ATOM  10615  O   THR I 157      45.859-100.490 -69.322  1.00133.28           O  
ATOM  10616  CB  THR I 157      47.406 -98.665 -67.234  1.00117.62           C  
ATOM  10617  OG1 THR I 157      47.791 -97.436 -66.605  1.00114.21           O  
ATOM  10618  CG2 THR I 157      48.559 -99.171 -68.102  1.00118.65           C  
ATOM  10619  N   GLN I 158      44.516-100.200 -67.521  1.00143.59           N  
ATOM  10620  CA  GLN I 158      43.774-101.468 -67.652  1.00135.52           C  
ATOM  10621  C   GLN I 158      44.569-102.664 -67.130  1.00118.06           C  
ATOM  10622  O   GLN I 158      43.991-103.651 -66.673  1.00108.77           O  
ATOM  10623  CB  GLN I 158      43.350-101.708 -69.104  1.00138.91           C  
ATOM  10624  CG  GLN I 158      42.030-102.430 -69.274  1.00136.58           C  
ATOM  10625  CD  GLN I 158      41.369-102.106 -70.607  1.00126.95           C  
ATOM  10626  OE1 GLN I 158      42.039-101.956 -71.631  1.00114.80           O  
ATOM  10627  NE2 GLN I 158      40.047-101.993 -70.595  1.00124.98           N  
TER   10628      GLN I 158                                                      
MASTER      852    0    9   26  157    0    9    612566    9  166  156          
END                                                                             
