# Supplementary material for: Epitope Prediction Based on Random Peptide Library Screening: Benchmark Dataset and Prediction Tools Evaluation
Source: Molecules. 2011 Jun 16;16(6):4971–93. doi: 10.3390/molecules16064971 (PMC6264216; doi:10.3390/molecules16064971)
Supplement: Supplementary file 1 [file molecules-16-04971-s001.zip › supplementary materials/datasets/MS00013/EP00013.txt]

E1 L2 C3 D4 D5 D6 E22 G23 M25 N27 E29 R36 K38 S39 G40 S41 L42 Y43 L45 T47 G48 N49 S54 D56 N57 I118 Y119 H120
