# Supplementary material for: Epitope Prediction Based on Random Peptide Library Screening: Benchmark Dataset and Prediction Tools Evaluation
Source: Molecules. 2011 Jun 16;16(6):4971–93. doi: 10.3390/molecules16064971 (PMC6264216; doi:10.3390/molecules16064971)
Supplement: Supplementary file 1 [file molecules-16-04971-s001.zip › supplementary materials/datasets/MS00013/MS00013.txt]

CTRGFEWLC(10)
CVFYYNWVC(3)
CVYLYEWVC(2)
CVYHYRWLC(1)
CRDRYWPWC(1)
CEWIYHYWC(1)
