# Supplementary material for: Epitope Prediction Based on Random Peptide Library Screening: Benchmark Dataset and Prediction Tools Evaluation
Source: Molecules. 2011 Jun 16;16(6):4971–93. doi: 10.3390/molecules16064971 (PMC6264216; doi:10.3390/molecules16064971)
Supplement: Supplementary file 1 [file molecules-16-04971-s001.zip › supplementary materials/datasets/MS00029/1TET.pdb]

HEADER    IMMUNOGLOBULIN                          21-JUN-93   1TET              
TITLE     CRYSTAL STRUCTURE OF AN ANTICHOLERA TOXIN PEPTIDE COMPLEX             
TITLE    2 AT 2.3 ANGSTROMS                                                     
COMPND    MOL_ID: 1;                                                            
COMPND   2 MOLECULE: IGG1 TE33 FAB (LIGHT CHAIN);                               
COMPND   3 CHAIN: L;                                                            
COMPND   4 MOL_ID: 2;                                                           
COMPND   5 MOLECULE: IGG1 TE33 FAB (HEAVY CHAIN);                               
COMPND   6 CHAIN: H;                                                            
COMPND   7 MOL_ID: 3;                                                           
COMPND   8 MOLECULE: CHOLERA TOXIN PEPTIDE 3 (CTP3);                            
COMPND   9 CHAIN: P;                                                            
COMPND  10 ENGINEERED: YES                                                      
SOURCE    MOL_ID: 1;                                                            
SOURCE   2 ORGANISM_SCIENTIFIC: MUS MUSCULUS;                                   
SOURCE   3 ORGANISM_COMMON: HOUSE MOUSE;                                        
SOURCE   4 ORGANISM_TAXID: 10090;                                               
SOURCE   5 MOL_ID: 2;                                                           
SOURCE   6 ORGANISM_SCIENTIFIC: MUS MUSCULUS;                                   
SOURCE   7 ORGANISM_COMMON: HOUSE MOUSE;                                        
SOURCE   8 ORGANISM_TAXID: 10090;                                               
SOURCE   9 MOL_ID: 3                                                            
KEYWDS    IMMUNOGLOBULIN                                                        
EXPDTA    X-RAY DIFFRACTION                                                     
AUTHOR    M.SHOHAM                                                              
REVDAT   3   24-FEB-09 1TET    1       VERSN                                    
REVDAT   2   01-APR-03 1TET    1       JRNL                                     
REVDAT   1   31-JAN-94 1TET    0                                                
JRNL        AUTH   M.SHOHAM                                                     
JRNL        TITL   CRYSTAL STRUCTURE OF AN ANTICHOLERA TOXIN PEPTIDE            
JRNL        TITL 2 COMPLEX AT 2.3 A.                                            
JRNL        REF    J.MOL.BIOL.                   V. 232  1169 1993              
JRNL        REFN                   ISSN 0022-2836                               
JRNL        PMID   7690406                                                      
JRNL        DOI    10.1006/JMBI.1993.1469                                       
REMARK   1                                                                      
REMARK   1 REFERENCE 1                                                          
REMARK   1  AUTH   M.SHOHAM,P.PROCTOR,D.HUGHES,E.T.BALDWIN                      
REMARK   1  TITL   CRYSTAL PARAMETERS AND MOLECULAR REPLACEMENT OF AN           
REMARK   1  TITL 2 ANTICHOLERA TOXIN PEPTIDE COMPLEX                            
REMARK   1  REF    PROTEINS                      V.  11   218 1991              
REMARK   1  REFN                   ISSN 0887-3585                               
REMARK   2                                                                      
REMARK   2 RESOLUTION.    2.30 ANGSTROMS.                                       
REMARK   3                                                                      
REMARK   3 REFINEMENT.                                                          
REMARK   3   PROGRAM     : X-PLOR                                               
REMARK   3   AUTHORS     : BRUNGER                                              
REMARK   3                                                                      
REMARK   3  DATA USED IN REFINEMENT.                                            
REMARK   3   RESOLUTION RANGE HIGH (ANGSTROMS) : 2.30                           
REMARK   3   RESOLUTION RANGE LOW  (ANGSTROMS) : 5.00                           
REMARK   3   DATA CUTOFF            (SIGMA(F)) : 2.000                          
REMARK   3   DATA CUTOFF HIGH         (ABS(F)) : NULL                           
REMARK   3   DATA CUTOFF LOW          (ABS(F)) : NULL                           
REMARK   3   COMPLETENESS (WORKING+TEST)   (%) : NULL                           
REMARK   3   NUMBER OF REFLECTIONS             : 13714                          
REMARK   3                                                                      
REMARK   3  FIT TO DATA USED IN REFINEMENT.                                     
REMARK   3   CROSS-VALIDATION METHOD          : NULL                            
REMARK   3   FREE R VALUE TEST SET SELECTION  : NULL                            
REMARK   3   R VALUE            (WORKING SET) : 0.148                           
REMARK   3   FREE R VALUE                     : NULL                            
REMARK   3   FREE R VALUE TEST SET SIZE   (%) : NULL                            
REMARK   3   FREE R VALUE TEST SET COUNT      : NULL                            
REMARK   3   ESTIMATED ERROR OF FREE R VALUE  : NULL                            
REMARK   3                                                                      
REMARK   3  FIT IN THE HIGHEST RESOLUTION BIN.                                  
REMARK   3   TOTAL NUMBER OF BINS USED           : NULL                         
REMARK   3   BIN RESOLUTION RANGE HIGH       (A) : NULL                         
REMARK   3   BIN RESOLUTION RANGE LOW        (A) : NULL                         
REMARK   3   BIN COMPLETENESS (WORKING+TEST) (%) : NULL                         
REMARK   3   REFLECTIONS IN BIN    (WORKING SET) : NULL                         
REMARK   3   BIN R VALUE           (WORKING SET) : NULL                         
REMARK   3   BIN FREE R VALUE                    : NULL                         
REMARK   3   BIN FREE R VALUE TEST SET SIZE  (%) : NULL                         
REMARK   3   BIN FREE R VALUE TEST SET COUNT     : NULL                         
REMARK   3   ESTIMATED ERROR OF BIN FREE R VALUE : NULL                         
REMARK   3                                                                      
REMARK   3  NUMBER OF NON-HYDROGEN ATOMS USED IN REFINEMENT.                    
REMARK   3   PROTEIN ATOMS            : 3377                                    
REMARK   3   NUCLEIC ACID ATOMS       : 0                                       
REMARK   3   HETEROGEN ATOMS          : 13                                      
REMARK   3   SOLVENT ATOMS            : 151                                     
REMARK   3                                                                      
REMARK   3  B VALUES.                                                           
REMARK   3   FROM WILSON PLOT           (A**2) : NULL                           
REMARK   3   MEAN B VALUE      (OVERALL, A**2) : NULL                           
REMARK   3   OVERALL ANISOTROPIC B VALUE.                                       
REMARK   3    B11 (A**2) : NULL                                                 
REMARK   3    B22 (A**2) : NULL                                                 
REMARK   3    B33 (A**2) : NULL                                                 
REMARK   3    B12 (A**2) : NULL                                                 
REMARK   3    B13 (A**2) : NULL                                                 
REMARK   3    B23 (A**2) : NULL                                                 
REMARK   3                                                                      
REMARK   3  ESTIMATED COORDINATE ERROR.                                         
REMARK   3   ESD FROM LUZZATI PLOT        (A) : NULL                            
REMARK   3   ESD FROM SIGMAA              (A) : NULL                            
REMARK   3   LOW RESOLUTION CUTOFF        (A) : NULL                            
REMARK   3                                                                      
REMARK   3  CROSS-VALIDATED ESTIMATED COORDINATE ERROR.                         
REMARK   3   ESD FROM C-V LUZZATI PLOT    (A) : NULL                            
REMARK   3   ESD FROM C-V SIGMAA          (A) : NULL                            
REMARK   3                                                                      
REMARK   3  RMS DEVIATIONS FROM IDEAL VALUES.                                   
REMARK   3   BOND LENGTHS                 (A) : 0.015                           
REMARK   3   BOND ANGLES            (DEGREES) : 3.58                            
REMARK   3   DIHEDRAL ANGLES        (DEGREES) : NULL                            
REMARK   3   IMPROPER ANGLES        (DEGREES) : NULL                            
REMARK   3                                                                      
REMARK   3  ISOTROPIC THERMAL MODEL : NULL                                      
REMARK   3                                                                      
REMARK   3  ISOTROPIC THERMAL FACTOR RESTRAINTS.    RMS    SIGMA                
REMARK   3   MAIN-CHAIN BOND              (A**2) : NULL  ; NULL                 
REMARK   3   MAIN-CHAIN ANGLE             (A**2) : NULL  ; NULL                 
REMARK   3   SIDE-CHAIN BOND              (A**2) : NULL  ; NULL                 
REMARK   3   SIDE-CHAIN ANGLE             (A**2) : NULL  ; NULL                 
REMARK   3                                                                      
REMARK   3  NCS MODEL : NULL                                                    
REMARK   3                                                                      
REMARK   3  NCS RESTRAINTS.                         RMS   SIGMA/WEIGHT          
REMARK   3   GROUP  1  POSITIONAL            (A) : NULL  ; NULL                 
REMARK   3   GROUP  1  B-FACTOR           (A**2) : NULL  ; NULL                 
REMARK   3                                                                      
REMARK   3  PARAMETER FILE  1  : NULL                                           
REMARK   3  TOPOLOGY FILE  1   : NULL                                           
REMARK   3                                                                      
REMARK   3  OTHER REFINEMENT REMARKS: NULL                                      
REMARK   4                                                                      
REMARK   4 1TET COMPLIES WITH FORMAT V. 3.15, 01-DEC-08                         
REMARK 100                                                                      
REMARK 100 THIS ENTRY HAS BEEN PROCESSED BY BNL.                                
REMARK 200                                                                      
REMARK 200 EXPERIMENTAL DETAILS                                                 
REMARK 200  EXPERIMENT TYPE                : X-RAY DIFFRACTION                  
REMARK 200  DATE OF DATA COLLECTION        : NULL                               
REMARK 200  TEMPERATURE           (KELVIN) : NULL                               
REMARK 200  PH                             : NULL                               
REMARK 200  NUMBER OF CRYSTALS USED        : NULL                               
REMARK 200                                                                      
REMARK 200  SYNCHROTRON              (Y/N) : NULL                               
REMARK 200  RADIATION SOURCE               : NULL                               
REMARK 200  BEAMLINE                       : NULL                               
REMARK 200  X-RAY GENERATOR MODEL          : NULL                               
REMARK 200  MONOCHROMATIC OR LAUE    (M/L) : NULL                               
REMARK 200  WAVELENGTH OR RANGE        (A) : NULL                               
REMARK 200  MONOCHROMATOR                  : NULL                               
REMARK 200  OPTICS                         : NULL                               
REMARK 200                                                                      
REMARK 200  DETECTOR TYPE                  : NULL                               
REMARK 200  DETECTOR MANUFACTURER          : NULL                               
REMARK 200  INTENSITY-INTEGRATION SOFTWARE : NULL                               
REMARK 200  DATA SCALING SOFTWARE          : NULL                               
REMARK 200                                                                      
REMARK 200  NUMBER OF UNIQUE REFLECTIONS   : NULL                               
REMARK 200  RESOLUTION RANGE HIGH      (A) : NULL                               
REMARK 200  RESOLUTION RANGE LOW       (A) : NULL                               
REMARK 200  REJECTION CRITERIA  (SIGMA(I)) : NULL                               
REMARK 200                                                                      
REMARK 200 OVERALL.                                                             
REMARK 200  COMPLETENESS FOR RANGE     (%) : NULL                               
REMARK 200  DATA REDUNDANCY                : NULL                               
REMARK 200  R MERGE                    (I) : NULL                               
REMARK 200  R SYM                      (I) : NULL                               
REMARK 200  <I/SIGMA(I)> FOR THE DATA SET  : NULL                               
REMARK 200                                                                      
REMARK 200 IN THE HIGHEST RESOLUTION SHELL.                                     
REMARK 200  HIGHEST RESOLUTION SHELL, RANGE HIGH (A) : NULL                     
REMARK 200  HIGHEST RESOLUTION SHELL, RANGE LOW  (A) : NULL                     
REMARK 200  COMPLETENESS FOR SHELL     (%) : NULL                               
REMARK 200  DATA REDUNDANCY IN SHELL       : NULL                               
REMARK 200  R MERGE FOR SHELL          (I) : NULL                               
REMARK 200  R SYM FOR SHELL            (I) : NULL                               
REMARK 200  <I/SIGMA(I)> FOR SHELL         : NULL                               
REMARK 200                                                                      
REMARK 200 DIFFRACTION PROTOCOL: NULL                                           
REMARK 200 METHOD USED TO DETERMINE THE STRUCTURE: NULL                         
REMARK 200 SOFTWARE USED: X-PLOR                                                
REMARK 200 STARTING MODEL: NULL                                                 
REMARK 200                                                                      
REMARK 200 REMARK: NULL                                                         
REMARK 280                                                                      
REMARK 280 CRYSTAL                                                              
REMARK 280 SOLVENT CONTENT, VS   (%): 49.26                                     
REMARK 280 MATTHEWS COEFFICIENT, VM (ANGSTROMS**3/DA): 2.42                     
REMARK 280                                                                      
REMARK 280 CRYSTALLIZATION CONDITIONS: NULL                                     
REMARK 290                                                                      
REMARK 290 CRYSTALLOGRAPHIC SYMMETRY                                            
REMARK 290 SYMMETRY OPERATORS FOR SPACE GROUP: P 21 21 2                        
REMARK 290                                                                      
REMARK 290      SYMOP   SYMMETRY                                                
REMARK 290     NNNMMM   OPERATOR                                                
REMARK 290       1555   X,Y,Z                                                   
REMARK 290       2555   -X,-Y,Z                                                 
REMARK 290       3555   -X+1/2,Y+1/2,-Z                                         
REMARK 290       4555   X+1/2,-Y+1/2,-Z                                         
REMARK 290                                                                      
REMARK 290     WHERE NNN -> OPERATOR NUMBER                                     
REMARK 290           MMM -> TRANSLATION VECTOR                                  
REMARK 290                                                                      
REMARK 290 CRYSTALLOGRAPHIC SYMMETRY TRANSFORMATIONS                            
REMARK 290 THE FOLLOWING TRANSFORMATIONS OPERATE ON THE ATOM/HETATM             
REMARK 290 RECORDS IN THIS ENTRY TO PRODUCE CRYSTALLOGRAPHICALLY                
REMARK 290 RELATED MOLECULES.                                                   
REMARK 290   SMTRY1   1  1.000000  0.000000  0.000000        0.00000            
REMARK 290   SMTRY2   1  0.000000  1.000000  0.000000        0.00000            
REMARK 290   SMTRY3   1  0.000000  0.000000  1.000000        0.00000            
REMARK 290   SMTRY1   2 -1.000000  0.000000  0.000000        0.00000            
REMARK 290   SMTRY2   2  0.000000 -1.000000  0.000000        0.00000            
REMARK 290   SMTRY3   2  0.000000  0.000000  1.000000        0.00000            
REMARK 290   SMTRY1   3 -1.000000  0.000000  0.000000       52.07500            
REMARK 290   SMTRY2   3  0.000000  1.000000  0.000000       55.30500            
REMARK 290   SMTRY3   3  0.000000  0.000000 -1.000000        0.00000            
REMARK 290   SMTRY1   4  1.000000  0.000000  0.000000       52.07500            
REMARK 290   SMTRY2   4  0.000000 -1.000000  0.000000       55.30500            
REMARK 290   SMTRY3   4  0.000000  0.000000 -1.000000        0.00000            
REMARK 290                                                                      
REMARK 290 REMARK: NULL                                                         
REMARK 300                                                                      
REMARK 300 BIOMOLECULE: 1                                                       
REMARK 300 SEE REMARK 350 FOR THE AUTHOR PROVIDED AND/OR PROGRAM                
REMARK 300 GENERATED ASSEMBLY INFORMATION FOR THE STRUCTURE IN                  
REMARK 300 THIS ENTRY. THE REMARK MAY ALSO PROVIDE INFORMATION ON               
REMARK 300 BURIED SURFACE AREA.                                                 
REMARK 350                                                                      
REMARK 350 COORDINATES FOR A COMPLETE MULTIMER REPRESENTING THE KNOWN           
REMARK 350 BIOLOGICALLY SIGNIFICANT OLIGOMERIZATION STATE OF THE                
REMARK 350 MOLECULE CAN BE GENERATED BY APPLYING BIOMT TRANSFORMATIONS          
REMARK 350 GIVEN BELOW.  BOTH NON-CRYSTALLOGRAPHIC AND                          
REMARK 350 CRYSTALLOGRAPHIC OPERATIONS ARE GIVEN.                               
REMARK 350                                                                      
REMARK 350 BIOMOLECULE: 1                                                       
REMARK 350 AUTHOR DETERMINED BIOLOGICAL UNIT: TRIMERIC                          
REMARK 350 SOFTWARE DETERMINED QUATERNARY STRUCTURE: TRIMERIC                   
REMARK 350 SOFTWARE USED: PISA                                                  
REMARK 350 TOTAL BURIED SURFACE AREA: 4670 ANGSTROM**2                          
REMARK 350 SURFACE AREA OF THE COMPLEX: 19740 ANGSTROM**2                       
REMARK 350 CHANGE IN SOLVENT FREE ENERGY: -31.0 KCAL/MOL                        
REMARK 350 APPLY THE FOLLOWING TO CHAINS: L, H, P                               
REMARK 350   BIOMT1   1  1.000000  0.000000  0.000000        0.00000            
REMARK 350   BIOMT2   1  0.000000  1.000000  0.000000        0.00000            
REMARK 350   BIOMT3   1  0.000000  0.000000  1.000000        0.00000            
REMARK 465                                                                      
REMARK 465 MISSING RESIDUES                                                     
REMARK 465 THE FOLLOWING RESIDUES WERE NOT LOCATED IN THE                       
REMARK 465 EXPERIMENT. (M=MODEL NUMBER; RES=RESIDUE NAME; C=CHAIN               
REMARK 465 IDENTIFIER; SSSEQ=SEQUENCE NUMBER; I=INSERTION CODE.)                
REMARK 465                                                                      
REMARK 465   M RES C SSSEQI                                                     
REMARK 465     VAL P     1                                                      
REMARK 465     GLU P     2                                                      
REMARK 465     ALA P    15                                                      
REMARK 470                                                                      
REMARK 470 MISSING ATOM                                                         
REMARK 470 THE FOLLOWING RESIDUES HAVE MISSING ATOMS(M=MODEL NUMBER;            
REMARK 470 RES=RESIDUE NAME; C=CHAIN IDENTIFIER; SSEQ=SEQUENCE NUMBER;          
REMARK 470 I=INSERTION CODE):                                                   
REMARK 470   M RES CSSEQI  ATOMS                                                
REMARK 470     GLY H 127    CA   C    O                                         
REMARK 500                                                                      
REMARK 500 GEOMETRY AND STEREOCHEMISTRY                                         
REMARK 500 SUBTOPIC: CLOSE CONTACTS IN SAME ASYMMETRIC UNIT                     
REMARK 500                                                                      
REMARK 500 THE FOLLOWING ATOMS ARE IN CLOSE CONTACT.                            
REMARK 500                                                                      
REMARK 500  ATM1  RES C  SSEQI   ATM2  RES C  SSEQI           DISTANCE          
REMARK 500   NZ   LYS H   143     O    HOH H   267              1.80            
REMARK 500   CG2  THR H   116     O    HOH H   268              1.82            
REMARK 500   N    GLY H   127     O    HOH H   234              2.18            
REMARK 500                                                                      
REMARK 500 REMARK: NULL                                                         
REMARK 500                                                                      
REMARK 500 GEOMETRY AND STEREOCHEMISTRY                                         
REMARK 500 SUBTOPIC: CLOSE CONTACTS                                             
REMARK 500                                                                      
REMARK 500 THE FOLLOWING ATOMS THAT ARE RELATED BY CRYSTALLOGRAPHIC             
REMARK 500 SYMMETRY ARE IN CLOSE CONTACT.  AN ATOM LOCATED WITHIN 0.15          
REMARK 500 ANGSTROMS OF A SYMMETRY RELATED ATOM IS ASSUMED TO BE ON A           
REMARK 500 SPECIAL POSITION AND IS, THEREFORE, LISTED IN REMARK 375             
REMARK 500 INSTEAD OF REMARK 500.  ATOMS WITH NON-BLANK ALTERNATE               
REMARK 500 LOCATION INDICATORS ARE NOT INCLUDED IN THE CALCULATIONS.            
REMARK 500                                                                      
REMARK 500 DISTANCE CUTOFF:                                                     
REMARK 500 2.2 ANGSTROMS FOR CONTACTS NOT INVOLVING HYDROGEN ATOMS              
REMARK 500 1.6 ANGSTROMS FOR CONTACTS INVOLVING HYDROGEN ATOMS                  
REMARK 500                                                                      
REMARK 500  ATM1  RES C  SSEQI   ATM2  RES C  SSEQI  SSYMOP   DISTANCE          
REMARK 500   CD1  LEU H   159     O    HOH L   256     1556     2.14            
REMARK 500                                                                      
REMARK 500 REMARK: NULL                                                         
REMARK 500                                                                      
REMARK 500 GEOMETRY AND STEREOCHEMISTRY                                         
REMARK 500 SUBTOPIC: COVALENT BOND LENGTHS                                      
REMARK 500                                                                      
REMARK 500 THE STEREOCHEMICAL PARAMETERS OF THE FOLLOWING RESIDUES              
REMARK 500 HAVE VALUES WHICH DEVIATE FROM EXPECTED VALUES BY MORE               
REMARK 500 THAN 6*RMSD (M=MODEL NUMBER; RES=RESIDUE NAME; C=CHAIN               
REMARK 500 IDENTIFIER; SSEQ=SEQUENCE NUMBER; I=INSERTION CODE).                 
REMARK 500                                                                      
REMARK 500 STANDARD TABLE:                                                      
REMARK 500 FORMAT: (10X,I3,1X,2(A3,1X,A1,I4,A1,1X,A4,3X),1X,F6.3)               
REMARK 500                                                                      
REMARK 500 EXPECTED VALUES PROTEIN: ENGH AND HUBER, 1999                        
REMARK 500 EXPECTED VALUES NUCLEIC ACID: CLOWNEY ET AL 1996                     
REMARK 500                                                                      
REMARK 500  M RES CSSEQI ATM1   RES CSSEQI ATM2   DEVIATION                     
REMARK 500    HIS L  31   NE2   HIS L  31   CD2    -0.075                       
REMARK 500    HIS L 189   NE2   HIS L 189   CD2    -0.079                       
REMARK 500    HIS L 198   NE2   HIS L 198   CD2    -0.076                       
REMARK 500    HIS H 164   NE2   HIS H 164   CD2    -0.069                       
REMARK 500    HIS H 199   NE2   HIS H 199   CD2    -0.070                       
REMARK 500    HIS P   8   NE2   HIS P   8   CD2    -0.071                       
REMARK 500                                                                      
REMARK 500 REMARK: NULL                                                         
REMARK 500                                                                      
REMARK 500 GEOMETRY AND STEREOCHEMISTRY                                         
REMARK 500 SUBTOPIC: COVALENT BOND ANGLES                                       
REMARK 500                                                                      
REMARK 500 THE STEREOCHEMICAL PARAMETERS OF THE FOLLOWING RESIDUES              
REMARK 500 HAVE VALUES WHICH DEVIATE FROM EXPECTED VALUES BY MORE               
REMARK 500 THAN 6*RMSD (M=MODEL NUMBER; RES=RESIDUE NAME; C=CHAIN               
REMARK 500 IDENTIFIER; SSEQ=SEQUENCE NUMBER; I=INSERTION CODE).                 
REMARK 500                                                                      
REMARK 500 STANDARD TABLE:                                                      
REMARK 500 FORMAT: (10X,I3,1X,A3,1X,A1,I4,A1,3(1X,A4,2X),12X,F5.1)              
REMARK 500                                                                      
REMARK 500 EXPECTED VALUES PROTEIN: ENGH AND HUBER, 1999                        
REMARK 500 EXPECTED VALUES NUCLEIC ACID: CLOWNEY ET AL 1996                     
REMARK 500                                                                      
REMARK 500  M RES CSSEQI ATM1   ATM2   ATM3                                     
REMARK 500    CYS L  23   CB  -  CA  -  C   ANGL. DEV. =   7.8 DEGREES          
REMARK 500    TRP L  35   CD1 -  CG  -  CD2 ANGL. DEV. =   6.0 DEGREES          
REMARK 500    TRP L  35   CE2 -  CD2 -  CG  ANGL. DEV. =  -5.2 DEGREES          
REMARK 500    ARG L  54   NE  -  CZ  -  NH1 ANGL. DEV. =   4.5 DEGREES          
REMARK 500    ARG L 108   NE  -  CZ  -  NH2 ANGL. DEV. =  -5.9 DEGREES          
REMARK 500    TRP L 148   CD1 -  CG  -  CD2 ANGL. DEV. =   6.1 DEGREES          
REMARK 500    TRP L 148   CE2 -  CD2 -  CG  ANGL. DEV. =  -5.7 DEGREES          
REMARK 500    ARG L 155   NE  -  CZ  -  NH1 ANGL. DEV. =   3.8 DEGREES          
REMARK 500    TRP L 163   CD1 -  CG  -  CD2 ANGL. DEV. =   6.2 DEGREES          
REMARK 500    TRP L 163   CE2 -  CD2 -  CG  ANGL. DEV. =  -5.2 DEGREES          
REMARK 500    MET L 175   CG  -  SD  -  CE  ANGL. DEV. = -14.9 DEGREES          
REMARK 500    TRP L 188   CB  -  CG  -  CD2 ANGL. DEV. =   8.7 DEGREES          
REMARK 500    TRP L 188   CD1 -  CG  -  CD2 ANGL. DEV. =   6.1 DEGREES          
REMARK 500    TRP L 188   CB  -  CG  -  CD1 ANGL. DEV. = -14.8 DEGREES          
REMARK 500    TRP L 188   CE2 -  CD2 -  CG  ANGL. DEV. =  -6.3 DEGREES          
REMARK 500    TRP L 188   CG  -  CD2 -  CE3 ANGL. DEV. =  12.2 DEGREES          
REMARK 500    ARG L 211   NE  -  CZ  -  NH2 ANGL. DEV. =  -3.6 DEGREES          
REMARK 500    ARG H  19   NE  -  CZ  -  NH2 ANGL. DEV. =  -4.0 DEGREES          
REMARK 500    MET H  34   CG  -  SD  -  CE  ANGL. DEV. = -14.9 DEGREES          
REMARK 500    TRP H  36   CD1 -  CG  -  CD2 ANGL. DEV. =   5.6 DEGREES          
REMARK 500    TRP H  36   CE2 -  CD2 -  CG  ANGL. DEV. =  -5.9 DEGREES          
REMARK 500    TRP H  36   CG  -  CD2 -  CE3 ANGL. DEV. =   6.0 DEGREES          
REMARK 500    TRP H  47   CD1 -  CG  -  CD2 ANGL. DEV. =   5.7 DEGREES          
REMARK 500    TRP H  47   CE2 -  CD2 -  CG  ANGL. DEV. =  -5.1 DEGREES          
REMARK 500    ARG H  66   NE  -  CZ  -  NH1 ANGL. DEV. =   4.1 DEGREES          
REMARK 500    ASP H  86   CB  -  CG  -  OD1 ANGL. DEV. =   5.7 DEGREES          
REMARK 500    ARG H  95   NE  -  CZ  -  NH1 ANGL. DEV. =   3.6 DEGREES          
REMARK 500    TRP H 100A  CD1 -  CG  -  CD2 ANGL. DEV. =   6.2 DEGREES          
REMARK 500    TRP H 100A  CE2 -  CD2 -  CG  ANGL. DEV. =  -5.5 DEGREES          
REMARK 500    TRP H 103   CD1 -  CG  -  CD2 ANGL. DEV. =   5.1 DEGREES          
REMARK 500    TRP H 103   CE2 -  CD2 -  CG  ANGL. DEV. =  -5.3 DEGREES          
REMARK 500    VAL H 150   CG1 -  CB  -  CG2 ANGL. DEV. =  -9.7 DEGREES          
REMARK 500    TRP H 154   CD1 -  CG  -  CD2 ANGL. DEV. =   6.0 DEGREES          
REMARK 500    TRP H 154   CE2 -  CD2 -  CG  ANGL. DEV. =  -4.9 DEGREES          
REMARK 500    PRO H 187   N   -  CA  -  C   ANGL. DEV. =  17.2 DEGREES          
REMARK 500    ARG H 188   NE  -  CZ  -  NH1 ANGL. DEV. =   6.0 DEGREES          
REMARK 500    ARG H 213   NE  -  CZ  -  NH1 ANGL. DEV. =   3.8 DEGREES          
REMARK 500    SER P   6   N   -  CA  -  C   ANGL. DEV. =  20.5 DEGREES          
REMARK 500                                                                      
REMARK 500 REMARK: NULL                                                         
REMARK 500                                                                      
REMARK 500 GEOMETRY AND STEREOCHEMISTRY                                         
REMARK 500 SUBTOPIC: TORSION ANGLES                                             
REMARK 500                                                                      
REMARK 500 TORSION ANGLES OUTSIDE THE EXPECTED RAMACHANDRAN REGIONS:            
REMARK 500 (M=MODEL NUMBER; RES=RESIDUE NAME; C=CHAIN IDENTIFIER;               
REMARK 500 SSEQ=SEQUENCE NUMBER; I=INSERTION CODE).                             
REMARK 500                                                                      
REMARK 500 STANDARD TABLE:                                                      
REMARK 500 FORMAT:(10X,I3,1X,A3,1X,A1,I4,A1,4X,F7.2,3X,F7.2)                    
REMARK 500                                                                      
REMARK 500 EXPECTED VALUES: GJ KLEYWEGT AND TA JONES (1996). PHI/PSI-           
REMARK 500 CHOLOGY: RAMACHANDRAN REVISITED. STRUCTURE 4, 1395 - 1400            
REMARK 500                                                                      
REMARK 500  M RES CSSEQI        PSI       PHI                                   
REMARK 500    VAL L  51      -52.33     71.90                                   
REMARK 500    ASP L  60       -8.75    -52.46                                   
REMARK 500    ARG L  77       88.72     50.03                                   
REMARK 500    PRO L 119      150.24    -38.85                                   
REMARK 500    GLN L 156       56.18   -146.39                                   
REMARK 500    LYS L 183      -50.88     79.51                                   
REMARK 500    LYS L 199      -19.09    -44.92                                   
REMARK 500    PRO H  41      103.63    -49.31                                   
REMARK 500    LYS H  43        0.98    -63.69                                   
REMARK 500    SER H  96      -89.68   -116.84                                   
REMARK 500    SER H 172     -149.04     87.29                                   
REMARK 500    SER P   6      -22.24   -144.80                                   
REMARK 500    GLN P   7        2.77     59.66                                   
REMARK 500                                                                      
REMARK 500 REMARK: NULL                                                         
REMARK 500                                                                      
REMARK 500 GEOMETRY AND STEREOCHEMISTRY                                         
REMARK 500 SUBTOPIC: NON-CIS, NON-TRANS                                         
REMARK 500                                                                      
REMARK 500 THE FOLLOWING PEPTIDE BONDS DEVIATE SIGNIFICANTLY FROM BOTH          
REMARK 500 CIS AND TRANS CONFORMATION.  CIS BONDS, IF ANY, ARE LISTED           
REMARK 500 ON CISPEP RECORDS.  TRANS IS DEFINED AS 180 +/- 30 AND               
REMARK 500 CIS IS DEFINED AS 0 +/- 30 DEGREES.                                  
REMARK 500                                 MODEL     OMEGA                      
REMARK 500 SER H  186     PRO H  187                  145.25                    
REMARK 500                                                                      
REMARK 500 REMARK: NULL                                                         
REMARK 525                                                                      
REMARK 525 SOLVENT                                                              
REMARK 525                                                                      
REMARK 525 THE SOLVENT MOLECULES HAVE CHAIN IDENTIFIERS THAT                    
REMARK 525 INDICATE THE POLYMER CHAIN WITH WHICH THEY ARE MOST                  
REMARK 525 CLOSELY ASSOCIATED. THE REMARK LISTS ALL THE SOLVENT                 
REMARK 525 MOLECULES WHICH ARE MORE THAN 5A AWAY FROM THE                       
REMARK 525 NEAREST POLYMER CHAIN (M = MODEL NUMBER;                             
REMARK 525 RES=RESIDUE NAME; C=CHAIN IDENTIFIER; SSEQ=SEQUENCE                  
REMARK 525 NUMBER; I=INSERTION CODE):                                           
REMARK 525                                                                      
REMARK 525  M RES CSSEQI                                                        
REMARK 525    HOH L 229        DISTANCE =  5.11 ANGSTROMS                       
REMARK 525    HOH L 230        DISTANCE =  7.38 ANGSTROMS                       
REMARK 525    HOH H 233        DISTANCE =  6.33 ANGSTROMS                       
REMARK 525    HOH H 235        DISTANCE =  6.07 ANGSTROMS                       
REMARK 525    HOH H 236        DISTANCE =  6.61 ANGSTROMS                       
REMARK 525    HOH H 237        DISTANCE =  5.27 ANGSTROMS                       
REMARK 525    HOH H 238        DISTANCE =  6.81 ANGSTROMS                       
REMARK 525    HOH H 242        DISTANCE =  6.31 ANGSTROMS                       
REMARK 525    HOH H 244        DISTANCE =  7.97 ANGSTROMS                       
REMARK 525    HOH H 246        DISTANCE =  5.37 ANGSTROMS                       
REMARK 525    HOH H 258        DISTANCE =  5.03 ANGSTROMS                       
REMARK 525    HOH L 261        DISTANCE =  5.09 ANGSTROMS                       
REMARK 525    HOH H 266        DISTANCE =  7.02 ANGSTROMS                       
REMARK 525    HOH H 275        DISTANCE =  6.09 ANGSTROMS                       
REMARK 525    HOH H 283        DISTANCE =  7.24 ANGSTROMS                       
REMARK 525    HOH H 285        DISTANCE =  5.40 ANGSTROMS                       
REMARK 525    HOH H 290        DISTANCE =  5.10 ANGSTROMS                       
REMARK 800                                                                      
REMARK 800 SITE                                                                 
REMARK 800 SITE_IDENTIFIER: AC1                                                 
REMARK 800 EVIDENCE_CODE: SOFTWARE                                              
REMARK 800 SITE_DESCRIPTION: BINDING SITE FOR RESIDUE CIT L 212                 
REMARK 999                                                                      
REMARK 999 SEQUENCE                                                             
REMARK 999                                                                      
REMARK 999 THE NUMBERING OF TE33 RESIDUES IS ESSENTIALLY ACCORDING TO           
REMARK 999 C.CHOTHIA AND A.M.LESK, J.MOL.BIOL. V. 196, 901 (1987)               
REMARK 999 WITH MODIFICATIONS INTRODUCED BY T.SCHERF, R.HILLER,                 
REMARK 999 F.NAIDER, M.LEVITT AND J.ANGLISTER, BIOCHEMISTRY V. 31,              
REMARK 999 P. 6884 (1992).                                                      
DBREF  1TET L    1   211  PIR    PC4203   PC4203           1    216             
DBREF  1TET H    1   213  GB     2072131  AAB53773        12    227             
DBREF  1TET P    1    15  UNP    P32890   ELBP_ECOLI      71     85             
SEQADV 1TET LYS L   24  PIR  PC4203    ARG    24 CONFLICT                       
SEQADV 1TET SER L   31A PIR  PC4203    THR    32 CONFLICT                       
SEQADV 1TET SER L   31B PIR  PC4203    ASN    33 CONFLICT                       
SEQADV 1TET PHE L   33  PIR  PC4203    LEU    38 CONFLICT                       
SEQADV 1TET ILE L   94  PIR  PC4203    VAL    99 CONFLICT                       
SEQADV 1TET PHE L   96  PIR  PC4203    ARG   101 CONFLICT                       
SEQADV 1TET SER L  100  PIR  PC4203    GLY   105 CONFLICT                       
SEQADV 1TET TRP L  188  PIR  PC4203    ARG   193 CONFLICT                       
SEQADV 1TET THR H   13  GB   2072131   LYS    24 CONFLICT                       
SEQADV 1TET GLY H   26  GB   2072131   ASP    37 CONFLICT                       
SEQADV 1TET THR H   28  GB   2072131   SER    39 CONFLICT                       
SEQADV 1TET THR H   30  GB   2072131   MET    41 CONFLICT                       
SEQADV 1TET TYR H   32  GB   2072131   SER    43 CONFLICT                       
SEQADV 1TET SER H   35  GB   2072131   GLN    46 CONFLICT                       
SEQADV 1TET LYS H   38  GB   2072131   GLN    49 CONFLICT                       
SEQADV 1TET THR H   40  GB   2072131   MET    51 CONFLICT                       
SEQADV 1TET PHE H   45  GB   2072131   LEU    56 CONFLICT                       
SEQADV 1TET MET H   48  GB   2072131   ILE    59 CONFLICT                       
SEQADV 1TET ILE H   51  GB   2072131   LEU    62 CONFLICT                       
SEQADV 1TET TYR H   53  GB   2072131   GLN    65 CONFLICT                       
SEQADV 1TET THR H   58  GB   2072131   GLU    70 CONFLICT                       
SEQADV 1TET ASP H   61  GB   2072131   GLU    73 CONFLICT                       
SEQADV 1TET SER H   76  GB   2072131   THR    88 CONFLICT                       
SEQADV 1TET     H       GB   2072131   THR   109 DELETION                       
SEQADV 1TET     H       GB   2072131   TRP   110 DELETION                       
SEQADV 1TET     H       GB   2072131   GLY   111 DELETION                       
SEQADV 1TET ARG H   94  GB   2072131   GLY   112 CONFLICT                       
SEQADV 1TET ARG H   95  GB   2072131   ASN   113 CONFLICT                       
SEQADV 1TET TRP H  100A GB   2072131   ALA   115 CONFLICT                       
SEQADV 1TET PHE H  100C GB   2072131             INSERTION                      
SEQADV 1TET ASP H  101  GB   2072131             INSERTION                      
SEQADV 1TET VAL H  102  GB   2072131             INSERTION                      
SEQADV 1TET THR H  105  GB   2072131   GLN   119 CONFLICT                       
SEQADV 1TET VAL H  109  GB   2072131   LEU   123 CONFLICT                       
SEQADV 1TET     H       GB   2072131   SER   142 DELETION                       
SEQADV 1TET     H       GB   2072131   ALA   143 DELETION                       
SEQADV 1TET     H       GB   2072131   ALA   144 DELETION                       
SEQADV 1TET     H       GB   2072131   GLN   145 DELETION                       
SEQADV 1TET     H       GB   2072131   THR   146 DELETION                       
SEQADV 1TET     H       GB   2072131   ASN   147 DELETION                       
SEQADV 1TET PRO H  187  GB   2072131   THR   201 CONFLICT                       
SEQADV 1TET ARG H  188  GB   2072131   TRP   202 CONFLICT                       
SEQRES   1 L  216  ASP VAL LEU MET THR GLN THR PRO LEU SER LEU PRO VAL          
SEQRES   2 L  216  SER LEU GLY ASP GLN ALA SER ILE SER CYS LYS SER SER          
SEQRES   3 L  216  GLN SER ILE VAL HIS SER SER GLY ASN THR TYR PHE GLU          
SEQRES   4 L  216  TRP TYR LEU GLN LYS PRO GLY GLN SER PRO LYS LEU LEU          
SEQRES   5 L  216  ILE TYR LYS VAL SER ASN ARG PHE SER GLY VAL PRO ASP          
SEQRES   6 L  216  ARG PHE SER GLY SER GLY SER GLY THR ASP PHE THR LEU          
SEQRES   7 L  216  LYS ILE SER ARG VAL GLU ALA GLU ASP LEU GLY VAL TYR          
SEQRES   8 L  216  TYR CYS PHE GLN GLY SER HIS ILE PRO PHE THR PHE GLY          
SEQRES   9 L  216  SER GLY THR LYS LEU GLU ILE LYS ARG ALA ASP ALA ALA          
SEQRES  10 L  216  PRO THR VAL SER ILE PHE PRO PRO SER SER GLU GLN LEU          
SEQRES  11 L  216  THR SER GLY GLY ALA SER VAL VAL CYS PHE LEU ASN ASN          
SEQRES  12 L  216  PHE TYR PRO LYS ASP ILE ASN VAL LYS TRP LYS ILE ASP          
SEQRES  13 L  216  GLY SER GLU ARG GLN ASN GLY VAL LEU ASN SER TRP THR          
SEQRES  14 L  216  ASP GLN ASP SER LYS ASP SER THR TYR SER MET SER SER          
SEQRES  15 L  216  THR LEU THR LEU THR LYS ASP GLU TYR GLU TRP HIS ASN          
SEQRES  16 L  216  SER TYR THR CYS GLU ALA THR HIS LYS THR SER THR SER          
SEQRES  17 L  216  PRO ILE VAL LYS SER PHE ASN ARG                              
SEQRES   1 H  210  GLN ILE GLN LEU VAL GLN SER GLY PRO GLU LEU LYS THR          
SEQRES   2 H  210  PRO GLY GLU THR VAL ARG ILE SER CYS LYS ALA SER GLY          
SEQRES   3 H  210  TYR THR PHE THR THR TYR GLY MET SER TRP VAL LYS GLN          
SEQRES   4 H  210  THR PRO GLY LYS GLY PHE LYS TRP MET GLY TRP ILE ASN          
SEQRES   5 H  210  THR TYR SER GLY VAL PRO THR TYR ALA ASP ASP PHE LYS          
SEQRES   6 H  210  GLY ARG PHE ALA PHE SER LEU GLU THR SER ALA SER THR          
SEQRES   7 H  210  ALA TYR LEU GLN ILE ASN ASN LEU LYS ASN GLU ASP THR          
SEQRES   8 H  210  ALA THR TYR PHE CYS ALA ARG ARG SER TRP TYR PHE ASP          
SEQRES   9 H  210  VAL TRP GLY THR GLY THR THR VAL THR VAL SER SER ALA          
SEQRES  10 H  210  LYS THR THR PRO PRO SER VAL TYR PRO LEU ALA PRO GLY          
SEQRES  11 H  210  SER MET VAL THR LEU GLY CYS LEU VAL LYS GLY TYR PHE          
SEQRES  12 H  210  PRO GLU PRO VAL THR VAL THR TRP ASN SER GLY SER LEU          
SEQRES  13 H  210  SER SER GLY VAL HIS THR PHE PRO ALA VAL LEU GLN SER          
SEQRES  14 H  210  ASP LEU TYR THR LEU SER SER SER VAL THR VAL PRO SER          
SEQRES  15 H  210  SER PRO ARG PRO SER GLU THR VAL THR CYS ASN VAL ALA          
SEQRES  16 H  210  HIS PRO ALA SER SER THR LYS VAL ASP LYS LYS ILE VAL          
SEQRES  17 H  210  PRO ARG                                                      
SEQRES   1 P   15  VAL GLU VAL PRO GLY SER GLN HIS ILE ASP SER GLN LYS          
SEQRES   2 P   15  LYS ALA                                                      
HET    CIT  L 212      13                                                       
HETNAM     CIT CITRIC ACID                                                      
FORMUL   4  CIT    C6 H8 O7                                                     
FORMUL   5  HOH   *151(H2 O)                                                    
HELIX    1   1 GLU L   79  LEU L   83  5                                   5    
HELIX    2   2 SER L  121  SER L  127  1                                   7    
HELIX    3   3 LYS L  183  TRP L  188  1                                   6    
HELIX    4   4 THR H   28  TYR H   32  5                                   5    
HELIX    5   5 ASP H   61  LYS H   64  5                                   4    
HELIX    6   6 LYS H   83  THR H   87  5                                   5    
HELIX    7   7 SER H  156  SER H  158  5                                   3    
HELIX    8   8 PRO H  200  SER H  203  5                                   4    
SHEET    1   A 4 MET L   4  THR L   7  0                                        
SHEET    2   A 4 ALA L  19  SER L  25 -1  O  SER L  22   N  THR L   7           
SHEET    3   A 4 ASP L  70  ILE L  75 -1  O  PHE L  71   N  CYS L  23           
SHEET    4   A 4 PHE L  62  SER L  67 -1  O  SER L  63   N  LYS L  74           
SHEET    1   B 6 SER L  10  SER L  14  0                                        
SHEET    2   B 6 THR L 102  LYS L 107  1  O  LYS L 103   N  LEU L  11           
SHEET    3   B 6 GLY L  84  GLN L  90 -1  O  GLY L  84   N  LEU L 104           
SHEET    4   B 6 PHE L  33  GLN L  38 -1  N  GLU L  34   O  PHE L  89           
SHEET    5   B 6 LYS L  45  TYR L  49 -1  N  LYS L  45   O  LEU L  37           
SHEET    6   B 6 ASN L  53  ARG L  54 -1  N  ASN L  53   O  TYR L  49           
SHEET    1   C 4 SER L  10  SER L  14  0                                        
SHEET    2   C 4 THR L 102  LYS L 107  1  O  LYS L 103   N  LEU L  11           
SHEET    3   C 4 GLY L  84  GLN L  90 -1  O  GLY L  84   N  LEU L 104           
SHEET    4   C 4 THR L  97  PHE L  98 -1  O  THR L  97   N  GLN L  90           
SHEET    1   D 4 THR L 114  PHE L 118  0                                        
SHEET    2   D 4 ALA L 130  PHE L 139 -1  O  VAL L 133   N  PHE L 118           
SHEET    3   D 4 TYR L 173  LEU L 181 -1  O  TYR L 173   N  PHE L 139           
SHEET    4   D 4 VAL L 159  TRP L 163 -1  N  LEU L 160   O  THR L 178           
SHEET    1   E 4 SER L 153  ARG L 155  0                                        
SHEET    2   E 4 ASN L 145  ILE L 150 -1  O  TRP L 148   N  ARG L 155           
SHEET    3   E 4 SER L 191  THR L 197 -1  N  THR L 193   O  LYS L 149           
SHEET    4   E 4 ILE L 205  ASN L 210 -1  N  ILE L 205   O  ALA L 196           
SHEET    1   F 4 GLN H   3  GLN H   6  0                                        
SHEET    2   F 4 VAL H  18  SER H  25 -1  N  LYS H  23   O  VAL H   5           
SHEET    3   F 4 THR H  77  ILE H  82 -1  O  ALA H  78   N  CYS H  22           
SHEET    4   F 4 PHE H  67  GLU H  72 -1  O  ALA H  68   N  GLN H  81           
SHEET    1   G 5 PRO H  57  TYR H  59  0                                        
SHEET    2   G 5 GLY H  44  ILE H  51 -1  O  TRP H  50   N  THR H  58           
SHEET    3   G 5 GLY H  33  THR H  40 -1  N  MET H  34   O  ILE H  51           
SHEET    4   G 5 ALA H  88  ARG H  95 -1  O  THR H  89   N  GLN H  39           
SHEET    1   H 6 PRO H  57  TYR H  59  0                                        
SHEET    2   H 6 GLY H  44  ILE H  51 -1  O  TRP H  50   N  THR H  58           
SHEET    3   H 6 GLY H  33  THR H  40 -1  N  MET H  34   O  ILE H  51           
SHEET    4   H 6 ALA H  88  ARG H  95 -1  O  THR H  89   N  GLN H  39           
SHEET    5   H 6 THR H 107  VAL H 111 -1  O  THR H 107   N  TYR H  90           
SHEET    6   H 6 GLU H  10  LYS H  12  1  N  GLU H  10   O  THR H 108           
SHEET    1   I 4 SER H 120  LEU H 124  0                                        
SHEET    2   I 4 MET H 135  TYR H 145 -1  O  GLY H 139   N  LEU H 124           
SHEET    3   I 4 LEU H 174  PRO H 184 -1  N  TYR H 175   O  TYR H 145           
SHEET    4   I 4 VAL H 163  THR H 165 -1  O  HIS H 164   N  SER H 180           
SHEET    1   J 4 SER H 120  LEU H 124  0                                        
SHEET    2   J 4 MET H 135  TYR H 145 -1  O  GLY H 139   N  LEU H 124           
SHEET    3   J 4 LEU H 174  PRO H 184 -1  N  TYR H 175   O  TYR H 145           
SHEET    4   J 4 VAL H 169  GLN H 171 -1  N  VAL H 169   O  THR H 176           
SHEET    1   K 3 THR H 151  TRP H 154  0                                        
SHEET    2   K 3 THR H 194  HIS H 199 -1  N  ASN H 196   O  THR H 153           
SHEET    3   K 3 THR H 204  LYS H 209 -1  O  THR H 204   N  HIS H 199           
SSBOND   1 CYS L   23    CYS L   88                          1555   1555  2.04  
SSBOND   2 CYS L  134    CYS L  194                          1555   1555  2.02  
SSBOND   3 CYS H   22    CYS H   92                          1555   1555  2.01  
SSBOND   4 CYS H  140    CYS H  195                          1555   1555  2.03  
CISPEP   1 THR L    7    PRO L    8          0       -20.84                     
CISPEP   2 ILE L   94    PRO L   95          0         4.76                     
CISPEP   3 TYR L  140    PRO L  141          0        -0.33                     
CISPEP   4 PHE H  146    PRO H  147          0       -12.42                     
CISPEP   5 GLU H  148    PRO H  149          0         7.85                     
CISPEP   6 ARG H  188    PRO H  189          0        -4.90                     
SITE     1 AC1  9 TRP H  50  THR H  58  HIS L  31  SER L  31A                   
SITE     2 AC1  9 SER L  92  HIS L  93  ILE L  94  HOH L 251                    
SITE     3 AC1  9 PRO P   4                                                     
CRYST1  104.150  110.610   40.680  90.00  90.00  90.00 P 21 21 2     4          
ORIGX1      1.000000  0.000000  0.000000        0.00000                         
ORIGX2      0.000000  1.000000  0.000000        0.00000                         
ORIGX3      0.000000  0.000000  1.000000        0.00000                         
SCALE1      0.009602  0.000000  0.000000        0.00000                         
SCALE2      0.000000  0.009041  0.000000        0.00000                         
SCALE3      0.000000  0.000000  0.024582        0.00000                         
ATOM      1  N   ASP L   1      50.380  48.826  67.465  1.00 14.44           N  
ATOM      2  CA  ASP L   1      49.281  48.439  68.320  1.00 15.66           C  
ATOM      3  C   ASP L   1      49.591  47.005  68.656  1.00 15.96           C  
ATOM      4  O   ASP L   1      50.516  46.411  68.084  1.00 20.13           O  
ATOM      5  CB  ASP L   1      47.948  48.496  67.583  1.00 17.43           C  
ATOM      6  CG  ASP L   1      47.520  49.898  67.158  1.00 19.51           C  
ATOM      7  OD1 ASP L   1      48.362  50.806  67.147  1.00 20.07           O  
ATOM      8  OD2 ASP L   1      46.341  50.081  66.845  1.00 14.44           O  
ATOM      9  N   VAL L   2      48.846  46.436  69.577  1.00 15.18           N  
ATOM     10  CA  VAL L   2      49.050  45.060  69.985  1.00 12.92           C  
ATOM     11  C   VAL L   2      47.789  44.490  69.366  1.00 11.92           C  
ATOM     12  O   VAL L   2      46.695  44.982  69.583  1.00  3.87           O  
ATOM     13  CB  VAL L   2      49.051  44.935  71.545  1.00 13.90           C  
ATOM     14  CG1 VAL L   2      49.184  43.485  71.940  1.00 14.02           C  
ATOM     15  CG2 VAL L   2      50.215  45.714  72.150  1.00 11.16           C  
ATOM     16  N   LEU L   3      47.973  43.523  68.488  1.00 15.80           N  
ATOM     17  CA  LEU L   3      46.894  42.843  67.807  1.00 16.98           C  
ATOM     18  C   LEU L   3      46.555  41.754  68.808  1.00 15.67           C  
ATOM     19  O   LEU L   3      47.479  41.263  69.468  1.00 14.50           O  
ATOM     20  CB  LEU L   3      47.416  42.228  66.533  1.00 21.17           C  
ATOM     21  CG  LEU L   3      46.538  42.230  65.277  1.00 24.36           C  
ATOM     22  CD1 LEU L   3      45.264  41.389  65.438  1.00 21.57           C  
ATOM     23  CD2 LEU L   3      46.296  43.719  64.956  1.00 25.15           C  
ATOM     24  N   MET L   4      45.281  41.417  68.936  1.00 12.47           N  
ATOM     25  CA  MET L   4      44.764  40.444  69.880  1.00 13.30           C  
ATOM     26  C   MET L   4      43.938  39.540  68.969  1.00 14.19           C  
ATOM     27  O   MET L   4      42.923  39.962  68.387  1.00 14.17           O  
ATOM     28  CB  MET L   4      43.800  41.047  70.914  1.00 10.46           C  
ATOM     29  CG  MET L   4      44.352  42.054  71.862  1.00 12.40           C  
ATOM     30  SD  MET L   4      45.705  41.427  72.872  1.00 12.12           S  
ATOM     31  CE  MET L   4      44.670  40.447  73.914  1.00  5.16           C  
ATOM     32  N   THR L   5      44.349  38.308  68.783  1.00 12.89           N  
ATOM     33  CA  THR L   5      43.620  37.431  67.882  1.00 14.74           C  
ATOM     34  C   THR L   5      42.955  36.407  68.779  1.00 11.41           C  
ATOM     35  O   THR L   5      43.582  35.790  69.653  1.00 10.59           O  
ATOM     36  CB  THR L   5      44.643  36.811  66.908  1.00 16.15           C  
ATOM     37  OG1 THR L   5      45.401  37.891  66.394  1.00 18.42           O  
ATOM     38  CG2 THR L   5      44.001  36.027  65.781  1.00 18.93           C  
ATOM     39  N   GLN L   6      41.696  36.161  68.549  1.00 12.90           N  
ATOM     40  CA  GLN L   6      40.944  35.309  69.455  1.00 15.42           C  
ATOM     41  C   GLN L   6      40.444  34.059  68.736  1.00 17.83           C  
ATOM     42  O   GLN L   6      40.127  34.154  67.551  1.00 20.23           O  
ATOM     43  CB  GLN L   6      39.842  36.196  69.982  1.00 11.28           C  
ATOM     44  CG  GLN L   6      39.153  35.653  71.167  1.00  7.35           C  
ATOM     45  CD  GLN L   6      38.264  36.703  71.797  1.00 10.44           C  
ATOM     46  OE1 GLN L   6      38.416  37.938  71.736  1.00  5.92           O  
ATOM     47  NE2 GLN L   6      37.249  36.164  72.431  1.00 11.04           N  
ATOM     48  N   THR L   7      40.459  32.875  69.332  1.00 18.89           N  
ATOM     49  CA  THR L   7      39.960  31.667  68.715  1.00 19.96           C  
ATOM     50  C   THR L   7      39.110  30.973  69.791  1.00 20.23           C  
ATOM     51  O   THR L   7      39.379  31.193  70.987  1.00 22.13           O  
ATOM     52  CB  THR L   7      41.153  30.769  68.245  1.00 22.75           C  
ATOM     53  OG1 THR L   7      42.058  30.575  69.320  1.00 24.51           O  
ATOM     54  CG2 THR L   7      41.923  31.412  67.097  1.00 24.02           C  
ATOM     55  N   PRO L   8      38.049  30.202  69.519  1.00 19.02           N  
ATOM     56  CA  PRO L   8      37.242  30.192  68.293  1.00 19.55           C  
ATOM     57  C   PRO L   8      36.431  31.460  67.997  1.00 19.64           C  
ATOM     58  O   PRO L   8      36.355  32.384  68.803  1.00 23.00           O  
ATOM     59  CB  PRO L   8      36.332  29.013  68.450  1.00 14.39           C  
ATOM     60  CG  PRO L   8      36.970  28.148  69.479  1.00 16.66           C  
ATOM     61  CD  PRO L   8      37.552  29.168  70.426  1.00 19.60           C  
ATOM     62  N   LEU L   9      35.770  31.528  66.842  1.00 17.63           N  
ATOM     63  CA  LEU L   9      34.898  32.638  66.542  1.00 12.41           C  
ATOM     64  C   LEU L   9      33.470  32.307  66.983  1.00 13.09           C  
ATOM     65  O   LEU L   9      32.674  33.187  67.332  1.00  7.84           O  
ATOM     66  CB  LEU L   9      35.121  32.827  65.087  1.00 12.95           C  
ATOM     67  CG  LEU L   9      34.177  33.512  64.147  1.00 19.10           C  
ATOM     68  CD1 LEU L   9      34.051  35.005  64.426  1.00 19.92           C  
ATOM     69  CD2 LEU L   9      34.732  33.221  62.753  1.00 21.90           C  
ATOM     70  N   SER L  10      33.155  31.002  67.032  1.00 13.59           N  
ATOM     71  CA  SER L  10      31.874  30.455  67.452  1.00 16.43           C  
ATOM     72  C   SER L  10      32.256  29.252  68.315  1.00 18.68           C  
ATOM     73  O   SER L  10      33.230  28.587  67.936  1.00 21.53           O  
ATOM     74  CB  SER L  10      31.093  29.979  66.233  1.00 17.18           C  
ATOM     75  OG  SER L  10      31.241  30.889  65.151  1.00 18.49           O  
ATOM     76  N   LEU L  11      31.612  28.864  69.423  1.00 19.46           N  
ATOM     77  CA  LEU L  11      32.031  27.687  70.192  1.00 19.48           C  
ATOM     78  C   LEU L  11      30.748  27.013  70.702  1.00 19.21           C  
ATOM     79  O   LEU L  11      30.281  27.280  71.819  1.00 17.36           O  
ATOM     80  CB  LEU L  11      32.948  28.146  71.360  1.00 18.32           C  
ATOM     81  CG  LEU L  11      33.847  27.101  72.056  1.00 20.75           C  
ATOM     82  CD1 LEU L  11      35.032  27.773  72.742  1.00 20.86           C  
ATOM     83  CD2 LEU L  11      33.055  26.367  73.111  1.00 23.40           C  
ATOM     84  N   PRO L  12      30.072  26.160  69.911  1.00 20.25           N  
ATOM     85  CA  PRO L  12      28.944  25.376  70.403  1.00 16.96           C  
ATOM     86  C   PRO L  12      29.534  24.414  71.435  1.00 14.91           C  
ATOM     87  O   PRO L  12      30.610  23.854  71.203  1.00 13.71           O  
ATOM     88  CB  PRO L  12      28.402  24.771  69.122  1.00 16.83           C  
ATOM     89  CG  PRO L  12      29.637  24.475  68.296  1.00 16.42           C  
ATOM     90  CD  PRO L  12      30.471  25.723  68.560  1.00 20.66           C  
ATOM     91  N   VAL L  13      28.896  24.290  72.591  1.00 15.53           N  
ATOM     92  CA  VAL L  13      29.332  23.421  73.666  1.00 15.36           C  
ATOM     93  C   VAL L  13      28.053  23.012  74.384  1.00 15.33           C  
ATOM     94  O   VAL L  13      27.060  23.748  74.484  1.00 14.78           O  
ATOM     95  CB  VAL L  13      30.335  24.182  74.666  1.00 18.74           C  
ATOM     96  CG1 VAL L  13      29.648  25.390  75.333  1.00 19.83           C  
ATOM     97  CG2 VAL L  13      30.824  23.216  75.760  1.00 15.38           C  
ATOM     98  N   SER L  14      28.087  21.770  74.818  1.00 14.88           N  
ATOM     99  CA  SER L  14      27.046  21.178  75.602  1.00 16.95           C  
ATOM    100  C   SER L  14      27.017  21.768  76.997  1.00 14.58           C  
ATOM    101  O   SER L  14      28.027  22.189  77.556  1.00 14.27           O  
ATOM    102  CB  SER L  14      27.288  19.674  75.688  1.00 19.12           C  
ATOM    103  OG  SER L  14      27.830  19.166  74.465  1.00 24.66           O  
ATOM    104  N   LEU L  15      25.819  21.785  77.562  1.00 15.64           N  
ATOM    105  CA  LEU L  15      25.587  22.133  78.950  1.00 15.42           C  
ATOM    106  C   LEU L  15      26.375  21.118  79.766  1.00 18.47           C  
ATOM    107  O   LEU L  15      26.534  19.952  79.348  1.00 23.00           O  
ATOM    108  CB  LEU L  15      24.110  22.001  79.226  1.00 13.55           C  
ATOM    109  CG  LEU L  15      23.200  22.971  78.524  1.00 13.40           C  
ATOM    110  CD1 LEU L  15      21.745  22.622  78.784  1.00 11.42           C  
ATOM    111  CD2 LEU L  15      23.535  24.372  79.024  1.00 12.93           C  
ATOM    112  N   GLY L  16      26.922  21.502  80.901  1.00 18.49           N  
ATOM    113  CA  GLY L  16      27.697  20.602  81.740  1.00 18.06           C  
ATOM    114  C   GLY L  16      29.134  20.502  81.277  1.00 18.35           C  
ATOM    115  O   GLY L  16      30.031  20.423  82.113  1.00 22.36           O  
ATOM    116  N   ASP L  17      29.426  20.545  79.988  1.00 19.09           N  
ATOM    117  CA  ASP L  17      30.787  20.447  79.457  1.00 18.51           C  
ATOM    118  C   ASP L  17      31.739  21.623  79.776  1.00 17.36           C  
ATOM    119  O   ASP L  17      31.305  22.659  80.307  1.00 10.31           O  
ATOM    120  CB  ASP L  17      30.644  20.265  77.953  1.00 22.35           C  
ATOM    121  CG  ASP L  17      31.473  19.102  77.430  1.00 31.08           C  
ATOM    122  OD1 ASP L  17      32.705  19.114  77.584  1.00 35.44           O  
ATOM    123  OD2 ASP L  17      30.885  18.180  76.859  1.00 34.42           O  
ATOM    124  N   GLN L  18      33.070  21.447  79.530  1.00 16.23           N  
ATOM    125  CA  GLN L  18      34.059  22.507  79.705  1.00 15.64           C  
ATOM    126  C   GLN L  18      34.255  23.234  78.368  1.00 14.90           C  
ATOM    127  O   GLN L  18      33.906  22.692  77.319  1.00 11.98           O  
ATOM    128  CB  GLN L  18      35.373  21.913  80.171  1.00 18.34           C  
ATOM    129  CG  GLN L  18      36.519  22.964  80.336  1.00 20.75           C  
ATOM    130  CD  GLN L  18      37.902  22.463  80.799  1.00 20.71           C  
ATOM    131  OE1 GLN L  18      38.294  21.305  80.630  1.00 19.71           O  
ATOM    132  NE2 GLN L  18      38.664  23.332  81.454  1.00 19.29           N  
ATOM    133  N   ALA L  19      34.806  24.447  78.371  1.00 14.39           N  
ATOM    134  CA  ALA L  19      35.043  25.249  77.183  1.00 15.85           C  
ATOM    135  C   ALA L  19      36.282  26.131  77.368  1.00 15.41           C  
ATOM    136  O   ALA L  19      36.416  26.751  78.430  1.00 17.39           O  
ATOM    137  CB  ALA L  19      33.823  26.164  76.907  1.00 16.63           C  
ATOM    138  N   SER L  20      37.240  26.193  76.442  1.00 12.89           N  
ATOM    139  CA  SER L  20      38.330  27.136  76.568  1.00 12.36           C  
ATOM    140  C   SER L  20      38.300  28.114  75.385  1.00 12.27           C  
ATOM    141  O   SER L  20      37.800  27.741  74.315  1.00 12.75           O  
ATOM    142  CB  SER L  20      39.656  26.373  76.624  1.00 14.35           C  
ATOM    143  OG  SER L  20      39.511  25.026  76.195  1.00 18.99           O  
ATOM    144  N   ILE L  21      38.762  29.356  75.550  1.00  6.68           N  
ATOM    145  CA  ILE L  21      38.771  30.348  74.517  1.00  8.67           C  
ATOM    146  C   ILE L  21      40.146  30.968  74.688  1.00 11.32           C  
ATOM    147  O   ILE L  21      40.532  31.324  75.814  1.00 13.91           O  
ATOM    148  CB  ILE L  21      37.683  31.454  74.729  1.00 11.55           C  
ATOM    149  CG1 ILE L  21      36.279  30.884  74.701  1.00  6.86           C  
ATOM    150  CG2 ILE L  21      37.856  32.519  73.622  1.00  7.08           C  
ATOM    151  CD1 ILE L  21      35.260  31.900  75.240  1.00 11.19           C  
ATOM    152  N   SER L  22      40.891  31.132  73.604  1.00 10.38           N  
ATOM    153  CA  SER L  22      42.254  31.565  73.694  1.00  8.41           C  
ATOM    154  C   SER L  22      42.406  32.884  72.982  1.00  8.36           C  
ATOM    155  O   SER L  22      41.573  33.239  72.143  1.00  8.34           O  
ATOM    156  CB  SER L  22      43.120  30.495  73.076  1.00 11.00           C  
ATOM    157  OG  SER L  22      43.529  29.450  73.989  1.00 14.94           O  
ATOM    158  N   CYS L  23      43.420  33.660  73.326  1.00  6.92           N  
ATOM    159  CA  CYS L  23      43.655  34.929  72.712  1.00  9.38           C  
ATOM    160  C   CYS L  23      45.184  35.032  72.668  1.00  8.26           C  
ATOM    161  O   CYS L  23      45.902  34.599  73.581  1.00  8.07           O  
ATOM    162  CB  CYS L  23      42.848  35.904  73.628  1.00 12.59           C  
ATOM    163  SG  CYS L  23      43.036  37.691  73.459  1.00 20.84           S  
ATOM    164  N   LYS L  24      45.712  35.499  71.539  1.00 10.48           N  
ATOM    165  CA  LYS L  24      47.147  35.661  71.341  1.00 11.85           C  
ATOM    166  C   LYS L  24      47.419  37.133  71.060  1.00 12.87           C  
ATOM    167  O   LYS L  24      46.711  37.780  70.254  1.00 14.86           O  
ATOM    168  CB  LYS L  24      47.647  34.848  70.152  1.00 14.29           C  
ATOM    169  CG  LYS L  24      49.188  34.728  70.159  1.00 20.22           C  
ATOM    170  CD  LYS L  24      49.763  33.834  69.056  1.00 19.93           C  
ATOM    171  CE  LYS L  24      51.292  33.848  69.095  1.00 21.17           C  
ATOM    172  NZ  LYS L  24      51.888  32.860  69.978  1.00 18.42           N  
ATOM    173  N   SER L  25      48.405  37.719  71.710  1.00 10.07           N  
ATOM    174  CA  SER L  25      48.672  39.086  71.446  1.00 11.35           C  
ATOM    175  C   SER L  25      49.826  39.105  70.499  1.00  9.93           C  
ATOM    176  O   SER L  25      50.631  38.162  70.482  1.00 10.19           O  
ATOM    177  CB  SER L  25      48.989  39.779  72.732  1.00 11.94           C  
ATOM    178  OG  SER L  25      49.974  39.048  73.412  1.00 14.65           O  
ATOM    179  N   SER L  26      49.972  40.159  69.693  1.00 10.84           N  
ATOM    180  CA  SER L  26      51.065  40.166  68.752  1.00  9.90           C  
ATOM    181  C   SER L  26      52.403  40.574  69.359  1.00 10.27           C  
ATOM    182  O   SER L  26      53.425  40.407  68.705  1.00 12.13           O  
ATOM    183  CB  SER L  26      50.683  41.056  67.616  1.00  8.54           C  
ATOM    184  OG  SER L  26      50.549  42.401  68.009  1.00 13.92           O  
ATOM    185  N   GLN L  27      52.460  41.099  70.578  1.00  9.89           N  
ATOM    186  CA  GLN L  27      53.701  41.407  71.254  1.00 10.15           C  
ATOM    187  C   GLN L  27      53.369  41.254  72.732  1.00  9.47           C  
ATOM    188  O   GLN L  27      52.192  41.156  73.102  1.00 10.15           O  
ATOM    189  CB  GLN L  27      54.147  42.836  70.897  1.00 18.35           C  
ATOM    190  CG  GLN L  27      53.236  44.066  71.189  1.00 22.60           C  
ATOM    191  CD  GLN L  27      52.933  44.937  69.960  1.00 26.87           C  
ATOM    192  OE1 GLN L  27      53.177  46.141  69.934  1.00 25.87           O  
ATOM    193  NE2 GLN L  27      52.379  44.429  68.861  1.00 29.06           N  
ATOM    194  N   SER L  28      54.336  41.212  73.627  1.00  8.77           N  
ATOM    195  CA  SER L  28      54.019  40.933  75.004  1.00  9.93           C  
ATOM    196  C   SER L  28      53.200  42.039  75.663  1.00 10.01           C  
ATOM    197  O   SER L  28      53.455  43.246  75.521  1.00  8.95           O  
ATOM    198  CB  SER L  28      55.295  40.725  75.799  1.00  7.33           C  
ATOM    199  OG  SER L  28      54.996  40.441  77.174  1.00 16.16           O  
ATOM    200  N   ILE L  29      52.208  41.606  76.442  1.00 10.58           N  
ATOM    201  CA  ILE L  29      51.445  42.571  77.192  1.00 10.66           C  
ATOM    202  C   ILE L  29      51.803  42.579  78.675  1.00 10.67           C  
ATOM    203  O   ILE L  29      50.990  42.809  79.570  1.00 15.97           O  
ATOM    204  CB  ILE L  29      49.911  42.344  76.959  1.00 11.66           C  
ATOM    205  CG1 ILE L  29      49.424  40.980  77.256  1.00  6.61           C  
ATOM    206  CG2 ILE L  29      49.654  42.604  75.483  1.00 11.47           C  
ATOM    207  CD1 ILE L  29      48.054  41.351  77.706  1.00  5.29           C  
ATOM    208  N   VAL L  30      53.078  42.432  78.975  1.00  9.00           N  
ATOM    209  CA  VAL L  30      53.536  42.656  80.316  1.00  8.68           C  
ATOM    210  C   VAL L  30      53.819  44.152  80.359  1.00 12.56           C  
ATOM    211  O   VAL L  30      54.489  44.755  79.508  1.00 13.33           O  
ATOM    212  CB  VAL L  30      54.793  41.872  80.592  1.00  5.04           C  
ATOM    213  CG1 VAL L  30      55.374  42.187  81.922  1.00  3.93           C  
ATOM    214  CG2 VAL L  30      54.396  40.396  80.643  1.00  8.65           C  
ATOM    215  N   HIS L  31      53.170  44.819  81.311  1.00 12.27           N  
ATOM    216  CA  HIS L  31      53.364  46.236  81.506  1.00  7.57           C  
ATOM    217  C   HIS L  31      54.799  46.402  81.984  1.00  7.38           C  
ATOM    218  O   HIS L  31      55.366  45.475  82.573  1.00  5.73           O  
ATOM    219  CB  HIS L  31      52.370  46.681  82.539  1.00  8.71           C  
ATOM    220  CG  HIS L  31      52.416  48.183  82.764  1.00  6.37           C  
ATOM    221  ND1 HIS L  31      52.919  48.811  83.798  1.00  3.33           N  
ATOM    222  CD2 HIS L  31      51.941  49.122  81.885  1.00  2.07           C  
ATOM    223  CE1 HIS L  31      52.779  50.101  83.580  1.00  6.56           C  
ATOM    224  NE2 HIS L  31      52.199  50.269  82.436  1.00  2.00           N  
ATOM    225  N   SER L  31A     55.419  47.574  81.808  1.00  6.78           N  
ATOM    226  CA  SER L  31A     56.781  47.809  82.266  1.00  5.57           C  
ATOM    227  C   SER L  31A     56.917  47.551  83.763  1.00  4.67           C  
ATOM    228  O   SER L  31A     57.961  47.169  84.279  1.00  7.82           O  
ATOM    229  CB  SER L  31A     57.156  49.245  81.906  1.00  6.76           C  
ATOM    230  OG  SER L  31A     56.308  50.156  82.593  1.00  9.68           O  
ATOM    231  N   SER L  31B     55.867  47.742  84.527  1.00  4.73           N  
ATOM    232  CA  SER L  31B     55.886  47.396  85.947  1.00  7.78           C  
ATOM    233  C   SER L  31B     55.972  45.898  86.271  1.00  8.43           C  
ATOM    234  O   SER L  31B     56.159  45.564  87.449  1.00  7.57           O  
ATOM    235  CB  SER L  31B     54.641  47.935  86.649  1.00  7.78           C  
ATOM    236  OG  SER L  31B     53.411  47.408  86.166  1.00  2.00           O  
ATOM    237  N   GLY L  31C     55.782  44.980  85.306  1.00  3.26           N  
ATOM    238  CA  GLY L  31C     55.824  43.575  85.620  1.00  2.00           C  
ATOM    239  C   GLY L  31C     54.437  42.977  85.662  1.00  2.00           C  
ATOM    240  O   GLY L  31C     54.297  41.765  85.484  1.00  2.00           O  
ATOM    241  N   ASN L  31D     53.404  43.786  85.951  1.00  2.00           N  
ATOM    242  CA  ASN L  31D     52.005  43.340  85.955  1.00  3.55           C  
ATOM    243  C   ASN L  31D     51.466  43.133  84.550  1.00  6.08           C  
ATOM    244  O   ASN L  31D     52.047  43.693  83.617  1.00 10.02           O  
ATOM    245  CB  ASN L  31D     51.071  44.310  86.553  1.00  3.57           C  
ATOM    246  CG  ASN L  31D     51.161  44.409  88.049  1.00  6.88           C  
ATOM    247  OD1 ASN L  31D     50.594  43.584  88.780  1.00 11.47           O  
ATOM    248  ND2 ASN L  31D     51.844  45.465  88.497  1.00  4.44           N  
ATOM    249  N   THR L  31E     50.400  42.361  84.324  1.00  7.96           N  
ATOM    250  CA  THR L  31E     49.847  42.138  83.000  1.00  6.83           C  
ATOM    251  C   THR L  31E     48.410  42.503  83.163  1.00  6.01           C  
ATOM    252  O   THR L  31E     47.674  41.743  83.789  1.00  9.80           O  
ATOM    253  CB  THR L  31E     49.962  40.679  82.568  1.00  4.48           C  
ATOM    254  OG1 THR L  31E     51.354  40.295  82.523  1.00  6.52           O  
ATOM    255  CG2 THR L  31E     49.372  40.514  81.176  1.00  5.72           C  
ATOM    256  N   TYR L  32      47.998  43.680  82.685  1.00  5.74           N  
ATOM    257  CA  TYR L  32      46.600  44.100  82.773  1.00  5.16           C  
ATOM    258  C   TYR L  32      45.818  43.405  81.655  1.00  4.18           C  
ATOM    259  O   TYR L  32      45.593  43.968  80.599  1.00  5.32           O  
ATOM    260  CB  TYR L  32      46.548  45.626  82.653  1.00  3.66           C  
ATOM    261  CG  TYR L  32      47.357  46.240  83.780  1.00  3.48           C  
ATOM    262  CD1 TYR L  32      46.890  46.168  85.094  1.00  4.37           C  
ATOM    263  CD2 TYR L  32      48.600  46.789  83.469  1.00  2.10           C  
ATOM    264  CE1 TYR L  32      47.700  46.656  86.110  1.00  4.30           C  
ATOM    265  CE2 TYR L  32      49.405  47.269  84.482  1.00  2.78           C  
ATOM    266  CZ  TYR L  32      48.939  47.198  85.784  1.00  4.91           C  
ATOM    267  OH  TYR L  32      49.740  47.731  86.783  1.00  9.99           O  
ATOM    268  N   PHE L  33      45.498  42.126  81.813  1.00  3.70           N  
ATOM    269  CA  PHE L  33      44.790  41.344  80.810  1.00  3.16           C  
ATOM    270  C   PHE L  33      43.456  40.930  81.375  1.00  2.00           C  
ATOM    271  O   PHE L  33      43.470  40.359  82.471  1.00  2.00           O  
ATOM    272  CB  PHE L  33      45.620  40.107  80.452  1.00  4.25           C  
ATOM    273  CG  PHE L  33      44.927  39.309  79.373  1.00  5.68           C  
ATOM    274  CD1 PHE L  33      44.931  39.783  78.073  1.00  5.77           C  
ATOM    275  CD2 PHE L  33      44.207  38.183  79.713  1.00  2.00           C  
ATOM    276  CE1 PHE L  33      44.189  39.118  77.108  1.00  9.00           C  
ATOM    277  CE2 PHE L  33      43.473  37.548  78.724  1.00  4.01           C  
ATOM    278  CZ  PHE L  33      43.453  38.000  77.426  1.00  2.16           C  
ATOM    279  N   GLU L  34      42.358  41.142  80.623  1.00  3.68           N  
ATOM    280  CA  GLU L  34      40.962  40.882  81.065  1.00  4.97           C  
ATOM    281  C   GLU L  34      39.980  40.170  80.114  1.00  6.24           C  
ATOM    282  O   GLU L  34      40.042  40.271  78.879  1.00  7.62           O  
ATOM    283  CB  GLU L  34      40.234  42.190  81.469  1.00  4.64           C  
ATOM    284  CG  GLU L  34      40.769  42.955  82.669  1.00  5.46           C  
ATOM    285  CD  GLU L  34      41.411  44.287  82.320  1.00 13.07           C  
ATOM    286  OE1 GLU L  34      40.676  45.141  81.806  1.00 15.26           O  
ATOM    287  OE2 GLU L  34      42.610  44.479  82.554  1.00  5.78           O  
ATOM    288  N   TRP L  35      39.010  39.453  80.671  1.00  5.52           N  
ATOM    289  CA  TRP L  35      37.968  38.807  79.874  1.00  5.91           C  
ATOM    290  C   TRP L  35      36.596  39.438  80.210  1.00  6.69           C  
ATOM    291  O   TRP L  35      36.268  39.649  81.400  1.00  4.37           O  
ATOM    292  CB  TRP L  35      37.989  37.306  80.175  1.00  3.34           C  
ATOM    293  CG  TRP L  35      39.156  36.518  79.560  1.00  2.92           C  
ATOM    294  CD1 TRP L  35      40.276  36.209  80.281  1.00  4.53           C  
ATOM    295  CD2 TRP L  35      39.198  36.005  78.281  1.00  4.03           C  
ATOM    296  NE1 TRP L  35      41.031  35.486  79.473  1.00  3.68           N  
ATOM    297  CE2 TRP L  35      40.423  35.347  78.272  1.00  4.56           C  
ATOM    298  CE3 TRP L  35      38.365  36.017  77.158  1.00  3.85           C  
ATOM    299  CZ2 TRP L  35      40.851  34.674  77.132  1.00  2.00           C  
ATOM    300  CZ3 TRP L  35      38.798  35.346  76.027  1.00  2.92           C  
ATOM    301  CH2 TRP L  35      40.026  34.683  76.021  1.00  3.69           C  
ATOM    302  N   TYR L  36      35.848  39.872  79.178  1.00  8.33           N  
ATOM    303  CA  TYR L  36      34.501  40.434  79.315  1.00  8.13           C  
ATOM    304  C   TYR L  36      33.538  39.499  78.575  1.00  9.24           C  
ATOM    305  O   TYR L  36      33.910  38.836  77.583  1.00 10.83           O  
ATOM    306  CB  TYR L  36      34.401  41.849  78.688  1.00  7.12           C  
ATOM    307  CG  TYR L  36      35.287  42.835  79.427  1.00  8.48           C  
ATOM    308  CD1 TYR L  36      34.887  43.363  80.650  1.00 10.83           C  
ATOM    309  CD2 TYR L  36      36.552  43.115  78.929  1.00  3.76           C  
ATOM    310  CE1 TYR L  36      35.775  44.152  81.391  1.00  9.70           C  
ATOM    311  CE2 TYR L  36      37.425  43.904  79.657  1.00  8.45           C  
ATOM    312  CZ  TYR L  36      37.048  44.415  80.894  1.00  8.48           C  
ATOM    313  OH  TYR L  36      38.005  45.112  81.650  1.00  8.45           O  
ATOM    314  N   LEU L  37      32.332  39.376  79.110  1.00  5.46           N  
ATOM    315  CA  LEU L  37      31.241  38.713  78.436  1.00  6.86           C  
ATOM    316  C   LEU L  37      30.207  39.798  78.088  1.00 10.39           C  
ATOM    317  O   LEU L  37      29.953  40.737  78.869  1.00  9.90           O  
ATOM    318  CB  LEU L  37      30.652  37.648  79.381  1.00  5.26           C  
ATOM    319  CG  LEU L  37      29.262  37.054  79.089  1.00  7.05           C  
ATOM    320  CD1 LEU L  37      29.315  36.346  77.749  1.00  5.85           C  
ATOM    321  CD2 LEU L  37      28.822  36.088  80.208  1.00  6.65           C  
ATOM    322  N   GLN L  38      29.609  39.793  76.904  1.00 12.20           N  
ATOM    323  CA  GLN L  38      28.507  40.696  76.604  1.00 10.48           C  
ATOM    324  C   GLN L  38      27.405  39.792  76.065  1.00 10.26           C  
ATOM    325  O   GLN L  38      27.631  38.907  75.234  1.00  6.54           O  
ATOM    326  CB  GLN L  38      28.877  41.720  75.541  1.00 10.44           C  
ATOM    327  CG  GLN L  38      27.724  42.722  75.261  1.00 13.12           C  
ATOM    328  CD  GLN L  38      28.030  43.770  74.178  1.00 17.91           C  
ATOM    329  OE1 GLN L  38      28.628  43.475  73.129  1.00 15.10           O  
ATOM    330  NE2 GLN L  38      27.653  45.025  74.369  1.00 13.04           N  
ATOM    331  N   LYS L  39      26.250  39.928  76.690  1.00 13.60           N  
ATOM    332  CA  LYS L  39      25.024  39.236  76.287  1.00 17.36           C  
ATOM    333  C   LYS L  39      24.340  40.062  75.212  1.00 19.74           C  
ATOM    334  O   LYS L  39      24.505  41.295  75.232  1.00 21.32           O  
ATOM    335  CB  LYS L  39      24.014  39.101  77.414  1.00 13.92           C  
ATOM    336  CG  LYS L  39      24.082  37.826  78.233  1.00 15.06           C  
ATOM    337  CD  LYS L  39      25.201  37.889  79.269  1.00 20.17           C  
ATOM    338  CE  LYS L  39      25.077  36.788  80.313  1.00 21.73           C  
ATOM    339  NZ  LYS L  39      23.748  36.817  80.901  1.00 24.99           N  
ATOM    340  N   PRO L  40      23.542  39.528  74.282  1.00 21.42           N  
ATOM    341  CA  PRO L  40      22.704  40.357  73.413  1.00 25.03           C  
ATOM    342  C   PRO L  40      21.857  41.400  74.206  1.00 25.15           C  
ATOM    343  O   PRO L  40      21.193  41.110  75.220  1.00 23.53           O  
ATOM    344  CB  PRO L  40      21.877  39.319  72.643  1.00 24.73           C  
ATOM    345  CG  PRO L  40      21.683  38.233  73.694  1.00 23.64           C  
ATOM    346  CD  PRO L  40      23.085  38.144  74.281  1.00 22.85           C  
ATOM    347  N   GLY L  41      21.954  42.653  73.779  1.00 25.92           N  
ATOM    348  CA  GLY L  41      21.214  43.735  74.411  1.00 28.83           C  
ATOM    349  C   GLY L  41      21.768  44.090  75.793  1.00 30.10           C  
ATOM    350  O   GLY L  41      20.984  44.473  76.672  1.00 30.46           O  
ATOM    351  N   GLN L  42      23.091  43.986  76.033  1.00 27.24           N  
ATOM    352  CA  GLN L  42      23.633  44.284  77.349  1.00 23.74           C  
ATOM    353  C   GLN L  42      25.013  44.883  77.280  1.00 21.42           C  
ATOM    354  O   GLN L  42      25.734  44.599  76.321  1.00 22.58           O  
ATOM    355  CB  GLN L  42      23.772  43.035  78.219  1.00 25.48           C  
ATOM    356  CG  GLN L  42      22.513  42.358  78.791  1.00 27.53           C  
ATOM    357  CD  GLN L  42      22.841  41.360  79.903  1.00 27.85           C  
ATOM    358  OE1 GLN L  42      21.969  40.890  80.607  1.00 29.63           O  
ATOM    359  NE2 GLN L  42      24.045  40.911  80.203  1.00 29.79           N  
ATOM    360  N   SER L  43      25.429  45.705  78.252  1.00 18.12           N  
ATOM    361  CA  SER L  43      26.812  46.149  78.370  1.00 14.58           C  
ATOM    362  C   SER L  43      27.758  45.005  78.771  1.00 10.68           C  
ATOM    363  O   SER L  43      27.316  44.001  79.350  1.00  6.43           O  
ATOM    364  CB  SER L  43      26.877  47.247  79.395  1.00 17.06           C  
ATOM    365  OG  SER L  43      25.883  48.167  78.986  1.00 19.50           O  
ATOM    366  N   PRO L  44      29.053  45.079  78.408  1.00  9.44           N  
ATOM    367  CA  PRO L  44      30.080  44.102  78.828  1.00  8.89           C  
ATOM    368  C   PRO L  44      30.174  43.799  80.329  1.00  9.25           C  
ATOM    369  O   PRO L  44      29.942  44.684  81.145  1.00  6.35           O  
ATOM    370  CB  PRO L  44      31.328  44.686  78.230  1.00  8.71           C  
ATOM    371  CG  PRO L  44      30.833  45.303  76.947  1.00  7.20           C  
ATOM    372  CD  PRO L  44      29.577  46.004  77.408  1.00  2.16           C  
ATOM    373  N   LYS L  45      30.475  42.543  80.695  1.00 10.54           N  
ATOM    374  CA  LYS L  45      30.519  42.049  82.074  1.00 11.66           C  
ATOM    375  C   LYS L  45      31.946  41.679  82.405  1.00 10.71           C  
ATOM    376  O   LYS L  45      32.590  40.915  81.663  1.00 13.96           O  
ATOM    377  CB  LYS L  45      29.712  40.762  82.304  1.00 16.91           C  
ATOM    378  CG  LYS L  45      28.200  40.883  82.236  1.00 22.37           C  
ATOM    379  CD  LYS L  45      27.511  39.503  82.162  1.00 26.34           C  
ATOM    380  CE  LYS L  45      27.151  38.847  83.521  1.00 27.57           C  
ATOM    381  NZ  LYS L  45      28.330  38.346  84.214  1.00 27.35           N  
ATOM    382  N   LEU L  46      32.496  42.171  83.494  1.00  8.06           N  
ATOM    383  CA  LEU L  46      33.871  41.847  83.820  1.00  7.36           C  
ATOM    384  C   LEU L  46      34.011  40.437  84.358  1.00  7.45           C  
ATOM    385  O   LEU L  46      33.509  40.180  85.457  1.00  8.83           O  
ATOM    386  CB  LEU L  46      34.413  42.804  84.861  1.00  3.09           C  
ATOM    387  CG  LEU L  46      35.794  42.477  85.398  1.00  2.00           C  
ATOM    388  CD1 LEU L  46      36.861  42.489  84.328  1.00  2.00           C  
ATOM    389  CD2 LEU L  46      36.107  43.532  86.443  1.00  2.00           C  
ATOM    390  N   LEU L  47      34.715  39.543  83.676  1.00  7.33           N  
ATOM    391  CA  LEU L  47      34.880  38.214  84.249  1.00 10.64           C  
ATOM    392  C   LEU L  47      36.170  38.066  85.040  1.00  8.63           C  
ATOM    393  O   LEU L  47      36.122  37.747  86.228  1.00  6.05           O  
ATOM    394  CB  LEU L  47      34.877  37.095  83.177  1.00 11.19           C  
ATOM    395  CG  LEU L  47      33.791  37.023  82.128  1.00 12.01           C  
ATOM    396  CD1 LEU L  47      34.064  35.838  81.218  1.00  8.84           C  
ATOM    397  CD2 LEU L  47      32.438  36.924  82.806  1.00 11.26           C  
ATOM    398  N   ILE L  48      37.305  38.272  84.354  1.00 10.01           N  
ATOM    399  CA  ILE L  48      38.664  38.051  84.870  1.00  7.93           C  
ATOM    400  C   ILE L  48      39.500  39.321  84.592  1.00  5.42           C  
ATOM    401  O   ILE L  48      39.353  39.925  83.532  1.00  3.22           O  
ATOM    402  CB  ILE L  48      39.363  36.807  84.135  1.00 10.63           C  
ATOM    403  CG1 ILE L  48      38.650  35.458  84.355  1.00 13.31           C  
ATOM    404  CG2 ILE L  48      40.783  36.687  84.648  1.00  3.78           C  
ATOM    405  CD1 ILE L  48      38.738  34.782  85.758  1.00 12.81           C  
ATOM    406  N   TYR L  49      40.370  39.723  85.509  1.00  4.71           N  
ATOM    407  CA  TYR L  49      41.385  40.739  85.291  1.00  6.58           C  
ATOM    408  C   TYR L  49      42.736  40.141  85.648  1.00 10.28           C  
ATOM    409  O   TYR L  49      42.800  39.135  86.394  1.00 11.80           O  
ATOM    410  CB  TYR L  49      41.232  41.975  86.184  1.00  7.38           C  
ATOM    411  CG  TYR L  49      41.166  41.687  87.668  1.00  9.91           C  
ATOM    412  CD1 TYR L  49      39.977  41.204  88.206  1.00 12.53           C  
ATOM    413  CD2 TYR L  49      42.269  41.905  88.467  1.00  7.55           C  
ATOM    414  CE1 TYR L  49      39.897  40.936  89.557  1.00 13.22           C  
ATOM    415  CE2 TYR L  49      42.206  41.643  89.818  1.00  9.96           C  
ATOM    416  CZ  TYR L  49      41.019  41.160  90.346  1.00 13.67           C  
ATOM    417  OH  TYR L  49      40.946  40.903  91.692  1.00 14.52           O  
ATOM    418  N   LYS L  50      43.808  40.833  85.222  1.00 10.25           N  
ATOM    419  CA  LYS L  50      45.174  40.481  85.538  1.00 10.96           C  
ATOM    420  C   LYS L  50      45.471  39.007  85.371  1.00 10.24           C  
ATOM    421  O   LYS L  50      45.998  38.318  86.242  1.00 10.21           O  
ATOM    422  CB  LYS L  50      45.461  40.933  86.964  1.00 10.97           C  
ATOM    423  CG  LYS L  50      45.942  42.349  86.966  1.00 12.03           C  
ATOM    424  CD  LYS L  50      46.006  42.725  88.419  1.00 16.04           C  
ATOM    425  CE  LYS L  50      47.215  43.612  88.647  1.00 13.24           C  
ATOM    426  NZ  LYS L  50      47.212  44.115  90.008  1.00 11.35           N  
ATOM    427  N   VAL L  51      44.990  38.541  84.215  1.00 12.21           N  
ATOM    428  CA  VAL L  51      45.137  37.196  83.655  1.00  8.12           C  
ATOM    429  C   VAL L  51      44.322  36.144  84.379  1.00 11.74           C  
ATOM    430  O   VAL L  51      43.566  35.418  83.708  1.00 10.96           O  
ATOM    431  CB  VAL L  51      46.647  36.754  83.629  1.00  9.22           C  
ATOM    432  CG1 VAL L  51      46.765  35.417  82.871  1.00  5.43           C  
ATOM    433  CG2 VAL L  51      47.512  37.797  82.921  1.00  2.00           C  
ATOM    434  N   SER L  52      44.422  36.014  85.712  1.00 13.62           N  
ATOM    435  CA  SER L  52      43.700  34.947  86.342  1.00 14.29           C  
ATOM    436  C   SER L  52      42.851  35.320  87.531  1.00 15.68           C  
ATOM    437  O   SER L  52      42.418  34.412  88.246  1.00 18.40           O  
ATOM    438  CB  SER L  52      44.736  33.870  86.685  1.00 14.93           C  
ATOM    439  OG  SER L  52      45.844  34.286  87.481  1.00 20.76           O  
ATOM    440  N   ASN L  53      42.487  36.581  87.780  1.00 15.00           N  
ATOM    441  CA  ASN L  53      41.728  36.849  88.993  1.00 14.89           C  
ATOM    442  C   ASN L  53      40.265  37.016  88.745  1.00 14.88           C  
ATOM    443  O   ASN L  53      39.905  37.969  88.042  1.00 20.89           O  
ATOM    444  CB  ASN L  53      42.145  38.104  89.689  1.00 13.94           C  
ATOM    445  CG  ASN L  53      43.624  38.153  89.947  1.00 14.69           C  
ATOM    446  OD1 ASN L  53      44.130  37.803  91.008  1.00 14.67           O  
ATOM    447  ND2 ASN L  53      44.341  38.591  88.929  1.00 11.92           N  
ATOM    448  N   ARG L  54      39.416  36.163  89.316  1.00 11.44           N  
ATOM    449  CA  ARG L  54      37.969  36.299  89.161  1.00  9.78           C  
ATOM    450  C   ARG L  54      37.524  37.578  89.850  1.00  6.12           C  
ATOM    451  O   ARG L  54      38.016  37.919  90.919  1.00  4.13           O  
ATOM    452  CB  ARG L  54      37.207  35.138  89.801  1.00 10.72           C  
ATOM    453  CG  ARG L  54      37.176  33.818  89.056  1.00 17.55           C  
ATOM    454  CD  ARG L  54      36.766  32.619  89.931  1.00 20.76           C  
ATOM    455  NE  ARG L  54      37.939  32.087  90.636  1.00 28.67           N  
ATOM    456  CZ  ARG L  54      38.718  31.096  90.148  1.00 30.71           C  
ATOM    457  NH1 ARG L  54      38.494  30.446  89.010  1.00 31.57           N  
ATOM    458  NH2 ARG L  54      39.763  30.684  90.836  1.00 31.74           N  
ATOM    459  N   PHE L  55      36.680  38.344  89.196  1.00  6.89           N  
ATOM    460  CA  PHE L  55      36.090  39.524  89.792  1.00 10.04           C  
ATOM    461  C   PHE L  55      35.070  39.108  90.866  1.00 12.14           C  
ATOM    462  O   PHE L  55      34.898  37.911  91.120  1.00 14.43           O  
ATOM    463  CB  PHE L  55      35.443  40.345  88.670  1.00 11.48           C  
ATOM    464  CG  PHE L  55      34.823  41.658  89.120  1.00  9.40           C  
ATOM    465  CD1 PHE L  55      35.578  42.593  89.810  1.00  9.74           C  
ATOM    466  CD2 PHE L  55      33.485  41.872  88.885  1.00  9.29           C  
ATOM    467  CE1 PHE L  55      34.972  43.746  90.278  1.00 10.50           C  
ATOM    468  CE2 PHE L  55      32.886  43.027  89.354  1.00  7.56           C  
ATOM    469  CZ  PHE L  55      33.625  43.962  90.052  1.00  6.44           C  
ATOM    470  N   SER L  56      34.393  40.042  91.535  1.00 14.08           N  
ATOM    471  CA  SER L  56      33.467  39.788  92.622  1.00 16.90           C  
ATOM    472  C   SER L  56      32.183  39.160  92.109  1.00 21.47           C  
ATOM    473  O   SER L  56      31.617  39.622  91.113  1.00 22.82           O  
ATOM    474  CB  SER L  56      33.124  41.096  93.315  1.00 15.46           C  
ATOM    475  OG  SER L  56      34.072  42.131  93.050  1.00 18.92           O  
ATOM    476  N   GLY L  57      31.720  38.110  92.788  1.00 21.13           N  
ATOM    477  CA  GLY L  57      30.483  37.475  92.417  1.00 21.08           C  
ATOM    478  C   GLY L  57      30.591  36.835  91.049  1.00 23.33           C  
ATOM    479  O   GLY L  57      29.655  36.911  90.244  1.00 27.05           O  
ATOM    480  N   VAL L  58      31.747  36.274  90.704  1.00 22.17           N  
ATOM    481  CA  VAL L  58      31.850  35.579  89.436  1.00 22.23           C  
ATOM    482  C   VAL L  58      31.971  34.126  89.867  1.00 22.78           C  
ATOM    483  O   VAL L  58      32.561  33.838  90.915  1.00 22.60           O  
ATOM    484  CB  VAL L  58      33.084  36.110  88.660  1.00 22.85           C  
ATOM    485  CG1 VAL L  58      33.406  35.275  87.426  1.00 22.57           C  
ATOM    486  CG2 VAL L  58      32.730  37.502  88.110  1.00 24.12           C  
ATOM    487  N   PRO L  59      31.333  33.173  89.187  1.00 21.31           N  
ATOM    488  CA  PRO L  59      31.315  31.784  89.566  1.00 21.10           C  
ATOM    489  C   PRO L  59      32.667  31.142  89.373  1.00 19.90           C  
ATOM    490  O   PRO L  59      33.206  31.236  88.276  1.00 21.30           O  
ATOM    491  CB  PRO L  59      30.258  31.180  88.680  1.00 24.11           C  
ATOM    492  CG  PRO L  59      29.385  32.351  88.297  1.00 27.06           C  
ATOM    493  CD  PRO L  59      30.454  33.389  88.060  1.00 23.43           C  
ATOM    494  N   ASP L  60      33.157  30.378  90.344  1.00 19.65           N  
ATOM    495  CA  ASP L  60      34.403  29.601  90.244  1.00 17.72           C  
ATOM    496  C   ASP L  60      34.557  28.665  89.043  1.00 16.93           C  
ATOM    497  O   ASP L  60      35.601  28.044  88.831  1.00 18.36           O  
ATOM    498  CB  ASP L  60      34.570  28.768  91.508  1.00 19.04           C  
ATOM    499  CG  ASP L  60      33.538  27.658  91.661  1.00 19.44           C  
ATOM    500  OD1 ASP L  60      32.349  27.945  91.778  1.00 26.68           O  
ATOM    501  OD2 ASP L  60      33.921  26.499  91.640  1.00 22.90           O  
ATOM    502  N   ARG L  61      33.508  28.457  88.246  1.00 17.71           N  
ATOM    503  CA  ARG L  61      33.591  27.635  87.024  1.00 18.66           C  
ATOM    504  C   ARG L  61      34.441  28.326  85.945  1.00 19.24           C  
ATOM    505  O   ARG L  61      35.008  27.654  85.057  1.00 20.48           O  
ATOM    506  CB  ARG L  61      32.227  27.410  86.446  1.00 18.77           C  
ATOM    507  CG  ARG L  61      31.252  26.924  87.469  1.00 18.26           C  
ATOM    508  CD  ARG L  61      29.914  26.812  86.821  1.00 19.74           C  
ATOM    509  NE  ARG L  61      29.134  28.041  86.734  1.00 18.28           N  
ATOM    510  CZ  ARG L  61      28.748  28.512  85.545  1.00 19.42           C  
ATOM    511  NH1 ARG L  61      29.214  27.960  84.408  1.00 18.20           N  
ATOM    512  NH2 ARG L  61      27.976  29.608  85.482  1.00 18.39           N  
ATOM    513  N   PHE L  62      34.498  29.673  86.059  1.00 15.97           N  
ATOM    514  CA  PHE L  62      35.262  30.545  85.189  1.00 13.81           C  
ATOM    515  C   PHE L  62      36.672  30.624  85.708  1.00 12.17           C  
ATOM    516  O   PHE L  62      36.815  30.891  86.900  1.00 12.10           O  
ATOM    517  CB  PHE L  62      34.690  31.960  85.195  1.00 14.66           C  
ATOM    518  CG  PHE L  62      33.348  31.982  84.490  1.00 17.95           C  
ATOM    519  CD1 PHE L  62      33.304  32.108  83.120  1.00 19.89           C  
ATOM    520  CD2 PHE L  62      32.197  31.823  85.199  1.00 17.89           C  
ATOM    521  CE1 PHE L  62      32.110  32.066  82.458  1.00 17.21           C  
ATOM    522  CE2 PHE L  62      31.008  31.784  84.522  1.00 19.99           C  
ATOM    523  CZ  PHE L  62      30.965  31.902  83.162  1.00 18.97           C  
ATOM    524  N   SER L  63      37.703  30.379  84.907  1.00 10.45           N  
ATOM    525  CA  SER L  63      39.059  30.602  85.366  1.00 10.73           C  
ATOM    526  C   SER L  63      39.970  31.045  84.214  1.00 13.19           C  
ATOM    527  O   SER L  63      39.699  30.673  83.050  1.00 15.90           O  
ATOM    528  CB  SER L  63      39.600  29.335  86.010  1.00  6.27           C  
ATOM    529  OG  SER L  63      39.630  28.242  85.119  1.00  8.22           O  
ATOM    530  N   GLY L  64      41.043  31.814  84.454  1.00 12.79           N  
ATOM    531  CA  GLY L  64      41.858  32.261  83.338  1.00 16.23           C  
ATOM    532  C   GLY L  64      43.314  31.877  83.506  1.00 18.13           C  
ATOM    533  O   GLY L  64      43.728  31.692  84.661  1.00 19.43           O  
ATOM    534  N   SER L  65      44.095  31.782  82.409  1.00 18.33           N  
ATOM    535  CA  SER L  65      45.531  31.395  82.417  1.00 19.22           C  
ATOM    536  C   SER L  65      46.341  31.987  81.231  1.00 17.74           C  
ATOM    537  O   SER L  65      45.808  32.568  80.280  1.00 14.85           O  
ATOM    538  CB  SER L  65      45.696  29.863  82.343  1.00 17.61           C  
ATOM    539  OG  SER L  65      44.492  29.180  82.688  1.00 21.02           O  
ATOM    540  N   GLY L  66      47.663  31.888  81.283  1.00 18.93           N  
ATOM    541  CA  GLY L  66      48.491  32.320  80.179  1.00 16.99           C  
ATOM    542  C   GLY L  66      49.568  33.300  80.619  1.00 14.93           C  
ATOM    543  O   GLY L  66      49.512  33.875  81.720  1.00 12.81           O  
ATOM    544  N   SER L  67      50.527  33.486  79.714  1.00 10.94           N  
ATOM    545  CA  SER L  67      51.691  34.278  80.009  1.00 10.93           C  
ATOM    546  C   SER L  67      52.055  35.082  78.757  1.00 11.03           C  
ATOM    547  O   SER L  67      51.732  34.671  77.634  1.00 11.25           O  
ATOM    548  CB  SER L  67      52.806  33.339  80.368  1.00 11.07           C  
ATOM    549  OG  SER L  67      53.579  33.888  81.416  1.00 13.40           O  
ATOM    550  N   GLY L  68      52.624  36.270  78.974  1.00  7.07           N  
ATOM    551  CA  GLY L  68      53.198  37.106  77.934  1.00  8.34           C  
ATOM    552  C   GLY L  68      52.337  37.370  76.711  1.00  7.99           C  
ATOM    553  O   GLY L  68      51.917  38.504  76.548  1.00 12.64           O  
ATOM    554  N   THR L  69      52.114  36.420  75.808  1.00  7.83           N  
ATOM    555  CA  THR L  69      51.388  36.625  74.569  1.00  4.40           C  
ATOM    556  C   THR L  69      50.260  35.650  74.400  1.00  3.93           C  
ATOM    557  O   THR L  69      49.421  35.869  73.546  1.00  6.51           O  
ATOM    558  CB  THR L  69      52.370  36.501  73.392  1.00  6.22           C  
ATOM    559  OG1 THR L  69      53.003  35.220  73.554  1.00 14.42           O  
ATOM    560  CG2 THR L  69      53.509  37.559  73.391  1.00  2.87           C  
ATOM    561  N   ASP L  70      50.157  34.569  75.175  1.00  7.62           N  
ATOM    562  CA  ASP L  70      49.127  33.562  75.043  1.00  9.86           C  
ATOM    563  C   ASP L  70      48.360  33.399  76.313  1.00 12.59           C  
ATOM    564  O   ASP L  70      49.007  33.144  77.341  1.00 15.25           O  
ATOM    565  CB  ASP L  70      49.685  32.204  74.736  1.00 15.24           C  
ATOM    566  CG  ASP L  70      49.734  32.079  73.238  1.00 19.90           C  
ATOM    567  OD1 ASP L  70      50.750  32.493  72.686  1.00 17.46           O  
ATOM    568  OD2 ASP L  70      48.743  31.611  72.652  1.00 22.90           O  
ATOM    569  N   PHE L  71      47.018  33.493  76.196  1.00 10.95           N  
ATOM    570  CA  PHE L  71      46.080  33.432  77.308  1.00  9.28           C  
ATOM    571  C   PHE L  71      44.888  32.600  76.910  1.00  9.39           C  
ATOM    572  O   PHE L  71      44.580  32.538  75.712  1.00  9.52           O  
ATOM    573  CB  PHE L  71      45.527  34.819  77.695  1.00  8.15           C  
ATOM    574  CG  PHE L  71      46.645  35.793  77.929  1.00  8.84           C  
ATOM    575  CD1 PHE L  71      47.280  35.824  79.163  1.00  3.96           C  
ATOM    576  CD2 PHE L  71      47.027  36.604  76.876  1.00  6.05           C  
ATOM    577  CE1 PHE L  71      48.330  36.696  79.325  1.00  5.84           C  
ATOM    578  CE2 PHE L  71      48.075  37.464  77.059  1.00  2.32           C  
ATOM    579  CZ  PHE L  71      48.718  37.502  78.279  1.00  6.06           C  
ATOM    580  N   THR L  72      44.158  32.082  77.901  1.00 10.07           N  
ATOM    581  CA  THR L  72      43.014  31.181  77.735  1.00  8.87           C  
ATOM    582  C   THR L  72      42.044  31.453  78.872  1.00  8.08           C  
ATOM    583  O   THR L  72      42.482  31.727  79.986  1.00  8.57           O  
ATOM    584  CB  THR L  72      43.516  29.703  77.794  1.00 10.29           C  
ATOM    585  OG1 THR L  72      44.379  29.532  76.670  1.00 11.36           O  
ATOM    586  CG2 THR L  72      42.428  28.656  77.746  1.00  9.13           C  
ATOM    587  N   LEU L  73      40.740  31.452  78.612  1.00  8.32           N  
ATOM    588  CA  LEU L  73      39.670  31.520  79.621  1.00 10.62           C  
ATOM    589  C   LEU L  73      39.064  30.122  79.516  1.00 11.16           C  
ATOM    590  O   LEU L  73      38.941  29.603  78.404  1.00 10.64           O  
ATOM    591  CB  LEU L  73      38.512  32.503  79.288  1.00 10.47           C  
ATOM    592  CG  LEU L  73      37.215  32.397  80.127  1.00  7.55           C  
ATOM    593  CD1 LEU L  73      37.379  33.190  81.384  1.00 11.46           C  
ATOM    594  CD2 LEU L  73      36.014  32.951  79.371  1.00  4.92           C  
ATOM    595  N   LYS L  74      38.754  29.480  80.638  1.00 12.19           N  
ATOM    596  CA  LYS L  74      38.090  28.191  80.671  1.00 12.15           C  
ATOM    597  C   LYS L  74      36.786  28.370  81.435  1.00 11.12           C  
ATOM    598  O   LYS L  74      36.734  29.021  82.493  1.00  8.54           O  
ATOM    599  CB  LYS L  74      38.902  27.147  81.420  1.00 14.74           C  
ATOM    600  CG  LYS L  74      40.290  26.869  80.865  1.00 20.78           C  
ATOM    601  CD  LYS L  74      41.292  26.827  82.044  1.00 27.38           C  
ATOM    602  CE  LYS L  74      41.584  28.157  82.835  1.00 26.16           C  
ATOM    603  NZ  LYS L  74      42.390  27.941  84.036  1.00 18.64           N  
ATOM    604  N   ILE L  75      35.705  27.880  80.847  1.00 12.81           N  
ATOM    605  CA  ILE L  75      34.464  27.754  81.584  1.00 17.02           C  
ATOM    606  C   ILE L  75      34.338  26.238  81.771  1.00 20.30           C  
ATOM    607  O   ILE L  75      34.275  25.488  80.781  1.00 20.55           O  
ATOM    608  CB  ILE L  75      33.230  28.315  80.787  1.00 19.37           C  
ATOM    609  CG1 ILE L  75      33.395  29.775  80.326  1.00 12.01           C  
ATOM    610  CG2 ILE L  75      32.002  28.245  81.754  1.00 20.40           C  
ATOM    611  CD1 ILE L  75      34.241  29.875  79.074  1.00 15.02           C  
ATOM    612  N   SER L  76      34.480  25.704  82.981  1.00 19.81           N  
ATOM    613  CA  SER L  76      34.231  24.283  83.227  1.00 22.38           C  
ATOM    614  C   SER L  76      32.721  24.207  83.428  1.00 24.38           C  
ATOM    615  O   SER L  76      32.241  25.185  84.017  1.00 27.61           O  
ATOM    616  CB  SER L  76      34.933  23.852  84.501  1.00 21.65           C  
ATOM    617  OG  SER L  76      34.688  24.788  85.557  1.00 22.50           O  
ATOM    618  N   ARG L  77      31.948  23.176  83.058  1.00 23.76           N  
ATOM    619  CA  ARG L  77      30.499  23.182  83.258  1.00 23.27           C  
ATOM    620  C   ARG L  77      29.808  24.445  82.747  1.00 21.21           C  
ATOM    621  O   ARG L  77      29.661  25.474  83.416  1.00 22.00           O  
ATOM    622  CB  ARG L  77      30.151  22.998  84.738  1.00 26.75           C  
ATOM    623  CG  ARG L  77      30.139  21.566  85.185  1.00 30.47           C  
ATOM    624  CD  ARG L  77      30.380  21.573  86.678  1.00 34.73           C  
ATOM    625  NE  ARG L  77      31.626  20.861  86.939  1.00 39.24           N  
ATOM    626  CZ  ARG L  77      32.803  21.492  87.021  1.00 40.30           C  
ATOM    627  NH1 ARG L  77      32.909  22.822  86.895  1.00 42.90           N  
ATOM    628  NH2 ARG L  77      33.897  20.775  87.257  1.00 39.29           N  
ATOM    629  N   VAL L  78      29.440  24.372  81.477  1.00 19.06           N  
ATOM    630  CA  VAL L  78      28.725  25.440  80.825  1.00 14.52           C  
ATOM    631  C   VAL L  78      27.282  25.338  81.247  1.00 15.07           C  
ATOM    632  O   VAL L  78      26.703  24.267  81.225  1.00 15.75           O  
ATOM    633  CB  VAL L  78      28.874  25.274  79.341  1.00 12.76           C  
ATOM    634  CG1 VAL L  78      27.929  26.182  78.561  1.00 17.06           C  
ATOM    635  CG2 VAL L  78      30.289  25.691  78.986  1.00 10.18           C  
ATOM    636  N   GLU L  79      26.720  26.445  81.679  1.00 15.61           N  
ATOM    637  CA  GLU L  79      25.333  26.595  82.052  1.00 17.11           C  
ATOM    638  C   GLU L  79      24.624  27.361  80.919  1.00 18.77           C  
ATOM    639  O   GLU L  79      25.281  28.033  80.106  1.00 17.85           O  
ATOM    640  CB  GLU L  79      25.286  27.369  83.370  1.00 19.21           C  
ATOM    641  CG  GLU L  79      25.238  26.576  84.670  1.00 22.05           C  
ATOM    642  CD  GLU L  79      26.454  25.804  85.186  1.00 28.38           C  
ATOM    643  OE1 GLU L  79      27.195  25.140  84.446  1.00 25.74           O  
ATOM    644  OE2 GLU L  79      26.632  25.838  86.404  1.00 31.03           O  
ATOM    645  N   ALA L  80      23.284  27.337  80.801  1.00 17.15           N  
ATOM    646  CA  ALA L  80      22.601  28.048  79.712  1.00 18.39           C  
ATOM    647  C   ALA L  80      22.827  29.556  79.755  1.00 18.46           C  
ATOM    648  O   ALA L  80      23.001  30.238  78.761  1.00 19.26           O  
ATOM    649  CB  ALA L  80      21.095  27.826  79.740  1.00 19.07           C  
ATOM    650  N   GLU L  81      22.945  30.078  80.956  1.00 18.00           N  
ATOM    651  CA  GLU L  81      23.209  31.471  81.198  1.00 16.82           C  
ATOM    652  C   GLU L  81      24.545  31.946  80.696  1.00 16.38           C  
ATOM    653  O   GLU L  81      24.764  33.137  80.644  1.00 19.40           O  
ATOM    654  CB  GLU L  81      23.117  31.749  82.691  1.00 21.77           C  
ATOM    655  CG  GLU L  81      23.808  30.664  83.524  1.00 24.43           C  
ATOM    656  CD  GLU L  81      24.475  31.186  84.769  1.00 26.49           C  
ATOM    657  OE1 GLU L  81      25.590  31.725  84.652  1.00 30.83           O  
ATOM    658  OE2 GLU L  81      23.870  31.056  85.836  1.00 26.69           O  
ATOM    659  N   ASP L  82      25.503  31.145  80.273  1.00 16.65           N  
ATOM    660  CA  ASP L  82      26.763  31.701  79.850  1.00 14.26           C  
ATOM    661  C   ASP L  82      26.699  32.119  78.402  1.00 13.95           C  
ATOM    662  O   ASP L  82      27.717  32.480  77.796  1.00 16.58           O  
ATOM    663  CB  ASP L  82      27.848  30.655  80.121  1.00 14.91           C  
ATOM    664  CG  ASP L  82      27.977  30.307  81.605  1.00 16.11           C  
ATOM    665  OD1 ASP L  82      27.608  31.094  82.491  1.00 17.59           O  
ATOM    666  OD2 ASP L  82      28.451  29.221  81.885  1.00 13.79           O  
ATOM    667  N   LEU L  83      25.505  32.079  77.823  1.00 13.02           N  
ATOM    668  CA  LEU L  83      25.278  32.568  76.480  1.00 14.22           C  
ATOM    669  C   LEU L  83      25.736  34.046  76.396  1.00 12.75           C  
ATOM    670  O   LEU L  83      25.504  34.866  77.302  1.00  9.73           O  
ATOM    671  CB  LEU L  83      23.789  32.416  76.211  1.00 17.05           C  
ATOM    672  CG  LEU L  83      23.333  32.068  74.806  1.00 22.38           C  
ATOM    673  CD1 LEU L  83      23.611  33.231  73.846  1.00 25.61           C  
ATOM    674  CD2 LEU L  83      24.044  30.785  74.380  1.00 23.93           C  
ATOM    675  N   GLY L  84      26.406  34.364  75.306  1.00  9.04           N  
ATOM    676  CA  GLY L  84      26.934  35.693  75.090  1.00 10.25           C  
ATOM    677  C   GLY L  84      28.163  35.572  74.207  1.00 10.13           C  
ATOM    678  O   GLY L  84      28.393  34.509  73.620  1.00 10.58           O  
ATOM    679  N   VAL L  85      28.951  36.646  74.101  1.00  8.77           N  
ATOM    680  CA  VAL L  85      30.155  36.717  73.289  1.00  4.78           C  
ATOM    681  C   VAL L  85      31.225  37.127  74.307  1.00  7.00           C  
ATOM    682  O   VAL L  85      30.977  38.033  75.115  1.00  8.32           O  
ATOM    683  CB  VAL L  85      29.949  37.803  72.152  1.00  6.47           C  
ATOM    684  CG1 VAL L  85      31.205  38.046  71.308  1.00  4.04           C  
ATOM    685  CG2 VAL L  85      28.858  37.307  71.215  1.00  2.00           C  
ATOM    686  N   TYR L  86      32.401  36.464  74.301  1.00  7.05           N  
ATOM    687  CA  TYR L  86      33.530  36.673  75.207  1.00  5.90           C  
ATOM    688  C   TYR L  86      34.586  37.436  74.466  1.00  7.13           C  
ATOM    689  O   TYR L  86      34.795  37.071  73.303  1.00  8.29           O  
ATOM    690  CB  TYR L  86      34.184  35.384  75.652  1.00  5.46           C  
ATOM    691  CG  TYR L  86      33.200  34.666  76.538  1.00  9.28           C  
ATOM    692  CD1 TYR L  86      32.175  33.919  75.986  1.00  7.99           C  
ATOM    693  CD2 TYR L  86      33.335  34.814  77.901  1.00  8.27           C  
ATOM    694  CE1 TYR L  86      31.257  33.319  76.806  1.00  8.07           C  
ATOM    695  CE2 TYR L  86      32.421  34.209  78.718  1.00  5.49           C  
ATOM    696  CZ  TYR L  86      31.399  33.481  78.163  1.00  6.72           C  
ATOM    697  OH  TYR L  86      30.459  32.949  79.014  1.00  9.11           O  
ATOM    698  N   TYR L  87      35.251  38.414  75.091  1.00  3.20           N  
ATOM    699  CA  TYR L  87      36.182  39.287  74.422  1.00  2.00           C  
ATOM    700  C   TYR L  87      37.329  39.452  75.375  1.00  3.63           C  
ATOM    701  O   TYR L  87      37.099  39.636  76.578  1.00  6.17           O  
ATOM    702  CB  TYR L  87      35.644  40.721  74.180  1.00  5.48           C  
ATOM    703  CG  TYR L  87      34.522  40.992  73.191  1.00  2.00           C  
ATOM    704  CD1 TYR L  87      34.773  41.249  71.863  1.00  2.00           C  
ATOM    705  CD2 TYR L  87      33.239  40.982  73.659  1.00  6.15           C  
ATOM    706  CE1 TYR L  87      33.740  41.489  70.992  1.00  2.00           C  
ATOM    707  CE2 TYR L  87      32.180  41.234  72.797  1.00  5.37           C  
ATOM    708  CZ  TYR L  87      32.434  41.481  71.462  1.00  6.88           C  
ATOM    709  OH  TYR L  87      31.342  41.700  70.624  1.00  3.95           O  
ATOM    710  N   CYS L  88      38.560  39.407  74.887  1.00  3.48           N  
ATOM    711  CA  CYS L  88      39.699  39.662  75.720  1.00  4.71           C  
ATOM    712  C   CYS L  88      40.099  41.059  75.422  1.00  7.68           C  
ATOM    713  O   CYS L  88      39.806  41.605  74.349  1.00  9.17           O  
ATOM    714  CB  CYS L  88      40.852  38.745  75.396  1.00  7.40           C  
ATOM    715  SG  CYS L  88      41.285  38.719  73.638  1.00 12.03           S  
ATOM    716  N   PHE L  89      40.807  41.628  76.395  1.00 12.44           N  
ATOM    717  CA  PHE L  89      41.236  43.021  76.392  1.00  8.02           C  
ATOM    718  C   PHE L  89      42.622  43.020  77.008  1.00  6.41           C  
ATOM    719  O   PHE L  89      42.831  42.275  77.959  1.00  2.87           O  
ATOM    720  CB  PHE L  89      40.230  43.807  77.251  1.00  8.69           C  
ATOM    721  CG  PHE L  89      40.646  45.217  77.653  1.00  5.58           C  
ATOM    722  CD1 PHE L  89      41.428  45.401  78.773  1.00  6.46           C  
ATOM    723  CD2 PHE L  89      40.295  46.285  76.849  1.00  4.88           C  
ATOM    724  CE1 PHE L  89      41.881  46.647  79.096  1.00  5.79           C  
ATOM    725  CE2 PHE L  89      40.745  47.530  77.171  1.00  2.00           C  
ATOM    726  CZ  PHE L  89      41.534  47.698  78.287  1.00  6.43           C  
ATOM    727  N   GLN L  90      43.538  43.838  76.507  1.00  5.54           N  
ATOM    728  CA  GLN L  90      44.834  44.038  77.115  1.00  7.13           C  
ATOM    729  C   GLN L  90      44.838  45.538  77.502  1.00  7.86           C  
ATOM    730  O   GLN L  90      44.412  46.390  76.725  1.00  5.77           O  
ATOM    731  CB  GLN L  90      45.964  43.717  76.117  1.00  6.41           C  
ATOM    732  CG  GLN L  90      46.276  44.605  74.900  1.00  6.03           C  
ATOM    733  CD  GLN L  90      47.069  45.873  75.214  1.00  9.72           C  
ATOM    734  OE1 GLN L  90      47.855  45.982  76.186  1.00 10.63           O  
ATOM    735  NE2 GLN L  90      46.871  46.867  74.361  1.00 11.20           N  
ATOM    736  N   GLY L  91      45.286  45.953  78.674  1.00  5.99           N  
ATOM    737  CA  GLY L  91      45.274  47.346  79.037  1.00  8.39           C  
ATOM    738  C   GLY L  91      46.645  47.730  79.524  1.00  9.66           C  
ATOM    739  O   GLY L  91      46.801  48.597  80.380  1.00 11.26           O  
ATOM    740  N   SER L  92      47.661  47.098  78.955  1.00 11.29           N  
ATOM    741  CA  SER L  92      49.026  47.340  79.351  1.00  9.73           C  
ATOM    742  C   SER L  92      49.669  48.324  78.399  1.00  8.40           C  
ATOM    743  O   SER L  92      50.517  49.085  78.880  1.00  6.91           O  
ATOM    744  CB  SER L  92      49.789  46.030  79.334  1.00  7.65           C  
ATOM    745  OG  SER L  92      49.184  45.034  80.167  1.00  7.11           O  
ATOM    746  N   HIS L  93      49.370  48.316  77.080  1.00  6.60           N  
ATOM    747  CA  HIS L  93      50.074  49.230  76.152  1.00  5.92           C  
ATOM    748  C   HIS L  93      49.131  50.105  75.343  1.00  3.73           C  
ATOM    749  O   HIS L  93      48.193  49.613  74.706  1.00  4.29           O  
ATOM    750  CB  HIS L  93      50.961  48.454  75.176  1.00  6.26           C  
ATOM    751  CG  HIS L  93      52.093  47.663  75.853  1.00  9.48           C  
ATOM    752  ND1 HIS L  93      53.185  48.086  76.519  1.00  8.43           N  
ATOM    753  CD2 HIS L  93      52.145  46.280  75.872  1.00  8.13           C  
ATOM    754  CE1 HIS L  93      53.870  47.048  76.926  1.00  4.72           C  
ATOM    755  NE2 HIS L  93      53.240  45.975  76.532  1.00 10.08           N  
ATOM    756  N   ILE L  94      49.341  51.413  75.403  1.00  2.15           N  
ATOM    757  CA  ILE L  94      48.439  52.356  74.779  1.00  5.82           C  
ATOM    758  C   ILE L  94      48.734  52.480  73.291  1.00  6.39           C  
ATOM    759  O   ILE L  94      49.875  52.799  72.924  1.00  6.99           O  
ATOM    760  CB  ILE L  94      48.530  53.757  75.517  1.00  5.33           C  
ATOM    761  CG1 ILE L  94      47.918  53.586  76.918  1.00 10.42           C  
ATOM    762  CG2 ILE L  94      47.713  54.855  74.810  1.00  4.94           C  
ATOM    763  CD1 ILE L  94      47.764  54.878  77.753  1.00  9.45           C  
ATOM    764  N   PRO L  95      47.713  52.253  72.426  1.00  7.02           N  
ATOM    765  CA  PRO L  95      46.297  51.988  72.784  1.00  8.54           C  
ATOM    766  C   PRO L  95      45.764  50.626  73.209  1.00  6.58           C  
ATOM    767  O   PRO L  95      46.085  49.632  72.568  1.00  9.69           O  
ATOM    768  CB  PRO L  95      45.522  52.506  71.578  1.00  8.04           C  
ATOM    769  CG  PRO L  95      46.468  52.057  70.483  1.00  4.89           C  
ATOM    770  CD  PRO L  95      47.815  52.448  70.989  1.00  6.71           C  
ATOM    771  N   PHE L  96      44.858  50.605  74.198  1.00  6.46           N  
ATOM    772  CA  PHE L  96      44.214  49.385  74.685  1.00  6.40           C  
ATOM    773  C   PHE L  96      43.413  48.717  73.578  1.00  8.03           C  
ATOM    774  O   PHE L  96      42.591  49.418  72.975  1.00  7.43           O  
ATOM    775  CB  PHE L  96      43.221  49.651  75.800  1.00  7.63           C  
ATOM    776  CG  PHE L  96      43.724  50.338  77.057  1.00  7.86           C  
ATOM    777  CD1 PHE L  96      45.076  50.459  77.333  1.00  8.16           C  
ATOM    778  CD2 PHE L  96      42.786  50.828  77.932  1.00  6.19           C  
ATOM    779  CE1 PHE L  96      45.479  51.077  78.499  1.00  8.82           C  
ATOM    780  CE2 PHE L  96      43.190  51.437  79.089  1.00  6.58           C  
ATOM    781  CZ  PHE L  96      44.529  51.558  79.364  1.00  8.36           C  
ATOM    782  N   THR L  97      43.595  47.409  73.313  1.00  7.68           N  
ATOM    783  CA  THR L  97      42.923  46.674  72.247  1.00  7.36           C  
ATOM    784  C   THR L  97      42.177  45.434  72.779  1.00  7.54           C  
ATOM    785  O   THR L  97      42.525  44.904  73.843  1.00  3.42           O  
ATOM    786  CB  THR L  97      43.996  46.279  71.143  1.00  9.69           C  
ATOM    787  OG1 THR L  97      45.110  45.629  71.748  1.00  7.88           O  
ATOM    788  CG2 THR L  97      44.522  47.511  70.419  1.00  7.31           C  
ATOM    789  N   PHE L  98      41.086  45.054  72.073  1.00  7.13           N  
ATOM    790  CA  PHE L  98      40.176  43.943  72.378  1.00  7.63           C  
ATOM    791  C   PHE L  98      40.234  42.846  71.295  1.00  7.76           C  
ATOM    792  O   PHE L  98      40.632  43.092  70.136  1.00  7.01           O  
ATOM    793  CB  PHE L  98      38.723  44.347  72.423  1.00  2.84           C  
ATOM    794  CG  PHE L  98      38.255  45.333  73.476  1.00  4.99           C  
ATOM    795  CD1 PHE L  98      38.607  46.686  73.393  1.00  3.76           C  
ATOM    796  CD2 PHE L  98      37.382  44.893  74.451  1.00  3.02           C  
ATOM    797  CE1 PHE L  98      38.085  47.612  74.265  1.00  2.00           C  
ATOM    798  CE2 PHE L  98      36.850  45.837  75.331  1.00  8.01           C  
ATOM    799  CZ  PHE L  98      37.192  47.184  75.241  1.00  2.00           C  
ATOM    800  N   GLY L  99      39.797  41.642  71.633  1.00  6.43           N  
ATOM    801  CA  GLY L  99      39.809  40.560  70.682  1.00  9.48           C  
ATOM    802  C   GLY L  99      38.557  40.638  69.851  1.00 11.10           C  
ATOM    803  O   GLY L  99      37.579  41.237  70.320  1.00 14.57           O  
ATOM    804  N   SER L 100      38.481  40.058  68.643  1.00 12.13           N  
ATOM    805  CA  SER L 100      37.245  40.166  67.866  1.00 10.18           C  
ATOM    806  C   SER L 100      36.097  39.443  68.573  1.00  7.69           C  
ATOM    807  O   SER L 100      34.947  39.697  68.227  1.00 11.61           O  
ATOM    808  CB  SER L 100      37.470  39.590  66.457  1.00 12.32           C  
ATOM    809  OG  SER L 100      37.730  38.178  66.388  1.00 21.29           O  
ATOM    810  N   GLY L 101      36.301  38.562  69.557  1.00  6.64           N  
ATOM    811  CA  GLY L 101      35.181  37.988  70.301  1.00  5.87           C  
ATOM    812  C   GLY L 101      34.958  36.533  69.995  1.00  4.12           C  
ATOM    813  O   GLY L 101      35.397  36.069  68.950  1.00 12.42           O  
ATOM    814  N   THR L 102      34.356  35.777  70.879  1.00  7.01           N  
ATOM    815  CA  THR L 102      34.030  34.374  70.639  1.00 10.18           C  
ATOM    816  C   THR L 102      32.586  34.176  71.089  1.00 11.40           C  
ATOM    817  O   THR L 102      32.227  34.503  72.219  1.00 10.68           O  
ATOM    818  CB  THR L 102      34.957  33.435  71.458  1.00  8.54           C  
ATOM    819  OG1 THR L 102      36.295  33.690  71.072  1.00  2.00           O  
ATOM    820  CG2 THR L 102      34.596  31.964  71.258  1.00 10.87           C  
ATOM    821  N   LYS L 103      31.753  33.680  70.190  1.00 14.48           N  
ATOM    822  CA  LYS L 103      30.342  33.431  70.442  1.00 17.99           C  
ATOM    823  C   LYS L 103      30.075  32.050  71.022  1.00 18.09           C  
ATOM    824  O   LYS L 103      30.337  31.047  70.349  1.00 20.72           O  
ATOM    825  CB  LYS L 103      29.619  33.568  69.143  1.00 19.66           C  
ATOM    826  CG  LYS L 103      28.116  33.719  69.270  1.00 25.40           C  
ATOM    827  CD  LYS L 103      27.658  33.905  67.811  1.00 26.96           C  
ATOM    828  CE  LYS L 103      26.202  34.211  67.721  1.00 24.31           C  
ATOM    829  NZ  LYS L 103      26.007  35.551  68.222  1.00 27.43           N  
ATOM    830  N   LEU L 104      29.516  31.937  72.212  1.00 18.53           N  
ATOM    831  CA  LEU L 104      29.280  30.667  72.883  1.00 18.86           C  
ATOM    832  C   LEU L 104      27.892  30.218  72.422  1.00 21.95           C  
ATOM    833  O   LEU L 104      26.908  30.969  72.524  1.00 23.59           O  
ATOM    834  CB  LEU L 104      29.356  30.972  74.385  1.00 17.49           C  
ATOM    835  CG  LEU L 104      29.469  29.976  75.527  1.00 16.16           C  
ATOM    836  CD1 LEU L 104      28.313  29.002  75.542  1.00 12.95           C  
ATOM    837  CD2 LEU L 104      30.783  29.247  75.375  1.00 12.33           C  
ATOM    838  N   GLU L 105      27.732  29.001  71.909  1.00 24.28           N  
ATOM    839  CA  GLU L 105      26.417  28.546  71.436  1.00 25.26           C  
ATOM    840  C   GLU L 105      26.110  27.315  72.264  1.00 24.83           C  
ATOM    841  O   GLU L 105      27.010  26.464  72.402  1.00 23.42           O  
ATOM    842  CB  GLU L 105      26.488  28.168  69.954  1.00 27.09           C  
ATOM    843  CG  GLU L 105      26.761  29.383  69.052  1.00 32.30           C  
ATOM    844  CD  GLU L 105      27.717  29.160  67.885  1.00 35.53           C  
ATOM    845  OE1 GLU L 105      28.084  28.013  67.602  1.00 36.31           O  
ATOM    846  OE2 GLU L 105      28.100  30.156  67.260  1.00 36.03           O  
ATOM    847  N   ILE L 106      24.925  27.137  72.848  1.00 21.02           N  
ATOM    848  CA  ILE L 106      24.741  25.911  73.609  1.00 20.29           C  
ATOM    849  C   ILE L 106      24.018  24.785  72.887  1.00 18.17           C  
ATOM    850  O   ILE L 106      22.896  24.940  72.384  1.00 17.13           O  
ATOM    851  CB  ILE L 106      24.048  26.285  74.923  1.00 21.58           C  
ATOM    852  CG1 ILE L 106      25.120  26.998  75.785  1.00 21.08           C  
ATOM    853  CG2 ILE L 106      23.441  25.055  75.625  1.00 19.68           C  
ATOM    854  CD1 ILE L 106      24.591  27.956  76.888  1.00 17.84           C  
ATOM    855  N   LYS L 107      24.744  23.662  72.789  1.00 17.43           N  
ATOM    856  CA  LYS L 107      24.202  22.454  72.229  1.00 16.27           C  
ATOM    857  C   LYS L 107      23.185  22.003  73.278  1.00 19.45           C  
ATOM    858  O   LYS L 107      23.449  21.987  74.486  1.00 24.41           O  
ATOM    859  CB  LYS L 107      25.281  21.400  72.022  1.00 15.81           C  
ATOM    860  CG  LYS L 107      26.239  21.661  70.795  1.00 18.09           C  
ATOM    861  CD  LYS L 107      27.134  20.471  70.416  1.00 15.55           C  
ATOM    862  CE  LYS L 107      28.189  20.264  71.514  1.00 24.57           C  
ATOM    863  NZ  LYS L 107      28.885  18.971  71.504  1.00 23.59           N  
ATOM    864  N   ARG L 108      22.004  21.615  72.838  1.00 17.53           N  
ATOM    865  CA  ARG L 108      20.865  21.340  73.686  1.00 14.62           C  
ATOM    866  C   ARG L 108      20.193  20.112  73.099  1.00 14.49           C  
ATOM    867  O   ARG L 108      20.519  19.655  71.991  1.00 12.19           O  
ATOM    868  CB  ARG L 108      19.932  22.511  73.592  1.00 11.01           C  
ATOM    869  CG  ARG L 108      19.340  23.015  74.866  1.00  9.81           C  
ATOM    870  CD  ARG L 108      18.049  23.737  74.439  1.00 11.25           C  
ATOM    871  NE  ARG L 108      17.025  22.783  74.090  1.00  5.11           N  
ATOM    872  CZ  ARG L 108      15.933  22.607  74.812  1.00  8.74           C  
ATOM    873  NH1 ARG L 108      15.638  23.359  75.904  1.00  6.52           N  
ATOM    874  NH2 ARG L 108      15.112  21.657  74.349  1.00  6.47           N  
ATOM    875  N   ALA L 109      19.237  19.594  73.882  1.00 15.46           N  
ATOM    876  CA  ALA L 109      18.309  18.567  73.405  1.00 17.02           C  
ATOM    877  C   ALA L 109      17.437  19.267  72.349  1.00 17.32           C  
ATOM    878  O   ALA L 109      17.319  20.507  72.320  1.00 15.24           O  
ATOM    879  CB  ALA L 109      17.365  18.062  74.509  1.00 16.27           C  
ATOM    880  N   ASP L 110      16.818  18.422  71.527  1.00 15.02           N  
ATOM    881  CA  ASP L 110      16.086  18.863  70.372  1.00 15.17           C  
ATOM    882  C   ASP L 110      14.669  19.294  70.749  1.00 17.62           C  
ATOM    883  O   ASP L 110      14.061  18.882  71.763  1.00 18.28           O  
ATOM    884  CB  ASP L 110      16.067  17.725  69.354  1.00 14.68           C  
ATOM    885  CG  ASP L 110      17.355  17.367  68.593  1.00 17.71           C  
ATOM    886  OD1 ASP L 110      18.433  17.930  68.798  1.00 17.74           O  
ATOM    887  OD2 ASP L 110      17.286  16.481  67.745  1.00 21.84           O  
ATOM    888  N   ALA L 111      14.131  20.162  69.887  1.00 16.17           N  
ATOM    889  CA  ALA L 111      12.814  20.702  70.078  1.00 11.97           C  
ATOM    890  C   ALA L 111      12.310  21.090  68.718  1.00 11.34           C  
ATOM    891  O   ALA L 111      12.963  21.698  67.853  1.00 11.16           O  
ATOM    892  CB  ALA L 111      12.865  21.937  70.960  1.00 11.47           C  
ATOM    893  N   ALA L 112      11.128  20.554  68.552  1.00 10.85           N  
ATOM    894  CA  ALA L 112      10.318  20.785  67.382  1.00 10.38           C  
ATOM    895  C   ALA L 112       9.741  22.187  67.511  1.00 10.29           C  
ATOM    896  O   ALA L 112       9.292  22.580  68.598  1.00 14.44           O  
ATOM    897  CB  ALA L 112       9.197  19.795  67.367  1.00  9.71           C  
ATOM    898  N   PRO L 113       9.751  23.007  66.486  1.00  8.06           N  
ATOM    899  CA  PRO L 113       9.107  24.298  66.549  1.00  6.40           C  
ATOM    900  C   PRO L 113       7.598  24.353  66.644  1.00  9.81           C  
ATOM    901  O   PRO L 113       6.891  23.455  66.151  1.00 13.23           O  
ATOM    902  CB  PRO L 113       9.649  24.975  65.344  1.00  6.60           C  
ATOM    903  CG  PRO L 113       9.920  23.843  64.401  1.00  6.11           C  
ATOM    904  CD  PRO L 113      10.544  22.812  65.304  1.00  3.38           C  
ATOM    905  N   THR L 114       7.057  25.410  67.283  1.00 10.26           N  
ATOM    906  CA  THR L 114       5.624  25.654  67.268  1.00 10.97           C  
ATOM    907  C   THR L 114       5.432  26.567  66.095  1.00  9.56           C  
ATOM    908  O   THR L 114       6.038  27.631  66.087  1.00 10.23           O  
ATOM    909  CB  THR L 114       5.137  26.351  68.542  1.00 12.27           C  
ATOM    910  OG1 THR L 114       5.179  25.369  69.563  1.00 17.67           O  
ATOM    911  CG2 THR L 114       3.677  26.769  68.506  1.00 15.30           C  
ATOM    912  N   VAL L 115       4.623  26.205  65.106  1.00  9.81           N  
ATOM    913  CA  VAL L 115       4.485  27.042  63.917  1.00  9.76           C  
ATOM    914  C   VAL L 115       3.094  27.664  63.739  1.00  7.56           C  
ATOM    915  O   VAL L 115       2.108  26.938  63.832  1.00  8.43           O  
ATOM    916  CB  VAL L 115       4.879  26.197  62.639  1.00  6.80           C  
ATOM    917  CG1 VAL L 115       4.995  27.102  61.446  1.00  7.55           C  
ATOM    918  CG2 VAL L 115       6.247  25.569  62.770  1.00  2.21           C  
ATOM    919  N   SER L 116       2.987  28.969  63.456  1.00  7.89           N  
ATOM    920  CA  SER L 116       1.742  29.656  63.130  1.00  7.25           C  
ATOM    921  C   SER L 116       1.823  30.533  61.884  1.00  6.42           C  
ATOM    922  O   SER L 116       2.784  31.275  61.782  1.00  8.67           O  
ATOM    923  CB  SER L 116       1.314  30.547  64.280  1.00  8.53           C  
ATOM    924  OG  SER L 116       2.308  31.435  64.752  1.00 12.33           O  
ATOM    925  N   ILE L 117       0.893  30.579  60.943  1.00  7.98           N  
ATOM    926  CA  ILE L 117       0.993  31.452  59.773  1.00  9.60           C  
ATOM    927  C   ILE L 117      -0.171  32.437  59.873  1.00  8.29           C  
ATOM    928  O   ILE L 117      -1.210  32.095  60.409  1.00  8.91           O  
ATOM    929  CB  ILE L 117       0.915  30.593  58.479  1.00 12.02           C  
ATOM    930  CG1 ILE L 117       1.036  31.406  57.200  1.00 11.39           C  
ATOM    931  CG2 ILE L 117      -0.414  29.826  58.534  1.00 14.68           C  
ATOM    932  CD1 ILE L 117       0.966  30.389  56.014  1.00  9.16           C  
ATOM    933  N   PHE L 118      -0.007  33.669  59.437  1.00  8.19           N  
ATOM    934  CA  PHE L 118      -1.011  34.716  59.496  1.00  9.50           C  
ATOM    935  C   PHE L 118      -1.323  35.246  58.081  1.00  8.58           C  
ATOM    936  O   PHE L 118      -0.405  35.664  57.367  1.00  6.19           O  
ATOM    937  CB  PHE L 118      -0.461  35.825  60.375  1.00  2.99           C  
ATOM    938  CG  PHE L 118      -0.250  35.343  61.796  1.00  5.20           C  
ATOM    939  CD1 PHE L 118       0.953  34.750  62.156  1.00  6.16           C  
ATOM    940  CD2 PHE L 118      -1.265  35.497  62.734  1.00  3.07           C  
ATOM    941  CE1 PHE L 118       1.129  34.311  63.459  1.00  9.87           C  
ATOM    942  CE2 PHE L 118      -1.075  35.062  64.033  1.00  2.00           C  
ATOM    943  CZ  PHE L 118       0.117  34.469  64.393  1.00  7.87           C  
ATOM    944  N   PRO L 119      -2.560  35.214  57.592  1.00  6.73           N  
ATOM    945  CA  PRO L 119      -3.036  36.059  56.487  1.00  7.99           C  
ATOM    946  C   PRO L 119      -2.510  37.513  56.490  1.00 10.38           C  
ATOM    947  O   PRO L 119      -2.236  38.024  57.571  1.00 12.04           O  
ATOM    948  CB  PRO L 119      -4.515  35.979  56.635  1.00  8.06           C  
ATOM    949  CG  PRO L 119      -4.802  34.598  57.203  1.00 11.06           C  
ATOM    950  CD  PRO L 119      -3.568  34.278  58.053  1.00  9.41           C  
ATOM    951  N   PRO L 120      -2.317  38.263  55.396  1.00 11.03           N  
ATOM    952  CA  PRO L 120      -2.226  39.728  55.429  1.00 11.84           C  
ATOM    953  C   PRO L 120      -3.408  40.372  56.186  1.00  9.68           C  
ATOM    954  O   PRO L 120      -4.486  39.795  56.376  1.00  6.29           O  
ATOM    955  CB  PRO L 120      -2.150  40.122  53.947  1.00 11.24           C  
ATOM    956  CG  PRO L 120      -1.637  38.876  53.255  1.00 11.34           C  
ATOM    957  CD  PRO L 120      -2.311  37.770  54.025  1.00  9.37           C  
ATOM    958  N   SER L 121      -3.176  41.565  56.682  1.00 10.47           N  
ATOM    959  CA  SER L 121      -4.194  42.313  57.383  1.00 14.55           C  
ATOM    960  C   SER L 121      -5.028  43.160  56.417  1.00 16.36           C  
ATOM    961  O   SER L 121      -4.503  43.601  55.388  1.00 17.21           O  
ATOM    962  CB  SER L 121      -3.519  43.224  58.406  1.00 15.72           C  
ATOM    963  OG  SER L 121      -2.320  43.801  57.861  1.00 16.01           O  
ATOM    964  N   SER L 122      -6.298  43.476  56.673  1.00 16.41           N  
ATOM    965  CA  SER L 122      -6.990  44.405  55.806  1.00 15.59           C  
ATOM    966  C   SER L 122      -6.225  45.701  55.545  1.00 14.95           C  
ATOM    967  O   SER L 122      -6.240  46.186  54.416  1.00 16.46           O  
ATOM    968  CB  SER L 122      -8.329  44.682  56.445  1.00 15.62           C  
ATOM    969  OG  SER L 122      -8.951  43.429  56.603  1.00 16.23           O  
ATOM    970  N   GLU L 123      -5.537  46.259  56.549  1.00 15.81           N  
ATOM    971  CA  GLU L 123      -4.780  47.483  56.393  1.00 17.01           C  
ATOM    972  C   GLU L 123      -3.696  47.324  55.297  1.00 19.13           C  
ATOM    973  O   GLU L 123      -3.591  48.166  54.381  1.00 19.61           O  
ATOM    974  CB  GLU L 123      -4.132  47.845  57.729  1.00 18.97           C  
ATOM    975  CG  GLU L 123      -4.875  48.706  58.754  1.00 24.72           C  
ATOM    976  CD  GLU L 123      -5.734  48.039  59.839  1.00 28.15           C  
ATOM    977  OE1 GLU L 123      -5.248  47.150  60.527  1.00 30.64           O  
ATOM    978  OE2 GLU L 123      -6.886  48.439  60.050  1.00 32.21           O  
ATOM    979  N   GLN L 124      -2.911  46.223  55.305  1.00 15.53           N  
ATOM    980  CA  GLN L 124      -1.919  46.040  54.266  1.00 12.79           C  
ATOM    981  C   GLN L 124      -2.545  45.801  52.885  1.00 12.85           C  
ATOM    982  O   GLN L 124      -2.059  46.388  51.917  1.00 14.05           O  
ATOM    983  CB  GLN L 124      -1.023  44.909  54.627  1.00 10.50           C  
ATOM    984  CG  GLN L 124       0.330  45.231  53.952  1.00  8.98           C  
ATOM    985  CD  GLN L 124       1.316  44.084  53.868  1.00  6.99           C  
ATOM    986  OE1 GLN L 124       1.108  43.019  54.436  1.00 11.99           O  
ATOM    987  NE2 GLN L 124       2.423  44.184  53.146  1.00  8.69           N  
ATOM    988  N   LEU L 125      -3.655  45.067  52.709  1.00 13.67           N  
ATOM    989  CA  LEU L 125      -4.311  44.934  51.414  1.00 10.81           C  
ATOM    990  C   LEU L 125      -4.871  46.271  50.938  1.00 13.86           C  
ATOM    991  O   LEU L 125      -4.706  46.611  49.766  1.00 14.54           O  
ATOM    992  CB  LEU L 125      -5.376  43.872  51.517  1.00  6.39           C  
ATOM    993  CG  LEU L 125      -4.766  42.496  51.792  1.00  8.87           C  
ATOM    994  CD1 LEU L 125      -5.803  41.417  51.820  1.00  4.40           C  
ATOM    995  CD2 LEU L 125      -3.807  42.143  50.657  1.00  9.51           C  
ATOM    996  N   THR L 126      -5.377  47.152  51.793  1.00 15.16           N  
ATOM    997  CA  THR L 126      -5.731  48.508  51.395  1.00 18.54           C  
ATOM    998  C   THR L 126      -4.529  49.363  50.899  1.00 20.65           C  
ATOM    999  O   THR L 126      -4.717  50.401  50.241  1.00 21.24           O  
ATOM   1000  CB  THR L 126      -6.437  49.084  52.611  1.00 19.24           C  
ATOM   1001  OG1 THR L 126      -7.557  48.215  52.774  1.00 24.36           O  
ATOM   1002  CG2 THR L 126      -6.965  50.471  52.485  1.00 19.78           C  
ATOM   1003  N   SER L 127      -3.284  48.933  51.162  1.00 19.17           N  
ATOM   1004  CA  SER L 127      -2.097  49.602  50.667  1.00 20.50           C  
ATOM   1005  C   SER L 127      -1.576  48.824  49.449  1.00 21.42           C  
ATOM   1006  O   SER L 127      -0.472  49.104  48.959  1.00 23.04           O  
ATOM   1007  CB  SER L 127      -1.013  49.636  51.772  1.00 23.41           C  
ATOM   1008  OG  SER L 127      -1.495  50.172  53.022  1.00 29.30           O  
ATOM   1009  N   GLY L 128      -2.307  47.834  48.906  1.00 18.56           N  
ATOM   1010  CA  GLY L 128      -1.817  47.056  47.773  1.00 16.07           C  
ATOM   1011  C   GLY L 128      -0.581  46.212  48.098  1.00 12.56           C  
ATOM   1012  O   GLY L 128       0.334  46.024  47.307  1.00 12.10           O  
ATOM   1013  N   GLY L 129      -0.487  45.605  49.257  1.00 15.40           N  
ATOM   1014  CA  GLY L 129       0.681  44.788  49.588  1.00 12.06           C  
ATOM   1015  C   GLY L 129       0.124  43.694  50.422  1.00  9.77           C  
ATOM   1016  O   GLY L 129      -0.849  43.907  51.144  1.00  9.23           O  
ATOM   1017  N   ALA L 130       0.670  42.512  50.300  1.00 12.46           N  
ATOM   1018  CA  ALA L 130       0.186  41.382  51.050  1.00 13.21           C  
ATOM   1019  C   ALA L 130       1.388  40.597  51.542  1.00 11.47           C  
ATOM   1020  O   ALA L 130       2.050  39.926  50.741  1.00 13.19           O  
ATOM   1021  CB  ALA L 130      -0.673  40.522  50.124  1.00 12.00           C  
ATOM   1022  N   SER L 131       1.754  40.698  52.806  1.00 12.47           N  
ATOM   1023  CA  SER L 131       2.813  39.867  53.384  1.00  8.43           C  
ATOM   1024  C   SER L 131       2.158  38.733  54.168  1.00  8.26           C  
ATOM   1025  O   SER L 131       1.166  38.951  54.902  1.00  9.44           O  
ATOM   1026  CB  SER L 131       3.637  40.687  54.311  1.00  9.90           C  
ATOM   1027  OG  SER L 131       4.309  41.768  53.671  1.00 13.26           O  
ATOM   1028  N   VAL L 132       2.604  37.493  53.991  1.00  7.21           N  
ATOM   1029  CA  VAL L 132       2.064  36.360  54.749  1.00  8.57           C  
ATOM   1030  C   VAL L 132       3.203  36.019  55.718  1.00  8.45           C  
ATOM   1031  O   VAL L 132       4.336  35.909  55.272  1.00  6.98           O  
ATOM   1032  CB  VAL L 132       1.754  35.178  53.783  1.00  6.83           C  
ATOM   1033  CG1 VAL L 132       1.085  34.039  54.522  1.00  8.94           C  
ATOM   1034  CG2 VAL L 132       0.739  35.594  52.763  1.00  5.82           C  
ATOM   1035  N   VAL L 133       2.984  35.898  57.032  1.00  8.43           N  
ATOM   1036  CA  VAL L 133       4.022  35.669  58.037  1.00  2.00           C  
ATOM   1037  C   VAL L 133       3.884  34.309  58.690  1.00  3.29           C  
ATOM   1038  O   VAL L 133       2.805  33.873  59.073  1.00  3.04           O  
ATOM   1039  CB  VAL L 133       3.956  36.743  59.146  1.00  3.85           C  
ATOM   1040  CG1 VAL L 133       5.050  36.482  60.228  1.00  3.01           C  
ATOM   1041  CG2 VAL L 133       4.184  38.136  58.530  1.00  2.00           C  
ATOM   1042  N   CYS L 134       4.991  33.622  58.836  1.00  7.23           N  
ATOM   1043  CA  CYS L 134       5.065  32.388  59.553  1.00  9.10           C  
ATOM   1044  C   CYS L 134       6.100  32.458  60.702  1.00  9.64           C  
ATOM   1045  O   CYS L 134       7.269  32.879  60.543  1.00  9.29           O  
ATOM   1046  CB  CYS L 134       5.418  31.374  58.536  1.00 12.09           C  
ATOM   1047  SG  CYS L 134       5.384  29.707  59.193  1.00 19.72           S  
ATOM   1048  N   PHE L 135       5.635  32.016  61.876  1.00 10.26           N  
ATOM   1049  CA  PHE L 135       6.397  31.919  63.132  1.00  7.07           C  
ATOM   1050  C   PHE L 135       6.639  30.445  63.458  1.00  4.50           C  
ATOM   1051  O   PHE L 135       5.740  29.608  63.385  1.00  2.36           O  
ATOM   1052  CB  PHE L 135       5.628  32.566  64.318  1.00  2.00           C  
ATOM   1053  CG  PHE L 135       5.549  34.069  64.269  1.00  2.00           C  
ATOM   1054  CD1 PHE L 135       6.645  34.830  63.926  1.00  5.19           C  
ATOM   1055  CD2 PHE L 135       4.363  34.695  64.539  1.00  2.29           C  
ATOM   1056  CE1 PHE L 135       6.519  36.205  63.856  1.00  4.25           C  
ATOM   1057  CE2 PHE L 135       4.236  36.060  64.471  1.00  2.00           C  
ATOM   1058  CZ  PHE L 135       5.315  36.819  64.128  1.00  2.00           C  
ATOM   1059  N   LEU L 136       7.872  30.160  63.818  1.00  5.41           N  
ATOM   1060  CA  LEU L 136       8.403  28.851  64.067  1.00  3.94           C  
ATOM   1061  C   LEU L 136       9.221  29.235  65.285  1.00  5.72           C  
ATOM   1062  O   LEU L 136      10.317  29.779  65.197  1.00  2.00           O  
ATOM   1063  CB  LEU L 136       9.308  28.419  62.932  1.00  6.87           C  
ATOM   1064  CG  LEU L 136       8.866  28.585  61.466  1.00 11.65           C  
ATOM   1065  CD1 LEU L 136       9.181  29.971  60.928  1.00  9.64           C  
ATOM   1066  CD2 LEU L 136       9.613  27.576  60.628  1.00 10.11           C  
ATOM   1067  N   ASN L 137       8.591  29.033  66.442  1.00  8.16           N  
ATOM   1068  CA  ASN L 137       9.132  29.447  67.727  1.00  7.34           C  
ATOM   1069  C   ASN L 137       9.562  28.287  68.626  1.00  8.03           C  
ATOM   1070  O   ASN L 137       8.887  27.262  68.748  1.00  4.22           O  
ATOM   1071  CB  ASN L 137       8.077  30.285  68.445  1.00  6.18           C  
ATOM   1072  CG  ASN L 137       7.731  31.654  67.849  1.00  4.77           C  
ATOM   1073  OD1 ASN L 137       8.592  32.468  67.526  1.00 15.08           O  
ATOM   1074  ND2 ASN L 137       6.507  32.125  67.724  1.00  6.19           N  
ATOM   1075  N   ASN L 138      10.699  28.507  69.294  1.00 11.79           N  
ATOM   1076  CA  ASN L 138      11.360  27.687  70.319  1.00  9.54           C  
ATOM   1077  C   ASN L 138      11.886  26.354  69.856  1.00 12.40           C  
ATOM   1078  O   ASN L 138      11.618  25.303  70.439  1.00 14.65           O  
ATOM   1079  CB  ASN L 138      10.432  27.430  71.540  1.00  7.57           C  
ATOM   1080  CG  ASN L 138       9.732  28.666  72.050  1.00  7.66           C  
ATOM   1081  OD1 ASN L 138      10.309  29.579  72.625  1.00  7.02           O  
ATOM   1082  ND2 ASN L 138       8.425  28.733  71.817  1.00 12.03           N  
ATOM   1083  N   PHE L 139      12.716  26.337  68.825  1.00 14.76           N  
ATOM   1084  CA  PHE L 139      13.287  25.085  68.357  1.00 16.72           C  
ATOM   1085  C   PHE L 139      14.787  25.005  68.597  1.00 18.69           C  
ATOM   1086  O   PHE L 139      15.466  25.985  68.945  1.00 21.06           O  
ATOM   1087  CB  PHE L 139      13.014  24.909  66.867  1.00 14.73           C  
ATOM   1088  CG  PHE L 139      13.477  26.045  65.976  1.00 10.85           C  
ATOM   1089  CD1 PHE L 139      12.672  27.158  65.818  1.00  9.57           C  
ATOM   1090  CD2 PHE L 139      14.698  25.956  65.330  1.00 10.65           C  
ATOM   1091  CE1 PHE L 139      13.116  28.172  65.003  1.00  8.16           C  
ATOM   1092  CE2 PHE L 139      15.121  26.983  64.519  1.00  9.09           C  
ATOM   1093  CZ  PHE L 139      14.326  28.094  64.356  1.00  8.84           C  
ATOM   1094  N   TYR L 140      15.290  23.792  68.445  1.00 18.72           N  
ATOM   1095  CA  TYR L 140      16.704  23.482  68.527  1.00 21.06           C  
ATOM   1096  C   TYR L 140      16.792  22.166  67.775  1.00 21.13           C  
ATOM   1097  O   TYR L 140      15.983  21.280  68.067  1.00 23.17           O  
ATOM   1098  CB  TYR L 140      17.233  23.217  69.951  1.00 21.53           C  
ATOM   1099  CG  TYR L 140      18.768  23.077  69.929  1.00 27.72           C  
ATOM   1100  CD1 TYR L 140      19.389  21.857  69.664  1.00 25.84           C  
ATOM   1101  CD2 TYR L 140      19.552  24.201  70.153  1.00 28.35           C  
ATOM   1102  CE1 TYR L 140      20.759  21.772  69.616  1.00 26.12           C  
ATOM   1103  CE2 TYR L 140      20.930  24.112  70.112  1.00 28.19           C  
ATOM   1104  CZ  TYR L 140      21.523  22.899  69.836  1.00 28.56           C  
ATOM   1105  OH  TYR L 140      22.899  22.816  69.724  1.00 25.92           O  
ATOM   1106  N   PRO L 141      17.691  21.916  66.819  1.00 21.99           N  
ATOM   1107  CA  PRO L 141      18.722  22.838  66.329  1.00 22.47           C  
ATOM   1108  C   PRO L 141      18.269  24.053  65.521  1.00 19.44           C  
ATOM   1109  O   PRO L 141      17.128  24.130  65.066  1.00 16.53           O  
ATOM   1110  CB  PRO L 141      19.665  21.951  65.531  1.00 20.47           C  
ATOM   1111  CG  PRO L 141      19.566  20.680  66.283  1.00 21.37           C  
ATOM   1112  CD  PRO L 141      18.076  20.562  66.441  1.00 21.81           C  
ATOM   1113  N   LYS L 142      19.260  24.920  65.330  1.00 17.19           N  
ATOM   1114  CA  LYS L 142      19.084  26.142  64.589  1.00 17.83           C  
ATOM   1115  C   LYS L 142      19.014  25.828  63.092  1.00 18.86           C  
ATOM   1116  O   LYS L 142      18.519  26.639  62.314  1.00 17.47           O  
ATOM   1117  CB  LYS L 142      20.253  27.069  64.937  1.00 16.13           C  
ATOM   1118  CG  LYS L 142      19.927  28.487  64.546  1.00 13.93           C  
ATOM   1119  CD  LYS L 142      21.111  29.386  64.468  1.00 18.11           C  
ATOM   1120  CE  LYS L 142      20.748  30.378  63.363  1.00 24.40           C  
ATOM   1121  NZ  LYS L 142      21.548  31.600  63.376  1.00 25.45           N  
ATOM   1122  N   ASP L 143      19.499  24.677  62.620  1.00 21.13           N  
ATOM   1123  CA  ASP L 143      19.368  24.323  61.203  1.00 25.27           C  
ATOM   1124  C   ASP L 143      17.899  23.946  60.988  1.00 23.72           C  
ATOM   1125  O   ASP L 143      17.413  23.011  61.639  1.00 25.60           O  
ATOM   1126  CB  ASP L 143      20.298  23.134  60.884  1.00 30.51           C  
ATOM   1127  CG  ASP L 143      20.269  22.610  59.432  1.00 36.69           C  
ATOM   1128  OD1 ASP L 143      20.865  23.254  58.558  1.00 40.96           O  
ATOM   1129  OD2 ASP L 143      19.670  21.553  59.174  1.00 38.87           O  
ATOM   1130  N   ILE L 144      17.167  24.699  60.179  1.00 21.44           N  
ATOM   1131  CA  ILE L 144      15.786  24.419  59.848  1.00 20.10           C  
ATOM   1132  C   ILE L 144      15.623  25.001  58.445  1.00 20.20           C  
ATOM   1133  O   ILE L 144      16.074  26.125  58.190  1.00 20.07           O  
ATOM   1134  CB  ILE L 144      14.795  25.095  60.898  1.00 18.91           C  
ATOM   1135  CG1 ILE L 144      13.406  24.488  60.775  1.00 15.97           C  
ATOM   1136  CG2 ILE L 144      14.572  26.582  60.623  1.00 22.52           C  
ATOM   1137  CD1 ILE L 144      12.498  24.872  61.941  1.00 10.45           C  
ATOM   1138  N   ASN L 145      15.031  24.267  57.506  1.00 20.25           N  
ATOM   1139  CA  ASN L 145      14.829  24.726  56.138  1.00 21.29           C  
ATOM   1140  C   ASN L 145      13.361  25.055  56.014  1.00 20.81           C  
ATOM   1141  O   ASN L 145      12.523  24.202  56.325  1.00 21.84           O  
ATOM   1142  CB  ASN L 145      15.195  23.614  55.163  1.00 28.65           C  
ATOM   1143  CG  ASN L 145      14.722  23.880  53.740  1.00 35.11           C  
ATOM   1144  OD1 ASN L 145      15.218  24.796  53.082  1.00 41.30           O  
ATOM   1145  ND2 ASN L 145      13.752  23.141  53.209  1.00 36.30           N  
ATOM   1146  N   VAL L 146      13.011  26.255  55.575  1.00 16.95           N  
ATOM   1147  CA  VAL L 146      11.624  26.673  55.482  1.00 13.44           C  
ATOM   1148  C   VAL L 146      11.311  26.898  54.004  1.00 13.07           C  
ATOM   1149  O   VAL L 146      12.130  27.432  53.246  1.00 15.05           O  
ATOM   1150  CB  VAL L 146      11.433  27.963  56.334  1.00 14.63           C  
ATOM   1151  CG1 VAL L 146      10.110  28.709  56.131  1.00 12.45           C  
ATOM   1152  CG2 VAL L 146      11.428  27.472  57.769  1.00 13.08           C  
ATOM   1153  N   LYS L 147      10.175  26.448  53.529  1.00  8.89           N  
ATOM   1154  CA  LYS L 147       9.845  26.597  52.140  1.00 11.83           C  
ATOM   1155  C   LYS L 147       8.432  27.138  52.097  1.00  9.72           C  
ATOM   1156  O   LYS L 147       7.544  26.735  52.850  1.00  6.05           O  
ATOM   1157  CB  LYS L 147       9.888  25.247  51.416  1.00 16.87           C  
ATOM   1158  CG  LYS L 147       9.719  25.345  49.874  1.00 25.37           C  
ATOM   1159  CD  LYS L 147      10.956  25.912  49.095  1.00 27.22           C  
ATOM   1160  CE  LYS L 147      10.778  27.293  48.435  1.00 25.10           C  
ATOM   1161  NZ  LYS L 147      10.626  28.371  49.402  1.00 21.45           N  
ATOM   1162  N   TRP L 148       8.212  28.128  51.285  1.00  9.40           N  
ATOM   1163  CA  TRP L 148       6.847  28.574  51.110  1.00  8.80           C  
ATOM   1164  C   TRP L 148       6.311  27.869  49.880  1.00  8.11           C  
ATOM   1165  O   TRP L 148       7.120  27.563  48.984  1.00  7.47           O  
ATOM   1166  CB  TRP L 148       6.831  30.081  50.935  1.00  7.26           C  
ATOM   1167  CG  TRP L 148       6.903  30.808  52.285  1.00  6.88           C  
ATOM   1168  CD1 TRP L 148       8.111  31.161  52.814  1.00  9.69           C  
ATOM   1169  CD2 TRP L 148       5.851  31.251  53.044  1.00  4.98           C  
ATOM   1170  NE1 TRP L 148       7.813  31.843  53.887  1.00 10.35           N  
ATOM   1171  CE2 TRP L 148       6.506  31.927  54.058  1.00  2.52           C  
ATOM   1172  CE3 TRP L 148       4.467  31.222  53.037  1.00  3.00           C  
ATOM   1173  CZ2 TRP L 148       5.848  32.585  55.077  1.00  2.00           C  
ATOM   1174  CZ3 TRP L 148       3.797  31.884  54.058  1.00  2.49           C  
ATOM   1175  CH2 TRP L 148       4.470  32.562  55.071  1.00  2.55           C  
ATOM   1176  N   LYS L 149       5.021  27.529  49.875  1.00  5.27           N  
ATOM   1177  CA  LYS L 149       4.357  27.006  48.715  1.00  7.12           C  
ATOM   1178  C   LYS L 149       3.077  27.814  48.469  1.00 10.31           C  
ATOM   1179  O   LYS L 149       2.355  28.199  49.404  1.00 11.19           O  
ATOM   1180  CB  LYS L 149       3.961  25.543  48.894  1.00  7.61           C  
ATOM   1181  CG  LYS L 149       5.083  24.560  48.856  1.00  9.87           C  
ATOM   1182  CD  LYS L 149       4.493  23.190  48.942  1.00 15.57           C  
ATOM   1183  CE  LYS L 149       5.567  22.148  49.301  1.00 22.19           C  
ATOM   1184  NZ  LYS L 149       4.926  20.933  49.784  1.00 22.98           N  
ATOM   1185  N   ILE L 150       2.716  28.001  47.201  1.00 10.58           N  
ATOM   1186  CA  ILE L 150       1.576  28.787  46.766  1.00 14.75           C  
ATOM   1187  C   ILE L 150       0.885  27.861  45.746  1.00 14.18           C  
ATOM   1188  O   ILE L 150       1.501  27.441  44.751  1.00 11.76           O  
ATOM   1189  CB  ILE L 150       2.122  30.115  46.136  1.00 14.18           C  
ATOM   1190  CG1 ILE L 150       2.829  31.003  47.161  1.00 16.29           C  
ATOM   1191  CG2 ILE L 150       0.955  30.851  45.548  1.00 16.77           C  
ATOM   1192  CD1 ILE L 150       3.512  32.314  46.647  1.00 15.61           C  
ATOM   1193  N   ASP L 151      -0.382  27.514  46.039  1.00 13.60           N  
ATOM   1194  CA  ASP L 151      -1.183  26.506  45.320  1.00 12.46           C  
ATOM   1195  C   ASP L 151      -0.376  25.252  44.931  1.00 13.86           C  
ATOM   1196  O   ASP L 151      -0.452  24.756  43.797  1.00 15.05           O  
ATOM   1197  CB  ASP L 151      -1.803  27.073  44.050  1.00 10.04           C  
ATOM   1198  CG  ASP L 151      -2.789  28.230  44.208  1.00 13.45           C  
ATOM   1199  OD1 ASP L 151      -3.664  28.225  45.081  1.00  5.86           O  
ATOM   1200  OD2 ASP L 151      -2.690  29.133  43.385  1.00 12.03           O  
ATOM   1201  N   GLY L 152       0.469  24.734  45.828  1.00 13.48           N  
ATOM   1202  CA  GLY L 152       1.199  23.516  45.550  1.00 17.73           C  
ATOM   1203  C   GLY L 152       2.630  23.711  45.062  1.00 22.22           C  
ATOM   1204  O   GLY L 152       3.429  22.760  45.114  1.00 24.20           O  
ATOM   1205  N   SER L 153       3.024  24.924  44.664  1.00 19.58           N  
ATOM   1206  CA  SER L 153       4.321  25.125  44.087  1.00 20.06           C  
ATOM   1207  C   SER L 153       5.116  26.065  44.966  1.00 22.73           C  
ATOM   1208  O   SER L 153       4.565  27.014  45.519  1.00 22.87           O  
ATOM   1209  CB  SER L 153       4.137  25.723  42.730  1.00 22.83           C  
ATOM   1210  OG  SER L 153       3.082  25.042  42.064  1.00 26.79           O  
ATOM   1211  N   GLU L 154       6.396  25.767  45.147  1.00 23.01           N  
ATOM   1212  CA  GLU L 154       7.334  26.558  45.900  1.00 24.09           C  
ATOM   1213  C   GLU L 154       7.521  27.941  45.303  1.00 23.66           C  
ATOM   1214  O   GLU L 154       7.429  28.138  44.098  1.00 25.57           O  
ATOM   1215  CB  GLU L 154       8.642  25.817  45.926  1.00 26.51           C  
ATOM   1216  CG  GLU L 154       9.545  25.948  44.674  1.00 33.50           C  
ATOM   1217  CD  GLU L 154       8.988  25.519  43.310  1.00 36.97           C  
ATOM   1218  OE1 GLU L 154       8.603  24.350  43.164  1.00 38.63           O  
ATOM   1219  OE2 GLU L 154       8.959  26.359  42.400  1.00 34.71           O  
ATOM   1220  N   ARG L 155       7.790  28.911  46.142  1.00 25.66           N  
ATOM   1221  CA  ARG L 155       8.052  30.283  45.749  1.00 27.09           C  
ATOM   1222  C   ARG L 155       9.251  30.610  46.613  1.00 27.42           C  
ATOM   1223  O   ARG L 155       9.284  30.258  47.800  1.00 29.72           O  
ATOM   1224  CB  ARG L 155       6.884  31.198  46.132  1.00 28.18           C  
ATOM   1225  CG  ARG L 155       7.080  32.728  46.054  1.00 28.77           C  
ATOM   1226  CD  ARG L 155       7.179  33.226  44.622  1.00 29.77           C  
ATOM   1227  NE  ARG L 155       7.346  34.665  44.527  1.00 27.74           N  
ATOM   1228  CZ  ARG L 155       6.408  35.467  44.017  1.00 27.14           C  
ATOM   1229  NH1 ARG L 155       5.238  35.040  43.542  1.00 23.74           N  
ATOM   1230  NH2 ARG L 155       6.668  36.760  43.977  1.00 28.50           N  
ATOM   1231  N   GLN L 156      10.253  31.278  46.075  1.00 25.97           N  
ATOM   1232  CA  GLN L 156      11.352  31.693  46.912  1.00 25.22           C  
ATOM   1233  C   GLN L 156      11.872  33.020  46.391  1.00 24.60           C  
ATOM   1234  O   GLN L 156      13.008  33.146  45.973  1.00 28.37           O  
ATOM   1235  CB  GLN L 156      12.399  30.556  46.893  1.00 22.86           C  
ATOM   1236  CG  GLN L 156      13.618  30.757  47.772  1.00 27.70           C  
ATOM   1237  CD  GLN L 156      13.325  31.430  49.102  1.00 29.68           C  
ATOM   1238  OE1 GLN L 156      13.361  32.656  49.216  1.00 30.51           O  
ATOM   1239  NE2 GLN L 156      12.978  30.695  50.149  1.00 30.28           N  
ATOM   1240  N   ASN L 157      11.005  34.017  46.292  1.00 25.17           N  
ATOM   1241  CA  ASN L 157      11.335  35.394  45.925  1.00 22.32           C  
ATOM   1242  C   ASN L 157      10.239  36.191  46.626  1.00 18.79           C  
ATOM   1243  O   ASN L 157       9.036  36.002  46.475  1.00 17.71           O  
ATOM   1244  CB  ASN L 157      11.265  35.683  44.404  1.00 26.30           C  
ATOM   1245  CG  ASN L 157      10.720  37.082  44.059  1.00 28.73           C  
ATOM   1246  OD1 ASN L 157       9.584  37.209  43.632  1.00 30.77           O  
ATOM   1247  ND2 ASN L 157      11.377  38.227  44.243  1.00 30.32           N  
ATOM   1248  N   GLY L 158      10.767  37.074  47.438  1.00 16.47           N  
ATOM   1249  CA  GLY L 158       9.958  37.873  48.309  1.00 16.07           C  
ATOM   1250  C   GLY L 158       9.909  37.180  49.669  1.00 14.61           C  
ATOM   1251  O   GLY L 158       8.899  37.356  50.360  1.00 15.09           O  
ATOM   1252  N   VAL L 159      10.966  36.417  50.054  1.00 11.40           N  
ATOM   1253  CA  VAL L 159      11.018  35.751  51.336  1.00 13.28           C  
ATOM   1254  C   VAL L 159      12.080  36.400  52.212  1.00 16.28           C  
ATOM   1255  O   VAL L 159      13.214  36.550  51.754  1.00 15.33           O  
ATOM   1256  CB  VAL L 159      11.368  34.246  51.199  1.00  9.94           C  
ATOM   1257  CG1 VAL L 159      11.399  33.582  52.581  1.00  6.39           C  
ATOM   1258  CG2 VAL L 159      10.343  33.553  50.341  1.00  6.71           C  
ATOM   1259  N   LEU L 160      11.738  36.807  53.446  1.00 17.35           N  
ATOM   1260  CA  LEU L 160      12.726  37.345  54.391  1.00 17.36           C  
ATOM   1261  C   LEU L 160      12.612  36.680  55.763  1.00 16.26           C  
ATOM   1262  O   LEU L 160      11.601  36.683  56.510  1.00 12.84           O  
ATOM   1263  CB  LEU L 160      12.559  38.813  54.647  1.00 19.92           C  
ATOM   1264  CG  LEU L 160      12.725  39.935  53.663  1.00 23.67           C  
ATOM   1265  CD1 LEU L 160      12.267  41.196  54.386  1.00 19.80           C  
ATOM   1266  CD2 LEU L 160      14.163  40.040  53.156  1.00 24.14           C  
ATOM   1267  N   ASN L 161      13.748  36.109  56.082  1.00 14.69           N  
ATOM   1268  CA  ASN L 161      13.837  35.359  57.313  1.00 17.51           C  
ATOM   1269  C   ASN L 161      14.538  36.138  58.418  1.00 16.31           C  
ATOM   1270  O   ASN L 161      15.411  36.954  58.148  1.00 16.14           O  
ATOM   1271  CB  ASN L 161      14.586  34.061  57.082  1.00 16.00           C  
ATOM   1272  CG  ASN L 161      13.886  33.165  56.108  1.00 14.71           C  
ATOM   1273  OD1 ASN L 161      12.666  33.168  56.007  1.00 15.84           O  
ATOM   1274  ND2 ASN L 161      14.607  32.377  55.335  1.00 15.06           N  
ATOM   1275  N   SER L 162      14.174  35.921  59.662  1.00 15.91           N  
ATOM   1276  CA  SER L 162      14.845  36.570  60.740  1.00 17.61           C  
ATOM   1277  C   SER L 162      14.825  35.539  61.878  1.00 20.02           C  
ATOM   1278  O   SER L 162      13.834  34.800  62.092  1.00 20.97           O  
ATOM   1279  CB  SER L 162      14.074  37.835  61.045  1.00 15.83           C  
ATOM   1280  OG  SER L 162      14.904  38.613  61.894  1.00 19.68           O  
ATOM   1281  N   TRP L 163      15.935  35.533  62.616  1.00 17.44           N  
ATOM   1282  CA  TRP L 163      16.227  34.544  63.633  1.00 18.01           C  
ATOM   1283  C   TRP L 163      16.469  35.232  64.959  1.00 16.57           C  
ATOM   1284  O   TRP L 163      17.243  36.189  64.952  1.00 16.91           O  
ATOM   1285  CB  TRP L 163      17.495  33.767  63.252  1.00 17.39           C  
ATOM   1286  CG  TRP L 163      17.382  32.987  61.956  1.00 18.12           C  
ATOM   1287  CD1 TRP L 163      17.451  33.552  60.696  1.00 19.50           C  
ATOM   1288  CD2 TRP L 163      17.250  31.640  61.914  1.00 19.20           C  
ATOM   1289  NE1 TRP L 163      17.377  32.540  59.859  1.00 17.67           N  
ATOM   1290  CE2 TRP L 163      17.259  31.390  60.549  1.00 19.64           C  
ATOM   1291  CE3 TRP L 163      17.135  30.650  62.851  1.00 17.29           C  
ATOM   1292  CZ2 TRP L 163      17.156  30.093  60.097  1.00 19.70           C  
ATOM   1293  CZ3 TRP L 163      17.033  29.367  62.387  1.00 17.31           C  
ATOM   1294  CH2 TRP L 163      17.044  29.094  61.035  1.00 19.54           C  
ATOM   1295  N   THR L 164      15.902  34.857  66.100  1.00 15.04           N  
ATOM   1296  CA  THR L 164      16.286  35.518  67.333  1.00 14.55           C  
ATOM   1297  C   THR L 164      17.660  34.964  67.729  1.00 15.79           C  
ATOM   1298  O   THR L 164      18.032  33.850  67.301  1.00 12.79           O  
ATOM   1299  CB  THR L 164      15.355  35.192  68.496  1.00 17.54           C  
ATOM   1300  OG1 THR L 164      15.404  33.766  68.590  1.00 18.47           O  
ATOM   1301  CG2 THR L 164      13.925  35.699  68.357  1.00 17.07           C  
ATOM   1302  N   ASP L 165      18.352  35.661  68.650  1.00 13.59           N  
ATOM   1303  CA  ASP L 165      19.530  35.099  69.302  1.00 13.55           C  
ATOM   1304  C   ASP L 165      19.086  33.849  70.076  1.00 13.97           C  
ATOM   1305  O   ASP L 165      17.875  33.588  70.196  1.00 14.53           O  
ATOM   1306  CB  ASP L 165      20.136  36.065  70.293  1.00 11.47           C  
ATOM   1307  CG  ASP L 165      20.723  37.325  69.679  1.00 15.21           C  
ATOM   1308  OD1 ASP L 165      21.798  37.237  69.086  1.00 16.51           O  
ATOM   1309  OD2 ASP L 165      20.121  38.390  69.805  1.00 14.04           O  
ATOM   1310  N   GLN L 166      20.017  33.034  70.600  1.00 12.96           N  
ATOM   1311  CA  GLN L 166      19.619  31.820  71.282  1.00 14.74           C  
ATOM   1312  C   GLN L 166      19.072  32.216  72.654  1.00 16.02           C  
ATOM   1313  O   GLN L 166      19.708  32.997  73.361  1.00 20.48           O  
ATOM   1314  CB  GLN L 166      20.831  30.913  71.356  1.00 11.42           C  
ATOM   1315  CG  GLN L 166      20.523  29.579  72.032  1.00 12.50           C  
ATOM   1316  CD  GLN L 166      21.576  28.491  71.827  1.00  8.83           C  
ATOM   1317  OE1 GLN L 166      22.766  28.770  71.767  1.00 12.32           O  
ATOM   1318  NE2 GLN L 166      21.238  27.225  71.648  1.00  7.13           N  
ATOM   1319  N   ASP L 167      17.871  31.771  73.002  1.00 14.81           N  
ATOM   1320  CA  ASP L 167      17.240  32.100  74.263  1.00 19.62           C  
ATOM   1321  C   ASP L 167      18.102  31.765  75.482  1.00 22.54           C  
ATOM   1322  O   ASP L 167      18.642  30.658  75.570  1.00 25.42           O  
ATOM   1323  CB  ASP L 167      15.932  31.366  74.363  1.00 19.50           C  
ATOM   1324  CG  ASP L 167      15.133  31.798  75.586  1.00 24.97           C  
ATOM   1325  OD1 ASP L 167      14.401  32.783  75.509  1.00 27.82           O  
ATOM   1326  OD2 ASP L 167      15.251  31.156  76.625  1.00 25.44           O  
ATOM   1327  N   SER L 168      18.185  32.629  76.497  1.00 25.07           N  
ATOM   1328  CA  SER L 168      19.118  32.411  77.596  1.00 25.65           C  
ATOM   1329  C   SER L 168      18.591  31.461  78.632  1.00 26.04           C  
ATOM   1330  O   SER L 168      19.384  30.784  79.272  1.00 25.75           O  
ATOM   1331  CB  SER L 168      19.431  33.740  78.249  1.00 26.62           C  
ATOM   1332  OG  SER L 168      18.195  34.425  78.469  1.00 30.06           O  
ATOM   1333  N   LYS L 169      17.267  31.411  78.842  1.00 26.23           N  
ATOM   1334  CA  LYS L 169      16.764  30.507  79.860  1.00 26.62           C  
ATOM   1335  C   LYS L 169      16.619  29.093  79.324  1.00 25.36           C  
ATOM   1336  O   LYS L 169      17.175  28.162  79.908  1.00 30.12           O  
ATOM   1337  CB  LYS L 169      15.405  30.984  80.414  1.00 28.02           C  
ATOM   1338  CG  LYS L 169      15.223  32.483  80.696  1.00 31.88           C  
ATOM   1339  CD  LYS L 169      16.354  33.276  81.407  1.00 33.42           C  
ATOM   1340  CE  LYS L 169      16.404  33.110  82.925  1.00 36.05           C  
ATOM   1341  NZ  LYS L 169      16.794  31.758  83.308  1.00 38.32           N  
ATOM   1342  N   ASP L 170      15.928  28.837  78.215  1.00 23.21           N  
ATOM   1343  CA  ASP L 170      15.763  27.460  77.724  1.00 19.98           C  
ATOM   1344  C   ASP L 170      16.586  27.108  76.459  1.00 19.71           C  
ATOM   1345  O   ASP L 170      16.290  26.131  75.760  1.00 18.33           O  
ATOM   1346  CB  ASP L 170      14.246  27.236  77.475  1.00 16.38           C  
ATOM   1347  CG  ASP L 170      13.666  27.755  76.155  1.00 14.70           C  
ATOM   1348  OD1 ASP L 170      14.214  28.658  75.526  1.00 16.19           O  
ATOM   1349  OD2 ASP L 170      12.650  27.221  75.722  1.00 16.69           O  
ATOM   1350  N   SER L 171      17.529  27.973  76.062  1.00 18.28           N  
ATOM   1351  CA  SER L 171      18.406  27.763  74.912  1.00 17.63           C  
ATOM   1352  C   SER L 171      17.816  27.463  73.533  1.00 14.65           C  
ATOM   1353  O   SER L 171      18.452  26.785  72.718  1.00 17.37           O  
ATOM   1354  CB  SER L 171      19.406  26.667  75.312  1.00 18.63           C  
ATOM   1355  OG  SER L 171      20.054  26.937  76.544  1.00 23.01           O  
ATOM   1356  N   THR L 172      16.663  28.003  73.154  1.00 14.63           N  
ATOM   1357  CA  THR L 172      16.092  27.649  71.860  1.00 13.24           C  
ATOM   1358  C   THR L 172      16.327  28.760  70.858  1.00 12.59           C  
ATOM   1359  O   THR L 172      16.967  29.757  71.199  1.00 15.43           O  
ATOM   1360  CB  THR L 172      14.599  27.368  72.072  1.00 11.88           C  
ATOM   1361  OG1 THR L 172      14.033  28.506  72.727  1.00 11.83           O  
ATOM   1362  CG2 THR L 172      14.367  26.136  72.919  1.00 10.08           C  
ATOM   1363  N   TYR L 173      15.907  28.649  69.619  1.00 11.25           N  
ATOM   1364  CA  TYR L 173      15.958  29.734  68.646  1.00 10.56           C  
ATOM   1365  C   TYR L 173      14.538  29.872  68.155  1.00  9.88           C  
ATOM   1366  O   TYR L 173      13.700  28.965  68.279  1.00  8.68           O  
ATOM   1367  CB  TYR L 173      16.810  29.400  67.447  1.00 12.27           C  
ATOM   1368  CG  TYR L 173      18.235  29.112  67.857  1.00 14.50           C  
ATOM   1369  CD1 TYR L 173      18.577  27.880  68.381  1.00 16.07           C  
ATOM   1370  CD2 TYR L 173      19.180  30.089  67.688  1.00 13.45           C  
ATOM   1371  CE1 TYR L 173      19.880  27.627  68.732  1.00 17.66           C  
ATOM   1372  CE2 TYR L 173      20.476  29.830  68.037  1.00 16.66           C  
ATOM   1373  CZ  TYR L 173      20.820  28.616  68.548  1.00 16.57           C  
ATOM   1374  OH  TYR L 173      22.150  28.370  68.857  1.00 26.30           O  
ATOM   1375  N   SER L 174      14.213  31.027  67.639  1.00  8.86           N  
ATOM   1376  CA  SER L 174      12.903  31.230  67.078  1.00  7.07           C  
ATOM   1377  C   SER L 174      13.167  31.893  65.756  1.00  4.48           C  
ATOM   1378  O   SER L 174      14.273  32.397  65.554  1.00  6.07           O  
ATOM   1379  CB  SER L 174      12.072  32.099  68.060  1.00  9.86           C  
ATOM   1380  OG  SER L 174      11.717  31.360  69.242  1.00 10.35           O  
ATOM   1381  N   MET L 175      12.212  31.922  64.845  1.00  4.24           N  
ATOM   1382  CA  MET L 175      12.400  32.477  63.529  1.00  4.42           C  
ATOM   1383  C   MET L 175      11.039  32.892  63.025  1.00  6.04           C  
ATOM   1384  O   MET L 175      10.012  32.334  63.431  1.00 10.33           O  
ATOM   1385  CB  MET L 175      12.963  31.415  62.641  1.00  6.36           C  
ATOM   1386  CG  MET L 175      13.183  31.790  61.215  1.00  6.99           C  
ATOM   1387  SD  MET L 175      13.396  30.199  60.421  1.00 21.26           S  
ATOM   1388  CE  MET L 175      14.078  31.127  59.075  1.00 20.28           C  
ATOM   1389  N   SER L 176      11.107  33.840  62.109  1.00  8.17           N  
ATOM   1390  CA  SER L 176      10.020  34.482  61.406  1.00 11.37           C  
ATOM   1391  C   SER L 176      10.437  34.378  59.939  1.00 12.97           C  
ATOM   1392  O   SER L 176      11.642  34.551  59.605  1.00 10.74           O  
ATOM   1393  CB  SER L 176       9.960  35.940  61.799  1.00 12.82           C  
ATOM   1394  OG  SER L 176       8.782  36.566  61.302  1.00 17.50           O  
ATOM   1395  N   SER L 177       9.434  34.187  59.076  1.00 11.15           N  
ATOM   1396  CA  SER L 177       9.660  34.068  57.651  1.00 12.47           C  
ATOM   1397  C   SER L 177       8.482  34.812  57.067  1.00 10.24           C  
ATOM   1398  O   SER L 177       7.369  34.446  57.421  1.00 11.60           O  
ATOM   1399  CB  SER L 177       9.612  32.605  57.234  1.00 14.66           C  
ATOM   1400  OG  SER L 177       9.959  32.415  55.877  1.00 22.45           O  
ATOM   1401  N   THR L 178       8.657  35.852  56.253  1.00  8.69           N  
ATOM   1402  CA  THR L 178       7.580  36.608  55.652  1.00  7.95           C  
ATOM   1403  C   THR L 178       7.733  36.423  54.149  1.00  7.63           C  
ATOM   1404  O   THR L 178       8.852  36.469  53.589  1.00  9.34           O  
ATOM   1405  CB  THR L 178       7.706  38.140  55.956  1.00 10.20           C  
ATOM   1406  OG1 THR L 178       7.805  38.330  57.352  1.00 12.90           O  
ATOM   1407  CG2 THR L 178       6.514  38.918  55.478  1.00  5.34           C  
ATOM   1408  N   LEU L 179       6.592  36.286  53.498  1.00  8.29           N  
ATOM   1409  CA  LEU L 179       6.495  36.246  52.038  1.00  9.42           C  
ATOM   1410  C   LEU L 179       5.846  37.597  51.728  1.00  9.31           C  
ATOM   1411  O   LEU L 179       4.740  37.799  52.244  1.00  6.77           O  
ATOM   1412  CB  LEU L 179       5.532  35.200  51.548  1.00  5.85           C  
ATOM   1413  CG  LEU L 179       5.809  34.166  50.493  1.00  8.54           C  
ATOM   1414  CD1 LEU L 179       4.439  33.822  49.874  1.00  2.00           C  
ATOM   1415  CD2 LEU L 179       6.826  34.651  49.448  1.00  7.89           C  
ATOM   1416  N   THR L 180       6.404  38.583  51.023  1.00 10.65           N  
ATOM   1417  CA  THR L 180       5.610  39.741  50.659  1.00 12.94           C  
ATOM   1418  C   THR L 180       5.305  39.576  49.172  1.00 13.99           C  
ATOM   1419  O   THR L 180       6.137  39.196  48.345  1.00 15.00           O  
ATOM   1420  CB  THR L 180       6.390  41.056  50.954  1.00 15.47           C  
ATOM   1421  OG1 THR L 180       6.639  41.073  52.378  1.00 15.27           O  
ATOM   1422  CG2 THR L 180       5.600  42.327  50.571  1.00  9.00           C  
ATOM   1423  N   LEU L 181       4.037  39.737  48.861  1.00 15.40           N  
ATOM   1424  CA  LEU L 181       3.508  39.672  47.514  1.00 14.92           C  
ATOM   1425  C   LEU L 181       2.803  41.001  47.252  1.00 13.75           C  
ATOM   1426  O   LEU L 181       2.348  41.682  48.179  1.00 13.43           O  
ATOM   1427  CB  LEU L 181       2.500  38.528  47.380  1.00 12.32           C  
ATOM   1428  CG  LEU L 181       2.876  37.088  47.633  1.00 13.70           C  
ATOM   1429  CD1 LEU L 181       1.667  36.262  47.279  1.00 10.66           C  
ATOM   1430  CD2 LEU L 181       4.084  36.655  46.793  1.00 12.08           C  
ATOM   1431  N   THR L 182       2.654  41.405  46.012  1.00 13.75           N  
ATOM   1432  CA  THR L 182       1.998  42.676  45.692  1.00 17.20           C  
ATOM   1433  C   THR L 182       0.475  42.871  45.821  1.00 18.90           C  
ATOM   1434  O   THR L 182       0.021  43.910  45.329  1.00 24.29           O  
ATOM   1435  CB  THR L 182       2.375  43.013  44.269  1.00 17.00           C  
ATOM   1436  OG1 THR L 182       1.866  41.901  43.518  1.00 13.87           O  
ATOM   1437  CG2 THR L 182       3.853  43.271  44.063  1.00 16.16           C  
ATOM   1438  N   LYS L 183      -0.393  41.995  46.356  1.00 15.83           N  
ATOM   1439  CA  LYS L 183      -1.864  42.081  46.310  1.00 15.11           C  
ATOM   1440  C   LYS L 183      -2.400  41.607  44.959  1.00 14.69           C  
ATOM   1441  O   LYS L 183      -3.298  40.761  44.953  1.00 14.38           O  
ATOM   1442  CB  LYS L 183      -2.479  43.476  46.511  1.00 13.12           C  
ATOM   1443  CG  LYS L 183      -3.993  43.477  46.459  1.00 11.64           C  
ATOM   1444  CD  LYS L 183      -4.549  44.697  47.148  1.00 17.56           C  
ATOM   1445  CE  LYS L 183      -6.076  44.715  47.241  1.00 17.73           C  
ATOM   1446  NZ  LYS L 183      -6.534  45.924  47.923  1.00 20.21           N  
ATOM   1447  N   ASP L 184      -1.906  42.093  43.818  1.00 13.10           N  
ATOM   1448  CA  ASP L 184      -2.262  41.631  42.477  1.00 13.13           C  
ATOM   1449  C   ASP L 184      -1.966  40.127  42.385  1.00 11.30           C  
ATOM   1450  O   ASP L 184      -2.872  39.325  42.210  1.00 13.67           O  
ATOM   1451  CB  ASP L 184      -1.432  42.425  41.443  1.00 16.95           C  
ATOM   1452  CG  ASP L 184      -1.915  42.288  39.997  1.00 19.87           C  
ATOM   1453  OD1 ASP L 184      -3.075  42.587  39.695  1.00 22.08           O  
ATOM   1454  OD2 ASP L 184      -1.121  41.874  39.158  1.00 24.19           O  
ATOM   1455  N   GLU L 185      -0.719  39.707  42.560  1.00  9.19           N  
ATOM   1456  CA  GLU L 185      -0.281  38.324  42.659  1.00  6.65           C  
ATOM   1457  C   GLU L 185      -1.003  37.529  43.788  1.00  7.82           C  
ATOM   1458  O   GLU L 185      -1.392  36.354  43.639  1.00  7.61           O  
ATOM   1459  CB  GLU L 185       1.233  38.444  42.820  1.00  3.61           C  
ATOM   1460  CG  GLU L 185       2.117  37.550  41.964  1.00 12.02           C  
ATOM   1461  CD  GLU L 185       3.447  38.135  41.495  1.00 18.66           C  
ATOM   1462  OE1 GLU L 185       3.481  38.832  40.475  1.00 20.65           O  
ATOM   1463  OE2 GLU L 185       4.478  37.872  42.133  1.00 25.90           O  
ATOM   1464  N   TYR L 186      -1.288  38.181  44.919  1.00  8.66           N  
ATOM   1465  CA  TYR L 186      -1.969  37.625  46.059  1.00  6.73           C  
ATOM   1466  C   TYR L 186      -3.364  37.228  45.667  1.00  6.60           C  
ATOM   1467  O   TYR L 186      -3.754  36.084  45.850  1.00  7.46           O  
ATOM   1468  CB  TYR L 186      -2.056  38.619  47.190  1.00  5.67           C  
ATOM   1469  CG  TYR L 186      -2.742  38.064  48.453  1.00 11.03           C  
ATOM   1470  CD1 TYR L 186      -2.147  37.008  49.133  1.00 14.09           C  
ATOM   1471  CD2 TYR L 186      -3.929  38.612  48.930  1.00  7.36           C  
ATOM   1472  CE1 TYR L 186      -2.729  36.508  50.278  1.00 13.10           C  
ATOM   1473  CE2 TYR L 186      -4.518  38.126  50.082  1.00  8.68           C  
ATOM   1474  CZ  TYR L 186      -3.902  37.076  50.744  1.00 12.80           C  
ATOM   1475  OH  TYR L 186      -4.418  36.576  51.939  1.00 15.41           O  
ATOM   1476  N   GLU L 187      -4.134  38.113  45.077  1.00  9.93           N  
ATOM   1477  CA  GLU L 187      -5.493  37.794  44.691  1.00  9.80           C  
ATOM   1478  C   GLU L 187      -5.516  36.825  43.512  1.00  5.74           C  
ATOM   1479  O   GLU L 187      -6.612  36.396  43.254  1.00  2.52           O  
ATOM   1480  CB  GLU L 187      -6.227  39.101  44.342  1.00 13.91           C  
ATOM   1481  CG  GLU L 187      -6.432  40.110  45.471  1.00 22.33           C  
ATOM   1482  CD  GLU L 187      -7.300  39.594  46.621  1.00 33.04           C  
ATOM   1483  OE1 GLU L 187      -8.542  39.508  46.504  1.00 34.71           O  
ATOM   1484  OE2 GLU L 187      -6.714  39.278  47.655  1.00 37.81           O  
ATOM   1485  N   TRP L 188      -4.446  36.467  42.745  1.00 10.84           N  
ATOM   1486  CA  TRP L 188      -4.526  35.416  41.735  1.00 13.78           C  
ATOM   1487  C   TRP L 188      -4.310  34.057  42.429  1.00 14.05           C  
ATOM   1488  O   TRP L 188      -4.131  33.036  41.739  1.00 14.06           O  
ATOM   1489  CB  TRP L 188      -3.446  35.411  40.609  1.00 13.78           C  
ATOM   1490  CG  TRP L 188      -3.087  36.639  39.790  1.00 19.83           C  
ATOM   1491  CD1 TRP L 188      -1.914  37.175  40.166  1.00 25.02           C  
ATOM   1492  CD2 TRP L 188      -3.715  37.382  38.803  1.00 19.48           C  
ATOM   1493  NE1 TRP L 188      -1.803  38.261  39.478  1.00 27.60           N  
ATOM   1494  CE2 TRP L 188      -2.849  38.416  38.668  1.00 20.73           C  
ATOM   1495  CE3 TRP L 188      -4.797  37.487  37.986  1.00 23.20           C  
ATOM   1496  CZ2 TRP L 188      -3.024  39.478  37.810  1.00 19.97           C  
ATOM   1497  CZ3 TRP L 188      -4.997  38.537  37.116  1.00 18.79           C  
ATOM   1498  CH2 TRP L 188      -4.120  39.553  37.018  1.00 14.71           C  
ATOM   1499  N   HIS L 189      -4.238  33.886  43.748  1.00 12.90           N  
ATOM   1500  CA  HIS L 189      -3.962  32.561  44.279  1.00 11.31           C  
ATOM   1501  C   HIS L 189      -4.823  32.196  45.475  1.00 11.42           C  
ATOM   1502  O   HIS L 189      -5.396  33.043  46.143  1.00 15.74           O  
ATOM   1503  CB  HIS L 189      -2.473  32.484  44.624  1.00 11.03           C  
ATOM   1504  CG  HIS L 189      -1.514  32.581  43.433  1.00 11.12           C  
ATOM   1505  ND1 HIS L 189      -0.778  33.623  43.097  1.00 13.42           N  
ATOM   1506  CD2 HIS L 189      -1.277  31.615  42.489  1.00  9.64           C  
ATOM   1507  CE1 HIS L 189      -0.121  33.332  42.006  1.00 14.46           C  
ATOM   1508  NE2 HIS L 189      -0.433  32.119  41.647  1.00 13.42           N  
ATOM   1509  N   ASN L 190      -4.930  30.925  45.803  1.00 10.55           N  
ATOM   1510  CA  ASN L 190      -5.802  30.477  46.868  1.00  9.67           C  
ATOM   1511  C   ASN L 190      -5.105  29.936  48.100  1.00  9.65           C  
ATOM   1512  O   ASN L 190      -5.489  30.300  49.214  1.00  9.64           O  
ATOM   1513  CB  ASN L 190      -6.723  29.401  46.334  1.00 13.02           C  
ATOM   1514  CG  ASN L 190      -7.336  29.730  44.974  1.00 18.11           C  
ATOM   1515  OD1 ASN L 190      -7.942  30.785  44.749  1.00 18.99           O  
ATOM   1516  ND2 ASN L 190      -7.149  28.892  43.970  1.00 17.08           N  
ATOM   1517  N   SER L 191      -4.090  29.074  48.003  1.00 10.11           N  
ATOM   1518  CA  SER L 191      -3.477  28.542  49.219  1.00 12.75           C  
ATOM   1519  C   SER L 191      -2.037  28.863  49.469  1.00 11.10           C  
ATOM   1520  O   SER L 191      -1.175  28.763  48.577  1.00  9.48           O  
ATOM   1521  CB  SER L 191      -3.628  27.053  49.232  1.00 17.08           C  
ATOM   1522  OG  SER L 191      -3.987  26.552  47.937  1.00 26.61           O  
ATOM   1523  N   TYR L 192      -1.782  29.281  50.707  1.00 11.74           N  
ATOM   1524  CA  TYR L 192      -0.457  29.742  51.074  1.00 10.78           C  
ATOM   1525  C   TYR L 192       0.052  28.808  52.169  1.00 11.19           C  
ATOM   1526  O   TYR L 192      -0.678  28.492  53.106  1.00 13.71           O  
ATOM   1527  CB  TYR L 192      -0.630  31.215  51.472  1.00  9.33           C  
ATOM   1528  CG  TYR L 192      -1.091  32.052  50.264  1.00 10.14           C  
ATOM   1529  CD1 TYR L 192      -0.127  32.610  49.443  1.00 16.80           C  
ATOM   1530  CD2 TYR L 192      -2.433  32.285  49.980  1.00  9.13           C  
ATOM   1531  CE1 TYR L 192      -0.493  33.389  48.356  1.00 15.25           C  
ATOM   1532  CE2 TYR L 192      -2.815  33.063  48.908  1.00  8.26           C  
ATOM   1533  CZ  TYR L 192      -1.828  33.605  48.100  1.00 12.75           C  
ATOM   1534  OH  TYR L 192      -2.130  34.372  46.988  1.00 11.58           O  
ATOM   1535  N   THR L 193       1.265  28.290  52.019  1.00 11.18           N  
ATOM   1536  CA  THR L 193       1.777  27.261  52.885  1.00 12.44           C  
ATOM   1537  C   THR L 193       3.173  27.617  53.295  1.00 14.40           C  
ATOM   1538  O   THR L 193       4.037  27.917  52.473  1.00 15.86           O  
ATOM   1539  CB  THR L 193       1.835  25.869  52.185  1.00  9.68           C  
ATOM   1540  OG1 THR L 193       0.509  25.520  51.840  1.00  9.94           O  
ATOM   1541  CG2 THR L 193       2.447  24.792  53.057  1.00  5.17           C  
ATOM   1542  N   CYS L 194       3.299  27.597  54.609  1.00 16.70           N  
ATOM   1543  CA  CYS L 194       4.547  27.735  55.326  1.00 15.66           C  
ATOM   1544  C   CYS L 194       4.999  26.301  55.685  1.00 13.66           C  
ATOM   1545  O   CYS L 194       4.260  25.567  56.373  1.00 10.26           O  
ATOM   1546  CB  CYS L 194       4.265  28.572  56.569  1.00 15.63           C  
ATOM   1547  SG  CYS L 194       5.785  28.619  57.534  1.00 18.57           S  
ATOM   1548  N   GLU L 195       6.111  25.781  55.173  1.00 13.59           N  
ATOM   1549  CA  GLU L 195       6.516  24.500  55.700  1.00 15.80           C  
ATOM   1550  C   GLU L 195       7.964  24.283  56.079  1.00 14.90           C  
ATOM   1551  O   GLU L 195       8.936  24.626  55.404  1.00 12.89           O  
ATOM   1552  CB  GLU L 195       6.054  23.389  54.751  1.00 16.86           C  
ATOM   1553  CG  GLU L 195       6.519  23.219  53.349  1.00 16.10           C  
ATOM   1554  CD  GLU L 195       6.334  21.764  52.994  1.00 12.86           C  
ATOM   1555  OE1 GLU L 195       5.260  21.380  52.559  1.00 19.40           O  
ATOM   1556  OE2 GLU L 195       7.267  21.001  53.167  1.00 16.77           O  
ATOM   1557  N   ALA L 196       8.027  23.765  57.289  1.00 13.12           N  
ATOM   1558  CA  ALA L 196       9.278  23.618  57.962  1.00 17.60           C  
ATOM   1559  C   ALA L 196       9.891  22.217  57.961  1.00 18.58           C  
ATOM   1560  O   ALA L 196       9.217  21.265  58.378  1.00 18.85           O  
ATOM   1561  CB  ALA L 196       9.056  24.115  59.394  1.00 15.42           C  
ATOM   1562  N   THR L 197      11.122  22.088  57.472  1.00 19.01           N  
ATOM   1563  CA  THR L 197      11.900  20.865  57.552  1.00 25.15           C  
ATOM   1564  C   THR L 197      12.864  21.021  58.735  1.00 26.39           C  
ATOM   1565  O   THR L 197      13.764  21.879  58.681  1.00 25.15           O  
ATOM   1566  CB  THR L 197      12.840  20.580  56.359  1.00 27.15           C  
ATOM   1567  OG1 THR L 197      12.287  21.019  55.113  1.00 33.12           O  
ATOM   1568  CG2 THR L 197      13.130  19.094  56.386  1.00 29.53           C  
ATOM   1569  N   HIS L 198      12.734  20.187  59.780  1.00 26.90           N  
ATOM   1570  CA  HIS L 198      13.606  20.199  60.937  1.00 25.29           C  
ATOM   1571  C   HIS L 198      13.840  18.748  61.371  1.00 26.45           C  
ATOM   1572  O   HIS L 198      12.878  18.012  61.544  1.00 25.68           O  
ATOM   1573  CB  HIS L 198      12.928  21.003  62.062  1.00 20.79           C  
ATOM   1574  CG  HIS L 198      13.819  21.267  63.275  1.00 17.29           C  
ATOM   1575  ND1 HIS L 198      13.628  20.924  64.541  1.00 12.04           N  
ATOM   1576  CD2 HIS L 198      15.021  21.937  63.212  1.00 16.53           C  
ATOM   1577  CE1 HIS L 198      14.657  21.361  65.224  1.00 13.70           C  
ATOM   1578  NE2 HIS L 198      15.486  21.964  64.423  1.00 12.35           N  
ATOM   1579  N   LYS L 199      15.071  18.296  61.626  1.00 29.46           N  
ATOM   1580  CA  LYS L 199      15.393  16.937  62.080  1.00 30.03           C  
ATOM   1581  C   LYS L 199      14.548  16.322  63.188  1.00 30.61           C  
ATOM   1582  O   LYS L 199      14.507  15.096  63.314  1.00 32.63           O  
ATOM   1583  CB  LYS L 199      16.875  16.863  62.514  1.00 32.84           C  
ATOM   1584  CG  LYS L 199      17.424  17.793  63.614  1.00 35.16           C  
ATOM   1585  CD  LYS L 199      17.459  19.302  63.242  1.00 39.79           C  
ATOM   1586  CE  LYS L 199      18.611  19.889  62.380  1.00 38.70           C  
ATOM   1587  NZ  LYS L 199      18.697  19.375  61.019  1.00 37.80           N  
ATOM   1588  N   THR L 200      13.810  17.114  63.981  1.00 28.46           N  
ATOM   1589  CA  THR L 200      12.923  16.596  65.020  1.00 25.72           C  
ATOM   1590  C   THR L 200      11.676  15.948  64.440  1.00 26.93           C  
ATOM   1591  O   THR L 200      10.823  15.437  65.176  1.00 27.48           O  
ATOM   1592  CB  THR L 200      12.479  17.734  65.975  1.00 23.53           C  
ATOM   1593  OG1 THR L 200      11.979  18.810  65.178  1.00 20.90           O  
ATOM   1594  CG2 THR L 200      13.608  18.178  66.884  1.00 21.91           C  
ATOM   1595  N   SER L 201      11.519  16.030  63.128  1.00 28.64           N  
ATOM   1596  CA  SER L 201      10.335  15.549  62.485  1.00 32.26           C  
ATOM   1597  C   SER L 201      10.813  14.782  61.288  1.00 33.28           C  
ATOM   1598  O   SER L 201      11.918  14.964  60.759  1.00 33.11           O  
ATOM   1599  CB  SER L 201       9.465  16.718  62.042  1.00 35.44           C  
ATOM   1600  OG  SER L 201       8.209  16.284  61.504  1.00 41.02           O  
ATOM   1601  N   THR L 202       9.977  13.811  60.981  1.00 34.90           N  
ATOM   1602  CA  THR L 202      10.170  13.003  59.795  1.00 36.67           C  
ATOM   1603  C   THR L 202       9.249  13.582  58.714  1.00 35.39           C  
ATOM   1604  O   THR L 202       9.533  13.479  57.513  1.00 32.06           O  
ATOM   1605  CB  THR L 202       9.818  11.548  60.143  1.00 38.19           C  
ATOM   1606  OG1 THR L 202      10.433  11.207  61.389  1.00 39.70           O  
ATOM   1607  CG2 THR L 202      10.335  10.610  59.093  1.00 38.82           C  
ATOM   1608  N   SER L 203       8.110  14.154  59.121  1.00 34.45           N  
ATOM   1609  CA  SER L 203       7.233  14.849  58.190  1.00 33.57           C  
ATOM   1610  C   SER L 203       7.744  16.303  58.036  1.00 29.44           C  
ATOM   1611  O   SER L 203       8.545  16.787  58.852  1.00 26.51           O  
ATOM   1612  CB  SER L 203       5.799  14.782  58.756  1.00 37.29           C  
ATOM   1613  OG  SER L 203       5.718  14.730  60.192  1.00 41.02           O  
ATOM   1614  N   PRO L 204       7.414  17.067  57.009  1.00 26.18           N  
ATOM   1615  CA  PRO L 204       7.509  18.529  57.070  1.00 23.58           C  
ATOM   1616  C   PRO L 204       6.461  19.003  58.069  1.00 18.16           C  
ATOM   1617  O   PRO L 204       5.439  18.323  58.228  1.00 15.06           O  
ATOM   1618  CB  PRO L 204       7.269  18.965  55.636  1.00 23.78           C  
ATOM   1619  CG  PRO L 204       6.335  17.904  55.085  1.00 28.26           C  
ATOM   1620  CD  PRO L 204       6.899  16.600  55.724  1.00 28.90           C  
ATOM   1621  N   ILE L 205       6.701  20.049  58.843  1.00 14.79           N  
ATOM   1622  CA  ILE L 205       5.645  20.627  59.688  1.00 14.12           C  
ATOM   1623  C   ILE L 205       5.005  21.636  58.720  1.00 11.36           C  
ATOM   1624  O   ILE L 205       5.740  22.458  58.163  1.00 10.27           O  
ATOM   1625  CB  ILE L 205       6.310  21.278  60.916  1.00 13.95           C  
ATOM   1626  CG1 ILE L 205       7.054  20.188  61.711  1.00 16.88           C  
ATOM   1627  CG2 ILE L 205       5.284  21.922  61.797  1.00 15.20           C  
ATOM   1628  CD1 ILE L 205       8.244  20.651  62.570  1.00 15.20           C  
ATOM   1629  N   VAL L 206       3.695  21.560  58.429  1.00  8.87           N  
ATOM   1630  CA  VAL L 206       3.038  22.378  57.413  1.00  4.19           C  
ATOM   1631  C   VAL L 206       1.952  23.242  58.009  1.00  6.93           C  
ATOM   1632  O   VAL L 206       1.119  22.766  58.758  1.00  8.91           O  
ATOM   1633  CB  VAL L 206       2.394  21.478  56.311  1.00  7.29           C  
ATOM   1634  CG1 VAL L 206       1.742  22.322  55.272  1.00  2.00           C  
ATOM   1635  CG2 VAL L 206       3.442  20.669  55.560  1.00  6.75           C  
ATOM   1636  N   LYS L 207       1.868  24.532  57.733  1.00  7.85           N  
ATOM   1637  CA  LYS L 207       0.759  25.334  58.175  1.00  6.78           C  
ATOM   1638  C   LYS L 207       0.326  26.099  56.917  1.00 10.05           C  
ATOM   1639  O   LYS L 207       1.163  26.497  56.086  1.00  4.25           O  
ATOM   1640  CB  LYS L 207       1.217  26.256  59.312  1.00  4.98           C  
ATOM   1641  CG  LYS L 207       1.679  25.454  60.518  1.00  2.00           C  
ATOM   1642  CD  LYS L 207       0.450  24.871  61.091  1.00  7.81           C  
ATOM   1643  CE  LYS L 207       0.560  23.908  62.260  1.00 11.60           C  
ATOM   1644  NZ  LYS L 207      -0.783  23.825  62.854  1.00 13.60           N  
ATOM   1645  N   SER L 208      -1.011  26.183  56.743  1.00 12.01           N  
ATOM   1646  CA  SER L 208      -1.627  26.822  55.591  1.00 14.18           C  
ATOM   1647  C   SER L 208      -2.749  27.706  56.064  1.00 15.43           C  
ATOM   1648  O   SER L 208      -2.977  27.859  57.271  1.00 19.47           O  
ATOM   1649  CB  SER L 208      -2.247  25.810  54.629  1.00 14.11           C  
ATOM   1650  OG  SER L 208      -1.350  25.087  53.808  1.00 17.28           O  
ATOM   1651  N   PHE L 209      -3.399  28.303  55.079  1.00 14.88           N  
ATOM   1652  CA  PHE L 209      -4.682  28.966  55.206  1.00 15.66           C  
ATOM   1653  C   PHE L 209      -5.091  29.189  53.737  1.00 15.29           C  
ATOM   1654  O   PHE L 209      -4.256  29.116  52.810  1.00 16.73           O  
ATOM   1655  CB  PHE L 209      -4.593  30.319  55.977  1.00 14.61           C  
ATOM   1656  CG  PHE L 209      -4.066  31.521  55.215  1.00 19.07           C  
ATOM   1657  CD1 PHE L 209      -2.710  31.719  55.099  1.00 19.88           C  
ATOM   1658  CD2 PHE L 209      -4.960  32.351  54.553  1.00 22.00           C  
ATOM   1659  CE1 PHE L 209      -2.267  32.746  54.294  1.00 22.62           C  
ATOM   1660  CE2 PHE L 209      -4.509  33.377  53.748  1.00 21.88           C  
ATOM   1661  CZ  PHE L 209      -3.152  33.570  53.617  1.00 23.42           C  
ATOM   1662  N   ASN L 210      -6.367  29.455  53.507  1.00 12.52           N  
ATOM   1663  CA  ASN L 210      -6.843  29.750  52.163  1.00 14.76           C  
ATOM   1664  C   ASN L 210      -7.460  31.118  52.198  1.00 14.73           C  
ATOM   1665  O   ASN L 210      -8.066  31.456  53.206  1.00 15.80           O  
ATOM   1666  CB  ASN L 210      -7.985  28.880  51.653  1.00 13.94           C  
ATOM   1667  CG  ASN L 210      -7.682  27.453  51.285  1.00 18.48           C  
ATOM   1668  OD1 ASN L 210      -6.612  27.025  50.840  1.00 22.12           O  
ATOM   1669  ND2 ASN L 210      -8.711  26.657  51.449  1.00 24.00           N  
ATOM   1670  N   ARG L 211      -7.281  31.881  51.132  1.00 16.50           N  
ATOM   1671  CA  ARG L 211      -8.025  33.102  50.908  1.00 17.92           C  
ATOM   1672  C   ARG L 211      -9.496  32.741  50.764  1.00 18.85           C  
ATOM   1673  O   ARG L 211     -10.324  33.411  51.348  1.00 19.73           O  
ATOM   1674  CB  ARG L 211      -7.613  33.766  49.626  1.00 16.77           C  
ATOM   1675  CG  ARG L 211      -6.363  34.602  49.710  1.00 17.21           C  
ATOM   1676  CD  ARG L 211      -6.081  35.334  48.412  1.00 18.06           C  
ATOM   1677  NE  ARG L 211      -7.249  36.113  48.098  1.00 18.94           N  
ATOM   1678  CZ  ARG L 211      -8.051  35.798  47.083  1.00 22.18           C  
ATOM   1679  NH1 ARG L 211      -7.793  34.786  46.240  1.00 17.99           N  
ATOM   1680  NH2 ARG L 211      -9.122  36.575  46.901  1.00 25.72           N  
ATOM   1681  OXT ARG L 211      -9.835  31.781  50.062  1.00 24.28           O  
TER    1682      ARG L 211                                                      
ATOM   1683  N   GLN H   1      23.091  51.685  94.099  1.00 17.42           N  
ATOM   1684  CA  GLN H   1      24.324  50.958  93.801  1.00 22.98           C  
ATOM   1685  C   GLN H   1      25.066  51.851  92.784  1.00 19.36           C  
ATOM   1686  O   GLN H   1      24.685  53.023  92.681  1.00 22.06           O  
ATOM   1687  CB  GLN H   1      24.044  49.578  93.155  1.00 26.49           C  
ATOM   1688  CG  GLN H   1      24.927  48.426  93.650  1.00 32.60           C  
ATOM   1689  CD  GLN H   1      26.432  48.698  93.567  1.00 39.67           C  
ATOM   1690  OE1 GLN H   1      27.080  48.462  92.546  1.00 42.73           O  
ATOM   1691  NE2 GLN H   1      27.057  49.275  94.596  1.00 41.19           N  
ATOM   1692  N   ILE H   2      26.019  51.358  91.992  1.00 15.56           N  
ATOM   1693  CA  ILE H   2      26.848  52.152  91.109  1.00 15.83           C  
ATOM   1694  C   ILE H   2      26.246  52.086  89.720  1.00 19.14           C  
ATOM   1695  O   ILE H   2      25.981  50.996  89.232  1.00 21.66           O  
ATOM   1696  CB  ILE H   2      28.272  51.576  91.118  1.00 13.04           C  
ATOM   1697  CG1 ILE H   2      28.835  51.695  92.510  1.00 10.19           C  
ATOM   1698  CG2 ILE H   2      29.158  52.317  90.140  1.00 11.58           C  
ATOM   1699  CD1 ILE H   2      30.180  50.989  92.715  1.00 16.12           C  
ATOM   1700  N   GLN H   3      25.977  53.209  89.057  1.00 20.81           N  
ATOM   1701  CA  GLN H   3      25.356  53.240  87.739  1.00 19.74           C  
ATOM   1702  C   GLN H   3      26.067  54.303  86.912  1.00 16.13           C  
ATOM   1703  O   GLN H   3      26.527  55.326  87.440  1.00 12.14           O  
ATOM   1704  CB  GLN H   3      23.860  53.626  87.810  1.00 23.10           C  
ATOM   1705  CG  GLN H   3      23.004  52.628  88.574  1.00 29.40           C  
ATOM   1706  CD  GLN H   3      21.491  52.832  88.441  1.00 34.43           C  
ATOM   1707  OE1 GLN H   3      20.954  53.769  87.834  1.00 34.08           O  
ATOM   1708  NE2 GLN H   3      20.733  51.914  89.032  1.00 36.58           N  
ATOM   1709  N   LEU H   4      26.190  54.019  85.613  1.00 13.43           N  
ATOM   1710  CA  LEU H   4      26.727  54.959  84.641  1.00 10.19           C  
ATOM   1711  C   LEU H   4      25.662  55.006  83.545  1.00  8.50           C  
ATOM   1712  O   LEU H   4      25.628  54.170  82.633  1.00  6.29           O  
ATOM   1713  CB  LEU H   4      28.037  54.468  84.047  1.00  7.24           C  
ATOM   1714  CG  LEU H   4      29.280  54.321  84.889  1.00  8.75           C  
ATOM   1715  CD1 LEU H   4      30.465  53.899  84.011  1.00  2.00           C  
ATOM   1716  CD2 LEU H   4      29.615  55.663  85.514  1.00  6.80           C  
ATOM   1717  N   VAL H   5      24.745  55.960  83.641  1.00  7.80           N  
ATOM   1718  CA  VAL H   5      23.652  56.085  82.699  1.00  6.82           C  
ATOM   1719  C   VAL H   5      24.031  57.050  81.582  1.00  5.59           C  
ATOM   1720  O   VAL H   5      24.639  58.117  81.766  1.00  6.87           O  
ATOM   1721  CB  VAL H   5      22.423  56.539  83.517  1.00  9.07           C  
ATOM   1722  CG1 VAL H   5      21.170  56.791  82.694  1.00  2.00           C  
ATOM   1723  CG2 VAL H   5      22.056  55.342  84.405  1.00 10.24           C  
ATOM   1724  N   GLN H   6      23.715  56.643  80.369  1.00  5.22           N  
ATOM   1725  CA  GLN H   6      24.059  57.410  79.176  1.00  2.92           C  
ATOM   1726  C   GLN H   6      22.847  57.946  78.481  1.00  3.78           C  
ATOM   1727  O   GLN H   6      21.707  57.452  78.672  1.00  2.38           O  
ATOM   1728  CB  GLN H   6      24.811  56.553  78.213  1.00  3.84           C  
ATOM   1729  CG  GLN H   6      26.249  56.501  78.654  1.00  2.59           C  
ATOM   1730  CD  GLN H   6      27.003  55.593  77.750  1.00  7.42           C  
ATOM   1731  OE1 GLN H   6      27.405  55.938  76.650  1.00 10.00           O  
ATOM   1732  NE2 GLN H   6      27.211  54.369  78.207  1.00  4.87           N  
ATOM   1733  N   SER H   7      23.077  58.994  77.692  1.00  4.69           N  
ATOM   1734  CA  SER H   7      21.942  59.547  76.925  1.00  8.27           C  
ATOM   1735  C   SER H   7      21.386  58.597  75.846  1.00  6.68           C  
ATOM   1736  O   SER H   7      21.994  57.567  75.543  1.00  9.47           O  
ATOM   1737  CB  SER H   7      22.423  60.875  76.335  1.00  8.26           C  
ATOM   1738  OG  SER H   7      23.781  60.866  75.964  1.00  9.74           O  
ATOM   1739  N   GLY H   8      20.256  58.864  75.208  1.00  7.74           N  
ATOM   1740  CA  GLY H   8      19.655  57.894  74.297  1.00  8.30           C  
ATOM   1741  C   GLY H   8      20.103  57.964  72.836  1.00  7.38           C  
ATOM   1742  O   GLY H   8      20.966  58.770  72.521  1.00  9.03           O  
ATOM   1743  N   PRO H   9      19.589  57.130  71.915  1.00  8.01           N  
ATOM   1744  CA  PRO H   9      19.978  57.101  70.512  1.00  8.28           C  
ATOM   1745  C   PRO H   9      19.785  58.400  69.811  1.00  7.19           C  
ATOM   1746  O   PRO H   9      18.787  59.078  69.983  1.00  9.86           O  
ATOM   1747  CB  PRO H   9      19.163  55.969  69.896  1.00  7.44           C  
ATOM   1748  CG  PRO H   9      18.023  55.752  70.871  1.00  9.06           C  
ATOM   1749  CD  PRO H   9      18.754  55.961  72.200  1.00  8.71           C  
ATOM   1750  N   GLU H  10      20.772  58.786  69.033  1.00  9.24           N  
ATOM   1751  CA  GLU H  10      20.727  60.041  68.319  1.00  8.33           C  
ATOM   1752  C   GLU H  10      20.822  59.663  66.847  1.00  8.54           C  
ATOM   1753  O   GLU H  10      21.531  58.735  66.444  1.00  5.90           O  
ATOM   1754  CB  GLU H  10      21.907  60.873  68.661  1.00 11.09           C  
ATOM   1755  CG  GLU H  10      22.101  61.282  70.087  1.00 16.91           C  
ATOM   1756  CD  GLU H  10      21.350  62.533  70.502  1.00 20.00           C  
ATOM   1757  OE1 GLU H  10      21.331  63.529  69.760  1.00 23.87           O  
ATOM   1758  OE2 GLU H  10      20.786  62.497  71.594  1.00 20.65           O  
ATOM   1759  N   LEU H  11      20.096  60.392  66.022  1.00  7.64           N  
ATOM   1760  CA  LEU H  11      20.152  60.193  64.591  1.00  8.17           C  
ATOM   1761  C   LEU H  11      20.658  61.553  64.180  1.00  9.15           C  
ATOM   1762  O   LEU H  11      20.110  62.589  64.589  1.00  6.48           O  
ATOM   1763  CB  LEU H  11      18.775  59.940  64.002  1.00  9.85           C  
ATOM   1764  CG  LEU H  11      18.608  60.286  62.527  1.00 12.07           C  
ATOM   1765  CD1 LEU H  11      19.458  59.406  61.608  1.00 13.68           C  
ATOM   1766  CD2 LEU H  11      17.130  60.203  62.255  1.00 19.03           C  
ATOM   1767  N   LYS H  12      21.741  61.487  63.398  1.00 11.42           N  
ATOM   1768  CA  LYS H  12      22.403  62.685  62.939  1.00  9.27           C  
ATOM   1769  C   LYS H  12      22.677  62.628  61.448  1.00  6.99           C  
ATOM   1770  O   LYS H  12      22.914  61.573  60.875  1.00  6.10           O  
ATOM   1771  CB  LYS H  12      23.737  62.860  63.658  1.00  9.83           C  
ATOM   1772  CG  LYS H  12      23.727  63.220  65.126  1.00 11.37           C  
ATOM   1773  CD  LYS H  12      23.676  64.730  65.269  1.00  7.80           C  
ATOM   1774  CE  LYS H  12      22.387  65.237  65.851  1.00  9.92           C  
ATOM   1775  NZ  LYS H  12      22.223  64.695  67.187  1.00 11.96           N  
ATOM   1776  N   THR H  13      22.685  63.802  60.844  1.00  6.29           N  
ATOM   1777  CA  THR H  13      23.114  63.979  59.476  1.00  7.66           C  
ATOM   1778  C   THR H  13      24.648  64.190  59.445  1.00  8.69           C  
ATOM   1779  O   THR H  13      25.218  64.638  60.450  1.00  7.92           O  
ATOM   1780  CB  THR H  13      22.270  65.156  58.988  1.00  9.66           C  
ATOM   1781  OG1 THR H  13      21.038  64.525  58.612  1.00  9.29           O  
ATOM   1782  CG2 THR H  13      22.958  66.051  57.962  1.00  9.60           C  
ATOM   1783  N   PRO H  14      25.382  63.821  58.381  1.00  5.53           N  
ATOM   1784  CA  PRO H  14      26.847  63.967  58.328  1.00  6.51           C  
ATOM   1785  C   PRO H  14      27.340  65.405  58.450  1.00  4.55           C  
ATOM   1786  O   PRO H  14      26.879  66.274  57.734  1.00  2.78           O  
ATOM   1787  CB  PRO H  14      27.257  63.274  56.993  1.00  3.26           C  
ATOM   1788  CG  PRO H  14      26.127  62.295  56.833  1.00  2.00           C  
ATOM   1789  CD  PRO H  14      24.887  63.090  57.230  1.00  2.34           C  
ATOM   1790  N   GLY H  15      28.216  65.756  59.373  1.00  6.87           N  
ATOM   1791  CA  GLY H  15      28.658  67.143  59.456  1.00  6.07           C  
ATOM   1792  C   GLY H  15      28.197  67.845  60.713  1.00  8.91           C  
ATOM   1793  O   GLY H  15      28.744  68.912  61.080  1.00 11.13           O  
ATOM   1794  N   GLU H  16      27.175  67.216  61.316  1.00  6.80           N  
ATOM   1795  CA  GLU H  16      26.613  67.561  62.614  1.00  6.82           C  
ATOM   1796  C   GLU H  16      27.591  67.210  63.748  1.00  6.43           C  
ATOM   1797  O   GLU H  16      28.630  66.575  63.552  1.00  3.78           O  
ATOM   1798  CB  GLU H  16      25.339  66.786  62.872  1.00  5.01           C  
ATOM   1799  CG  GLU H  16      24.102  67.604  62.983  1.00 13.73           C  
ATOM   1800  CD  GLU H  16      23.252  67.493  61.745  1.00 22.39           C  
ATOM   1801  OE1 GLU H  16      23.647  68.096  60.736  1.00 29.83           O  
ATOM   1802  OE2 GLU H  16      22.211  66.821  61.793  1.00 23.10           O  
ATOM   1803  N   THR H  17      27.146  67.549  64.950  1.00  7.54           N  
ATOM   1804  CA  THR H  17      27.875  67.472  66.192  1.00  6.75           C  
ATOM   1805  C   THR H  17      26.944  66.726  67.125  1.00  7.82           C  
ATOM   1806  O   THR H  17      25.747  66.995  67.085  1.00  6.67           O  
ATOM   1807  CB  THR H  17      28.130  68.915  66.676  1.00  6.55           C  
ATOM   1808  OG1 THR H  17      29.325  69.354  66.045  1.00 12.18           O  
ATOM   1809  CG2 THR H  17      28.270  69.053  68.177  1.00  5.33           C  
ATOM   1810  N   VAL H  18      27.456  65.780  67.910  1.00  8.06           N  
ATOM   1811  CA  VAL H  18      26.710  65.114  68.964  1.00  4.56           C  
ATOM   1812  C   VAL H  18      27.532  65.255  70.228  1.00  4.66           C  
ATOM   1813  O   VAL H  18      28.765  65.217  70.173  1.00  5.89           O  
ATOM   1814  CB  VAL H  18      26.558  63.589  68.871  1.00  5.26           C  
ATOM   1815  CG1 VAL H  18      25.280  63.262  68.197  1.00  7.60           C  
ATOM   1816  CG2 VAL H  18      27.775  62.987  68.189  1.00  3.40           C  
ATOM   1817  N   ARG H  19      26.829  65.205  71.349  1.00  4.39           N  
ATOM   1818  CA  ARG H  19      27.408  65.210  72.668  1.00  6.45           C  
ATOM   1819  C   ARG H  19      26.636  64.076  73.371  1.00  8.07           C  
ATOM   1820  O   ARG H  19      25.402  63.904  73.214  1.00 10.53           O  
ATOM   1821  CB  ARG H  19      27.156  66.602  73.217  1.00 10.29           C  
ATOM   1822  CG  ARG H  19      27.913  67.054  74.456  1.00 12.32           C  
ATOM   1823  CD  ARG H  19      27.577  68.556  74.631  1.00 19.37           C  
ATOM   1824  NE  ARG H  19      27.508  68.841  76.045  1.00 22.76           N  
ATOM   1825  CZ  ARG H  19      28.483  69.435  76.720  1.00 24.86           C  
ATOM   1826  NH1 ARG H  19      29.618  69.864  76.143  1.00 27.35           N  
ATOM   1827  NH2 ARG H  19      28.367  69.436  78.052  1.00 27.47           N  
ATOM   1828  N   ILE H  20      27.372  63.212  74.065  1.00  6.27           N  
ATOM   1829  CA  ILE H  20      26.847  62.011  74.716  1.00  4.41           C  
ATOM   1830  C   ILE H  20      27.175  62.153  76.198  1.00  4.23           C  
ATOM   1831  O   ILE H  20      28.357  62.320  76.516  1.00  2.00           O  
ATOM   1832  CB  ILE H  20      27.539  60.769  74.092  1.00  2.65           C  
ATOM   1833  CG1 ILE H  20      27.107  60.620  72.604  1.00  5.55           C  
ATOM   1834  CG2 ILE H  20      27.145  59.515  74.900  1.00  7.77           C  
ATOM   1835  CD1 ILE H  20      27.791  59.567  71.672  1.00  2.00           C  
ATOM   1836  N   SER H  21      26.210  62.162  77.122  1.00  3.52           N  
ATOM   1837  CA  SER H  21      26.539  62.358  78.503  1.00  5.63           C  
ATOM   1838  C   SER H  21      26.760  61.002  79.208  1.00  9.12           C  
ATOM   1839  O   SER H  21      26.213  59.959  78.769  1.00  7.97           O  
ATOM   1840  CB  SER H  21      25.410  63.180  79.098  1.00  2.97           C  
ATOM   1841  OG  SER H  21      24.070  62.771  78.861  1.00  3.84           O  
ATOM   1842  N   CYS H  22      27.619  60.960  80.258  1.00  6.77           N  
ATOM   1843  CA  CYS H  22      27.808  59.725  81.029  1.00  5.53           C  
ATOM   1844  C   CYS H  22      27.662  60.129  82.484  1.00  3.87           C  
ATOM   1845  O   CYS H  22      28.542  60.796  83.015  1.00  7.92           O  
ATOM   1846  CB  CYS H  22      29.147  59.208  80.724  1.00  2.00           C  
ATOM   1847  SG  CYS H  22      29.356  57.668  81.627  1.00  9.92           S  
ATOM   1848  N   LYS H  23      26.542  59.881  83.145  1.00  5.56           N  
ATOM   1849  CA  LYS H  23      26.295  60.395  84.496  1.00  5.55           C  
ATOM   1850  C   LYS H  23      26.577  59.236  85.436  1.00  5.32           C  
ATOM   1851  O   LYS H  23      26.055  58.123  85.269  1.00  6.99           O  
ATOM   1852  CB  LYS H  23      24.848  60.834  84.573  1.00  7.95           C  
ATOM   1853  CG  LYS H  23      24.357  61.519  85.853  1.00 12.76           C  
ATOM   1854  CD  LYS H  23      22.826  61.451  85.909  1.00 10.15           C  
ATOM   1855  CE  LYS H  23      22.352  62.427  86.953  1.00 11.15           C  
ATOM   1856  NZ  LYS H  23      20.967  62.846  86.704  1.00 13.58           N  
ATOM   1857  N   ALA H  24      27.444  59.446  86.400  1.00  4.34           N  
ATOM   1858  CA  ALA H  24      27.878  58.409  87.304  1.00  5.31           C  
ATOM   1859  C   ALA H  24      27.201  58.590  88.631  1.00  6.39           C  
ATOM   1860  O   ALA H  24      27.184  59.698  89.164  1.00  9.61           O  
ATOM   1861  CB  ALA H  24      29.343  58.499  87.538  1.00  2.81           C  
ATOM   1862  N   SER H  25      26.621  57.565  89.204  1.00  8.27           N  
ATOM   1863  CA  SER H  25      26.004  57.710  90.486  1.00  8.75           C  
ATOM   1864  C   SER H  25      26.417  56.540  91.343  1.00  7.90           C  
ATOM   1865  O   SER H  25      26.725  55.451  90.858  1.00  7.50           O  
ATOM   1866  CB  SER H  25      24.493  57.802  90.262  1.00  9.53           C  
ATOM   1867  OG  SER H  25      24.029  56.882  89.287  1.00 13.72           O  
ATOM   1868  N   GLY H  26      26.605  56.796  92.629  1.00 10.05           N  
ATOM   1869  CA  GLY H  26      26.831  55.723  93.584  1.00  8.04           C  
ATOM   1870  C   GLY H  26      28.259  55.624  94.033  1.00  7.85           C  
ATOM   1871  O   GLY H  26      28.551  54.746  94.838  1.00  7.69           O  
ATOM   1872  N   TYR H  27      29.125  56.498  93.544  1.00  4.03           N  
ATOM   1873  CA  TYR H  27      30.531  56.504  93.887  1.00  5.61           C  
ATOM   1874  C   TYR H  27      31.033  57.926  93.654  1.00  7.31           C  
ATOM   1875  O   TYR H  27      30.428  58.734  92.916  1.00 10.15           O  
ATOM   1876  CB  TYR H  27      31.353  55.522  93.001  1.00  5.40           C  
ATOM   1877  CG  TYR H  27      31.601  55.833  91.513  1.00  2.91           C  
ATOM   1878  CD1 TYR H  27      30.674  55.499  90.556  1.00  7.49           C  
ATOM   1879  CD2 TYR H  27      32.755  56.456  91.128  1.00  7.15           C  
ATOM   1880  CE1 TYR H  27      30.891  55.783  89.237  1.00  4.27           C  
ATOM   1881  CE2 TYR H  27      32.983  56.753  89.814  1.00  7.34           C  
ATOM   1882  CZ  TYR H  27      32.047  56.414  88.887  1.00  4.88           C  
ATOM   1883  OH  TYR H  27      32.276  56.718  87.573  1.00 10.04           O  
ATOM   1884  N   THR H  28      32.149  58.259  94.264  1.00  5.06           N  
ATOM   1885  CA  THR H  28      32.787  59.540  94.032  1.00  5.14           C  
ATOM   1886  C   THR H  28      33.458  59.580  92.665  1.00  6.13           C  
ATOM   1887  O   THR H  28      34.548  59.013  92.503  1.00  7.23           O  
ATOM   1888  CB  THR H  28      33.800  59.752  95.119  1.00  3.24           C  
ATOM   1889  OG1 THR H  28      32.978  59.796  96.271  1.00  8.64           O  
ATOM   1890  CG2 THR H  28      34.708  60.950  94.961  1.00  3.21           C  
ATOM   1891  N   PHE H  29      32.825  60.277  91.722  1.00  4.20           N  
ATOM   1892  CA  PHE H  29      33.268  60.541  90.363  1.00  2.00           C  
ATOM   1893  C   PHE H  29      34.757  60.826  90.149  1.00  2.00           C  
ATOM   1894  O   PHE H  29      35.350  60.288  89.214  1.00  3.09           O  
ATOM   1895  CB  PHE H  29      32.415  61.705  89.860  1.00  4.41           C  
ATOM   1896  CG  PHE H  29      32.515  61.955  88.359  1.00  9.99           C  
ATOM   1897  CD1 PHE H  29      32.144  60.954  87.448  1.00  8.19           C  
ATOM   1898  CD2 PHE H  29      33.056  63.158  87.912  1.00  6.61           C  
ATOM   1899  CE1 PHE H  29      32.335  61.162  86.091  1.00 11.13           C  
ATOM   1900  CE2 PHE H  29      33.236  63.347  86.546  1.00  9.32           C  
ATOM   1901  CZ  PHE H  29      32.881  62.361  85.638  1.00  6.50           C  
ATOM   1902  N   THR H  30      35.429  61.655  90.955  1.00  2.14           N  
ATOM   1903  CA  THR H  30      36.839  61.966  90.774  1.00  5.01           C  
ATOM   1904  C   THR H  30      37.830  60.898  91.234  1.00  2.65           C  
ATOM   1905  O   THR H  30      39.022  61.191  91.333  1.00  5.43           O  
ATOM   1906  CB  THR H  30      37.204  63.337  91.496  1.00  7.84           C  
ATOM   1907  OG1 THR H  30      36.449  63.348  92.692  1.00  7.96           O  
ATOM   1908  CG2 THR H  30      36.840  64.603  90.744  1.00  7.27           C  
ATOM   1909  N   THR H  31      37.439  59.663  91.538  1.00  2.47           N  
ATOM   1910  CA  THR H  31      38.412  58.701  91.970  1.00  2.00           C  
ATOM   1911  C   THR H  31      38.663  57.608  90.976  1.00  2.00           C  
ATOM   1912  O   THR H  31      39.605  56.840  91.170  1.00  2.37           O  
ATOM   1913  CB  THR H  31      38.001  58.061  93.273  1.00  2.49           C  
ATOM   1914  OG1 THR H  31      36.679  57.558  93.127  1.00  2.00           O  
ATOM   1915  CG2 THR H  31      38.212  59.035  94.400  1.00  4.53           C  
ATOM   1916  N   TYR H  32      37.845  57.456  89.953  1.00  2.00           N  
ATOM   1917  CA  TYR H  32      38.136  56.501  88.865  1.00  6.28           C  
ATOM   1918  C   TYR H  32      38.278  57.173  87.506  1.00  2.02           C  
ATOM   1919  O   TYR H  32      37.482  58.042  87.154  1.00  2.00           O  
ATOM   1920  CB  TYR H  32      37.044  55.449  88.679  1.00  4.20           C  
ATOM   1921  CG  TYR H  32      36.971  54.430  89.783  1.00  4.54           C  
ATOM   1922  CD1 TYR H  32      36.648  54.796  91.067  1.00  3.89           C  
ATOM   1923  CD2 TYR H  32      37.168  53.109  89.456  1.00  3.17           C  
ATOM   1924  CE1 TYR H  32      36.518  53.804  92.014  1.00  9.40           C  
ATOM   1925  CE2 TYR H  32      37.024  52.129  90.395  1.00  2.00           C  
ATOM   1926  CZ  TYR H  32      36.699  52.473  91.669  1.00  4.40           C  
ATOM   1927  OH  TYR H  32      36.510  51.460  92.603  1.00  8.15           O  
ATOM   1928  N   GLY H  33      39.260  56.754  86.733  1.00  4.10           N  
ATOM   1929  CA  GLY H  33      39.455  57.318  85.396  1.00  4.32           C  
ATOM   1930  C   GLY H  33      38.317  56.848  84.480  1.00  2.11           C  
ATOM   1931  O   GLY H  33      37.788  55.757  84.701  1.00  2.01           O  
ATOM   1932  N   MET H  34      37.876  57.619  83.496  1.00  2.51           N  
ATOM   1933  CA  MET H  34      36.794  57.213  82.619  1.00  3.32           C  
ATOM   1934  C   MET H  34      37.324  56.932  81.245  1.00  5.29           C  
ATOM   1935  O   MET H  34      38.089  57.762  80.756  1.00  6.68           O  
ATOM   1936  CB  MET H  34      35.760  58.297  82.436  1.00  4.04           C  
ATOM   1937  CG  MET H  34      34.495  58.119  83.231  1.00  6.85           C  
ATOM   1938  SD  MET H  34      33.423  56.703  82.880  1.00  3.92           S  
ATOM   1939  CE  MET H  34      32.439  57.303  84.208  1.00  2.00           C  
ATOM   1940  N   SER H  35      36.963  55.808  80.643  1.00  4.71           N  
ATOM   1941  CA  SER H  35      37.236  55.538  79.239  1.00  5.46           C  
ATOM   1942  C   SER H  35      35.971  55.703  78.401  1.00  4.77           C  
ATOM   1943  O   SER H  35      34.838  55.692  78.897  1.00  2.59           O  
ATOM   1944  CB  SER H  35      37.734  54.111  79.057  1.00  9.82           C  
ATOM   1945  OG  SER H  35      38.965  53.869  79.721  1.00 11.36           O  
ATOM   1946  N   TRP H  36      36.183  55.867  77.103  1.00  5.88           N  
ATOM   1947  CA  TRP H  36      35.124  55.924  76.093  1.00  5.02           C  
ATOM   1948  C   TRP H  36      35.563  54.891  75.050  1.00  3.53           C  
ATOM   1949  O   TRP H  36      36.737  54.844  74.688  1.00  3.12           O  
ATOM   1950  CB  TRP H  36      35.018  57.339  75.461  1.00  2.54           C  
ATOM   1951  CG  TRP H  36      34.372  58.398  76.380  1.00  5.12           C  
ATOM   1952  CD1 TRP H  36      35.145  59.286  77.083  1.00  2.00           C  
ATOM   1953  CD2 TRP H  36      33.009  58.604  76.602  1.00  3.44           C  
ATOM   1954  NE1 TRP H  36      34.299  60.038  77.737  1.00  2.00           N  
ATOM   1955  CE2 TRP H  36      33.035  59.684  77.494  1.00  2.47           C  
ATOM   1956  CE3 TRP H  36      31.778  58.094  76.206  1.00  2.00           C  
ATOM   1957  CZ2 TRP H  36      31.856  60.250  77.983  1.00  2.00           C  
ATOM   1958  CZ3 TRP H  36      30.620  58.689  76.709  1.00  2.00           C  
ATOM   1959  CH2 TRP H  36      30.639  59.746  77.579  1.00  2.00           C  
ATOM   1960  N   VAL H  37      34.681  53.972  74.647  1.00  4.76           N  
ATOM   1961  CA  VAL H  37      34.932  52.870  73.710  1.00  5.02           C  
ATOM   1962  C   VAL H  37      33.700  52.773  72.780  1.00  7.68           C  
ATOM   1963  O   VAL H  37      32.531  53.045  73.129  1.00  6.60           O  
ATOM   1964  CB  VAL H  37      35.246  51.485  74.519  1.00  6.63           C  
ATOM   1965  CG1 VAL H  37      34.677  51.563  75.910  1.00  8.40           C  
ATOM   1966  CG2 VAL H  37      34.597  50.216  73.915  1.00  2.48           C  
ATOM   1967  N   LYS H  38      34.088  52.511  71.536  1.00  5.63           N  
ATOM   1968  CA  LYS H  38      33.257  52.466  70.361  1.00  3.68           C  
ATOM   1969  C   LYS H  38      33.024  50.999  70.038  1.00  4.85           C  
ATOM   1970  O   LYS H  38      33.948  50.182  70.104  1.00  7.29           O  
ATOM   1971  CB  LYS H  38      34.033  53.198  69.268  1.00  4.48           C  
ATOM   1972  CG  LYS H  38      33.455  53.004  67.883  1.00  5.58           C  
ATOM   1973  CD  LYS H  38      34.116  53.867  66.876  1.00  2.00           C  
ATOM   1974  CE  LYS H  38      33.607  53.522  65.507  1.00  2.72           C  
ATOM   1975  NZ  LYS H  38      33.824  54.632  64.600  1.00  3.77           N  
ATOM   1976  N   GLN H  39      31.806  50.605  69.714  1.00  4.27           N  
ATOM   1977  CA  GLN H  39      31.522  49.247  69.366  1.00  9.20           C  
ATOM   1978  C   GLN H  39      30.858  49.317  68.016  1.00 14.22           C  
ATOM   1979  O   GLN H  39      29.673  49.703  67.934  1.00 16.80           O  
ATOM   1980  CB  GLN H  39      30.562  48.615  70.368  1.00 12.73           C  
ATOM   1981  CG  GLN H  39      30.099  47.208  69.970  1.00 11.55           C  
ATOM   1982  CD  GLN H  39      29.035  46.698  70.935  1.00 16.14           C  
ATOM   1983  OE1 GLN H  39      29.254  45.771  71.710  1.00 15.17           O  
ATOM   1984  NE2 GLN H  39      27.846  47.274  70.999  1.00 13.37           N  
ATOM   1985  N   THR H  40      31.549  48.951  66.949  1.00 15.06           N  
ATOM   1986  CA  THR H  40      30.920  49.089  65.666  1.00 20.02           C  
ATOM   1987  C   THR H  40      30.164  47.810  65.436  1.00 21.71           C  
ATOM   1988  O   THR H  40      30.724  46.738  65.687  1.00 21.96           O  
ATOM   1989  CB  THR H  40      32.008  49.368  64.610  1.00 23.58           C  
ATOM   1990  OG1 THR H  40      32.165  50.792  64.643  1.00 23.87           O  
ATOM   1991  CG2 THR H  40      31.675  48.912  63.181  1.00 27.34           C  
ATOM   1992  N   PRO H  41      28.890  47.939  64.991  1.00 22.23           N  
ATOM   1993  CA  PRO H  41      27.965  46.864  64.619  1.00 23.80           C  
ATOM   1994  C   PRO H  41      28.629  45.894  63.680  1.00 24.61           C  
ATOM   1995  O   PRO H  41      28.877  46.220  62.518  1.00 25.64           O  
ATOM   1996  CB  PRO H  41      26.819  47.574  63.978  1.00 24.12           C  
ATOM   1997  CG  PRO H  41      27.470  48.792  63.363  1.00 20.46           C  
ATOM   1998  CD  PRO H  41      28.349  49.207  64.506  1.00 22.76           C  
ATOM   1999  N   GLY H  42      29.017  44.746  64.188  1.00 25.88           N  
ATOM   2000  CA  GLY H  42      29.753  43.810  63.356  1.00 27.73           C  
ATOM   2001  C   GLY H  42      31.249  43.883  63.664  1.00 28.70           C  
ATOM   2002  O   GLY H  42      31.738  42.993  64.350  1.00 29.29           O  
ATOM   2003  N   LYS H  43      31.987  44.936  63.283  1.00 27.70           N  
ATOM   2004  CA  LYS H  43      33.437  45.009  63.464  1.00 25.44           C  
ATOM   2005  C   LYS H  43      34.071  45.014  64.855  1.00 24.21           C  
ATOM   2006  O   LYS H  43      35.302  45.135  64.891  1.00 22.68           O  
ATOM   2007  CB  LYS H  43      33.978  46.252  62.713  1.00 28.93           C  
ATOM   2008  CG  LYS H  43      35.320  46.027  62.002  1.00 28.72           C  
ATOM   2009  CD  LYS H  43      35.105  44.838  61.032  1.00 33.34           C  
ATOM   2010  CE  LYS H  43      36.279  43.829  60.943  1.00 38.29           C  
ATOM   2011  NZ  LYS H  43      36.590  43.127  62.200  1.00 39.92           N  
ATOM   2012  N   GLY H  44      33.348  44.933  65.992  1.00 21.11           N  
ATOM   2013  CA  GLY H  44      33.952  44.867  67.328  1.00 14.28           C  
ATOM   2014  C   GLY H  44      34.240  46.221  67.975  1.00 12.57           C  
ATOM   2015  O   GLY H  44      33.932  47.282  67.429  1.00 13.12           O  
ATOM   2016  N   PHE H  45      34.897  46.189  69.138  1.00 12.20           N  
ATOM   2017  CA  PHE H  45      35.220  47.332  69.991  1.00  6.64           C  
ATOM   2018  C   PHE H  45      36.506  48.095  69.737  1.00  7.71           C  
ATOM   2019  O   PHE H  45      37.532  47.436  69.650  1.00 11.42           O  
ATOM   2020  CB  PHE H  45      35.298  46.898  71.430  1.00  4.11           C  
ATOM   2021  CG  PHE H  45      34.039  46.345  72.110  1.00  4.61           C  
ATOM   2022  CD1 PHE H  45      33.060  47.206  72.565  1.00  2.00           C  
ATOM   2023  CD2 PHE H  45      33.912  44.991  72.336  1.00  3.57           C  
ATOM   2024  CE1 PHE H  45      31.970  46.734  73.243  1.00  2.01           C  
ATOM   2025  CE2 PHE H  45      32.810  44.523  73.022  1.00  2.00           C  
ATOM   2026  CZ  PHE H  45      31.848  45.386  73.473  1.00  4.28           C  
ATOM   2027  N   LYS H  46      36.632  49.428  69.621  1.00  8.27           N  
ATOM   2028  CA  LYS H  46      37.936  50.128  69.612  1.00  8.48           C  
ATOM   2029  C   LYS H  46      37.949  50.989  70.884  1.00  8.69           C  
ATOM   2030  O   LYS H  46      36.925  51.602  71.205  1.00  6.47           O  
ATOM   2031  CB  LYS H  46      38.128  51.121  68.450  1.00  8.32           C  
ATOM   2032  CG  LYS H  46      38.410  50.620  67.065  1.00  9.26           C  
ATOM   2033  CD  LYS H  46      39.905  50.645  66.840  1.00 16.29           C  
ATOM   2034  CE  LYS H  46      40.422  49.793  65.636  1.00 19.99           C  
ATOM   2035  NZ  LYS H  46      39.928  48.415  65.634  1.00 19.62           N  
ATOM   2036  N   TRP H  47      39.010  51.070  71.686  1.00  9.29           N  
ATOM   2037  CA  TRP H  47      39.076  52.035  72.807  1.00  7.42           C  
ATOM   2038  C   TRP H  47      39.419  53.391  72.206  1.00  4.89           C  
ATOM   2039  O   TRP H  47      40.359  53.523  71.402  1.00  4.83           O  
ATOM   2040  CB  TRP H  47      40.157  51.612  73.824  1.00  4.09           C  
ATOM   2041  CG  TRP H  47      40.498  52.447  75.066  1.00  2.83           C  
ATOM   2042  CD1 TRP H  47      39.758  52.359  76.221  1.00  4.09           C  
ATOM   2043  CD2 TRP H  47      41.609  53.261  75.221  1.00  3.95           C  
ATOM   2044  NE1 TRP H  47      40.414  53.097  77.102  1.00  7.68           N  
ATOM   2045  CE2 TRP H  47      41.509  53.644  76.552  1.00  2.02           C  
ATOM   2046  CE3 TRP H  47      42.669  53.722  74.448  1.00  2.02           C  
ATOM   2047  CZ2 TRP H  47      42.449  54.473  77.126  1.00  2.54           C  
ATOM   2048  CZ3 TRP H  47      43.600  54.555  75.027  1.00  2.00           C  
ATOM   2049  CH2 TRP H  47      43.498  54.931  76.355  1.00  2.00           C  
ATOM   2050  N   MET H  48      38.700  54.414  72.654  1.00  4.47           N  
ATOM   2051  CA  MET H  48      38.853  55.774  72.127  1.00  5.53           C  
ATOM   2052  C   MET H  48      39.817  56.680  72.881  1.00  8.35           C  
ATOM   2053  O   MET H  48      40.290  57.691  72.347  1.00  7.74           O  
ATOM   2054  CB  MET H  48      37.489  56.497  72.083  1.00  6.03           C  
ATOM   2055  CG  MET H  48      36.470  55.917  71.084  1.00  4.25           C  
ATOM   2056  SD  MET H  48      34.772  56.524  71.320  1.00  4.69           S  
ATOM   2057  CE  MET H  48      34.817  58.028  70.422  1.00  3.82           C  
ATOM   2058  N   GLY H  49      40.121  56.352  74.136  1.00  6.89           N  
ATOM   2059  CA  GLY H  49      40.971  57.195  74.956  1.00  2.00           C  
ATOM   2060  C   GLY H  49      40.305  57.266  76.321  1.00  3.14           C  
ATOM   2061  O   GLY H  49      39.284  56.599  76.589  1.00  2.00           O  
ATOM   2062  N   TRP H  50      40.842  58.076  77.219  1.00  3.39           N  
ATOM   2063  CA  TRP H  50      40.272  58.139  78.557  1.00  6.59           C  
ATOM   2064  C   TRP H  50      40.437  59.563  79.046  1.00  8.27           C  
ATOM   2065  O   TRP H  50      41.064  60.352  78.334  1.00  9.68           O  
ATOM   2066  CB  TRP H  50      41.013  57.092  79.447  1.00  4.25           C  
ATOM   2067  CG  TRP H  50      41.998  57.513  80.541  1.00  6.08           C  
ATOM   2068  CD1 TRP H  50      41.586  57.850  81.820  1.00 10.29           C  
ATOM   2069  CD2 TRP H  50      43.334  57.599  80.430  1.00  2.77           C  
ATOM   2070  NE1 TRP H  50      42.665  58.160  82.495  1.00  3.21           N  
ATOM   2071  CE2 TRP H  50      43.715  58.022  81.697  1.00  3.27           C  
ATOM   2072  CE3 TRP H  50      44.231  57.377  79.442  1.00  2.61           C  
ATOM   2073  CZ2 TRP H  50      45.023  58.232  82.017  1.00  5.22           C  
ATOM   2074  CZ3 TRP H  50      45.560  57.590  79.763  1.00 10.01           C  
ATOM   2075  CH2 TRP H  50      45.953  58.010  81.023  1.00 10.28           C  
ATOM   2076  N   ILE H  51      39.835  59.942  80.171  1.00  7.11           N  
ATOM   2077  CA  ILE H  51      40.036  61.234  80.796  1.00  6.48           C  
ATOM   2078  C   ILE H  51      40.049  60.978  82.299  1.00  6.92           C  
ATOM   2079  O   ILE H  51      39.210  60.283  82.905  1.00  5.98           O  
ATOM   2080  CB  ILE H  51      38.911  62.264  80.413  1.00  3.08           C  
ATOM   2081  CG1 ILE H  51      39.224  63.513  81.200  1.00  2.83           C  
ATOM   2082  CG2 ILE H  51      37.490  61.766  80.663  1.00  2.00           C  
ATOM   2083  CD1 ILE H  51      38.388  64.749  80.793  1.00  6.05           C  
ATOM   2084  N   ASN H  52      41.112  61.539  82.862  1.00  9.70           N  
ATOM   2085  CA  ASN H  52      41.389  61.446  84.296  1.00  5.47           C  
ATOM   2086  C   ASN H  52      40.371  62.348  84.959  1.00  4.00           C  
ATOM   2087  O   ASN H  52      40.430  63.565  84.795  1.00  5.39           O  
ATOM   2088  CB  ASN H  52      42.837  61.909  84.556  1.00  2.00           C  
ATOM   2089  CG  ASN H  52      43.310  61.842  86.015  1.00  2.00           C  
ATOM   2090  OD1 ASN H  52      44.367  61.311  86.344  1.00  2.00           O  
ATOM   2091  ND2 ASN H  52      42.616  62.385  87.008  1.00  2.00           N  
ATOM   2092  N   THR H  52A     39.431  61.865  85.761  1.00  3.21           N  
ATOM   2093  CA  THR H  52A     38.396  62.731  86.304  1.00  3.03           C  
ATOM   2094  C   THR H  52A     38.888  63.668  87.386  1.00  3.82           C  
ATOM   2095  O   THR H  52A     38.179  64.595  87.717  1.00  4.86           O  
ATOM   2096  CB  THR H  52A     37.268  61.880  86.845  1.00  2.58           C  
ATOM   2097  OG1 THR H  52A     37.889  60.966  87.730  1.00  2.95           O  
ATOM   2098  CG2 THR H  52A     36.449  61.212  85.753  1.00  3.89           C  
ATOM   2099  N   TYR H  53      40.074  63.407  87.973  1.00  6.60           N  
ATOM   2100  CA  TYR H  53      40.708  64.271  88.947  1.00  6.63           C  
ATOM   2101  C   TYR H  53      41.440  65.463  88.341  1.00  8.10           C  
ATOM   2102  O   TYR H  53      41.164  66.609  88.663  1.00 11.26           O  
ATOM   2103  CB  TYR H  53      41.683  63.465  89.736  1.00  8.33           C  
ATOM   2104  CG  TYR H  53      42.273  64.150  90.956  1.00 12.88           C  
ATOM   2105  CD1 TYR H  53      41.492  64.277  92.098  1.00 13.25           C  
ATOM   2106  CD2 TYR H  53      43.589  64.563  90.943  1.00 13.98           C  
ATOM   2107  CE1 TYR H  53      42.024  64.805  93.242  1.00 15.98           C  
ATOM   2108  CE2 TYR H  53      44.128  65.095  92.095  1.00 17.80           C  
ATOM   2109  CZ  TYR H  53      43.337  65.209  93.230  1.00 18.85           C  
ATOM   2110  OH  TYR H  53      43.877  65.752  94.376  1.00 22.46           O  
ATOM   2111  N   SER H  54      42.422  65.246  87.479  1.00  6.93           N  
ATOM   2112  CA  SER H  54      43.121  66.337  86.857  1.00  4.75           C  
ATOM   2113  C   SER H  54      42.313  67.011  85.778  1.00  3.70           C  
ATOM   2114  O   SER H  54      42.716  68.088  85.378  1.00  4.81           O  
ATOM   2115  CB  SER H  54      44.413  65.823  86.252  1.00  2.51           C  
ATOM   2116  OG  SER H  54      44.103  64.895  85.242  1.00  2.00           O  
ATOM   2117  N   GLY H  55      41.225  66.407  85.247  1.00  5.41           N  
ATOM   2118  CA  GLY H  55      40.522  66.915  84.079  1.00  2.00           C  
ATOM   2119  C   GLY H  55      41.364  66.726  82.805  1.00  2.09           C  
ATOM   2120  O   GLY H  55      40.956  67.194  81.731  1.00  6.43           O  
ATOM   2121  N   VAL H  56      42.501  66.010  82.807  1.00  2.00           N  
ATOM   2122  CA  VAL H  56      43.365  65.916  81.619  1.00  2.84           C  
ATOM   2123  C   VAL H  56      42.974  64.727  80.734  1.00  2.65           C  
ATOM   2124  O   VAL H  56      42.953  63.607  81.273  1.00  5.67           O  
ATOM   2125  CB  VAL H  56      44.876  65.781  82.049  1.00  2.00           C  
ATOM   2126  CG1 VAL H  56      45.812  65.556  80.844  1.00  2.00           C  
ATOM   2127  CG2 VAL H  56      45.310  67.080  82.726  1.00  2.00           C  
ATOM   2128  N   PRO H  57      42.618  64.907  79.435  1.00  2.04           N  
ATOM   2129  CA  PRO H  57      42.176  63.849  78.497  1.00  2.00           C  
ATOM   2130  C   PRO H  57      43.251  63.149  77.710  1.00  2.84           C  
ATOM   2131  O   PRO H  57      44.233  63.835  77.427  1.00  7.02           O  
ATOM   2132  CB  PRO H  57      41.148  64.544  77.583  1.00  2.00           C  
ATOM   2133  CG  PRO H  57      41.687  65.956  77.514  1.00  3.72           C  
ATOM   2134  CD  PRO H  57      42.307  66.228  78.897  1.00  2.00           C  
ATOM   2135  N   THR H  58      43.178  61.852  77.356  1.00  2.00           N  
ATOM   2136  CA  THR H  58      44.170  61.198  76.499  1.00  4.13           C  
ATOM   2137  C   THR H  58      43.472  60.614  75.278  1.00  4.31           C  
ATOM   2138  O   THR H  58      42.698  59.675  75.417  1.00  3.15           O  
ATOM   2139  CB  THR H  58      44.900  60.049  77.239  1.00  3.06           C  
ATOM   2140  OG1 THR H  58      45.604  60.715  78.277  1.00  6.39           O  
ATOM   2141  CG2 THR H  58      45.864  59.182  76.379  1.00  3.86           C  
ATOM   2142  N   TYR H  59      43.716  61.033  74.050  1.00  5.21           N  
ATOM   2143  CA  TYR H  59      42.936  60.480  72.952  1.00  3.91           C  
ATOM   2144  C   TYR H  59      43.728  59.431  72.267  1.00  5.84           C  
ATOM   2145  O   TYR H  59      44.950  59.595  72.253  1.00 11.41           O  
ATOM   2146  CB  TYR H  59      42.617  61.546  71.993  1.00  3.58           C  
ATOM   2147  CG  TYR H  59      41.746  62.590  72.638  1.00  3.33           C  
ATOM   2148  CD1 TYR H  59      40.379  62.406  72.634  1.00  2.00           C  
ATOM   2149  CD2 TYR H  59      42.317  63.723  73.178  1.00  4.57           C  
ATOM   2150  CE1 TYR H  59      39.568  63.368  73.179  1.00  2.00           C  
ATOM   2151  CE2 TYR H  59      41.490  64.698  73.702  1.00  5.40           C  
ATOM   2152  CZ  TYR H  59      40.131  64.502  73.701  1.00  2.00           C  
ATOM   2153  OH  TYR H  59      39.322  65.430  74.288  1.00  2.00           O  
ATOM   2154  N   ALA H  60      43.171  58.348  71.746  1.00  8.29           N  
ATOM   2155  CA  ALA H  60      43.971  57.371  71.014  1.00  8.24           C  
ATOM   2156  C   ALA H  60      44.253  57.932  69.613  1.00 11.08           C  
ATOM   2157  O   ALA H  60      43.335  58.568  69.085  1.00 12.30           O  
ATOM   2158  CB  ALA H  60      43.214  56.078  70.865  1.00  2.00           C  
ATOM   2159  N   ASP H  61      45.428  57.706  68.972  1.00 11.23           N  
ATOM   2160  CA  ASP H  61      45.781  58.197  67.631  1.00 14.14           C  
ATOM   2161  C   ASP H  61      44.643  58.248  66.601  1.00 15.71           C  
ATOM   2162  O   ASP H  61      44.390  59.308  66.016  1.00 15.30           O  
ATOM   2163  CB  ASP H  61      46.913  57.363  67.016  1.00 19.83           C  
ATOM   2164  CG  ASP H  61      48.366  57.805  67.292  1.00 27.23           C  
ATOM   2165  OD1 ASP H  61      48.749  58.048  68.443  1.00 26.46           O  
ATOM   2166  OD2 ASP H  61      49.143  57.884  66.328  1.00 31.22           O  
ATOM   2167  N   ASP H  62      43.825  57.220  66.405  1.00 14.37           N  
ATOM   2168  CA  ASP H  62      42.741  57.319  65.436  1.00 13.52           C  
ATOM   2169  C   ASP H  62      41.532  58.071  65.973  1.00 11.63           C  
ATOM   2170  O   ASP H  62      40.457  58.043  65.393  1.00 10.33           O  
ATOM   2171  CB  ASP H  62      42.381  55.894  64.994  1.00 16.01           C  
ATOM   2172  CG  ASP H  62      43.289  55.338  63.888  1.00 24.25           C  
ATOM   2173  OD1 ASP H  62      44.476  55.680  63.827  1.00 28.04           O  
ATOM   2174  OD2 ASP H  62      42.817  54.560  63.056  1.00 29.73           O  
ATOM   2175  N   PHE H  63      41.606  58.775  67.091  1.00 11.12           N  
ATOM   2176  CA  PHE H  63      40.487  59.610  67.531  1.00 11.30           C  
ATOM   2177  C   PHE H  63      40.922  60.996  67.974  1.00 12.00           C  
ATOM   2178  O   PHE H  63      40.133  61.752  68.573  1.00 16.34           O  
ATOM   2179  CB  PHE H  63      39.690  58.945  68.692  1.00  7.07           C  
ATOM   2180  CG  PHE H  63      38.863  57.793  68.198  1.00  4.64           C  
ATOM   2181  CD1 PHE H  63      37.626  58.038  67.670  1.00  7.08           C  
ATOM   2182  CD2 PHE H  63      39.352  56.513  68.262  1.00 10.16           C  
ATOM   2183  CE1 PHE H  63      36.877  56.987  67.209  1.00 12.08           C  
ATOM   2184  CE2 PHE H  63      38.613  55.458  67.800  1.00 11.19           C  
ATOM   2185  CZ  PHE H  63      37.359  55.699  67.269  1.00 11.07           C  
ATOM   2186  N   LYS H  64      42.165  61.382  67.683  1.00 12.86           N  
ATOM   2187  CA  LYS H  64      42.585  62.746  67.965  1.00 13.92           C  
ATOM   2188  C   LYS H  64      41.924  63.595  66.902  1.00 15.16           C  
ATOM   2189  O   LYS H  64      41.768  63.118  65.773  1.00 18.87           O  
ATOM   2190  CB  LYS H  64      44.082  62.935  67.852  1.00 13.99           C  
ATOM   2191  CG  LYS H  64      44.775  62.320  69.056  1.00 18.49           C  
ATOM   2192  CD  LYS H  64      46.248  62.672  69.191  1.00 22.09           C  
ATOM   2193  CE  LYS H  64      46.791  62.156  70.559  1.00 27.85           C  
ATOM   2194  NZ  LYS H  64      46.342  62.947  71.715  1.00 26.91           N  
ATOM   2195  N   GLY H  65      41.458  64.799  67.198  1.00 14.18           N  
ATOM   2196  CA  GLY H  65      40.912  65.628  66.166  1.00 13.75           C  
ATOM   2197  C   GLY H  65      39.506  66.065  66.416  1.00 13.05           C  
ATOM   2198  O   GLY H  65      39.303  67.179  66.909  1.00 16.18           O  
ATOM   2199  N   ARG H  66      38.557  65.223  66.026  1.00 11.32           N  
ATOM   2200  CA  ARG H  66      37.135  65.503  66.128  1.00 10.25           C  
ATOM   2201  C   ARG H  66      36.451  64.992  67.413  1.00 10.03           C  
ATOM   2202  O   ARG H  66      35.200  64.987  67.536  1.00 10.39           O  
ATOM   2203  CB  ARG H  66      36.404  64.873  64.938  1.00 13.01           C  
ATOM   2204  CG  ARG H  66      36.444  65.561  63.580  1.00 14.30           C  
ATOM   2205  CD  ARG H  66      36.394  64.488  62.475  1.00 10.48           C  
ATOM   2206  NE  ARG H  66      35.127  63.818  62.524  1.00 15.01           N  
ATOM   2207  CZ  ARG H  66      35.009  62.484  62.446  1.00 15.33           C  
ATOM   2208  NH1 ARG H  66      36.022  61.654  62.285  1.00 12.27           N  
ATOM   2209  NH2 ARG H  66      33.810  61.960  62.524  1.00 17.15           N  
ATOM   2210  N   PHE H  67      37.235  64.548  68.382  1.00  6.56           N  
ATOM   2211  CA  PHE H  67      36.631  63.945  69.545  1.00  6.45           C  
ATOM   2212  C   PHE H  67      37.024  64.708  70.804  1.00  6.17           C  
ATOM   2213  O   PHE H  67      38.210  64.973  70.981  1.00  4.17           O  
ATOM   2214  CB  PHE H  67      37.054  62.484  69.610  1.00  4.59           C  
ATOM   2215  CG  PHE H  67      36.505  61.692  68.425  1.00  6.55           C  
ATOM   2216  CD1 PHE H  67      37.190  61.642  67.213  1.00 10.49           C  
ATOM   2217  CD2 PHE H  67      35.326  60.991  68.550  1.00  8.56           C  
ATOM   2218  CE1 PHE H  67      36.701  60.897  66.143  1.00  6.89           C  
ATOM   2219  CE2 PHE H  67      34.839  60.249  67.482  1.00  7.04           C  
ATOM   2220  CZ  PHE H  67      35.525  60.204  66.284  1.00  7.28           C  
ATOM   2221  N   ALA H  68      36.065  65.089  71.666  1.00  2.00           N  
ATOM   2222  CA  ALA H  68      36.407  65.768  72.866  1.00  2.00           C  
ATOM   2223  C   ALA H  68      35.784  65.067  74.033  1.00  2.00           C  
ATOM   2224  O   ALA H  68      34.640  64.665  74.007  1.00  2.00           O  
ATOM   2225  CB  ALA H  68      35.891  67.169  72.896  1.00  5.96           C  
ATOM   2226  N   PHE H  69      36.589  64.860  75.059  1.00  3.44           N  
ATOM   2227  CA  PHE H  69      36.107  64.311  76.314  1.00  4.62           C  
ATOM   2228  C   PHE H  69      36.107  65.561  77.182  1.00  2.54           C  
ATOM   2229  O   PHE H  69      37.010  66.405  77.093  1.00  2.00           O  
ATOM   2230  CB  PHE H  69      37.094  63.220  76.881  1.00  4.60           C  
ATOM   2231  CG  PHE H  69      37.359  62.018  75.951  1.00  5.32           C  
ATOM   2232  CD1 PHE H  69      36.470  61.634  74.948  1.00  4.68           C  
ATOM   2233  CD2 PHE H  69      38.549  61.314  76.089  1.00  9.37           C  
ATOM   2234  CE1 PHE H  69      36.777  60.578  74.096  1.00  8.32           C  
ATOM   2235  CE2 PHE H  69      38.846  60.263  75.236  1.00 12.56           C  
ATOM   2236  CZ  PHE H  69      37.962  59.890  74.232  1.00 12.36           C  
ATOM   2237  N   SER H  70      35.054  65.751  77.942  1.00  2.19           N  
ATOM   2238  CA  SER H  70      35.027  66.848  78.882  1.00  3.69           C  
ATOM   2239  C   SER H  70      34.262  66.332  80.075  1.00  5.26           C  
ATOM   2240  O   SER H  70      33.750  65.207  80.042  1.00  5.07           O  
ATOM   2241  CB  SER H  70      34.352  68.064  78.268  1.00  2.00           C  
ATOM   2242  OG  SER H  70      33.067  67.757  77.751  1.00 12.63           O  
ATOM   2243  N   LEU H  71      34.190  67.156  81.110  1.00  6.72           N  
ATOM   2244  CA  LEU H  71      33.684  66.771  82.397  1.00  7.37           C  
ATOM   2245  C   LEU H  71      32.838  67.913  82.929  1.00  9.40           C  
ATOM   2246  O   LEU H  71      33.100  69.074  82.592  1.00  8.54           O  
ATOM   2247  CB  LEU H  71      34.811  66.605  83.374  1.00  8.90           C  
ATOM   2248  CG  LEU H  71      35.886  65.584  83.328  1.00  4.86           C  
ATOM   2249  CD1 LEU H  71      36.948  65.876  84.382  1.00  5.30           C  
ATOM   2250  CD2 LEU H  71      35.235  64.250  83.572  1.00  7.76           C  
ATOM   2251  N   GLU H  72      31.891  67.535  83.788  1.00  9.23           N  
ATOM   2252  CA  GLU H  72      31.154  68.424  84.682  1.00  9.65           C  
ATOM   2253  C   GLU H  72      31.242  67.679  86.042  1.00  8.58           C  
ATOM   2254  O   GLU H  72      30.414  66.809  86.351  1.00  9.38           O  
ATOM   2255  CB  GLU H  72      29.717  68.544  84.235  1.00 13.20           C  
ATOM   2256  CG  GLU H  72      29.249  69.925  83.847  1.00 20.58           C  
ATOM   2257  CD  GLU H  72      27.756  70.106  84.091  1.00 29.05           C  
ATOM   2258  OE1 GLU H  72      26.938  69.312  83.597  1.00 32.67           O  
ATOM   2259  OE2 GLU H  72      27.404  71.051  84.805  1.00 34.42           O  
ATOM   2260  N   THR H  73      32.225  67.892  86.909  1.00  7.78           N  
ATOM   2261  CA  THR H  73      32.362  67.123  88.134  1.00  9.27           C  
ATOM   2262  C   THR H  73      31.361  67.426  89.204  1.00 10.73           C  
ATOM   2263  O   THR H  73      31.214  66.590  90.082  1.00 17.50           O  
ATOM   2264  CB  THR H  73      33.740  67.268  88.783  1.00  2.83           C  
ATOM   2265  OG1 THR H  73      34.156  68.589  88.560  1.00 11.53           O  
ATOM   2266  CG2 THR H  73      34.755  66.337  88.199  1.00 10.45           C  
ATOM   2267  N   SER H  74      30.658  68.538  89.206  1.00  9.69           N  
ATOM   2268  CA  SER H  74      29.617  68.805  90.200  1.00  9.42           C  
ATOM   2269  C   SER H  74      28.369  68.030  89.817  1.00  8.41           C  
ATOM   2270  O   SER H  74      27.414  67.870  90.586  1.00  9.21           O  
ATOM   2271  CB  SER H  74      29.231  70.257  90.210  1.00  6.86           C  
ATOM   2272  OG  SER H  74      30.310  71.019  89.692  1.00 13.47           O  
ATOM   2273  N   ALA H  75      28.334  67.627  88.546  1.00  5.44           N  
ATOM   2274  CA  ALA H  75      27.201  66.899  88.087  1.00  4.53           C  
ATOM   2275  C   ALA H  75      27.566  65.436  87.940  1.00  3.67           C  
ATOM   2276  O   ALA H  75      26.688  64.659  87.598  1.00  4.65           O  
ATOM   2277  CB  ALA H  75      26.757  67.521  86.797  1.00  4.63           C  
ATOM   2278  N   SER H  76      28.770  64.988  88.326  1.00  4.33           N  
ATOM   2279  CA  SER H  76      29.200  63.615  88.105  1.00  7.82           C  
ATOM   2280  C   SER H  76      28.984  63.070  86.682  1.00  9.91           C  
ATOM   2281  O   SER H  76      28.639  61.910  86.448  1.00 11.34           O  
ATOM   2282  CB  SER H  76      28.509  62.737  89.126  1.00  3.55           C  
ATOM   2283  OG  SER H  76      29.155  63.062  90.339  1.00 11.20           O  
ATOM   2284  N   THR H  77      29.267  63.913  85.701  1.00  9.99           N  
ATOM   2285  CA  THR H  77      29.021  63.581  84.322  1.00  9.62           C  
ATOM   2286  C   THR H  77      30.242  63.829  83.430  1.00 11.77           C  
ATOM   2287  O   THR H  77      30.910  64.869  83.558  1.00 11.28           O  
ATOM   2288  CB  THR H  77      27.868  64.406  83.906  1.00  7.79           C  
ATOM   2289  OG1 THR H  77      26.895  63.977  84.806  1.00 12.07           O  
ATOM   2290  CG2 THR H  77      27.297  64.170  82.511  1.00  9.49           C  
ATOM   2291  N   ALA H  78      30.497  62.822  82.565  1.00  9.05           N  
ATOM   2292  CA  ALA H  78      31.559  62.823  81.572  1.00  5.85           C  
ATOM   2293  C   ALA H  78      30.815  63.059  80.280  1.00  5.10           C  
ATOM   2294  O   ALA H  78      29.653  62.635  80.167  1.00  4.90           O  
ATOM   2295  CB  ALA H  78      32.262  61.464  81.475  1.00  2.00           C  
ATOM   2296  N   TYR H  79      31.448  63.716  79.321  1.00  3.64           N  
ATOM   2297  CA  TYR H  79      30.843  64.016  78.043  1.00  4.49           C  
ATOM   2298  C   TYR H  79      31.786  63.629  76.909  1.00  6.58           C  
ATOM   2299  O   TYR H  79      33.020  63.719  77.057  1.00  8.23           O  
ATOM   2300  CB  TYR H  79      30.550  65.498  77.942  1.00  4.03           C  
ATOM   2301  CG  TYR H  79      29.424  65.996  78.828  1.00  6.06           C  
ATOM   2302  CD1 TYR H  79      28.120  65.887  78.393  1.00  5.66           C  
ATOM   2303  CD2 TYR H  79      29.700  66.578  80.057  1.00  7.42           C  
ATOM   2304  CE1 TYR H  79      27.111  66.361  79.192  1.00  3.71           C  
ATOM   2305  CE2 TYR H  79      28.686  67.037  80.866  1.00  4.72           C  
ATOM   2306  CZ  TYR H  79      27.408  66.911  80.407  1.00  9.73           C  
ATOM   2307  OH  TYR H  79      26.369  67.305  81.219  1.00 21.30           O  
ATOM   2308  N   LEU H  80      31.215  63.133  75.817  1.00  5.39           N  
ATOM   2309  CA  LEU H  80      31.958  62.845  74.614  1.00  4.73           C  
ATOM   2310  C   LEU H  80      31.291  63.705  73.528  1.00  6.34           C  
ATOM   2311  O   LEU H  80      30.080  63.585  73.254  1.00  2.00           O  
ATOM   2312  CB  LEU H  80      31.827  61.419  74.136  1.00  6.41           C  
ATOM   2313  CG  LEU H  80      32.892  60.675  73.245  1.00  8.53           C  
ATOM   2314  CD1 LEU H  80      32.052  59.794  72.321  1.00  8.88           C  
ATOM   2315  CD2 LEU H  80      33.809  61.555  72.396  1.00  6.68           C  
ATOM   2316  N   GLN H  81      32.126  64.511  72.852  1.00  6.34           N  
ATOM   2317  CA  GLN H  81      31.677  65.340  71.747  1.00  5.91           C  
ATOM   2318  C   GLN H  81      32.376  64.844  70.505  1.00  3.31           C  
ATOM   2319  O   GLN H  81      33.573  64.612  70.529  1.00  4.38           O  
ATOM   2320  CB  GLN H  81      32.022  66.815  71.945  1.00  2.82           C  
ATOM   2321  CG  GLN H  81      30.927  67.467  71.168  1.00  7.80           C  
ATOM   2322  CD  GLN H  81      30.961  68.975  71.063  1.00 15.92           C  
ATOM   2323  OE1 GLN H  81      31.157  69.728  72.007  1.00 19.02           O  
ATOM   2324  NE2 GLN H  81      30.746  69.506  69.869  1.00 19.95           N  
ATOM   2325  N   ILE H  82      31.610  64.625  69.450  1.00  4.76           N  
ATOM   2326  CA  ILE H  82      32.092  64.228  68.145  1.00  5.58           C  
ATOM   2327  C   ILE H  82      31.623  65.270  67.120  1.00  8.49           C  
ATOM   2328  O   ILE H  82      30.422  65.454  66.882  1.00  8.22           O  
ATOM   2329  CB  ILE H  82      31.526  62.866  67.739  1.00  5.10           C  
ATOM   2330  CG1 ILE H  82      31.639  61.810  68.837  1.00  2.00           C  
ATOM   2331  CG2 ILE H  82      32.328  62.441  66.491  1.00  2.70           C  
ATOM   2332  CD1 ILE H  82      30.807  60.545  68.463  1.00  5.52           C  
ATOM   2333  N   ASN H  82A     32.573  65.971  66.520  1.00 10.65           N  
ATOM   2334  CA  ASN H  82A     32.277  67.009  65.525  1.00 12.00           C  
ATOM   2335  C   ASN H  82A     32.488  66.475  64.145  1.00  7.63           C  
ATOM   2336  O   ASN H  82A     33.269  65.550  63.961  1.00  6.14           O  
ATOM   2337  CB  ASN H  82A     33.195  68.208  65.572  1.00 17.68           C  
ATOM   2338  CG  ASN H  82A     33.129  68.890  66.892  1.00 19.89           C  
ATOM   2339  OD1 ASN H  82A     34.184  69.078  67.478  1.00 24.88           O  
ATOM   2340  ND2 ASN H  82A     31.968  69.275  67.413  1.00 18.06           N  
ATOM   2341  N   ASN H  82B     31.825  67.168  63.229  1.00  8.53           N  
ATOM   2342  CA  ASN H  82B     31.795  66.924  61.797  1.00  9.91           C  
ATOM   2343  C   ASN H  82B     31.698  65.433  61.485  1.00 10.60           C  
ATOM   2344  O   ASN H  82B     32.450  64.783  60.758  1.00 10.50           O  
ATOM   2345  CB  ASN H  82B     33.030  67.539  61.156  1.00 14.94           C  
ATOM   2346  CG  ASN H  82B     32.982  67.452  59.638  1.00 19.46           C  
ATOM   2347  OD1 ASN H  82B     31.938  67.633  58.999  1.00 20.19           O  
ATOM   2348  ND2 ASN H  82B     34.115  67.142  59.020  1.00 21.68           N  
ATOM   2349  N   LEU H  82C     30.617  64.965  62.083  1.00  7.37           N  
ATOM   2350  CA  LEU H  82C     30.212  63.601  62.076  1.00  6.84           C  
ATOM   2351  C   LEU H  82C     30.287  62.960  60.705  1.00  9.95           C  
ATOM   2352  O   LEU H  82C     29.668  63.430  59.741  1.00 14.80           O  
ATOM   2353  CB  LEU H  82C     28.839  63.637  62.630  1.00  2.30           C  
ATOM   2354  CG  LEU H  82C     28.280  62.761  63.722  1.00  3.05           C  
ATOM   2355  CD1 LEU H  82C     29.313  62.234  64.675  1.00  2.66           C  
ATOM   2356  CD2 LEU H  82C     27.277  63.626  64.447  1.00  2.00           C  
ATOM   2357  N   LYS H  83      31.130  61.941  60.586  1.00  9.62           N  
ATOM   2358  CA  LYS H  83      31.198  61.090  59.397  1.00  6.00           C  
ATOM   2359  C   LYS H  83      30.286  59.900  59.533  1.00  5.87           C  
ATOM   2360  O   LYS H  83      29.958  59.449  60.648  1.00  3.89           O  
ATOM   2361  CB  LYS H  83      32.609  60.601  59.186  1.00  7.08           C  
ATOM   2362  CG  LYS H  83      33.506  61.858  59.053  1.00  4.22           C  
ATOM   2363  CD  LYS H  83      34.890  61.371  58.623  1.00 11.19           C  
ATOM   2364  CE  LYS H  83      35.987  62.474  58.661  1.00 13.88           C  
ATOM   2365  NZ  LYS H  83      35.500  63.786  58.218  1.00 14.67           N  
ATOM   2366  N   ASN H  84      29.840  59.382  58.389  1.00  4.14           N  
ATOM   2367  CA  ASN H  84      29.035  58.156  58.336  1.00  6.05           C  
ATOM   2368  C   ASN H  84      29.532  57.043  59.213  1.00  6.86           C  
ATOM   2369  O   ASN H  84      28.773  56.363  59.889  1.00  7.79           O  
ATOM   2370  CB  ASN H  84      28.994  57.463  56.993  1.00  6.79           C  
ATOM   2371  CG  ASN H  84      28.168  58.234  56.010  1.00  7.39           C  
ATOM   2372  OD1 ASN H  84      28.632  59.200  55.403  1.00  5.22           O  
ATOM   2373  ND2 ASN H  84      26.928  57.801  55.874  1.00  8.34           N  
ATOM   2374  N   GLU H  85      30.865  56.919  59.146  1.00  5.31           N  
ATOM   2375  CA  GLU H  85      31.669  55.915  59.763  1.00  4.02           C  
ATOM   2376  C   GLU H  85      31.668  55.945  61.252  1.00  3.98           C  
ATOM   2377  O   GLU H  85      32.295  55.086  61.856  1.00  3.24           O  
ATOM   2378  CB  GLU H  85      33.118  56.035  59.273  1.00  6.35           C  
ATOM   2379  CG  GLU H  85      33.343  55.523  57.862  1.00  3.23           C  
ATOM   2380  CD  GLU H  85      33.152  56.467  56.677  1.00  9.49           C  
ATOM   2381  OE1 GLU H  85      32.428  57.446  56.767  1.00  4.07           O  
ATOM   2382  OE2 GLU H  85      33.758  56.206  55.634  1.00 12.08           O  
ATOM   2383  N   ASP H  86      30.990  56.927  61.807  1.00  4.13           N  
ATOM   2384  CA  ASP H  86      30.885  57.077  63.229  1.00  5.52           C  
ATOM   2385  C   ASP H  86      29.640  56.404  63.746  1.00  6.20           C  
ATOM   2386  O   ASP H  86      29.418  56.504  64.950  1.00 11.63           O  
ATOM   2387  CB  ASP H  86      30.796  58.538  63.639  1.00  3.18           C  
ATOM   2388  CG  ASP H  86      31.963  59.462  63.369  1.00  2.00           C  
ATOM   2389  OD1 ASP H  86      33.125  59.122  63.427  1.00  2.00           O  
ATOM   2390  OD2 ASP H  86      31.676  60.603  63.149  1.00  2.00           O  
ATOM   2391  N   THR H  87      28.767  55.809  62.946  1.00  7.40           N  
ATOM   2392  CA  THR H  87      27.613  55.069  63.428  1.00  5.17           C  
ATOM   2393  C   THR H  87      28.156  53.899  64.270  1.00  9.17           C  
ATOM   2394  O   THR H  87      28.950  53.039  63.814  1.00  8.84           O  
ATOM   2395  CB  THR H  87      26.846  54.634  62.161  1.00  7.00           C  
ATOM   2396  OG1 THR H  87      26.535  55.862  61.488  1.00  7.33           O  
ATOM   2397  CG2 THR H  87      25.595  53.824  62.409  1.00  2.00           C  
ATOM   2398  N   ALA H  88      27.828  53.923  65.564  1.00  8.66           N  
ATOM   2399  CA  ALA H  88      28.288  52.909  66.506  1.00  6.68           C  
ATOM   2400  C   ALA H  88      27.522  53.119  67.821  1.00  6.38           C  
ATOM   2401  O   ALA H  88      26.708  54.036  67.954  1.00  2.00           O  
ATOM   2402  CB  ALA H  88      29.778  53.068  66.789  1.00  4.66           C  
ATOM   2403  N   THR H  89      27.724  52.202  68.752  1.00  3.03           N  
ATOM   2404  CA  THR H  89      27.277  52.395  70.102  1.00  3.65           C  
ATOM   2405  C   THR H  89      28.541  52.883  70.785  1.00  3.97           C  
ATOM   2406  O   THR H  89      29.640  52.406  70.459  1.00  2.00           O  
ATOM   2407  CB  THR H  89      26.793  51.059  70.656  1.00  3.34           C  
ATOM   2408  OG1 THR H  89      25.640  50.816  69.873  1.00  4.34           O  
ATOM   2409  CG2 THR H  89      26.445  51.022  72.145  1.00  2.00           C  
ATOM   2410  N   TYR H  90      28.395  53.877  71.664  1.00  4.74           N  
ATOM   2411  CA  TYR H  90      29.520  54.409  72.425  1.00  3.68           C  
ATOM   2412  C   TYR H  90      29.230  54.086  73.892  1.00  7.05           C  
ATOM   2413  O   TYR H  90      28.072  54.041  74.353  1.00  6.33           O  
ATOM   2414  CB  TYR H  90      29.656  55.945  72.204  1.00  2.00           C  
ATOM   2415  CG  TYR H  90      30.118  56.295  70.779  1.00  2.00           C  
ATOM   2416  CD1 TYR H  90      29.211  56.356  69.723  1.00  6.30           C  
ATOM   2417  CD2 TYR H  90      31.443  56.480  70.488  1.00  2.00           C  
ATOM   2418  CE1 TYR H  90      29.623  56.582  68.416  1.00  4.47           C  
ATOM   2419  CE2 TYR H  90      31.861  56.703  69.185  1.00  2.00           C  
ATOM   2420  CZ  TYR H  90      30.960  56.751  68.151  1.00  4.98           C  
ATOM   2421  OH  TYR H  90      31.397  56.964  66.852  1.00  2.55           O  
ATOM   2422  N   PHE H  91      30.323  53.790  74.614  1.00  6.77           N  
ATOM   2423  CA  PHE H  91      30.265  53.457  76.012  1.00  3.90           C  
ATOM   2424  C   PHE H  91      31.230  54.250  76.819  1.00  2.00           C  
ATOM   2425  O   PHE H  91      32.353  54.488  76.396  1.00  2.31           O  
ATOM   2426  CB  PHE H  91      30.627  52.021  76.298  1.00  6.58           C  
ATOM   2427  CG  PHE H  91      29.641  50.952  75.833  1.00  4.34           C  
ATOM   2428  CD1 PHE H  91      28.599  50.580  76.654  1.00  2.00           C  
ATOM   2429  CD2 PHE H  91      29.843  50.328  74.600  1.00  2.67           C  
ATOM   2430  CE1 PHE H  91      27.754  49.572  76.228  1.00  2.00           C  
ATOM   2431  CE2 PHE H  91      28.996  49.326  74.179  1.00  2.00           C  
ATOM   2432  CZ  PHE H  91      27.944  48.951  75.001  1.00  2.00           C  
ATOM   2433  N   CYS H  92      30.810  54.672  77.990  1.00  2.00           N  
ATOM   2434  CA  CYS H  92      31.754  55.217  78.942  1.00  4.41           C  
ATOM   2435  C   CYS H  92      32.083  54.006  79.826  1.00  5.01           C  
ATOM   2436  O   CYS H  92      31.256  53.101  79.976  1.00  8.32           O  
ATOM   2437  CB  CYS H  92      31.134  56.352  79.778  1.00  3.83           C  
ATOM   2438  SG  CYS H  92      29.574  55.948  80.615  1.00  9.93           S  
ATOM   2439  N   ALA H  93      33.273  53.875  80.373  1.00  4.50           N  
ATOM   2440  CA  ALA H  93      33.638  52.763  81.218  1.00  6.66           C  
ATOM   2441  C   ALA H  93      34.493  53.303  82.356  1.00  7.04           C  
ATOM   2442  O   ALA H  93      35.376  54.135  82.166  1.00 11.06           O  
ATOM   2443  CB  ALA H  93      34.429  51.729  80.405  1.00  2.00           C  
ATOM   2444  N   ARG H  94      34.208  52.897  83.578  1.00 10.30           N  
ATOM   2445  CA  ARG H  94      34.973  53.271  84.775  1.00 10.84           C  
ATOM   2446  C   ARG H  94      36.144  52.299  84.841  1.00  8.03           C  
ATOM   2447  O   ARG H  94      35.940  51.106  84.601  1.00  4.57           O  
ATOM   2448  CB  ARG H  94      34.001  53.129  85.915  1.00 11.09           C  
ATOM   2449  CG  ARG H  94      34.428  53.218  87.332  1.00 13.05           C  
ATOM   2450  CD  ARG H  94      33.403  52.321  88.042  1.00  8.69           C  
ATOM   2451  NE  ARG H  94      33.078  52.755  89.396  1.00 14.09           N  
ATOM   2452  CZ  ARG H  94      33.250  52.031  90.508  1.00 10.06           C  
ATOM   2453  NH1 ARG H  94      33.758  50.806  90.506  1.00  6.31           N  
ATOM   2454  NH2 ARG H  94      32.897  52.578  91.657  1.00 10.69           N  
ATOM   2455  N   ARG H  95      37.372  52.748  85.071  1.00  7.66           N  
ATOM   2456  CA  ARG H  95      38.482  51.812  85.205  1.00  7.05           C  
ATOM   2457  C   ARG H  95      39.345  52.055  86.422  1.00  9.26           C  
ATOM   2458  O   ARG H  95      39.734  53.185  86.769  1.00 11.74           O  
ATOM   2459  CB  ARG H  95      39.380  51.861  83.972  1.00  5.39           C  
ATOM   2460  CG  ARG H  95      40.622  50.984  83.988  1.00  2.00           C  
ATOM   2461  CD  ARG H  95      41.288  50.891  82.600  1.00  2.00           C  
ATOM   2462  NE  ARG H  95      42.292  49.823  82.627  1.00  7.50           N  
ATOM   2463  CZ  ARG H  95      42.030  48.520  82.375  1.00  6.49           C  
ATOM   2464  NH1 ARG H  95      40.827  48.055  82.050  1.00  2.00           N  
ATOM   2465  NH2 ARG H  95      43.022  47.648  82.559  1.00 10.62           N  
ATOM   2466  N   SER H  96      39.547  50.942  87.107  1.00  9.90           N  
ATOM   2467  CA  SER H  96      40.478  50.853  88.210  1.00  9.31           C  
ATOM   2468  C   SER H  96      41.566  49.852  87.813  1.00  8.65           C  
ATOM   2469  O   SER H  96      42.583  50.261  87.262  1.00  9.80           O  
ATOM   2470  CB  SER H  96      39.700  50.428  89.461  1.00  7.33           C  
ATOM   2471  OG  SER H  96      38.950  49.252  89.283  1.00  7.23           O  
ATOM   2472  N   TRP H 100A     41.526  48.551  88.035  1.00  7.25           N  
ATOM   2473  CA  TRP H 100A     42.538  47.693  87.423  1.00  8.80           C  
ATOM   2474  C   TRP H 100A     41.898  46.996  86.211  1.00  9.19           C  
ATOM   2475  O   TRP H 100A     42.490  46.178  85.510  1.00 11.23           O  
ATOM   2476  CB  TRP H 100A     43.016  46.689  88.467  1.00 11.93           C  
ATOM   2477  CG  TRP H 100A     43.590  47.413  89.684  1.00 15.74           C  
ATOM   2478  CD1 TRP H 100A     44.878  47.892  89.672  1.00 16.46           C  
ATOM   2479  CD2 TRP H 100A     42.910  47.750  90.840  1.00 16.64           C  
ATOM   2480  NE1 TRP H 100A     45.006  48.551  90.809  1.00 17.70           N  
ATOM   2481  CE2 TRP H 100A     43.866  48.494  91.526  1.00 17.18           C  
ATOM   2482  CE3 TRP H 100A     41.651  47.552  91.380  1.00 17.86           C  
ATOM   2483  CZ2 TRP H 100A     43.597  49.054  92.754  1.00 13.62           C  
ATOM   2484  CZ3 TRP H 100A     41.375  48.111  92.606  1.00 18.24           C  
ATOM   2485  CH2 TRP H 100A     42.337  48.852  93.287  1.00 14.95           C  
ATOM   2486  N   TYR H 100B     40.621  47.337  85.975  1.00 10.90           N  
ATOM   2487  CA  TYR H 100B     39.685  46.750  85.025  1.00  7.31           C  
ATOM   2488  C   TYR H 100B     38.525  47.726  84.860  1.00  5.33           C  
ATOM   2489  O   TYR H 100B     38.409  48.665  85.668  1.00  4.89           O  
ATOM   2490  CB  TYR H 100B     39.110  45.437  85.567  1.00  8.26           C  
ATOM   2491  CG  TYR H 100B     38.982  45.457  87.093  1.00  8.66           C  
ATOM   2492  CD1 TYR H 100B     38.001  46.166  87.715  1.00  7.71           C  
ATOM   2493  CD2 TYR H 100B     39.908  44.781  87.848  1.00 14.09           C  
ATOM   2494  CE1 TYR H 100B     37.945  46.209  89.072  1.00 10.12           C  
ATOM   2495  CE2 TYR H 100B     39.858  44.807  89.222  1.00 13.87           C  
ATOM   2496  CZ  TYR H 100B     38.859  45.530  89.808  1.00 10.30           C  
ATOM   2497  OH  TYR H 100B     38.726  45.530  91.168  1.00 16.21           O  
ATOM   2498  N   PHE H 100C     37.678  47.448  83.857  1.00  5.08           N  
ATOM   2499  CA  PHE H 100C     36.432  48.145  83.631  1.00  5.74           C  
ATOM   2500  C   PHE H 100C     35.426  47.298  84.377  1.00  7.80           C  
ATOM   2501  O   PHE H 100C     34.947  46.286  83.836  1.00 11.04           O  
ATOM   2502  CB  PHE H 100C     35.980  48.192  82.144  1.00  4.13           C  
ATOM   2503  CG  PHE H 100C     36.965  48.888  81.177  1.00  6.85           C  
ATOM   2504  CD1 PHE H 100C     37.394  50.188  81.399  1.00  3.78           C  
ATOM   2505  CD2 PHE H 100C     37.444  48.209  80.063  1.00  4.70           C  
ATOM   2506  CE1 PHE H 100C     38.279  50.786  80.522  1.00  2.10           C  
ATOM   2507  CE2 PHE H 100C     38.330  48.829  79.194  1.00  4.86           C  
ATOM   2508  CZ  PHE H 100C     38.750  50.110  79.421  1.00  2.00           C  
ATOM   2509  N   ASP H 101      35.173  47.600  85.649  1.00  6.23           N  
ATOM   2510  CA  ASP H 101      34.124  46.878  86.318  1.00 10.47           C  
ATOM   2511  C   ASP H 101      32.736  47.396  86.061  1.00 12.06           C  
ATOM   2512  O   ASP H 101      31.806  46.617  86.251  1.00 15.98           O  
ATOM   2513  CB  ASP H 101      34.284  46.854  87.823  1.00 16.30           C  
ATOM   2514  CG  ASP H 101      34.351  48.183  88.564  1.00 19.15           C  
ATOM   2515  OD1 ASP H 101      34.712  49.220  87.989  1.00 20.06           O  
ATOM   2516  OD2 ASP H 101      34.047  48.149  89.755  1.00 23.25           O  
ATOM   2517  N   VAL H 102      32.499  48.663  85.675  1.00 12.13           N  
ATOM   2518  CA  VAL H 102      31.147  49.172  85.443  1.00  6.80           C  
ATOM   2519  C   VAL H 102      31.220  49.913  84.082  1.00  6.14           C  
ATOM   2520  O   VAL H 102      32.147  50.702  83.864  1.00  2.00           O  
ATOM   2521  CB  VAL H 102      30.772  50.120  86.608  1.00  5.56           C  
ATOM   2522  CG1 VAL H 102      29.347  50.540  86.444  1.00  6.04           C  
ATOM   2523  CG2 VAL H 102      30.843  49.449  87.958  1.00  5.89           C  
ATOM   2524  N   TRP H 103      30.281  49.601  83.163  1.00  4.58           N  
ATOM   2525  CA  TRP H 103      30.221  50.067  81.790  1.00  6.77           C  
ATOM   2526  C   TRP H 103      28.892  50.809  81.684  1.00  8.22           C  
ATOM   2527  O   TRP H 103      27.893  50.449  82.312  1.00  4.11           O  
ATOM   2528  CB  TRP H 103      30.185  48.925  80.730  1.00  5.47           C  
ATOM   2529  CG  TRP H 103      31.441  48.092  80.484  1.00  4.99           C  
ATOM   2530  CD1 TRP H 103      31.898  47.223  81.435  1.00  6.48           C  
ATOM   2531  CD2 TRP H 103      32.261  48.090  79.356  1.00 10.34           C  
ATOM   2532  NE1 TRP H 103      32.990  46.684  80.927  1.00  6.49           N  
ATOM   2533  CE2 TRP H 103      33.240  47.155  79.710  1.00  6.51           C  
ATOM   2534  CE3 TRP H 103      32.342  48.720  78.109  1.00 10.06           C  
ATOM   2535  CZ2 TRP H 103      34.294  46.813  78.879  1.00  8.76           C  
ATOM   2536  CZ3 TRP H 103      33.399  48.383  77.275  1.00 13.40           C  
ATOM   2537  CH2 TRP H 103      34.370  47.437  77.649  1.00 12.72           C  
ATOM   2538  N   GLY H 104      28.849  51.884  80.896  1.00  9.81           N  
ATOM   2539  CA  GLY H 104      27.628  52.650  80.770  1.00  7.21           C  
ATOM   2540  C   GLY H 104      26.641  51.871  79.930  1.00  6.95           C  
ATOM   2541  O   GLY H 104      26.990  50.969  79.169  1.00  4.10           O  
ATOM   2542  N   THR H 105      25.389  52.284  80.060  1.00  6.74           N  
ATOM   2543  CA  THR H 105      24.270  51.789  79.292  1.00  3.56           C  
ATOM   2544  C   THR H 105      24.454  51.774  77.799  1.00  2.00           C  
ATOM   2545  O   THR H 105      23.967  50.826  77.214  1.00  4.87           O  
ATOM   2546  CB  THR H 105      23.039  52.602  79.625  1.00  6.11           C  
ATOM   2547  OG1 THR H 105      23.382  53.986  79.707  1.00  8.26           O  
ATOM   2548  CG2 THR H 105      22.471  52.135  80.954  1.00  8.09           C  
ATOM   2549  N   GLY H 106      25.167  52.700  77.166  1.00  2.00           N  
ATOM   2550  CA  GLY H 106      25.417  52.706  75.732  1.00  2.00           C  
ATOM   2551  C   GLY H 106      24.455  53.675  75.023  1.00  2.49           C  
ATOM   2552  O   GLY H 106      23.263  53.797  75.371  1.00  2.59           O  
ATOM   2553  N   THR H 107      24.985  54.385  74.042  1.00  2.00           N  
ATOM   2554  CA  THR H 107      24.258  55.355  73.239  1.00  2.00           C  
ATOM   2555  C   THR H 107      24.500  55.046  71.788  1.00  2.00           C  
ATOM   2556  O   THR H 107      25.656  55.105  71.353  1.00  2.00           O  
ATOM   2557  CB  THR H 107      24.771  56.724  73.478  1.00  2.15           C  
ATOM   2558  OG1 THR H 107      24.700  56.888  74.869  1.00  7.49           O  
ATOM   2559  CG2 THR H 107      23.998  57.815  72.790  1.00  2.00           C  
ATOM   2560  N   THR H 108      23.508  54.620  71.016  1.00  4.19           N  
ATOM   2561  CA  THR H 108      23.800  54.483  69.603  1.00  6.59           C  
ATOM   2562  C   THR H 108      23.689  55.809  68.809  1.00  7.91           C  
ATOM   2563  O   THR H 108      22.862  56.688  69.081  1.00  5.62           O  
ATOM   2564  CB  THR H 108      22.878  53.406  69.125  1.00  5.18           C  
ATOM   2565  OG1 THR H 108      23.180  52.267  69.969  1.00  5.43           O  
ATOM   2566  CG2 THR H 108      23.054  53.098  67.648  1.00  7.11           C  
ATOM   2567  N   VAL H 109      24.605  56.045  67.886  1.00  8.57           N  
ATOM   2568  CA  VAL H 109      24.530  57.220  67.038  1.00  9.84           C  
ATOM   2569  C   VAL H 109      24.409  56.603  65.649  1.00 12.05           C  
ATOM   2570  O   VAL H 109      25.072  55.584  65.365  1.00 13.14           O  
ATOM   2571  CB  VAL H 109      25.820  58.047  67.258  1.00  8.73           C  
ATOM   2572  CG1 VAL H 109      26.002  59.060  66.151  1.00 13.24           C  
ATOM   2573  CG2 VAL H 109      25.708  58.859  68.558  1.00  6.59           C  
ATOM   2574  N   THR H 110      23.484  57.098  64.816  1.00 10.39           N  
ATOM   2575  CA  THR H 110      23.378  56.613  63.455  1.00 10.66           C  
ATOM   2576  C   THR H 110      23.608  57.892  62.689  1.00 12.54           C  
ATOM   2577  O   THR H 110      22.833  58.851  62.913  1.00 15.23           O  
ATOM   2578  CB  THR H 110      22.007  56.112  63.059  1.00 10.71           C  
ATOM   2579  OG1 THR H 110      21.569  55.097  63.954  1.00 14.73           O  
ATOM   2580  CG2 THR H 110      22.080  55.537  61.669  1.00 14.84           C  
ATOM   2581  N   VAL H 111      24.682  57.984  61.887  1.00  9.82           N  
ATOM   2582  CA  VAL H 111      24.880  59.149  61.056  1.00  8.36           C  
ATOM   2583  C   VAL H 111      24.282  58.755  59.695  1.00 12.54           C  
ATOM   2584  O   VAL H 111      24.540  57.643  59.230  1.00 16.59           O  
ATOM   2585  CB  VAL H 111      26.353  59.455  60.970  1.00  2.19           C  
ATOM   2586  CG1 VAL H 111      26.531  60.772  60.254  1.00  2.00           C  
ATOM   2587  CG2 VAL H 111      26.958  59.672  62.379  1.00  3.15           C  
ATOM   2588  N   SER H 112      23.446  59.518  58.986  1.00 12.74           N  
ATOM   2589  CA  SER H 112      22.832  59.056  57.729  1.00 12.29           C  
ATOM   2590  C   SER H 112      22.148  60.210  57.034  1.00 11.22           C  
ATOM   2591  O   SER H 112      21.417  60.955  57.682  1.00 12.60           O  
ATOM   2592  CB  SER H 112      21.780  57.999  58.022  1.00 11.87           C  
ATOM   2593  OG  SER H 112      21.008  57.514  56.935  1.00 10.00           O  
ATOM   2594  N   SER H 113      22.302  60.389  55.733  1.00 12.46           N  
ATOM   2595  CA  SER H 113      21.557  61.389  55.013  1.00 12.56           C  
ATOM   2596  C   SER H 113      20.266  60.777  54.466  1.00 14.19           C  
ATOM   2597  O   SER H 113      19.550  61.403  53.671  1.00 15.64           O  
ATOM   2598  CB  SER H 113      22.467  61.960  53.906  1.00  9.61           C  
ATOM   2599  OG  SER H 113      23.353  61.009  53.321  1.00  8.82           O  
ATOM   2600  N   ALA H 114      19.896  59.563  54.904  1.00 13.69           N  
ATOM   2601  CA  ALA H 114      18.636  58.933  54.486  1.00 15.21           C  
ATOM   2602  C   ALA H 114      17.488  59.531  55.304  1.00 14.32           C  
ATOM   2603  O   ALA H 114      17.736  59.872  56.466  1.00 16.25           O  
ATOM   2604  CB  ALA H 114      18.687  57.419  54.735  1.00 11.63           C  
ATOM   2605  N   LYS H 115      16.247  59.697  54.813  1.00 14.42           N  
ATOM   2606  CA  LYS H 115      15.166  60.326  55.604  1.00 15.86           C  
ATOM   2607  C   LYS H 115      14.381  59.438  56.555  1.00 12.05           C  
ATOM   2608  O   LYS H 115      14.031  58.327  56.205  1.00  8.97           O  
ATOM   2609  CB  LYS H 115      14.160  61.008  54.690  1.00 15.81           C  
ATOM   2610  CG  LYS H 115      14.683  62.414  54.464  1.00 23.26           C  
ATOM   2611  CD  LYS H 115      13.741  63.282  53.616  1.00 25.46           C  
ATOM   2612  CE  LYS H 115      14.238  64.709  53.642  1.00 24.69           C  
ATOM   2613  NZ  LYS H 115      13.106  65.607  53.614  1.00 27.28           N  
ATOM   2614  N   THR H 116      14.133  59.944  57.762  1.00 12.31           N  
ATOM   2615  CA  THR H 116      13.424  59.229  58.790  1.00  9.74           C  
ATOM   2616  C   THR H 116      12.009  58.943  58.256  1.00 10.08           C  
ATOM   2617  O   THR H 116      11.386  59.732  57.566  1.00  8.05           O  
ATOM   2618  CB  THR H 116      13.551  60.081  60.185  1.00  8.55           C  
ATOM   2619  OG1 THR H 116      12.283  60.069  60.810  1.00  9.76           O  
ATOM   2620  CG2 THR H 116      14.005  61.513  60.082  1.00 12.43           C  
ATOM   2621  N   THR H 117      11.607  57.676  58.405  1.00 10.19           N  
ATOM   2622  CA  THR H 117      10.382  57.133  57.887  1.00 12.61           C  
ATOM   2623  C   THR H 117       9.662  56.356  59.007  1.00 14.66           C  
ATOM   2624  O   THR H 117      10.263  55.433  59.614  1.00 15.82           O  
ATOM   2625  CB  THR H 117      10.751  56.206  56.746  1.00 10.32           C  
ATOM   2626  OG1 THR H 117      11.472  56.997  55.850  1.00  9.83           O  
ATOM   2627  CG2 THR H 117       9.554  55.581  56.059  1.00 10.85           C  
ATOM   2628  N   PRO H 118       8.442  56.746  59.382  1.00 12.40           N  
ATOM   2629  CA  PRO H 118       7.624  56.035  60.332  1.00 12.26           C  
ATOM   2630  C   PRO H 118       7.107  54.694  59.830  1.00 15.11           C  
ATOM   2631  O   PRO H 118       6.752  54.575  58.643  1.00 16.35           O  
ATOM   2632  CB  PRO H 118       6.501  56.991  60.671  1.00 13.13           C  
ATOM   2633  CG  PRO H 118       6.437  57.919  59.500  1.00 14.83           C  
ATOM   2634  CD  PRO H 118       7.919  58.095  59.176  1.00 14.46           C  
ATOM   2635  N   PRO H 119       7.029  53.695  60.732  1.00 15.24           N  
ATOM   2636  CA  PRO H 119       6.521  52.349  60.453  1.00 15.37           C  
ATOM   2637  C   PRO H 119       5.082  52.321  60.058  1.00 14.29           C  
ATOM   2638  O   PRO H 119       4.307  53.188  60.512  1.00 13.03           O  
ATOM   2639  CB  PRO H 119       6.684  51.556  61.717  1.00 16.44           C  
ATOM   2640  CG  PRO H 119       6.492  52.643  62.764  1.00 17.83           C  
ATOM   2641  CD  PRO H 119       7.316  53.810  62.169  1.00 14.49           C  
ATOM   2642  N   SER H 120       4.745  51.262  59.305  1.00 12.61           N  
ATOM   2643  CA  SER H 120       3.316  50.961  59.125  1.00  8.49           C  
ATOM   2644  C   SER H 120       3.186  49.745  60.049  1.00  6.77           C  
ATOM   2645  O   SER H 120       4.021  48.827  59.942  1.00  2.00           O  
ATOM   2646  CB  SER H 120       3.021  50.583  57.691  1.00  7.66           C  
ATOM   2647  OG  SER H 120       3.672  51.370  56.710  1.00  9.05           O  
ATOM   2648  N   VAL H 121       2.282  49.685  61.031  1.00  3.92           N  
ATOM   2649  CA  VAL H 121       2.308  48.478  61.845  1.00  5.39           C  
ATOM   2650  C   VAL H 121       1.017  47.750  61.604  1.00  3.59           C  
ATOM   2651  O   VAL H 121      -0.090  48.302  61.497  1.00  2.00           O  
ATOM   2652  CB  VAL H 121       2.545  48.780  63.397  1.00  5.04           C  
ATOM   2653  CG1 VAL H 121       3.380  50.037  63.525  1.00  4.41           C  
ATOM   2654  CG2 VAL H 121       1.341  49.066  64.173  1.00  2.00           C  
ATOM   2655  N   TYR H 122       1.206  46.466  61.418  1.00  3.31           N  
ATOM   2656  CA  TYR H 122       0.063  45.620  61.102  1.00  5.63           C  
ATOM   2657  C   TYR H 122      -0.193  44.503  62.126  1.00  5.34           C  
ATOM   2658  O   TYR H 122       0.700  43.773  62.573  1.00  4.64           O  
ATOM   2659  CB  TYR H 122       0.271  45.050  59.704  1.00  2.44           C  
ATOM   2660  CG  TYR H 122       0.482  46.131  58.634  1.00  5.25           C  
ATOM   2661  CD1 TYR H 122      -0.498  47.066  58.348  1.00  6.26           C  
ATOM   2662  CD2 TYR H 122       1.642  46.119  57.888  1.00  5.04           C  
ATOM   2663  CE1 TYR H 122      -0.322  47.964  57.315  1.00  5.91           C  
ATOM   2664  CE2 TYR H 122       1.821  47.005  56.850  1.00  5.36           C  
ATOM   2665  CZ  TYR H 122       0.838  47.908  56.578  1.00  8.34           C  
ATOM   2666  OH  TYR H 122       1.030  48.757  55.513  1.00 12.80           O  
ATOM   2667  N   PRO H 123      -1.434  44.388  62.570  1.00  4.63           N  
ATOM   2668  CA  PRO H 123      -1.897  43.318  63.421  1.00  3.67           C  
ATOM   2669  C   PRO H 123      -2.027  41.961  62.717  1.00  8.01           C  
ATOM   2670  O   PRO H 123      -2.559  41.862  61.566  1.00  8.49           O  
ATOM   2671  CB  PRO H 123      -3.178  43.908  63.942  1.00  2.00           C  
ATOM   2672  CG  PRO H 123      -3.751  44.680  62.798  1.00  2.00           C  
ATOM   2673  CD  PRO H 123      -2.470  45.408  62.388  1.00  7.48           C  
ATOM   2674  N   LEU H 124      -1.543  40.925  63.434  1.00  2.00           N  
ATOM   2675  CA  LEU H 124      -1.601  39.569  62.926  1.00  4.37           C  
ATOM   2676  C   LEU H 124      -2.429  38.779  63.924  1.00  4.72           C  
ATOM   2677  O   LEU H 124      -2.026  38.434  65.043  1.00  2.00           O  
ATOM   2678  CB  LEU H 124      -0.202  38.967  62.797  1.00  2.12           C  
ATOM   2679  CG  LEU H 124       0.743  39.768  61.911  1.00  6.90           C  
ATOM   2680  CD1 LEU H 124       2.124  39.152  61.775  1.00  6.83           C  
ATOM   2681  CD2 LEU H 124       0.128  39.808  60.533  1.00 10.10           C  
ATOM   2682  N   ALA H 125      -3.692  38.655  63.529  1.00  6.82           N  
ATOM   2683  CA  ALA H 125      -4.712  37.899  64.228  1.00  6.81           C  
ATOM   2684  C   ALA H 125      -4.775  36.525  63.591  1.00 10.47           C  
ATOM   2685  O   ALA H 125      -4.272  36.413  62.465  1.00 12.50           O  
ATOM   2686  CB  ALA H 125      -6.034  38.565  64.053  1.00  3.12           C  
ATOM   2687  N   PRO H 126      -5.318  35.462  64.253  1.00 15.74           N  
ATOM   2688  CA  PRO H 126      -5.480  34.120  63.738  1.00 14.76           C  
ATOM   2689  C   PRO H 126      -6.639  34.077  62.780  1.00 19.19           C  
ATOM   2690  O   PRO H 126      -7.705  34.628  63.123  1.00 20.92           O  
ATOM   2691  CB  PRO H 126      -5.710  33.258  64.944  1.00 12.23           C  
ATOM   2692  CG  PRO H 126      -5.068  34.072  66.011  1.00 11.07           C  
ATOM   2693  CD  PRO H 126      -5.694  35.403  65.662  1.00 14.07           C  
ATOM   2694  N   GLY H 127      -6.454  33.465  61.723  1.00 23.79           N  
ATOM   2695  N   SER H 134      -5.889  26.914  75.724  1.00 20.55           N  
ATOM   2696  CA  SER H 134      -4.567  26.369  75.529  1.00 19.08           C  
ATOM   2697  C   SER H 134      -3.810  27.633  75.133  1.00 14.94           C  
ATOM   2698  O   SER H 134      -3.987  28.597  75.884  1.00  8.58           O  
ATOM   2699  CB  SER H 134      -4.672  25.297  74.444  1.00 19.61           C  
ATOM   2700  OG  SER H 134      -5.720  25.655  73.529  1.00 26.11           O  
ATOM   2701  N   MET H 135      -3.104  27.772  74.001  1.00 15.22           N  
ATOM   2702  CA  MET H 135      -2.279  28.938  73.746  1.00 14.44           C  
ATOM   2703  C   MET H 135      -2.592  29.467  72.354  1.00 14.57           C  
ATOM   2704  O   MET H 135      -2.971  28.656  71.513  1.00 15.68           O  
ATOM   2705  CB  MET H 135      -0.793  28.557  73.861  1.00 15.74           C  
ATOM   2706  CG  MET H 135      -0.261  28.114  75.240  1.00 19.71           C  
ATOM   2707  SD  MET H 135      -0.555  29.236  76.652  1.00 28.30           S  
ATOM   2708  CE  MET H 135       0.977  30.133  76.637  1.00 18.34           C  
ATOM   2709  N   VAL H 136      -2.492  30.786  72.082  1.00 11.92           N  
ATOM   2710  CA  VAL H 136      -2.823  31.444  70.807  1.00  7.26           C  
ATOM   2711  C   VAL H 136      -1.606  32.347  70.591  1.00  8.29           C  
ATOM   2712  O   VAL H 136      -1.138  32.975  71.567  1.00  8.94           O  
ATOM   2713  CB  VAL H 136      -4.018  32.433  70.826  1.00  3.50           C  
ATOM   2714  CG1 VAL H 136      -4.717  32.469  69.496  1.00  6.26           C  
ATOM   2715  CG2 VAL H 136      -5.011  32.023  71.831  1.00  3.85           C  
ATOM   2716  N   THR H 137      -1.096  32.416  69.360  1.00  5.27           N  
ATOM   2717  CA  THR H 137       0.018  33.294  69.035  1.00  6.65           C  
ATOM   2718  C   THR H 137      -0.537  34.418  68.144  1.00  7.31           C  
ATOM   2719  O   THR H 137      -1.330  34.207  67.207  1.00  6.25           O  
ATOM   2720  CB  THR H 137       1.104  32.402  68.374  1.00  7.59           C  
ATOM   2721  OG1 THR H 137       1.596  31.591  69.453  1.00  9.00           O  
ATOM   2722  CG2 THR H 137       2.300  33.127  67.782  1.00  7.32           C  
ATOM   2723  N   LEU H 138      -0.212  35.629  68.610  1.00  5.58           N  
ATOM   2724  CA  LEU H 138      -0.600  36.899  68.023  1.00  4.71           C  
ATOM   2725  C   LEU H 138       0.622  37.663  67.597  1.00  2.00           C  
ATOM   2726  O   LEU H 138       1.713  37.527  68.183  1.00  2.00           O  
ATOM   2727  CB  LEU H 138      -1.383  37.727  69.039  1.00  5.27           C  
ATOM   2728  CG  LEU H 138      -2.602  36.976  69.560  1.00  6.21           C  
ATOM   2729  CD1 LEU H 138      -3.005  37.562  70.858  1.00 11.21           C  
ATOM   2730  CD2 LEU H 138      -3.724  37.019  68.561  1.00  5.29           C  
ATOM   2731  N   GLY H 139       0.442  38.497  66.601  1.00  2.00           N  
ATOM   2732  CA  GLY H 139       1.572  39.228  66.090  1.00  2.20           C  
ATOM   2733  C   GLY H 139       1.285  40.675  65.738  1.00  2.61           C  
ATOM   2734  O   GLY H 139       0.148  41.124  65.734  1.00  3.30           O  
ATOM   2735  N   CYS H 140       2.357  41.389  65.470  1.00  3.98           N  
ATOM   2736  CA  CYS H 140       2.348  42.726  64.986  1.00  6.69           C  
ATOM   2737  C   CYS H 140       3.491  42.750  63.940  1.00  5.34           C  
ATOM   2738  O   CYS H 140       4.632  42.409  64.261  1.00  2.59           O  
ATOM   2739  CB  CYS H 140       2.648  43.646  66.143  1.00 12.32           C  
ATOM   2740  SG  CYS H 140       1.647  45.154  66.317  1.00 25.00           S  
ATOM   2741  N   LEU H 141       3.289  43.144  62.680  1.00  6.50           N  
ATOM   2742  CA  LEU H 141       4.322  43.163  61.639  1.00  5.41           C  
ATOM   2743  C   LEU H 141       4.625  44.646  61.460  1.00  8.02           C  
ATOM   2744  O   LEU H 141       3.707  45.436  61.182  1.00  9.62           O  
ATOM   2745  CB  LEU H 141       3.748  42.547  60.340  1.00  3.74           C  
ATOM   2746  CG  LEU H 141       4.485  42.816  59.038  1.00  3.66           C  
ATOM   2747  CD1 LEU H 141       5.814  42.093  59.105  1.00  2.00           C  
ATOM   2748  CD2 LEU H 141       3.612  42.456  57.854  1.00  2.00           C  
ATOM   2749  N   VAL H 142       5.862  45.068  61.590  1.00  7.67           N  
ATOM   2750  CA  VAL H 142       6.173  46.494  61.535  1.00 11.32           C  
ATOM   2751  C   VAL H 142       6.976  46.737  60.240  1.00 10.93           C  
ATOM   2752  O   VAL H 142       8.105  46.273  60.092  1.00 12.63           O  
ATOM   2753  CB  VAL H 142       6.947  46.802  62.861  1.00 10.63           C  
ATOM   2754  CG1 VAL H 142       7.203  48.284  62.956  1.00 14.51           C  
ATOM   2755  CG2 VAL H 142       6.148  46.327  64.082  1.00  5.97           C  
ATOM   2756  N   LYS H 143       6.471  47.485  59.273  1.00 11.91           N  
ATOM   2757  CA  LYS H 143       7.070  47.525  57.958  1.00 10.82           C  
ATOM   2758  C   LYS H 143       7.471  48.889  57.412  1.00  8.94           C  
ATOM   2759  O   LYS H 143       6.769  49.887  57.591  1.00 12.21           O  
ATOM   2760  CB  LYS H 143       6.064  46.788  57.057  1.00 10.12           C  
ATOM   2761  CG  LYS H 143       6.774  46.134  55.884  1.00  9.47           C  
ATOM   2762  CD  LYS H 143       5.933  45.300  54.933  1.00  8.33           C  
ATOM   2763  CE  LYS H 143       6.898  44.722  53.853  1.00 13.78           C  
ATOM   2764  NZ  LYS H 143       8.030  43.895  54.335  1.00  9.24           N  
ATOM   2765  N   GLY H 144       8.666  48.951  56.821  1.00 10.50           N  
ATOM   2766  CA  GLY H 144       9.184  50.142  56.147  1.00  8.42           C  
ATOM   2767  C   GLY H 144       9.606  51.301  57.054  1.00  7.85           C  
ATOM   2768  O   GLY H 144       9.102  52.411  56.912  1.00  7.84           O  
ATOM   2769  N   TYR H 145      10.461  51.168  58.037  1.00  4.75           N  
ATOM   2770  CA  TYR H 145      10.836  52.344  58.807  1.00  7.12           C  
ATOM   2771  C   TYR H 145      12.306  52.582  58.555  1.00  4.31           C  
ATOM   2772  O   TYR H 145      12.972  51.705  58.026  1.00  7.04           O  
ATOM   2773  CB  TYR H 145      10.563  52.149  60.346  1.00  5.42           C  
ATOM   2774  CG  TYR H 145      11.248  50.983  61.058  1.00  5.93           C  
ATOM   2775  CD1 TYR H 145      10.646  49.732  61.096  1.00  5.08           C  
ATOM   2776  CD2 TYR H 145      12.489  51.181  61.630  1.00  3.16           C  
ATOM   2777  CE1 TYR H 145      11.313  48.686  61.709  1.00  4.88           C  
ATOM   2778  CE2 TYR H 145      13.166  50.147  62.233  1.00  6.11           C  
ATOM   2779  CZ  TYR H 145      12.579  48.896  62.267  1.00  9.08           C  
ATOM   2780  OH  TYR H 145      13.313  47.840  62.808  1.00  2.60           O  
ATOM   2781  N   PHE H 146      12.831  53.747  58.843  1.00  6.26           N  
ATOM   2782  CA  PHE H 146      14.262  54.028  58.878  1.00  5.40           C  
ATOM   2783  C   PHE H 146      14.320  55.232  59.803  1.00  5.41           C  
ATOM   2784  O   PHE H 146      13.392  56.070  59.792  1.00  2.26           O  
ATOM   2785  CB  PHE H 146      14.867  54.443  57.532  1.00  8.27           C  
ATOM   2786  CG  PHE H 146      16.371  54.694  57.641  1.00  8.21           C  
ATOM   2787  CD1 PHE H 146      17.266  53.637  57.548  1.00 12.29           C  
ATOM   2788  CD2 PHE H 146      16.852  55.977  57.870  1.00 11.91           C  
ATOM   2789  CE1 PHE H 146      18.625  53.875  57.689  1.00 10.65           C  
ATOM   2790  CE2 PHE H 146      18.196  56.218  58.018  1.00  6.98           C  
ATOM   2791  CZ  PHE H 146      19.093  55.163  57.927  1.00  9.09           C  
ATOM   2792  N   PRO H 147      15.320  55.365  60.681  1.00  3.66           N  
ATOM   2793  CA  PRO H 147      16.279  54.329  61.045  1.00  4.36           C  
ATOM   2794  C   PRO H 147      15.793  53.371  62.145  1.00  6.34           C  
ATOM   2795  O   PRO H 147      14.593  53.284  62.500  1.00  4.22           O  
ATOM   2796  CB  PRO H 147      17.473  55.185  61.397  1.00  6.47           C  
ATOM   2797  CG  PRO H 147      16.868  56.359  62.141  1.00  3.69           C  
ATOM   2798  CD  PRO H 147      15.697  56.646  61.243  1.00  2.00           C  
ATOM   2799  N   GLU H 148      16.778  52.618  62.605  1.00  5.97           N  
ATOM   2800  CA  GLU H 148      16.649  51.793  63.790  1.00  9.78           C  
ATOM   2801  C   GLU H 148      17.044  52.731  64.913  1.00  9.51           C  
ATOM   2802  O   GLU H 148      17.920  53.559  64.629  1.00  6.96           O  
ATOM   2803  CB  GLU H 148      17.631  50.654  63.727  1.00 12.40           C  
ATOM   2804  CG  GLU H 148      17.090  49.507  62.889  1.00 16.82           C  
ATOM   2805  CD  GLU H 148      16.661  48.347  63.763  1.00 19.26           C  
ATOM   2806  OE1 GLU H 148      15.528  48.367  64.287  1.00 22.52           O  
ATOM   2807  OE2 GLU H 148      17.489  47.443  63.911  1.00 20.45           O  
ATOM   2808  N   PRO H 149      16.572  52.670  66.170  1.00 11.34           N  
ATOM   2809  CA  PRO H 149      15.729  51.608  66.723  1.00 13.57           C  
ATOM   2810  C   PRO H 149      14.204  51.789  66.666  1.00 16.26           C  
ATOM   2811  O   PRO H 149      13.693  52.842  66.246  1.00 16.14           O  
ATOM   2812  CB  PRO H 149      16.271  51.465  68.143  1.00 12.91           C  
ATOM   2813  CG  PRO H 149      16.495  52.887  68.542  1.00 11.14           C  
ATOM   2814  CD  PRO H 149      17.151  53.436  67.282  1.00 12.14           C  
ATOM   2815  N   VAL H 150      13.473  50.723  67.010  1.00 14.46           N  
ATOM   2816  CA  VAL H 150      12.007  50.748  67.119  1.00 13.05           C  
ATOM   2817  C   VAL H 150      11.820  49.921  68.391  1.00 11.54           C  
ATOM   2818  O   VAL H 150      12.546  48.939  68.586  1.00 12.19           O  
ATOM   2819  CB  VAL H 150      11.333  50.076  65.834  1.00 10.77           C  
ATOM   2820  CG1 VAL H 150      10.635  48.791  66.076  1.00 10.33           C  
ATOM   2821  CG2 VAL H 150      10.189  50.949  65.381  1.00  7.32           C  
ATOM   2822  N   THR H 151      10.946  50.276  69.309  1.00 10.15           N  
ATOM   2823  CA  THR H 151      10.679  49.442  70.448  1.00  4.99           C  
ATOM   2824  C   THR H 151       9.263  48.975  70.276  1.00  7.32           C  
ATOM   2825  O   THR H 151       8.354  49.751  69.976  1.00  9.25           O  
ATOM   2826  CB  THR H 151      10.873  50.283  71.690  1.00  7.48           C  
ATOM   2827  OG1 THR H 151      12.278  50.424  71.703  1.00 14.70           O  
ATOM   2828  CG2 THR H 151      10.425  49.713  73.025  1.00  9.51           C  
ATOM   2829  N   VAL H 152       9.079  47.682  70.495  1.00  7.68           N  
ATOM   2830  CA  VAL H 152       7.784  47.024  70.441  1.00  6.93           C  
ATOM   2831  C   VAL H 152       7.532  46.515  71.854  1.00  5.84           C  
ATOM   2832  O   VAL H 152       8.482  46.033  72.477  1.00  6.21           O  
ATOM   2833  CB  VAL H 152       7.796  45.808  69.520  1.00  6.52           C  
ATOM   2834  CG1 VAL H 152       6.375  45.307  69.337  1.00  2.00           C  
ATOM   2835  CG2 VAL H 152       8.483  46.158  68.228  1.00  5.71           C  
ATOM   2836  N   THR H 153       6.337  46.649  72.382  1.00  3.79           N  
ATOM   2837  CA  THR H 153       5.933  46.054  73.631  1.00  6.17           C  
ATOM   2838  C   THR H 153       4.492  45.569  73.366  1.00  6.79           C  
ATOM   2839  O   THR H 153       3.852  45.836  72.328  1.00  6.63           O  
ATOM   2840  CB  THR H 153       5.930  47.074  74.856  1.00  5.48           C  
ATOM   2841  OG1 THR H 153       5.207  48.251  74.501  1.00  7.27           O  
ATOM   2842  CG2 THR H 153       7.309  47.441  75.273  1.00  2.00           C  
ATOM   2843  N   TRP H 154       3.960  44.862  74.346  1.00  8.17           N  
ATOM   2844  CA  TRP H 154       2.637  44.268  74.308  1.00  9.70           C  
ATOM   2845  C   TRP H 154       2.003  44.747  75.598  1.00  8.93           C  
ATOM   2846  O   TRP H 154       2.598  44.659  76.673  1.00 11.23           O  
ATOM   2847  CB  TRP H 154       2.783  42.739  74.247  1.00  8.55           C  
ATOM   2848  CG  TRP H 154       3.228  42.265  72.849  1.00  6.60           C  
ATOM   2849  CD1 TRP H 154       4.536  41.986  72.529  1.00  4.49           C  
ATOM   2850  CD2 TRP H 154       2.386  42.106  71.780  1.00  3.51           C  
ATOM   2851  NE1 TRP H 154       4.508  41.661  71.249  1.00  7.28           N  
ATOM   2852  CE2 TRP H 154       3.251  41.725  70.774  1.00  2.00           C  
ATOM   2853  CE3 TRP H 154       1.026  42.239  71.564  1.00  2.00           C  
ATOM   2854  CZ2 TRP H 154       2.765  41.470  69.515  1.00  2.03           C  
ATOM   2855  CZ3 TRP H 154       0.534  41.975  70.300  1.00  3.69           C  
ATOM   2856  CH2 TRP H 154       1.395  41.594  69.282  1.00  5.09           C  
ATOM   2857  N   ASN H 155       0.863  45.410  75.482  1.00  8.29           N  
ATOM   2858  CA  ASN H 155       0.113  45.994  76.577  1.00  8.95           C  
ATOM   2859  C   ASN H 155       0.981  46.850  77.501  1.00 10.80           C  
ATOM   2860  O   ASN H 155       1.122  46.679  78.724  1.00 10.53           O  
ATOM   2861  CB  ASN H 155      -0.596  44.879  77.384  1.00  7.97           C  
ATOM   2862  CG  ASN H 155      -1.717  44.202  76.631  1.00  4.97           C  
ATOM   2863  OD1 ASN H 155      -2.148  44.630  75.555  1.00  6.30           O  
ATOM   2864  ND2 ASN H 155      -2.228  43.087  77.131  1.00  8.15           N  
ATOM   2865  N   SER H 156       1.616  47.781  76.806  1.00 11.40           N  
ATOM   2866  CA  SER H 156       2.562  48.719  77.356  1.00 14.39           C  
ATOM   2867  C   SER H 156       3.497  48.029  78.338  1.00 16.80           C  
ATOM   2868  O   SER H 156       3.737  48.488  79.464  1.00 21.56           O  
ATOM   2869  CB  SER H 156       1.815  49.872  78.029  1.00 15.89           C  
ATOM   2870  OG  SER H 156       1.101  50.684  77.101  1.00 18.61           O  
ATOM   2871  N   GLY H 157       3.930  46.832  77.934  1.00 13.94           N  
ATOM   2872  CA  GLY H 157       4.939  46.171  78.714  1.00 13.87           C  
ATOM   2873  C   GLY H 157       4.372  45.320  79.803  1.00 11.97           C  
ATOM   2874  O   GLY H 157       5.143  44.511  80.289  1.00 12.93           O  
ATOM   2875  N   SER H 158       3.111  45.332  80.223  1.00 12.80           N  
ATOM   2876  CA  SER H 158       2.747  44.376  81.266  1.00 14.77           C  
ATOM   2877  C   SER H 158       2.609  42.956  80.755  1.00 16.36           C  
ATOM   2878  O   SER H 158       2.326  42.035  81.516  1.00 17.55           O  
ATOM   2879  CB  SER H 158       1.451  44.760  81.988  1.00 11.49           C  
ATOM   2880  OG  SER H 158       0.325  44.963  81.167  1.00 14.08           O  
ATOM   2881  N   LEU H 159       2.866  42.691  79.486  1.00 20.18           N  
ATOM   2882  CA  LEU H 159       2.736  41.365  78.937  1.00 21.01           C  
ATOM   2883  C   LEU H 159       4.102  41.193  78.355  1.00 20.63           C  
ATOM   2884  O   LEU H 159       4.435  41.639  77.251  1.00 23.05           O  
ATOM   2885  CB  LEU H 159       1.625  41.367  77.875  1.00 22.80           C  
ATOM   2886  CG  LEU H 159       0.961  40.052  77.497  1.00 23.65           C  
ATOM   2887  CD1 LEU H 159       0.634  39.199  78.721  1.00 22.62           C  
ATOM   2888  CD2 LEU H 159      -0.305  40.387  76.767  1.00 22.07           C  
ATOM   2889  N   SER H 160       4.898  40.695  79.271  1.00 17.94           N  
ATOM   2890  CA  SER H 160       6.278  40.374  79.021  1.00 17.78           C  
ATOM   2891  C   SER H 160       6.523  38.931  78.569  1.00 17.54           C  
ATOM   2892  O   SER H 160       7.273  38.687  77.622  1.00 20.68           O  
ATOM   2893  CB  SER H 160       7.008  40.710  80.310  1.00 18.53           C  
ATOM   2894  OG  SER H 160       6.112  40.552  81.433  1.00 26.35           O  
ATOM   2895  N   SER H 161       5.957  37.910  79.210  1.00 16.23           N  
ATOM   2896  CA  SER H 161       6.142  36.489  78.862  1.00 11.14           C  
ATOM   2897  C   SER H 161       5.646  36.021  77.504  1.00  6.16           C  
ATOM   2898  O   SER H 161       4.647  36.488  77.000  1.00  6.27           O  
ATOM   2899  CB  SER H 161       5.450  35.649  79.948  1.00  9.21           C  
ATOM   2900  OG  SER H 161       6.084  36.068  81.145  1.00 14.71           O  
ATOM   2901  N   GLY H 162       6.221  35.002  76.924  1.00  3.46           N  
ATOM   2902  CA  GLY H 162       5.743  34.496  75.654  1.00  5.34           C  
ATOM   2903  C   GLY H 162       6.028  35.384  74.444  1.00  5.37           C  
ATOM   2904  O   GLY H 162       5.494  35.099  73.361  1.00  3.98           O  
ATOM   2905  N   VAL H 163       6.856  36.425  74.597  1.00  2.89           N  
ATOM   2906  CA  VAL H 163       7.046  37.430  73.549  1.00  6.21           C  
ATOM   2907  C   VAL H 163       8.305  37.182  72.739  1.00  9.00           C  
ATOM   2908  O   VAL H 163       9.266  36.587  73.282  1.00  9.00           O  
ATOM   2909  CB  VAL H 163       7.096  38.794  74.230  1.00  3.82           C  
ATOM   2910  CG1 VAL H 163       7.516  39.889  73.309  1.00  5.30           C  
ATOM   2911  CG2 VAL H 163       5.709  39.138  74.696  1.00  3.26           C  
ATOM   2912  N   HIS H 164       8.336  37.527  71.436  1.00  9.17           N  
ATOM   2913  CA  HIS H 164       9.598  37.455  70.706  1.00 11.82           C  
ATOM   2914  C   HIS H 164       9.581  38.475  69.628  1.00  8.76           C  
ATOM   2915  O   HIS H 164       8.653  38.491  68.828  1.00 11.51           O  
ATOM   2916  CB  HIS H 164       9.917  36.158  69.930  1.00 13.89           C  
ATOM   2917  CG  HIS H 164       9.808  34.801  70.612  1.00 16.76           C  
ATOM   2918  ND1 HIS H 164      10.607  34.216  71.500  1.00 16.70           N  
ATOM   2919  CD2 HIS H 164       8.787  33.926  70.338  1.00 16.66           C  
ATOM   2920  CE1 HIS H 164      10.108  33.030  71.762  1.00 17.68           C  
ATOM   2921  NE2 HIS H 164       9.014  32.866  71.063  1.00 20.98           N  
ATOM   2922  N   THR H 165      10.605  39.290  69.577  1.00  9.88           N  
ATOM   2923  CA  THR H 165      10.734  40.258  68.508  1.00  9.52           C  
ATOM   2924  C   THR H 165      11.911  39.785  67.666  1.00  6.15           C  
ATOM   2925  O   THR H 165      12.955  39.453  68.200  1.00  7.27           O  
ATOM   2926  CB  THR H 165      10.966  41.622  69.127  1.00 10.58           C  
ATOM   2927  OG1 THR H 165       9.931  41.866  70.110  1.00 15.74           O  
ATOM   2928  CG2 THR H 165      10.976  42.661  68.036  1.00 11.17           C  
ATOM   2929  N   PHE H 166      11.775  39.643  66.381  1.00  2.43           N  
ATOM   2930  CA  PHE H 166      12.882  39.141  65.604  1.00  5.82           C  
ATOM   2931  C   PHE H 166      13.695  40.350  65.213  1.00  7.84           C  
ATOM   2932  O   PHE H 166      13.132  41.460  65.171  1.00  8.97           O  
ATOM   2933  CB  PHE H 166      12.337  38.394  64.405  1.00  2.41           C  
ATOM   2934  CG  PHE H 166      11.565  37.224  64.977  1.00  3.48           C  
ATOM   2935  CD1 PHE H 166      12.248  36.082  65.340  1.00  2.00           C  
ATOM   2936  CD2 PHE H 166      10.205  37.328  65.178  1.00  6.41           C  
ATOM   2937  CE1 PHE H 166      11.569  35.041  65.908  1.00  2.02           C  
ATOM   2938  CE2 PHE H 166       9.537  36.273  65.758  1.00 10.24           C  
ATOM   2939  CZ  PHE H 166      10.217  35.131  66.122  1.00  6.40           C  
ATOM   2940  N   PRO H 167      15.010  40.261  65.051  1.00  7.44           N  
ATOM   2941  CA  PRO H 167      15.823  41.345  64.547  1.00  9.69           C  
ATOM   2942  C   PRO H 167      15.270  41.968  63.282  1.00 11.74           C  
ATOM   2943  O   PRO H 167      14.692  41.247  62.452  1.00 14.43           O  
ATOM   2944  CB  PRO H 167      17.177  40.711  64.363  1.00  8.50           C  
ATOM   2945  CG  PRO H 167      16.919  39.258  64.251  1.00  8.02           C  
ATOM   2946  CD  PRO H 167      15.832  39.105  65.321  1.00  8.98           C  
ATOM   2947  N   ALA H 168      15.368  43.292  63.142  1.00 12.91           N  
ATOM   2948  CA  ALA H 168      15.010  43.968  61.877  1.00 13.87           C  
ATOM   2949  C   ALA H 168      15.816  43.524  60.641  1.00 13.32           C  
ATOM   2950  O   ALA H 168      17.011  43.219  60.694  1.00 12.64           O  
ATOM   2951  CB  ALA H 168      15.222  45.490  61.940  1.00 11.37           C  
ATOM   2952  N   VAL H 169      15.196  43.380  59.479  1.00 15.29           N  
ATOM   2953  CA  VAL H 169      15.982  43.112  58.287  1.00 16.17           C  
ATOM   2954  C   VAL H 169      15.842  44.383  57.450  1.00 16.22           C  
ATOM   2955  O   VAL H 169      14.891  45.150  57.535  1.00 13.33           O  
ATOM   2956  CB  VAL H 169      15.440  41.852  57.552  1.00 16.69           C  
ATOM   2957  CG1 VAL H 169      16.048  41.661  56.169  1.00 14.49           C  
ATOM   2958  CG2 VAL H 169      15.879  40.638  58.357  1.00 14.31           C  
ATOM   2959  N   LEU H 170      16.893  44.654  56.731  1.00 18.37           N  
ATOM   2960  CA  LEU H 170      16.955  45.810  55.901  1.00 22.11           C  
ATOM   2961  C   LEU H 170      16.575  45.293  54.547  1.00 25.66           C  
ATOM   2962  O   LEU H 170      17.047  44.212  54.192  1.00 31.03           O  
ATOM   2963  CB  LEU H 170      18.354  46.305  55.916  1.00 18.88           C  
ATOM   2964  CG  LEU H 170      18.697  47.610  55.279  1.00 20.36           C  
ATOM   2965  CD1 LEU H 170      17.803  48.724  55.778  1.00 15.54           C  
ATOM   2966  CD2 LEU H 170      20.163  47.869  55.595  1.00 21.02           C  
ATOM   2967  N   GLN H 171      15.710  45.935  53.794  1.00 26.50           N  
ATOM   2968  CA  GLN H 171      15.480  45.540  52.423  1.00 30.00           C  
ATOM   2969  C   GLN H 171      14.907  46.820  51.847  1.00 30.81           C  
ATOM   2970  O   GLN H 171      13.887  47.365  52.297  1.00 29.55           O  
ATOM   2971  CB  GLN H 171      14.508  44.358  52.364  1.00 32.94           C  
ATOM   2972  CG  GLN H 171      13.140  44.584  52.987  1.00 36.28           C  
ATOM   2973  CD  GLN H 171      12.069  43.931  52.138  1.00 38.20           C  
ATOM   2974  OE1 GLN H 171      12.376  43.222  51.176  1.00 39.33           O  
ATOM   2975  NE2 GLN H 171      10.793  44.115  52.478  1.00 40.19           N  
ATOM   2976  N   SER H 172      15.694  47.320  50.892  1.00 32.32           N  
ATOM   2977  CA  SER H 172      15.590  48.648  50.272  1.00 34.77           C  
ATOM   2978  C   SER H 172      16.433  49.471  51.250  1.00 33.03           C  
ATOM   2979  O   SER H 172      17.387  48.941  51.839  1.00 31.67           O  
ATOM   2980  CB  SER H 172      14.137  49.255  50.243  1.00 33.85           C  
ATOM   2981  OG  SER H 172      13.196  48.254  49.884  1.00 41.17           O  
ATOM   2982  N   ASP H 173      16.071  50.757  51.400  1.00 33.89           N  
ATOM   2983  CA  ASP H 173      16.575  51.678  52.407  1.00 32.42           C  
ATOM   2984  C   ASP H 173      15.873  51.402  53.745  1.00 29.21           C  
ATOM   2985  O   ASP H 173      16.271  51.984  54.765  1.00 28.66           O  
ATOM   2986  CB  ASP H 173      16.272  53.123  51.942  1.00 35.12           C  
ATOM   2987  CG  ASP H 173      16.621  54.262  52.923  1.00 40.07           C  
ATOM   2988  OD1 ASP H 173      17.799  54.344  53.291  1.00 40.54           O  
ATOM   2989  OD2 ASP H 173      15.727  55.044  53.318  1.00 38.10           O  
ATOM   2990  N   LEU H 174      14.872  50.500  53.755  1.00 22.92           N  
ATOM   2991  CA  LEU H 174      13.967  50.401  54.882  1.00 17.85           C  
ATOM   2992  C   LEU H 174      14.071  49.121  55.696  1.00 16.00           C  
ATOM   2993  O   LEU H 174      14.486  48.078  55.185  1.00 10.93           O  
ATOM   2994  CB  LEU H 174      12.579  50.581  54.302  1.00 15.92           C  
ATOM   2995  CG  LEU H 174      12.280  51.846  53.480  1.00 14.29           C  
ATOM   2996  CD1 LEU H 174      10.882  51.729  52.861  1.00 14.81           C  
ATOM   2997  CD2 LEU H 174      12.382  53.077  54.364  1.00 11.22           C  
ATOM   2998  N   TYR H 175      13.690  49.193  56.964  1.00 14.22           N  
ATOM   2999  CA  TYR H 175      13.661  48.015  57.841  1.00 13.22           C  
ATOM   3000  C   TYR H 175      12.266  47.409  58.032  1.00 11.50           C  
ATOM   3001  O   TYR H 175      11.211  48.065  57.826  1.00  9.03           O  
ATOM   3002  CB  TYR H 175      14.232  48.369  59.243  1.00 13.40           C  
ATOM   3003  CG  TYR H 175      15.712  48.777  59.281  1.00 12.14           C  
ATOM   3004  CD1 TYR H 175      16.112  50.105  59.090  1.00 11.66           C  
ATOM   3005  CD2 TYR H 175      16.662  47.778  59.471  1.00 14.52           C  
ATOM   3006  CE1 TYR H 175      17.471  50.423  59.079  1.00 12.49           C  
ATOM   3007  CE2 TYR H 175      18.010  48.078  59.453  1.00 16.23           C  
ATOM   3008  CZ  TYR H 175      18.408  49.397  59.251  1.00 16.46           C  
ATOM   3009  OH  TYR H 175      19.767  49.657  59.170  1.00 15.22           O  
ATOM   3010  N   THR H 176      12.221  46.115  58.360  1.00  7.98           N  
ATOM   3011  CA  THR H 176      11.003  45.469  58.788  1.00  5.42           C  
ATOM   3012  C   THR H 176      11.292  44.512  59.946  1.00  6.17           C  
ATOM   3013  O   THR H 176      12.389  43.946  59.999  1.00  3.74           O  
ATOM   3014  CB  THR H 176      10.351  44.674  57.640  1.00  6.80           C  
ATOM   3015  OG1 THR H 176      10.095  45.593  56.605  1.00  5.56           O  
ATOM   3016  CG2 THR H 176       9.023  44.012  58.048  1.00  2.00           C  
ATOM   3017  N   LEU H 177      10.362  44.279  60.888  1.00  7.70           N  
ATOM   3018  CA  LEU H 177      10.574  43.325  61.987  1.00  8.26           C  
ATOM   3019  C   LEU H 177       9.203  42.884  62.443  1.00  5.14           C  
ATOM   3020  O   LEU H 177       8.229  43.615  62.236  1.00  2.27           O  
ATOM   3021  CB  LEU H 177      11.340  43.932  63.245  1.00  5.84           C  
ATOM   3022  CG  LEU H 177      10.802  44.931  64.305  1.00  7.60           C  
ATOM   3023  CD1 LEU H 177       9.671  44.328  65.175  1.00  3.14           C  
ATOM   3024  CD2 LEU H 177      11.941  45.245  65.296  1.00  3.51           C  
ATOM   3025  N   SER H 178       9.154  41.718  63.080  1.00  5.03           N  
ATOM   3026  CA  SER H 178       7.927  41.163  63.599  1.00  6.42           C  
ATOM   3027  C   SER H 178       8.063  40.987  65.106  1.00  5.35           C  
ATOM   3028  O   SER H 178       9.193  40.926  65.604  1.00  3.34           O  
ATOM   3029  CB  SER H 178       7.691  39.841  62.911  1.00  9.34           C  
ATOM   3030  OG  SER H 178       8.905  39.197  62.505  1.00 16.44           O  
ATOM   3031  N   SER H 179       6.956  40.969  65.846  1.00  4.10           N  
ATOM   3032  CA  SER H 179       7.000  40.605  67.245  1.00  6.09           C  
ATOM   3033  C   SER H 179       5.826  39.627  67.462  1.00  7.80           C  
ATOM   3034  O   SER H 179       4.762  39.773  66.815  1.00  5.71           O  
ATOM   3035  CB  SER H 179       6.838  41.862  68.092  1.00  9.83           C  
ATOM   3036  OG  SER H 179       7.030  41.639  69.490  1.00 14.28           O  
ATOM   3037  N   SER H 180       5.943  38.622  68.343  1.00  5.71           N  
ATOM   3038  CA  SER H 180       4.826  37.705  68.545  1.00  4.82           C  
ATOM   3039  C   SER H 180       4.563  37.502  70.031  1.00  4.26           C  
ATOM   3040  O   SER H 180       5.533  37.552  70.804  1.00  5.41           O  
ATOM   3041  CB  SER H 180       5.116  36.334  67.908  1.00  4.52           C  
ATOM   3042  OG  SER H 180       6.263  35.640  68.427  1.00  2.77           O  
ATOM   3043  N   VAL H 181       3.343  37.204  70.464  1.00  3.84           N  
ATOM   3044  CA  VAL H 181       3.079  36.986  71.863  1.00  3.25           C  
ATOM   3045  C   VAL H 181       2.160  35.782  71.924  1.00  2.46           C  
ATOM   3046  O   VAL H 181       1.258  35.637  71.087  1.00  2.43           O  
ATOM   3047  CB  VAL H 181       2.463  38.304  72.433  1.00  2.97           C  
ATOM   3048  CG1 VAL H 181       1.082  38.638  71.869  1.00  3.17           C  
ATOM   3049  CG2 VAL H 181       2.371  38.132  73.915  1.00  4.34           C  
ATOM   3050  N   THR H 182       2.443  34.837  72.814  1.00  5.14           N  
ATOM   3051  CA  THR H 182       1.578  33.697  72.997  1.00  5.05           C  
ATOM   3052  C   THR H 182       0.904  33.842  74.323  1.00  5.62           C  
ATOM   3053  O   THR H 182       1.554  33.970  75.358  1.00 11.46           O  
ATOM   3054  CB  THR H 182       2.345  32.405  72.987  1.00  3.59           C  
ATOM   3055  OG1 THR H 182       3.123  32.343  71.790  1.00  5.84           O  
ATOM   3056  CG2 THR H 182       1.377  31.236  73.049  1.00  2.00           C  
ATOM   3057  N   VAL H 183      -0.410  33.774  74.286  1.00  9.95           N  
ATOM   3058  CA  VAL H 183      -1.310  33.978  75.414  1.00  9.57           C  
ATOM   3059  C   VAL H 183      -2.227  32.733  75.484  1.00 12.70           C  
ATOM   3060  O   VAL H 183      -2.242  31.943  74.519  1.00  8.24           O  
ATOM   3061  CB  VAL H 183      -1.970  35.372  75.071  1.00 10.22           C  
ATOM   3062  CG1 VAL H 183      -3.477  35.488  75.258  1.00  3.78           C  
ATOM   3063  CG2 VAL H 183      -1.217  36.356  75.995  1.00  6.80           C  
ATOM   3064  N   PRO H 184      -2.884  32.459  76.640  1.00 11.56           N  
ATOM   3065  CA  PRO H 184      -3.908  31.451  76.809  1.00 10.43           C  
ATOM   3066  C   PRO H 184      -5.168  31.658  75.972  1.00 11.38           C  
ATOM   3067  O   PRO H 184      -5.746  32.733  75.978  1.00 13.20           O  
ATOM   3068  CB  PRO H 184      -4.166  31.480  78.308  1.00 11.63           C  
ATOM   3069  CG  PRO H 184      -2.851  31.869  78.939  1.00  8.23           C  
ATOM   3070  CD  PRO H 184      -2.492  32.975  77.965  1.00 12.23           C  
ATOM   3071  N   SER H 185      -5.695  30.673  75.271  1.00 10.08           N  
ATOM   3072  CA  SER H 185      -6.866  30.797  74.447  1.00 10.37           C  
ATOM   3073  C   SER H 185      -8.058  31.405  75.141  1.00 13.48           C  
ATOM   3074  O   SER H 185      -8.648  32.326  74.591  1.00 16.36           O  
ATOM   3075  CB  SER H 185      -7.210  29.432  73.946  1.00 14.20           C  
ATOM   3076  OG  SER H 185      -6.061  28.618  73.689  1.00 14.67           O  
ATOM   3077  N   SER H 186      -8.392  30.972  76.364  1.00 13.42           N  
ATOM   3078  CA  SER H 186      -9.522  31.516  77.091  1.00 13.59           C  
ATOM   3079  C   SER H 186      -9.447  32.977  77.495  1.00 15.29           C  
ATOM   3080  O   SER H 186     -10.474  33.509  77.912  1.00 17.69           O  
ATOM   3081  CB  SER H 186      -9.761  30.701  78.345  1.00 14.83           C  
ATOM   3082  OG  SER H 186      -8.587  30.543  79.147  1.00 19.29           O  
ATOM   3083  N   PRO H 187      -8.259  33.585  77.617  1.00 15.04           N  
ATOM   3084  CA  PRO H 187      -7.957  34.970  77.301  1.00 14.83           C  
ATOM   3085  C   PRO H 187      -8.153  35.733  75.981  1.00 14.64           C  
ATOM   3086  O   PRO H 187      -8.732  36.820  76.048  1.00 16.12           O  
ATOM   3087  CB  PRO H 187      -6.544  35.038  77.797  1.00 15.79           C  
ATOM   3088  CG  PRO H 187      -6.700  34.495  79.181  1.00 13.98           C  
ATOM   3089  CD  PRO H 187      -7.379  33.233  78.727  1.00 16.38           C  
ATOM   3090  N   ARG H 188      -7.770  35.371  74.759  1.00 13.92           N  
ATOM   3091  CA  ARG H 188      -7.973  36.288  73.646  1.00 13.14           C  
ATOM   3092  C   ARG H 188      -9.291  35.849  73.044  1.00 12.66           C  
ATOM   3093  O   ARG H 188      -9.472  34.643  72.908  1.00 14.34           O  
ATOM   3094  CB  ARG H 188      -6.830  36.166  72.611  1.00 14.53           C  
ATOM   3095  CG  ARG H 188      -6.267  37.479  72.028  1.00 16.08           C  
ATOM   3096  CD  ARG H 188      -7.088  38.443  71.133  1.00 16.78           C  
ATOM   3097  NE  ARG H 188      -7.306  38.182  69.697  1.00 19.91           N  
ATOM   3098  CZ  ARG H 188      -7.569  37.015  69.050  1.00 17.51           C  
ATOM   3099  NH1 ARG H 188      -7.657  35.816  69.603  1.00 11.22           N  
ATOM   3100  NH2 ARG H 188      -7.743  37.062  67.734  1.00 16.72           N  
ATOM   3101  N   PRO H 189     -10.262  36.680  72.646  1.00 10.00           N  
ATOM   3102  CA  PRO H 189     -10.254  38.119  72.817  1.00 10.17           C  
ATOM   3103  C   PRO H 189     -10.801  38.670  74.108  1.00 10.61           C  
ATOM   3104  O   PRO H 189     -10.955  39.884  74.166  1.00 12.69           O  
ATOM   3105  CB  PRO H 189     -11.029  38.643  71.638  1.00  9.74           C  
ATOM   3106  CG  PRO H 189     -12.096  37.572  71.481  1.00 11.14           C  
ATOM   3107  CD  PRO H 189     -11.259  36.296  71.655  1.00  8.32           C  
ATOM   3108  N   SER H 190     -11.098  37.915  75.146  1.00 13.27           N  
ATOM   3109  CA  SER H 190     -11.753  38.463  76.342  1.00 17.71           C  
ATOM   3110  C   SER H 190     -10.934  39.630  76.929  1.00 18.24           C  
ATOM   3111  O   SER H 190     -11.349  40.791  77.057  1.00 18.47           O  
ATOM   3112  CB  SER H 190     -11.922  37.289  77.344  1.00 19.39           C  
ATOM   3113  OG  SER H 190     -11.535  36.021  76.778  1.00 25.47           O  
ATOM   3114  N   GLU H 191      -9.653  39.302  77.092  1.00 18.34           N  
ATOM   3115  CA  GLU H 191      -8.627  40.160  77.649  1.00 16.57           C  
ATOM   3116  C   GLU H 191      -7.747  40.679  76.507  1.00 16.14           C  
ATOM   3117  O   GLU H 191      -7.027  39.946  75.829  1.00 16.51           O  
ATOM   3118  CB  GLU H 191      -7.926  39.277  78.668  1.00 13.97           C  
ATOM   3119  CG  GLU H 191      -8.614  39.234  80.026  1.00 17.00           C  
ATOM   3120  CD  GLU H 191      -8.018  38.227  80.975  1.00 20.83           C  
ATOM   3121  OE1 GLU H 191      -6.831  38.309  81.296  1.00 23.25           O  
ATOM   3122  OE2 GLU H 191      -8.750  37.339  81.393  1.00 24.48           O  
ATOM   3123  N   THR H 192      -7.956  41.959  76.222  1.00 14.57           N  
ATOM   3124  CA  THR H 192      -7.335  42.679  75.128  1.00 11.84           C  
ATOM   3125  C   THR H 192      -5.842  42.566  75.020  1.00 11.52           C  
ATOM   3126  O   THR H 192      -5.152  42.816  76.006  1.00 11.16           O  
ATOM   3127  CB  THR H 192      -7.698  44.182  75.222  1.00 10.35           C  
ATOM   3128  OG1 THR H 192      -9.119  44.287  75.175  1.00 13.06           O  
ATOM   3129  CG2 THR H 192      -7.193  44.980  74.066  1.00 13.04           C  
ATOM   3130  N   VAL H 193      -5.361  42.266  73.807  1.00  9.39           N  
ATOM   3131  CA  VAL H 193      -3.932  42.231  73.526  1.00  7.82           C  
ATOM   3132  C   VAL H 193      -3.636  43.416  72.580  1.00  6.14           C  
ATOM   3133  O   VAL H 193      -4.214  43.525  71.498  1.00  4.33           O  
ATOM   3134  CB  VAL H 193      -3.566  40.852  72.875  1.00  4.94           C  
ATOM   3135  CG1 VAL H 193      -2.070  40.811  72.595  1.00  2.00           C  
ATOM   3136  CG2 VAL H 193      -3.979  39.684  73.801  1.00  2.00           C  
ATOM   3137  N   THR H 194      -2.745  44.340  72.919  1.00  5.35           N  
ATOM   3138  CA  THR H 194      -2.430  45.445  72.043  1.00  4.56           C  
ATOM   3139  C   THR H 194      -0.925  45.418  71.892  1.00  4.62           C  
ATOM   3140  O   THR H 194      -0.159  45.179  72.821  1.00  7.29           O  
ATOM   3141  CB  THR H 194      -2.834  46.792  72.646  1.00  4.25           C  
ATOM   3142  OG1 THR H 194      -4.240  46.729  72.943  1.00  8.83           O  
ATOM   3143  CG2 THR H 194      -2.484  47.952  71.711  1.00  2.57           C  
ATOM   3144  N   CYS H 195      -0.517  45.637  70.666  1.00  4.42           N  
ATOM   3145  CA  CYS H 195       0.871  45.818  70.297  1.00  4.75           C  
ATOM   3146  C   CYS H 195       1.229  47.304  70.345  1.00  2.21           C  
ATOM   3147  O   CYS H 195       0.419  48.091  69.867  1.00  4.62           O  
ATOM   3148  CB  CYS H 195       0.895  45.218  68.967  1.00  4.07           C  
ATOM   3149  SG  CYS H 195       2.377  45.643  68.142  1.00 16.23           S  
ATOM   3150  N   ASN H 196       2.329  47.808  70.921  1.00  3.31           N  
ATOM   3151  CA  ASN H 196       2.641  49.247  70.990  1.00  4.04           C  
ATOM   3152  C   ASN H 196       3.993  49.425  70.340  1.00  5.03           C  
ATOM   3153  O   ASN H 196       4.909  48.673  70.687  1.00  4.79           O  
ATOM   3154  CB  ASN H 196       2.801  49.798  72.420  1.00  2.53           C  
ATOM   3155  CG  ASN H 196       1.692  49.396  73.357  1.00  2.04           C  
ATOM   3156  OD1 ASN H 196       1.938  48.665  74.283  1.00  5.31           O  
ATOM   3157  ND2 ASN H 196       0.411  49.682  73.239  1.00  7.26           N  
ATOM   3158  N   VAL H 197       4.198  50.350  69.410  1.00  3.45           N  
ATOM   3159  CA  VAL H 197       5.481  50.466  68.734  1.00  6.02           C  
ATOM   3160  C   VAL H 197       5.874  51.935  68.734  1.00  3.53           C  
ATOM   3161  O   VAL H 197       5.173  52.799  68.190  1.00  2.00           O  
ATOM   3162  CB  VAL H 197       5.333  49.904  67.278  1.00  8.20           C  
ATOM   3163  CG1 VAL H 197       6.574  50.285  66.485  1.00 10.30           C  
ATOM   3164  CG2 VAL H 197       5.206  48.374  67.257  1.00  5.23           C  
ATOM   3165  N   ALA H 198       6.994  52.247  69.342  1.00  3.96           N  
ATOM   3166  CA  ALA H 198       7.448  53.635  69.431  1.00  2.00           C  
ATOM   3167  C   ALA H 198       8.643  53.711  68.521  1.00  2.00           C  
ATOM   3168  O   ALA H 198       9.478  52.838  68.591  1.00  2.00           O  
ATOM   3169  CB  ALA H 198       7.917  53.955  70.802  1.00  2.00           C  
ATOM   3170  N   HIS H 199       8.805  54.662  67.627  1.00  6.16           N  
ATOM   3171  CA  HIS H 199       9.991  54.762  66.768  1.00  5.46           C  
ATOM   3172  C   HIS H 199      10.483  56.157  67.159  1.00  7.40           C  
ATOM   3173  O   HIS H 199       9.886  57.169  66.756  1.00 10.31           O  
ATOM   3174  CB  HIS H 199       9.578  54.682  65.268  1.00  3.91           C  
ATOM   3175  CG  HIS H 199      10.685  54.961  64.215  1.00  4.90           C  
ATOM   3176  ND1 HIS H 199      10.607  55.766  63.142  1.00  4.23           N  
ATOM   3177  CD2 HIS H 199      11.959  54.454  64.230  1.00  2.00           C  
ATOM   3178  CE1 HIS H 199      11.766  55.759  62.530  1.00  2.00           C  
ATOM   3179  NE2 HIS H 199      12.568  54.967  63.198  1.00  2.17           N  
ATOM   3180  N   PRO H 200      11.542  56.283  67.948  1.00  9.37           N  
ATOM   3181  CA  PRO H 200      12.050  57.545  68.462  1.00  7.64           C  
ATOM   3182  C   PRO H 200      12.442  58.572  67.391  1.00  7.75           C  
ATOM   3183  O   PRO H 200      12.133  59.779  67.471  1.00  4.34           O  
ATOM   3184  CB  PRO H 200      13.236  57.135  69.336  1.00 12.70           C  
ATOM   3185  CG  PRO H 200      13.023  55.658  69.664  1.00 10.72           C  
ATOM   3186  CD  PRO H 200      12.364  55.145  68.391  1.00  9.61           C  
ATOM   3187  N   ALA H 201      13.120  58.117  66.344  1.00  5.66           N  
ATOM   3188  CA  ALA H 201      13.553  59.017  65.298  1.00  5.89           C  
ATOM   3189  C   ALA H 201      12.489  59.754  64.530  1.00  4.67           C  
ATOM   3190  O   ALA H 201      12.769  60.798  63.971  1.00  2.00           O  
ATOM   3191  CB  ALA H 201      14.365  58.308  64.264  1.00 11.30           C  
ATOM   3192  N   SER H 202      11.280  59.229  64.423  1.00  5.93           N  
ATOM   3193  CA  SER H 202      10.241  59.947  63.774  1.00  3.22           C  
ATOM   3194  C   SER H 202       9.310  60.413  64.881  1.00  4.51           C  
ATOM   3195  O   SER H 202       8.201  60.836  64.572  1.00  7.16           O  
ATOM   3196  CB  SER H 202       9.519  59.034  62.803  1.00  5.90           C  
ATOM   3197  OG  SER H 202       8.722  57.943  63.326  1.00 10.69           O  
ATOM   3198  N   SER H 203       9.606  60.363  66.179  1.00  2.54           N  
ATOM   3199  CA  SER H 203       8.659  60.757  67.238  1.00  2.00           C  
ATOM   3200  C   SER H 203       7.247  60.189  67.107  1.00  2.50           C  
ATOM   3201  O   SER H 203       6.226  60.836  67.317  1.00  4.61           O  
ATOM   3202  CB  SER H 203       8.665  62.278  67.262  1.00  4.63           C  
ATOM   3203  OG  SER H 203       9.961  62.849  67.507  1.00  6.13           O  
ATOM   3204  N   THR H 204       7.142  58.904  66.790  1.00  6.02           N  
ATOM   3205  CA  THR H 204       5.844  58.276  66.552  1.00  6.05           C  
ATOM   3206  C   THR H 204       5.622  57.129  67.533  1.00  3.49           C  
ATOM   3207  O   THR H 204       6.586  56.468  67.924  1.00  2.83           O  
ATOM   3208  CB  THR H 204       5.801  57.757  65.093  1.00  6.41           C  
ATOM   3209  OG1 THR H 204       6.109  58.878  64.274  1.00  8.76           O  
ATOM   3210  CG2 THR H 204       4.463  57.138  64.703  1.00  8.98           C  
ATOM   3211  N   LYS H 205       4.402  56.897  67.999  1.00  2.00           N  
ATOM   3212  CA  LYS H 205       4.148  55.744  68.815  1.00  2.41           C  
ATOM   3213  C   LYS H 205       2.811  55.270  68.276  1.00  4.05           C  
ATOM   3214  O   LYS H 205       1.867  56.077  68.285  1.00  5.64           O  
ATOM   3215  CB  LYS H 205       4.023  56.093  70.316  1.00  3.36           C  
ATOM   3216  CG  LYS H 205       5.225  56.794  71.048  1.00 13.11           C  
ATOM   3217  CD  LYS H 205       5.101  58.326  71.350  1.00 15.08           C  
ATOM   3218  CE  LYS H 205       5.616  59.311  70.271  1.00 14.70           C  
ATOM   3219  NZ  LYS H 205       4.936  60.590  70.271  1.00  9.41           N  
ATOM   3220  N   VAL H 206       2.687  54.062  67.731  1.00  2.00           N  
ATOM   3221  CA  VAL H 206       1.391  53.499  67.289  1.00  5.04           C  
ATOM   3222  C   VAL H 206       0.941  52.328  68.214  1.00  6.61           C  
ATOM   3223  O   VAL H 206       1.751  51.504  68.682  1.00  6.26           O  
ATOM   3224  CB  VAL H 206       1.518  52.988  65.803  1.00  3.44           C  
ATOM   3225  CG1 VAL H 206       0.199  52.424  65.269  1.00  6.53           C  
ATOM   3226  CG2 VAL H 206       1.823  54.154  64.892  1.00  3.14           C  
ATOM   3227  N   ASP H 207      -0.333  52.199  68.553  1.00  6.31           N  
ATOM   3228  CA  ASP H 207      -0.824  51.110  69.384  1.00 10.01           C  
ATOM   3229  C   ASP H 207      -1.874  50.390  68.541  1.00 10.45           C  
ATOM   3230  O   ASP H 207      -2.796  51.055  68.039  1.00  8.99           O  
ATOM   3231  CB  ASP H 207      -1.445  51.666  70.658  1.00 10.97           C  
ATOM   3232  CG  ASP H 207      -0.497  52.657  71.351  1.00 18.76           C  
ATOM   3233  OD1 ASP H 207       0.680  52.344  71.508  1.00 23.38           O  
ATOM   3234  OD2 ASP H 207      -0.905  53.765  71.705  1.00 20.79           O  
ATOM   3235  N   LYS H 208      -1.704  49.062  68.319  1.00  9.52           N  
ATOM   3236  CA  LYS H 208      -2.601  48.212  67.511  1.00  7.43           C  
ATOM   3237  C   LYS H 208      -3.241  47.122  68.313  1.00  5.53           C  
ATOM   3238  O   LYS H 208      -2.547  46.245  68.816  1.00  8.33           O  
ATOM   3239  CB  LYS H 208      -1.819  47.567  66.390  1.00  2.01           C  
ATOM   3240  CG  LYS H 208      -1.625  48.601  65.364  1.00  6.21           C  
ATOM   3241  CD  LYS H 208      -2.920  48.862  64.655  1.00  6.97           C  
ATOM   3242  CE  LYS H 208      -2.664  49.919  63.609  1.00 12.52           C  
ATOM   3243  NZ  LYS H 208      -3.794  49.953  62.683  1.00 16.63           N  
ATOM   3244  N   LYS H 209      -4.540  47.131  68.537  1.00 10.36           N  
ATOM   3245  CA  LYS H 209      -5.193  46.079  69.321  1.00  7.32           C  
ATOM   3246  C   LYS H 209      -5.524  44.921  68.405  1.00  5.60           C  
ATOM   3247  O   LYS H 209      -6.138  45.179  67.370  1.00  9.09           O  
ATOM   3248  CB  LYS H 209      -6.422  46.677  69.922  1.00  2.19           C  
ATOM   3249  CG  LYS H 209      -7.388  45.720  70.561  1.00  8.26           C  
ATOM   3250  CD  LYS H 209      -8.663  46.511  70.842  1.00 11.05           C  
ATOM   3251  CE  LYS H 209      -9.706  45.622  71.463  1.00 15.93           C  
ATOM   3252  NZ  LYS H 209     -10.877  46.402  71.803  1.00 21.85           N  
ATOM   3253  N   ILE H 210      -5.157  43.675  68.701  1.00  5.54           N  
ATOM   3254  CA  ILE H 210      -5.429  42.528  67.833  1.00  2.43           C  
ATOM   3255  C   ILE H 210      -6.858  42.116  68.039  1.00  3.57           C  
ATOM   3256  O   ILE H 210      -7.271  41.799  69.150  1.00  4.28           O  
ATOM   3257  CB  ILE H 210      -4.520  41.300  68.139  1.00  3.73           C  
ATOM   3258  CG1 ILE H 210      -3.047  41.719  68.239  1.00  3.92           C  
ATOM   3259  CG2 ILE H 210      -4.644  40.283  67.024  1.00  2.00           C  
ATOM   3260  CD1 ILE H 210      -2.493  42.467  67.041  1.00  2.45           C  
ATOM   3261  N   VAL H 211      -7.673  42.157  66.984  1.00  6.88           N  
ATOM   3262  CA  VAL H 211      -9.065  41.774  67.118  1.00  7.61           C  
ATOM   3263  C   VAL H 211      -9.315  40.557  66.255  1.00 11.29           C  
ATOM   3264  O   VAL H 211      -8.630  40.365  65.247  1.00 12.37           O  
ATOM   3265  CB  VAL H 211     -10.026  42.879  66.688  1.00  2.95           C  
ATOM   3266  CG1 VAL H 211      -9.744  44.075  67.544  1.00  6.40           C  
ATOM   3267  CG2 VAL H 211      -9.873  43.244  65.238  1.00  4.27           C  
ATOM   3268  N   PRO H 212     -10.225  39.648  66.607  1.00 15.82           N  
ATOM   3269  CA  PRO H 212     -10.610  38.553  65.732  1.00 17.70           C  
ATOM   3270  C   PRO H 212     -11.037  39.091  64.379  1.00 21.60           C  
ATOM   3271  O   PRO H 212     -11.693  40.145  64.293  1.00 22.41           O  
ATOM   3272  CB  PRO H 212     -11.680  37.911  66.511  1.00 15.62           C  
ATOM   3273  CG  PRO H 212     -11.217  38.128  67.923  1.00 13.91           C  
ATOM   3274  CD  PRO H 212     -10.977  39.605  67.856  1.00 12.24           C  
ATOM   3275  N   ARG H 213     -10.502  38.396  63.387  1.00 23.73           N  
ATOM   3276  CA  ARG H 213     -10.767  38.755  62.014  1.00 25.52           C  
ATOM   3277  C   ARG H 213     -12.010  38.005  61.541  1.00 27.94           C  
ATOM   3278  O   ARG H 213     -12.763  38.626  60.782  1.00 29.86           O  
ATOM   3279  CB  ARG H 213      -9.530  38.416  61.146  1.00 24.14           C  
ATOM   3280  CG  ARG H 213      -8.983  36.992  61.107  1.00 23.49           C  
ATOM   3281  CD  ARG H 213      -7.634  37.025  60.403  1.00 25.69           C  
ATOM   3282  NE  ARG H 213      -7.728  37.398  58.991  1.00 30.07           N  
ATOM   3283  CZ  ARG H 213      -6.722  38.003  58.310  1.00 30.74           C  
ATOM   3284  NH1 ARG H 213      -5.535  38.328  58.851  1.00 26.52           N  
ATOM   3285  NH2 ARG H 213      -6.914  38.296  57.022  1.00 30.90           N  
ATOM   3286  OXT ARG H 213     -12.232  36.845  61.959  1.00 28.02           O  
TER    3287      ARG H 213                                                      
ATOM   3288  N   VAL P   3      48.965  52.508  86.339  1.00 15.04           N  
ATOM   3289  CA  VAL P   3      48.110  51.483  85.745  1.00 13.52           C  
ATOM   3290  C   VAL P   3      47.602  52.315  84.564  1.00 11.90           C  
ATOM   3291  O   VAL P   3      47.062  53.405  84.778  1.00 12.07           O  
ATOM   3292  CB  VAL P   3      46.916  51.062  86.681  1.00 10.32           C  
ATOM   3293  CG1 VAL P   3      46.052  50.141  85.868  1.00  8.60           C  
ATOM   3294  CG2 VAL P   3      47.318  50.251  87.938  1.00  4.09           C  
ATOM   3295  N   PRO P   4      47.886  51.933  83.323  1.00 10.94           N  
ATOM   3296  CA  PRO P   4      47.530  52.683  82.117  1.00 10.85           C  
ATOM   3297  C   PRO P   4      46.061  53.071  82.125  1.00  9.91           C  
ATOM   3298  O   PRO P   4      45.248  52.233  82.505  1.00 10.36           O  
ATOM   3299  CB  PRO P   4      47.902  51.744  80.978  1.00  8.89           C  
ATOM   3300  CG  PRO P   4      49.108  51.083  81.524  1.00  2.00           C  
ATOM   3301  CD  PRO P   4      48.659  50.755  82.964  1.00  6.16           C  
ATOM   3302  N   GLY P   5      45.669  54.305  81.780  1.00  9.49           N  
ATOM   3303  CA  GLY P   5      44.253  54.652  81.758  1.00  5.10           C  
ATOM   3304  C   GLY P   5      43.574  54.632  83.101  1.00  4.43           C  
ATOM   3305  O   GLY P   5      42.401  54.301  83.084  1.00  7.95           O  
ATOM   3306  N   SER P   6      44.102  55.000  84.274  1.00  7.63           N  
ATOM   3307  CA  SER P   6      43.351  54.702  85.500  1.00  8.92           C  
ATOM   3308  C   SER P   6      43.205  55.475  86.811  1.00  6.51           C  
ATOM   3309  O   SER P   6      42.216  55.231  87.544  1.00 13.60           O  
ATOM   3310  CB  SER P   6      43.743  53.255  85.862  1.00  2.01           C  
ATOM   3311  OG  SER P   6      43.363  52.843  87.164  1.00  6.43           O  
ATOM   3312  N   GLN P   7      44.076  56.366  87.214  1.00  6.45           N  
ATOM   3313  CA  GLN P   7      44.075  56.956  88.572  1.00  8.66           C  
ATOM   3314  C   GLN P   7      44.237  55.926  89.693  1.00  9.38           C  
ATOM   3315  O   GLN P   7      44.155  56.255  90.877  1.00  8.09           O  
ATOM   3316  CB  GLN P   7      42.796  57.753  88.899  1.00  7.06           C  
ATOM   3317  CG  GLN P   7      42.787  59.147  88.348  1.00  7.53           C  
ATOM   3318  CD  GLN P   7      41.401  59.590  88.012  1.00  4.76           C  
ATOM   3319  OE1 GLN P   7      41.160  59.708  86.828  1.00 10.17           O  
ATOM   3320  NE2 GLN P   7      40.399  59.880  88.841  1.00  6.20           N  
ATOM   3321  N   HIS P   8      44.419  54.632  89.418  1.00 12.64           N  
ATOM   3322  CA  HIS P   8      44.740  53.706  90.497  1.00 16.99           C  
ATOM   3323  C   HIS P   8      46.225  53.381  90.429  1.00 14.20           C  
ATOM   3324  O   HIS P   8      46.926  53.680  89.460  1.00 15.09           O  
ATOM   3325  CB  HIS P   8      43.848  52.449  90.384  1.00 17.26           C  
ATOM   3326  CG  HIS P   8      42.449  52.910  90.707  1.00 21.67           C  
ATOM   3327  ND1 HIS P   8      41.624  53.683  89.993  1.00 24.75           N  
ATOM   3328  CD2 HIS P   8      41.833  52.639  91.902  1.00 23.33           C  
ATOM   3329  CE1 HIS P   8      40.551  53.892  90.721  1.00 21.42           C  
ATOM   3330  NE2 HIS P   8      40.689  53.260  91.865  1.00 21.72           N  
ATOM   3331  N   ILE P   9      46.665  52.833  91.548  1.00 13.91           N  
ATOM   3332  CA  ILE P   9      48.036  52.508  91.873  1.00 13.67           C  
ATOM   3333  C   ILE P   9      48.104  50.976  91.861  1.00 14.02           C  
ATOM   3334  O   ILE P   9      47.070  50.281  91.939  1.00 11.66           O  
ATOM   3335  CB  ILE P   9      48.221  53.196  93.245  1.00 16.24           C  
ATOM   3336  CG1 ILE P   9      48.407  54.689  92.975  1.00 21.34           C  
ATOM   3337  CG2 ILE P   9      49.390  52.678  94.039  1.00 18.44           C  
ATOM   3338  CD1 ILE P   9      49.760  55.085  92.320  1.00 26.64           C  
ATOM   3339  N   ASP P  10      49.312  50.439  91.721  1.00 11.05           N  
ATOM   3340  CA  ASP P  10      49.551  49.007  91.731  1.00 13.53           C  
ATOM   3341  C   ASP P  10      51.011  48.845  92.090  1.00 14.62           C  
ATOM   3342  O   ASP P  10      51.757  49.813  91.901  1.00 12.46           O  
ATOM   3343  CB  ASP P  10      49.317  48.415  90.362  1.00 15.08           C  
ATOM   3344  CG  ASP P  10      49.033  46.926  90.320  1.00 17.85           C  
ATOM   3345  OD1 ASP P  10      49.165  46.264  91.349  1.00 20.87           O  
ATOM   3346  OD2 ASP P  10      48.651  46.439  89.246  1.00 16.26           O  
ATOM   3347  N   SER P  11      51.458  47.690  92.602  1.00 15.36           N  
ATOM   3348  CA  SER P  11      52.873  47.550  92.908  1.00 17.78           C  
ATOM   3349  C   SER P  11      53.636  46.941  91.728  1.00 20.52           C  
ATOM   3350  O   SER P  11      53.058  46.290  90.855  1.00 20.66           O  
ATOM   3351  CB  SER P  11      53.016  46.690  94.167  1.00 17.64           C  
ATOM   3352  OG  SER P  11      52.114  45.569  94.227  1.00 15.67           O  
ATOM   3353  N   GLN P  12      54.943  47.184  91.643  1.00 22.31           N  
ATOM   3354  CA  GLN P  12      55.769  46.615  90.595  1.00 22.32           C  
ATOM   3355  C   GLN P  12      56.046  45.165  90.943  1.00 22.15           C  
ATOM   3356  O   GLN P  12      55.854  44.768  92.097  1.00 22.93           O  
ATOM   3357  CB  GLN P  12      57.111  47.299  90.492  1.00 22.59           C  
ATOM   3358  CG  GLN P  12      57.102  48.781  90.251  1.00 23.78           C  
ATOM   3359  CD  GLN P  12      58.552  49.184  90.173  1.00 22.71           C  
ATOM   3360  OE1 GLN P  12      59.096  49.301  89.092  1.00 23.81           O  
ATOM   3361  NE2 GLN P  12      59.278  49.316  91.277  1.00 23.40           N  
ATOM   3362  N   LYS P  13      56.593  44.429  89.980  1.00 19.93           N  
ATOM   3363  CA  LYS P  13      56.901  43.029  90.158  1.00 20.68           C  
ATOM   3364  C   LYS P  13      58.330  42.724  89.784  1.00 19.25           C  
ATOM   3365  O   LYS P  13      58.627  42.838  88.591  1.00 18.10           O  
ATOM   3366  CB  LYS P  13      55.982  42.182  89.305  1.00 21.06           C  
ATOM   3367  CG  LYS P  13      54.756  41.674  90.024  1.00 21.85           C  
ATOM   3368  CD  LYS P  13      54.058  40.654  89.118  1.00 24.57           C  
ATOM   3369  CE  LYS P  13      54.708  39.261  89.027  1.00 27.69           C  
ATOM   3370  NZ  LYS P  13      56.069  39.195  88.490  1.00 28.38           N  
ATOM   3371  N   LYS P  14      59.187  42.417  90.778  1.00 19.31           N  
ATOM   3372  CA  LYS P  14      60.576  42.054  90.506  1.00 22.55           C  
ATOM   3373  C   LYS P  14      60.675  40.683  89.865  1.00 21.97           C  
ATOM   3374  O   LYS P  14      61.549  40.518  89.023  1.00 22.98           O  
ATOM   3375  CB  LYS P  14      61.417  42.104  91.811  1.00 24.58           C  
ATOM   3376  CG  LYS P  14      62.395  40.993  92.225  1.00 26.06           C  
ATOM   3377  CD  LYS P  14      61.741  39.996  93.184  1.00 26.56           C  
ATOM   3378  CE  LYS P  14      62.691  38.910  93.698  1.00 27.97           C  
ATOM   3379  NZ  LYS P  14      62.869  37.826  92.751  1.00 27.82           N  
TER    3380      LYS P  14                                                      
HETATM 3381  C1  CIT L 212      52.361  53.247  82.227  1.00 38.63           C  
HETATM 3382  O1  CIT L 212      53.483  53.168  82.758  1.00 39.16           O  
HETATM 3383  O2  CIT L 212      51.337  53.341  82.949  1.00 36.85           O  
HETATM 3384  C2  CIT L 212      52.230  52.726  80.764  1.00 35.69           C  
HETATM 3385  C3  CIT L 212      53.486  52.672  79.885  1.00 34.00           C  
HETATM 3386  O7  CIT L 212      53.866  53.629  78.955  1.00 32.60           O  
HETATM 3387  C4  CIT L 212      52.529  51.964  78.888  1.00 31.84           C  
HETATM 3388  C5  CIT L 212      52.982  51.444  77.514  1.00 28.46           C  
HETATM 3389  O3  CIT L 212      52.240  51.659  76.546  1.00 29.09           O  
HETATM 3390  O4  CIT L 212      53.971  50.717  77.385  1.00 26.45           O  
HETATM 3391  C6  CIT L 212      54.559  51.617  80.222  1.00 34.89           C  
HETATM 3392  O5  CIT L 212      55.641  51.570  79.595  1.00 36.21           O  
HETATM 3393  O6  CIT L 212      54.288  50.707  81.001  1.00 30.97           O  
HETATM 3394  O   HOH L 213      54.424  46.613  73.864  1.00 32.57           O  
HETATM 3395  O   HOH L 214      10.169  21.330  60.635  1.00 26.35           O  
HETATM 3396  O   HOH L 215      43.645  43.767  84.737  1.00 13.31           O  
HETATM 3397  O   HOH L 216      -2.855  31.655  62.406  1.00 25.67           O  
HETATM 3398  O   HOH L 217      49.646  40.804  86.584  1.00 12.20           O  
HETATM 3399  O   HOH L 218      23.673  25.773  69.960  1.00 13.80           O  
HETATM 3400  O   HOH L 219      10.226  16.526  53.324  1.00 31.29           O  
HETATM 3401  O   HOH L 220       9.947  37.578  58.940  1.00 18.07           O  
HETATM 3402  O   HOH L 221      -5.435  26.323  42.892  1.00  7.38           O  
HETATM 3403  O   HOH L 222      23.133  34.866  78.807  1.00 26.31           O  
HETATM 3404  O   HOH L 223     -11.626  30.748  52.034  1.00 36.10           O  
HETATM 3405  O   HOH L 224       8.668  18.023  64.818  1.00 41.05           O  
HETATM 3406  O   HOH L 225     -11.905  35.437  48.053  1.00 17.57           O  
HETATM 3407  O   HOH L 226       0.542  26.058  48.906  1.00 14.68           O  
HETATM 3408  O   HOH L 227      26.744  41.277  79.455  1.00 13.69           O  
HETATM 3409  O   HOH L 228      43.498  34.870  80.991  1.00  8.43           O  
HETATM 3410  O   HOH L 229      35.914  24.646  69.782  1.00 25.73           O  
HETATM 3411  O   HOH L 230      59.940  30.392  82.734  1.00 51.40           O  
HETATM 3412  O   HOH L 231      44.016  29.213  86.167  1.00 27.35           O  
HETATM 3413  O   HOH L 232     -10.928  32.885  47.615  1.00 18.80           O  
HETATM 3414  O   HOH L 233       0.822  28.615  41.787  1.00 23.28           O  
HETATM 3415  O   HOH L 234       0.675  25.777  41.484  1.00 15.81           O  
HETATM 3416  O   HOH L 235      50.611  51.602  67.952  1.00 54.16           O  
HETATM 3417  O   HOH L 236      17.609  16.154  59.278  1.00 35.50           O  
HETATM 3418  O   HOH L 237      43.739  32.813  70.058  1.00 29.53           O  
HETATM 3419  O   HOH L 238      30.805  40.489  85.478  1.00 27.70           O  
HETATM 3420  O   HOH L 239      40.766  32.098  87.542  1.00 15.37           O  
HETATM 3421  O   HOH L 240      20.224  39.996  65.882  1.00 39.08           O  
HETATM 3422  O   HOH L 241      25.676  34.173  83.025  1.00 42.17           O  
HETATM 3423  O   HOH L 242      -9.746  30.738  46.486  1.00 13.51           O  
HETATM 3424  O   HOH L 243      31.022  30.217  78.179  1.00 51.86           O  
HETATM 3425  O   HOH L 244      50.334  54.768  71.030  1.00 31.55           O  
HETATM 3426  O   HOH L 245      28.034  35.199  83.815  1.00 22.16           O  
HETATM 3427  O   HOH L 246      -5.808  26.323  56.797  1.00 26.10           O  
HETATM 3428  O   HOH L 247      51.324  36.062  67.399  1.00 29.40           O  
HETATM 3429  O   HOH L 248      -5.738  24.349  48.159  1.00 25.43           O  
HETATM 3430  O   HOH L 249      23.281  18.469  80.553  1.00 26.27           O  
HETATM 3431  O   HOH L 250      10.000   7.376  63.885  1.00 26.26           O  
HETATM 3432  O   HOH L 251      53.839  48.765  79.250  1.00 22.11           O  
HETATM 3433  O   HOH L 252      13.684  30.938  71.045  1.00 16.59           O  
HETATM 3434  O   HOH L 253       4.800  30.598  69.176  1.00 50.79           O  
HETATM 3435  O   HOH L 254      -5.038  25.239  45.318  1.00 24.23           O  
HETATM 3436  O   HOH L 255       4.149  29.871  66.465  1.00 24.98           O  
HETATM 3437  O   HOH L 256       0.248  39.825  40.053  1.00 46.91           O  
HETATM 3438  O   HOH L 257      54.493  34.475  71.063  1.00 39.90           O  
HETATM 3439  O   HOH L 258       6.189  25.951  72.212  1.00 15.72           O  
HETATM 3440  O   HOH L 259      17.379  38.404  69.666  1.00  8.79           O  
HETATM 3441  O   HOH L 260      20.182  17.153  66.532  1.00 25.98           O  
HETATM 3442  O   HOH L 261      20.174  12.502  69.068  1.00 39.78           O  
HETATM 3443  O   HOH L 262       6.032  17.896  63.898  1.00 29.11           O  
HETATM 3444  O   HOH L 263      -8.971  52.333  50.377  1.00 35.57           O  
HETATM 3445  O   HOH L 264      41.322  27.506  72.678  1.00 41.27           O  
HETATM 3446  O   HOH L 265      43.343  43.416  68.311  1.00 36.77           O  
HETATM 3447  O   HOH L 266       0.846  32.587  39.067  1.00 41.67           O  
HETATM 3448  O   HOH L 267      12.640  30.825  77.395  1.00 47.52           O  
HETATM 3449  O   HOH L 268      40.625  27.263  69.612  1.00 21.14           O  
HETATM 3450  O   HOH L 269      11.789  14.964  55.090  1.00 31.91           O  
HETATM 3451  O   HOH L 270       4.378  39.706  44.471  1.00 26.54           O  
HETATM 3452  O   HOH L 271      54.954  35.001  75.953  1.00 46.21           O  
HETATM 3453  O   HOH L 272       7.806  11.418  55.483  1.00 24.81           O  
HETATM 3454  O   HOH L 273      41.166  49.560  70.503  1.00 13.06           O  
HETATM 3455  O   HOH L 274      -8.490  29.484  48.621  1.00 31.40           O  
HETATM 3456  O   HOH L 275      11.111  18.165  59.036  1.00 17.44           O  
HETATM 3457  O   HOH L 276      52.884  36.815  69.553  1.00 19.07           O  
HETATM 3458  O   HOH L 277      12.960  12.058  60.430  1.00 28.27           O  
HETATM 3459  O   HOH L 278      17.960  42.283  73.889  1.00 36.64           O  
HETATM 3460  O   HOH H 214      42.005  52.290  69.494  1.00 18.62           O  
HETATM 3461  O   HOH H 215      39.586  55.056  82.456  1.00  2.54           O  
HETATM 3462  O   HOH H 216      34.606  58.261  87.130  1.00  8.63           O  
HETATM 3463  O   HOH H 217      31.645  71.926  61.925  1.00 46.36           O  
HETATM 3464  O   HOH H 218      -3.450  38.350  60.337  1.00 38.45           O  
HETATM 3465  O   HOH H 219      40.757  69.340  86.811  1.00 29.90           O  
HETATM 3466  O   HOH H 220      36.280  43.713  69.324  1.00  8.68           O  
HETATM 3467  O   HOH H 221       7.037  50.315  72.256  1.00  7.03           O  
HETATM 3468  O   HOH H 222       1.676  34.595  78.122  1.00 50.52           O  
HETATM 3469  O   HOH H 223      40.120  47.101  70.216  1.00 30.74           O  
HETATM 3470  O   HOH H 224      23.322  65.326  80.319  1.00 31.94           O  
HETATM 3471  O   HOH H 225       5.576  43.932  76.376  1.00  2.00           O  
HETATM 3472  O   HOH H 226      17.573  58.968  58.917  1.00  9.27           O  
HETATM 3473  O   HOH H 227      28.318  71.541  62.184  1.00 33.66           O  
HETATM 3474  O   HOH H 228      43.877  61.127  80.455  1.00  2.35           O  
HETATM 3475  O   HOH H 229      25.764  59.197  94.516  1.00 45.50           O  
HETATM 3476  O   HOH H 230      21.850  54.697  77.694  1.00 24.98           O  
HETATM 3477  O   HOH H 231      19.333  52.395  61.116  1.00 27.85           O  
HETATM 3478  O   HOH H 232      39.715  66.490  95.463  1.00 43.43           O  
HETATM 3479  O   HOH H 233      23.046  42.666  55.513  1.00 48.46           O  
HETATM 3480  O   HOH H 234      -7.081  33.577  59.633  1.00 38.59           O  
HETATM 3481  O   HOH H 235      39.944  47.416  59.523  1.00 40.05           O  
HETATM 3482  O   HOH H 236     -11.128  32.713  85.470  1.00 42.20           O  
HETATM 3483  O   HOH H 237      23.769  50.856  55.961  1.00 41.72           O  
HETATM 3484  O   HOH H 238      37.758  48.555  58.263  1.00 35.59           O  
HETATM 3485  O   HOH H 239      30.565  70.263  59.454  1.00 47.15           O  
HETATM 3486  O   HOH H 240      44.010  58.423  84.631  1.00 20.48           O  
HETATM 3487  O   HOH H 241       2.857  54.761  72.677  1.00 20.80           O  
HETATM 3488  O   HOH H 242       7.615  47.636  47.010  1.00 44.10           O  
HETATM 3489  O   HOH H 243      35.753  52.791  57.818  1.00 26.12           O  
HETATM 3490  O   HOH H 244      19.684  72.130  68.543  1.00 50.00           O  
HETATM 3491  O   HOH H 245      17.580  56.274  65.567  1.00 13.92           O  
HETATM 3492  O   HOH H 246      28.456  64.691  52.846  1.00 40.71           O  
HETATM 3493  O   HOH H 247      -5.043  40.367  61.125  1.00 31.39           O  
HETATM 3494  O   HOH H 248      23.123  60.825  80.879  1.00 14.44           O  
HETATM 3495  O   HOH H 249      39.670  56.808  62.008  1.00 43.29           O  
HETATM 3496  O   HOH H 250      17.800  63.431  60.251  1.00 15.71           O  
HETATM 3497  O   HOH H 251      40.504  64.538  69.660  1.00 30.10           O  
HETATM 3498  O   HOH H 252      23.758  53.924  95.650  1.00 39.00           O  
HETATM 3499  O   HOH H 253      32.455  70.540  87.713  1.00 22.81           O  
HETATM 3500  O   HOH H 254      34.284  62.454  79.155  1.00 20.53           O  
HETATM 3501  O   HOH H 255      21.047  51.895  95.593  1.00 27.04           O  
HETATM 3502  O   HOH H 256      23.026  65.005  72.214  1.00 25.93           O  
HETATM 3503  O   HOH H 257      23.647  48.263  77.355  1.00 31.29           O  
HETATM 3504  O   HOH H 258     -14.045  35.618  69.509  1.00 22.92           O  
HETATM 3505  O   HOH H 259      27.449  72.491  92.750  1.00 38.77           O  
HETATM 3506  O   HOH H 260      20.208  64.906  75.569  1.00 33.99           O  
HETATM 3507  O   HOH H 261      20.154  56.234  66.111  1.00 15.79           O  
HETATM 3508  O   HOH H 262      16.218  59.598  78.935  1.00 43.76           O  
HETATM 3509  O   HOH H 263      29.938  43.789  66.925  1.00 43.75           O  
HETATM 3510  O   HOH H 264       6.317  53.247  56.085  1.00 45.13           O  
HETATM 3511  O   HOH H 265      19.407  61.832  58.872  1.00 21.21           O  
HETATM 3512  O   HOH H 266     -14.633  27.882  75.459  1.00 33.97           O  
HETATM 3513  O   HOH H 267       9.821  43.845  54.534  1.00 28.84           O  
HETATM 3514  O   HOH H 268      15.310  62.553  60.813  1.00 21.08           O  
HETATM 3515  O   HOH H 269     -10.387  42.417  73.210  1.00 22.34           O  
HETATM 3516  O   HOH H 270      38.406  67.973  87.570  1.00 33.10           O  
HETATM 3517  O   HOH H 271      -5.954  49.156  72.915  1.00 25.76           O  
HETATM 3518  O   HOH H 272      16.623  57.751  67.926  1.00 40.22           O  
HETATM 3519  O   HOH H 273      33.617  57.430  65.356  1.00 22.72           O  
HETATM 3520  O   HOH H 274      16.507  48.411  67.014  1.00 31.74           O  
HETATM 3521  O   HOH H 275     -14.477  28.924  77.939  1.00 34.32           O  
HETATM 3522  O   HOH H 276      11.177  60.845  69.937  1.00 34.78           O  
HETATM 3523  O   HOH H 277      21.600  53.055  92.572  1.00 51.28           O  
HETATM 3524  O   HOH H 278     -13.171  45.104  75.538  1.00 33.96           O  
HETATM 3525  O   HOH H 279       5.297  34.353  70.791  1.00 16.90           O  
HETATM 3526  O   HOH H 280      30.189  69.977  63.324  1.00 18.35           O  
HETATM 3527  O   HOH H 281     -12.962  35.388  63.687  1.00 41.82           O  
HETATM 3528  O   HOH H 282      40.954  54.794  60.604  1.00 43.03           O  
HETATM 3529  O   HOH H 283      31.454  64.830  51.840  1.00 22.43           O  
HETATM 3530  O   HOH H 284      14.808  55.829  66.718  1.00 22.18           O  
HETATM 3531  O   HOH H 285      32.075  62.854  53.421  1.00 29.56           O  
HETATM 3532  O   HOH H 286      11.973  40.093  75.125  1.00 26.65           O  
HETATM 3533  O   HOH H 287      14.494  43.583  66.467  1.00 32.62           O  
HETATM 3534  O   HOH H 288       5.553  51.152  54.258  1.00 34.68           O  
HETATM 3535  O   HOH H 289      -6.629  28.590  77.606  1.00 19.14           O  
HETATM 3536  O   HOH H 290     -14.378  36.985  80.895  1.00 40.40           O  
HETATM 3537  O   HOH H 291      16.282  58.990  76.305  1.00 35.93           O  
HETATM 3538  O   HOH P  16      42.179  59.420  91.497  1.00 17.37           O  
HETATM 3539  O   HOH P  17      45.279  49.440  82.575  1.00 13.12           O  
HETATM 3540  O   HOH P  18      45.358  52.156  94.496  1.00 26.19           O  
HETATM 3541  O   HOH P  19      38.851  54.448  93.756  1.00 55.55           O  
HETATM 3542  O   HOH P  20      50.286  54.371  87.504  1.00 28.19           O  
HETATM 3543  O   HOH P  21      60.878  38.464  87.143  1.00 38.96           O  
HETATM 3544  O   HOH P  22      47.314  58.120  90.292  1.00 29.55           O  
CONECT  163  715                                                                
CONECT  715  163                                                                
CONECT 1047 1547                                                                
CONECT 1547 1047                                                                
CONECT 1847 2438                                                                
CONECT 2438 1847                                                                
CONECT 2740 3149                                                                
CONECT 3149 2740                                                                
CONECT 3381 3382 3383 3384                                                      
CONECT 3382 3381                                                                
CONECT 3383 3381                                                                
CONECT 3384 3381 3385                                                           
CONECT 3385 3384 3386 3387 3391                                                 
CONECT 3386 3385                                                                
CONECT 3387 3385 3388                                                           
CONECT 3388 3387 3389 3390                                                      
CONECT 3389 3388                                                                
CONECT 3390 3388                                                                
CONECT 3391 3385 3392 3393                                                      
CONECT 3392 3391                                                                
CONECT 3393 3391                                                                
MASTER      421    7    1    8   47    0    3    6 3541    3   21   36          
END                                                                             
