# Supplementary material for: Epitope Prediction Based on Random Peptide Library Screening: Benchmark Dataset and Prediction Tools Evaluation
Source: Molecules. 2011 Jun 16;16(6):4971–93. doi: 10.3390/molecules16064971 (PMC6264216; doi:10.3390/molecules16064971)
Supplement: Supplementary file 1 [file molecules-16-04971-s001.zip › supplementary materials/datasets/MS00029/1TET_P.pdb]

HEADER    IMMUNOGLOBULIN                          21-JUN-93   1TET              
TITLE     CRYSTAL STRUCTURE OF AN ANTICHOLERA TOXIN PEPTIDE COMPLEX             
TITLE    2 AT 2.3 ANGSTROMS                                                     
ATOM   3288  N   VAL P   3      48.965  52.508  86.339  1.00 15.04           N  
ATOM   3289  CA  VAL P   3      48.110  51.483  85.745  1.00 13.52           C  
ATOM   3290  C   VAL P   3      47.602  52.315  84.564  1.00 11.90           C  
ATOM   3291  O   VAL P   3      47.062  53.405  84.778  1.00 12.07           O  
ATOM   3292  CB  VAL P   3      46.916  51.062  86.681  1.00 10.32           C  
ATOM   3293  CG1 VAL P   3      46.052  50.141  85.868  1.00  8.60           C  
ATOM   3294  CG2 VAL P   3      47.318  50.251  87.938  1.00  4.09           C  
ATOM   3295  N   PRO P   4      47.886  51.933  83.323  1.00 10.94           N  
ATOM   3296  CA  PRO P   4      47.530  52.683  82.117  1.00 10.85           C  
ATOM   3297  C   PRO P   4      46.061  53.071  82.125  1.00  9.91           C  
ATOM   3298  O   PRO P   4      45.248  52.233  82.505  1.00 10.36           O  
ATOM   3299  CB  PRO P   4      47.902  51.744  80.978  1.00  8.89           C  
ATOM   3300  CG  PRO P   4      49.108  51.083  81.524  1.00  2.00           C  
ATOM   3301  CD  PRO P   4      48.659  50.755  82.964  1.00  6.16           C  
ATOM   3302  N   GLY P   5      45.669  54.305  81.780  1.00  9.49           N  
ATOM   3303  CA  GLY P   5      44.253  54.652  81.758  1.00  5.10           C  
ATOM   3304  C   GLY P   5      43.574  54.632  83.101  1.00  4.43           C  
ATOM   3305  O   GLY P   5      42.401  54.301  83.084  1.00  7.95           O  
ATOM   3306  N   SER P   6      44.102  55.000  84.274  1.00  7.63           N  
ATOM   3307  CA  SER P   6      43.351  54.702  85.500  1.00  8.92           C  
ATOM   3308  C   SER P   6      43.205  55.475  86.811  1.00  6.51           C  
ATOM   3309  O   SER P   6      42.216  55.231  87.544  1.00 13.60           O  
ATOM   3310  CB  SER P   6      43.743  53.255  85.862  1.00  2.01           C  
ATOM   3311  OG  SER P   6      43.363  52.843  87.164  1.00  6.43           O  
ATOM   3312  N   GLN P   7      44.076  56.366  87.214  1.00  6.45           N  
ATOM   3313  CA  GLN P   7      44.075  56.956  88.572  1.00  8.66           C  
ATOM   3314  C   GLN P   7      44.237  55.926  89.693  1.00  9.38           C  
ATOM   3315  O   GLN P   7      44.155  56.255  90.877  1.00  8.09           O  
ATOM   3316  CB  GLN P   7      42.796  57.753  88.899  1.00  7.06           C  
ATOM   3317  CG  GLN P   7      42.787  59.147  88.348  1.00  7.53           C  
ATOM   3318  CD  GLN P   7      41.401  59.590  88.012  1.00  4.76           C  
ATOM   3319  OE1 GLN P   7      41.160  59.708  86.828  1.00 10.17           O  
ATOM   3320  NE2 GLN P   7      40.399  59.880  88.841  1.00  6.20           N  
ATOM   3321  N   HIS P   8      44.419  54.632  89.418  1.00 12.64           N  
ATOM   3322  CA  HIS P   8      44.740  53.706  90.497  1.00 16.99           C  
ATOM   3323  C   HIS P   8      46.225  53.381  90.429  1.00 14.20           C  
ATOM   3324  O   HIS P   8      46.926  53.680  89.460  1.00 15.09           O  
ATOM   3325  CB  HIS P   8      43.848  52.449  90.384  1.00 17.26           C  
ATOM   3326  CG  HIS P   8      42.449  52.910  90.707  1.00 21.67           C  
ATOM   3327  ND1 HIS P   8      41.624  53.683  89.993  1.00 24.75           N  
ATOM   3328  CD2 HIS P   8      41.833  52.639  91.902  1.00 23.33           C  
ATOM   3329  CE1 HIS P   8      40.551  53.892  90.721  1.00 21.42           C  
ATOM   3330  NE2 HIS P   8      40.689  53.260  91.865  1.00 21.72           N  
ATOM   3331  N   ILE P   9      46.665  52.833  91.548  1.00 13.91           N  
ATOM   3332  CA  ILE P   9      48.036  52.508  91.873  1.00 13.67           C  
ATOM   3333  C   ILE P   9      48.104  50.976  91.861  1.00 14.02           C  
ATOM   3334  O   ILE P   9      47.070  50.281  91.939  1.00 11.66           O  
ATOM   3335  CB  ILE P   9      48.221  53.196  93.245  1.00 16.24           C  
ATOM   3336  CG1 ILE P   9      48.407  54.689  92.975  1.00 21.34           C  
ATOM   3337  CG2 ILE P   9      49.390  52.678  94.039  1.00 18.44           C  
ATOM   3338  CD1 ILE P   9      49.760  55.085  92.320  1.00 26.64           C  
ATOM   3339  N   ASP P  10      49.312  50.439  91.721  1.00 11.05           N  
ATOM   3340  CA  ASP P  10      49.551  49.007  91.731  1.00 13.53           C  
ATOM   3341  C   ASP P  10      51.011  48.845  92.090  1.00 14.62           C  
ATOM   3342  O   ASP P  10      51.757  49.813  91.901  1.00 12.46           O  
ATOM   3343  CB  ASP P  10      49.317  48.415  90.362  1.00 15.08           C  
ATOM   3344  CG  ASP P  10      49.033  46.926  90.320  1.00 17.85           C  
ATOM   3345  OD1 ASP P  10      49.165  46.264  91.349  1.00 20.87           O  
ATOM   3346  OD2 ASP P  10      48.651  46.439  89.246  1.00 16.26           O  
ATOM   3347  N   SER P  11      51.458  47.690  92.602  1.00 15.36           N  
ATOM   3348  CA  SER P  11      52.873  47.550  92.908  1.00 17.78           C  
ATOM   3349  C   SER P  11      53.636  46.941  91.728  1.00 20.52           C  
ATOM   3350  O   SER P  11      53.058  46.290  90.855  1.00 20.66           O  
ATOM   3351  CB  SER P  11      53.016  46.690  94.167  1.00 17.64           C  
ATOM   3352  OG  SER P  11      52.114  45.569  94.227  1.00 15.67           O  
ATOM   3353  N   GLN P  12      54.943  47.184  91.643  1.00 22.31           N  
ATOM   3354  CA  GLN P  12      55.769  46.615  90.595  1.00 22.32           C  
ATOM   3355  C   GLN P  12      56.046  45.165  90.943  1.00 22.15           C  
ATOM   3356  O   GLN P  12      55.854  44.768  92.097  1.00 22.93           O  
ATOM   3357  CB  GLN P  12      57.111  47.299  90.492  1.00 22.59           C  
ATOM   3358  CG  GLN P  12      57.102  48.781  90.251  1.00 23.78           C  
ATOM   3359  CD  GLN P  12      58.552  49.184  90.173  1.00 22.71           C  
ATOM   3360  OE1 GLN P  12      59.096  49.301  89.092  1.00 23.81           O  
ATOM   3361  NE2 GLN P  12      59.278  49.316  91.277  1.00 23.40           N  
ATOM   3362  N   LYS P  13      56.593  44.429  89.980  1.00 19.93           N  
ATOM   3363  CA  LYS P  13      56.901  43.029  90.158  1.00 20.68           C  
ATOM   3364  C   LYS P  13      58.330  42.724  89.784  1.00 19.25           C  
ATOM   3365  O   LYS P  13      58.627  42.838  88.591  1.00 18.10           O  
ATOM   3366  CB  LYS P  13      55.982  42.182  89.305  1.00 21.06           C  
ATOM   3367  CG  LYS P  13      54.756  41.674  90.024  1.00 21.85           C  
ATOM   3368  CD  LYS P  13      54.058  40.654  89.118  1.00 24.57           C  
ATOM   3369  CE  LYS P  13      54.708  39.261  89.027  1.00 27.69           C  
ATOM   3370  NZ  LYS P  13      56.069  39.195  88.490  1.00 28.38           N  
ATOM   3371  N   LYS P  14      59.187  42.417  90.778  1.00 19.31           N  
ATOM   3372  CA  LYS P  14      60.576  42.054  90.506  1.00 22.55           C  
ATOM   3373  C   LYS P  14      60.675  40.683  89.865  1.00 21.97           C  
ATOM   3374  O   LYS P  14      61.549  40.518  89.023  1.00 22.98           O  
ATOM   3375  CB  LYS P  14      61.417  42.104  91.811  1.00 24.58           C  
ATOM   3376  CG  LYS P  14      62.395  40.993  92.225  1.00 26.06           C  
ATOM   3377  CD  LYS P  14      61.741  39.996  93.184  1.00 26.56           C  
ATOM   3378  CE  LYS P  14      62.691  38.910  93.698  1.00 27.97           C  
ATOM   3379  NZ  LYS P  14      62.869  37.826  92.751  1.00 27.82           N  
TER    3380      LYS P  14                                                      
MASTER      421    7    1    8   47    0    3    6 3541    3   21   36          
END                                                                             
