# Supplementary material for: Epitope Prediction Based on Random Peptide Library Screening: Benchmark Dataset and Prediction Tools Evaluation
Source: Molecules. 2011 Jun 16;16(6):4971–93. doi: 10.3390/molecules16064971 (PMC6264216; doi:10.3390/molecules16064971)
Supplement: Supplementary file 1 [file molecules-16-04971-s001.zip › supplementary materials/datasets/MS00029/MS00029.txt]

AYQKWQTGA(2)
EYQPHQTGL(1)
PYENQQTGW(1)
GYLPEQLGV(1)
PYLFEQSGA(1)
RYIALQLGL(1)
NYRQDQLGM(1)
SYRSLQTGW(1)
YYAFGQIGL(1)
AYQMYAIPA(1)
