# Supplementary material for: Epitope Prediction Based on Random Peptide Library Screening: Benchmark Dataset and Prediction Tools Evaluation
Source: Molecules. 2011 Jun 16;16(6):4971–93. doi: 10.3390/molecules16064971 (PMC6264216; doi:10.3390/molecules16064971)
Supplement: Supplementary file 1 [file molecules-16-04971-s001.zip › supplementary materials/datasets/MS00030/MS00030.txt]

CNQLFNTPPSC(5)
CAQTFNSTTEC(1)
CRQGLHTPPRC(1)
CVRAPLLGPRC(1)
CYGPLSSPLNC(1)
