# Supplementary material for: Epitope Prediction Based on Random Peptide Library Screening: Benchmark Dataset and Prediction Tools Evaluation
Source: Molecules. 2011 Jun 16;16(6):4971–93. doi: 10.3390/molecules16064971 (PMC6264216; doi:10.3390/molecules16064971)
Supplement: Supplementary file 1 [file molecules-16-04971-s001.zip › supplementary materials/datasets/MS00041/1OC0.pdb]

HEADER    HYDROLASE/INHIBITOR                     03-FEB-03   1OC0              
TITLE     PLASMINOGEN ACTIVATOR INHIBITOR-1 COMPLEX WITH SOMATOMEDIN            
TITLE    2 B DOMAIN OF VITRONECTIN                                              
COMPND    MOL_ID: 1;                                                            
COMPND   2 MOLECULE: PLASMINOGEN ACTIVATOR INHIBITOR-1;                         
COMPND   3 CHAIN: A;                                                            
COMPND   4 SYNONYM: ENDOTHELIAL PLASMINOGEN ACTIVATOR INHIBITOR,                
COMPND   5  PAI-1, PAI;                                                         
COMPND   6 ENGINEERED: YES;                                                     
COMPND   7 MUTATION: YES;                                                       
COMPND   8 MOL_ID: 2;                                                           
COMPND   9 MOLECULE: VITRONECTIN;                                               
COMPND  10 CHAIN: B;                                                            
COMPND  11 FRAGMENT: SOMATOMEDIN B, RESIDUES 20-70;                             
COMPND  12 SYNONYM: SERUM SPREADING FACTOR, S-PROTEIN, S75;                     
COMPND  13 ENGINEERED: YES                                                      
SOURCE    MOL_ID: 1;                                                            
SOURCE   2 ORGANISM_SCIENTIFIC: HOMO SAPIENS;                                   
SOURCE   3 ORGANISM_COMMON: HUMAN;                                              
SOURCE   4 ORGANISM_TAXID: 9606;                                                
SOURCE   5 TISSUE: BLOOD;                                                       
SOURCE   6 EXPRESSION_SYSTEM: ESCHERICHIA COLI;                                 
SOURCE   7 EXPRESSION_SYSTEM_TAXID: 469008;                                     
SOURCE   8 EXPRESSION_SYSTEM_STRAIN: BL21(DE3);                                 
SOURCE   9 EXPRESSION_SYSTEM_VECTOR: PET-11C;                                   
SOURCE  10 MOL_ID: 2;                                                           
SOURCE  11 ORGANISM_SCIENTIFIC: HOMO SAPIENS;                                   
SOURCE  12 ORGANISM_COMMON: HUMAN;                                              
SOURCE  13 ORGANISM_TAXID: 9606;                                                
SOURCE  14 EXPRESSION_SYSTEM: ESCHERICHIA COLI;                                 
SOURCE  15 EXPRESSION_SYSTEM_STRAIN: AD494(DE3);                                
SOURCE  16 EXPRESSION_SYSTEM_VECTOR: PGEX-4T2;                                  
SOURCE  17 OTHER_DETAILS: OBTAINED BY CNBR CLEAVAGE OF FUSION PROTEIN           
KEYWDS    HYDROLASE/INHIBITOR, SERINE PROTEASE INHIBITOR/COMPLEX,               
KEYWDS   2 SERPIN, PROTEINASE INHIBITOR, FIBRINOLYSIS, CELL                     
KEYWDS   3 MIGRATION, PLASMINOGEN ACTIVATION, HEPARIN-BINDING, CELL             
KEYWDS   4 ADHESION                                                             
EXPDTA    X-RAY DIFFRACTION                                                     
AUTHOR    R.J.READ,A.ZHOU,J.A.HUNTINGTON,N.S.PANNU,R.W.CARRELL                  
REVDAT   3   24-FEB-09 1OC0    1       VERSN                                    
REVDAT   2   04-JUL-03 1OC0    1       JRNL                                     
REVDAT   1   19-JUN-03 1OC0    0                                                
JRNL        AUTH   A.ZHOU,J.A.HUNTINGTON,N.S.PANNU,R.W.CARRELL,                 
JRNL        AUTH 2 R.J.READ                                                     
JRNL        TITL   HOW VITRONECTIN BINDS PAI-1 TO MODULATE                      
JRNL        TITL 2 FIBRINOLYSIS AND CELL MIGRATION                              
JRNL        REF    NAT.STRUCT.BIOL.              V.  10   541 2003              
JRNL        REFN                   ISSN 1072-8368                               
JRNL        PMID   12808446                                                     
JRNL        DOI    10.1038/NSB943                                               
REMARK   2                                                                      
REMARK   2 RESOLUTION.    2.28 ANGSTROMS.                                       
REMARK   3                                                                      
REMARK   3 REFINEMENT.                                                          
REMARK   3   PROGRAM     : REFMAC                                               
REMARK   3   AUTHORS     : MURSHUDOV,VAGIN,DODSON                               
REMARK   3                                                                      
REMARK   3  DATA USED IN REFINEMENT.                                            
REMARK   3   RESOLUTION RANGE HIGH (ANGSTROMS) : 2.28                           
REMARK   3   RESOLUTION RANGE LOW  (ANGSTROMS) : 45.0                           
REMARK   3   DATA CUTOFF            (SIGMA(F)) : NULL                           
REMARK   3   COMPLETENESS FOR RANGE        (%) : 99.95                          
REMARK   3   NUMBER OF REFLECTIONS             : 20251                          
REMARK   3                                                                      
REMARK   3  FIT TO DATA USED IN REFINEMENT.                                     
REMARK   3   CROSS-VALIDATION METHOD          : THROUGHOUT                      
REMARK   3   FREE R VALUE TEST SET SELECTION  : RANDOM                          
REMARK   3   R VALUE     (WORKING + TEST SET) : 0.198                           
REMARK   3   R VALUE            (WORKING SET) : 0.196                           
REMARK   3   FREE R VALUE                     : 0.252                           
REMARK   3   FREE R VALUE TEST SET SIZE   (%) : 4.9                             
REMARK   3   FREE R VALUE TEST SET COUNT      : 989                             
REMARK   3                                                                      
REMARK   3  NUMBER OF NON-HYDROGEN ATOMS USED IN REFINEMENT.                    
REMARK   3   PROTEIN ATOMS            : 3187                                    
REMARK   3   NUCLEIC ACID ATOMS       : 0                                       
REMARK   3   HETEROGEN ATOMS          : 0                                       
REMARK   3   SOLVENT ATOMS            : 137                                     
REMARK   3                                                                      
REMARK   3  B VALUES.                                                           
REMARK   3   FROM WILSON PLOT           (A**2) : 45.806                         
REMARK   3   MEAN B VALUE      (OVERALL, A**2) : 27.2                           
REMARK   3   OVERALL ANISOTROPIC B VALUE.                                       
REMARK   3    B11 (A**2) : 1.01                                                 
REMARK   3    B22 (A**2) : -0.76                                                
REMARK   3    B33 (A**2) : -0.25                                                
REMARK   3    B12 (A**2) : 0                                                    
REMARK   3    B13 (A**2) : 0                                                    
REMARK   3    B23 (A**2) : 0                                                    
REMARK   3                                                                      
REMARK   3  ESTIMATED OVERALL COORDINATE ERROR.                                 
REMARK   3   ESU BASED ON R VALUE                            (A): 0.339         
REMARK   3   ESU BASED ON FREE R VALUE                       (A): 0.242         
REMARK   3   ESU BASED ON MAXIMUM LIKELIHOOD                 (A): 0.170         
REMARK   3   ESU FOR B VALUES BASED ON MAXIMUM LIKELIHOOD (A**2): 6.866         
REMARK   3                                                                      
REMARK   3  RMS DEVIATIONS FROM IDEAL VALUES.                                   
REMARK   3   DISTANCE RESTRAINTS.                    RMS    SIGMA               
REMARK   3    BOND LENGTH                     (A) : NULL  ; NULL                
REMARK   3    ANGLE DISTANCE                  (A) : NULL  ; NULL                
REMARK   3    INTRAPLANAR 1-4 DISTANCE        (A) : NULL  ; NULL                
REMARK   3    H-BOND OR METAL COORDINATION    (A) : NULL  ; NULL                
REMARK   3                                                                      
REMARK   3   PLANE RESTRAINT                  (A) : NULL  ; NULL                
REMARK   3   CHIRAL-CENTER RESTRAINT       (A**3) : NULL  ; NULL                
REMARK   3                                                                      
REMARK   3   NON-BONDED CONTACT RESTRAINTS.                                     
REMARK   3    SINGLE TORSION                  (A) : NULL  ; NULL                
REMARK   3    MULTIPLE TORSION                (A) : NULL  ; NULL                
REMARK   3    H-BOND (X...Y)                  (A) : NULL  ; NULL                
REMARK   3    H-BOND (X-H...Y)                (A) : NULL  ; NULL                
REMARK   3                                                                      
REMARK   3   CONFORMATIONAL TORSION ANGLE RESTRAINTS.                           
REMARK   3    SPECIFIED                 (DEGREES) : NULL  ; NULL                
REMARK   3    PLANAR                    (DEGREES) : NULL  ; NULL                
REMARK   3    STAGGERED                 (DEGREES) : NULL  ; NULL                
REMARK   3    TRANSVERSE                (DEGREES) : NULL  ; NULL                
REMARK   3                                                                      
REMARK   3  ISOTROPIC THERMAL FACTOR RESTRAINTS.    RMS    SIGMA                
REMARK   3   MAIN-CHAIN BOND              (A**2) : NULL  ; NULL                 
REMARK   3   MAIN-CHAIN ANGLE             (A**2) : NULL  ; NULL                 
REMARK   3   SIDE-CHAIN BOND              (A**2) : NULL  ; NULL                 
REMARK   3   SIDE-CHAIN ANGLE             (A**2) : NULL  ; NULL                 
REMARK   3                                                                      
REMARK   3  OTHER REFINEMENT REMARKS: TLS GROUPS USED FOR PAI-1 AND             
REMARK   3  SOMATOMEDIN B                                                       
REMARK   4                                                                      
REMARK   4 1OC0 COMPLIES WITH FORMAT V. 3.15, 01-DEC-08                         
REMARK 100                                                                      
REMARK 100 THIS ENTRY HAS BEEN PROCESSED BY PDBE ON  03-FEB-03.                 
REMARK 100 THE PDBE ID CODE IS EBI-12062.                                       
REMARK 200                                                                      
REMARK 200 EXPERIMENTAL DETAILS                                                 
REMARK 200  EXPERIMENT TYPE                : X-RAY DIFFRACTION                  
REMARK 200  DATE OF DATA COLLECTION        : 15-APR-02                          
REMARK 200  TEMPERATURE           (KELVIN) : 100.0                              
REMARK 200  PH                             : 7.40                               
REMARK 200  NUMBER OF CRYSTALS USED        : 1                                  
REMARK 200                                                                      
REMARK 200  SYNCHROTRON              (Y/N) : Y                                  
REMARK 200  RADIATION SOURCE               : APS                                
REMARK 200  BEAMLINE                       : 19-ID                              
REMARK 200  X-RAY GENERATOR MODEL          : NULL                               
REMARK 200  MONOCHROMATIC OR LAUE    (M/L) : M                                  
REMARK 200  WAVELENGTH OR RANGE        (A) : 1.0332                             
REMARK 200  MONOCHROMATOR                  : DOUBLE CRYSTAL SI                  
REMARK 200  OPTICS                         : FOCUSING MIRRORS                   
REMARK 200                                                                      
REMARK 200  DETECTOR TYPE                  : CCD                                
REMARK 200  DETECTOR MANUFACTURER          : APS                                
REMARK 200  INTENSITY-INTEGRATION SOFTWARE : DENZO                              
REMARK 200  DATA SCALING SOFTWARE          : SCALEPACK                          
REMARK 200                                                                      
REMARK 200  NUMBER OF UNIQUE REFLECTIONS   : 20251                              
REMARK 200  RESOLUTION RANGE HIGH      (A) : 2.280                              
REMARK 200  RESOLUTION RANGE LOW       (A) : 45.000                             
REMARK 200  REJECTION CRITERIA  (SIGMA(I)) : NULL                               
REMARK 200                                                                      
REMARK 200 OVERALL.                                                             
REMARK 200  COMPLETENESS FOR RANGE     (%) : 100.0                              
REMARK 200  DATA REDUNDANCY                : 12.200                             
REMARK 200  R MERGE                    (I) : 0.11200                            
REMARK 200  R SYM                      (I) : NULL                               
REMARK 200  <I/SIGMA(I)> FOR THE DATA SET  : 7.9000                             
REMARK 200                                                                      
REMARK 200 IN THE HIGHEST RESOLUTION SHELL.                                     
REMARK 200  HIGHEST RESOLUTION SHELL, RANGE HIGH (A) : 2.28                     
REMARK 200  HIGHEST RESOLUTION SHELL, RANGE LOW  (A) : 2.37                     
REMARK 200  COMPLETENESS FOR SHELL     (%) : 100.0                              
REMARK 200  DATA REDUNDANCY IN SHELL       : 7.00                               
REMARK 200  R MERGE FOR SHELL          (I) : 0.73300                            
REMARK 200  R SYM FOR SHELL            (I) : NULL                               
REMARK 200  <I/SIGMA(I)> FOR SHELL         : NULL                               
REMARK 200                                                                      
REMARK 200 DIFFRACTION PROTOCOL: SINGLE WAVELENGTH                              
REMARK 200 METHOD USED TO DETERMINE THE STRUCTURE: MOLECULAR REPLACEMENT        
REMARK 200 SOFTWARE USED: BEAST                                                 
REMARK 200 STARTING MODEL: PDB ENTRY 1B3K                                       
REMARK 200                                                                      
REMARK 200 REMARK: NULL                                                         
REMARK 280                                                                      
REMARK 280 CRYSTAL                                                              
REMARK 280 SOLVENT CONTENT, VS  (%): 45                                         
REMARK 280 MATTHEWS COEFFICIENT, VM (ANGSTROMS**3/DA): 2.3                      
REMARK 280                                                                      
REMARK 280 CRYSTALLIZATION CONDITIONS: 10MM NAOAC, 50MM NACL, 2-9%              
REMARK 280  PEG12000,25% PEG400, 50MM HEPES, PH 7.4                             
REMARK 290                                                                      
REMARK 290 CRYSTALLOGRAPHIC SYMMETRY                                            
REMARK 290 SYMMETRY OPERATORS FOR SPACE GROUP: P 21 21 21                       
REMARK 290                                                                      
REMARK 290      SYMOP   SYMMETRY                                                
REMARK 290     NNNMMM   OPERATOR                                                
REMARK 290       1555   X,Y,Z                                                   
REMARK 290       2555   -X+1/2,-Y,Z+1/2                                         
REMARK 290       3555   -X,Y+1/2,-Z+1/2                                         
REMARK 290       4555   X+1/2,-Y+1/2,-Z                                         
REMARK 290                                                                      
REMARK 290     WHERE NNN -> OPERATOR NUMBER                                     
REMARK 290           MMM -> TRANSLATION VECTOR                                  
REMARK 290                                                                      
REMARK 290 CRYSTALLOGRAPHIC SYMMETRY TRANSFORMATIONS                            
REMARK 290 THE FOLLOWING TRANSFORMATIONS OPERATE ON THE ATOM/HETATM             
REMARK 290 RECORDS IN THIS ENTRY TO PRODUCE CRYSTALLOGRAPHICALLY                
REMARK 290 RELATED MOLECULES.                                                   
REMARK 290   SMTRY1   1  1.000000  0.000000  0.000000        0.00000            
REMARK 290   SMTRY2   1  0.000000  1.000000  0.000000        0.00000            
REMARK 290   SMTRY3   1  0.000000  0.000000  1.000000        0.00000            
REMARK 290   SMTRY1   2 -1.000000  0.000000  0.000000       23.75050            
REMARK 290   SMTRY2   2  0.000000 -1.000000  0.000000        0.00000            
REMARK 290   SMTRY3   2  0.000000  0.000000  1.000000       50.08150            
REMARK 290   SMTRY1   3 -1.000000  0.000000  0.000000        0.00000            
REMARK 290   SMTRY2   3  0.000000  1.000000  0.000000       45.04350            
REMARK 290   SMTRY3   3  0.000000  0.000000 -1.000000       50.08150            
REMARK 290   SMTRY1   4  1.000000  0.000000  0.000000       23.75050            
REMARK 290   SMTRY2   4  0.000000 -1.000000  0.000000       45.04350            
REMARK 290   SMTRY3   4  0.000000  0.000000 -1.000000        0.00000            
REMARK 290                                                                      
REMARK 290 REMARK: NULL                                                         
REMARK 300                                                                      
REMARK 300 BIOMOLECULE: 1                                                       
REMARK 300 SEE REMARK 350 FOR THE AUTHOR PROVIDED AND/OR PROGRAM                
REMARK 300 GENERATED ASSEMBLY INFORMATION FOR THE STRUCTURE IN                  
REMARK 300 THIS ENTRY.  THE REMARK MAY ALSO PROVIDE INFORMATION ON              
REMARK 300 BURIED SURFACE AREA.                                                 
REMARK 350                                                                      
REMARK 350 GENERATING THE BIOMOLECULE                                           
REMARK 350 COORDINATES FOR A COMPLETE MULTIMER REPRESENTING THE KNOWN           
REMARK 350 BIOLOGICALLY SIGNIFICANT OLIGOMERIZATION STATE OF THE                
REMARK 350 MOLECULE CAN BE GENERATED BY APPLYING BIOMT TRANSFORMATIONS          
REMARK 350 GIVEN BELOW.  BOTH NON-CRYSTALLOGRAPHIC AND                          
REMARK 350 CRYSTALLOGRAPHIC OPERATIONS ARE GIVEN.                               
REMARK 350                                                                      
REMARK 350 BIOMOLECULE:  1                                                      
REMARK 350 AUTHOR DETERMINED BIOLOGICAL UNIT: DIMERIC                           
REMARK 350 SOFTWARE DETERMINED QUATERNARY STRUCTURE: DIMERIC                    
REMARK 350 SOFTWARE USED: PQS                                                   
REMARK 350 APPLY THE FOLLOWING TO CHAINS: A, B                                  
REMARK 350   BIOMT1   1  1.000000  0.000000  0.000000        0.00000            
REMARK 350   BIOMT2   1  0.000000  1.000000  0.000000        0.00000            
REMARK 350   BIOMT3   1  0.000000  0.000000  1.000000        0.00000            
REMARK 400                                                                      
REMARK 400 COMPOUND                                                             
REMARK 400  ENGINEERED MUTATION ASN 173 HIS, LYS 177 THR, GLN 342 LEU           
REMARK 400  AND MET 377 ILE IN CHAIN A.                                         
REMARK 400                                                                      
REMARK 400  MOL_ID 1: INHIBITOR FOR TISSUE PLASMINOGEN ACTIVATOR (TPA),         
REMARK 400   PROTEIN C AND UROKINASE. RAPID INTERACTION WITH TPA COULD          
REMARK 400   ACT AS A CONTROL POINT IN THE REGULATION OF FIBRINOLYSIS.          
REMARK 400   HIGH CONCENTRATIONS IMPLICATED IN HUMAN THROMBOEMBOLIC             
REMARK 400   DISEASE.                                                           
REMARK 400                                                                      
REMARK 400  MOL_ID 2: SOMATOMEDIN B IS A GROWTH HORMONE-DEPENDENT SERUM         
REMARK 400   FACTOR THAT DISPLAYS PROTEASE-INHIBITING ACTIVITY.                 
REMARK 465                                                                      
REMARK 465 MISSING RESIDUES                                                     
REMARK 465 THE FOLLOWING RESIDUES WERE NOT LOCATED IN THE                       
REMARK 465 EXPERIMENT. (M=MODEL NUMBER; RES=RESIDUE NAME; C=CHAIN               
REMARK 465 IDENTIFIER; SSSEQ=SEQUENCE NUMBER; I=INSERTION CODE.)                
REMARK 465                                                                      
REMARK 465   M RES C SSSEQI                                                     
REMARK 465     VAL A     1                                                      
REMARK 465     HIS A     2                                                      
REMARK 465     HIS A     3                                                      
REMARK 465     PRO A     4                                                      
REMARK 465     PRO A     5                                                      
REMARK 465     SER A   338                                                      
REMARK 465     THR A   339                                                      
REMARK 465     ALA A   340                                                      
REMARK 465     VAL A   341                                                      
REMARK 465     ILE A   342                                                      
REMARK 465     VAL A   343                                                      
REMARK 465     SER A   344                                                      
REMARK 465     ALA A   345                                                      
REMARK 465     ARG A   346                                                      
REMARK 465     MET A   347                                                      
REMARK 465     ASP B     1                                                      
REMARK 465     GLN B     2                                                      
REMARK 465     LYS B    40                                                      
REMARK 465     PRO B    41                                                      
REMARK 465     GLN B    42                                                      
REMARK 465     VAL B    43                                                      
REMARK 465     THR B    44                                                      
REMARK 465     ARG B    45                                                      
REMARK 465     GLY B    46                                                      
REMARK 465     ASP B    47                                                      
REMARK 465     VAL B    48                                                      
REMARK 465     PHE B    49                                                      
REMARK 465     THR B    50                                                      
REMARK 465     MET B    51                                                      
REMARK 500                                                                      
REMARK 500 GEOMETRY AND STEREOCHEMISTRY                                         
REMARK 500 SUBTOPIC: CLOSE CONTACTS IN SAME ASYMMETRIC UNIT                     
REMARK 500                                                                      
REMARK 500 THE FOLLOWING ATOMS ARE IN CLOSE CONTACT.                            
REMARK 500                                                                      
REMARK 500  ATM1  RES C  SSEQI   ATM2  RES C  SSEQI           DISTANCE          
REMARK 500   O    SER A   149  -  O    HOH A  2050              2.12            
REMARK 500                                                                      
REMARK 500 REMARK: NULL                                                         
REMARK 500                                                                      
REMARK 500 GEOMETRY AND STEREOCHEMISTRY                                         
REMARK 500 SUBTOPIC: COVALENT BOND ANGLES                                       
REMARK 500                                                                      
REMARK 500 THE STEREOCHEMICAL PARAMETERS OF THE FOLLOWING RESIDUES              
REMARK 500 HAVE VALUES WHICH DEVIATE FROM EXPECTED VALUES BY MORE               
REMARK 500 THAN 6*RMSD (M=MODEL NUMBER; RES=RESIDUE NAME; C=CHAIN               
REMARK 500 IDENTIFIER; SSEQ=SEQUENCE NUMBER; I=INSERTION CODE).                 
REMARK 500                                                                      
REMARK 500 STANDARD TABLE:                                                      
REMARK 500 FORMAT: (10X,I3,1X,A3,1X,A1,I4,A1,3(1X,A4,2X),12X,F5.1)              
REMARK 500                                                                      
REMARK 500 EXPECTED VALUES PROTEIN: ENGH AND HUBER, 1999                        
REMARK 500 EXPECTED VALUES NUCLEIC ACID: CLOWNEY ET AL 1996                     
REMARK 500                                                                      
REMARK 500  M RES CSSEQI ATM1   ATM2   ATM3                                     
REMARK 500    ASP A  29   CB  -  CG  -  OD2 ANGL. DEV. =   5.8 DEGREES          
REMARK 500    ASP A 125   CB  -  CG  -  OD2 ANGL. DEV. =   5.9 DEGREES          
REMARK 500    ASP A 193   CB  -  CG  -  OD2 ANGL. DEV. =   6.2 DEGREES          
REMARK 500                                                                      
REMARK 500 REMARK: NULL                                                         
REMARK 500                                                                      
REMARK 500 GEOMETRY AND STEREOCHEMISTRY                                         
REMARK 500 SUBTOPIC: TORSION ANGLES                                             
REMARK 500                                                                      
REMARK 500 TORSION ANGLES OUTSIDE THE EXPECTED RAMACHANDRAN REGIONS:            
REMARK 500 (M=MODEL NUMBER; RES=RESIDUE NAME; C=CHAIN IDENTIFIER;               
REMARK 500 SSEQ=SEQUENCE NUMBER; I=INSERTION CODE).                             
REMARK 500 STANDARD TABLE:                                                      
REMARK 500 FORMAT:(10X,I3,1X,A3,1X,A1,I4,A1,4X,F7.2,3X,F7.2)                    
REMARK 500                                                                      
REMARK 500 EXPECTED VALUES: GJ KLEYWEGT AND TA JONES (1996). PHI/PSI-           
REMARK 500 CHOLOGY: RAMACHANDRAN REVISITED. STRUCTURE 4, 1395 - 1400            
REMARK 500                                                                      
REMARK 500  M RES CSSEQI        PSI       PHI                                   
REMARK 500    LYS A  28     -130.61     66.02                                   
REMARK 500                                                                      
REMARK 500 REMARK: NULL                                                         
REMARK 525                                                                      
REMARK 525 SOLVENT                                                              
REMARK 525                                                                      
REMARK 525 THE SOLVENT MOLECULES HAVE CHAIN IDENTIFIERS THAT                    
REMARK 525 INDICATE THE POLYMER CHAIN WITH WHICH THEY ARE MOST                  
REMARK 525 CLOSELY ASSOCIATED. THE REMARK LISTS ALL THE SOLVENT                 
REMARK 525 MOLECULES WHICH ARE MORE THAN 5A AWAY FROM THE                       
REMARK 525 NEAREST POLYMER CHAIN (M = MODEL NUMBER;                             
REMARK 525 RES=RESIDUE NAME; C=CHAIN IDENTIFIER; SSEQ=SEQUENCE                  
REMARK 525 NUMBER; I=INSERTION CODE):                                           
REMARK 900                                                                      
REMARK 900 RELATED ENTRIES                                                      
REMARK 900 RELATED ID: 1A7C   RELATED DB: PDB                                   
REMARK 900  HUMAN PLASMINOGEN ACTIVATOR INHIBITOR TYPE-1                        
REMARK 900  IN COMPLEX WITH A PENTAPEPTIDE                                      
REMARK 900 RELATED ID: 1B3K   RELATED DB: PDB                                   
REMARK 900  PLASMINOGEN ACTIVATOR INHIBITOR-1                                   
REMARK 900 RELATED ID: 1C5G   RELATED DB: PDB                                   
REMARK 900  PLASMINOGEN ACTIVATOR INHIBITOR-1                                   
REMARK 900 RELATED ID: 1DB2   RELATED DB: PDB                                   
REMARK 900  CRYSTAL STRUCTURE OF NATIVE PLASMINOGEN                             
REMARK 900  ACTIVATOR INHIBITOR- 1                                              
REMARK 900 RELATED ID: 1DVM   RELATED DB: PDB                                   
REMARK 900  ACTIVE FORM OF HUMAN PAI-1                                          
REMARK 900 RELATED ID: 1DVN   RELATED DB: PDB                                   
REMARK 900  LATENT FORM OF PLASMINOGEN ACTIVATOR INHIBITOR                      
REMARK 900  -1 (PAI-1)                                                          
REMARK 900 RELATED ID: 1LJ5   RELATED DB: PDB                                   
REMARK 900  1.8A RESOLUTION STRUCTURE OF LATENT                                 
REMARK 900  PLASMINOGEN ACTIVATORINHIBITOR-1(PAI-1)                             
REMARK 900 RELATED ID: 9PAI   RELATED DB: PDB                                   
REMARK 900  CLEAVED SUBSTRATE VARIANT OF PLASMINOGEN                            
REMARK 900  ACTIVATOR INHIBITOR-1                                               
DBREF  1OC0 A    1   379  UNP    P05121   PAI1_HUMAN      24    402             
DBREF  1OC0 B    1    51  UNP    P04004   VTNC_HUMAN      20     70             
SEQADV 1OC0 HIS A  150  UNP  P05121    ASN   173 ENGINEERED MUTATION            
SEQADV 1OC0 THR A  154  UNP  P05121    LYS   177 ENGINEERED MUTATION            
SEQADV 1OC0 LEU A  319  UNP  P05121    GLN   342 ENGINEERED MUTATION            
SEQADV 1OC0 ILE A  354  UNP  P05121    MET   377 ENGINEERED MUTATION            
SEQRES   1 A  379  VAL HIS HIS PRO PRO SER TYR VAL ALA HIS LEU ALA SER          
SEQRES   2 A  379  ASP PHE GLY VAL ARG VAL PHE GLN GLN VAL ALA GLN ALA          
SEQRES   3 A  379  SER LYS ASP ARG ASN VAL VAL PHE SER PRO TYR GLY VAL          
SEQRES   4 A  379  ALA SER VAL LEU ALA MET LEU GLN LEU THR THR GLY GLY          
SEQRES   5 A  379  GLU THR GLN GLN GLN ILE GLN ALA ALA MET GLY PHE LYS          
SEQRES   6 A  379  ILE ASP ASP LYS GLY MET ALA PRO ALA LEU ARG HIS LEU          
SEQRES   7 A  379  TYR LYS GLU LEU MET GLY PRO TRP ASN LYS ASP GLU ILE          
SEQRES   8 A  379  SER THR THR ASP ALA ILE PHE VAL GLN ARG ASP LEU LYS          
SEQRES   9 A  379  LEU VAL GLN GLY PHE MET PRO HIS PHE PHE ARG LEU PHE          
SEQRES  10 A  379  ARG SER THR VAL LYS GLN VAL ASP PHE SER GLU VAL GLU          
SEQRES  11 A  379  ARG ALA ARG PHE ILE ILE ASN ASP TRP VAL LYS THR HIS          
SEQRES  12 A  379  THR LYS GLY MET ILE SER HIS LEU LEU GLY THR GLY ALA          
SEQRES  13 A  379  VAL ASP GLN LEU THR ARG LEU VAL LEU VAL ASN ALA LEU          
SEQRES  14 A  379  TYR PHE ASN GLY GLN TRP LYS THR PRO PHE PRO ASP SER          
SEQRES  15 A  379  SER THR HIS ARG ARG LEU PHE HIS LYS SER ASP GLY SER          
SEQRES  16 A  379  THR VAL SER VAL PRO MET MET ALA GLN THR ASN LYS PHE          
SEQRES  17 A  379  ASN TYR THR GLU PHE THR THR PRO ASP GLY HIS TYR TYR          
SEQRES  18 A  379  ASP ILE LEU GLU LEU PRO TYR HIS GLY ASP THR LEU SER          
SEQRES  19 A  379  MET PHE ILE ALA ALA PRO TYR GLU LYS GLU VAL PRO LEU          
SEQRES  20 A  379  SER ALA LEU THR ASN ILE LEU SER ALA GLN LEU ILE SER          
SEQRES  21 A  379  HIS TRP LYS GLY ASN MET THR ARG LEU PRO ARG LEU LEU          
SEQRES  22 A  379  VAL LEU PRO LYS PHE SER LEU GLU THR GLU VAL ASP LEU          
SEQRES  23 A  379  ARG LYS PRO LEU GLU ASN LEU GLY MET THR ASP MET PHE          
SEQRES  24 A  379  ARG GLN PHE GLN ALA ASP PHE THR SER LEU SER ASP GLN          
SEQRES  25 A  379  GLU PRO LEU HIS VAL ALA LEU ALA LEU GLN LYS VAL LYS          
SEQRES  26 A  379  ILE GLU VAL ASN GLU SER GLY THR VAL ALA SER SER SER          
SEQRES  27 A  379  THR ALA VAL ILE VAL SER ALA ARG MET ALA PRO GLU GLU          
SEQRES  28 A  379  ILE ILE ILE ASP ARG PRO PHE LEU PHE VAL VAL ARG HIS          
SEQRES  29 A  379  ASN PRO THR GLY THR VAL LEU PHE MET GLY GLN VAL MET          
SEQRES  30 A  379  GLU PRO                                                      
SEQRES   1 B   51  ASP GLN GLU SER CYS LYS GLY ARG CYS THR GLU GLY PHE          
SEQRES   2 B   51  ASN VAL ASP LYS LYS CYS GLN CYS ASP GLU LEU CYS SER          
SEQRES   3 B   51  TYR TYR GLN SER CYS CYS THR ASP TYR THR ALA GLU CYS          
SEQRES   4 B   51  LYS PRO GLN VAL THR ARG GLY ASP VAL PHE THR MET              
FORMUL   3  HOH   *137(H2 O1)                                                   
HELIX    1   1 SER A    6  ALA A   26  1                                  21    
HELIX    2   2 SER A   35  THR A   50  1                                  16    
HELIX    3   3 GLY A   51  GLY A   63  1                                  13    
HELIX    4   4 GLY A   70  MET A   83  1                                  14    
HELIX    5   5 GLY A  108  ARG A  118  1                                  11    
HELIX    6   6 GLU A  128  HIS A  143  1                                  16    
HELIX    7   7 PRO A  180  THR A  184  5                                   5    
HELIX    8   8 HIS A  229  ASP A  231  5                                   3    
HELIX    9   9 LEU A  247  ASN A  252  1                                   6    
HELIX   10  10 SER A  255  HIS A  261  1                                   7    
HELIX   11  11 LEU A  286  LEU A  293  1                                   8    
HELIX   12  12 THR A  296  ARG A  300  5                                   5    
HELIX   13  13 LEU B   24  GLN B   29  5                                   6    
HELIX   14  14 ASP B   34  CYS B   39  1                                   6    
SHEET    1  AA 6 VAL A  32  PHE A  34  0                                        
SHEET    2  AA 6 VAL A 370  VAL A 376 -1  O  MET A 373   N  PHE A  34           
SHEET    3  AA 6 PHE A 358  HIS A 364 -1  O  PHE A 358   N  VAL A 376           
SHEET    4  AA 6 LEU A 233  PRO A 240 -1  O  SER A 234   N  ARG A 363           
SHEET    5  AA 6 TYR A 220  PRO A 227 -1  O  ASP A 222   N  ALA A 239           
SHEET    6  AA 6 TYR A 210  THR A 214 -1  O  THR A 211   N  ILE A 223           
SHEET    1  AB 5 LYS A 122  VAL A 124  0                                        
SHEET    2  AB 5 ILE A  91  GLN A 100  1  O  ILE A  97   N  LYS A 122           
SHEET    3  AB 5 LEU A 163  ASN A 172 -1  O  VAL A 164   N  PHE A  98           
SHEET    4  AB 5 LEU A 319  VAL A 328  1  O  LEU A 319   N  LEU A 165           
SHEET    5  AB 5 PHE A 278  ASP A 285 -1  O  PHE A 278   N  VAL A 328           
SHEET    1  AC 4 HIS A 185  HIS A 190  0                                        
SHEET    2  AC 4 THR A 196  PHE A 208 -1  O  VAL A 197   N  PHE A 189           
SHEET    3  AC 4 LEU A 269  PRO A 276 -1  O  LEU A 269   N  PHE A 208           
SHEET    4  AC 4 GLU A 351  ILE A 353  1  O  ILE A 352   N  VAL A 274           
SSBOND   1 CYS B    5    CYS B   21                          1555   1555  2.04  
SSBOND   2 CYS B    9    CYS B   39                          1555   1555  2.03  
SSBOND   3 CYS B   19    CYS B   32                          1555   1555  2.03  
SSBOND   4 CYS B   25    CYS B   31                          1555   1555  2.05  
CRYST1   47.501   90.087  100.163  90.00  90.00  90.00 P 21 21 21    4          
ORIGX1      1.000000  0.000000  0.000000        0.00000                         
ORIGX2      0.000000  1.000000  0.000000        0.00000                         
ORIGX3      0.000000  0.000000  1.000000        0.00000                         
SCALE1      0.021052  0.000000  0.000000        0.00000                         
SCALE2      0.000000  0.011100  0.000000        0.00000                         
SCALE3      0.000000  0.000000  0.009984        0.00000                         
ATOM      1  N   SER A   6      13.923  51.433  20.803  1.00 42.46           N  
ATOM      2  CA  SER A   6      15.170  51.120  21.571  1.00 42.57           C  
ATOM      3  C   SER A   6      16.334  50.692  20.667  1.00 42.17           C  
ATOM      4  O   SER A   6      16.134  50.083  19.605  1.00 42.58           O  
ATOM      5  CB  SER A   6      14.909  50.085  22.696  1.00 42.71           C  
ATOM      6  OG  SER A   6      14.850  48.737  22.229  1.00 43.19           O  
ATOM      7  N   TYR A   7      17.544  51.031  21.098  1.00 41.42           N  
ATOM      8  CA  TYR A   7      18.769  50.654  20.399  1.00 40.62           C  
ATOM      9  C   TYR A   7      18.941  49.135  20.295  1.00 39.28           C  
ATOM     10  O   TYR A   7      19.431  48.632  19.295  1.00 39.42           O  
ATOM     11  CB  TYR A   7      19.986  51.276  21.105  1.00 41.03           C  
ATOM     12  CG  TYR A   7      21.287  51.259  20.309  1.00 41.96           C  
ATOM     13  CD1 TYR A   7      22.497  50.973  20.935  1.00 43.07           C  
ATOM     14  CD2 TYR A   7      21.308  51.553  18.942  1.00 43.62           C  
ATOM     15  CE1 TYR A   7      23.700  50.971  20.229  1.00 43.67           C  
ATOM     16  CE2 TYR A   7      22.499  51.544  18.222  1.00 44.62           C  
ATOM     17  CZ  TYR A   7      23.692  51.253  18.876  1.00 44.70           C  
ATOM     18  OH  TYR A   7      24.877  51.241  18.177  1.00 45.78           O  
ATOM     19  N   VAL A   8      18.530  48.406  21.324  1.00 37.89           N  
ATOM     20  CA  VAL A   8      18.783  46.967  21.359  1.00 36.43           C  
ATOM     21  C   VAL A   8      17.885  46.180  20.390  1.00 35.25           C  
ATOM     22  O   VAL A   8      18.308  45.172  19.827  1.00 35.02           O  
ATOM     23  CB  VAL A   8      18.730  46.401  22.806  1.00 36.70           C  
ATOM     24  CG1 VAL A   8      17.316  46.288  23.295  1.00 35.14           C  
ATOM     25  CG2 VAL A   8      19.478  45.052  22.892  1.00 36.99           C  
ATOM     26  N   ALA A   9      16.663  46.667  20.190  1.00 33.51           N  
ATOM     27  CA  ALA A   9      15.745  46.091  19.222  1.00 32.19           C  
ATOM     28  C   ALA A   9      16.327  46.203  17.813  1.00 30.93           C  
ATOM     29  O   ALA A   9      16.264  45.258  17.039  1.00 30.92           O  
ATOM     30  CB  ALA A   9      14.388  46.790  19.298  1.00 32.16           C  
ATOM     31  N   HIS A  10      16.892  47.362  17.499  1.00 29.40           N  
ATOM     32  CA  HIS A  10      17.575  47.565  16.231  1.00 27.87           C  
ATOM     33  C   HIS A  10      18.860  46.725  16.119  1.00 25.89           C  
ATOM     34  O   HIS A  10      19.087  46.084  15.099  1.00 24.52           O  
ATOM     35  CB  HIS A  10      17.857  49.053  15.979  1.00 28.36           C  
ATOM     36  CG  HIS A  10      18.941  49.289  14.973  1.00 31.51           C  
ATOM     37  ND1 HIS A  10      18.723  49.217  13.612  1.00 33.87           N  
ATOM     38  CD2 HIS A  10      20.264  49.546  15.131  1.00 33.79           C  
ATOM     39  CE1 HIS A  10      19.860  49.442  12.976  1.00 34.47           C  
ATOM     40  NE2 HIS A  10      20.811  49.634  13.875  1.00 34.67           N  
ATOM     41  N   LEU A  11      19.684  46.712  17.167  1.00 24.29           N  
ATOM     42  CA  LEU A  11      20.906  45.914  17.128  1.00 23.24           C  
ATOM     43  C   LEU A  11      20.572  44.434  16.983  1.00 22.19           C  
ATOM     44  O   LEU A  11      21.205  43.733  16.212  1.00 21.79           O  
ATOM     45  CB  LEU A  11      21.809  46.158  18.355  1.00 23.21           C  
ATOM     46  CG  LEU A  11      22.572  47.486  18.494  1.00 23.32           C  
ATOM     47  CD1 LEU A  11      23.327  47.519  19.829  1.00 23.18           C  
ATOM     48  CD2 LEU A  11      23.530  47.770  17.321  1.00 23.12           C  
ATOM     49  N   ALA A  12      19.549  43.974  17.698  1.00 21.47           N  
ATOM     50  CA  ALA A  12      19.135  42.559  17.643  1.00 20.18           C  
ATOM     51  C   ALA A  12      18.587  42.186  16.264  1.00 19.71           C  
ATOM     52  O   ALA A  12      18.884  41.111  15.750  1.00 19.53           O  
ATOM     53  CB  ALA A  12      18.112  42.263  18.719  1.00 19.81           C  
ATOM     54  N   SER A  13      17.810  43.075  15.660  1.00 18.40           N  
ATOM     55  CA  SER A  13      17.359  42.846  14.296  1.00 19.85           C  
ATOM     56  C   SER A  13      18.500  42.886  13.269  1.00 20.08           C  
ATOM     57  O   SER A  13      18.538  42.061  12.366  1.00 20.35           O  
ATOM     58  CB  SER A  13      16.261  43.836  13.925  1.00 19.42           C  
ATOM     59  OG  SER A  13      15.159  43.591  14.762  1.00 22.19           O  
ATOM     60  N   ASP A  14      19.419  43.833  13.418  1.00 20.35           N  
ATOM     61  CA  ASP A  14      20.561  43.915  12.514  1.00 22.27           C  
ATOM     62  C   ASP A  14      21.363  42.616  12.526  1.00 21.10           C  
ATOM     63  O   ASP A  14      21.734  42.111  11.472  1.00 21.48           O  
ATOM     64  CB  ASP A  14      21.467  45.115  12.842  1.00 22.42           C  
ATOM     65  CG  ASP A  14      22.645  45.227  11.883  1.00 27.80           C  
ATOM     66  OD1 ASP A  14      23.745  44.663  12.170  1.00 32.22           O  
ATOM     67  OD2 ASP A  14      22.555  45.839  10.792  1.00 32.50           O  
ATOM     68  N   PHE A  15      21.613  42.087  13.726  1.00 20.41           N  
ATOM     69  CA  PHE A  15      22.382  40.855  13.896  1.00 18.85           C  
ATOM     70  C   PHE A  15      21.657  39.684  13.239  1.00 18.41           C  
ATOM     71  O   PHE A  15      22.245  38.915  12.488  1.00 18.10           O  
ATOM     72  CB  PHE A  15      22.600  40.546  15.382  1.00 17.97           C  
ATOM     73  CG  PHE A  15      23.158  39.184  15.620  1.00 16.25           C  
ATOM     74  CD1 PHE A  15      24.453  38.869  15.198  1.00 15.14           C  
ATOM     75  CD2 PHE A  15      22.381  38.196  16.227  1.00 14.44           C  
ATOM     76  CE1 PHE A  15      24.984  37.584  15.400  1.00 14.47           C  
ATOM     77  CE2 PHE A  15      22.892  36.923  16.440  1.00 16.12           C  
ATOM     78  CZ  PHE A  15      24.205  36.611  16.028  1.00 15.73           C  
ATOM     79  N   GLY A  16      20.371  39.560  13.543  1.00 17.91           N  
ATOM     80  CA  GLY A  16      19.559  38.514  12.965  1.00 17.59           C  
ATOM     81  C   GLY A  16      19.453  38.576  11.447  1.00 17.32           C  
ATOM     82  O   GLY A  16      19.416  37.528  10.787  1.00 17.00           O  
ATOM     83  N   VAL A  17      19.392  39.788  10.889  1.00 16.97           N  
ATOM     84  CA  VAL A  17      19.407  39.951   9.428  1.00 16.86           C  
ATOM     85  C   VAL A  17      20.754  39.523   8.826  1.00 17.11           C  
ATOM     86  O   VAL A  17      20.790  38.851   7.796  1.00 17.18           O  
ATOM     87  CB  VAL A  17      18.964  41.368   8.990  1.00 17.29           C  
ATOM     88  CG1 VAL A  17      19.259  41.619   7.461  1.00 17.64           C  
ATOM     89  CG2 VAL A  17      17.475  41.569   9.319  1.00 16.15           C  
ATOM     90  N   ARG A  18      21.856  39.865   9.488  1.00 17.11           N  
ATOM     91  CA  ARG A  18      23.167  39.407   9.024  1.00 17.54           C  
ATOM     92  C   ARG A  18      23.236  37.883   9.021  1.00 17.86           C  
ATOM     93  O   ARG A  18      23.812  37.293   8.086  1.00 18.08           O  
ATOM     94  CB  ARG A  18      24.340  40.025   9.829  1.00 17.25           C  
ATOM     95  CG  ARG A  18      24.699  41.442   9.444  1.00 15.06           C  
ATOM     96  CD  ARG A  18      25.893  42.028  10.227  1.00 17.28           C  
ATOM     97  NE  ARG A  18      25.440  42.572  11.514  1.00 19.46           N  
ATOM     98  CZ  ARG A  18      25.924  42.227  12.698  1.00 19.26           C  
ATOM     99  NH1 ARG A  18      25.417  42.775  13.811  1.00 13.59           N  
ATOM    100  NH2 ARG A  18      26.923  41.337  12.774  1.00 18.78           N  
ATOM    101  N   VAL A  19      22.629  37.241  10.028  1.00 18.00           N  
ATOM    102  CA  VAL A  19      22.564  35.764  10.053  1.00 18.01           C  
ATOM    103  C   VAL A  19      21.732  35.248   8.900  1.00 18.38           C  
ATOM    104  O   VAL A  19      22.136  34.312   8.218  1.00 18.84           O  
ATOM    105  CB  VAL A  19      22.041  35.168  11.401  1.00 17.93           C  
ATOM    106  CG1 VAL A  19      22.030  33.651  11.354  1.00 16.01           C  
ATOM    107  CG2 VAL A  19      22.910  35.661  12.588  1.00 18.27           C  
ATOM    108  N   PHE A  20      20.576  35.869   8.668  1.00 18.85           N  
ATOM    109  CA  PHE A  20      19.719  35.488   7.540  1.00 18.77           C  
ATOM    110  C   PHE A  20      20.462  35.538   6.215  1.00 18.70           C  
ATOM    111  O   PHE A  20      20.245  34.684   5.348  1.00 19.08           O  
ATOM    112  CB  PHE A  20      18.484  36.390   7.395  1.00 18.45           C  
ATOM    113  CG  PHE A  20      17.746  36.150   6.101  1.00 19.10           C  
ATOM    114  CD1 PHE A  20      17.020  34.960   5.914  1.00 18.06           C  
ATOM    115  CD2 PHE A  20      17.827  37.064   5.044  1.00 18.49           C  
ATOM    116  CE1 PHE A  20      16.355  34.702   4.704  1.00 18.07           C  
ATOM    117  CE2 PHE A  20      17.141  36.816   3.849  1.00 18.17           C  
ATOM    118  CZ  PHE A  20      16.409  35.625   3.685  1.00 17.70           C  
ATOM    119  N   GLN A  21      21.293  36.561   6.047  1.00 18.79           N  
ATOM    120  CA  GLN A  21      22.076  36.716   4.827  1.00 19.62           C  
ATOM    121  C   GLN A  21      23.042  35.565   4.589  1.00 19.66           C  
ATOM    122  O   GLN A  21      23.154  35.102   3.465  1.00 19.16           O  
ATOM    123  CB  GLN A  21      22.778  38.084   4.774  1.00 19.96           C  
ATOM    124  CG  GLN A  21      21.744  39.212   4.482  1.00 21.62           C  
ATOM    125  CD  GLN A  21      22.271  40.617   4.673  1.00 22.93           C  
ATOM    126  OE1 GLN A  21      23.091  40.868   5.541  1.00 27.29           O  
ATOM    127  NE2 GLN A  21      21.796  41.533   3.858  1.00 24.09           N  
ATOM    128  N   GLN A  22      23.699  35.086   5.653  1.00 20.19           N  
ATOM    129  CA  GLN A  22      24.568  33.898   5.586  1.00 19.79           C  
ATOM    130  C   GLN A  22      23.773  32.655   5.196  1.00 20.49           C  
ATOM    131  O   GLN A  22      24.201  31.875   4.350  1.00 21.34           O  
ATOM    132  CB  GLN A  22      25.270  33.643   6.926  1.00 19.62           C  
ATOM    133  CG  GLN A  22      26.282  34.693   7.320  1.00 16.84           C  
ATOM    134  CD  GLN A  22      27.419  34.795   6.333  1.00 17.32           C  
ATOM    135  OE1 GLN A  22      27.899  33.785   5.814  1.00 15.76           O  
ATOM    136  NE2 GLN A  22      27.844  36.024   6.051  1.00 19.32           N  
ATOM    137  N   VAL A  23      22.608  32.483   5.805  1.00 20.89           N  
ATOM    138  CA  VAL A  23      21.717  31.368   5.483  1.00 21.08           C  
ATOM    139  C   VAL A  23      21.256  31.422   4.002  1.00 22.08           C  
ATOM    140  O   VAL A  23      21.404  30.440   3.272  1.00 21.24           O  
ATOM    141  CB  VAL A  23      20.503  31.332   6.458  1.00 21.11           C  
ATOM    142  CG1 VAL A  23      19.473  30.204   6.081  1.00 20.13           C  
ATOM    143  CG2 VAL A  23      20.980  31.175   7.911  1.00 19.64           C  
ATOM    144  N   ALA A  24      20.712  32.567   3.573  1.00 23.39           N  
ATOM    145  CA  ALA A  24      20.304  32.771   2.170  1.00 24.70           C  
ATOM    146  C   ALA A  24      21.429  32.503   1.165  1.00 25.73           C  
ATOM    147  O   ALA A  24      21.186  31.903   0.123  1.00 26.19           O  
ATOM    148  CB  ALA A  24      19.723  34.185   1.961  1.00 24.25           C  
ATOM    149  N   GLN A  25      22.652  32.930   1.486  1.00 26.62           N  
ATOM    150  CA  GLN A  25      23.798  32.730   0.610  1.00 28.24           C  
ATOM    151  C   GLN A  25      24.089  31.242   0.325  1.00 28.47           C  
ATOM    152  O   GLN A  25      24.504  30.868  -0.773  1.00 27.79           O  
ATOM    153  CB  GLN A  25      25.046  33.375   1.222  1.00 29.13           C  
ATOM    154  CG  GLN A  25      25.324  34.789   0.734  1.00 33.07           C  
ATOM    155  CD  GLN A  25      26.426  35.493   1.530  1.00 37.03           C  
ATOM    156  OE1 GLN A  25      27.477  34.897   1.815  1.00 39.72           O  
ATOM    157  NE2 GLN A  25      26.186  36.760   1.892  1.00 36.88           N  
ATOM    158  N   ALA A  26      23.887  30.401   1.329  1.00 28.72           N  
ATOM    159  CA  ALA A  26      24.174  28.976   1.196  1.00 29.62           C  
ATOM    160  C   ALA A  26      22.925  28.173   0.753  1.00 30.50           C  
ATOM    161  O   ALA A  26      22.973  26.945   0.686  1.00 30.17           O  
ATOM    162  CB  ALA A  26      24.727  28.441   2.523  1.00 28.93           C  
ATOM    163  N   SER A  27      21.827  28.878   0.449  1.00 31.58           N  
ATOM    164  CA  SER A  27      20.531  28.244   0.167  1.00 33.79           C  
ATOM    165  C   SER A  27      20.249  27.843  -1.275  1.00 34.42           C  
ATOM    166  O   SER A  27      19.297  27.101  -1.527  1.00 34.55           O  
ATOM    167  CB  SER A  27      19.378  29.123   0.626  1.00 33.54           C  
ATOM    168  OG  SER A  27      18.819  28.558   1.781  1.00 35.69           O  
ATOM    169  N   LYS A  28      21.041  28.350  -2.215  1.00 35.43           N  
ATOM    170  CA  LYS A  28      20.837  28.055  -3.638  1.00 36.68           C  
ATOM    171  C   LYS A  28      19.528  28.647  -4.128  1.00 36.88           C  
ATOM    172  O   LYS A  28      19.210  29.819  -3.890  1.00 37.06           O  
ATOM    173  CB  LYS A  28      20.848  26.529  -3.925  1.00 37.38           C  
ATOM    174  CG  LYS A  28      21.810  25.685  -3.061  1.00 39.70           C  
ATOM    175  CD  LYS A  28      22.824  24.913  -3.883  1.00 43.15           C  
ATOM    176  CE  LYS A  28      23.910  24.346  -2.964  1.00 45.18           C  
ATOM    177  NZ  LYS A  28      24.053  22.869  -3.084  1.00 45.92           N  
ATOM    178  N   ASP A  29      18.761  27.802  -4.800  1.00 36.81           N  
ATOM    179  CA  ASP A  29      17.477  28.170  -5.352  1.00 36.35           C  
ATOM    180  C   ASP A  29      16.375  27.745  -4.407  1.00 35.01           C  
ATOM    181  O   ASP A  29      15.268  27.480  -4.861  1.00 35.45           O  
ATOM    182  CB  ASP A  29      17.286  27.387  -6.655  1.00 37.81           C  
ATOM    183  CG  ASP A  29      17.578  25.887  -6.479  1.00 40.10           C  
ATOM    184  OD1 ASP A  29      18.777  25.536  -6.364  1.00 45.31           O  
ATOM    185  OD2 ASP A  29      16.692  25.000  -6.418  1.00 41.39           O  
ATOM    186  N   ARG A  30      16.658  27.611  -3.112  1.00 32.95           N  
ATOM    187  CA  ARG A  30      15.620  27.098  -2.226  1.00 30.81           C  
ATOM    188  C   ARG A  30      14.873  28.192  -1.485  1.00 28.70           C  
ATOM    189  O   ARG A  30      15.420  29.269  -1.208  1.00 28.04           O  
ATOM    190  CB  ARG A  30      16.169  26.088  -1.230  1.00 31.43           C  
ATOM    191  CG  ARG A  30      16.737  24.843  -1.869  1.00 34.24           C  
ATOM    192  CD  ARG A  30      17.115  23.741  -0.868  1.00 39.45           C  
ATOM    193  NE  ARG A  30      17.858  24.195   0.324  1.00 41.62           N  
ATOM    194  CZ  ARG A  30      19.183  24.100   0.478  1.00 42.28           C  
ATOM    195  NH1 ARG A  30      19.945  23.593  -0.488  1.00 40.61           N  
ATOM    196  NH2 ARG A  30      19.747  24.516   1.609  1.00 42.40           N  
ATOM    197  N   ASN A  31      13.613  27.898  -1.179  1.00 26.13           N  
ATOM    198  CA  ASN A  31      12.849  28.686  -0.252  1.00 24.30           C  
ATOM    199  C   ASN A  31      13.563  28.654   1.078  1.00 24.05           C  
ATOM    200  O   ASN A  31      14.157  27.624   1.464  1.00 23.29           O  
ATOM    201  CB  ASN A  31      11.442  28.118  -0.061  1.00 23.40           C  
ATOM    202  CG  ASN A  31      10.620  28.110  -1.339  1.00 22.65           C  
ATOM    203  OD1 ASN A  31      10.733  28.995  -2.188  1.00 22.39           O  
ATOM    204  ND2 ASN A  31       9.768  27.105  -1.472  1.00 20.36           N  
ATOM    205  N   VAL A  32      13.485  29.780   1.785  1.00 23.67           N  
ATOM    206  CA  VAL A  32      13.991  29.871   3.136  1.00 24.14           C  
ATOM    207  C   VAL A  32      13.038  30.698   3.939  1.00 24.23           C  
ATOM    208  O   VAL A  32      12.600  31.752   3.488  1.00 25.50           O  
ATOM    209  CB  VAL A  32      15.356  30.593   3.216  1.00 24.24           C  
ATOM    210  CG1 VAL A  32      15.928  30.449   4.617  1.00 25.00           C  
ATOM    211  CG2 VAL A  32      16.326  30.027   2.225  1.00 23.07           C  
ATOM    212  N   VAL A  33      12.708  30.225   5.126  1.00 23.25           N  
ATOM    213  CA  VAL A  33      12.097  31.087   6.107  1.00 22.79           C  
ATOM    214  C   VAL A  33      13.021  31.116   7.324  1.00 22.59           C  
ATOM    215  O   VAL A  33      13.678  30.122   7.633  1.00 22.88           O  
ATOM    216  CB  VAL A  33      10.621  30.690   6.436  1.00 23.18           C  
ATOM    217  CG1 VAL A  33      10.516  29.298   7.067  1.00 21.33           C  
ATOM    218  CG2 VAL A  33       9.961  31.763   7.329  1.00 23.58           C  
ATOM    219  N   PHE A  34      13.096  32.259   7.993  1.00 21.67           N  
ATOM    220  CA  PHE A  34      14.053  32.452   9.079  1.00 21.16           C  
ATOM    221  C   PHE A  34      13.521  33.468  10.087  1.00 21.25           C  
ATOM    222  O   PHE A  34      12.635  34.264   9.751  1.00 20.92           O  
ATOM    223  CB  PHE A  34      15.397  32.932   8.504  1.00 20.49           C  
ATOM    224  CG  PHE A  34      16.533  32.889   9.483  1.00 20.18           C  
ATOM    225  CD1 PHE A  34      17.015  34.058  10.054  1.00 18.45           C  
ATOM    226  CD2 PHE A  34      17.130  31.667   9.844  1.00 20.76           C  
ATOM    227  CE1 PHE A  34      18.074  34.022  10.975  1.00 18.04           C  
ATOM    228  CE2 PHE A  34      18.185  31.639  10.755  1.00 20.24           C  
ATOM    229  CZ  PHE A  34      18.652  32.825  11.319  1.00 16.65           C  
ATOM    230  N   SER A  35      14.070  33.460  11.310  1.00 21.12           N  
ATOM    231  CA  SER A  35      13.728  34.493  12.287  1.00 20.33           C  
ATOM    232  C   SER A  35      14.948  35.251  12.809  1.00 20.26           C  
ATOM    233  O   SER A  35      15.686  34.716  13.640  1.00 20.71           O  
ATOM    234  CB  SER A  35      12.945  33.900  13.468  1.00 20.63           C  
ATOM    235  OG  SER A  35      12.616  34.921  14.397  1.00 19.03           O  
ATOM    236  N   PRO A  36      15.185  36.472  12.313  1.00 20.18           N  
ATOM    237  CA  PRO A  36      16.225  37.347  12.880  1.00 20.28           C  
ATOM    238  C   PRO A  36      16.030  37.640  14.362  1.00 20.86           C  
ATOM    239  O   PRO A  36      17.007  37.563  15.134  1.00 20.96           O  
ATOM    240  CB  PRO A  36      16.102  38.628  12.031  1.00 19.44           C  
ATOM    241  CG  PRO A  36      15.633  38.102  10.725  1.00 19.46           C  
ATOM    242  CD  PRO A  36      14.573  37.086  11.112  1.00 19.53           C  
ATOM    243  N   TYR A  37      14.802  37.972  14.757  1.00 20.79           N  
ATOM    244  CA  TYR A  37      14.509  38.194  16.163  1.00 21.35           C  
ATOM    245  C   TYR A  37      14.846  36.966  17.002  1.00 20.60           C  
ATOM    246  O   TYR A  37      15.478  37.095  18.060  1.00 21.15           O  
ATOM    247  CB  TYR A  37      13.044  38.566  16.377  1.00 21.93           C  
ATOM    248  CG  TYR A  37      12.588  38.308  17.801  1.00 24.83           C  
ATOM    249  CD1 TYR A  37      12.932  39.185  18.830  1.00 26.67           C  
ATOM    250  CD2 TYR A  37      11.834  37.179  18.120  1.00 27.02           C  
ATOM    251  CE1 TYR A  37      12.527  38.955  20.136  1.00 29.13           C  
ATOM    252  CE2 TYR A  37      11.424  36.935  19.437  1.00 29.50           C  
ATOM    253  CZ  TYR A  37      11.770  37.832  20.432  1.00 30.67           C  
ATOM    254  OH  TYR A  37      11.360  37.606  21.730  1.00 34.71           O  
ATOM    255  N   GLY A  38      14.419  35.791  16.531  1.00 19.85           N  
ATOM    256  CA  GLY A  38      14.605  34.539  17.248  1.00 18.91           C  
ATOM    257  C   GLY A  38      16.077  34.194  17.507  1.00 19.13           C  
ATOM    258  O   GLY A  38      16.441  33.765  18.612  1.00 19.22           O  
ATOM    259  N   VAL A  39      16.931  34.337  16.492  1.00 18.50           N  
ATOM    260  CA  VAL A  39      18.341  33.975  16.678  1.00 18.19           C  
ATOM    261  C   VAL A  39      19.096  35.003  17.565  1.00 18.02           C  
ATOM    262  O   VAL A  39      20.010  34.641  18.332  1.00 18.10           O  
ATOM    263  CB  VAL A  39      19.055  33.728  15.319  1.00 17.87           C  
ATOM    264  CG1 VAL A  39      19.256  35.038  14.551  1.00 17.11           C  
ATOM    265  CG2 VAL A  39      20.395  33.023  15.528  1.00 18.96           C  
ATOM    266  N   ALA A  40      18.705  36.271  17.465  1.00 17.53           N  
ATOM    267  CA  ALA A  40      19.248  37.317  18.335  1.00 18.30           C  
ATOM    268  C   ALA A  40      18.925  37.044  19.810  1.00 18.76           C  
ATOM    269  O   ALA A  40      19.800  37.138  20.681  1.00 19.08           O  
ATOM    270  CB  ALA A  40      18.744  38.697  17.914  1.00 17.42           C  
ATOM    271  N   SER A  41      17.680  36.666  20.069  1.00 19.26           N  
ATOM    272  CA  SER A  41      17.202  36.421  21.430  1.00 20.27           C  
ATOM    273  C   SER A  41      17.925  35.239  22.086  1.00 20.74           C  
ATOM    274  O   SER A  41      18.377  35.314  23.241  1.00 20.76           O  
ATOM    275  CB  SER A  41      15.699  36.170  21.398  1.00 19.54           C  
ATOM    276  OG  SER A  41      15.293  35.499  22.564  1.00 22.55           O  
ATOM    277  N   VAL A  42      18.065  34.141  21.355  1.00 21.19           N  
ATOM    278  CA  VAL A  42      18.748  33.005  21.967  1.00 22.06           C  
ATOM    279  C   VAL A  42      20.276  33.212  22.120  1.00 21.12           C  
ATOM    280  O   VAL A  42      20.876  32.776  23.112  1.00 21.47           O  
ATOM    281  CB  VAL A  42      18.341  31.666  21.305  1.00 22.18           C  
ATOM    282  CG1 VAL A  42      19.014  31.491  19.939  1.00 24.09           C  
ATOM    283  CG2 VAL A  42      18.696  30.518  22.227  1.00 24.70           C  
ATOM    284  N   LEU A  43      20.888  33.918  21.172  1.00 20.49           N  
ATOM    285  CA  LEU A  43      22.307  34.257  21.272  1.00 20.06           C  
ATOM    286  C   LEU A  43      22.584  35.287  22.364  1.00 19.42           C  
ATOM    287  O   LEU A  43      23.597  35.201  23.049  1.00 19.79           O  
ATOM    288  CB  LEU A  43      22.890  34.719  19.931  1.00 19.53           C  
ATOM    289  CG  LEU A  43      23.645  33.698  19.043  1.00 21.95           C  
ATOM    290  CD1 LEU A  43      24.978  33.257  19.662  1.00 22.72           C  
ATOM    291  CD2 LEU A  43      22.807  32.474  18.713  1.00 21.37           C  
ATOM    292  N   ALA A  44      21.696  36.256  22.529  1.00 19.09           N  
ATOM    293  CA  ALA A  44      21.773  37.167  23.673  1.00 19.20           C  
ATOM    294  C   ALA A  44      21.764  36.411  25.019  1.00 19.10           C  
ATOM    295  O   ALA A  44      22.527  36.752  25.926  1.00 19.38           O  
ATOM    296  CB  ALA A  44      20.636  38.201  23.620  1.00 18.82           C  
ATOM    297  N   MET A  45      20.933  35.374  25.139  1.00 19.11           N  
ATOM    298  CA  MET A  45      20.878  34.595  26.379  1.00 20.07           C  
ATOM    299  C   MET A  45      22.154  33.782  26.546  1.00 20.56           C  
ATOM    300  O   MET A  45      22.658  33.633  27.659  1.00 20.57           O  
ATOM    301  CB  MET A  45      19.653  33.684  26.434  1.00 20.38           C  
ATOM    302  CG  MET A  45      18.327  34.435  26.231  1.00 22.88           C  
ATOM    303  SD  MET A  45      16.856  33.500  26.621  1.00 29.24           S  
ATOM    304  CE  MET A  45      17.042  32.112  25.537  1.00 26.23           C  
ATOM    305  N   LEU A  46      22.684  33.284  25.431  1.00 19.97           N  
ATOM    306  CA  LEU A  46      23.887  32.488  25.467  1.00 20.06           C  
ATOM    307  C   LEU A  46      25.072  33.316  25.952  1.00 19.89           C  
ATOM    308  O   LEU A  46      26.002  32.764  26.511  1.00 20.31           O  
ATOM    309  CB  LEU A  46      24.160  31.879  24.093  1.00 19.79           C  
ATOM    310  CG  LEU A  46      25.114  30.697  24.062  1.00 20.99           C  
ATOM    311  CD1 LEU A  46      24.436  29.433  24.553  1.00 21.58           C  
ATOM    312  CD2 LEU A  46      25.692  30.516  22.651  1.00 21.86           C  
ATOM    313  N   GLN A  47      25.028  34.637  25.755  1.00 19.91           N  
ATOM    314  CA  GLN A  47      26.111  35.521  26.202  1.00 20.11           C  
ATOM    315  C   GLN A  47      26.373  35.362  27.690  1.00 20.30           C  
ATOM    316  O   GLN A  47      27.517  35.503  28.144  1.00 20.84           O  
ATOM    317  CB  GLN A  47      25.781  36.987  25.929  1.00 20.12           C  
ATOM    318  CG  GLN A  47      26.075  37.504  24.533  1.00 19.67           C  
ATOM    319  CD  GLN A  47      25.983  39.023  24.457  1.00 19.04           C  
ATOM    320  OE1 GLN A  47      26.389  39.728  25.388  1.00 20.70           O  
ATOM    321  NE2 GLN A  47      25.468  39.528  23.354  1.00 17.99           N  
ATOM    322  N   LEU A  48      25.312  35.099  28.454  1.00 19.88           N  
ATOM    323  CA  LEU A  48      25.441  34.987  29.892  1.00 20.43           C  
ATOM    324  C   LEU A  48      26.240  33.769  30.300  1.00 20.29           C  
ATOM    325  O   LEU A  48      26.912  33.784  31.328  1.00 21.08           O  
ATOM    326  CB  LEU A  48      24.073  34.967  30.572  1.00 20.74           C  
ATOM    327  CG  LEU A  48      24.082  35.571  31.982  1.00 20.56           C  
ATOM    328  CD1 LEU A  48      24.485  37.049  31.969  1.00 21.24           C  
ATOM    329  CD2 LEU A  48      22.711  35.404  32.607  1.00 21.95           C  
ATOM    330  N   THR A  49      26.166  32.721  29.483  1.00 19.91           N  
ATOM    331  CA  THR A  49      26.802  31.446  29.784  1.00 19.41           C  
ATOM    332  C   THR A  49      28.291  31.418  29.444  1.00 19.10           C  
ATOM    333  O   THR A  49      29.000  30.518  29.892  1.00 19.23           O  
ATOM    334  CB  THR A  49      26.088  30.287  29.035  1.00 19.94           C  
ATOM    335  OG1 THR A  49      26.340  30.393  27.620  1.00 19.03           O  
ATOM    336  CG2 THR A  49      24.539  30.373  29.177  1.00 17.94           C  
ATOM    337  N   THR A  50      28.754  32.387  28.658  1.00 18.47           N  
ATOM    338  CA  THR A  50      30.087  32.319  28.059  1.00 19.20           C  
ATOM    339  C   THR A  50      31.136  33.203  28.752  1.00 18.53           C  
ATOM    340  O   THR A  50      30.792  34.084  29.507  1.00 19.15           O  
ATOM    341  CB  THR A  50      30.019  32.658  26.541  1.00 19.53           C  
ATOM    342  OG1 THR A  50      29.487  33.978  26.356  1.00 21.43           O  
ATOM    343  CG2 THR A  50      29.001  31.774  25.821  1.00 20.61           C  
ATOM    344  N   GLY A  51      32.415  32.951  28.507  1.00 18.61           N  
ATOM    345  CA  GLY A  51      33.474  33.838  28.977  1.00 18.62           C  
ATOM    346  C   GLY A  51      34.551  33.969  27.913  1.00 18.72           C  
ATOM    347  O   GLY A  51      34.418  33.404  26.825  1.00 18.82           O  
ATOM    348  N   GLY A  52      35.612  34.712  28.227  1.00 19.01           N  
ATOM    349  CA  GLY A  52      36.805  34.773  27.409  1.00 18.90           C  
ATOM    350  C   GLY A  52      36.500  35.153  25.981  1.00 19.55           C  
ATOM    351  O   GLY A  52      35.630  36.006  25.732  1.00 19.55           O  
ATOM    352  N   GLU A  53      37.185  34.499  25.043  1.00 19.28           N  
ATOM    353  CA  GLU A  53      37.029  34.796  23.622  1.00 19.50           C  
ATOM    354  C   GLU A  53      35.687  34.332  23.039  1.00 19.28           C  
ATOM    355  O   GLU A  53      35.211  34.884  22.039  1.00 19.42           O  
ATOM    356  CB  GLU A  53      38.226  34.250  22.821  1.00 20.07           C  
ATOM    357  CG  GLU A  53      38.364  34.796  21.402  1.00 20.97           C  
ATOM    358  CD  GLU A  53      38.362  36.319  21.309  1.00 21.40           C  
ATOM    359  OE1 GLU A  53      37.843  36.822  20.292  1.00 22.45           O  
ATOM    360  OE2 GLU A  53      38.884  37.018  22.217  1.00 20.14           O  
ATOM    361  N   THR A  54      35.073  33.335  23.672  1.00 18.57           N  
ATOM    362  CA  THR A  54      33.779  32.850  23.252  1.00 18.15           C  
ATOM    363  C   THR A  54      32.752  33.973  23.458  1.00 18.40           C  
ATOM    364  O   THR A  54      32.014  34.315  22.542  1.00 17.28           O  
ATOM    365  CB  THR A  54      33.386  31.569  24.037  1.00 18.41           C  
ATOM    366  OG1 THR A  54      34.272  30.497  23.699  1.00 18.62           O  
ATOM    367  CG2 THR A  54      32.029  31.037  23.600  1.00 16.63           C  
ATOM    368  N   GLN A  55      32.734  34.552  24.659  1.00 18.80           N  
ATOM    369  CA  GLN A  55      31.899  35.715  24.934  1.00 18.57           C  
ATOM    370  C   GLN A  55      32.244  36.888  24.036  1.00 18.34           C  
ATOM    371  O   GLN A  55      31.335  37.521  23.496  1.00 17.69           O  
ATOM    372  CB  GLN A  55      32.004  36.150  26.394  1.00 18.62           C  
ATOM    373  CG  GLN A  55      30.958  37.217  26.796  1.00 20.39           C  
ATOM    374  CD  GLN A  55      30.971  37.536  28.284  1.00 22.73           C  
ATOM    375  OE1 GLN A  55      31.997  37.942  28.824  1.00 23.32           O  
ATOM    376  NE2 GLN A  55      29.833  37.325  28.951  1.00 24.14           N  
ATOM    377  N   GLN A  56      33.542  37.191  23.891  1.00 18.51           N  
ATOM    378  CA  GLN A  56      33.966  38.336  23.079  1.00 19.29           C  
ATOM    379  C   GLN A  56      33.422  38.218  21.637  1.00 18.27           C  
ATOM    380  O   GLN A  56      32.932  39.191  21.074  1.00 17.58           O  
ATOM    381  CB  GLN A  56      35.501  38.505  23.063  1.00 19.60           C  
ATOM    382  CG  GLN A  56      36.106  39.534  24.049  1.00 25.43           C  
ATOM    383  CD  GLN A  56      35.095  40.557  24.612  1.00 31.66           C  
ATOM    384  OE1 GLN A  56      34.544  41.368  23.857  1.00 35.84           O  
ATOM    385  NE2 GLN A  56      34.856  40.516  25.934  1.00 31.25           N  
ATOM    386  N   GLN A  57      33.501  37.019  21.057  1.00 17.89           N  
ATOM    387  CA  GLN A  57      33.114  36.828  19.663  1.00 17.23           C  
ATOM    388  C   GLN A  57      31.642  37.044  19.475  1.00 17.50           C  
ATOM    389  O   GLN A  57      31.230  37.599  18.462  1.00 16.81           O  
ATOM    390  CB  GLN A  57      33.468  35.440  19.168  1.00 17.12           C  
ATOM    391  CG  GLN A  57      34.946  35.241  18.807  1.00 15.80           C  
ATOM    392  CD  GLN A  57      35.240  33.804  18.585  1.00 15.28           C  
ATOM    393  OE1 GLN A  57      34.347  32.973  18.738  1.00 17.65           O  
ATOM    394  NE2 GLN A  57      36.483  33.479  18.229  1.00 16.55           N  
ATOM    395  N   ILE A  58      30.850  36.605  20.449  1.00 17.72           N  
ATOM    396  CA  ILE A  58      29.412  36.784  20.366  1.00 18.23           C  
ATOM    397  C   ILE A  58      29.048  38.261  20.517  1.00 18.91           C  
ATOM    398  O   ILE A  58      28.234  38.789  19.747  1.00 19.08           O  
ATOM    399  CB  ILE A  58      28.678  35.890  21.374  1.00 18.23           C  
ATOM    400  CG1 ILE A  58      29.048  34.430  21.109  1.00 17.53           C  
ATOM    401  CG2 ILE A  58      27.140  36.017  21.217  1.00 17.72           C  
ATOM    402  CD1 ILE A  58      28.717  33.510  22.258  1.00 18.13           C  
ATOM    403  N   GLN A  59      29.683  38.925  21.485  1.00 19.08           N  
ATOM    404  CA  GLN A  59      29.386  40.324  21.777  1.00 19.74           C  
ATOM    405  C   GLN A  59      29.797  41.243  20.628  1.00 19.63           C  
ATOM    406  O   GLN A  59      29.043  42.150  20.284  1.00 19.98           O  
ATOM    407  CB  GLN A  59      30.029  40.760  23.098  1.00 19.41           C  
ATOM    408  CG  GLN A  59      29.386  40.080  24.277  1.00 19.57           C  
ATOM    409  CD  GLN A  59      29.901  40.563  25.608  1.00 22.11           C  
ATOM    410  OE1 GLN A  59      31.078  40.875  25.752  1.00 19.95           O  
ATOM    411  NE2 GLN A  59      29.013  40.606  26.599  1.00 24.01           N  
ATOM    412  N   ALA A  60      30.957  40.971  20.029  1.00 18.41           N  
ATOM    413  CA  ALA A  60      31.408  41.689  18.844  1.00 18.61           C  
ATOM    414  C   ALA A  60      30.473  41.521  17.635  1.00 18.68           C  
ATOM    415  O   ALA A  60      30.196  42.504  16.942  1.00 19.52           O  
ATOM    416  CB  ALA A  60      32.865  41.311  18.469  1.00 17.84           C  
ATOM    417  N   ALA A  61      29.994  40.303  17.385  1.00 17.80           N  
ATOM    418  CA  ALA A  61      29.085  40.047  16.258  1.00 17.73           C  
ATOM    419  C   ALA A  61      27.665  40.626  16.446  1.00 17.75           C  
ATOM    420  O   ALA A  61      27.054  41.095  15.475  1.00 17.32           O  
ATOM    421  CB  ALA A  61      29.000  38.558  15.964  1.00 16.70           C  
ATOM    422  N   MET A  62      27.149  40.544  17.676  1.00 17.48           N  
ATOM    423  CA  MET A  62      25.832  41.075  18.031  1.00 17.95           C  
ATOM    424  C   MET A  62      25.837  42.600  18.171  1.00 18.46           C  
ATOM    425  O   MET A  62      24.807  43.257  17.951  1.00 18.87           O  
ATOM    426  CB  MET A  62      25.312  40.409  19.322  1.00 17.80           C  
ATOM    427  CG  MET A  62      25.020  38.920  19.153  1.00 18.16           C  
ATOM    428  SD  MET A  62      24.144  38.193  20.495  1.00 19.08           S  
ATOM    429  CE  MET A  62      22.561  39.044  20.293  1.00 18.58           C  
ATOM    430  N   GLY A  63      26.989  43.158  18.538  1.00 18.72           N  
ATOM    431  CA  GLY A  63      27.145  44.594  18.703  1.00 19.22           C  
ATOM    432  C   GLY A  63      26.691  45.164  20.043  1.00 19.62           C  
ATOM    433  O   GLY A  63      26.555  46.361  20.183  1.00 19.19           O  
ATOM    434  N   PHE A  64      26.448  44.301  21.020  1.00 20.38           N  
ATOM    435  CA  PHE A  64      26.106  44.718  22.384  1.00 20.86           C  
ATOM    436  C   PHE A  64      26.326  43.578  23.365  1.00 21.17           C  
ATOM    437  O   PHE A  64      26.370  42.414  22.980  1.00 21.17           O  
ATOM    438  CB  PHE A  64      24.646  45.186  22.471  1.00 20.76           C  
ATOM    439  CG  PHE A  64      23.629  44.073  22.338  1.00 21.26           C  
ATOM    440  CD1 PHE A  64      23.172  43.673  21.086  1.00 21.55           C  
ATOM    441  CD2 PHE A  64      23.115  43.436  23.465  1.00 22.02           C  
ATOM    442  CE1 PHE A  64      22.231  42.658  20.954  1.00 21.22           C  
ATOM    443  CE2 PHE A  64      22.156  42.425  23.345  1.00 21.41           C  
ATOM    444  CZ  PHE A  64      21.717  42.034  22.098  1.00 21.14           C  
ATOM    445  N   LYS A  65      26.445  43.945  24.634  1.00 21.82           N  
ATOM    446  CA  LYS A  65      26.579  43.014  25.743  1.00 22.16           C  
ATOM    447  C   LYS A  65      25.265  42.954  26.497  1.00 22.74           C  
ATOM    448  O   LYS A  65      24.695  43.979  26.867  1.00 21.79           O  
ATOM    449  CB  LYS A  65      27.692  43.464  26.691  1.00 21.78           C  
ATOM    450  CG  LYS A  65      28.961  43.913  25.983  1.00 21.58           C  
ATOM    451  CD  LYS A  65      30.133  44.026  26.938  1.00 22.99           C  
ATOM    452  CE  LYS A  65      31.266  44.793  26.280  1.00 25.26           C  
ATOM    453  NZ  LYS A  65      32.388  44.961  27.226  1.00 27.74           N  
ATOM    454  N   ILE A  66      24.784  41.742  26.732  1.00 24.06           N  
ATOM    455  CA  ILE A  66      23.473  41.572  27.358  1.00 25.70           C  
ATOM    456  C   ILE A  66      23.460  42.164  28.778  1.00 26.91           C  
ATOM    457  O   ILE A  66      22.427  42.652  29.252  1.00 26.78           O  
ATOM    458  CB  ILE A  66      23.031  40.079  27.300  1.00 25.29           C  
ATOM    459  CG1 ILE A  66      21.573  39.903  27.732  1.00 26.68           C  
ATOM    460  CG2 ILE A  66      23.945  39.200  28.137  1.00 24.59           C  
ATOM    461  CD1 ILE A  66      20.545  40.556  26.833  1.00 26.85           C  
ATOM    462  N   ASP A  67      24.634  42.158  29.410  1.00 28.34           N  
ATOM    463  CA  ASP A  67      24.856  42.668  30.766  1.00 30.38           C  
ATOM    464  C   ASP A  67      24.792  44.200  30.904  1.00 30.82           C  
ATOM    465  O   ASP A  67      24.559  44.713  32.012  1.00 31.05           O  
ATOM    466  CB  ASP A  67      26.218  42.168  31.296  1.00 31.39           C  
ATOM    467  CG  ASP A  67      26.072  41.109  32.373  1.00 34.66           C  
ATOM    468  OD1 ASP A  67      24.904  40.769  32.695  1.00 38.16           O  
ATOM    469  OD2 ASP A  67      27.055  40.570  32.965  1.00 38.03           O  
ATOM    470  N   ASP A  68      25.024  44.923  29.805  1.00 30.73           N  
ATOM    471  CA  ASP A  68      24.980  46.384  29.819  1.00 31.01           C  
ATOM    472  C   ASP A  68      23.606  46.898  30.236  1.00 30.79           C  
ATOM    473  O   ASP A  68      22.581  46.256  29.941  1.00 30.94           O  
ATOM    474  CB  ASP A  68      25.327  46.957  28.443  1.00 31.06           C  
ATOM    475  CG  ASP A  68      26.819  46.942  28.156  1.00 33.21           C  
ATOM    476  OD1 ASP A  68      27.638  46.944  29.103  1.00 33.40           O  
ATOM    477  OD2 ASP A  68      27.269  46.939  26.990  1.00 35.46           O  
ATOM    478  N   LYS A  69      23.611  48.054  30.909  1.00 30.06           N  
ATOM    479  CA  LYS A  69      22.412  48.780  31.333  1.00 29.60           C  
ATOM    480  C   LYS A  69      21.349  48.864  30.248  1.00 29.25           C  
ATOM    481  O   LYS A  69      21.612  49.332  29.131  1.00 29.34           O  
ATOM    482  CB  LYS A  69      22.789  50.201  31.795  1.00 29.87           C  
ATOM    483  CG  LYS A  69      22.331  50.566  33.214  1.00 30.65           C  
ATOM    484  CD  LYS A  69      22.062  52.084  33.365  1.00 31.94           C  
ATOM    485  CE  LYS A  69      20.601  52.498  33.047  1.00 31.77           C  
ATOM    486  NZ  LYS A  69      20.402  53.999  33.137  1.00 29.42           N  
ATOM    487  N   GLY A  70      20.146  48.394  30.577  1.00 28.77           N  
ATOM    488  CA  GLY A  70      18.995  48.548  29.705  1.00 27.84           C  
ATOM    489  C   GLY A  70      18.853  47.516  28.604  1.00 27.63           C  
ATOM    490  O   GLY A  70      17.797  47.453  27.947  1.00 27.83           O  
ATOM    491  N   MET A  71      19.892  46.700  28.403  1.00 26.83           N  
ATOM    492  CA  MET A  71      19.892  45.719  27.311  1.00 26.50           C  
ATOM    493  C   MET A  71      18.926  44.587  27.568  1.00 25.25           C  
ATOM    494  O   MET A  71      18.031  44.355  26.759  1.00 25.08           O  
ATOM    495  CB  MET A  71      21.313  45.210  26.965  1.00 26.82           C  
ATOM    496  CG  MET A  71      22.281  46.310  26.449  1.00 29.01           C  
ATOM    497  SD  MET A  71      21.670  47.301  25.041  1.00 36.46           S  
ATOM    498  CE  MET A  71      21.168  48.753  25.853  1.00 36.38           C  
ATOM    499  N   ALA A  72      19.092  43.891  28.687  1.00 24.27           N  
ATOM    500  CA  ALA A  72      18.127  42.855  29.084  1.00 23.91           C  
ATOM    501  C   ALA A  72      16.659  43.334  29.315  1.00 23.46           C  
ATOM    502  O   ALA A  72      15.730  42.675  28.859  1.00 23.12           O  
ATOM    503  CB  ALA A  72      18.647  42.039  30.282  1.00 23.30           C  
ATOM    504  N   PRO A  73      16.429  44.432  30.039  1.00 23.38           N  
ATOM    505  CA  PRO A  73      15.046  44.920  30.223  1.00 23.58           C  
ATOM    506  C   PRO A  73      14.302  45.179  28.902  1.00 23.74           C  
ATOM    507  O   PRO A  73      13.142  44.789  28.760  1.00 23.02           O  
ATOM    508  CB  PRO A  73      15.228  46.211  31.032  1.00 23.46           C  
ATOM    509  CG  PRO A  73      16.537  46.017  31.766  1.00 23.53           C  
ATOM    510  CD  PRO A  73      17.407  45.250  30.790  1.00 23.34           C  
ATOM    511  N   ALA A  74      14.983  45.787  27.936  1.00 24.72           N  
ATOM    512  CA  ALA A  74      14.396  46.053  26.630  1.00 26.02           C  
ATOM    513  C   ALA A  74      14.112  44.781  25.847  1.00 26.96           C  
ATOM    514  O   ALA A  74      13.103  44.717  25.133  1.00 27.25           O  
ATOM    515  CB  ALA A  74      15.271  47.000  25.835  1.00 26.44           C  
ATOM    516  N   LEU A  75      14.959  43.753  25.990  1.00 28.09           N  
ATOM    517  CA  LEU A  75      14.631  42.450  25.392  1.00 29.46           C  
ATOM    518  C   LEU A  75      13.450  41.750  26.058  1.00 29.97           C  
ATOM    519  O   LEU A  75      12.647  41.128  25.363  1.00 30.24           O  
ATOM    520  CB  LEU A  75      15.831  41.501  25.315  1.00 29.61           C  
ATOM    521  CG  LEU A  75      16.858  41.824  24.219  1.00 32.59           C  
ATOM    522  CD1 LEU A  75      18.010  40.829  24.253  1.00 32.56           C  
ATOM    523  CD2 LEU A  75      16.242  41.906  22.801  1.00 32.60           C  
ATOM    524  N   ARG A  76      13.362  41.814  27.388  1.00 30.73           N  
ATOM    525  CA  ARG A  76      12.220  41.255  28.126  1.00 32.13           C  
ATOM    526  C   ARG A  76      10.932  41.945  27.700  1.00 32.94           C  
ATOM    527  O   ARG A  76       9.880  41.313  27.582  1.00 33.18           O  
ATOM    528  CB  ARG A  76      12.371  41.471  29.628  1.00 32.18           C  
ATOM    529  CG  ARG A  76      13.222  40.461  30.350  1.00 33.37           C  
ATOM    530  CD  ARG A  76      12.999  40.435  31.876  1.00 34.43           C  
ATOM    531  NE  ARG A  76      13.186  41.737  32.536  1.00 34.46           N  
ATOM    532  CZ  ARG A  76      14.358  42.366  32.699  1.00 33.56           C  
ATOM    533  NH1 ARG A  76      14.377  43.537  33.321  1.00 31.97           N  
ATOM    534  NH2 ARG A  76      15.501  41.846  32.230  1.00 32.05           N  
ATOM    535  N   HIS A  77      11.020  43.257  27.504  1.00 34.21           N  
ATOM    536  CA  HIS A  77       9.868  44.058  27.133  1.00 35.48           C  
ATOM    537  C   HIS A  77       9.366  43.603  25.772  1.00 35.63           C  
ATOM    538  O   HIS A  77       8.183  43.342  25.609  1.00 35.12           O  
ATOM    539  CB  HIS A  77      10.224  45.544  27.125  1.00 36.09           C  
ATOM    540  CG  HIS A  77       9.120  46.423  26.626  1.00 38.91           C  
ATOM    541  ND1 HIS A  77       8.272  47.105  27.473  1.00 42.77           N  
ATOM    542  CD2 HIS A  77       8.717  46.724  25.367  1.00 41.04           C  
ATOM    543  CE1 HIS A  77       7.400  47.793  26.757  1.00 43.23           C  
ATOM    544  NE2 HIS A  77       7.649  47.579  25.476  1.00 42.77           N  
ATOM    545  N   LEU A  78      10.278  43.479  24.811  1.00 36.51           N  
ATOM    546  CA  LEU A  78       9.922  42.973  23.484  1.00 37.34           C  
ATOM    547  C   LEU A  78       9.233  41.602  23.558  1.00 37.89           C  
ATOM    548  O   LEU A  78       8.161  41.405  22.975  1.00 37.77           O  
ATOM    549  CB  LEU A  78      11.157  42.940  22.582  1.00 37.38           C  
ATOM    550  CG  LEU A  78      11.054  42.535  21.108  1.00 38.22           C  
ATOM    551  CD1 LEU A  78       9.975  43.331  20.350  1.00 38.40           C  
ATOM    552  CD2 LEU A  78      12.411  42.697  20.454  1.00 37.01           C  
ATOM    553  N   TYR A  79       9.828  40.674  24.306  1.00 38.56           N  
ATOM    554  CA  TYR A  79       9.255  39.346  24.501  1.00 39.71           C  
ATOM    555  C   TYR A  79       7.835  39.398  25.077  1.00 39.97           C  
ATOM    556  O   TYR A  79       6.928  38.740  24.552  1.00 39.76           O  
ATOM    557  CB  TYR A  79      10.161  38.495  25.388  1.00 40.44           C  
ATOM    558  CG  TYR A  79       9.648  37.094  25.649  1.00 43.95           C  
ATOM    559  CD1 TYR A  79       9.783  36.090  24.685  1.00 47.59           C  
ATOM    560  CD2 TYR A  79       9.032  36.766  26.861  1.00 47.12           C  
ATOM    561  CE1 TYR A  79       9.323  34.795  24.914  1.00 49.15           C  
ATOM    562  CE2 TYR A  79       8.567  35.470  27.106  1.00 50.04           C  
ATOM    563  CZ  TYR A  79       8.717  34.487  26.122  1.00 51.35           C  
ATOM    564  OH  TYR A  79       8.254  33.199  26.338  1.00 52.66           O  
ATOM    565  N   LYS A  80       7.645  40.182  26.143  1.00 40.00           N  
ATOM    566  CA  LYS A  80       6.343  40.305  26.792  1.00 40.11           C  
ATOM    567  C   LYS A  80       5.308  40.750  25.772  1.00 39.42           C  
ATOM    568  O   LYS A  80       4.244  40.138  25.652  1.00 38.96           O  
ATOM    569  CB  LYS A  80       6.388  41.296  27.973  1.00 40.75           C  
ATOM    570  CG  LYS A  80       7.063  40.759  29.242  1.00 43.22           C  
ATOM    571  CD  LYS A  80       7.152  41.827  30.359  1.00 46.64           C  
ATOM    572  CE  LYS A  80       8.619  42.261  30.598  1.00 47.86           C  
ATOM    573  NZ  LYS A  80       9.008  42.351  32.038  1.00 48.71           N  
ATOM    574  N   GLU A  81       5.649  41.814  25.047  1.00 38.96           N  
ATOM    575  CA  GLU A  81       4.811  42.418  24.014  1.00 39.35           C  
ATOM    576  C   GLU A  81       4.312  41.413  22.968  1.00 38.66           C  
ATOM    577  O   GLU A  81       3.124  41.379  22.652  1.00 38.78           O  
ATOM    578  CB  GLU A  81       5.580  43.543  23.318  1.00 39.69           C  
ATOM    579  CG  GLU A  81       4.738  44.759  22.990  1.00 43.03           C  
ATOM    580  CD  GLU A  81       5.441  46.057  23.346  1.00 47.47           C  
ATOM    581  OE1 GLU A  81       6.038  46.703  22.435  1.00 48.11           O  
ATOM    582  OE2 GLU A  81       5.390  46.433  24.544  1.00 48.95           O  
ATOM    583  N   LEU A  82       5.217  40.584  22.455  1.00 37.81           N  
ATOM    584  CA  LEU A  82       4.868  39.579  21.458  1.00 37.04           C  
ATOM    585  C   LEU A  82       3.875  38.554  21.994  1.00 36.65           C  
ATOM    586  O   LEU A  82       3.211  37.864  21.221  1.00 36.37           O  
ATOM    587  CB  LEU A  82       6.126  38.889  20.934  1.00 37.01           C  
ATOM    588  CG  LEU A  82       7.146  39.793  20.236  1.00 37.47           C  
ATOM    589  CD1 LEU A  82       8.508  39.106  20.150  1.00 36.23           C  
ATOM    590  CD2 LEU A  82       6.652  40.208  18.852  1.00 37.98           C  
ATOM    591  N   MET A  83       3.776  38.462  23.319  1.00 36.18           N  
ATOM    592  CA  MET A  83       2.837  37.553  23.980  1.00 35.59           C  
ATOM    593  C   MET A  83       1.525  38.239  24.339  1.00 34.10           C  
ATOM    594  O   MET A  83       0.661  37.646  24.988  1.00 33.91           O  
ATOM    595  CB  MET A  83       3.460  36.986  25.255  1.00 36.27           C  
ATOM    596  CG  MET A  83       4.764  36.238  25.054  1.00 40.09           C  
ATOM    597  SD  MET A  83       5.096  35.016  26.381  1.00 48.65           S  
ATOM    598  CE  MET A  83       4.741  35.966  27.941  1.00 46.31           C  
ATOM    599  N   GLY A  84       1.377  39.496  23.937  1.00 32.83           N  
ATOM    600  CA  GLY A  84       0.174  40.261  24.256  1.00 31.45           C  
ATOM    601  C   GLY A  84      -1.135  39.636  23.782  1.00 30.35           C  
ATOM    602  O   GLY A  84      -1.127  38.634  23.058  1.00 29.50           O  
ATOM    603  N   PRO A  85      -2.263  40.224  24.201  1.00 29.73           N  
ATOM    604  CA  PRO A  85      -3.592  39.739  23.803  1.00 28.91           C  
ATOM    605  C   PRO A  85      -3.856  39.888  22.301  1.00 27.86           C  
ATOM    606  O   PRO A  85      -4.661  39.128  21.756  1.00 27.88           O  
ATOM    607  CB  PRO A  85      -4.556  40.631  24.605  1.00 29.37           C  
ATOM    608  CG  PRO A  85      -3.708  41.244  25.713  1.00 29.99           C  
ATOM    609  CD  PRO A  85      -2.348  41.401  25.088  1.00 29.80           C  
ATOM    610  N   TRP A  86      -3.180  40.837  21.657  1.00 26.34           N  
ATOM    611  CA  TRP A  86      -3.315  41.079  20.224  1.00 25.26           C  
ATOM    612  C   TRP A  86      -2.905  39.862  19.355  1.00 24.91           C  
ATOM    613  O   TRP A  86      -3.446  39.676  18.267  1.00 24.57           O  
ATOM    614  CB  TRP A  86      -2.492  42.316  19.830  1.00 25.04           C  
ATOM    615  CG  TRP A  86      -1.025  42.108  20.017  1.00 25.16           C  
ATOM    616  CD1 TRP A  86      -0.281  42.421  21.128  1.00 25.73           C  
ATOM    617  CD2 TRP A  86      -0.114  41.500  19.084  1.00 24.69           C  
ATOM    618  NE1 TRP A  86       1.032  42.047  20.938  1.00 27.00           N  
ATOM    619  CE2 TRP A  86       1.166  41.487  19.693  1.00 24.84           C  
ATOM    620  CE3 TRP A  86      -0.246  40.978  17.789  1.00 23.68           C  
ATOM    621  CZ2 TRP A  86       2.296  40.972  19.057  1.00 24.84           C  
ATOM    622  CZ3 TRP A  86       0.879  40.440  17.163  1.00 24.48           C  
ATOM    623  CH2 TRP A  86       2.132  40.446  17.799  1.00 24.57           C  
ATOM    624  N   ASN A  87      -1.942  39.068  19.840  1.00 23.79           N  
ATOM    625  CA  ASN A  87      -1.406  37.902  19.154  1.00 23.27           C  
ATOM    626  C   ASN A  87      -2.346  36.704  19.298  1.00 23.47           C  
ATOM    627  O   ASN A  87      -2.347  36.024  20.326  1.00 23.03           O  
ATOM    628  CB  ASN A  87      -0.007  37.614  19.719  1.00 23.57           C  
ATOM    629  CG  ASN A  87       0.591  36.302  19.239  1.00 23.56           C  
ATOM    630  OD1 ASN A  87       0.051  35.615  18.387  1.00 23.81           O  
ATOM    631  ND2 ASN A  87       1.740  35.957  19.796  1.00 26.43           N  
ATOM    632  N   LYS A  88      -3.154  36.453  18.265  1.00 23.24           N  
ATOM    633  CA  LYS A  88      -4.218  35.438  18.351  1.00 23.57           C  
ATOM    634  C   LYS A  88      -3.679  34.054  18.035  1.00 24.10           C  
ATOM    635  O   LYS A  88      -4.136  33.405  17.091  1.00 24.52           O  
ATOM    636  CB  LYS A  88      -5.408  35.777  17.424  1.00 22.91           C  
ATOM    637  CG  LYS A  88      -5.897  37.205  17.518  1.00 22.05           C  
ATOM    638  CD  LYS A  88      -6.525  37.475  18.895  1.00 24.10           C  
ATOM    639  CE  LYS A  88      -6.718  38.958  19.153  1.00 23.16           C  
ATOM    640  NZ  LYS A  88      -7.690  39.207  20.236  1.00 25.56           N  
ATOM    641  N   ASP A  89      -2.701  33.600  18.827  1.00 24.81           N  
ATOM    642  CA  ASP A  89      -1.906  32.412  18.484  1.00 25.18           C  
ATOM    643  C   ASP A  89      -1.367  32.544  17.075  1.00 24.44           C  
ATOM    644  O   ASP A  89      -1.297  31.571  16.342  1.00 24.66           O  
ATOM    645  CB  ASP A  89      -2.739  31.123  18.610  1.00 25.89           C  
ATOM    646  CG  ASP A  89      -3.250  30.898  20.011  1.00 28.90           C  
ATOM    647  OD1 ASP A  89      -2.512  31.244  20.963  1.00 32.05           O  
ATOM    648  OD2 ASP A  89      -4.377  30.398  20.260  1.00 32.24           O  
ATOM    649  N   GLU A  90      -1.020  33.767  16.697  1.00 24.14           N  
ATOM    650  CA  GLU A  90      -0.423  34.060  15.398  1.00 23.97           C  
ATOM    651  C   GLU A  90       1.084  33.785  15.361  1.00 24.54           C  
ATOM    652  O   GLU A  90       1.586  33.344  14.338  1.00 24.36           O  
ATOM    653  CB  GLU A  90      -0.729  35.503  14.991  1.00 23.42           C  
ATOM    654  CG  GLU A  90      -2.211  35.739  14.726  1.00 22.27           C  
ATOM    655  CD  GLU A  90      -2.563  37.211  14.644  1.00 22.53           C  
ATOM    656  OE1 GLU A  90      -2.468  37.761  13.524  1.00 19.64           O  
ATOM    657  OE2 GLU A  90      -2.936  37.813  15.693  1.00 20.88           O  
ATOM    658  N   ILE A  91       1.786  34.075  16.464  1.00 25.72           N  
ATOM    659  CA  ILE A  91       3.234  33.806  16.630  1.00 26.80           C  
ATOM    660  C   ILE A  91       3.376  32.876  17.826  1.00 27.48           C  
ATOM    661  O   ILE A  91       2.945  33.218  18.926  1.00 26.27           O  
ATOM    662  CB  ILE A  91       4.031  35.093  16.970  1.00 26.84           C  
ATOM    663  CG1 ILE A  91       3.638  36.273  16.100  1.00 28.61           C  
ATOM    664  CG2 ILE A  91       5.547  34.871  16.883  1.00 27.43           C  
ATOM    665  CD1 ILE A  91       3.976  37.622  16.763  1.00 30.42           C  
ATOM    666  N   SER A  92       3.984  31.712  17.616  1.00 28.61           N  
ATOM    667  CA  SER A  92       4.309  30.814  18.717  1.00 30.08           C  
ATOM    668  C   SER A  92       5.796  30.535  18.652  1.00 31.09           C  
ATOM    669  O   SER A  92       6.259  29.848  17.726  1.00 31.86           O  
ATOM    670  CB  SER A  92       3.514  29.506  18.629  1.00 30.01           C  
ATOM    671  OG  SER A  92       2.120  29.740  18.767  1.00 31.73           O  
ATOM    672  N   THR A  93       6.537  31.081  19.620  1.00 31.88           N  
ATOM    673  CA  THR A  93       7.995  30.958  19.659  1.00 32.47           C  
ATOM    674  C   THR A  93       8.478  30.241  20.903  1.00 32.32           C  
ATOM    675  O   THR A  93       7.809  30.236  21.933  1.00 31.82           O  
ATOM    676  CB  THR A  93       8.690  32.335  19.604  1.00 32.54           C  
ATOM    677  OG1 THR A  93       8.373  33.076  20.788  1.00 34.12           O  
ATOM    678  CG2 THR A  93       8.119  33.201  18.489  1.00 33.69           C  
ATOM    679  N   THR A  94       9.663  29.645  20.782  1.00 32.43           N  
ATOM    680  CA  THR A  94      10.392  29.109  21.918  1.00 32.11           C  
ATOM    681  C   THR A  94      11.906  29.187  21.701  1.00 32.32           C  
ATOM    682  O   THR A  94      12.408  28.839  20.630  1.00 32.66           O  
ATOM    683  CB  THR A  94       9.883  27.686  22.276  1.00 32.10           C  
ATOM    684  OG1 THR A  94      10.332  27.340  23.588  1.00 33.68           O  
ATOM    685  CG2 THR A  94      10.450  26.591  21.374  1.00 30.37           C  
ATOM    686  N   ASP A  95      12.606  29.740  22.692  1.00 32.37           N  
ATOM    687  CA  ASP A  95      14.068  29.648  22.786  1.00 32.33           C  
ATOM    688  C   ASP A  95      14.369  28.771  23.976  1.00 30.64           C  
ATOM    689  O   ASP A  95      13.807  28.975  25.069  1.00 30.39           O  
ATOM    690  CB  ASP A  95      14.751  30.988  23.078  1.00 33.41           C  
ATOM    691  CG  ASP A  95      14.157  32.154  22.308  1.00 37.68           C  
ATOM    692  OD1 ASP A  95      14.336  32.211  21.064  1.00 39.28           O  
ATOM    693  OD2 ASP A  95      13.525  33.080  22.887  1.00 42.56           O  
ATOM    694  N   ALA A  96      15.271  27.816  23.778  1.00 28.28           N  
ATOM    695  CA  ALA A  96      15.705  26.982  24.872  1.00 26.49           C  
ATOM    696  C   ALA A  96      17.174  26.619  24.747  1.00 25.42           C  
ATOM    697  O   ALA A  96      17.649  26.267  23.669  1.00 24.40           O  
ATOM    698  CB  ALA A  96      14.836  25.719  24.949  1.00 27.22           C  
ATOM    699  N   ILE A  97      17.884  26.710  25.864  1.00 23.86           N  
ATOM    700  CA  ILE A  97      19.210  26.144  25.969  1.00 22.84           C  
ATOM    701  C   ILE A  97      19.131  24.881  26.831  1.00 21.93           C  
ATOM    702  O   ILE A  97      18.588  24.905  27.939  1.00 21.16           O  
ATOM    703  CB  ILE A  97      20.205  27.177  26.567  1.00 23.56           C  
ATOM    704  CG1 ILE A  97      20.230  28.453  25.711  1.00 24.06           C  
ATOM    705  CG2 ILE A  97      21.614  26.554  26.706  1.00 22.48           C  
ATOM    706  CD1 ILE A  97      20.798  29.656  26.398  1.00 26.01           C  
ATOM    707  N   PHE A  98      19.667  23.776  26.314  1.00 20.83           N  
ATOM    708  CA  PHE A  98      19.669  22.521  27.049  1.00 19.76           C  
ATOM    709  C   PHE A  98      21.102  22.180  27.395  1.00 20.24           C  
ATOM    710  O   PHE A  98      21.976  22.164  26.503  1.00 20.92           O  
ATOM    711  CB  PHE A  98      19.034  21.396  26.219  1.00 19.17           C  
ATOM    712  CG  PHE A  98      17.551  21.570  25.967  1.00 17.68           C  
ATOM    713  CD1 PHE A  98      17.101  22.282  24.878  1.00 16.19           C  
ATOM    714  CD2 PHE A  98      16.609  20.977  26.810  1.00 16.45           C  
ATOM    715  CE1 PHE A  98      15.733  22.424  24.652  1.00 18.08           C  
ATOM    716  CE2 PHE A  98      15.237  21.108  26.587  1.00 14.97           C  
ATOM    717  CZ  PHE A  98      14.797  21.832  25.530  1.00 16.31           C  
ATOM    718  N   VAL A  99      21.352  21.921  28.680  1.00 20.08           N  
ATOM    719  CA  VAL A  99      22.659  21.453  29.146  1.00 20.21           C  
ATOM    720  C   VAL A  99      22.510  20.094  29.847  1.00 21.12           C  
ATOM    721  O   VAL A  99      21.445  19.788  30.394  1.00 21.10           O  
ATOM    722  CB  VAL A  99      23.376  22.496  30.076  1.00 19.98           C  
ATOM    723  CG1 VAL A  99      22.706  22.601  31.473  1.00 19.23           C  
ATOM    724  CG2 VAL A  99      24.841  22.171  30.233  1.00 18.45           C  
ATOM    725  N   GLN A 100      23.580  19.298  29.822  1.00 21.73           N  
ATOM    726  CA  GLN A 100      23.660  18.049  30.553  1.00 22.72           C  
ATOM    727  C   GLN A 100      23.153  18.228  31.992  1.00 23.45           C  
ATOM    728  O   GLN A 100      23.730  18.984  32.771  1.00 24.10           O  
ATOM    729  CB  GLN A 100      25.107  17.499  30.511  1.00 22.68           C  
ATOM    730  CG  GLN A 100      25.361  16.189  31.279  1.00 21.87           C  
ATOM    731  CD  GLN A 100      24.425  15.050  30.866  1.00 24.98           C  
ATOM    732  OE1 GLN A 100      24.012  14.963  29.707  1.00 25.40           O  
ATOM    733  NE2 GLN A 100      24.085  14.181  31.818  1.00 25.78           N  
ATOM    734  N   ARG A 101      22.068  17.528  32.309  1.00 23.88           N  
ATOM    735  CA  ARG A 101      21.338  17.634  33.583  1.00 24.61           C  
ATOM    736  C   ARG A 101      22.163  17.534  34.871  1.00 25.37           C  
ATOM    737  O   ARG A 101      21.894  18.259  35.824  1.00 25.47           O  
ATOM    738  CB  ARG A 101      20.225  16.574  33.623  1.00 24.32           C  
ATOM    739  CG  ARG A 101      19.274  16.634  34.827  1.00 23.73           C  
ATOM    740  CD  ARG A 101      17.919  15.969  34.559  1.00 23.64           C  
ATOM    741  NE  ARG A 101      17.023  16.020  35.713  1.00 22.37           N  
ATOM    742  CZ  ARG A 101      16.172  17.012  35.964  1.00 21.68           C  
ATOM    743  NH1 ARG A 101      16.086  18.057  35.135  1.00 20.31           N  
ATOM    744  NH2 ARG A 101      15.413  16.963  37.053  1.00 19.80           N  
ATOM    745  N   ASP A 102      23.138  16.633  34.910  1.00 26.19           N  
ATOM    746  CA  ASP A 102      23.876  16.394  36.142  1.00 27.97           C  
ATOM    747  C   ASP A 102      25.212  17.139  36.191  1.00 28.52           C  
ATOM    748  O   ASP A 102      26.027  16.927  37.097  1.00 28.50           O  
ATOM    749  CB  ASP A 102      24.044  14.883  36.410  1.00 28.36           C  
ATOM    750  CG  ASP A 102      25.100  14.226  35.529  1.00 30.10           C  
ATOM    751  OD1 ASP A 102      25.463  14.782  34.470  1.00 33.47           O  
ATOM    752  OD2 ASP A 102      25.623  13.129  35.813  1.00 32.10           O  
ATOM    753  N   LEU A 103      25.425  18.016  35.214  1.00 28.93           N  
ATOM    754  CA  LEU A 103      26.598  18.879  35.207  1.00 29.24           C  
ATOM    755  C   LEU A 103      26.452  19.965  36.257  1.00 28.75           C  
ATOM    756  O   LEU A 103      25.494  20.732  36.224  1.00 28.57           O  
ATOM    757  CB  LEU A 103      26.782  19.525  33.832  1.00 30.22           C  
ATOM    758  CG  LEU A 103      27.966  20.487  33.690  1.00 31.65           C  
ATOM    759  CD1 LEU A 103      29.295  19.781  34.000  1.00 33.67           C  
ATOM    760  CD2 LEU A 103      27.981  21.063  32.303  1.00 34.13           C  
ATOM    761  N   LYS A 104      27.412  20.021  37.178  1.00 28.27           N  
ATOM    762  CA  LYS A 104      27.460  21.049  38.212  1.00 28.03           C  
ATOM    763  C   LYS A 104      27.551  22.461  37.620  1.00 27.40           C  
ATOM    764  O   LYS A 104      28.493  22.781  36.897  1.00 27.46           O  
ATOM    765  CB  LYS A 104      28.644  20.792  39.159  1.00 28.19           C  
ATOM    766  CG  LYS A 104      28.644  21.661  40.409  1.00 29.98           C  
ATOM    767  CD  LYS A 104      30.067  22.109  40.771  1.00 34.80           C  
ATOM    768  CE  LYS A 104      30.074  23.306  41.737  1.00 37.41           C  
ATOM    769  NZ  LYS A 104      31.148  23.188  42.797  1.00 39.69           N  
ATOM    770  N   LEU A 105      26.576  23.301  37.939  1.00 26.64           N  
ATOM    771  CA  LEU A 105      26.584  24.674  37.443  1.00 26.29           C  
ATOM    772  C   LEU A 105      27.163  25.668  38.456  1.00 25.97           C  
ATOM    773  O   LEU A 105      27.144  25.430  39.657  1.00 25.39           O  
ATOM    774  CB  LEU A 105      25.188  25.101  36.979  1.00 25.90           C  
ATOM    775  CG  LEU A 105      24.544  24.249  35.877  1.00 25.79           C  
ATOM    776  CD1 LEU A 105      23.181  24.831  35.478  1.00 25.15           C  
ATOM    777  CD2 LEU A 105      25.457  24.081  34.654  1.00 22.75           C  
ATOM    778  N   VAL A 106      27.695  26.769  37.943  1.00 25.89           N  
ATOM    779  CA  VAL A 106      28.240  27.825  38.766  1.00 26.05           C  
ATOM    780  C   VAL A 106      27.190  28.352  39.751  1.00 26.37           C  
ATOM    781  O   VAL A 106      26.018  28.548  39.396  1.00 26.13           O  
ATOM    782  CB  VAL A 106      28.814  28.961  37.886  1.00 26.34           C  
ATOM    783  CG1 VAL A 106      29.340  30.137  38.750  1.00 27.04           C  
ATOM    784  CG2 VAL A 106      29.948  28.422  36.999  1.00 25.78           C  
ATOM    785  N   GLN A 107      27.616  28.559  40.997  1.00 26.35           N  
ATOM    786  CA  GLN A 107      26.749  29.108  42.033  1.00 26.62           C  
ATOM    787  C   GLN A 107      26.116  30.414  41.568  1.00 25.85           C  
ATOM    788  O   GLN A 107      26.828  31.341  41.132  1.00 25.62           O  
ATOM    789  CB  GLN A 107      27.545  29.381  43.314  1.00 27.42           C  
ATOM    790  CG  GLN A 107      28.016  28.142  44.044  1.00 30.68           C  
ATOM    791  CD  GLN A 107      28.602  28.453  45.424  1.00 36.55           C  
ATOM    792  OE1 GLN A 107      28.379  27.689  46.373  1.00 39.21           O  
ATOM    793  NE2 GLN A 107      29.352  29.567  45.540  1.00 36.74           N  
ATOM    794  N   GLY A 108      24.785  30.476  41.659  1.00 24.68           N  
ATOM    795  CA  GLY A 108      24.045  31.691  41.368  1.00 23.51           C  
ATOM    796  C   GLY A 108      23.809  31.974  39.890  1.00 23.32           C  
ATOM    797  O   GLY A 108      23.255  33.020  39.545  1.00 22.96           O  
ATOM    798  N   PHE A 109      24.206  31.058  39.007  1.00 22.58           N  
ATOM    799  CA  PHE A 109      24.030  31.320  37.589  1.00 22.39           C  
ATOM    800  C   PHE A 109      22.539  31.386  37.203  1.00 22.65           C  
ATOM    801  O   PHE A 109      22.110  32.295  36.487  1.00 22.42           O  
ATOM    802  CB  PHE A 109      24.770  30.310  36.694  1.00 21.99           C  
ATOM    803  CG  PHE A 109      24.351  30.403  35.259  1.00 20.94           C  
ATOM    804  CD1 PHE A 109      23.240  29.695  34.798  1.00 18.97           C  
ATOM    805  CD2 PHE A 109      25.003  31.275  34.391  1.00 20.58           C  
ATOM    806  CE1 PHE A 109      22.808  29.824  33.486  1.00 19.00           C  
ATOM    807  CE2 PHE A 109      24.581  31.407  33.072  1.00 18.42           C  
ATOM    808  CZ  PHE A 109      23.479  30.682  32.622  1.00 18.50           C  
ATOM    809  N   MET A 110      21.757  30.418  37.675  1.00 22.86           N  
ATOM    810  CA  MET A 110      20.352  30.341  37.303  1.00 23.32           C  
ATOM    811  C   MET A 110      19.468  31.504  37.744  1.00 23.00           C  
ATOM    812  O   MET A 110      18.710  32.006  36.917  1.00 23.23           O  
ATOM    813  CB  MET A 110      19.735  29.011  37.728  1.00 23.57           C  
ATOM    814  CG  MET A 110      20.206  27.878  36.875  1.00 26.39           C  
ATOM    815  SD  MET A 110      19.415  27.722  35.235  1.00 26.26           S  
ATOM    816  CE  MET A 110      19.699  25.947  35.167  1.00 24.84           C  
ATOM    817  N   PRO A 111      19.528  31.917  39.019  1.00 22.68           N  
ATOM    818  CA  PRO A 111      18.742  33.076  39.474  1.00 22.21           C  
ATOM    819  C   PRO A 111      19.150  34.328  38.706  1.00 21.74           C  
ATOM    820  O   PRO A 111      18.296  35.159  38.396  1.00 21.86           O  
ATOM    821  CB  PRO A 111      19.110  33.204  40.967  1.00 21.84           C  
ATOM    822  CG  PRO A 111      19.588  31.842  41.357  1.00 22.65           C  
ATOM    823  CD  PRO A 111      20.314  31.329  40.128  1.00 22.90           C  
ATOM    824  N   HIS A 112      20.441  34.440  38.403  1.00 21.15           N  
ATOM    825  CA  HIS A 112      20.967  35.534  37.594  1.00 20.90           C  
ATOM    826  C   HIS A 112      20.390  35.448  36.164  1.00 20.00           C  
ATOM    827  O   HIS A 112      19.900  36.442  35.645  1.00 20.21           O  
ATOM    828  CB  HIS A 112      22.509  35.495  37.637  1.00 20.70           C  
ATOM    829  CG  HIS A 112      23.199  36.526  36.795  1.00 22.39           C  
ATOM    830  ND1 HIS A 112      22.597  37.694  36.374  1.00 25.20           N  
ATOM    831  CD2 HIS A 112      24.466  36.566  36.312  1.00 24.95           C  
ATOM    832  CE1 HIS A 112      23.452  38.399  35.652  1.00 24.22           C  
ATOM    833  NE2 HIS A 112      24.598  37.742  35.610  1.00 26.00           N  
ATOM    834  N   PHE A 113      20.424  34.262  35.553  1.00 19.27           N  
ATOM    835  CA  PHE A 113      19.804  34.034  34.234  1.00 18.93           C  
ATOM    836  C   PHE A 113      18.299  34.342  34.313  1.00 18.90           C  
ATOM    837  O   PHE A 113      17.755  35.059  33.461  1.00 19.01           O  
ATOM    838  CB  PHE A 113      20.082  32.589  33.756  1.00 18.57           C  
ATOM    839  CG  PHE A 113      19.691  32.303  32.311  1.00 19.19           C  
ATOM    840  CD1 PHE A 113      20.660  32.264  31.301  1.00 18.70           C  
ATOM    841  CD2 PHE A 113      18.362  32.031  31.963  1.00 18.31           C  
ATOM    842  CE1 PHE A 113      20.306  31.994  29.979  1.00 18.42           C  
ATOM    843  CE2 PHE A 113      18.012  31.753  30.638  1.00 17.13           C  
ATOM    844  CZ  PHE A 113      18.980  31.743  29.649  1.00 16.91           C  
ATOM    845  N   PHE A 114      17.637  33.840  35.353  1.00 18.69           N  
ATOM    846  CA  PHE A 114      16.220  34.115  35.540  1.00 19.20           C  
ATOM    847  C   PHE A 114      15.898  35.607  35.703  1.00 19.14           C  
ATOM    848  O   PHE A 114      14.930  36.090  35.117  1.00 18.74           O  
ATOM    849  CB  PHE A 114      15.616  33.322  36.700  1.00 19.39           C  
ATOM    850  CG  PHE A 114      14.100  33.435  36.783  1.00 19.40           C  
ATOM    851  CD1 PHE A 114      13.500  34.237  37.743  1.00 21.23           C  
ATOM    852  CD2 PHE A 114      13.287  32.733  35.898  1.00 20.10           C  
ATOM    853  CE1 PHE A 114      12.092  34.345  37.816  1.00 22.64           C  
ATOM    854  CE2 PHE A 114      11.889  32.814  35.963  1.00 20.43           C  
ATOM    855  CZ  PHE A 114      11.290  33.634  36.917  1.00 21.24           C  
ATOM    856  N   ARG A 115      16.705  36.325  36.477  1.00 19.38           N  
ATOM    857  CA  ARG A 115      16.511  37.763  36.628  1.00 20.33           C  
ATOM    858  C   ARG A 115      16.515  38.456  35.274  1.00 20.15           C  
ATOM    859  O   ARG A 115      15.609  39.227  34.996  1.00 21.06           O  
ATOM    860  CB  ARG A 115      17.525  38.389  37.588  1.00 20.67           C  
ATOM    861  CG  ARG A 115      16.890  38.902  38.886  1.00 22.79           C  
ATOM    862  CD  ARG A 115      17.885  39.287  39.988  1.00 26.71           C  
ATOM    863  NE  ARG A 115      17.884  38.327  41.108  1.00 30.20           N  
ATOM    864  CZ  ARG A 115      18.872  37.452  41.377  1.00 32.08           C  
ATOM    865  NH1 ARG A 115      19.982  37.402  40.622  1.00 32.57           N  
ATOM    866  NH2 ARG A 115      18.754  36.625  42.417  1.00 32.12           N  
ATOM    867  N   LEU A 116      17.477  38.128  34.413  1.00 19.93           N  
ATOM    868  CA  LEU A 116      17.588  38.778  33.097  1.00 20.14           C  
ATOM    869  C   LEU A 116      16.551  38.352  32.069  1.00 20.17           C  
ATOM    870  O   LEU A 116      16.053  39.179  31.320  1.00 20.44           O  
ATOM    871  CB  LEU A 116      18.985  38.600  32.491  1.00 19.75           C  
ATOM    872  CG  LEU A 116      20.154  39.186  33.299  1.00 21.67           C  
ATOM    873  CD1 LEU A 116      21.390  39.378  32.430  1.00 21.84           C  
ATOM    874  CD2 LEU A 116      19.776  40.483  33.998  1.00 21.18           C  
ATOM    875  N   PHE A 117      16.222  37.067  32.020  1.00 20.26           N  
ATOM    876  CA  PHE A 117      15.377  36.579  30.930  1.00 20.65           C  
ATOM    877  C   PHE A 117      14.017  36.040  31.345  1.00 21.51           C  
ATOM    878  O   PHE A 117      13.156  35.893  30.499  1.00 22.29           O  
ATOM    879  CB  PHE A 117      16.147  35.572  30.061  1.00 20.16           C  
ATOM    880  CG  PHE A 117      17.562  36.014  29.728  1.00 19.10           C  
ATOM    881  CD1 PHE A 117      17.783  37.145  28.947  1.00 18.82           C  
ATOM    882  CD2 PHE A 117      18.660  35.316  30.228  1.00 18.00           C  
ATOM    883  CE1 PHE A 117      19.060  37.560  28.647  1.00 19.37           C  
ATOM    884  CE2 PHE A 117      19.940  35.714  29.955  1.00 16.35           C  
ATOM    885  CZ  PHE A 117      20.156  36.838  29.149  1.00 19.83           C  
ATOM    886  N   ARG A 118      13.812  35.776  32.638  1.00 22.95           N  
ATOM    887  CA  ARG A 118      12.560  35.188  33.129  1.00 24.53           C  
ATOM    888  C   ARG A 118      12.305  33.793  32.541  1.00 25.24           C  
ATOM    889  O   ARG A 118      11.183  33.463  32.178  1.00 25.42           O  
ATOM    890  CB  ARG A 118      11.359  36.113  32.846  1.00 24.89           C  
ATOM    891  CG  ARG A 118      11.366  37.414  33.631  1.00 25.71           C  
ATOM    892  CD  ARG A 118      11.318  37.200  35.111  1.00 29.16           C  
ATOM    893  NE  ARG A 118      11.562  38.432  35.850  1.00 32.59           N  
ATOM    894  CZ  ARG A 118      12.419  38.549  36.852  1.00 32.02           C  
ATOM    895  NH1 ARG A 118      13.127  37.506  37.252  1.00 32.60           N  
ATOM    896  NH2 ARG A 118      12.558  39.716  37.463  1.00 32.64           N  
ATOM    897  N   SER A 119      13.380  33.015  32.401  1.00 25.73           N  
ATOM    898  CA  SER A 119      13.322  31.595  32.092  1.00 25.94           C  
ATOM    899  C   SER A 119      14.608  31.013  32.664  1.00 25.62           C  
ATOM    900  O   SER A 119      15.374  31.743  33.302  1.00 25.94           O  
ATOM    901  CB  SER A 119      13.213  31.344  30.578  1.00 26.98           C  
ATOM    902  OG  SER A 119      14.135  32.144  29.844  1.00 28.74           O  
ATOM    903  N   THR A 120      14.832  29.709  32.489  1.00 24.38           N  
ATOM    904  CA  THR A 120      16.073  29.098  32.929  1.00 24.05           C  
ATOM    905  C   THR A 120      16.721  28.333  31.780  1.00 23.61           C  
ATOM    906  O   THR A 120      16.127  28.196  30.713  1.00 23.01           O  
ATOM    907  CB  THR A 120      15.842  28.153  34.125  1.00 24.02           C  
ATOM    908  OG1 THR A 120      14.960  27.085  33.733  1.00 24.73           O  
ATOM    909  CG2 THR A 120      15.117  28.872  35.286  1.00 23.76           C  
ATOM    910  N   VAL A 121      17.946  27.857  32.010  1.00 23.32           N  
ATOM    911  CA  VAL A 121      18.616  26.911  31.114  1.00 22.59           C  
ATOM    912  C   VAL A 121      18.122  25.525  31.513  1.00 22.82           C  
ATOM    913  O   VAL A 121      18.270  25.130  32.670  1.00 22.92           O  
ATOM    914  CB  VAL A 121      20.153  27.026  31.258  1.00 22.78           C  
ATOM    915  CG1 VAL A 121      20.902  25.827  30.638  1.00 21.30           C  
ATOM    916  CG2 VAL A 121      20.634  28.347  30.668  1.00 21.36           C  
ATOM    917  N   LYS A 122      17.534  24.798  30.560  1.00 22.96           N  
ATOM    918  CA  LYS A 122      16.944  23.464  30.811  1.00 22.63           C  
ATOM    919  C   LYS A 122      18.013  22.412  30.940  1.00 22.26           C  
ATOM    920  O   LYS A 122      19.065  22.510  30.301  1.00 21.92           O  
ATOM    921  CB  LYS A 122      15.960  23.059  29.710  1.00 22.16           C  
ATOM    922  CG  LYS A 122      14.633  23.811  29.777  1.00 24.29           C  
ATOM    923  CD  LYS A 122      14.721  25.153  29.107  1.00 25.79           C  
ATOM    924  CE  LYS A 122      13.577  26.023  29.530  1.00 27.15           C  
ATOM    925  NZ  LYS A 122      13.658  27.332  28.862  1.00 26.74           N  
ATOM    926  N   GLN A 123      17.720  21.400  31.759  1.00 21.74           N  
ATOM    927  CA  GLN A 123      18.713  20.446  32.229  1.00 21.33           C  
ATOM    928  C   GLN A 123      18.191  19.035  31.946  1.00 21.73           C  
ATOM    929  O   GLN A 123      17.290  18.539  32.632  1.00 21.84           O  
ATOM    930  CB  GLN A 123      19.011  20.687  33.717  1.00 20.86           C  
ATOM    931  CG  GLN A 123      19.910  21.928  33.985  1.00 20.55           C  
ATOM    932  CD  GLN A 123      20.123  22.258  35.470  1.00 18.58           C  
ATOM    933  OE1 GLN A 123      19.201  22.684  36.167  1.00 17.17           O  
ATOM    934  NE2 GLN A 123      21.339  22.071  35.940  1.00 18.48           N  
ATOM    935  N   VAL A 124      18.749  18.421  30.900  1.00 21.45           N  
ATOM    936  CA  VAL A 124      18.238  17.180  30.318  1.00 20.85           C  
ATOM    937  C   VAL A 124      19.392  16.183  30.277  1.00 21.18           C  
ATOM    938  O   VAL A 124      20.550  16.560  30.063  1.00 20.02           O  
ATOM    939  CB  VAL A 124      17.662  17.425  28.883  1.00 20.95           C  
ATOM    940  CG1 VAL A 124      18.781  17.773  27.897  1.00 20.63           C  
ATOM    941  CG2 VAL A 124      16.873  16.234  28.382  1.00 20.16           C  
ATOM    942  N   ASP A 125      19.088  14.911  30.518  1.00 21.45           N  
ATOM    943  CA  ASP A 125      20.149  13.913  30.590  1.00 21.90           C  
ATOM    944  C   ASP A 125      20.388  13.315  29.204  1.00 21.67           C  
ATOM    945  O   ASP A 125      19.700  12.380  28.804  1.00 22.40           O  
ATOM    946  CB  ASP A 125      19.816  12.832  31.622  1.00 21.92           C  
ATOM    947  CG  ASP A 125      20.887  11.782  31.728  1.00 22.30           C  
ATOM    948  OD1 ASP A 125      20.627  10.747  32.359  1.00 24.23           O  
ATOM    949  OD2 ASP A 125      22.024  11.887  31.223  1.00 24.13           O  
ATOM    950  N   PHE A 126      21.365  13.871  28.491  1.00 21.35           N  
ATOM    951  CA  PHE A 126      21.765  13.434  27.143  1.00 21.38           C  
ATOM    952  C   PHE A 126      22.332  11.997  27.069  1.00 21.93           C  
ATOM    953  O   PHE A 126      22.331  11.379  25.991  1.00 21.80           O  
ATOM    954  CB  PHE A 126      22.796  14.408  26.552  1.00 20.78           C  
ATOM    955  CG  PHE A 126      22.225  15.752  26.160  1.00 19.99           C  
ATOM    956  CD1 PHE A 126      21.241  15.849  25.164  1.00 17.81           C  
ATOM    957  CD2 PHE A 126      22.668  16.916  26.789  1.00 18.52           C  
ATOM    958  CE1 PHE A 126      20.715  17.075  24.794  1.00 16.82           C  
ATOM    959  CE2 PHE A 126      22.161  18.158  26.428  1.00 18.78           C  
ATOM    960  CZ  PHE A 126      21.175  18.245  25.425  1.00 19.04           C  
ATOM    961  N   SER A 127      22.810  11.469  28.196  1.00 22.16           N  
ATOM    962  CA  SER A 127      23.345  10.105  28.209  1.00 23.16           C  
ATOM    963  C   SER A 127      22.262   9.046  27.946  1.00 23.27           C  
ATOM    964  O   SER A 127      22.553   8.017  27.351  1.00 23.95           O  
ATOM    965  CB  SER A 127      24.120   9.815  29.498  1.00 23.09           C  
ATOM    966  OG  SER A 127      23.233   9.664  30.592  1.00 24.88           O  
ATOM    967  N   GLU A 128      21.027   9.302  28.378  1.00 23.43           N  
ATOM    968  CA  GLU A 128      19.860   8.541  27.890  1.00 23.50           C  
ATOM    969  C   GLU A 128      19.343   9.128  26.568  1.00 23.17           C  
ATOM    970  O   GLU A 128      18.408   9.936  26.536  1.00 22.71           O  
ATOM    971  CB  GLU A 128      18.744   8.483  28.941  1.00 23.57           C  
ATOM    972  CG  GLU A 128      19.125   7.780  30.250  1.00 25.27           C  
ATOM    973  CD  GLU A 128      19.549   6.320  30.070  1.00 28.33           C  
ATOM    974  OE1 GLU A 128      20.368   5.830  30.882  1.00 30.38           O  
ATOM    975  OE2 GLU A 128      19.069   5.645  29.130  1.00 29.16           O  
ATOM    976  N   VAL A 129      19.966   8.698  25.477  1.00 23.35           N  
ATOM    977  CA  VAL A 129      19.850   9.368  24.171  1.00 23.30           C  
ATOM    978  C   VAL A 129      18.432   9.538  23.618  1.00 23.31           C  
ATOM    979  O   VAL A 129      17.998  10.661  23.335  1.00 22.53           O  
ATOM    980  CB  VAL A 129      20.781   8.728  23.114  1.00 23.08           C  
ATOM    981  CG1 VAL A 129      20.607   9.404  21.777  1.00 23.13           C  
ATOM    982  CG2 VAL A 129      22.221   8.873  23.563  1.00 24.06           C  
ATOM    983  N   GLU A 130      17.723   8.427  23.452  1.00 23.77           N  
ATOM    984  CA  GLU A 130      16.347   8.476  22.944  1.00 24.51           C  
ATOM    985  C   GLU A 130      15.386   9.301  23.820  1.00 23.67           C  
ATOM    986  O   GLU A 130      14.541  10.039  23.302  1.00 23.66           O  
ATOM    987  CB  GLU A 130      15.800   7.061  22.714  1.00 25.27           C  
ATOM    988  CG  GLU A 130      16.384   6.355  21.485  1.00 29.90           C  
ATOM    989  CD  GLU A 130      16.394   7.226  20.231  1.00 34.61           C  
ATOM    990  OE1 GLU A 130      17.505   7.467  19.682  1.00 35.77           O  
ATOM    991  OE2 GLU A 130      15.294   7.673  19.805  1.00 35.46           O  
ATOM    992  N   ARG A 131      15.538   9.188  25.139  1.00 23.28           N  
ATOM    993  CA  ARG A 131      14.711   9.930  26.096  1.00 22.85           C  
ATOM    994  C   ARG A 131      14.951  11.446  26.019  1.00 21.74           C  
ATOM    995  O   ARG A 131      13.997  12.218  25.921  1.00 21.29           O  
ATOM    996  CB  ARG A 131      14.896   9.399  27.536  1.00 22.64           C  
ATOM    997  CG  ARG A 131      14.056  10.134  28.602  1.00 24.42           C  
ATOM    998  CD  ARG A 131      12.517  10.036  28.392  1.00 27.20           C  
ATOM    999  NE  ARG A 131      11.751  10.607  29.511  1.00 27.92           N  
ATOM   1000  CZ  ARG A 131      10.441  10.877  29.483  1.00 28.16           C  
ATOM   1001  NH1 ARG A 131       9.851  11.393  30.554  1.00 28.50           N  
ATOM   1002  NH2 ARG A 131       9.713  10.627  28.399  1.00 27.21           N  
ATOM   1003  N   ALA A 132      16.212  11.864  26.057  1.00 21.17           N  
ATOM   1004  CA  ALA A 132      16.559  13.286  25.882  1.00 20.90           C  
ATOM   1005  C   ALA A 132      15.963  13.885  24.599  1.00 21.25           C  
ATOM   1006  O   ALA A 132      15.486  15.034  24.588  1.00 21.46           O  
ATOM   1007  CB  ALA A 132      18.062  13.467  25.889  1.00 20.47           C  
ATOM   1008  N   ARG A 133      15.979  13.105  23.519  1.00 21.20           N  
ATOM   1009  CA  ARG A 133      15.464  13.562  22.222  1.00 21.30           C  
ATOM   1010  C   ARG A 133      13.936  13.638  22.271  1.00 21.19           C  
ATOM   1011  O   ARG A 133      13.330  14.565  21.738  1.00 21.98           O  
ATOM   1012  CB  ARG A 133      15.944  12.621  21.108  1.00 20.96           C  
ATOM   1013  CG  ARG A 133      15.489  12.981  19.722  1.00 21.71           C  
ATOM   1014  CD  ARG A 133      16.082  12.115  18.613  1.00 20.88           C  
ATOM   1015  NE  ARG A 133      15.467  10.796  18.588  1.00 20.25           N  
ATOM   1016  CZ  ARG A 133      14.335  10.482  17.981  1.00 20.65           C  
ATOM   1017  NH1 ARG A 133      13.644  11.385  17.293  1.00 19.36           N  
ATOM   1018  NH2 ARG A 133      13.894   9.235  18.061  1.00 22.16           N  
ATOM   1019  N   PHE A 134      13.306  12.681  22.935  1.00 21.10           N  
ATOM   1020  CA  PHE A 134      11.882  12.790  23.174  1.00 21.06           C  
ATOM   1021  C   PHE A 134      11.560  14.057  23.979  1.00 20.50           C  
ATOM   1022  O   PHE A 134      10.624  14.776  23.652  1.00 19.58           O  
ATOM   1023  CB  PHE A 134      11.344  11.557  23.901  1.00 21.86           C  
ATOM   1024  CG  PHE A 134       9.917  11.712  24.343  1.00 23.23           C  
ATOM   1025  CD1 PHE A 134       8.878  11.343  23.500  1.00 24.90           C  
ATOM   1026  CD2 PHE A 134       9.618  12.270  25.586  1.00 23.79           C  
ATOM   1027  CE1 PHE A 134       7.552  11.505  23.891  1.00 26.46           C  
ATOM   1028  CE2 PHE A 134       8.314  12.449  25.986  1.00 25.36           C  
ATOM   1029  CZ  PHE A 134       7.267  12.059  25.138  1.00 27.01           C  
ATOM   1030  N   ILE A 135      12.348  14.324  25.027  1.00 20.50           N  
ATOM   1031  CA  ILE A 135      12.106  15.467  25.912  1.00 19.59           C  
ATOM   1032  C   ILE A 135      12.233  16.767  25.155  1.00 20.12           C  
ATOM   1033  O   ILE A 135      11.333  17.603  25.216  1.00 20.70           O  
ATOM   1034  CB  ILE A 135      12.992  15.445  27.192  1.00 19.32           C  
ATOM   1035  CG1 ILE A 135      12.611  14.245  28.086  1.00 17.88           C  
ATOM   1036  CG2 ILE A 135      12.805  16.738  27.984  1.00 18.16           C  
ATOM   1037  CD1 ILE A 135      13.573  13.956  29.251  1.00 14.71           C  
ATOM   1038  N   ILE A 136      13.321  16.928  24.408  1.00 20.01           N  
ATOM   1039  CA  ILE A 136      13.560  18.174  23.700  1.00 19.51           C  
ATOM   1040  C   ILE A 136      12.468  18.411  22.667  1.00 19.99           C  
ATOM   1041  O   ILE A 136      11.914  19.514  22.579  1.00 19.52           O  
ATOM   1042  CB  ILE A 136      14.965  18.198  23.057  1.00 19.32           C  
ATOM   1043  CG1 ILE A 136      16.031  18.348  24.152  1.00 19.73           C  
ATOM   1044  CG2 ILE A 136      15.067  19.344  22.036  1.00 18.16           C  
ATOM   1045  CD1 ILE A 136      17.470  18.137  23.668  1.00 18.41           C  
ATOM   1046  N   ASN A 137      12.156  17.365  21.900  1.00 20.62           N  
ATOM   1047  CA  ASN A 137      11.098  17.416  20.901  1.00 20.86           C  
ATOM   1048  C   ASN A 137       9.728  17.779  21.480  1.00 21.79           C  
ATOM   1049  O   ASN A 137       9.012  18.614  20.914  1.00 22.23           O  
ATOM   1050  CB  ASN A 137      11.029  16.095  20.133  1.00 20.58           C  
ATOM   1051  CG  ASN A 137      12.111  15.989  19.046  1.00 20.40           C  
ATOM   1052  OD1 ASN A 137      12.796  16.964  18.734  1.00 19.66           O  
ATOM   1053  ND2 ASN A 137      12.252  14.812  18.474  1.00 17.10           N  
ATOM   1054  N   ASP A 138       9.364  17.141  22.588  1.00 22.39           N  
ATOM   1055  CA  ASP A 138       8.077  17.391  23.241  1.00 23.23           C  
ATOM   1056  C   ASP A 138       8.019  18.803  23.831  1.00 23.41           C  
ATOM   1057  O   ASP A 138       6.995  19.477  23.727  1.00 23.59           O  
ATOM   1058  CB  ASP A 138       7.787  16.342  24.315  1.00 23.03           C  
ATOM   1059  CG  ASP A 138       6.411  16.511  24.935  1.00 24.22           C  
ATOM   1060  OD1 ASP A 138       5.421  16.139  24.271  1.00 23.86           O  
ATOM   1061  OD2 ASP A 138       6.234  17.024  26.069  1.00 23.92           O  
ATOM   1062  N   TRP A 139       9.120  19.253  24.421  1.00 23.71           N  
ATOM   1063  CA  TRP A 139       9.229  20.637  24.864  1.00 24.90           C  
ATOM   1064  C   TRP A 139       8.943  21.619  23.732  1.00 25.16           C  
ATOM   1065  O   TRP A 139       8.197  22.577  23.912  1.00 25.04           O  
ATOM   1066  CB  TRP A 139      10.618  20.936  25.460  1.00 25.47           C  
ATOM   1067  CG  TRP A 139      10.736  22.366  25.893  1.00 27.01           C  
ATOM   1068  CD1 TRP A 139      11.126  23.440  25.124  1.00 29.27           C  
ATOM   1069  CD2 TRP A 139      10.398  22.896  27.169  1.00 28.61           C  
ATOM   1070  NE1 TRP A 139      11.061  24.600  25.862  1.00 30.90           N  
ATOM   1071  CE2 TRP A 139      10.618  24.291  27.123  1.00 30.30           C  
ATOM   1072  CE3 TRP A 139       9.933  22.334  28.360  1.00 30.45           C  
ATOM   1073  CZ2 TRP A 139      10.407  25.118  28.221  1.00 31.00           C  
ATOM   1074  CZ3 TRP A 139       9.722  23.164  29.450  1.00 32.49           C  
ATOM   1075  CH2 TRP A 139       9.958  24.538  29.369  1.00 30.81           C  
ATOM   1076  N   VAL A 140       9.545  21.375  22.572  1.00 25.73           N  
ATOM   1077  CA  VAL A 140       9.446  22.298  21.456  1.00 26.38           C  
ATOM   1078  C   VAL A 140       8.017  22.301  20.955  1.00 27.58           C  
ATOM   1079  O   VAL A 140       7.430  23.368  20.784  1.00 28.08           O  
ATOM   1080  CB  VAL A 140      10.476  21.976  20.327  1.00 26.34           C  
ATOM   1081  CG1 VAL A 140      10.053  22.556  19.004  1.00 24.35           C  
ATOM   1082  CG2 VAL A 140      11.860  22.493  20.710  1.00 25.66           C  
ATOM   1083  N   LYS A 141       7.464  21.108  20.756  1.00 28.32           N  
ATOM   1084  CA  LYS A 141       6.083  20.929  20.303  1.00 29.61           C  
ATOM   1085  C   LYS A 141       5.048  21.678  21.180  1.00 29.77           C  
ATOM   1086  O   LYS A 141       4.291  22.505  20.674  1.00 29.65           O  
ATOM   1087  CB  LYS A 141       5.757  19.432  20.197  1.00 29.52           C  
ATOM   1088  CG  LYS A 141       4.430  19.106  19.507  1.00 31.90           C  
ATOM   1089  CD  LYS A 141       4.212  17.584  19.337  1.00 35.59           C  
ATOM   1090  CE  LYS A 141       3.982  16.863  20.676  1.00 38.69           C  
ATOM   1091  NZ  LYS A 141       2.799  15.930  20.672  1.00 40.95           N  
ATOM   1092  N   THR A 142       5.048  21.410  22.484  1.00 30.23           N  
ATOM   1093  CA  THR A 142       4.101  22.033  23.406  1.00 31.16           C  
ATOM   1094  C   THR A 142       4.290  23.550  23.595  1.00 31.65           C  
ATOM   1095  O   THR A 142       3.406  24.233  24.142  1.00 31.75           O  
ATOM   1096  CB  THR A 142       4.150  21.334  24.786  1.00 31.24           C  
ATOM   1097  OG1 THR A 142       5.503  21.284  25.247  1.00 33.00           O  
ATOM   1098  CG2 THR A 142       3.770  19.859  24.664  1.00 31.53           C  
ATOM   1099  N   HIS A 143       5.444  24.075  23.183  1.00 31.60           N  
ATOM   1100  CA  HIS A 143       5.718  25.495  23.347  1.00 31.95           C  
ATOM   1101  C   HIS A 143       5.591  26.240  22.032  1.00 32.49           C  
ATOM   1102  O   HIS A 143       5.817  27.442  21.973  1.00 33.29           O  
ATOM   1103  CB  HIS A 143       7.079  25.732  24.014  1.00 31.79           C  
ATOM   1104  CG  HIS A 143       7.063  25.502  25.492  1.00 31.78           C  
ATOM   1105  ND1 HIS A 143       7.300  24.267  26.059  1.00 31.76           N  
ATOM   1106  CD2 HIS A 143       6.804  26.343  26.521  1.00 31.66           C  
ATOM   1107  CE1 HIS A 143       7.201  24.360  27.371  1.00 30.90           C  
ATOM   1108  NE2 HIS A 143       6.901  25.610  27.677  1.00 31.28           N  
ATOM   1109  N   THR A 144       5.230  25.520  20.977  1.00 33.06           N  
ATOM   1110  CA  THR A 144       4.888  26.150  19.706  1.00 33.41           C  
ATOM   1111  C   THR A 144       3.457  25.774  19.307  1.00 34.16           C  
ATOM   1112  O   THR A 144       3.140  25.698  18.110  1.00 33.99           O  
ATOM   1113  CB  THR A 144       5.860  25.737  18.593  1.00 33.32           C  
ATOM   1114  OG1 THR A 144       5.872  24.310  18.471  1.00 32.14           O  
ATOM   1115  CG2 THR A 144       7.315  26.104  18.948  1.00 33.09           C  
ATOM   1116  N   LYS A 145       2.612  25.530  20.317  1.00 34.67           N  
ATOM   1117  CA  LYS A 145       1.215  25.133  20.129  1.00 35.46           C  
ATOM   1118  C   LYS A 145       1.058  23.971  19.131  1.00 35.32           C  
ATOM   1119  O   LYS A 145       0.160  23.978  18.275  1.00 35.22           O  
ATOM   1120  CB  LYS A 145       0.363  26.349  19.724  1.00 35.75           C  
ATOM   1121  CG  LYS A 145      -0.008  27.258  20.905  1.00 37.98           C  
ATOM   1122  CD  LYS A 145       0.092  28.732  20.542  1.00 42.00           C  
ATOM   1123  CE  LYS A 145       0.546  29.614  21.738  1.00 45.73           C  
ATOM   1124  NZ  LYS A 145       1.654  30.601  21.399  1.00 44.26           N  
ATOM   1125  N   GLY A 146       1.958  22.991  19.238  1.00 35.03           N  
ATOM   1126  CA  GLY A 146       1.916  21.785  18.429  1.00 34.78           C  
ATOM   1127  C   GLY A 146       2.376  21.934  16.993  1.00 34.92           C  
ATOM   1128  O   GLY A 146       2.231  21.006  16.199  1.00 35.27           O  
ATOM   1129  N   MET A 147       2.969  23.079  16.662  1.00 34.89           N  
ATOM   1130  CA  MET A 147       3.323  23.389  15.278  1.00 34.65           C  
ATOM   1131  C   MET A 147       4.715  22.877  14.855  1.00 34.67           C  
ATOM   1132  O   MET A 147       4.916  22.442  13.713  1.00 34.57           O  
ATOM   1133  CB  MET A 147       3.162  24.889  15.033  1.00 34.77           C  
ATOM   1134  CG  MET A 147       1.718  25.405  15.234  1.00 35.72           C  
ATOM   1135  SD  MET A 147       0.539  24.669  14.071  1.00 39.68           S  
ATOM   1136  CE  MET A 147      -0.994  25.547  14.505  1.00 37.26           C  
ATOM   1137  N   ILE A 148       5.677  22.924  15.769  1.00 34.25           N  
ATOM   1138  CA  ILE A 148       6.997  22.385  15.464  1.00 33.96           C  
ATOM   1139  C   ILE A 148       7.205  21.069  16.196  1.00 33.58           C  
ATOM   1140  O   ILE A 148       7.637  21.056  17.342  1.00 33.55           O  
ATOM   1141  CB  ILE A 148       8.148  23.414  15.779  1.00 34.16           C  
ATOM   1142  CG1 ILE A 148       7.836  24.819  15.208  1.00 34.28           C  
ATOM   1143  CG2 ILE A 148       9.522  22.887  15.287  1.00 32.87           C  
ATOM   1144  CD1 ILE A 148       7.538  24.855  13.725  1.00 34.17           C  
ATOM   1145  N   SER A 149       6.890  19.968  15.528  1.00 33.51           N  
ATOM   1146  CA  SER A 149       7.123  18.640  16.098  1.00 33.83           C  
ATOM   1147  C   SER A 149       8.328  17.939  15.441  1.00 33.33           C  
ATOM   1148  O   SER A 149       8.796  18.349  14.381  1.00 33.11           O  
ATOM   1149  CB  SER A 149       5.856  17.774  15.997  1.00 34.42           C  
ATOM   1150  OG  SER A 149       5.497  17.552  14.647  1.00 35.25           O  
ATOM   1151  N   HIS A 150       8.826  16.889  16.087  1.00 32.94           N  
ATOM   1152  CA  HIS A 150       9.998  16.146  15.614  1.00 32.46           C  
ATOM   1153  C   HIS A 150      11.170  17.039  15.164  1.00 31.18           C  
ATOM   1154  O   HIS A 150      11.749  16.827  14.108  1.00 31.42           O  
ATOM   1155  CB  HIS A 150       9.612  15.159  14.509  1.00 33.35           C  
ATOM   1156  CG  HIS A 150       8.988  13.896  15.021  1.00 37.88           C  
ATOM   1157  ND1 HIS A 150       9.646  13.030  15.874  1.00 41.88           N  
ATOM   1158  CD2 HIS A 150       7.764  13.352  14.803  1.00 41.47           C  
ATOM   1159  CE1 HIS A 150       8.854  12.009  16.161  1.00 44.33           C  
ATOM   1160  NE2 HIS A 150       7.706  12.179  15.522  1.00 44.11           N  
ATOM   1161  N   LEU A 151      11.527  18.025  15.973  1.00 29.02           N  
ATOM   1162  CA  LEU A 151      12.677  18.841  15.655  1.00 27.56           C  
ATOM   1163  C   LEU A 151      13.931  17.981  15.428  1.00 26.06           C  
ATOM   1164  O   LEU A 151      14.657  18.200  14.474  1.00 26.06           O  
ATOM   1165  CB  LEU A 151      12.917  19.867  16.764  1.00 27.73           C  
ATOM   1166  CG  LEU A 151      14.162  20.741  16.639  1.00 28.49           C  
ATOM   1167  CD1 LEU A 151      13.980  21.776  15.549  1.00 29.15           C  
ATOM   1168  CD2 LEU A 151      14.457  21.386  17.974  1.00 27.94           C  
ATOM   1169  N   LEU A 152      14.165  17.010  16.305  1.00 24.06           N  
ATOM   1170  CA  LEU A 152      15.347  16.175  16.243  1.00 22.89           C  
ATOM   1171  C   LEU A 152      14.964  14.767  15.826  1.00 22.10           C  
ATOM   1172  O   LEU A 152      14.201  14.098  16.538  1.00 21.19           O  
ATOM   1173  CB  LEU A 152      16.033  16.131  17.616  1.00 22.30           C  
ATOM   1174  CG  LEU A 152      16.453  17.440  18.284  1.00 22.53           C  
ATOM   1175  CD1 LEU A 152      16.940  17.198  19.707  1.00 21.31           C  
ATOM   1176  CD2 LEU A 152      17.525  18.157  17.456  1.00 20.11           C  
ATOM   1177  N   GLY A 153      15.493  14.318  14.681  1.00 20.83           N  
ATOM   1178  CA  GLY A 153      15.311  12.933  14.251  1.00 19.90           C  
ATOM   1179  C   GLY A 153      16.311  12.025  14.955  1.00 19.46           C  
ATOM   1180  O   GLY A 153      17.191  12.523  15.639  1.00 18.95           O  
ATOM   1181  N   THR A 154      16.184  10.706  14.791  1.00 19.78           N  
ATOM   1182  CA  THR A 154      17.128   9.748  15.383  1.00 19.87           C  
ATOM   1183  C   THR A 154      18.572  10.051  14.965  1.00 19.40           C  
ATOM   1184  O   THR A 154      18.831  10.370  13.809  1.00 18.79           O  
ATOM   1185  CB  THR A 154      16.765   8.305  15.004  1.00 20.43           C  
ATOM   1186  OG1 THR A 154      16.552   8.224  13.591  1.00 22.98           O  
ATOM   1187  CG2 THR A 154      15.402   7.934  15.538  1.00 21.33           C  
ATOM   1188  N   GLY A 155      19.495   9.974  15.923  1.00 19.14           N  
ATOM   1189  CA  GLY A 155      20.879  10.294  15.682  1.00 18.94           C  
ATOM   1190  C   GLY A 155      21.208  11.776  15.625  1.00 19.83           C  
ATOM   1191  O   GLY A 155      22.366  12.117  15.405  1.00 19.95           O  
ATOM   1192  N   ALA A 156      20.230  12.665  15.841  1.00 20.11           N  
ATOM   1193  CA  ALA A 156      20.534  14.109  15.880  1.00 20.85           C  
ATOM   1194  C   ALA A 156      21.458  14.534  17.030  1.00 21.08           C  
ATOM   1195  O   ALA A 156      22.183  15.519  16.913  1.00 21.49           O  
ATOM   1196  CB  ALA A 156      19.282  14.951  15.882  1.00 19.93           C  
ATOM   1197  N   VAL A 157      21.408  13.792  18.133  1.00 21.51           N  
ATOM   1198  CA  VAL A 157      22.246  14.025  19.309  1.00 22.06           C  
ATOM   1199  C   VAL A 157      22.770  12.668  19.707  1.00 22.05           C  
ATOM   1200  O   VAL A 157      22.185  11.652  19.333  1.00 22.09           O  
ATOM   1201  CB  VAL A 157      21.426  14.627  20.538  1.00 22.42           C  
ATOM   1202  CG1 VAL A 157      21.102  16.066  20.312  1.00 22.39           C  
ATOM   1203  CG2 VAL A 157      20.132  13.829  20.823  1.00 21.98           C  
ATOM   1204  N   ASP A 158      23.866  12.631  20.454  1.00 22.42           N  
ATOM   1205  CA  ASP A 158      24.311  11.364  21.009  1.00 22.88           C  
ATOM   1206  C   ASP A 158      24.723  11.447  22.467  1.00 23.42           C  
ATOM   1207  O   ASP A 158      24.463  12.448  23.151  1.00 23.22           O  
ATOM   1208  CB  ASP A 158      25.370  10.672  20.135  1.00 22.63           C  
ATOM   1209  CG  ASP A 158      26.692  11.384  20.132  1.00 24.00           C  
ATOM   1210  OD1 ASP A 158      26.912  12.324  20.925  1.00 23.22           O  
ATOM   1211  OD2 ASP A 158      27.602  11.053  19.353  1.00 28.63           O  
ATOM   1212  N   GLN A 159      25.348  10.379  22.938  1.00 23.96           N  
ATOM   1213  CA  GLN A 159      25.704  10.245  24.337  1.00 25.41           C  
ATOM   1214  C   GLN A 159      26.673  11.317  24.821  1.00 24.93           C  
ATOM   1215  O   GLN A 159      26.696  11.615  26.001  1.00 25.72           O  
ATOM   1216  CB  GLN A 159      26.306   8.869  24.579  1.00 26.09           C  
ATOM   1217  CG  GLN A 159      25.570   7.738  23.853  1.00 30.66           C  
ATOM   1218  CD  GLN A 159      24.862   6.784  24.822  1.00 35.60           C  
ATOM   1219  OE1 GLN A 159      23.788   6.251  24.509  1.00 37.36           O  
ATOM   1220  NE2 GLN A 159      25.471   6.557  25.991  1.00 36.81           N  
ATOM   1221  N   LEU A 160      27.464  11.887  23.915  1.00 24.14           N  
ATOM   1222  CA  LEU A 160      28.482  12.864  24.278  1.00 24.23           C  
ATOM   1223  C   LEU A 160      27.984  14.291  24.145  1.00 24.22           C  
ATOM   1224  O   LEU A 160      28.705  15.228  24.471  1.00 24.64           O  
ATOM   1225  CB  LEU A 160      29.750  12.672  23.438  1.00 24.24           C  
ATOM   1226  CG  LEU A 160      30.374  11.270  23.471  1.00 26.09           C  
ATOM   1227  CD1 LEU A 160      31.420  11.114  22.373  1.00 28.12           C  
ATOM   1228  CD2 LEU A 160      30.960  10.909  24.857  1.00 25.78           C  
ATOM   1229  N   THR A 161      26.748  14.449  23.673  1.00 23.95           N  
ATOM   1230  CA  THR A 161      26.119  15.750  23.542  1.00 23.73           C  
ATOM   1231  C   THR A 161      25.953  16.347  24.929  1.00 23.91           C  
ATOM   1232  O   THR A 161      25.419  15.693  25.814  1.00 23.68           O  
ATOM   1233  CB  THR A 161      24.726  15.589  22.872  1.00 23.99           C  
ATOM   1234  OG1 THR A 161      24.876  15.169  21.499  1.00 23.64           O  
ATOM   1235  CG2 THR A 161      24.006  16.919  22.798  1.00 22.68           C  
ATOM   1236  N   ARG A 162      26.407  17.582  25.131  1.00 24.02           N  
ATOM   1237  CA  ARG A 162      26.283  18.193  26.454  1.00 24.37           C  
ATOM   1238  C   ARG A 162      25.512  19.524  26.451  1.00 23.90           C  
ATOM   1239  O   ARG A 162      24.964  19.943  27.487  1.00 23.41           O  
ATOM   1240  CB  ARG A 162      27.669  18.377  27.082  1.00 24.71           C  
ATOM   1241  CG  ARG A 162      28.416  17.073  27.381  1.00 27.27           C  
ATOM   1242  CD  ARG A 162      27.634  16.147  28.310  1.00 32.20           C  
ATOM   1243  NE  ARG A 162      28.397  14.981  28.735  1.00 34.63           N  
ATOM   1244  CZ  ARG A 162      28.074  13.734  28.423  1.00 36.12           C  
ATOM   1245  NH1 ARG A 162      26.989  13.492  27.683  1.00 34.70           N  
ATOM   1246  NH2 ARG A 162      28.838  12.730  28.851  1.00 35.49           N  
ATOM   1247  N   LEU A 163      25.492  20.183  25.291  1.00 22.84           N  
ATOM   1248  CA  LEU A 163      24.922  21.519  25.168  1.00 22.62           C  
ATOM   1249  C   LEU A 163      24.323  21.756  23.773  1.00 22.82           C  
ATOM   1250  O   LEU A 163      24.983  21.550  22.741  1.00 22.57           O  
ATOM   1251  CB  LEU A 163      25.971  22.585  25.521  1.00 22.34           C  
ATOM   1252  CG  LEU A 163      25.572  24.066  25.507  1.00 21.31           C  
ATOM   1253  CD1 LEU A 163      24.486  24.316  26.550  1.00 20.81           C  
ATOM   1254  CD2 LEU A 163      26.816  24.990  25.751  1.00 20.16           C  
ATOM   1255  N   VAL A 164      23.066  22.186  23.768  1.00 22.81           N  
ATOM   1256  CA  VAL A 164      22.266  22.278  22.556  1.00 23.35           C  
ATOM   1257  C   VAL A 164      21.422  23.552  22.656  1.00 23.85           C  
ATOM   1258  O   VAL A 164      20.861  23.821  23.720  1.00 23.90           O  
ATOM   1259  CB  VAL A 164      21.369  21.016  22.415  1.00 22.83           C  
ATOM   1260  CG1 VAL A 164      20.200  21.249  21.481  1.00 23.29           C  
ATOM   1261  CG2 VAL A 164      22.203  19.821  21.965  1.00 21.67           C  
ATOM   1262  N   LEU A 165      21.396  24.343  21.577  1.00 24.03           N  
ATOM   1263  CA  LEU A 165      20.555  25.542  21.480  1.00 24.57           C  
ATOM   1264  C   LEU A 165      19.450  25.323  20.464  1.00 24.07           C  
ATOM   1265  O   LEU A 165      19.704  24.893  19.333  1.00 23.66           O  
ATOM   1266  CB  LEU A 165      21.350  26.779  21.039  1.00 24.11           C  
ATOM   1267  CG  LEU A 165      22.765  26.944  21.565  1.00 28.46           C  
ATOM   1268  CD1 LEU A 165      23.478  28.091  20.843  1.00 28.17           C  
ATOM   1269  CD2 LEU A 165      22.732  27.175  23.086  1.00 29.86           C  
ATOM   1270  N   VAL A 166      18.227  25.626  20.870  1.00 24.10           N  
ATOM   1271  CA  VAL A 166      17.096  25.502  19.975  1.00 25.20           C  
ATOM   1272  C   VAL A 166      16.267  26.785  19.963  1.00 25.48           C  
ATOM   1273  O   VAL A 166      16.076  27.450  20.973  1.00 25.13           O  
ATOM   1274  CB  VAL A 166      16.209  24.245  20.241  1.00 25.76           C  
ATOM   1275  CG1 VAL A 166      17.032  22.941  20.222  1.00 26.54           C  
ATOM   1276  CG2 VAL A 166      15.477  24.358  21.525  1.00 26.30           C  
ATOM   1277  N   ASN A 167      15.819  27.150  18.779  1.00 26.01           N  
ATOM   1278  CA  ASN A 167      14.909  28.255  18.634  1.00 26.35           C  
ATOM   1279  C   ASN A 167      13.871  27.771  17.633  1.00 25.87           C  
ATOM   1280  O   ASN A 167      14.220  27.350  16.544  1.00 26.66           O  
ATOM   1281  CB  ASN A 167      15.693  29.475  18.150  1.00 26.55           C  
ATOM   1282  CG  ASN A 167      14.826  30.699  17.986  1.00 27.50           C  
ATOM   1283  OD1 ASN A 167      15.002  31.451  17.038  1.00 29.32           O  
ATOM   1284  ND2 ASN A 167      13.872  30.892  18.886  1.00 26.45           N  
ATOM   1285  N   ALA A 168      12.610  27.756  18.022  1.00 25.66           N  
ATOM   1286  CA  ALA A 168      11.554  27.273  17.136  1.00 25.67           C  
ATOM   1287  C   ALA A 168      10.391  28.264  17.096  1.00 25.93           C  
ATOM   1288  O   ALA A 168       9.929  28.748  18.138  1.00 26.40           O  
ATOM   1289  CB  ALA A 168      11.076  25.894  17.562  1.00 25.35           C  
ATOM   1290  N   LEU A 169       9.946  28.601  15.891  1.00 25.25           N  
ATOM   1291  CA  LEU A 169       8.908  29.618  15.731  1.00 24.69           C  
ATOM   1292  C   LEU A 169       7.862  29.190  14.717  1.00 23.98           C  
ATOM   1293  O   LEU A 169       8.156  28.514  13.728  1.00 24.50           O  
ATOM   1294  CB  LEU A 169       9.494  30.979  15.331  1.00 24.27           C  
ATOM   1295  CG  LEU A 169      10.538  31.585  16.290  1.00 25.78           C  
ATOM   1296  CD1 LEU A 169      11.941  31.121  15.938  1.00 24.59           C  
ATOM   1297  CD2 LEU A 169      10.473  33.101  16.295  1.00 24.92           C  
ATOM   1298  N   TYR A 170       6.631  29.587  14.979  1.00 22.67           N  
ATOM   1299  CA  TYR A 170       5.566  29.395  14.028  1.00 21.42           C  
ATOM   1300  C   TYR A 170       4.869  30.740  13.801  1.00 21.22           C  
ATOM   1301  O   TYR A 170       4.661  31.509  14.739  1.00 21.03           O  
ATOM   1302  CB  TYR A 170       4.571  28.365  14.559  1.00 20.84           C  
ATOM   1303  CG  TYR A 170       3.327  28.288  13.729  1.00 20.70           C  
ATOM   1304  CD1 TYR A 170       3.341  27.634  12.496  1.00 18.27           C  
ATOM   1305  CD2 TYR A 170       2.130  28.894  14.159  1.00 19.85           C  
ATOM   1306  CE1 TYR A 170       2.200  27.557  11.711  1.00 20.45           C  
ATOM   1307  CE2 TYR A 170       0.962  28.817  13.378  1.00 19.86           C  
ATOM   1308  CZ  TYR A 170       1.015  28.156  12.161  1.00 20.38           C  
ATOM   1309  OH  TYR A 170      -0.094  28.069  11.373  1.00 22.86           O  
ATOM   1310  N   PHE A 171       4.513  31.020  12.552  1.00 20.75           N  
ATOM   1311  CA  PHE A 171       3.787  32.241  12.226  1.00 20.15           C  
ATOM   1312  C   PHE A 171       2.684  32.002  11.194  1.00 19.93           C  
ATOM   1313  O   PHE A 171       2.909  31.378  10.147  1.00 19.73           O  
ATOM   1314  CB  PHE A 171       4.735  33.368  11.748  1.00 19.93           C  
ATOM   1315  CG  PHE A 171       4.026  34.671  11.511  1.00 20.26           C  
ATOM   1316  CD1 PHE A 171       3.429  35.344  12.569  1.00 21.71           C  
ATOM   1317  CD2 PHE A 171       3.868  35.172  10.227  1.00 19.21           C  
ATOM   1318  CE1 PHE A 171       2.717  36.525  12.363  1.00 20.79           C  
ATOM   1319  CE2 PHE A 171       3.168  36.350  10.007  1.00 21.07           C  
ATOM   1320  CZ  PHE A 171       2.586  37.034  11.094  1.00 20.86           C  
ATOM   1321  N   ASN A 172       1.500  32.508  11.516  1.00 19.72           N  
ATOM   1322  CA  ASN A 172       0.370  32.596  10.595  1.00 19.53           C  
ATOM   1323  C   ASN A 172      -0.439  33.828  10.981  1.00 19.18           C  
ATOM   1324  O   ASN A 172      -1.256  33.792  11.917  1.00 19.37           O  
ATOM   1325  CB  ASN A 172      -0.484  31.314  10.653  1.00 19.69           C  
ATOM   1326  CG  ASN A 172      -1.644  31.301   9.644  1.00 20.72           C  
ATOM   1327  OD1 ASN A 172      -2.517  30.450   9.728  1.00 24.46           O  
ATOM   1328  ND2 ASN A 172      -1.641  32.219   8.684  1.00 22.06           N  
ATOM   1329  N   GLY A 173      -0.220  34.934  10.280  1.00 18.86           N  
ATOM   1330  CA  GLY A 173      -0.872  36.178  10.686  1.00 18.33           C  
ATOM   1331  C   GLY A 173      -2.273  36.342  10.104  1.00 18.87           C  
ATOM   1332  O   GLY A 173      -2.573  35.823   9.019  1.00 18.82           O  
ATOM   1333  N   GLN A 174      -3.127  37.069  10.822  1.00 18.36           N  
ATOM   1334  CA  GLN A 174      -4.466  37.371  10.355  1.00 19.13           C  
ATOM   1335  C   GLN A 174      -4.422  38.772   9.754  1.00 19.48           C  
ATOM   1336  O   GLN A 174      -4.067  39.729  10.440  1.00 19.86           O  
ATOM   1337  CB  GLN A 174      -5.494  37.249  11.504  1.00 18.44           C  
ATOM   1338  CG  GLN A 174      -5.791  35.774  11.870  1.00 19.05           C  
ATOM   1339  CD  GLN A 174      -6.398  35.535  13.269  1.00 18.20           C  
ATOM   1340  OE1 GLN A 174      -7.402  36.133  13.622  1.00 14.68           O  
ATOM   1341  NE2 GLN A 174      -5.805  34.596  14.029  1.00 19.05           N  
ATOM   1342  N   TRP A 175      -4.756  38.882   8.464  1.00 19.75           N  
ATOM   1343  CA  TRP A 175      -4.655  40.146   7.714  1.00 19.44           C  
ATOM   1344  C   TRP A 175      -5.600  41.179   8.256  1.00 19.90           C  
ATOM   1345  O   TRP A 175      -6.634  40.818   8.802  1.00 20.47           O  
ATOM   1346  CB  TRP A 175      -4.985  39.926   6.239  1.00 18.67           C  
ATOM   1347  CG  TRP A 175      -4.097  38.936   5.598  1.00 18.47           C  
ATOM   1348  CD1 TRP A 175      -4.447  37.702   5.142  1.00 16.07           C  
ATOM   1349  CD2 TRP A 175      -2.683  39.076   5.352  1.00 16.48           C  
ATOM   1350  NE1 TRP A 175      -3.349  37.077   4.611  1.00 18.47           N  
ATOM   1351  CE2 TRP A 175      -2.251  37.896   4.736  1.00 16.13           C  
ATOM   1352  CE3 TRP A 175      -1.749  40.097   5.576  1.00 16.63           C  
ATOM   1353  CZ2 TRP A 175      -0.922  37.691   4.343  1.00 17.59           C  
ATOM   1354  CZ3 TRP A 175      -0.429  39.895   5.209  1.00 17.02           C  
ATOM   1355  CH2 TRP A 175      -0.021  38.698   4.599  1.00 17.72           C  
ATOM   1356  N   LYS A 176      -5.264  42.464   8.092  1.00 20.33           N  
ATOM   1357  CA  LYS A 176      -6.202  43.549   8.437  1.00 19.96           C  
ATOM   1358  C   LYS A 176      -7.392  43.514   7.463  1.00 19.82           C  
ATOM   1359  O   LYS A 176      -8.534  43.709   7.863  1.00 19.49           O  
ATOM   1360  CB  LYS A 176      -5.520  44.921   8.401  1.00 20.06           C  
ATOM   1361  CG  LYS A 176      -6.442  46.123   8.704  1.00 21.69           C  
ATOM   1362  CD  LYS A 176      -5.658  47.439   8.729  1.00 25.91           C  
ATOM   1363  CE  LYS A 176      -6.575  48.612   9.081  1.00 30.71           C  
ATOM   1364  NZ  LYS A 176      -5.847  49.901   9.357  1.00 33.80           N  
ATOM   1365  N   THR A 177      -7.080  43.274   6.190  1.00 19.79           N  
ATOM   1366  CA  THR A 177      -8.039  43.018   5.134  1.00 20.09           C  
ATOM   1367  C   THR A 177      -7.675  41.667   4.519  1.00 19.90           C  
ATOM   1368  O   THR A 177      -6.665  41.563   3.820  1.00 20.63           O  
ATOM   1369  CB  THR A 177      -7.963  44.130   4.047  1.00 20.36           C  
ATOM   1370  OG1 THR A 177      -7.986  45.424   4.667  1.00 21.26           O  
ATOM   1371  CG2 THR A 177      -9.237  44.134   3.179  1.00 20.26           C  
ATOM   1372  N   PRO A 178      -8.458  40.623   4.797  1.00 19.34           N  
ATOM   1373  CA  PRO A 178      -8.221  39.316   4.169  1.00 18.34           C  
ATOM   1374  C   PRO A 178      -8.463  39.304   2.635  1.00 17.92           C  
ATOM   1375  O   PRO A 178      -9.169  40.155   2.077  1.00 17.23           O  
ATOM   1376  CB  PRO A 178      -9.193  38.382   4.899  1.00 18.91           C  
ATOM   1377  CG  PRO A 178     -10.297  39.289   5.479  1.00 20.31           C  
ATOM   1378  CD  PRO A 178      -9.599  40.618   5.736  1.00 19.68           C  
ATOM   1379  N   PHE A 179      -7.834  38.350   1.967  1.00 17.20           N  
ATOM   1380  CA  PHE A 179      -8.047  38.110   0.553  1.00 16.91           C  
ATOM   1381  C   PHE A 179      -9.308  37.259   0.385  1.00 18.03           C  
ATOM   1382  O   PHE A 179      -9.446  36.217   1.044  1.00 17.85           O  
ATOM   1383  CB  PHE A 179      -6.856  37.362  -0.046  1.00 16.60           C  
ATOM   1384  CG  PHE A 179      -5.543  38.137  -0.031  1.00 15.85           C  
ATOM   1385  CD1 PHE A 179      -4.814  38.288   1.141  1.00 16.91           C  
ATOM   1386  CD2 PHE A 179      -5.022  38.679  -1.213  1.00 15.11           C  
ATOM   1387  CE1 PHE A 179      -3.576  38.960   1.147  1.00 17.02           C  
ATOM   1388  CE2 PHE A 179      -3.798  39.360  -1.231  1.00 15.61           C  
ATOM   1389  CZ  PHE A 179      -3.069  39.511  -0.047  1.00 16.22           C  
ATOM   1390  N   PRO A 180     -10.248  37.698  -0.466  1.00 18.56           N  
ATOM   1391  CA  PRO A 180     -11.440  36.885  -0.729  1.00 19.39           C  
ATOM   1392  C   PRO A 180     -11.038  35.548  -1.359  1.00 20.14           C  
ATOM   1393  O   PRO A 180     -10.280  35.532  -2.329  1.00 19.95           O  
ATOM   1394  CB  PRO A 180     -12.271  37.749  -1.708  1.00 19.27           C  
ATOM   1395  CG  PRO A 180     -11.701  39.124  -1.592  1.00 20.04           C  
ATOM   1396  CD  PRO A 180     -10.246  38.964  -1.221  1.00 17.77           C  
ATOM   1397  N   ASP A 181     -11.550  34.453  -0.800  1.00 21.50           N  
ATOM   1398  CA  ASP A 181     -11.281  33.083  -1.259  1.00 22.79           C  
ATOM   1399  C   ASP A 181     -11.560  32.873  -2.737  1.00 22.60           C  
ATOM   1400  O   ASP A 181     -10.858  32.129  -3.406  1.00 22.65           O  
ATOM   1401  CB  ASP A 181     -12.170  32.093  -0.506  1.00 23.53           C  
ATOM   1402  CG  ASP A 181     -11.568  31.639   0.808  1.00 26.99           C  
ATOM   1403  OD1 ASP A 181     -10.327  31.475   0.910  1.00 29.88           O  
ATOM   1404  OD2 ASP A 181     -12.289  31.387   1.800  1.00 32.21           O  
ATOM   1405  N   SER A 182     -12.611  33.511  -3.230  1.00 22.19           N  
ATOM   1406  CA  SER A 182     -13.086  33.270  -4.588  1.00 22.47           C  
ATOM   1407  C   SER A 182     -12.190  33.916  -5.635  1.00 21.69           C  
ATOM   1408  O   SER A 182     -12.269  33.587  -6.813  1.00 22.10           O  
ATOM   1409  CB  SER A 182     -14.524  33.778  -4.735  1.00 22.19           C  
ATOM   1410  OG  SER A 182     -14.583  35.148  -4.377  1.00 24.28           O  
ATOM   1411  N   SER A 183     -11.332  34.825  -5.181  1.00 21.29           N  
ATOM   1412  CA  SER A 183     -10.350  35.486  -6.022  1.00 20.29           C  
ATOM   1413  C   SER A 183      -9.081  34.651  -6.202  1.00 19.83           C  
ATOM   1414  O   SER A 183      -8.208  35.010  -7.000  1.00 19.39           O  
ATOM   1415  CB  SER A 183     -10.009  36.847  -5.437  1.00 20.08           C  
ATOM   1416  OG  SER A 183     -11.110  37.705  -5.612  1.00 19.66           O  
ATOM   1417  N   THR A 184      -9.003  33.533  -5.478  1.00 18.93           N  
ATOM   1418  CA  THR A 184      -7.822  32.677  -5.513  1.00 17.96           C  
ATOM   1419  C   THR A 184      -7.914  31.678  -6.649  1.00 17.76           C  
ATOM   1420  O   THR A 184      -8.899  30.969  -6.774  1.00 17.36           O  
ATOM   1421  CB  THR A 184      -7.635  31.943  -4.169  1.00 17.89           C  
ATOM   1422  OG1 THR A 184      -7.299  32.896  -3.147  1.00 17.53           O  
ATOM   1423  CG2 THR A 184      -6.389  31.008  -4.218  1.00 16.84           C  
ATOM   1424  N   HIS A 185      -6.874  31.623  -7.471  1.00 17.26           N  
ATOM   1425  CA  HIS A 185      -6.801  30.628  -8.540  1.00 17.06           C  
ATOM   1426  C   HIS A 185      -5.363  30.477  -8.993  1.00 16.56           C  
ATOM   1427  O   HIS A 185      -4.507  31.249  -8.595  1.00 16.76           O  
ATOM   1428  CB  HIS A 185      -7.746  30.977  -9.709  1.00 16.50           C  
ATOM   1429  CG  HIS A 185      -7.392  32.251 -10.422  1.00 16.94           C  
ATOM   1430  ND1 HIS A 185      -8.218  33.358 -10.434  1.00 14.85           N  
ATOM   1431  CD2 HIS A 185      -6.318  32.575 -11.183  1.00 15.21           C  
ATOM   1432  CE1 HIS A 185      -7.652  34.316 -11.147  1.00 15.89           C  
ATOM   1433  NE2 HIS A 185      -6.498  33.868 -11.612  1.00 13.80           N  
ATOM   1434  N   ARG A 186      -5.110  29.475  -9.820  1.00 16.79           N  
ATOM   1435  CA  ARG A 186      -3.762  29.122 -10.241  1.00 17.16           C  
ATOM   1436  C   ARG A 186      -3.235  30.092 -11.280  1.00 16.56           C  
ATOM   1437  O   ARG A 186      -3.931  30.389 -12.258  1.00 16.06           O  
ATOM   1438  CB  ARG A 186      -3.756  27.703 -10.803  1.00 17.46           C  
ATOM   1439  CG  ARG A 186      -3.946  26.661  -9.753  1.00 21.40           C  
ATOM   1440  CD  ARG A 186      -3.595  25.240 -10.213  1.00 26.62           C  
ATOM   1441  NE  ARG A 186      -2.231  24.958  -9.840  1.00 26.36           N  
ATOM   1442  CZ  ARG A 186      -1.859  24.406  -8.692  1.00 27.69           C  
ATOM   1443  NH1 ARG A 186      -2.787  24.024  -7.807  1.00 26.49           N  
ATOM   1444  NH2 ARG A 186      -0.549  24.235  -8.452  1.00 23.39           N  
ATOM   1445  N   ARG A 187      -2.019  30.590 -11.058  1.00 15.72           N  
ATOM   1446  CA  ARG A 187      -1.358  31.470 -12.026  1.00 16.30           C  
ATOM   1447  C   ARG A 187       0.087  31.094 -12.245  1.00 16.22           C  
ATOM   1448  O   ARG A 187       0.709  30.455 -11.385  1.00 16.20           O  
ATOM   1449  CB  ARG A 187      -1.394  32.919 -11.548  1.00 16.27           C  
ATOM   1450  CG  ARG A 187      -2.760  33.549 -11.602  1.00 16.99           C  
ATOM   1451  CD  ARG A 187      -2.694  35.040 -11.372  1.00 17.84           C  
ATOM   1452  NE  ARG A 187      -3.914  35.556 -10.777  1.00 19.23           N  
ATOM   1453  CZ  ARG A 187      -4.437  36.739 -11.073  1.00 18.55           C  
ATOM   1454  NH1 ARG A 187      -3.833  37.539 -11.955  1.00 15.38           N  
ATOM   1455  NH2 ARG A 187      -5.558  37.114 -10.476  1.00 17.36           N  
ATOM   1456  N   LEU A 188       0.625  31.517 -13.385  1.00 16.54           N  
ATOM   1457  CA  LEU A 188       2.025  31.291 -13.719  1.00 16.76           C  
ATOM   1458  C   LEU A 188       2.955  32.078 -12.803  1.00 16.63           C  
ATOM   1459  O   LEU A 188       2.700  33.239 -12.489  1.00 16.95           O  
ATOM   1460  CB  LEU A 188       2.307  31.645 -15.173  1.00 16.99           C  
ATOM   1461  CG  LEU A 188       1.663  30.766 -16.258  1.00 19.04           C  
ATOM   1462  CD1 LEU A 188       2.324  31.042 -17.587  1.00 19.48           C  
ATOM   1463  CD2 LEU A 188       1.752  29.268 -15.922  1.00 19.36           C  
ATOM   1464  N   PHE A 189       4.012  31.404 -12.369  1.00 16.28           N  
ATOM   1465  CA  PHE A 189       5.053  31.957 -11.540  1.00 16.01           C  
ATOM   1466  C   PHE A 189       6.406  31.651 -12.215  1.00 16.36           C  
ATOM   1467  O   PHE A 189       6.687  30.507 -12.587  1.00 15.78           O  
ATOM   1468  CB  PHE A 189       4.986  31.335 -10.148  1.00 16.08           C  
ATOM   1469  CG  PHE A 189       6.043  31.855  -9.186  1.00 16.46           C  
ATOM   1470  CD1 PHE A 189       5.763  32.907  -8.333  1.00 14.12           C  
ATOM   1471  CD2 PHE A 189       7.323  31.282  -9.151  1.00 17.01           C  
ATOM   1472  CE1 PHE A 189       6.724  33.376  -7.442  1.00 16.91           C  
ATOM   1473  CE2 PHE A 189       8.303  31.761  -8.258  1.00 17.86           C  
ATOM   1474  CZ  PHE A 189       8.002  32.811  -7.410  1.00 16.54           C  
ATOM   1475  N   HIS A 190       7.233  32.681 -12.374  1.00 16.79           N  
ATOM   1476  CA  HIS A 190       8.465  32.569 -13.149  1.00 17.83           C  
ATOM   1477  C   HIS A 190       9.658  32.336 -12.256  1.00 18.43           C  
ATOM   1478  O   HIS A 190      10.028  33.196 -11.476  1.00 19.19           O  
ATOM   1479  CB  HIS A 190       8.634  33.802 -14.031  1.00 17.53           C  
ATOM   1480  CG  HIS A 190       7.510  33.961 -14.995  1.00 18.29           C  
ATOM   1481  ND1 HIS A 190       7.395  33.184 -16.128  1.00 20.56           N  
ATOM   1482  CD2 HIS A 190       6.386  34.714 -14.939  1.00 18.76           C  
ATOM   1483  CE1 HIS A 190       6.277  33.496 -16.761  1.00 20.38           C  
ATOM   1484  NE2 HIS A 190       5.643  34.414 -16.053  1.00 19.70           N  
ATOM   1485  N   LYS A 191      10.239  31.152 -12.332  1.00 19.35           N  
ATOM   1486  CA  LYS A 191      11.333  30.832 -11.433  1.00 20.49           C  
ATOM   1487  C   LYS A 191      12.617  31.451 -11.941  1.00 21.48           C  
ATOM   1488  O   LYS A 191      12.735  31.760 -13.133  1.00 20.03           O  
ATOM   1489  CB  LYS A 191      11.494  29.328 -11.269  1.00 20.50           C  
ATOM   1490  CG  LYS A 191      10.263  28.622 -10.702  1.00 21.61           C  
ATOM   1491  CD  LYS A 191      10.703  27.470  -9.846  1.00 27.67           C  
ATOM   1492  CE  LYS A 191      10.793  26.169 -10.615  1.00 29.68           C  
ATOM   1493  NZ  LYS A 191      11.868  25.297 -10.030  1.00 30.14           N  
ATOM   1494  N   SER A 192      13.581  31.615 -11.029  1.00 23.02           N  
ATOM   1495  CA  SER A 192      14.829  32.291 -11.357  1.00 25.05           C  
ATOM   1496  C   SER A 192      15.667  31.539 -12.376  1.00 25.61           C  
ATOM   1497  O   SER A 192      16.447  32.159 -13.091  1.00 27.01           O  
ATOM   1498  CB  SER A 192      15.648  32.610 -10.102  1.00 25.17           C  
ATOM   1499  OG  SER A 192      16.220  31.430  -9.570  1.00 27.15           O  
ATOM   1500  N   ASP A 193      15.500  30.218 -12.467  1.00 26.25           N  
ATOM   1501  CA  ASP A 193      16.186  29.430 -13.508  1.00 26.12           C  
ATOM   1502  C   ASP A 193      15.582  29.570 -14.916  1.00 25.61           C  
ATOM   1503  O   ASP A 193      16.006  28.887 -15.834  1.00 25.89           O  
ATOM   1504  CB  ASP A 193      16.295  27.951 -13.102  1.00 26.85           C  
ATOM   1505  CG  ASP A 193      14.948  27.199 -13.166  1.00 27.95           C  
ATOM   1506  OD1 ASP A 193      14.954  25.962 -12.966  1.00 30.22           O  
ATOM   1507  OD2 ASP A 193      13.847  27.739 -13.396  1.00 28.08           O  
ATOM   1508  N   GLY A 194      14.597  30.446 -15.094  1.00 24.88           N  
ATOM   1509  CA  GLY A 194      14.005  30.658 -16.402  1.00 23.82           C  
ATOM   1510  C   GLY A 194      12.838  29.721 -16.706  1.00 23.73           C  
ATOM   1511  O   GLY A 194      12.229  29.826 -17.766  1.00 24.20           O  
ATOM   1512  N   SER A 195      12.518  28.809 -15.788  1.00 23.01           N  
ATOM   1513  CA  SER A 195      11.355  27.933 -15.943  1.00 22.20           C  
ATOM   1514  C   SER A 195      10.093  28.533 -15.282  1.00 21.77           C  
ATOM   1515  O   SER A 195      10.183  29.401 -14.415  1.00 21.66           O  
ATOM   1516  CB  SER A 195      11.665  26.538 -15.395  1.00 21.58           C  
ATOM   1517  OG  SER A 195      11.569  26.501 -13.979  1.00 21.93           O  
ATOM   1518  N   THR A 196       8.927  28.057 -15.692  1.00 21.49           N  
ATOM   1519  CA  THR A 196       7.643  28.613 -15.250  1.00 21.13           C  
ATOM   1520  C   THR A 196       6.769  27.509 -14.675  1.00 20.76           C  
ATOM   1521  O   THR A 196       6.648  26.436 -15.275  1.00 21.07           O  
ATOM   1522  CB  THR A 196       6.924  29.293 -16.454  1.00 21.48           C  
ATOM   1523  OG1 THR A 196       7.732  30.381 -16.956  1.00 22.36           O  
ATOM   1524  CG2 THR A 196       5.650  29.962 -16.024  1.00 20.49           C  
ATOM   1525  N   VAL A 197       6.169  27.775 -13.512  1.00 20.21           N  
ATOM   1526  CA  VAL A 197       5.293  26.825 -12.825  1.00 18.98           C  
ATOM   1527  C   VAL A 197       3.953  27.492 -12.514  1.00 19.27           C  
ATOM   1528  O   VAL A 197       3.840  28.718 -12.521  1.00 19.26           O  
ATOM   1529  CB  VAL A 197       5.928  26.228 -11.513  1.00 18.74           C  
ATOM   1530  CG1 VAL A 197       7.170  25.371 -11.827  1.00 19.02           C  
ATOM   1531  CG2 VAL A 197       6.285  27.312 -10.515  1.00 18.48           C  
ATOM   1532  N   SER A 198       2.939  26.672 -12.250  1.00 18.44           N  
ATOM   1533  CA  SER A 198       1.622  27.146 -11.917  1.00 17.91           C  
ATOM   1534  C   SER A 198       1.419  27.046 -10.408  1.00 17.53           C  
ATOM   1535  O   SER A 198       1.790  26.043  -9.785  1.00 18.42           O  
ATOM   1536  CB  SER A 198       0.604  26.297 -12.649  1.00 17.79           C  
ATOM   1537  OG  SER A 198      -0.676  26.784 -12.404  1.00 20.55           O  
ATOM   1538  N   VAL A 199       0.884  28.097  -9.799  1.00 16.33           N  
ATOM   1539  CA  VAL A 199       0.719  28.119  -8.337  1.00 16.07           C  
ATOM   1540  C   VAL A 199      -0.533  28.884  -7.979  1.00 15.85           C  
ATOM   1541  O   VAL A 199      -0.855  29.855  -8.641  1.00 16.98           O  
ATOM   1542  CB  VAL A 199       1.923  28.773  -7.565  1.00 16.20           C  
ATOM   1543  CG1 VAL A 199       3.272  28.023  -7.814  1.00 16.86           C  
ATOM   1544  CG2 VAL A 199       2.055  30.267  -7.887  1.00 14.33           C  
ATOM   1545  N   PRO A 200      -1.207  28.498  -6.912  1.00 15.51           N  
ATOM   1546  CA  PRO A 200      -2.336  29.286  -6.426  1.00 15.73           C  
ATOM   1547  C   PRO A 200      -1.898  30.669  -5.934  1.00 15.59           C  
ATOM   1548  O   PRO A 200      -0.976  30.787  -5.126  1.00 14.52           O  
ATOM   1549  CB  PRO A 200      -2.908  28.438  -5.264  1.00 16.28           C  
ATOM   1550  CG  PRO A 200      -2.300  27.055  -5.422  1.00 16.12           C  
ATOM   1551  CD  PRO A 200      -0.956  27.294  -6.089  1.00 16.18           C  
ATOM   1552  N   MET A 201      -2.586  31.701  -6.408  1.00 15.59           N  
ATOM   1553  CA  MET A 201      -2.269  33.080  -6.024  1.00 16.34           C  
ATOM   1554  C   MET A 201      -3.533  33.775  -5.590  1.00 16.40           C  
ATOM   1555  O   MET A 201      -4.557  33.685  -6.267  1.00 16.61           O  
ATOM   1556  CB  MET A 201      -1.630  33.879  -7.201  1.00 16.14           C  
ATOM   1557  CG  MET A 201      -0.351  33.276  -7.795  1.00 16.35           C  
ATOM   1558  SD  MET A 201       0.557  34.497  -8.745  1.00 19.30           S  
ATOM   1559  CE  MET A 201       1.866  33.486  -9.458  1.00 17.66           C  
ATOM   1560  N   MET A 202      -3.438  34.493  -4.478  1.00 17.00           N  
ATOM   1561  CA  MET A 202      -4.545  35.266  -3.936  1.00 17.29           C  
ATOM   1562  C   MET A 202      -4.540  36.634  -4.594  1.00 17.99           C  
ATOM   1563  O   MET A 202      -3.517  37.063  -5.161  1.00 17.01           O  
ATOM   1564  CB  MET A 202      -4.387  35.448  -2.429  1.00 16.95           C  
ATOM   1565  CG  MET A 202      -3.812  34.249  -1.706  1.00 18.62           C  
ATOM   1566  SD  MET A 202      -3.660  34.512   0.082  1.00 21.42           S  
ATOM   1567  CE  MET A 202      -2.241  35.606   0.178  1.00 14.29           C  
ATOM   1568  N   ALA A 203      -5.671  37.329  -4.484  1.00 18.53           N  
ATOM   1569  CA  ALA A 203      -5.844  38.624  -5.149  1.00 19.86           C  
ATOM   1570  C   ALA A 203      -6.815  39.496  -4.383  1.00 20.47           C  
ATOM   1571  O   ALA A 203      -7.913  39.060  -4.032  1.00 20.45           O  
ATOM   1572  CB  ALA A 203      -6.336  38.433  -6.594  1.00 19.13           C  
ATOM   1573  N   GLN A 204      -6.404  40.725  -4.107  1.00 22.09           N  
ATOM   1574  CA  GLN A 204      -7.347  41.728  -3.591  1.00 23.51           C  
ATOM   1575  C   GLN A 204      -7.052  43.139  -4.076  1.00 23.96           C  
ATOM   1576  O   GLN A 204      -5.896  43.497  -4.341  1.00 24.09           O  
ATOM   1577  CB  GLN A 204      -7.431  41.700  -2.061  1.00 23.72           C  
ATOM   1578  CG  GLN A 204      -6.201  42.163  -1.292  1.00 25.45           C  
ATOM   1579  CD  GLN A 204      -6.551  42.490   0.167  1.00 28.52           C  
ATOM   1580  OE1 GLN A 204      -7.020  43.580   0.463  1.00 32.76           O  
ATOM   1581  NE2 GLN A 204      -6.354  41.542   1.057  1.00 28.65           N  
ATOM   1582  N   THR A 205      -8.117  43.932  -4.160  1.00 24.49           N  
ATOM   1583  CA  THR A 205      -8.046  45.350  -4.456  1.00 24.64           C  
ATOM   1584  C   THR A 205      -8.084  46.088  -3.118  1.00 25.09           C  
ATOM   1585  O   THR A 205      -9.010  45.908  -2.336  1.00 25.21           O  
ATOM   1586  CB  THR A 205      -9.264  45.724  -5.306  1.00 25.25           C  
ATOM   1587  OG1 THR A 205      -9.363  44.813  -6.419  1.00 24.62           O  
ATOM   1588  CG2 THR A 205      -9.108  47.132  -5.927  1.00 24.72           C  
ATOM   1589  N   ASN A 206      -7.086  46.919  -2.861  1.00 25.35           N  
ATOM   1590  CA  ASN A 206      -6.932  47.578  -1.570  1.00 26.75           C  
ATOM   1591  C   ASN A 206      -5.989  48.759  -1.743  1.00 26.90           C  
ATOM   1592  O   ASN A 206      -5.322  48.854  -2.764  1.00 27.42           O  
ATOM   1593  CB  ASN A 206      -6.321  46.591  -0.554  1.00 27.03           C  
ATOM   1594  CG  ASN A 206      -6.571  46.980   0.904  1.00 28.73           C  
ATOM   1595  OD1 ASN A 206      -7.165  48.019   1.217  1.00 30.16           O  
ATOM   1596  ND2 ASN A 206      -6.112  46.130   1.805  1.00 31.40           N  
ATOM   1597  N   LYS A 207      -5.908  49.630  -0.743  1.00 27.17           N  
ATOM   1598  CA  LYS A 207      -4.942  50.723  -0.753  1.00 27.72           C  
ATOM   1599  C   LYS A 207      -3.706  50.355   0.052  1.00 27.74           C  
ATOM   1600  O   LYS A 207      -3.660  50.616   1.248  1.00 28.90           O  
ATOM   1601  CB  LYS A 207      -5.555  51.994  -0.169  1.00 27.15           C  
ATOM   1602  CG  LYS A 207      -6.777  52.514  -0.906  1.00 29.49           C  
ATOM   1603  CD  LYS A 207      -7.200  53.886  -0.381  1.00 31.20           C  
ATOM   1604  CE  LYS A 207      -8.391  53.781   0.557  1.00 33.13           C  
ATOM   1605  NZ  LYS A 207      -9.025  55.126   0.825  1.00 34.84           N  
ATOM   1606  N   PHE A 208      -2.701  49.770  -0.594  1.00 27.85           N  
ATOM   1607  CA  PHE A 208      -1.445  49.395   0.079  1.00 27.64           C  
ATOM   1608  C   PHE A 208      -0.342  50.414  -0.150  1.00 27.41           C  
ATOM   1609  O   PHE A 208      -0.316  51.075  -1.194  1.00 26.83           O  
ATOM   1610  CB  PHE A 208      -0.873  48.084  -0.445  1.00 27.87           C  
ATOM   1611  CG  PHE A 208      -1.875  47.059  -0.776  1.00 29.31           C  
ATOM   1612  CD1 PHE A 208      -2.519  47.075  -2.011  1.00 31.67           C  
ATOM   1613  CD2 PHE A 208      -2.155  46.041   0.133  1.00 30.63           C  
ATOM   1614  CE1 PHE A 208      -3.459  46.100  -2.331  1.00 33.70           C  
ATOM   1615  CE2 PHE A 208      -3.083  45.054  -0.169  1.00 32.19           C  
ATOM   1616  CZ  PHE A 208      -3.733  45.073  -1.402  1.00 33.65           C  
ATOM   1617  N   ASN A 209       0.583  50.513   0.810  1.00 27.10           N  
ATOM   1618  CA  ASN A 209       1.836  51.231   0.575  1.00 27.55           C  
ATOM   1619  C   ASN A 209       2.637  50.462  -0.468  1.00 27.74           C  
ATOM   1620  O   ASN A 209       2.834  49.245  -0.336  1.00 28.14           O  
ATOM   1621  CB  ASN A 209       2.648  51.397   1.864  1.00 27.16           C  
ATOM   1622  CG  ASN A 209       1.941  52.264   2.907  1.00 28.54           C  
ATOM   1623  OD1 ASN A 209       1.359  53.318   2.605  1.00 28.67           O  
ATOM   1624  ND2 ASN A 209       2.004  51.826   4.149  1.00 30.44           N  
ATOM   1625  N   TYR A 210       3.047  51.152  -1.527  1.00 28.01           N  
ATOM   1626  CA  TYR A 210       3.854  50.549  -2.588  1.00 28.46           C  
ATOM   1627  C   TYR A 210       4.920  51.516  -3.095  1.00 28.77           C  
ATOM   1628  O   TYR A 210       4.638  52.395  -3.900  1.00 28.71           O  
ATOM   1629  CB  TYR A 210       2.959  50.118  -3.735  1.00 28.70           C  
ATOM   1630  CG  TYR A 210       3.635  49.302  -4.818  1.00 28.12           C  
ATOM   1631  CD1 TYR A 210       4.295  48.112  -4.516  1.00 26.66           C  
ATOM   1632  CD2 TYR A 210       3.562  49.699  -6.150  1.00 27.85           C  
ATOM   1633  CE1 TYR A 210       4.872  47.344  -5.513  1.00 28.14           C  
ATOM   1634  CE2 TYR A 210       4.149  48.945  -7.162  1.00 28.40           C  
ATOM   1635  CZ  TYR A 210       4.797  47.771  -6.840  1.00 29.43           C  
ATOM   1636  OH  TYR A 210       5.391  47.031  -7.837  1.00 31.57           O  
ATOM   1637  N   THR A 211       6.148  51.309  -2.637  1.00 29.33           N  
ATOM   1638  CA  THR A 211       7.248  52.261  -2.794  1.00 29.82           C  
ATOM   1639  C   THR A 211       8.360  51.675  -3.676  1.00 29.97           C  
ATOM   1640  O   THR A 211       8.695  50.498  -3.552  1.00 30.01           O  
ATOM   1641  CB  THR A 211       7.828  52.574  -1.397  1.00 29.99           C  
ATOM   1642  OG1 THR A 211       6.762  52.684  -0.446  1.00 30.42           O  
ATOM   1643  CG2 THR A 211       8.486  53.948  -1.360  1.00 31.23           C  
ATOM   1644  N   GLU A 212       8.927  52.501  -4.555  1.00 30.16           N  
ATOM   1645  CA  GLU A 212      10.072  52.114  -5.381  1.00 29.90           C  
ATOM   1646  C   GLU A 212      11.368  52.674  -4.800  1.00 29.61           C  
ATOM   1647  O   GLU A 212      11.415  53.831  -4.382  1.00 29.51           O  
ATOM   1648  CB  GLU A 212       9.893  52.577  -6.836  1.00 30.12           C  
ATOM   1649  CG  GLU A 212      10.847  51.901  -7.824  1.00 31.87           C  
ATOM   1650  CD  GLU A 212      10.265  51.697  -9.218  1.00 33.59           C  
ATOM   1651  OE1 GLU A 212      10.012  52.708  -9.908  1.00 36.84           O  
ATOM   1652  OE2 GLU A 212      10.071  50.529  -9.637  1.00 32.61           O  
ATOM   1653  N   PHE A 213      12.407  51.836  -4.765  1.00 29.39           N  
ATOM   1654  CA  PHE A 213      13.744  52.233  -4.319  1.00 29.34           C  
ATOM   1655  C   PHE A 213      14.778  51.775  -5.325  1.00 29.27           C  
ATOM   1656  O   PHE A 213      14.453  51.020  -6.239  1.00 28.93           O  
ATOM   1657  CB  PHE A 213      14.072  51.591  -2.967  1.00 29.26           C  
ATOM   1658  CG  PHE A 213      13.185  52.043  -1.849  1.00 29.68           C  
ATOM   1659  CD1 PHE A 213      12.073  51.295  -1.486  1.00 27.65           C  
ATOM   1660  CD2 PHE A 213      13.466  53.227  -1.153  1.00 30.49           C  
ATOM   1661  CE1 PHE A 213      11.252  51.711  -0.442  1.00 29.11           C  
ATOM   1662  CE2 PHE A 213      12.644  53.655  -0.104  1.00 30.32           C  
ATOM   1663  CZ  PHE A 213      11.532  52.891   0.250  1.00 29.45           C  
ATOM   1664  N   THR A 214      16.019  52.228  -5.158  1.00 29.74           N  
ATOM   1665  CA  THR A 214      17.144  51.661  -5.915  1.00 31.02           C  
ATOM   1666  C   THR A 214      18.235  51.025  -5.031  1.00 31.41           C  
ATOM   1667  O   THR A 214      18.476  51.462  -3.904  1.00 31.10           O  
ATOM   1668  CB  THR A 214      17.773  52.693  -6.907  1.00 31.05           C  
ATOM   1669  OG1 THR A 214      18.296  53.825  -6.190  1.00 31.58           O  
ATOM   1670  CG2 THR A 214      16.715  53.288  -7.827  1.00 31.19           C  
ATOM   1671  N   THR A 215      18.873  49.979  -5.550  1.00 32.44           N  
ATOM   1672  CA  THR A 215      20.097  49.441  -4.942  1.00 33.59           C  
ATOM   1673  C   THR A 215      21.280  50.347  -5.332  1.00 34.20           C  
ATOM   1674  O   THR A 215      21.155  51.184  -6.245  1.00 34.32           O  
ATOM   1675  CB  THR A 215      20.360  47.962  -5.371  1.00 33.54           C  
ATOM   1676  OG1 THR A 215      20.545  47.878  -6.789  1.00 33.64           O  
ATOM   1677  CG2 THR A 215      19.136  47.067  -5.115  1.00 34.70           C  
ATOM   1678  N   PRO A 216      22.411  50.223  -4.641  1.00 35.05           N  
ATOM   1679  CA  PRO A 216      23.625  50.980  -5.017  1.00 35.65           C  
ATOM   1680  C   PRO A 216      24.027  50.822  -6.494  1.00 35.80           C  
ATOM   1681  O   PRO A 216      24.391  51.806  -7.130  1.00 36.04           O  
ATOM   1682  CB  PRO A 216      24.692  50.414  -4.078  1.00 35.63           C  
ATOM   1683  CG  PRO A 216      23.893  49.977  -2.859  1.00 35.85           C  
ATOM   1684  CD  PRO A 216      22.619  49.407  -3.428  1.00 35.14           C  
ATOM   1685  N   ASP A 217      23.915  49.611  -7.031  1.00 36.38           N  
ATOM   1686  CA  ASP A 217      24.168  49.339  -8.448  1.00 36.96           C  
ATOM   1687  C   ASP A 217      23.026  49.838  -9.354  1.00 36.90           C  
ATOM   1688  O   ASP A 217      23.002  49.554 -10.564  1.00 37.18           O  
ATOM   1689  CB  ASP A 217      24.416  47.834  -8.668  1.00 37.52           C  
ATOM   1690  CG  ASP A 217      25.134  47.173  -7.489  1.00 40.12           C  
ATOM   1691  OD1 ASP A 217      26.300  47.551  -7.219  1.00 42.13           O  
ATOM   1692  OD2 ASP A 217      24.610  46.283  -6.763  1.00 42.60           O  
ATOM   1693  N   GLY A 218      22.075  50.567  -8.767  1.00 36.47           N  
ATOM   1694  CA  GLY A 218      21.030  51.234  -9.530  1.00 35.58           C  
ATOM   1695  C   GLY A 218      19.955  50.326 -10.096  1.00 35.07           C  
ATOM   1696  O   GLY A 218      19.370  50.630 -11.140  1.00 35.54           O  
ATOM   1697  N   HIS A 219      19.695  49.213  -9.417  1.00 34.11           N  
ATOM   1698  CA  HIS A 219      18.567  48.354  -9.759  1.00 33.35           C  
ATOM   1699  C   HIS A 219      17.314  48.795  -9.005  1.00 31.98           C  
ATOM   1700  O   HIS A 219      17.346  49.078  -7.807  1.00 31.90           O  
ATOM   1701  CB  HIS A 219      18.882  46.873  -9.490  1.00 33.70           C  
ATOM   1702  CG  HIS A 219      19.894  46.292 -10.431  1.00 36.78           C  
ATOM   1703  ND1 HIS A 219      20.934  45.487 -10.007  1.00 39.89           N  
ATOM   1704  CD2 HIS A 219      20.037  46.417 -11.774  1.00 38.55           C  
ATOM   1705  CE1 HIS A 219      21.676  45.148 -11.048  1.00 40.53           C  
ATOM   1706  NE2 HIS A 219      21.154  45.699 -12.131  1.00 40.45           N  
ATOM   1707  N   TYR A 220      16.213  48.874  -9.724  1.00 30.48           N  
ATOM   1708  CA  TYR A 220      14.953  49.256  -9.119  1.00 29.45           C  
ATOM   1709  C   TYR A 220      14.326  48.075  -8.365  1.00 28.32           C  
ATOM   1710  O   TYR A 220      14.298  46.948  -8.868  1.00 28.48           O  
ATOM   1711  CB  TYR A 220      13.999  49.816 -10.186  1.00 29.16           C  
ATOM   1712  CG  TYR A 220      14.278  51.265 -10.549  1.00 29.99           C  
ATOM   1713  CD1 TYR A 220      15.011  51.603 -11.695  1.00 31.32           C  
ATOM   1714  CD2 TYR A 220      13.809  52.308  -9.746  1.00 30.34           C  
ATOM   1715  CE1 TYR A 220      15.272  52.953 -12.020  1.00 30.47           C  
ATOM   1716  CE2 TYR A 220      14.064  53.647 -10.065  1.00 29.80           C  
ATOM   1717  CZ  TYR A 220      14.793  53.963 -11.196  1.00 29.98           C  
ATOM   1718  OH  TYR A 220      15.031  55.299 -11.488  1.00 30.03           O  
ATOM   1719  N   TYR A 221      13.836  48.334  -7.157  1.00 26.43           N  
ATOM   1720  CA  TYR A 221      13.040  47.335  -6.445  1.00 25.19           C  
ATOM   1721  C   TYR A 221      11.796  47.921  -5.773  1.00 24.85           C  
ATOM   1722  O   TYR A 221      11.762  49.105  -5.404  1.00 24.59           O  
ATOM   1723  CB  TYR A 221      13.898  46.495  -5.466  1.00 24.36           C  
ATOM   1724  CG  TYR A 221      14.460  47.230  -4.265  1.00 22.63           C  
ATOM   1725  CD1 TYR A 221      15.686  47.904  -4.334  1.00 21.38           C  
ATOM   1726  CD2 TYR A 221      13.781  47.231  -3.052  1.00 20.96           C  
ATOM   1727  CE1 TYR A 221      16.212  48.568  -3.220  1.00 20.15           C  
ATOM   1728  CE2 TYR A 221      14.297  47.891  -1.936  1.00 20.09           C  
ATOM   1729  CZ  TYR A 221      15.514  48.543  -2.026  1.00 20.89           C  
ATOM   1730  OH  TYR A 221      16.005  49.190  -0.916  1.00 21.84           O  
ATOM   1731  N   ASP A 222      10.770  47.091  -5.637  1.00 24.45           N  
ATOM   1732  CA  ASP A 222       9.515  47.548  -5.052  1.00 25.01           C  
ATOM   1733  C   ASP A 222       9.164  46.889  -3.729  1.00 24.30           C  
ATOM   1734  O   ASP A 222       9.409  45.703  -3.537  1.00 24.14           O  
ATOM   1735  CB  ASP A 222       8.385  47.455  -6.074  1.00 25.51           C  
ATOM   1736  CG  ASP A 222       8.556  48.475  -7.187  1.00 28.78           C  
ATOM   1737  OD1 ASP A 222       7.938  49.564  -7.128  1.00 31.51           O  
ATOM   1738  OD2 ASP A 222       9.345  48.293  -8.137  1.00 33.06           O  
ATOM   1739  N   ILE A 223       8.666  47.702  -2.798  1.00 23.68           N  
ATOM   1740  CA  ILE A 223       8.295  47.239  -1.468  1.00 23.47           C  
ATOM   1741  C   ILE A 223       6.797  47.460  -1.278  1.00 23.90           C  
ATOM   1742  O   ILE A 223       6.299  48.600  -1.312  1.00 23.95           O  
ATOM   1743  CB  ILE A 223       9.092  47.989  -0.376  1.00 23.71           C  
ATOM   1744  CG1 ILE A 223      10.620  47.893  -0.607  1.00 23.54           C  
ATOM   1745  CG2 ILE A 223       8.706  47.509   1.016  1.00 23.99           C  
ATOM   1746  CD1 ILE A 223      11.198  46.492  -0.476  1.00 22.05           C  
ATOM   1747  N   LEU A 224       6.082  46.353  -1.098  1.00 23.57           N  
ATOM   1748  CA  LEU A 224       4.666  46.378  -0.832  1.00 23.01           C  
ATOM   1749  C   LEU A 224       4.433  46.016   0.638  1.00 22.99           C  
ATOM   1750  O   LEU A 224       4.981  45.034   1.119  1.00 23.33           O  
ATOM   1751  CB  LEU A 224       4.016  45.356  -1.741  1.00 23.08           C  
ATOM   1752  CG  LEU A 224       2.535  45.077  -1.582  1.00 23.33           C  
ATOM   1753  CD1 LEU A 224       1.693  45.994  -2.484  1.00 19.42           C  
ATOM   1754  CD2 LEU A 224       2.369  43.614  -1.947  1.00 23.07           C  
ATOM   1755  N   GLU A 225       3.633  46.814   1.344  1.00 22.39           N  
ATOM   1756  CA  GLU A 225       3.317  46.556   2.740  1.00 21.65           C  
ATOM   1757  C   GLU A 225       1.907  45.966   2.888  1.00 21.23           C  
ATOM   1758  O   GLU A 225       0.949  46.509   2.348  1.00 20.04           O  
ATOM   1759  CB  GLU A 225       3.413  47.839   3.562  1.00 21.22           C  
ATOM   1760  CG  GLU A 225       3.073  47.626   5.032  1.00 23.51           C  
ATOM   1761  CD  GLU A 225       3.207  48.878   5.895  1.00 27.66           C  
ATOM   1762  OE1 GLU A 225       3.098  48.740   7.147  1.00 27.02           O  
ATOM   1763  OE2 GLU A 225       3.422  49.994   5.335  1.00 28.56           O  
ATOM   1764  N   LEU A 226       1.805  44.869   3.635  1.00 21.03           N  
ATOM   1765  CA  LEU A 226       0.544  44.199   3.883  1.00 21.72           C  
ATOM   1766  C   LEU A 226       0.371  44.128   5.397  1.00 21.41           C  
ATOM   1767  O   LEU A 226       1.037  43.324   6.067  1.00 22.29           O  
ATOM   1768  CB  LEU A 226       0.546  42.792   3.283  1.00 22.15           C  
ATOM   1769  CG  LEU A 226       0.429  42.620   1.757  1.00 24.25           C  
ATOM   1770  CD1 LEU A 226       1.269  41.461   1.331  1.00 25.98           C  
ATOM   1771  CD2 LEU A 226      -1.003  42.367   1.352  1.00 27.00           C  
ATOM   1772  N   PRO A 227      -0.479  44.989   5.948  1.00 20.71           N  
ATOM   1773  CA  PRO A 227      -0.683  45.014   7.401  1.00 20.65           C  
ATOM   1774  C   PRO A 227      -1.547  43.853   7.879  1.00 20.36           C  
ATOM   1775  O   PRO A 227      -2.506  43.448   7.198  1.00 20.03           O  
ATOM   1776  CB  PRO A 227      -1.381  46.358   7.663  1.00 19.60           C  
ATOM   1777  CG  PRO A 227      -1.904  46.804   6.350  1.00 21.40           C  
ATOM   1778  CD  PRO A 227      -1.294  45.989   5.242  1.00 20.63           C  
ATOM   1779  N   TYR A 228      -1.168  43.313   9.032  1.00 19.72           N  
ATOM   1780  CA  TYR A 228      -2.001  42.374   9.754  1.00 19.77           C  
ATOM   1781  C   TYR A 228      -2.945  43.134  10.673  1.00 19.46           C  
ATOM   1782  O   TYR A 228      -2.825  44.349  10.805  1.00 19.98           O  
ATOM   1783  CB  TYR A 228      -1.120  41.434  10.544  1.00 19.37           C  
ATOM   1784  CG  TYR A 228      -0.329  40.489   9.666  1.00 19.82           C  
ATOM   1785  CD1 TYR A 228      -0.950  39.410   9.044  1.00 19.11           C  
ATOM   1786  CD2 TYR A 228       1.047  40.671   9.467  1.00 19.06           C  
ATOM   1787  CE1 TYR A 228      -0.228  38.528   8.255  1.00 18.46           C  
ATOM   1788  CE2 TYR A 228       1.781  39.803   8.679  1.00 19.36           C  
ATOM   1789  CZ  TYR A 228       1.132  38.728   8.070  1.00 20.38           C  
ATOM   1790  OH  TYR A 228       1.839  37.841   7.292  1.00 19.17           O  
ATOM   1791  N   HIS A 229      -3.858  42.427  11.325  1.00 19.14           N  
ATOM   1792  CA  HIS A 229      -4.932  43.058  12.102  1.00 19.08           C  
ATOM   1793  C   HIS A 229      -4.420  44.010  13.171  1.00 19.18           C  
ATOM   1794  O   HIS A 229      -3.489  43.686  13.912  1.00 18.82           O  
ATOM   1795  CB  HIS A 229      -5.865  42.009  12.731  1.00 18.87           C  
ATOM   1796  CG  HIS A 229      -5.253  41.290  13.888  1.00 19.48           C  
ATOM   1797  ND1 HIS A 229      -5.503  41.642  15.197  1.00 19.95           N  
ATOM   1798  CD2 HIS A 229      -4.364  40.267  13.936  1.00 19.43           C  
ATOM   1799  CE1 HIS A 229      -4.807  40.860  16.001  1.00 18.45           C  
ATOM   1800  NE2 HIS A 229      -4.122  40.005  15.262  1.00 18.86           N  
ATOM   1801  N   GLY A 230      -5.043  45.187  13.230  1.00 19.43           N  
ATOM   1802  CA  GLY A 230      -4.741  46.203  14.216  1.00 20.67           C  
ATOM   1803  C   GLY A 230      -3.384  46.869  14.027  1.00 21.74           C  
ATOM   1804  O   GLY A 230      -2.900  47.545  14.928  1.00 22.04           O  
ATOM   1805  N   ASP A 231      -2.754  46.642  12.875  1.00 22.59           N  
ATOM   1806  CA  ASP A 231      -1.478  47.284  12.510  1.00 22.68           C  
ATOM   1807  C   ASP A 231      -0.246  46.949  13.354  1.00 21.97           C  
ATOM   1808  O   ASP A 231       0.796  47.588  13.182  1.00 22.41           O  
ATOM   1809  CB  ASP A 231      -1.667  48.808  12.391  1.00 23.03           C  
ATOM   1810  CG  ASP A 231      -2.590  49.180  11.246  1.00 24.92           C  
ATOM   1811  OD1 ASP A 231      -3.519  49.989  11.455  1.00 29.55           O  
ATOM   1812  OD2 ASP A 231      -2.475  48.703  10.094  1.00 28.11           O  
ATOM   1813  N   THR A 232      -0.346  45.959  14.244  1.00 21.29           N  
ATOM   1814  CA  THR A 232       0.786  45.594  15.104  1.00 21.15           C  
ATOM   1815  C   THR A 232       1.930  45.013  14.262  1.00 21.26           C  
ATOM   1816  O   THR A 232       3.083  45.366  14.446  1.00 21.44           O  
ATOM   1817  CB  THR A 232       0.378  44.563  16.188  1.00 20.81           C  
ATOM   1818  OG1 THR A 232      -0.601  45.123  17.062  1.00 21.02           O  
ATOM   1819  CG2 THR A 232       1.546  44.277  17.130  1.00 20.77           C  
ATOM   1820  N   LEU A 233       1.591  44.104  13.349  1.00 21.24           N  
ATOM   1821  CA  LEU A 233       2.572  43.493  12.462  1.00 20.87           C  
ATOM   1822  C   LEU A 233       2.265  43.883  11.033  1.00 20.49           C  
ATOM   1823  O   LEU A 233       1.132  44.206  10.708  1.00 20.30           O  
ATOM   1824  CB  LEU A 233       2.540  41.958  12.588  1.00 20.84           C  
ATOM   1825  CG  LEU A 233       2.713  41.342  13.975  1.00 20.51           C  
ATOM   1826  CD1 LEU A 233       2.631  39.833  13.897  1.00 18.32           C  
ATOM   1827  CD2 LEU A 233       4.075  41.767  14.541  1.00 19.79           C  
ATOM   1828  N   SER A 234       3.295  43.862  10.201  1.00 20.37           N  
ATOM   1829  CA  SER A 234       3.152  44.033   8.770  1.00 21.19           C  
ATOM   1830  C   SER A 234       4.012  42.998   8.064  1.00 21.04           C  
ATOM   1831  O   SER A 234       5.118  42.708   8.512  1.00 20.95           O  
ATOM   1832  CB  SER A 234       3.605  45.433   8.343  1.00 20.74           C  
ATOM   1833  OG  SER A 234       2.570  46.377   8.499  1.00 21.98           O  
ATOM   1834  N   MET A 235       3.507  42.446   6.963  1.00 21.56           N  
ATOM   1835  CA  MET A 235       4.381  41.752   6.008  1.00 21.68           C  
ATOM   1836  C   MET A 235       4.783  42.685   4.886  1.00 21.37           C  
ATOM   1837  O   MET A 235       3.951  43.311   4.245  1.00 21.51           O  
ATOM   1838  CB  MET A 235       3.760  40.482   5.397  1.00 22.00           C  
ATOM   1839  CG  MET A 235       4.874  39.538   4.749  1.00 24.58           C  
ATOM   1840  SD  MET A 235       4.256  37.946   4.194  1.00 33.20           S  
ATOM   1841  CE  MET A 235       4.561  36.998   5.609  1.00 27.25           C  
ATOM   1842  N   PHE A 236       6.073  42.753   4.628  1.00 21.47           N  
ATOM   1843  CA  PHE A 236       6.564  43.490   3.479  1.00 21.06           C  
ATOM   1844  C   PHE A 236       6.927  42.490   2.399  1.00 21.06           C  
ATOM   1845  O   PHE A 236       7.507  41.452   2.704  1.00 21.60           O  
ATOM   1846  CB  PHE A 236       7.757  44.342   3.895  1.00 20.27           C  
ATOM   1847  CG  PHE A 236       7.375  45.493   4.765  1.00 21.34           C  
ATOM   1848  CD1 PHE A 236       7.316  45.345   6.150  1.00 21.80           C  
ATOM   1849  CD2 PHE A 236       7.039  46.736   4.204  1.00 20.71           C  
ATOM   1850  CE1 PHE A 236       6.944  46.426   6.962  1.00 20.40           C  
ATOM   1851  CE2 PHE A 236       6.663  47.827   5.016  1.00 19.31           C  
ATOM   1852  CZ  PHE A 236       6.610  47.669   6.385  1.00 19.86           C  
ATOM   1853  N   ILE A 237       6.565  42.781   1.151  1.00 20.71           N  
ATOM   1854  CA  ILE A 237       7.000  41.963   0.026  1.00 20.30           C  
ATOM   1855  C   ILE A 237       7.951  42.803  -0.812  1.00 20.52           C  
ATOM   1856  O   ILE A 237       7.638  43.932  -1.171  1.00 21.10           O  
ATOM   1857  CB  ILE A 237       5.785  41.445  -0.833  1.00 20.32           C  
ATOM   1858  CG1 ILE A 237       4.737  40.712   0.034  1.00 19.77           C  
ATOM   1859  CG2 ILE A 237       6.254  40.594  -2.035  1.00 19.60           C  
ATOM   1860  CD1 ILE A 237       5.071  39.275   0.443  1.00 19.42           C  
ATOM   1861  N   ALA A 238       9.104  42.239  -1.131  1.00 20.59           N  
ATOM   1862  CA  ALA A 238      10.175  42.964  -1.791  1.00 21.58           C  
ATOM   1863  C   ALA A 238      10.684  42.215  -3.014  1.00 21.71           C  
ATOM   1864  O   ALA A 238      10.963  41.020  -2.941  1.00 21.17           O  
ATOM   1865  CB  ALA A 238      11.331  43.202  -0.804  1.00 21.57           C  
ATOM   1866  N   ALA A 239      10.821  42.918  -4.130  1.00 22.86           N  
ATOM   1867  CA  ALA A 239      11.307  42.279  -5.363  1.00 24.21           C  
ATOM   1868  C   ALA A 239      11.881  43.287  -6.358  1.00 24.99           C  
ATOM   1869  O   ALA A 239      11.374  44.410  -6.480  1.00 24.27           O  
ATOM   1870  CB  ALA A 239      10.178  41.459  -6.026  1.00 23.94           C  
ATOM   1871  N   PRO A 240      12.939  42.899  -7.070  1.00 26.17           N  
ATOM   1872  CA  PRO A 240      13.434  43.717  -8.178  1.00 27.18           C  
ATOM   1873  C   PRO A 240      12.307  43.917  -9.201  1.00 28.46           C  
ATOM   1874  O   PRO A 240      11.507  43.007  -9.395  1.00 28.36           O  
ATOM   1875  CB  PRO A 240      14.553  42.862  -8.748  1.00 27.09           C  
ATOM   1876  CG  PRO A 240      15.019  42.040  -7.570  1.00 26.91           C  
ATOM   1877  CD  PRO A 240      13.746  41.682  -6.880  1.00 26.17           C  
ATOM   1878  N   TYR A 241      12.213  45.097  -9.809  1.00 30.48           N  
ATOM   1879  CA  TYR A 241      11.164  45.333 -10.811  1.00 32.34           C  
ATOM   1880  C   TYR A 241      11.401  44.527 -12.092  1.00 32.99           C  
ATOM   1881  O   TYR A 241      10.460  44.006 -12.678  1.00 33.07           O  
ATOM   1882  CB  TYR A 241      10.964  46.819 -11.127  1.00 32.15           C  
ATOM   1883  CG  TYR A 241       9.623  47.116 -11.806  1.00 33.68           C  
ATOM   1884  CD1 TYR A 241       8.408  46.948 -11.122  1.00 34.67           C  
ATOM   1885  CD2 TYR A 241       9.571  47.559 -13.127  1.00 34.38           C  
ATOM   1886  CE1 TYR A 241       7.169  47.219 -11.736  1.00 34.46           C  
ATOM   1887  CE2 TYR A 241       8.341  47.832 -13.754  1.00 35.88           C  
ATOM   1888  CZ  TYR A 241       7.148  47.660 -13.052  1.00 36.00           C  
ATOM   1889  OH  TYR A 241       5.944  47.930 -13.675  1.00 37.30           O  
ATOM   1890  N   GLU A 242      12.654  44.407 -12.500  1.00 34.22           N  
ATOM   1891  CA  GLU A 242      12.978  43.669 -13.716  1.00 36.08           C  
ATOM   1892  C   GLU A 242      13.146  42.182 -13.421  1.00 36.59           C  
ATOM   1893  O   GLU A 242      13.796  41.807 -12.438  1.00 36.62           O  
ATOM   1894  CB  GLU A 242      14.240  44.238 -14.380  1.00 36.30           C  
ATOM   1895  CG  GLU A 242      14.175  45.722 -14.768  1.00 38.96           C  
ATOM   1896  CD  GLU A 242      12.984  46.122 -15.654  1.00 42.10           C  
ATOM   1897  OE1 GLU A 242      12.693  47.344 -15.718  1.00 43.93           O  
ATOM   1898  OE2 GLU A 242      12.342  45.252 -16.304  1.00 43.17           O  
ATOM   1899  N   LYS A 243      12.561  41.337 -14.269  1.00 37.30           N  
ATOM   1900  CA  LYS A 243      12.632  39.886 -14.071  1.00 37.93           C  
ATOM   1901  C   LYS A 243      14.055  39.328 -14.121  1.00 37.83           C  
ATOM   1902  O   LYS A 243      14.370  38.400 -13.392  1.00 37.96           O  
ATOM   1903  CB  LYS A 243      11.734  39.152 -15.071  1.00 38.16           C  
ATOM   1904  CG  LYS A 243      10.264  39.136 -14.662  1.00 39.76           C  
ATOM   1905  CD  LYS A 243       9.627  37.743 -14.831  1.00 41.34           C  
ATOM   1906  CE  LYS A 243       8.397  37.572 -13.932  1.00 41.61           C  
ATOM   1907  NZ  LYS A 243       7.299  38.575 -14.136  1.00 40.70           N  
ATOM   1908  N   GLU A 244      14.908  39.906 -14.964  1.00 38.07           N  
ATOM   1909  CA  GLU A 244      16.299  39.457 -15.110  1.00 38.47           C  
ATOM   1910  C   GLU A 244      17.175  39.667 -13.869  1.00 38.15           C  
ATOM   1911  O   GLU A 244      18.287  39.126 -13.795  1.00 38.38           O  
ATOM   1912  CB  GLU A 244      16.986  40.146 -16.299  1.00 38.81           C  
ATOM   1913  CG  GLU A 244      16.128  40.306 -17.540  1.00 41.09           C  
ATOM   1914  CD  GLU A 244      15.446  41.658 -17.586  1.00 43.86           C  
ATOM   1915  OE1 GLU A 244      16.154  42.679 -17.769  1.00 44.63           O  
ATOM   1916  OE2 GLU A 244      14.202  41.696 -17.424  1.00 44.98           O  
ATOM   1917  N   VAL A 245      16.698  40.462 -12.913  1.00 37.48           N  
ATOM   1918  CA  VAL A 245      17.504  40.783 -11.732  1.00 36.79           C  
ATOM   1919  C   VAL A 245      17.290  39.738 -10.637  1.00 36.46           C  
ATOM   1920  O   VAL A 245      16.160  39.533 -10.188  1.00 36.28           O  
ATOM   1921  CB  VAL A 245      17.238  42.216 -11.208  1.00 36.90           C  
ATOM   1922  CG1 VAL A 245      18.086  42.503  -9.959  1.00 36.21           C  
ATOM   1923  CG2 VAL A 245      17.513  43.256 -12.317  1.00 36.64           C  
ATOM   1924  N   PRO A 246      18.370  39.051 -10.252  1.00 36.05           N  
ATOM   1925  CA  PRO A 246      18.300  37.986  -9.245  1.00 35.55           C  
ATOM   1926  C   PRO A 246      17.945  38.540  -7.876  1.00 35.29           C  
ATOM   1927  O   PRO A 246      18.246  39.699  -7.578  1.00 34.76           O  
ATOM   1928  CB  PRO A 246      19.722  37.421  -9.230  1.00 35.81           C  
ATOM   1929  CG  PRO A 246      20.573  38.519  -9.743  1.00 35.10           C  
ATOM   1930  CD  PRO A 246      19.742  39.235 -10.760  1.00 35.73           C  
ATOM   1931  N   LEU A 247      17.317  37.704  -7.052  1.00 34.87           N  
ATOM   1932  CA  LEU A 247      16.797  38.136  -5.763  1.00 34.32           C  
ATOM   1933  C   LEU A 247      17.929  38.525  -4.851  1.00 34.18           C  
ATOM   1934  O   LEU A 247      17.751  39.367  -3.976  1.00 34.08           O  
ATOM   1935  CB  LEU A 247      15.925  37.044  -5.130  1.00 34.38           C  
ATOM   1936  CG  LEU A 247      14.973  37.448  -4.003  1.00 33.70           C  
ATOM   1937  CD1 LEU A 247      14.057  38.603  -4.411  1.00 30.32           C  
ATOM   1938  CD2 LEU A 247      14.174  36.258  -3.474  1.00 31.99           C  
ATOM   1939  N   SER A 248      19.102  37.930  -5.086  1.00 34.30           N  
ATOM   1940  CA  SER A 248      20.285  38.154  -4.257  1.00 34.22           C  
ATOM   1941  C   SER A 248      20.793  39.604  -4.314  1.00 33.74           C  
ATOM   1942  O   SER A 248      21.349  40.107  -3.334  1.00 33.44           O  
ATOM   1943  CB  SER A 248      21.418  37.156  -4.599  1.00 34.71           C  
ATOM   1944  OG  SER A 248      21.769  37.172  -5.978  1.00 35.40           O  
ATOM   1945  N   ALA A 249      20.560  40.282  -5.439  1.00 33.08           N  
ATOM   1946  CA  ALA A 249      20.941  41.685  -5.578  1.00 32.94           C  
ATOM   1947  C   ALA A 249      20.184  42.557  -4.581  1.00 32.80           C  
ATOM   1948  O   ALA A 249      20.536  43.708  -4.335  1.00 32.61           O  
ATOM   1949  CB  ALA A 249      20.701  42.161  -6.989  1.00 32.82           C  
ATOM   1950  N   LEU A 250      19.145  41.985  -4.001  1.00 32.86           N  
ATOM   1951  CA  LEU A 250      18.326  42.687  -3.044  1.00 33.33           C  
ATOM   1952  C   LEU A 250      18.562  42.183  -1.608  1.00 33.54           C  
ATOM   1953  O   LEU A 250      18.625  42.972  -0.671  1.00 33.29           O  
ATOM   1954  CB  LEU A 250      16.859  42.582  -3.474  1.00 32.83           C  
ATOM   1955  CG  LEU A 250      15.813  43.313  -2.648  1.00 34.12           C  
ATOM   1956  CD1 LEU A 250      16.249  44.752  -2.359  1.00 34.64           C  
ATOM   1957  CD2 LEU A 250      14.452  43.274  -3.359  1.00 33.52           C  
ATOM   1958  N   THR A 251      18.705  40.874  -1.442  1.00 34.21           N  
ATOM   1959  CA  THR A 251      19.003  40.301  -0.128  1.00 35.67           C  
ATOM   1960  C   THR A 251      20.272  40.885   0.516  1.00 36.17           C  
ATOM   1961  O   THR A 251      20.282  41.207   1.708  1.00 36.43           O  
ATOM   1962  CB  THR A 251      19.144  38.777  -0.228  1.00 35.73           C  
ATOM   1963  OG1 THR A 251      17.998  38.229  -0.899  1.00 37.90           O  
ATOM   1964  CG2 THR A 251      19.082  38.162   1.157  1.00 35.51           C  
ATOM   1965  N   ASN A 252      21.333  41.034  -0.269  1.00 36.77           N  
ATOM   1966  CA  ASN A 252      22.616  41.453   0.290  1.00 38.24           C  
ATOM   1967  C   ASN A 252      22.682  42.884   0.830  1.00 38.40           C  
ATOM   1968  O   ASN A 252      23.688  43.261   1.446  1.00 38.92           O  
ATOM   1969  CB  ASN A 252      23.751  41.182  -0.710  1.00 38.61           C  
ATOM   1970  CG  ASN A 252      23.887  39.699  -1.037  1.00 40.13           C  
ATOM   1971  OD1 ASN A 252      23.574  38.847  -0.204  1.00 42.03           O  
ATOM   1972  ND2 ASN A 252      24.337  39.385  -2.257  1.00 41.95           N  
ATOM   1973  N   ILE A 253      21.622  43.664   0.594  1.00 38.34           N  
ATOM   1974  CA  ILE A 253      21.575  45.085   0.961  1.00 38.57           C  
ATOM   1975  C   ILE A 253      20.401  45.429   1.890  1.00 38.99           C  
ATOM   1976  O   ILE A 253      20.370  46.513   2.498  1.00 38.57           O  
ATOM   1977  CB  ILE A 253      21.564  46.012  -0.313  1.00 38.63           C  
ATOM   1978  CG1 ILE A 253      20.175  46.075  -0.949  1.00 37.97           C  
ATOM   1979  CG2 ILE A 253      22.614  45.597  -1.340  1.00 38.02           C  
ATOM   1980  CD1 ILE A 253      19.534  47.432  -0.816  1.00 37.52           C  
ATOM   1981  N   LEU A 254      19.453  44.494   1.999  1.00 39.07           N  
ATOM   1982  CA  LEU A 254      18.208  44.700   2.734  1.00 39.55           C  
ATOM   1983  C   LEU A 254      18.358  44.550   4.243  1.00 39.23           C  
ATOM   1984  O   LEU A 254      17.855  43.579   4.831  1.00 40.24           O  
ATOM   1985  CB  LEU A 254      17.119  43.744   2.219  1.00 39.62           C  
ATOM   1986  CG  LEU A 254      15.742  44.383   2.115  1.00 40.89           C  
ATOM   1987  CD1 LEU A 254      15.816  45.589   1.196  1.00 43.00           C  
ATOM   1988  CD2 LEU A 254      14.685  43.392   1.614  1.00 42.22           C  
ATOM   1989  N   SER A 255      18.998  45.545   4.852  1.00 38.48           N  
ATOM   1990  CA  SER A 255      19.365  45.570   6.272  1.00 37.43           C  
ATOM   1991  C   SER A 255      18.230  45.986   7.215  1.00 36.96           C  
ATOM   1992  O   SER A 255      17.175  46.462   6.777  1.00 36.34           O  
ATOM   1993  CB  SER A 255      20.565  46.518   6.466  1.00 37.67           C  
ATOM   1994  OG  SER A 255      20.168  47.889   6.368  1.00 36.94           O  
ATOM   1995  N   ALA A 256      18.477  45.809   8.516  1.00 36.69           N  
ATOM   1996  CA  ALA A 256      17.545  46.189   9.582  1.00 36.64           C  
ATOM   1997  C   ALA A 256      17.222  47.672   9.536  1.00 36.75           C  
ATOM   1998  O   ALA A 256      16.088  48.073   9.809  1.00 36.33           O  
ATOM   1999  CB  ALA A 256      18.118  45.829  10.941  1.00 36.33           C  
ATOM   2000  N   GLN A 257      18.241  48.466   9.196  1.00 37.14           N  
ATOM   2001  CA  GLN A 257      18.132  49.917   9.092  1.00 37.87           C  
ATOM   2002  C   GLN A 257      17.096  50.299   8.029  1.00 37.46           C  
ATOM   2003  O   GLN A 257      16.139  51.022   8.330  1.00 37.33           O  
ATOM   2004  CB  GLN A 257      19.507  50.576   8.811  1.00 37.96           C  
ATOM   2005  CG  GLN A 257      19.570  52.081   9.164  1.00 40.46           C  
ATOM   2006  CD  GLN A 257      20.941  52.742   8.890  1.00 44.58           C  
ATOM   2007  OE1 GLN A 257      21.991  52.077   8.914  1.00 46.41           O  
ATOM   2008  NE2 GLN A 257      20.925  54.059   8.648  1.00 44.21           N  
ATOM   2009  N   LEU A 258      17.298  49.815   6.802  1.00 37.32           N  
ATOM   2010  CA  LEU A 258      16.328  49.990   5.712  1.00 37.62           C  
ATOM   2011  C   LEU A 258      14.890  49.604   6.094  1.00 37.16           C  
ATOM   2012  O   LEU A 258      13.965  50.392   5.917  1.00 37.01           O  
ATOM   2013  CB  LEU A 258      16.754  49.180   4.486  1.00 37.99           C  
ATOM   2014  CG  LEU A 258      17.424  49.916   3.321  1.00 39.50           C  
ATOM   2015  CD1 LEU A 258      17.556  48.975   2.121  1.00 39.46           C  
ATOM   2016  CD2 LEU A 258      16.659  51.187   2.940  1.00 40.70           C  
ATOM   2017  N   ILE A 259      14.721  48.402   6.636  1.00 36.82           N  
ATOM   2018  CA  ILE A 259      13.390  47.861   6.903  1.00 37.20           C  
ATOM   2019  C   ILE A 259      12.635  48.724   7.916  1.00 38.08           C  
ATOM   2020  O   ILE A 259      11.491  49.124   7.675  1.00 37.42           O  
ATOM   2021  CB  ILE A 259      13.478  46.388   7.389  1.00 36.75           C  
ATOM   2022  CG1 ILE A 259      13.990  45.479   6.271  1.00 34.96           C  
ATOM   2023  CG2 ILE A 259      12.127  45.901   7.927  1.00 36.77           C  
ATOM   2024  CD1 ILE A 259      14.661  44.217   6.774  1.00 32.45           C  
ATOM   2025  N   SER A 260      13.288  48.995   9.053  1.00 38.89           N  
ATOM   2026  CA  SER A 260      12.696  49.793  10.120  1.00 39.32           C  
ATOM   2027  C   SER A 260      12.309  51.199   9.638  1.00 39.48           C  
ATOM   2028  O   SER A 260      11.569  51.892  10.316  1.00 39.49           O  
ATOM   2029  CB  SER A 260      13.620  49.842  11.350  1.00 39.53           C  
ATOM   2030  OG  SER A 260      14.715  50.734  11.181  1.00 39.77           O  
ATOM   2031  N   HIS A 261      12.793  51.584   8.454  1.00 39.96           N  
ATOM   2032  CA  HIS A 261      12.526  52.897   7.863  1.00 40.62           C  
ATOM   2033  C   HIS A 261      11.435  52.885   6.801  1.00 40.46           C  
ATOM   2034  O   HIS A 261      11.079  53.935   6.269  1.00 40.53           O  
ATOM   2035  CB  HIS A 261      13.800  53.477   7.250  1.00 41.08           C  
ATOM   2036  CG  HIS A 261      14.640  54.248   8.219  1.00 43.55           C  
ATOM   2037  ND1 HIS A 261      15.758  54.957   7.833  1.00 46.25           N  
ATOM   2038  CD2 HIS A 261      14.528  54.420   9.559  1.00 45.29           C  
ATOM   2039  CE1 HIS A 261      16.296  55.537   8.892  1.00 46.83           C  
ATOM   2040  NE2 HIS A 261      15.571  55.224   9.952  1.00 46.40           N  
ATOM   2041  N   TRP A 262      10.931  51.699   6.471  1.00 40.43           N  
ATOM   2042  CA  TRP A 262       9.812  51.570   5.545  1.00 40.20           C  
ATOM   2043  C   TRP A 262       8.566  52.136   6.232  1.00 40.96           C  
ATOM   2044  O   TRP A 262       8.238  51.765   7.360  1.00 40.66           O  
ATOM   2045  CB  TRP A 262       9.613  50.110   5.119  1.00 39.77           C  
ATOM   2046  CG  TRP A 262      10.692  49.551   4.187  1.00 37.28           C  
ATOM   2047  CD1 TRP A 262      11.516  50.262   3.354  1.00 36.59           C  
ATOM   2048  CD2 TRP A 262      11.045  48.171   4.004  1.00 34.11           C  
ATOM   2049  NE1 TRP A 262      12.356  49.409   2.675  1.00 34.43           N  
ATOM   2050  CE2 TRP A 262      12.088  48.123   3.054  1.00 32.71           C  
ATOM   2051  CE3 TRP A 262      10.582  46.962   4.550  1.00 33.70           C  
ATOM   2052  CZ2 TRP A 262      12.674  46.931   2.642  1.00 31.29           C  
ATOM   2053  CZ3 TRP A 262      11.165  45.773   4.133  1.00 31.32           C  
ATOM   2054  CH2 TRP A 262      12.193  45.768   3.182  1.00 30.51           C  
ATOM   2055  N   LYS A 263       7.908  53.070   5.559  1.00 41.97           N  
ATOM   2056  CA  LYS A 263       6.847  53.857   6.170  1.00 43.18           C  
ATOM   2057  C   LYS A 263       5.669  54.021   5.221  1.00 43.68           C  
ATOM   2058  O   LYS A 263       5.742  53.621   4.059  1.00 43.53           O  
ATOM   2059  CB  LYS A 263       7.391  55.231   6.598  1.00 43.42           C  
ATOM   2060  CG  LYS A 263       7.672  56.212   5.449  1.00 44.23           C  
ATOM   2061  CD  LYS A 263       8.657  57.307   5.868  1.00 46.70           C  
ATOM   2062  CE  LYS A 263       7.973  58.448   6.634  1.00 47.79           C  
ATOM   2063  NZ  LYS A 263       8.171  58.328   8.122  1.00 47.95           N  
ATOM   2064  N   GLY A 264       4.596  54.629   5.723  1.00 44.51           N  
ATOM   2065  CA  GLY A 264       3.395  54.871   4.939  1.00 45.48           C  
ATOM   2066  C   GLY A 264       3.576  55.759   3.717  1.00 46.19           C  
ATOM   2067  O   GLY A 264       4.512  56.564   3.639  1.00 46.11           O  
ATOM   2068  N   ASN A 265       2.679  55.575   2.748  1.00 47.14           N  
ATOM   2069  CA  ASN A 265       2.527  56.479   1.609  1.00 47.85           C  
ATOM   2070  C   ASN A 265       1.787  57.717   2.076  1.00 48.33           C  
ATOM   2071  O   ASN A 265       0.766  57.593   2.766  1.00 48.41           O  
ATOM   2072  CB  ASN A 265       1.706  55.812   0.491  1.00 47.76           C  
ATOM   2073  CG  ASN A 265       2.534  54.875  -0.381  1.00 47.55           C  
ATOM   2074  OD1 ASN A 265       3.756  54.759  -0.222  1.00 46.69           O  
ATOM   2075  ND2 ASN A 265       1.866  54.207  -1.319  1.00 46.67           N  
ATOM   2076  N   MET A 266       2.292  58.896   1.700  1.00 48.99           N  
ATOM   2077  CA  MET A 266       1.615  60.174   1.973  1.00 49.51           C  
ATOM   2078  C   MET A 266       0.128  60.098   1.610  1.00 49.14           C  
ATOM   2079  O   MET A 266      -0.723  60.519   2.390  1.00 49.47           O  
ATOM   2080  CB  MET A 266       2.296  61.337   1.233  1.00 50.01           C  
ATOM   2081  CG  MET A 266       1.637  62.723   1.429  1.00 52.25           C  
ATOM   2082  SD  MET A 266       1.696  63.414   3.133  1.00 57.28           S  
ATOM   2083  CE  MET A 266       3.480  63.166   3.593  1.00 56.32           C  
ATOM   2084  N   THR A 267      -0.167  59.572   0.421  1.00 48.41           N  
ATOM   2085  CA  THR A 267      -1.524  59.177   0.059  1.00 47.72           C  
ATOM   2086  C   THR A 267      -1.468  57.764  -0.511  1.00 46.95           C  
ATOM   2087  O   THR A 267      -0.838  57.528  -1.551  1.00 46.97           O  
ATOM   2088  CB  THR A 267      -2.187  60.171  -0.948  1.00 47.98           C  
ATOM   2089  OG1 THR A 267      -1.194  60.748  -1.814  1.00 48.31           O  
ATOM   2090  CG2 THR A 267      -2.786  61.385  -0.213  1.00 48.06           C  
ATOM   2091  N   ARG A 268      -2.092  56.826   0.207  1.00 45.85           N  
ATOM   2092  CA  ARG A 268      -2.210  55.432  -0.226  1.00 44.47           C  
ATOM   2093  C   ARG A 268      -3.168  55.344  -1.405  1.00 42.82           C  
ATOM   2094  O   ARG A 268      -4.178  56.059  -1.452  1.00 42.73           O  
ATOM   2095  CB  ARG A 268      -2.732  54.553   0.913  1.00 44.99           C  
ATOM   2096  CG  ARG A 268      -1.654  53.909   1.766  1.00 46.18           C  
ATOM   2097  CD  ARG A 268      -1.959  53.947   3.250  1.00 49.18           C  
ATOM   2098  NE  ARG A 268      -1.999  52.611   3.848  1.00 51.58           N  
ATOM   2099  CZ  ARG A 268      -3.112  51.937   4.149  1.00 53.16           C  
ATOM   2100  NH1 ARG A 268      -4.317  52.455   3.896  1.00 53.22           N  
ATOM   2101  NH2 ARG A 268      -3.017  50.727   4.702  1.00 53.42           N  
ATOM   2102  N   LEU A 269      -2.851  54.471  -2.355  1.00 40.75           N  
ATOM   2103  CA  LEU A 269      -3.650  54.376  -3.575  1.00 38.91           C  
ATOM   2104  C   LEU A 269      -4.217  52.979  -3.791  1.00 37.29           C  
ATOM   2105  O   LEU A 269      -3.564  51.996  -3.437  1.00 37.02           O  
ATOM   2106  CB  LEU A 269      -2.824  54.822  -4.784  1.00 39.00           C  
ATOM   2107  CG  LEU A 269      -2.376  56.288  -4.757  1.00 39.18           C  
ATOM   2108  CD1 LEU A 269      -1.410  56.534  -5.893  1.00 39.69           C  
ATOM   2109  CD2 LEU A 269      -3.565  57.261  -4.808  1.00 37.55           C  
ATOM   2110  N   PRO A 270      -5.425  52.883  -4.355  1.00 35.69           N  
ATOM   2111  CA  PRO A 270      -6.007  51.570  -4.655  1.00 34.74           C  
ATOM   2112  C   PRO A 270      -5.183  50.851  -5.713  1.00 33.40           C  
ATOM   2113  O   PRO A 270      -4.724  51.488  -6.667  1.00 33.34           O  
ATOM   2114  CB  PRO A 270      -7.411  51.903  -5.186  1.00 34.43           C  
ATOM   2115  CG  PRO A 270      -7.331  53.303  -5.641  1.00 34.96           C  
ATOM   2116  CD  PRO A 270      -6.333  53.981  -4.736  1.00 35.79           C  
ATOM   2117  N   ARG A 271      -4.983  49.549  -5.520  1.00 31.71           N  
ATOM   2118  CA  ARG A 271      -4.315  48.701  -6.503  1.00 30.01           C  
ATOM   2119  C   ARG A 271      -4.828  47.274  -6.369  1.00 29.40           C  
ATOM   2120  O   ARG A 271      -5.239  46.861  -5.293  1.00 29.48           O  
ATOM   2121  CB  ARG A 271      -2.805  48.740  -6.302  1.00 29.77           C  
ATOM   2122  CG  ARG A 271      -2.119  50.010  -6.811  1.00 28.91           C  
ATOM   2123  CD  ARG A 271      -0.710  50.087  -6.343  1.00 26.90           C  
ATOM   2124  NE  ARG A 271      -0.059  51.352  -6.625  1.00 27.29           N  
ATOM   2125  CZ  ARG A 271       0.337  52.199  -5.682  1.00 27.93           C  
ATOM   2126  NH1 ARG A 271       0.130  51.911  -4.401  1.00 26.67           N  
ATOM   2127  NH2 ARG A 271       0.944  53.329  -6.010  1.00 26.89           N  
ATOM   2128  N   LEU A 272      -4.844  46.530  -7.467  1.00 28.70           N  
ATOM   2129  CA  LEU A 272      -5.134  45.105  -7.400  1.00 27.52           C  
ATOM   2130  C   LEU A 272      -3.823  44.382  -7.137  1.00 26.45           C  
ATOM   2131  O   LEU A 272      -2.899  44.471  -7.942  1.00 26.76           O  
ATOM   2132  CB  LEU A 272      -5.806  44.596  -8.684  1.00 27.88           C  
ATOM   2133  CG  LEU A 272      -5.890  43.075  -8.899  1.00 29.05           C  
ATOM   2134  CD1 LEU A 272      -6.586  42.375  -7.731  1.00 29.21           C  
ATOM   2135  CD2 LEU A 272      -6.607  42.761 -10.198  1.00 30.74           C  
ATOM   2136  N   LEU A 273      -3.752  43.700  -5.990  1.00 24.48           N  
ATOM   2137  CA  LEU A 273      -2.595  42.921  -5.599  1.00 23.09           C  
ATOM   2138  C   LEU A 273      -2.847  41.438  -5.829  1.00 22.03           C  
ATOM   2139  O   LEU A 273      -3.880  40.890  -5.435  1.00 22.04           O  
ATOM   2140  CB  LEU A 273      -2.196  43.184  -4.138  1.00 22.66           C  
ATOM   2141  CG  LEU A 273      -1.152  42.214  -3.566  1.00 23.79           C  
ATOM   2142  CD1 LEU A 273       0.226  42.343  -4.229  1.00 21.08           C  
ATOM   2143  CD2 LEU A 273      -1.027  42.289  -2.020  1.00 22.68           C  
ATOM   2144  N   VAL A 274      -1.887  40.816  -6.500  1.00 20.94           N  
ATOM   2145  CA  VAL A 274      -1.880  39.391  -6.755  1.00 19.32           C  
ATOM   2146  C   VAL A 274      -0.619  38.818  -6.114  1.00 19.51           C  
ATOM   2147  O   VAL A 274       0.495  39.171  -6.496  1.00 19.11           O  
ATOM   2148  CB  VAL A 274      -1.919  39.098  -8.274  1.00 19.22           C  
ATOM   2149  CG1 VAL A 274      -1.754  37.597  -8.549  1.00 16.44           C  
ATOM   2150  CG2 VAL A 274      -3.216  39.637  -8.881  1.00 16.80           C  
ATOM   2151  N   LEU A 275      -0.818  37.916  -5.156  1.00 19.53           N  
ATOM   2152  CA  LEU A 275       0.258  37.349  -4.339  1.00 19.43           C  
ATOM   2153  C   LEU A 275       0.083  35.846  -4.212  1.00 19.41           C  
ATOM   2154  O   LEU A 275      -1.009  35.390  -3.853  1.00 19.99           O  
ATOM   2155  CB  LEU A 275       0.189  37.961  -2.915  1.00 19.40           C  
ATOM   2156  CG  LEU A 275       1.202  37.485  -1.853  1.00 20.47           C  
ATOM   2157  CD1 LEU A 275       2.631  37.958  -2.155  1.00 18.38           C  
ATOM   2158  CD2 LEU A 275       0.781  37.902  -0.453  1.00 21.08           C  
ATOM   2159  N   PRO A 276       1.137  35.068  -4.446  1.00 19.32           N  
ATOM   2160  CA  PRO A 276       1.072  33.628  -4.179  1.00 19.78           C  
ATOM   2161  C   PRO A 276       0.825  33.308  -2.693  1.00 20.45           C  
ATOM   2162  O   PRO A 276       1.384  33.957  -1.781  1.00 21.01           O  
ATOM   2163  CB  PRO A 276       2.471  33.131  -4.554  1.00 19.46           C  
ATOM   2164  CG  PRO A 276       3.061  34.186  -5.386  1.00 19.56           C  
ATOM   2165  CD  PRO A 276       2.457  35.478  -4.960  1.00 18.96           C  
ATOM   2166  N   LYS A 277       0.013  32.291  -2.465  1.00 20.14           N  
ATOM   2167  CA  LYS A 277      -0.051  31.624  -1.174  1.00 21.09           C  
ATOM   2168  C   LYS A 277       1.246  30.856  -0.988  1.00 20.91           C  
ATOM   2169  O   LYS A 277       1.790  30.352  -1.958  1.00 21.23           O  
ATOM   2170  CB  LYS A 277      -1.180  30.597  -1.172  1.00 20.70           C  
ATOM   2171  CG  LYS A 277      -2.561  31.177  -1.059  1.00 22.50           C  
ATOM   2172  CD  LYS A 277      -3.600  30.152  -1.417  1.00 23.81           C  
ATOM   2173  CE  LYS A 277      -3.861  29.213  -0.280  1.00 27.31           C  
ATOM   2174  NZ  LYS A 277      -5.342  29.085  -0.032  1.00 29.15           N  
ATOM   2175  N   PHE A 278       1.722  30.755   0.247  1.00 21.03           N  
ATOM   2176  CA  PHE A 278       2.799  29.836   0.564  1.00 22.18           C  
ATOM   2177  C   PHE A 278       2.780  29.279   1.986  1.00 23.04           C  
ATOM   2178  O   PHE A 278       2.269  29.908   2.906  1.00 23.11           O  
ATOM   2179  CB  PHE A 278       4.175  30.433   0.198  1.00 21.76           C  
ATOM   2180  CG  PHE A 278       4.474  31.782   0.812  1.00 20.17           C  
ATOM   2181  CD1 PHE A 278       5.307  31.880   1.934  1.00 19.25           C  
ATOM   2182  CD2 PHE A 278       3.997  32.953   0.232  1.00 17.84           C  
ATOM   2183  CE1 PHE A 278       5.643  33.139   2.497  1.00 19.23           C  
ATOM   2184  CE2 PHE A 278       4.326  34.217   0.773  1.00 20.07           C  
ATOM   2185  CZ  PHE A 278       5.163  34.306   1.910  1.00 19.27           C  
ATOM   2186  N   SER A 279       3.306  28.070   2.132  1.00 24.43           N  
ATOM   2187  CA  SER A 279       3.531  27.445   3.430  1.00 26.20           C  
ATOM   2188  C   SER A 279       4.941  26.906   3.447  1.00 26.97           C  
ATOM   2189  O   SER A 279       5.216  25.905   2.787  1.00 27.81           O  
ATOM   2190  CB  SER A 279       2.600  26.264   3.638  1.00 26.00           C  
ATOM   2191  OG  SER A 279       1.269  26.653   3.430  1.00 30.71           O  
ATOM   2192  N   LEU A 280       5.817  27.546   4.206  1.00 27.02           N  
ATOM   2193  CA  LEU A 280       7.220  27.188   4.210  1.00 27.97           C  
ATOM   2194  C   LEU A 280       7.657  26.673   5.581  1.00 28.02           C  
ATOM   2195  O   LEU A 280       7.172  27.134   6.620  1.00 27.77           O  
ATOM   2196  CB  LEU A 280       8.089  28.389   3.786  1.00 28.06           C  
ATOM   2197  CG  LEU A 280       7.713  29.105   2.474  1.00 30.13           C  
ATOM   2198  CD1 LEU A 280       8.399  30.446   2.369  1.00 30.04           C  
ATOM   2199  CD2 LEU A 280       8.020  28.261   1.242  1.00 28.16           C  
ATOM   2200  N   GLU A 281       8.564  25.702   5.552  1.00 28.25           N  
ATOM   2201  CA  GLU A 281       9.207  25.160   6.744  1.00 28.91           C  
ATOM   2202  C   GLU A 281      10.697  25.039   6.490  1.00 28.18           C  
ATOM   2203  O   GLU A 281      11.132  24.334   5.591  1.00 27.90           O  
ATOM   2204  CB  GLU A 281       8.647  23.782   7.059  1.00 29.30           C  
ATOM   2205  CG  GLU A 281       8.887  23.275   8.468  1.00 32.07           C  
ATOM   2206  CD  GLU A 281       8.421  21.830   8.613  1.00 36.99           C  
ATOM   2207  OE1 GLU A 281       7.460  21.576   9.369  1.00 39.12           O  
ATOM   2208  OE2 GLU A 281       8.998  20.943   7.938  1.00 38.91           O  
ATOM   2209  N   THR A 282      11.483  25.725   7.302  1.00 27.92           N  
ATOM   2210  CA  THR A 282      12.917  25.645   7.175  1.00 27.59           C  
ATOM   2211  C   THR A 282      13.539  25.260   8.504  1.00 27.25           C  
ATOM   2212  O   THR A 282      13.224  25.856   9.539  1.00 27.17           O  
ATOM   2213  CB  THR A 282      13.491  27.018   6.703  1.00 27.50           C  
ATOM   2214  OG1 THR A 282      12.818  27.426   5.520  1.00 26.52           O  
ATOM   2215  CG2 THR A 282      14.943  26.889   6.249  1.00 27.28           C  
ATOM   2216  N   GLU A 283      14.435  24.278   8.442  1.00 26.74           N  
ATOM   2217  CA  GLU A 283      15.367  23.986   9.512  1.00 26.56           C  
ATOM   2218  C   GLU A 283      16.749  24.525   9.126  1.00 25.66           C  
ATOM   2219  O   GLU A 283      17.327  24.124   8.105  1.00 24.56           O  
ATOM   2220  CB  GLU A 283      15.450  22.473   9.738  1.00 27.61           C  
ATOM   2221  CG  GLU A 283      16.003  22.049  11.097  1.00 30.73           C  
ATOM   2222  CD  GLU A 283      15.959  20.530  11.275  1.00 37.13           C  
ATOM   2223  OE1 GLU A 283      14.929  19.984  11.771  1.00 40.85           O  
ATOM   2224  OE2 GLU A 283      16.958  19.874  10.896  1.00 38.66           O  
ATOM   2225  N   VAL A 284      17.260  25.431   9.955  1.00 24.46           N  
ATOM   2226  CA  VAL A 284      18.591  25.989   9.794  1.00 23.80           C  
ATOM   2227  C   VAL A 284      19.537  25.493  10.876  1.00 23.10           C  
ATOM   2228  O   VAL A 284      19.274  25.678  12.080  1.00 22.97           O  
ATOM   2229  CB  VAL A 284      18.556  27.543   9.883  1.00 24.06           C  
ATOM   2230  CG1 VAL A 284      19.970  28.098   9.831  1.00 21.80           C  
ATOM   2231  CG2 VAL A 284      17.681  28.127   8.773  1.00 23.12           C  
ATOM   2232  N   ASP A 285      20.625  24.862  10.449  1.00 22.14           N  
ATOM   2233  CA  ASP A 285      21.748  24.578  11.340  1.00 21.44           C  
ATOM   2234  C   ASP A 285      22.559  25.884  11.449  1.00 20.49           C  
ATOM   2235  O   ASP A 285      23.167  26.340  10.477  1.00 19.94           O  
ATOM   2236  CB  ASP A 285      22.584  23.393  10.806  1.00 21.42           C  
ATOM   2237  CG  ASP A 285      23.877  23.132  11.616  1.00 23.60           C  
ATOM   2238  OD1 ASP A 285      24.245  23.938  12.525  1.00 25.49           O  
ATOM   2239  OD2 ASP A 285      24.627  22.157  11.364  1.00 22.48           O  
ATOM   2240  N   LEU A 286      22.531  26.508  12.621  1.00 19.39           N  
ATOM   2241  CA  LEU A 286      23.141  27.830  12.776  1.00 19.47           C  
ATOM   2242  C   LEU A 286      24.695  27.860  12.777  1.00 18.69           C  
ATOM   2243  O   LEU A 286      25.290  28.930  12.703  1.00 19.57           O  
ATOM   2244  CB  LEU A 286      22.593  28.506  14.034  1.00 19.60           C  
ATOM   2245  CG  LEU A 286      21.081  28.797  14.078  1.00 21.05           C  
ATOM   2246  CD1 LEU A 286      20.687  29.029  15.535  1.00 19.13           C  
ATOM   2247  CD2 LEU A 286      20.725  29.994  13.186  1.00 20.38           C  
ATOM   2248  N   ARG A 287      25.342  26.709  12.856  1.00 17.85           N  
ATOM   2249  CA  ARG A 287      26.793  26.661  13.011  1.00 18.17           C  
ATOM   2250  C   ARG A 287      27.592  27.472  11.999  1.00 17.96           C  
ATOM   2251  O   ARG A 287      28.313  28.393  12.370  1.00 17.83           O  
ATOM   2252  CB  ARG A 287      27.317  25.228  13.067  1.00 17.76           C  
ATOM   2253  CG  ARG A 287      28.816  25.176  13.366  1.00 19.88           C  
ATOM   2254  CD  ARG A 287      29.429  23.802  13.315  1.00 24.00           C  
ATOM   2255  NE  ARG A 287      29.110  23.107  12.062  1.00 26.64           N  
ATOM   2256  CZ  ARG A 287      29.917  23.019  11.004  1.00 26.93           C  
ATOM   2257  NH1 ARG A 287      29.487  22.358   9.948  1.00 26.26           N  
ATOM   2258  NH2 ARG A 287      31.133  23.590  10.986  1.00 22.55           N  
ATOM   2259  N   LYS A 288      27.449  27.135  10.721  1.00 18.57           N  
ATOM   2260  CA  LYS A 288      28.189  27.808   9.667  1.00 18.61           C  
ATOM   2261  C   LYS A 288      27.893  29.299   9.562  1.00 17.81           C  
ATOM   2262  O   LYS A 288      28.836  30.082   9.540  1.00 17.45           O  
ATOM   2263  CB  LYS A 288      28.018  27.084   8.333  1.00 19.73           C  
ATOM   2264  CG  LYS A 288      28.687  25.700   8.319  1.00 23.97           C  
ATOM   2265  CD  LYS A 288      29.005  25.230   6.892  1.00 30.15           C  
ATOM   2266  CE  LYS A 288      29.204  23.720   6.813  1.00 32.21           C  
ATOM   2267  NZ  LYS A 288      27.990  23.044   6.177  1.00 37.24           N  
ATOM   2268  N   PRO A 289      26.610  29.711   9.527  1.00 17.88           N  
ATOM   2269  CA  PRO A 289      26.277  31.136   9.591  1.00 17.24           C  
ATOM   2270  C   PRO A 289      26.917  31.829  10.798  1.00 17.54           C  
ATOM   2271  O   PRO A 289      27.467  32.901  10.592  1.00 17.98           O  
ATOM   2272  CB  PRO A 289      24.744  31.132   9.702  1.00 18.22           C  
ATOM   2273  CG  PRO A 289      24.344  29.855   8.940  1.00 17.49           C  
ATOM   2274  CD  PRO A 289      25.389  28.882   9.398  1.00 17.23           C  
ATOM   2275  N   LEU A 290      26.861  31.250  12.000  1.00 16.88           N  
ATOM   2276  CA  LEU A 290      27.466  31.895  13.171  1.00 17.55           C  
ATOM   2277  C   LEU A 290      29.022  31.981  13.115  1.00 17.69           C  
ATOM   2278  O   LEU A 290      29.608  33.001  13.520  1.00 17.48           O  
ATOM   2279  CB  LEU A 290      26.991  31.238  14.476  1.00 16.43           C  
ATOM   2280  CG  LEU A 290      25.502  31.390  14.809  1.00 17.55           C  
ATOM   2281  CD1 LEU A 290      25.076  30.595  16.077  1.00 13.87           C  
ATOM   2282  CD2 LEU A 290      25.062  32.876  14.866  1.00 14.35           C  
ATOM   2283  N   GLU A 291      29.671  30.933  12.599  1.00 17.69           N  
ATOM   2284  CA  GLU A 291      31.132  30.944  12.407  1.00 18.86           C  
ATOM   2285  C   GLU A 291      31.556  31.978  11.370  1.00 19.13           C  
ATOM   2286  O   GLU A 291      32.562  32.679  11.552  1.00 19.16           O  
ATOM   2287  CB  GLU A 291      31.673  29.556  12.010  1.00 19.28           C  
ATOM   2288  CG  GLU A 291      31.493  28.418  13.023  1.00 20.01           C  
ATOM   2289  CD  GLU A 291      31.924  27.055  12.444  1.00 25.08           C  
ATOM   2290  OE1 GLU A 291      32.363  26.152  13.213  1.00 25.90           O  
ATOM   2291  OE2 GLU A 291      31.827  26.872  11.202  1.00 24.58           O  
ATOM   2292  N   ASN A 292      30.791  32.095  10.285  1.00 19.57           N  
ATOM   2293  CA  ASN A 292      31.068  33.135   9.269  1.00 19.73           C  
ATOM   2294  C   ASN A 292      30.969  34.555   9.836  1.00 19.28           C  
ATOM   2295  O   ASN A 292      31.611  35.472   9.335  1.00 19.82           O  
ATOM   2296  CB  ASN A 292      30.166  32.984   8.025  1.00 18.95           C  
ATOM   2297  CG  ASN A 292      30.389  31.659   7.293  1.00 20.82           C  
ATOM   2298  OD1 ASN A 292      31.397  30.960   7.534  1.00 20.46           O  
ATOM   2299  ND2 ASN A 292      29.443  31.289   6.407  1.00 17.89           N  
ATOM   2300  N   LEU A 293      30.172  34.726  10.882  1.00 18.86           N  
ATOM   2301  CA  LEU A 293      30.088  36.015  11.564  1.00 19.09           C  
ATOM   2302  C   LEU A 293      31.064  36.163  12.734  1.00 18.90           C  
ATOM   2303  O   LEU A 293      30.939  37.093  13.541  1.00 19.74           O  
ATOM   2304  CB  LEU A 293      28.660  36.283  12.021  1.00 18.80           C  
ATOM   2305  CG  LEU A 293      27.669  36.340  10.856  1.00 20.90           C  
ATOM   2306  CD1 LEU A 293      26.237  36.386  11.388  1.00 20.37           C  
ATOM   2307  CD2 LEU A 293      27.980  37.557   9.957  1.00 20.49           C  
ATOM   2308  N   GLY A 294      32.033  35.252  12.817  1.00 18.54           N  
ATOM   2309  CA  GLY A 294      33.076  35.298  13.835  1.00 17.28           C  
ATOM   2310  C   GLY A 294      32.862  34.430  15.079  1.00 17.18           C  
ATOM   2311  O   GLY A 294      33.721  34.407  15.953  1.00 17.08           O  
ATOM   2312  N   MET A 295      31.743  33.714  15.185  1.00 16.48           N  
ATOM   2313  CA  MET A 295      31.505  32.939  16.403  1.00 17.45           C  
ATOM   2314  C   MET A 295      31.926  31.479  16.271  1.00 17.46           C  
ATOM   2315  O   MET A 295      31.102  30.574  16.194  1.00 18.23           O  
ATOM   2316  CB  MET A 295      30.056  33.102  16.892  1.00 17.61           C  
ATOM   2317  CG  MET A 295      29.764  34.521  17.295  1.00 18.96           C  
ATOM   2318  SD  MET A 295      28.030  34.895  17.210  1.00 23.36           S  
ATOM   2319  CE  MET A 295      27.806  35.070  15.391  1.00 21.24           C  
ATOM   2320  N   THR A 296      33.231  31.267  16.262  1.00 18.50           N  
ATOM   2321  CA  THR A 296      33.823  29.956  16.006  1.00 18.70           C  
ATOM   2322  C   THR A 296      34.100  29.163  17.288  1.00 18.69           C  
ATOM   2323  O   THR A 296      33.831  27.956  17.326  1.00 19.32           O  
ATOM   2324  CB  THR A 296      35.129  30.102  15.192  1.00 18.72           C  
ATOM   2325  OG1 THR A 296      35.939  31.123  15.779  1.00 19.39           O  
ATOM   2326  CG2 THR A 296      34.863  30.646  13.790  1.00 18.09           C  
ATOM   2327  N   ASP A 297      34.631  29.836  18.315  1.00 17.96           N  
ATOM   2328  CA  ASP A 297      34.971  29.209  19.607  1.00 17.98           C  
ATOM   2329  C   ASP A 297      33.856  28.402  20.276  1.00 17.90           C  
ATOM   2330  O   ASP A 297      34.117  27.333  20.802  1.00 17.43           O  
ATOM   2331  CB  ASP A 297      35.475  30.254  20.600  1.00 18.00           C  
ATOM   2332  CG  ASP A 297      36.919  30.629  20.357  1.00 19.88           C  
ATOM   2333  OD1 ASP A 297      37.631  30.957  21.335  1.00 22.80           O  
ATOM   2334  OD2 ASP A 297      37.435  30.600  19.220  1.00 20.97           O  
ATOM   2335  N   MET A 298      32.621  28.906  20.240  1.00 17.58           N  
ATOM   2336  CA  MET A 298      31.507  28.269  20.940  1.00 17.70           C  
ATOM   2337  C   MET A 298      31.257  26.821  20.468  1.00 17.94           C  
ATOM   2338  O   MET A 298      30.731  26.026  21.213  1.00 17.76           O  
ATOM   2339  CB  MET A 298      30.230  29.135  20.836  1.00 18.19           C  
ATOM   2340  CG  MET A 298      29.686  29.324  19.410  1.00 18.06           C  
ATOM   2341  SD  MET A 298      28.229  30.428  19.307  1.00 23.65           S  
ATOM   2342  CE  MET A 298      26.872  29.165  19.561  1.00 18.13           C  
ATOM   2343  N   PHE A 299      31.675  26.486  19.246  1.00 18.34           N  
ATOM   2344  CA  PHE A 299      31.522  25.145  18.707  1.00 18.75           C  
ATOM   2345  C   PHE A 299      32.716  24.227  18.935  1.00 20.18           C  
ATOM   2346  O   PHE A 299      32.641  23.029  18.641  1.00 20.18           O  
ATOM   2347  CB  PHE A 299      31.206  25.224  17.208  1.00 18.17           C  
ATOM   2348  CG  PHE A 299      29.907  25.919  16.917  1.00 18.08           C  
ATOM   2349  CD1 PHE A 299      29.888  27.234  16.494  1.00 16.88           C  
ATOM   2350  CD2 PHE A 299      28.691  25.270  17.129  1.00 18.14           C  
ATOM   2351  CE1 PHE A 299      28.670  27.897  16.252  1.00 17.79           C  
ATOM   2352  CE2 PHE A 299      27.464  25.929  16.879  1.00 17.81           C  
ATOM   2353  CZ  PHE A 299      27.472  27.245  16.443  1.00 18.18           C  
ATOM   2354  N   ARG A 300      33.824  24.769  19.436  1.00 21.24           N  
ATOM   2355  CA  ARG A 300      35.068  23.995  19.458  1.00 22.65           C  
ATOM   2356  C   ARG A 300      35.256  23.315  20.795  1.00 23.05           C  
ATOM   2357  O   ARG A 300      35.450  23.980  21.804  1.00 22.47           O  
ATOM   2358  CB  ARG A 300      36.264  24.891  19.180  1.00 23.14           C  
ATOM   2359  CG  ARG A 300      36.485  25.247  17.729  1.00 24.75           C  
ATOM   2360  CD  ARG A 300      37.759  26.092  17.537  1.00 30.31           C  
ATOM   2361  NE  ARG A 300      38.985  25.307  17.736  1.00 33.44           N  
ATOM   2362  CZ  ARG A 300      40.121  25.792  18.241  1.00 35.09           C  
ATOM   2363  NH1 ARG A 300      40.209  27.071  18.599  1.00 34.81           N  
ATOM   2364  NH2 ARG A 300      41.173  24.994  18.392  1.00 34.99           N  
ATOM   2365  N   GLN A 301      35.223  21.989  20.785  1.00 24.39           N  
ATOM   2366  CA  GLN A 301      35.334  21.180  21.997  1.00 26.96           C  
ATOM   2367  C   GLN A 301      36.174  21.707  23.182  1.00 27.93           C  
ATOM   2368  O   GLN A 301      35.648  21.813  24.322  1.00 29.16           O  
ATOM   2369  CB  GLN A 301      35.799  19.765  21.658  1.00 27.28           C  
ATOM   2370  CG  GLN A 301      35.327  18.757  22.703  1.00 30.27           C  
ATOM   2371  CD  GLN A 301      35.609  17.316  22.339  1.00 32.94           C  
ATOM   2372  OE1 GLN A 301      35.733  16.967  21.156  1.00 34.93           O  
ATOM   2373  NE2 GLN A 301      35.720  16.474  23.356  1.00 33.57           N  
ATOM   2374  N   PHE A 302      37.440  22.039  22.946  1.00 27.27           N  
ATOM   2375  CA  PHE A 302      38.283  22.477  24.065  1.00 28.30           C  
ATOM   2376  C   PHE A 302      38.424  24.017  24.189  1.00 28.23           C  
ATOM   2377  O   PHE A 302      38.636  24.557  25.291  1.00 28.60           O  
ATOM   2378  CB  PHE A 302      39.668  21.776  24.038  1.00 28.35           C  
ATOM   2379  CG  PHE A 302      39.590  20.283  23.808  1.00 29.35           C  
ATOM   2380  CD1 PHE A 302      39.955  19.734  22.576  1.00 31.76           C  
ATOM   2381  CD2 PHE A 302      39.116  19.431  24.806  1.00 31.40           C  
ATOM   2382  CE1 PHE A 302      39.857  18.340  22.345  1.00 33.87           C  
ATOM   2383  CE2 PHE A 302      39.007  18.037  24.589  1.00 32.51           C  
ATOM   2384  CZ  PHE A 302      39.379  17.493  23.363  1.00 33.07           C  
ATOM   2385  N   GLN A 303      38.301  24.706  23.057  1.00 26.93           N  
ATOM   2386  CA  GLN A 303      38.422  26.155  22.987  1.00 25.47           C  
ATOM   2387  C   GLN A 303      37.209  26.893  23.592  1.00 24.05           C  
ATOM   2388  O   GLN A 303      37.343  27.962  24.219  1.00 23.18           O  
ATOM   2389  CB  GLN A 303      38.625  26.551  21.524  1.00 25.60           C  
ATOM   2390  CG  GLN A 303      38.998  27.991  21.302  1.00 28.25           C  
ATOM   2391  CD  GLN A 303      40.312  28.369  21.982  1.00 30.38           C  
ATOM   2392  OE1 GLN A 303      41.176  27.511  22.189  1.00 31.48           O  
ATOM   2393  NE2 GLN A 303      40.451  29.646  22.347  1.00 29.50           N  
ATOM   2394  N   ALA A 304      36.024  26.323  23.387  1.00 22.42           N  
ATOM   2395  CA  ALA A 304      34.788  26.915  23.886  1.00 20.76           C  
ATOM   2396  C   ALA A 304      34.936  27.226  25.374  1.00 20.30           C  
ATOM   2397  O   ALA A 304      35.472  26.423  26.136  1.00 19.32           O  
ATOM   2398  CB  ALA A 304      33.649  25.984  23.654  1.00 20.29           C  
ATOM   2399  N   ASP A 305      34.470  28.407  25.765  1.00 19.83           N  
ATOM   2400  CA  ASP A 305      34.532  28.869  27.149  1.00 19.35           C  
ATOM   2401  C   ASP A 305      33.113  29.180  27.593  1.00 19.18           C  
ATOM   2402  O   ASP A 305      32.557  30.231  27.252  1.00 18.93           O  
ATOM   2403  CB  ASP A 305      35.426  30.122  27.267  1.00 19.08           C  
ATOM   2404  CG  ASP A 305      35.487  30.691  28.700  1.00 19.32           C  
ATOM   2405  OD1 ASP A 305      34.548  30.475  29.504  1.00 21.36           O  
ATOM   2406  OD2 ASP A 305      36.429  31.397  29.107  1.00 17.73           O  
ATOM   2407  N   PHE A 306      32.521  28.233  28.311  1.00 19.48           N  
ATOM   2408  CA  PHE A 306      31.209  28.395  28.936  1.00 19.29           C  
ATOM   2409  C   PHE A 306      31.379  28.339  30.454  1.00 19.93           C  
ATOM   2410  O   PHE A 306      30.542  27.770  31.161  1.00 19.89           O  
ATOM   2411  CB  PHE A 306      30.248  27.293  28.451  1.00 19.43           C  
ATOM   2412  CG  PHE A 306      29.764  27.501  27.041  1.00 18.24           C  
ATOM   2413  CD1 PHE A 306      30.483  26.987  25.970  1.00 17.29           C  
ATOM   2414  CD2 PHE A 306      28.615  28.233  26.785  1.00 16.75           C  
ATOM   2415  CE1 PHE A 306      30.081  27.194  24.667  1.00 16.84           C  
ATOM   2416  CE2 PHE A 306      28.198  28.450  25.481  1.00 18.47           C  
ATOM   2417  CZ  PHE A 306      28.943  27.937  24.403  1.00 15.78           C  
ATOM   2418  N   THR A 307      32.475  28.924  30.951  1.00 20.37           N  
ATOM   2419  CA  THR A 307      32.762  28.913  32.381  1.00 21.30           C  
ATOM   2420  C   THR A 307      31.792  29.729  33.235  1.00 20.96           C  
ATOM   2421  O   THR A 307      31.804  29.604  34.461  1.00 20.26           O  
ATOM   2422  CB  THR A 307      34.223  29.331  32.686  1.00 22.03           C  
ATOM   2423  OG1 THR A 307      34.484  30.614  32.099  1.00 22.39           O  
ATOM   2424  CG2 THR A 307      35.244  28.351  32.009  1.00 23.09           C  
ATOM   2425  N   SER A 308      30.948  30.556  32.619  1.00 21.28           N  
ATOM   2426  CA  SER A 308      29.941  31.260  33.425  1.00 21.52           C  
ATOM   2427  C   SER A 308      28.763  30.352  33.740  1.00 21.45           C  
ATOM   2428  O   SER A 308      28.075  30.559  34.722  1.00 21.04           O  
ATOM   2429  CB  SER A 308      29.488  32.540  32.756  1.00 21.60           C  
ATOM   2430  OG  SER A 308      30.477  33.534  32.922  1.00 23.66           O  
ATOM   2431  N   LEU A 309      28.559  29.334  32.901  1.00 22.05           N  
ATOM   2432  CA  LEU A 309      27.510  28.333  33.108  1.00 22.92           C  
ATOM   2433  C   LEU A 309      28.016  27.198  34.013  1.00 24.47           C  
ATOM   2434  O   LEU A 309      27.368  26.846  35.001  1.00 24.09           O  
ATOM   2435  CB  LEU A 309      26.992  27.781  31.768  1.00 21.49           C  
ATOM   2436  CG  LEU A 309      25.902  26.694  31.774  1.00 20.14           C  
ATOM   2437  CD1 LEU A 309      24.634  27.179  32.426  1.00 17.28           C  
ATOM   2438  CD2 LEU A 309      25.568  26.166  30.381  1.00 17.31           C  
ATOM   2439  N   SER A 310      29.168  26.634  33.663  1.00 26.42           N  
ATOM   2440  CA  SER A 310      29.782  25.594  34.468  1.00 29.18           C  
ATOM   2441  C   SER A 310      31.305  25.684  34.432  1.00 30.54           C  
ATOM   2442  O   SER A 310      31.902  25.662  33.359  1.00 30.75           O  
ATOM   2443  CB  SER A 310      29.330  24.217  33.983  1.00 29.38           C  
ATOM   2444  OG  SER A 310      29.934  23.193  34.760  1.00 31.73           O  
ATOM   2445  N   ASP A 311      31.938  25.796  35.600  1.00 32.61           N  
ATOM   2446  CA  ASP A 311      33.401  25.734  35.654  1.00 34.43           C  
ATOM   2447  C   ASP A 311      33.928  24.373  36.163  1.00 35.01           C  
ATOM   2448  O   ASP A 311      35.093  24.251  36.542  1.00 34.97           O  
ATOM   2449  CB  ASP A 311      34.007  26.950  36.391  1.00 34.80           C  
ATOM   2450  CG  ASP A 311      33.649  27.003  37.877  1.00 36.74           C  
ATOM   2451  OD1 ASP A 311      33.072  26.017  38.409  1.00 39.04           O  
ATOM   2452  OD2 ASP A 311      33.920  28.004  38.592  1.00 36.30           O  
ATOM   2453  N   GLN A 312      33.058  23.357  36.110  1.00 35.90           N  
ATOM   2454  CA  GLN A 312      33.347  21.995  36.590  1.00 36.84           C  
ATOM   2455  C   GLN A 312      33.943  21.111  35.490  1.00 36.61           C  
ATOM   2456  O   GLN A 312      34.993  20.488  35.682  1.00 36.80           O  
ATOM   2457  CB  GLN A 312      32.063  21.336  37.126  1.00 37.23           C  
ATOM   2458  CG  GLN A 312      32.266  20.296  38.226  1.00 39.76           C  
ATOM   2459  CD  GLN A 312      31.669  18.910  37.897  1.00 43.33           C  
ATOM   2460  OE1 GLN A 312      30.623  18.791  37.219  1.00 43.62           O  
ATOM   2461  NE2 GLN A 312      32.332  17.860  38.393  1.00 43.04           N  
ATOM   2462  N   GLU A 313      33.249  21.054  34.352  1.00 36.07           N  
ATOM   2463  CA  GLU A 313      33.669  20.250  33.204  1.00 35.21           C  
ATOM   2464  C   GLU A 313      33.675  21.085  31.919  1.00 33.43           C  
ATOM   2465  O   GLU A 313      33.004  22.123  31.850  1.00 33.19           O  
ATOM   2466  CB  GLU A 313      32.753  19.024  33.052  1.00 36.24           C  
ATOM   2467  CG  GLU A 313      33.097  17.870  33.998  1.00 39.32           C  
ATOM   2468  CD  GLU A 313      32.718  16.499  33.445  1.00 43.53           C  
ATOM   2469  OE1 GLU A 313      31.763  16.414  32.635  1.00 44.44           O  
ATOM   2470  OE2 GLU A 313      33.377  15.498  33.831  1.00 46.22           O  
ATOM   2471  N   PRO A 314      34.441  20.651  30.913  1.00 31.71           N  
ATOM   2472  CA  PRO A 314      34.451  21.319  29.600  1.00 29.94           C  
ATOM   2473  C   PRO A 314      33.087  21.291  28.918  1.00 28.08           C  
ATOM   2474  O   PRO A 314      32.390  20.275  29.005  1.00 27.39           O  
ATOM   2475  CB  PRO A 314      35.441  20.482  28.784  1.00 29.80           C  
ATOM   2476  CG  PRO A 314      36.308  19.823  29.822  1.00 31.40           C  
ATOM   2477  CD  PRO A 314      35.364  19.499  30.948  1.00 31.57           C  
ATOM   2478  N   LEU A 315      32.745  22.391  28.240  1.00 25.97           N  
ATOM   2479  CA  LEU A 315      31.491  22.526  27.511  1.00 24.46           C  
ATOM   2480  C   LEU A 315      31.685  23.236  26.177  1.00 22.76           C  
ATOM   2481  O   LEU A 315      32.504  24.143  26.050  1.00 22.37           O  
ATOM   2482  CB  LEU A 315      30.472  23.326  28.327  1.00 24.46           C  
ATOM   2483  CG  LEU A 315      29.394  22.651  29.177  1.00 25.83           C  
ATOM   2484  CD1 LEU A 315      28.418  23.710  29.736  1.00 26.18           C  
ATOM   2485  CD2 LEU A 315      28.634  21.544  28.430  1.00 24.02           C  
ATOM   2486  N   HIS A 316      30.898  22.822  25.201  1.00 20.81           N  
ATOM   2487  CA  HIS A 316      30.847  23.457  23.910  1.00 20.33           C  
ATOM   2488  C   HIS A 316      29.495  23.115  23.308  1.00 20.20           C  
ATOM   2489  O   HIS A 316      28.860  22.139  23.731  1.00 19.79           O  
ATOM   2490  CB  HIS A 316      31.985  22.962  23.016  1.00 19.70           C  
ATOM   2491  CG  HIS A 316      31.788  21.575  22.495  1.00 19.88           C  
ATOM   2492  ND1 HIS A 316      32.162  20.449  23.204  1.00 21.68           N  
ATOM   2493  CD2 HIS A 316      31.256  21.131  21.332  1.00 18.83           C  
ATOM   2494  CE1 HIS A 316      31.885  19.373  22.492  1.00 21.97           C  
ATOM   2495  NE2 HIS A 316      31.312  19.759  21.362  1.00 21.38           N  
ATOM   2496  N   VAL A 317      29.068  23.912  22.323  1.00 20.06           N  
ATOM   2497  CA  VAL A 317      27.765  23.740  21.681  1.00 19.72           C  
ATOM   2498  C   VAL A 317      27.866  22.613  20.653  1.00 20.03           C  
ATOM   2499  O   VAL A 317      28.643  22.683  19.680  1.00 20.00           O  
ATOM   2500  CB  VAL A 317      27.270  25.068  21.025  1.00 20.01           C  
ATOM   2501  CG1 VAL A 317      26.009  24.857  20.148  1.00 17.98           C  
ATOM   2502  CG2 VAL A 317      27.012  26.128  22.085  1.00 19.80           C  
ATOM   2503  N   ALA A 318      27.099  21.558  20.895  1.00 19.74           N  
ATOM   2504  CA  ALA A 318      27.084  20.414  19.997  1.00 19.75           C  
ATOM   2505  C   ALA A 318      26.186  20.717  18.814  1.00 19.65           C  
ATOM   2506  O   ALA A 318      26.417  20.218  17.722  1.00 19.06           O  
ATOM   2507  CB  ALA A 318      26.577  19.166  20.721  1.00 19.59           C  
ATOM   2508  N   LEU A 319      25.154  21.530  19.051  1.00 19.73           N  
ATOM   2509  CA  LEU A 319      24.132  21.783  18.057  1.00 20.04           C  
ATOM   2510  C   LEU A 319      23.425  23.103  18.357  1.00 20.20           C  
ATOM   2511  O   LEU A 319      23.095  23.401  19.514  1.00 19.50           O  
ATOM   2512  CB  LEU A 319      23.135  20.598  18.027  1.00 20.94           C  
ATOM   2513  CG  LEU A 319      22.010  20.461  16.990  1.00 21.16           C  
ATOM   2514  CD1 LEU A 319      22.628  20.255  15.582  1.00 21.53           C  
ATOM   2515  CD2 LEU A 319      21.107  19.276  17.339  1.00 19.86           C  
ATOM   2516  N   ALA A 320      23.213  23.890  17.301  1.00 20.28           N  
ATOM   2517  CA  ALA A 320      22.507  25.162  17.367  1.00 20.79           C  
ATOM   2518  C   ALA A 320      21.527  25.208  16.195  1.00 21.60           C  
ATOM   2519  O   ALA A 320      21.932  25.295  15.027  1.00 21.78           O  
ATOM   2520  CB  ALA A 320      23.510  26.332  17.294  1.00 20.56           C  
ATOM   2521  N   LEU A 321      20.242  25.138  16.515  1.00 22.70           N  
ATOM   2522  CA  LEU A 321      19.186  24.944  15.526  1.00 23.56           C  
ATOM   2523  C   LEU A 321      18.129  26.030  15.599  1.00 23.45           C  
ATOM   2524  O   LEU A 321      17.731  26.453  16.681  1.00 22.96           O  
ATOM   2525  CB  LEU A 321      18.453  23.640  15.798  1.00 24.34           C  
ATOM   2526  CG  LEU A 321      18.863  22.371  15.079  1.00 27.40           C  
ATOM   2527  CD1 LEU A 321      17.760  21.343  15.283  1.00 28.43           C  
ATOM   2528  CD2 LEU A 321      19.098  22.622  13.595  1.00 29.39           C  
ATOM   2529  N   GLN A 322      17.672  26.466  14.432  1.00 23.10           N  
ATOM   2530  CA  GLN A 322      16.435  27.201  14.366  1.00 23.20           C  
ATOM   2531  C   GLN A 322      15.513  26.489  13.405  1.00 23.36           C  
ATOM   2532  O   GLN A 322      15.931  26.056  12.338  1.00 23.44           O  
ATOM   2533  CB  GLN A 322      16.636  28.654  13.922  1.00 22.60           C  
ATOM   2534  CG  GLN A 322      15.308  29.387  13.881  1.00 22.58           C  
ATOM   2535  CD  GLN A 322      15.433  30.783  13.400  1.00 22.53           C  
ATOM   2536  OE1 GLN A 322      15.216  31.048  12.219  1.00 26.08           O  
ATOM   2537  NE2 GLN A 322      15.789  31.700  14.300  1.00 21.31           N  
ATOM   2538  N   LYS A 323      14.249  26.370  13.779  1.00 23.94           N  
ATOM   2539  CA  LYS A 323      13.297  25.822  12.847  1.00 24.32           C  
ATOM   2540  C   LYS A 323      12.082  26.730  12.820  1.00 24.25           C  
ATOM   2541  O   LYS A 323      11.517  27.053  13.863  1.00 24.58           O  
ATOM   2542  CB  LYS A 323      12.939  24.374  13.182  1.00 24.81           C  
ATOM   2543  CG  LYS A 323      12.245  23.670  12.023  1.00 27.05           C  
ATOM   2544  CD  LYS A 323      11.962  22.228  12.306  1.00 28.52           C  
ATOM   2545  CE  LYS A 323      11.004  21.714  11.261  1.00 30.17           C  
ATOM   2546  NZ  LYS A 323      10.906  20.251  11.387  1.00 30.98           N  
ATOM   2547  N   VAL A 324      11.706  27.146  11.613  1.00 23.48           N  
ATOM   2548  CA  VAL A 324      10.644  28.118  11.419  1.00 23.08           C  
ATOM   2549  C   VAL A 324       9.627  27.552  10.471  1.00 23.31           C  
ATOM   2550  O   VAL A 324       9.981  26.931   9.468  1.00 24.09           O  
ATOM   2551  CB  VAL A 324      11.173  29.504  10.895  1.00 23.03           C  
ATOM   2552  CG1 VAL A 324      10.030  30.440  10.649  1.00 21.71           C  
ATOM   2553  CG2 VAL A 324      12.094  30.155  11.911  1.00 21.51           C  
ATOM   2554  N   LYS A 325       8.362  27.736  10.817  1.00 23.45           N  
ATOM   2555  CA  LYS A 325       7.258  27.449   9.918  1.00 24.15           C  
ATOM   2556  C   LYS A 325       6.367  28.691   9.737  1.00 23.64           C  
ATOM   2557  O   LYS A 325       5.910  29.297  10.705  1.00 22.71           O  
ATOM   2558  CB  LYS A 325       6.449  26.273  10.449  1.00 24.64           C  
ATOM   2559  CG  LYS A 325       5.281  25.860   9.580  1.00 27.24           C  
ATOM   2560  CD  LYS A 325       4.885  24.431   9.889  1.00 30.92           C  
ATOM   2561  CE  LYS A 325       3.386  24.277   9.887  1.00 33.88           C  
ATOM   2562  NZ  LYS A 325       2.984  23.134   9.016  1.00 36.17           N  
ATOM   2563  N   ILE A 326       6.153  29.077   8.483  1.00 23.68           N  
ATOM   2564  CA  ILE A 326       5.311  30.218   8.185  1.00 23.33           C  
ATOM   2565  C   ILE A 326       4.192  29.838   7.234  1.00 23.14           C  
ATOM   2566  O   ILE A 326       4.385  29.090   6.282  1.00 23.19           O  
ATOM   2567  CB  ILE A 326       6.119  31.420   7.643  1.00 23.41           C  
ATOM   2568  CG1 ILE A 326       5.211  32.638   7.475  1.00 23.20           C  
ATOM   2569  CG2 ILE A 326       6.729  31.110   6.319  1.00 24.77           C  
ATOM   2570  CD1 ILE A 326       5.996  33.977   7.345  1.00 26.62           C  
ATOM   2571  N   GLU A 327       3.024  30.399   7.501  1.00 22.72           N  
ATOM   2572  CA  GLU A 327       1.858  30.170   6.699  1.00 22.83           C  
ATOM   2573  C   GLU A 327       1.351  31.506   6.211  1.00 21.72           C  
ATOM   2574  O   GLU A 327       1.165  32.433   7.000  1.00 21.19           O  
ATOM   2575  CB  GLU A 327       0.837  29.456   7.543  1.00 23.51           C  
ATOM   2576  CG  GLU A 327      -0.450  29.125   6.824  1.00 30.35           C  
ATOM   2577  CD  GLU A 327      -0.274  27.985   5.850  1.00 35.85           C  
ATOM   2578  OE1 GLU A 327       0.648  27.148   6.071  1.00 37.02           O  
ATOM   2579  OE2 GLU A 327      -1.059  27.955   4.871  1.00 38.17           O  
ATOM   2580  N   VAL A 328       1.197  31.617   4.895  1.00 20.66           N  
ATOM   2581  CA  VAL A 328       0.612  32.790   4.269  1.00 20.92           C  
ATOM   2582  C   VAL A 328      -0.591  32.366   3.410  1.00 20.33           C  
ATOM   2583  O   VAL A 328      -0.435  31.729   2.358  1.00 20.44           O  
ATOM   2584  CB  VAL A 328       1.678  33.559   3.431  1.00 21.39           C  
ATOM   2585  CG1 VAL A 328       1.024  34.629   2.567  1.00 23.46           C  
ATOM   2586  CG2 VAL A 328       2.705  34.197   4.352  1.00 21.40           C  
ATOM   2587  N   ASN A 329      -1.789  32.677   3.883  1.00 19.10           N  
ATOM   2588  CA  ASN A 329      -3.013  32.385   3.138  1.00 18.63           C  
ATOM   2589  C   ASN A 329      -3.965  33.574   3.180  1.00 18.56           C  
ATOM   2590  O   ASN A 329      -3.519  34.696   3.464  1.00 18.17           O  
ATOM   2591  CB  ASN A 329      -3.702  31.087   3.621  1.00 18.28           C  
ATOM   2592  CG  ASN A 329      -4.019  31.098   5.104  1.00 19.93           C  
ATOM   2593  OD1 ASN A 329      -4.718  31.985   5.605  1.00 22.18           O  
ATOM   2594  ND2 ASN A 329      -3.513  30.103   5.819  1.00 22.25           N  
ATOM   2595  N   GLU A 330      -5.250  33.318   2.899  1.00 18.06           N  
ATOM   2596  CA  GLU A 330      -6.263  34.353   2.658  1.00 18.70           C  
ATOM   2597  C   GLU A 330      -6.688  35.121   3.910  1.00 19.16           C  
ATOM   2598  O   GLU A 330      -7.046  36.287   3.829  1.00 18.34           O  
ATOM   2599  CB  GLU A 330      -7.528  33.741   2.019  1.00 18.39           C  
ATOM   2600  CG  GLU A 330      -7.427  33.363   0.546  1.00 18.33           C  
ATOM   2601  CD  GLU A 330      -6.833  31.977   0.307  1.00 20.20           C  
ATOM   2602  OE1 GLU A 330      -6.405  31.275   1.260  1.00 20.84           O  
ATOM   2603  OE2 GLU A 330      -6.789  31.565  -0.864  1.00 22.18           O  
ATOM   2604  N   SER A 331      -6.682  34.462   5.062  1.00 20.32           N  
ATOM   2605  CA  SER A 331      -7.131  35.113   6.281  1.00 21.91           C  
ATOM   2606  C   SER A 331      -6.259  34.844   7.504  1.00 22.80           C  
ATOM   2607  O   SER A 331      -6.270  35.643   8.447  1.00 23.65           O  
ATOM   2608  CB  SER A 331      -8.578  34.737   6.590  1.00 21.97           C  
ATOM   2609  OG  SER A 331      -8.676  33.351   6.834  1.00 24.01           O  
ATOM   2610  N   GLY A 332      -5.513  33.743   7.499  1.00 23.27           N  
ATOM   2611  CA  GLY A 332      -4.798  33.300   8.690  1.00 24.17           C  
ATOM   2612  C   GLY A 332      -5.700  32.627   9.731  1.00 24.93           C  
ATOM   2613  O   GLY A 332      -5.263  32.354  10.849  1.00 24.04           O  
ATOM   2614  N   THR A 333      -6.952  32.356   9.357  1.00 25.86           N  
ATOM   2615  CA  THR A 333      -7.889  31.639  10.218  1.00 27.66           C  
ATOM   2616  C   THR A 333      -8.308  30.348   9.531  1.00 29.75           C  
ATOM   2617  O   THR A 333      -7.912  30.076   8.408  1.00 29.52           O  
ATOM   2618  CB  THR A 333      -9.195  32.465  10.484  1.00 26.85           C  
ATOM   2619  OG1 THR A 333      -9.864  32.674   9.239  1.00 27.04           O  
ATOM   2620  CG2 THR A 333      -8.926  33.862  10.945  1.00 25.39           C  
ATOM   2621  N   VAL A 334      -9.167  29.592  10.206  1.00 33.17           N  
ATOM   2622  CA  VAL A 334      -9.831  28.426   9.621  1.00 36.49           C  
ATOM   2623  C   VAL A 334     -11.158  28.789   8.922  1.00 37.91           C  
ATOM   2624  O   VAL A 334     -11.912  27.907   8.518  1.00 38.37           O  
ATOM   2625  CB  VAL A 334     -10.056  27.321  10.693  1.00 36.67           C  
ATOM   2626  CG1 VAL A 334     -10.618  26.054  10.057  1.00 38.11           C  
ATOM   2627  CG2 VAL A 334      -8.728  27.024  11.442  1.00 37.90           C  
ATOM   2628  N   ALA A 335     -11.426  30.086   8.761  1.00 39.73           N  
ATOM   2629  CA  ALA A 335     -12.646  30.556   8.096  1.00 41.02           C  
ATOM   2630  C   ALA A 335     -12.584  30.406   6.566  1.00 42.37           C  
ATOM   2631  O   ALA A 335     -11.555  29.994   6.003  1.00 42.48           O  
ATOM   2632  CB  ALA A 335     -12.942  31.999   8.475  1.00 40.83           C  
ATOM   2633  N   SER A 336     -13.697  30.763   5.918  1.00 43.51           N  
ATOM   2634  CA  SER A 336     -13.903  30.586   4.483  1.00 44.65           C  
ATOM   2635  C   SER A 336     -14.512  31.848   3.842  1.00 45.19           C  
ATOM   2636  O   SER A 336     -15.574  31.781   3.190  1.00 45.08           O  
ATOM   2637  CB  SER A 336     -14.820  29.380   4.229  1.00 44.73           C  
ATOM   2638  OG  SER A 336     -14.120  28.149   4.331  1.00 45.58           O  
ATOM   2639  N   SER A 337     -13.834  32.985   4.034  1.00 45.51           N  
ATOM   2640  CA  SER A 337     -14.235  34.278   3.453  1.00 45.89           C  
ATOM   2641  C   SER A 337     -15.723  34.638   3.651  1.00 46.29           C  
ATOM   2642  O   SER A 337     -16.576  34.418   2.770  1.00 46.87           O  
ATOM   2643  CB  SER A 337     -13.823  34.357   1.974  1.00 45.66           C  
ATOM   2644  OG  SER A 337     -14.139  35.616   1.415  1.00 45.81           O  
ATOM   2645  N   ALA A 348     -10.576  49.037 -13.993  1.00 39.46           N  
ATOM   2646  CA  ALA A 348      -9.520  48.334 -13.264  1.00 39.60           C  
ATOM   2647  C   ALA A 348      -8.395  49.277 -12.813  1.00 39.32           C  
ATOM   2648  O   ALA A 348      -7.921  50.093 -13.608  1.00 39.42           O  
ATOM   2649  CB  ALA A 348      -8.953  47.200 -14.121  1.00 39.83           C  
ATOM   2650  N   PRO A 349      -7.973  49.175 -11.547  1.00 39.02           N  
ATOM   2651  CA  PRO A 349      -6.819  49.947 -11.048  1.00 38.14           C  
ATOM   2652  C   PRO A 349      -5.486  49.297 -11.439  1.00 37.23           C  
ATOM   2653  O   PRO A 349      -5.498  48.222 -12.045  1.00 37.40           O  
ATOM   2654  CB  PRO A 349      -7.000  49.898  -9.530  1.00 38.29           C  
ATOM   2655  CG  PRO A 349      -7.676  48.564  -9.288  1.00 38.94           C  
ATOM   2656  CD  PRO A 349      -8.564  48.318 -10.494  1.00 39.01           C  
ATOM   2657  N   GLU A 350      -4.371  49.948 -11.096  1.00 35.87           N  
ATOM   2658  CA  GLU A 350      -3.032  49.442 -11.370  1.00 34.54           C  
ATOM   2659  C   GLU A 350      -2.888  48.059 -10.733  1.00 33.80           C  
ATOM   2660  O   GLU A 350      -3.420  47.824  -9.648  1.00 33.97           O  
ATOM   2661  CB  GLU A 350      -1.969  50.411 -10.812  1.00 34.73           C  
ATOM   2662  CG  GLU A 350      -0.519  50.075 -11.191  1.00 34.87           C  
ATOM   2663  CD  GLU A 350       0.536  50.927 -10.486  1.00 35.23           C  
ATOM   2664  OE1 GLU A 350       0.172  51.807  -9.678  1.00 34.42           O  
ATOM   2665  OE2 GLU A 350       1.748  50.711 -10.744  1.00 35.41           O  
ATOM   2666  N   GLU A 351      -2.190  47.145 -11.406  1.00 32.24           N  
ATOM   2667  CA  GLU A 351      -2.040  45.788 -10.898  1.00 30.70           C  
ATOM   2668  C   GLU A 351      -0.614  45.561 -10.435  1.00 29.46           C  
ATOM   2669  O   GLU A 351       0.338  45.844 -11.170  1.00 29.42           O  
ATOM   2670  CB  GLU A 351      -2.420  44.750 -11.963  1.00 31.08           C  
ATOM   2671  CG  GLU A 351      -3.885  44.773 -12.394  1.00 33.14           C  
ATOM   2672  CD  GLU A 351      -4.269  43.573 -13.251  1.00 35.77           C  
ATOM   2673  OE1 GLU A 351      -3.430  42.658 -13.395  1.00 37.96           O  
ATOM   2674  OE2 GLU A 351      -5.410  43.533 -13.780  1.00 36.42           O  
ATOM   2675  N   ILE A 352      -0.464  45.078  -9.206  1.00 27.45           N  
ATOM   2676  CA  ILE A 352       0.837  44.633  -8.732  1.00 25.95           C  
ATOM   2677  C   ILE A 352       0.780  43.117  -8.670  1.00 24.81           C  
ATOM   2678  O   ILE A 352       0.026  42.550  -7.882  1.00 24.93           O  
ATOM   2679  CB  ILE A 352       1.198  45.212  -7.326  1.00 25.78           C  
ATOM   2680  CG1 ILE A 352       1.084  46.745  -7.259  1.00 25.71           C  
ATOM   2681  CG2 ILE A 352       2.566  44.684  -6.874  1.00 25.26           C  
ATOM   2682  CD1 ILE A 352       1.337  47.510  -8.564  1.00 26.42           C  
ATOM   2683  N   ILE A 353       1.583  42.467  -9.503  1.00 23.40           N  
ATOM   2684  CA  ILE A 353       1.550  41.025  -9.622  1.00 21.74           C  
ATOM   2685  C   ILE A 353       2.874  40.442  -9.175  1.00 20.94           C  
ATOM   2686  O   ILE A 353       3.888  40.675  -9.806  1.00 20.62           O  
ATOM   2687  CB  ILE A 353       1.299  40.616 -11.079  1.00 21.83           C  
ATOM   2688  CG1 ILE A 353       0.102  41.400 -11.654  1.00 20.71           C  
ATOM   2689  CG2 ILE A 353       1.245  39.093 -11.176  1.00 21.27           C  
ATOM   2690  CD1 ILE A 353      -1.016  40.577 -12.258  1.00 21.46           C  
ATOM   2691  N   ILE A 354       2.847  39.664  -8.102  1.00 19.59           N  
ATOM   2692  CA  ILE A 354       4.039  39.013  -7.621  1.00 19.44           C  
ATOM   2693  C   ILE A 354       4.113  37.599  -8.203  1.00 19.24           C  
ATOM   2694  O   ILE A 354       3.524  36.649  -7.649  1.00 19.23           O  
ATOM   2695  CB  ILE A 354       4.070  39.015  -6.081  1.00 19.20           C  
ATOM   2696  CG1 ILE A 354       3.696  40.403  -5.531  1.00 19.03           C  
ATOM   2697  CG2 ILE A 354       5.448  38.584  -5.586  1.00 20.05           C  
ATOM   2698  CD1 ILE A 354       4.789  41.497  -5.692  1.00 14.50           C  
ATOM   2699  N   ASP A 355       4.802  37.472  -9.341  1.00 18.36           N  
ATOM   2700  CA  ASP A 355       4.903  36.179 -10.037  1.00 17.97           C  
ATOM   2701  C   ASP A 355       6.334  35.822 -10.369  1.00 17.19           C  
ATOM   2702  O   ASP A 355       6.611  35.169 -11.367  1.00 16.77           O  
ATOM   2703  CB  ASP A 355       4.010  36.128 -11.287  1.00 17.93           C  
ATOM   2704  CG  ASP A 355       4.358  37.184 -12.312  1.00 18.78           C  
ATOM   2705  OD1 ASP A 355       5.202  38.067 -12.040  1.00 20.47           O  
ATOM   2706  OD2 ASP A 355       3.817  37.215 -13.442  1.00 23.75           O  
ATOM   2707  N   ARG A 356       7.241  36.272  -9.511  1.00 17.37           N  
ATOM   2708  CA  ARG A 356       8.644  35.910  -9.588  1.00 17.73           C  
ATOM   2709  C   ARG A 356       9.175  35.861  -8.164  1.00 17.52           C  
ATOM   2710  O   ARG A 356       8.482  36.308  -7.260  1.00 18.11           O  
ATOM   2711  CB  ARG A 356       9.423  36.899 -10.470  1.00 18.12           C  
ATOM   2712  CG  ARG A 356       9.150  38.375 -10.240  1.00 20.16           C  
ATOM   2713  CD  ARG A 356       9.999  39.042  -9.117  1.00 25.53           C  
ATOM   2714  NE  ARG A 356      11.313  38.422  -8.831  1.00 25.86           N  
ATOM   2715  CZ  ARG A 356      12.446  38.788  -9.404  1.00 28.72           C  
ATOM   2716  NH1 ARG A 356      12.452  39.743 -10.330  1.00 29.92           N  
ATOM   2717  NH2 ARG A 356      13.581  38.194  -9.066  1.00 31.89           N  
ATOM   2718  N   PRO A 357      10.374  35.315  -7.941  1.00 16.92           N  
ATOM   2719  CA  PRO A 357      10.871  35.165  -6.572  1.00 17.05           C  
ATOM   2720  C   PRO A 357      10.895  36.494  -5.785  1.00 17.92           C  
ATOM   2721  O   PRO A 357      11.189  37.530  -6.356  1.00 18.61           O  
ATOM   2722  CB  PRO A 357      12.263  34.569  -6.767  1.00 16.47           C  
ATOM   2723  CG  PRO A 357      12.139  33.840  -8.104  1.00 16.45           C  
ATOM   2724  CD  PRO A 357      11.333  34.781  -8.940  1.00 16.54           C  
ATOM   2725  N   PHE A 358      10.567  36.448  -4.493  1.00 17.71           N  
ATOM   2726  CA  PHE A 358      10.477  37.641  -3.689  1.00 18.52           C  
ATOM   2727  C   PHE A 358      10.995  37.383  -2.258  1.00 19.45           C  
ATOM   2728  O   PHE A 358      11.055  36.245  -1.799  1.00 19.75           O  
ATOM   2729  CB  PHE A 358       9.014  38.155  -3.675  1.00 17.43           C  
ATOM   2730  CG  PHE A 358       8.015  37.150  -3.135  1.00 17.00           C  
ATOM   2731  CD1 PHE A 358       7.684  37.138  -1.785  1.00 16.47           C  
ATOM   2732  CD2 PHE A 358       7.409  36.223  -3.972  1.00 15.52           C  
ATOM   2733  CE1 PHE A 358       6.774  36.235  -1.270  1.00 13.50           C  
ATOM   2734  CE2 PHE A 358       6.500  35.306  -3.469  1.00 15.74           C  
ATOM   2735  CZ  PHE A 358       6.176  35.322  -2.114  1.00 16.67           C  
ATOM   2736  N   LEU A 359      11.394  38.452  -1.577  1.00 20.37           N  
ATOM   2737  CA  LEU A 359      11.660  38.421  -0.137  1.00 20.90           C  
ATOM   2738  C   LEU A 359      10.433  38.907   0.590  1.00 21.34           C  
ATOM   2739  O   LEU A 359       9.710  39.781   0.100  1.00 21.40           O  
ATOM   2740  CB  LEU A 359      12.809  39.358   0.208  1.00 21.08           C  
ATOM   2741  CG  LEU A 359      14.134  38.907  -0.404  1.00 23.27           C  
ATOM   2742  CD1 LEU A 359      15.082  40.094  -0.611  1.00 25.07           C  
ATOM   2743  CD2 LEU A 359      14.781  37.817   0.480  1.00 23.91           C  
ATOM   2744  N   PHE A 360      10.192  38.341   1.759  1.00 21.35           N  
ATOM   2745  CA  PHE A 360       9.141  38.838   2.626  1.00 20.81           C  
ATOM   2746  C   PHE A 360       9.804  39.165   3.957  1.00 20.94           C  
ATOM   2747  O   PHE A 360      10.816  38.550   4.312  1.00 19.88           O  
ATOM   2748  CB  PHE A 360       8.001  37.821   2.786  1.00 20.78           C  
ATOM   2749  CG  PHE A 360       8.406  36.547   3.467  1.00 20.19           C  
ATOM   2750  CD1 PHE A 360       8.859  35.457   2.720  1.00 21.13           C  
ATOM   2751  CD2 PHE A 360       8.373  36.445   4.852  1.00 18.31           C  
ATOM   2752  CE1 PHE A 360       9.245  34.273   3.352  1.00 19.68           C  
ATOM   2753  CE2 PHE A 360       8.762  35.273   5.480  1.00 17.48           C  
ATOM   2754  CZ  PHE A 360       9.192  34.194   4.736  1.00 17.35           C  
ATOM   2755  N   VAL A 361       9.255  40.163   4.652  1.00 20.06           N  
ATOM   2756  CA  VAL A 361       9.707  40.539   5.975  1.00 19.44           C  
ATOM   2757  C   VAL A 361       8.440  40.706   6.815  1.00 19.16           C  
ATOM   2758  O   VAL A 361       7.518  41.370   6.399  1.00 18.84           O  
ATOM   2759  CB  VAL A 361      10.529  41.877   5.958  1.00 19.89           C  
ATOM   2760  CG1 VAL A 361      10.864  42.357   7.378  1.00 20.28           C  
ATOM   2761  CG2 VAL A 361      11.856  41.728   5.154  1.00 19.05           C  
ATOM   2762  N   VAL A 362       8.393  40.059   7.968  1.00 18.88           N  
ATOM   2763  CA  VAL A 362       7.397  40.356   8.981  1.00 18.73           C  
ATOM   2764  C   VAL A 362       8.037  41.281  10.008  1.00 19.16           C  
ATOM   2765  O   VAL A 362       9.012  40.916  10.660  1.00 18.70           O  
ATOM   2766  CB  VAL A 362       6.844  39.081   9.663  1.00 18.62           C  
ATOM   2767  CG1 VAL A 362       5.753  39.458  10.670  1.00 18.60           C  
ATOM   2768  CG2 VAL A 362       6.312  38.069   8.613  1.00 16.81           C  
ATOM   2769  N   ARG A 363       7.481  42.488  10.121  1.00 20.18           N  
ATOM   2770  CA  ARG A 363       7.968  43.520  11.030  1.00 20.44           C  
ATOM   2771  C   ARG A 363       7.003  43.743  12.167  1.00 20.52           C  
ATOM   2772  O   ARG A 363       5.811  43.862  11.950  1.00 20.17           O  
ATOM   2773  CB  ARG A 363       8.135  44.854  10.297  1.00 20.62           C  
ATOM   2774  CG  ARG A 363       8.836  45.933  11.135  1.00 22.08           C  
ATOM   2775  CD  ARG A 363       9.061  47.254  10.401  1.00 24.21           C  
ATOM   2776  NE  ARG A 363       7.819  47.995  10.235  1.00 24.36           N  
ATOM   2777  CZ  ARG A 363       7.656  49.049   9.445  1.00 25.88           C  
ATOM   2778  NH1 ARG A 363       6.466  49.648   9.387  1.00 22.85           N  
ATOM   2779  NH2 ARG A 363       8.676  49.518   8.722  1.00 26.31           N  
ATOM   2780  N   HIS A 364       7.539  43.831  13.377  1.00 20.93           N  
ATOM   2781  CA  HIS A 364       6.787  44.310  14.518  1.00 21.59           C  
ATOM   2782  C   HIS A 364       6.818  45.848  14.493  1.00 22.02           C  
ATOM   2783  O   HIS A 364       7.820  46.474  14.825  1.00 22.52           O  
ATOM   2784  CB  HIS A 364       7.391  43.747  15.812  1.00 21.11           C  
ATOM   2785  CG  HIS A 364       6.686  44.190  17.061  1.00 21.32           C  
ATOM   2786  ND1 HIS A 364       7.253  45.057  17.968  1.00 19.48           N  
ATOM   2787  CD2 HIS A 364       5.473  43.855  17.569  1.00 22.60           C  
ATOM   2788  CE1 HIS A 364       6.416  45.246  18.975  1.00 21.20           C  
ATOM   2789  NE2 HIS A 364       5.324  44.535  18.753  1.00 20.97           N  
ATOM   2790  N   ASN A 365       5.717  46.451  14.091  1.00 21.97           N  
ATOM   2791  CA  ASN A 365       5.697  47.886  13.830  1.00 22.24           C  
ATOM   2792  C   ASN A 365       6.083  48.890  14.946  1.00 22.21           C  
ATOM   2793  O   ASN A 365       6.754  49.879  14.630  1.00 22.16           O  
ATOM   2794  CB  ASN A 365       4.388  48.279  13.133  1.00 21.90           C  
ATOM   2795  CG  ASN A 365       4.236  47.606  11.773  1.00 22.91           C  
ATOM   2796  OD1 ASN A 365       5.220  47.425  11.037  1.00 24.24           O  
ATOM   2797  ND2 ASN A 365       3.011  47.221  11.435  1.00 21.91           N  
ATOM   2798  N   PRO A 366       5.670  48.687  16.208  1.00 22.01           N  
ATOM   2799  CA  PRO A 366       6.024  49.636  17.277  1.00 22.11           C  
ATOM   2800  C   PRO A 366       7.528  49.691  17.590  1.00 22.23           C  
ATOM   2801  O   PRO A 366       8.027  50.720  18.051  1.00 21.78           O  
ATOM   2802  CB  PRO A 366       5.246  49.119  18.505  1.00 21.93           C  
ATOM   2803  CG  PRO A 366       4.254  48.162  17.987  1.00 22.17           C  
ATOM   2804  CD  PRO A 366       4.819  47.594  16.720  1.00 22.15           C  
ATOM   2805  N   THR A 367       8.242  48.601  17.328  1.00 22.49           N  
ATOM   2806  CA  THR A 367       9.666  48.551  17.631  1.00 22.58           C  
ATOM   2807  C   THR A 367      10.562  48.557  16.412  1.00 22.35           C  
ATOM   2808  O   THR A 367      11.760  48.864  16.521  1.00 21.86           O  
ATOM   2809  CB  THR A 367       9.972  47.309  18.462  1.00 23.02           C  
ATOM   2810  OG1 THR A 367       9.544  46.149  17.732  1.00 23.15           O  
ATOM   2811  CG2 THR A 367       9.111  47.302  19.761  1.00 22.99           C  
ATOM   2812  N   GLY A 368      10.002  48.178  15.263  1.00 21.97           N  
ATOM   2813  CA  GLY A 368      10.796  47.971  14.061  1.00 21.38           C  
ATOM   2814  C   GLY A 368      11.479  46.614  14.020  1.00 21.05           C  
ATOM   2815  O   GLY A 368      12.243  46.312  13.111  1.00 20.58           O  
ATOM   2816  N   THR A 369      11.184  45.774  14.997  1.00 20.85           N  
ATOM   2817  CA  THR A 369      11.801  44.462  15.069  1.00 20.93           C  
ATOM   2818  C   THR A 369      11.434  43.592  13.870  1.00 20.68           C  
ATOM   2819  O   THR A 369      10.261  43.504  13.485  1.00 20.18           O  
ATOM   2820  CB  THR A 369      11.382  43.793  16.386  1.00 21.44           C  
ATOM   2821  OG1 THR A 369      11.866  44.591  17.477  1.00 21.42           O  
ATOM   2822  CG2 THR A 369      12.096  42.442  16.577  1.00 22.40           C  
ATOM   2823  N   VAL A 370      12.456  42.971  13.280  1.00 20.39           N  
ATOM   2824  CA  VAL A 370      12.309  42.048  12.161  1.00 20.03           C  
ATOM   2825  C   VAL A 370      12.080  40.671  12.772  1.00 20.34           C  
ATOM   2826  O   VAL A 370      13.024  40.041  13.251  1.00 20.44           O  
ATOM   2827  CB  VAL A 370      13.623  42.010  11.283  1.00 20.31           C  
ATOM   2828  CG1 VAL A 370      13.527  40.978  10.153  1.00 19.74           C  
ATOM   2829  CG2 VAL A 370      13.934  43.365  10.725  1.00 19.01           C  
ATOM   2830  N   LEU A 371      10.833  40.211  12.769  1.00 20.24           N  
ATOM   2831  CA  LEU A 371      10.485  38.951  13.399  1.00 20.48           C  
ATOM   2832  C   LEU A 371      10.814  37.770  12.508  1.00 20.91           C  
ATOM   2833  O   LEU A 371      11.362  36.773  12.978  1.00 20.69           O  
ATOM   2834  CB  LEU A 371       8.987  38.914  13.752  1.00 20.63           C  
ATOM   2835  CG  LEU A 371       8.517  39.941  14.782  1.00 21.21           C  
ATOM   2836  CD1 LEU A 371       7.033  39.791  15.035  1.00 20.67           C  
ATOM   2837  CD2 LEU A 371       9.321  39.831  16.092  1.00 21.69           C  
ATOM   2838  N   PHE A 372      10.450  37.902  11.228  1.00 20.82           N  
ATOM   2839  CA  PHE A 372      10.625  36.871  10.234  1.00 20.74           C  
ATOM   2840  C   PHE A 372      11.090  37.488   8.932  1.00 21.24           C  
ATOM   2841  O   PHE A 372      10.761  38.640   8.618  1.00 20.29           O  
ATOM   2842  CB  PHE A 372       9.309  36.129   9.971  1.00 20.58           C  
ATOM   2843  CG  PHE A 372       8.752  35.459  11.182  1.00 22.23           C  
ATOM   2844  CD1 PHE A 372       7.715  36.044  11.884  1.00 20.39           C  
ATOM   2845  CD2 PHE A 372       9.308  34.270  11.648  1.00 24.16           C  
ATOM   2846  CE1 PHE A 372       7.223  35.470  13.028  1.00 22.21           C  
ATOM   2847  CE2 PHE A 372       8.805  33.661  12.790  1.00 25.84           C  
ATOM   2848  CZ  PHE A 372       7.755  34.267  13.479  1.00 25.13           C  
ATOM   2849  N   MET A 373      11.777  36.655   8.151  1.00 21.53           N  
ATOM   2850  CA  MET A 373      12.449  37.059   6.943  1.00 22.93           C  
ATOM   2851  C   MET A 373      12.574  35.784   6.105  1.00 22.96           C  
ATOM   2852  O   MET A 373      12.748  34.709   6.646  1.00 23.34           O  
ATOM   2853  CB  MET A 373      13.825  37.553   7.359  1.00 23.12           C  
ATOM   2854  CG  MET A 373      14.688  38.030   6.270  1.00 26.49           C  
ATOM   2855  SD  MET A 373      15.693  39.365   6.834  1.00 27.87           S  
ATOM   2856  CE  MET A 373      15.666  40.381   5.396  1.00 20.88           C  
ATOM   2857  N   GLY A 374      12.483  35.890   4.791  1.00 22.94           N  
ATOM   2858  CA  GLY A 374      12.535  34.703   3.965  1.00 22.41           C  
ATOM   2859  C   GLY A 374      12.632  35.033   2.496  1.00 22.27           C  
ATOM   2860  O   GLY A 374      12.408  36.172   2.102  1.00 21.76           O  
ATOM   2861  N   GLN A 375      13.002  34.036   1.703  1.00 21.61           N  
ATOM   2862  CA  GLN A 375      12.943  34.144   0.264  1.00 22.28           C  
ATOM   2863  C   GLN A 375      12.019  33.066  -0.254  1.00 22.80           C  
ATOM   2864  O   GLN A 375      12.059  31.914   0.193  1.00 22.39           O  
ATOM   2865  CB  GLN A 375      14.317  34.029  -0.393  1.00 22.08           C  
ATOM   2866  CG  GLN A 375      15.195  32.933   0.118  1.00 24.54           C  
ATOM   2867  CD  GLN A 375      16.513  32.868  -0.631  1.00 27.52           C  
ATOM   2868  OE1 GLN A 375      17.275  33.846  -0.648  1.00 26.63           O  
ATOM   2869  NE2 GLN A 375      16.776  31.716  -1.275  1.00 26.41           N  
ATOM   2870  N   VAL A 376      11.158  33.461  -1.182  1.00 22.70           N  
ATOM   2871  CA  VAL A 376      10.282  32.527  -1.830  1.00 22.08           C  
ATOM   2872  C   VAL A 376      10.721  32.439  -3.254  1.00 22.92           C  
ATOM   2873  O   VAL A 376      10.469  33.355  -4.077  1.00 22.94           O  
ATOM   2874  CB  VAL A 376       8.840  32.957  -1.773  1.00 22.14           C  
ATOM   2875  CG1 VAL A 376       7.984  31.935  -2.534  1.00 21.21           C  
ATOM   2876  CG2 VAL A 376       8.394  33.088  -0.327  1.00 20.77           C  
ATOM   2877  N   MET A 377      11.385  31.321  -3.531  1.00 23.43           N  
ATOM   2878  CA  MET A 377      11.899  30.987  -4.842  1.00 24.53           C  
ATOM   2879  C   MET A 377      10.881  30.149  -5.618  1.00 24.65           C  
ATOM   2880  O   MET A 377      10.862  30.187  -6.842  1.00 25.13           O  
ATOM   2881  CB  MET A 377      13.205  30.206  -4.681  1.00 24.67           C  
ATOM   2882  CG  MET A 377      14.271  30.967  -3.949  1.00 27.19           C  
ATOM   2883  SD  MET A 377      14.956  32.341  -4.921  1.00 34.16           S  
ATOM   2884  CE  MET A 377      15.421  31.569  -6.442  1.00 29.61           C  
ATOM   2885  N   GLU A 378      10.065  29.370  -4.918  1.00 24.84           N  
ATOM   2886  CA  GLU A 378       8.950  28.674  -5.564  1.00 25.94           C  
ATOM   2887  C   GLU A 378       7.838  28.328  -4.578  1.00 25.77           C  
ATOM   2888  O   GLU A 378       7.999  27.433  -3.741  1.00 25.49           O  
ATOM   2889  CB  GLU A 378       9.420  27.401  -6.272  1.00 26.21           C  
ATOM   2890  CG  GLU A 378       8.318  26.680  -7.043  1.00 29.25           C  
ATOM   2891  CD  GLU A 378       8.721  25.297  -7.511  1.00 32.15           C  
ATOM   2892  OE1 GLU A 378       9.930  24.989  -7.550  1.00 34.36           O  
ATOM   2893  OE2 GLU A 378       7.824  24.511  -7.846  1.00 34.19           O  
ATOM   2894  N   PRO A 379       6.701  29.011  -4.690  1.00 25.90           N  
ATOM   2895  CA  PRO A 379       5.589  28.774  -3.767  1.00 26.27           C  
ATOM   2896  C   PRO A 379       5.088  27.350  -3.965  1.00 27.15           C  
ATOM   2897  O   PRO A 379       5.262  26.740  -5.026  1.00 27.48           O  
ATOM   2898  CB  PRO A 379       4.534  29.808  -4.195  1.00 25.76           C  
ATOM   2899  CG  PRO A 379       5.287  30.820  -4.973  1.00 25.47           C  
ATOM   2900  CD  PRO A 379       6.382  30.048  -5.688  1.00 25.68           C  
ATOM   2901  OXT PRO A 379       4.521  26.736  -3.056  1.00 28.41           O  
TER    2902      PRO A 379                                                      
ATOM   2903  N   GLU B   3      11.672  19.177  51.058  1.00 36.84           N  
ATOM   2904  CA  GLU B   3      10.680  18.494  50.169  1.00 36.68           C  
ATOM   2905  C   GLU B   3       9.672  19.476  49.542  1.00 36.33           C  
ATOM   2906  O   GLU B   3       8.686  19.064  48.918  1.00 36.30           O  
ATOM   2907  CB  GLU B   3       9.957  17.371  50.937  1.00 36.86           C  
ATOM   2908  CG  GLU B   3      10.407  15.971  50.536  1.00 37.31           C  
ATOM   2909  CD  GLU B   3       9.662  14.872  51.272  1.00 38.64           C  
ATOM   2910  OE1 GLU B   3       8.513  14.559  50.882  1.00 38.99           O  
ATOM   2911  OE2 GLU B   3      10.227  14.312  52.239  1.00 38.81           O  
ATOM   2912  N   SER B   4       9.930  20.772  49.717  1.00 35.91           N  
ATOM   2913  CA  SER B   4       9.100  21.830  49.137  1.00 35.32           C  
ATOM   2914  C   SER B   4       9.852  22.571  48.030  1.00 34.78           C  
ATOM   2915  O   SER B   4      11.081  22.551  47.998  1.00 34.62           O  
ATOM   2916  CB  SER B   4       8.650  22.820  50.219  1.00 35.38           C  
ATOM   2917  OG  SER B   4       7.756  23.788  49.685  1.00 35.35           O  
ATOM   2918  N   CYS B   5       9.102  23.213  47.133  1.00 34.18           N  
ATOM   2919  CA  CYS B   5       9.672  24.006  46.041  1.00 33.54           C  
ATOM   2920  C   CYS B   5       9.678  25.508  46.324  1.00 33.39           C  
ATOM   2921  O   CYS B   5      10.171  26.287  45.502  1.00 33.24           O  
ATOM   2922  CB  CYS B   5       8.921  23.747  44.733  1.00 33.50           C  
ATOM   2923  SG  CYS B   5       9.612  22.429  43.714  1.00 32.19           S  
ATOM   2924  N   LYS B   6       9.120  25.901  47.472  1.00 33.05           N  
ATOM   2925  CA  LYS B   6       9.067  27.303  47.908  1.00 32.86           C  
ATOM   2926  C   LYS B   6      10.427  27.991  47.759  1.00 32.71           C  
ATOM   2927  O   LYS B   6      11.421  27.553  48.353  1.00 32.93           O  
ATOM   2928  CB  LYS B   6       8.587  27.385  49.365  1.00 32.80           C  
ATOM   2929  CG  LYS B   6       7.855  28.678  49.748  1.00 32.97           C  
ATOM   2930  CD  LYS B   6       6.985  28.503  51.016  1.00 33.02           C  
ATOM   2931  CE  LYS B   6       7.822  28.458  52.289  1.00 32.83           C  
ATOM   2932  NZ  LYS B   6       7.003  28.683  53.520  1.00 35.24           N  
ATOM   2933  N   GLY B   7      10.463  29.051  46.949  1.00 32.26           N  
ATOM   2934  CA  GLY B   7      11.686  29.785  46.657  1.00 31.94           C  
ATOM   2935  C   GLY B   7      12.823  29.016  45.991  1.00 31.68           C  
ATOM   2936  O   GLY B   7      13.983  29.403  46.137  1.00 31.55           O  
ATOM   2937  N   ARG B   8      12.500  27.945  45.262  1.00 31.50           N  
ATOM   2938  CA  ARG B   8      13.510  27.061  44.660  1.00 31.45           C  
ATOM   2939  C   ARG B   8      13.341  26.931  43.139  1.00 31.48           C  
ATOM   2940  O   ARG B   8      14.094  26.205  42.481  1.00 31.25           O  
ATOM   2941  CB  ARG B   8      13.449  25.663  45.288  1.00 31.37           C  
ATOM   2942  CG  ARG B   8      14.015  25.544  46.709  1.00 32.23           C  
ATOM   2943  CD  ARG B   8      13.981  24.115  47.302  1.00 33.06           C  
ATOM   2944  NE  ARG B   8      14.730  23.163  46.478  1.00 32.98           N  
ATOM   2945  CZ  ARG B   8      14.291  21.970  46.101  1.00 33.21           C  
ATOM   2946  NH1 ARG B   8      13.100  21.537  46.483  1.00 33.23           N  
ATOM   2947  NH2 ARG B   8      15.047  21.202  45.325  1.00 33.30           N  
ATOM   2948  N   CYS B   9      12.358  27.653  42.600  1.00 31.66           N  
ATOM   2949  CA  CYS B   9      11.873  27.514  41.219  1.00 32.03           C  
ATOM   2950  C   CYS B   9      12.825  28.055  40.152  1.00 31.64           C  
ATOM   2951  O   CYS B   9      12.553  28.001  38.943  1.00 31.65           O  
ATOM   2952  CB  CYS B   9      10.532  28.230  41.104  1.00 32.08           C  
ATOM   2953  SG  CYS B   9       9.287  27.495  42.184  1.00 35.08           S  
ATOM   2954  N   THR B  10      13.958  28.544  40.622  1.00 31.23           N  
ATOM   2955  CA  THR B  10      14.791  29.433  39.863  1.00 30.75           C  
ATOM   2956  C   THR B  10      16.234  28.958  40.024  1.00 30.49           C  
ATOM   2957  O   THR B  10      17.159  29.565  39.496  1.00 29.96           O  
ATOM   2958  CB  THR B  10      14.524  30.858  40.415  1.00 30.92           C  
ATOM   2959  OG1 THR B  10      13.550  31.503  39.587  1.00 31.51           O  
ATOM   2960  CG2 THR B  10      15.726  31.764  40.345  1.00 30.96           C  
ATOM   2961  N   GLU B  11      16.407  27.834  40.719  1.00 30.24           N  
ATOM   2962  CA  GLU B  11      17.733  27.365  41.101  1.00 30.57           C  
ATOM   2963  C   GLU B  11      18.234  26.181  40.284  1.00 30.74           C  
ATOM   2964  O   GLU B  11      19.411  25.824  40.363  1.00 31.14           O  
ATOM   2965  CB  GLU B  11      17.787  27.068  42.605  1.00 30.80           C  
ATOM   2966  CG  GLU B  11      17.290  25.690  43.026  1.00 31.57           C  
ATOM   2967  CD  GLU B  11      17.267  25.509  44.541  1.00 33.05           C  
ATOM   2968  OE1 GLU B  11      17.254  26.533  45.268  1.00 33.20           O  
ATOM   2969  OE2 GLU B  11      17.261  24.342  45.008  1.00 32.63           O  
ATOM   2970  N   GLY B  12      17.347  25.584  39.493  1.00 30.78           N  
ATOM   2971  CA  GLY B  12      17.726  24.487  38.632  1.00 30.48           C  
ATOM   2972  C   GLY B  12      17.791  23.174  39.375  1.00 30.68           C  
ATOM   2973  O   GLY B  12      17.241  23.044  40.477  1.00 30.73           O  
ATOM   2974  N   PHE B  13      18.464  22.203  38.760  1.00 30.29           N  
ATOM   2975  CA  PHE B  13      18.581  20.850  39.294  1.00 29.82           C  
ATOM   2976  C   PHE B  13      19.497  20.865  40.505  1.00 29.89           C  
ATOM   2977  O   PHE B  13      20.537  21.514  40.492  1.00 29.57           O  
ATOM   2978  CB  PHE B  13      19.118  19.884  38.224  1.00 29.30           C  
ATOM   2979  CG  PHE B  13      19.353  18.489  38.726  1.00 28.63           C  
ATOM   2980  CD1 PHE B  13      18.308  17.581  38.812  1.00 27.80           C  
ATOM   2981  CD2 PHE B  13      20.624  18.084  39.127  1.00 29.29           C  
ATOM   2982  CE1 PHE B  13      18.519  16.285  39.289  1.00 27.46           C  
ATOM   2983  CE2 PHE B  13      20.848  16.787  39.601  1.00 28.76           C  
ATOM   2984  CZ  PHE B  13      19.788  15.886  39.676  1.00 27.79           C  
ATOM   2985  N   ASN B  14      19.097  20.136  41.542  1.00 30.05           N  
ATOM   2986  CA  ASN B  14      19.841  20.066  42.790  1.00 30.09           C  
ATOM   2987  C   ASN B  14      19.926  18.611  43.237  1.00 30.42           C  
ATOM   2988  O   ASN B  14      18.976  18.072  43.806  1.00 30.40           O  
ATOM   2989  CB  ASN B  14      19.161  20.936  43.850  1.00 29.80           C  
ATOM   2990  CG  ASN B  14      20.081  21.280  45.014  1.00 29.78           C  
ATOM   2991  OD1 ASN B  14      20.928  20.485  45.415  1.00 27.97           O  
ATOM   2992  ND2 ASN B  14      19.899  22.473  45.573  1.00 29.78           N  
ATOM   2993  N   VAL B  15      21.068  17.984  42.956  1.00 31.02           N  
ATOM   2994  CA  VAL B  15      21.298  16.559  43.236  1.00 31.38           C  
ATOM   2995  C   VAL B  15      21.180  16.224  44.726  1.00 31.78           C  
ATOM   2996  O   VAL B  15      20.837  15.093  45.092  1.00 31.95           O  
ATOM   2997  CB  VAL B  15      22.672  16.071  42.659  1.00 31.35           C  
ATOM   2998  CG1 VAL B  15      23.861  16.672  43.414  1.00 31.23           C  
ATOM   2999  CG2 VAL B  15      22.756  14.549  42.617  1.00 31.38           C  
ATOM   3000  N   ASP B  16      21.451  17.217  45.571  1.00 31.93           N  
ATOM   3001  CA  ASP B  16      21.419  17.029  47.017  1.00 32.25           C  
ATOM   3002  C   ASP B  16      19.998  17.034  47.584  1.00 32.30           C  
ATOM   3003  O   ASP B  16      19.755  16.440  48.635  1.00 32.50           O  
ATOM   3004  CB  ASP B  16      22.292  18.079  47.724  1.00 32.19           C  
ATOM   3005  CG  ASP B  16      23.770  17.977  47.338  1.00 32.48           C  
ATOM   3006  OD1 ASP B  16      24.383  16.900  47.540  1.00 32.00           O  
ATOM   3007  OD2 ASP B  16      24.398  18.929  46.827  1.00 31.83           O  
ATOM   3008  N   LYS B  17      19.067  17.693  46.891  1.00 32.35           N  
ATOM   3009  CA  LYS B  17      17.680  17.789  47.367  1.00 32.44           C  
ATOM   3010  C   LYS B  17      16.876  16.542  47.032  1.00 32.39           C  
ATOM   3011  O   LYS B  17      17.151  15.871  46.041  1.00 32.30           O  
ATOM   3012  CB  LYS B  17      16.975  19.042  46.837  1.00 32.13           C  
ATOM   3013  CG  LYS B  17      17.637  20.374  47.216  1.00 32.42           C  
ATOM   3014  CD  LYS B  17      17.716  20.609  48.728  1.00 32.88           C  
ATOM   3015  CE  LYS B  17      18.671  21.766  49.066  1.00 32.76           C  
ATOM   3016  NZ  LYS B  17      18.941  21.892  50.543  1.00 32.21           N  
ATOM   3017  N   LYS B  18      15.886  16.239  47.871  1.00 32.52           N  
ATOM   3018  CA  LYS B  18      15.124  14.991  47.766  1.00 32.56           C  
ATOM   3019  C   LYS B  18      14.127  14.973  46.606  1.00 32.35           C  
ATOM   3020  O   LYS B  18      13.775  13.906  46.109  1.00 32.42           O  
ATOM   3021  CB  LYS B  18      14.431  14.664  49.097  1.00 32.54           C  
ATOM   3022  CG  LYS B  18      15.392  14.172  50.174  1.00 32.53           C  
ATOM   3023  CD  LYS B  18      14.660  13.562  51.372  1.00 33.39           C  
ATOM   3024  CE  LYS B  18      14.258  14.619  52.401  1.00 33.21           C  
ATOM   3025  NZ  LYS B  18      15.425  15.226  53.103  1.00 33.00           N  
ATOM   3026  N   CYS B  19      13.683  16.157  46.191  1.00 32.27           N  
ATOM   3027  CA  CYS B  19      12.813  16.329  45.024  1.00 32.18           C  
ATOM   3028  C   CYS B  19      13.170  17.632  44.299  1.00 31.77           C  
ATOM   3029  O   CYS B  19      13.693  18.569  44.910  1.00 31.83           O  
ATOM   3030  CB  CYS B  19      11.342  16.318  45.436  1.00 32.35           C  
ATOM   3031  SG  CYS B  19      10.906  17.623  46.608  1.00 34.01           S  
ATOM   3032  N   GLN B  20      12.879  17.686  42.999  1.00 31.41           N  
ATOM   3033  CA  GLN B  20      13.392  18.741  42.116  1.00 30.73           C  
ATOM   3034  C   GLN B  20      12.359  19.803  41.777  1.00 30.66           C  
ATOM   3035  O   GLN B  20      11.157  19.601  41.972  1.00 30.34           O  
ATOM   3036  CB  GLN B  20      13.949  18.131  40.827  1.00 30.39           C  
ATOM   3037  CG  GLN B  20      15.117  17.183  41.028  1.00 29.73           C  
ATOM   3038  CD  GLN B  20      16.272  17.823  41.783  1.00 29.89           C  
ATOM   3039  OE1 GLN B  20      16.604  18.996  41.551  1.00 28.88           O  
ATOM   3040  NE2 GLN B  20      16.883  17.059  42.697  1.00 27.81           N  
ATOM   3041  N   CYS B  21      12.841  20.929  41.247  1.00 30.69           N  
ATOM   3042  CA  CYS B  21      11.993  22.088  40.966  1.00 30.56           C  
ATOM   3043  C   CYS B  21      12.309  22.735  39.625  1.00 29.91           C  
ATOM   3044  O   CYS B  21      11.777  23.800  39.299  1.00 30.02           O  
ATOM   3045  CB  CYS B  21      12.139  23.125  42.079  1.00 30.83           C  
ATOM   3046  SG  CYS B  21      11.649  22.524  43.700  1.00 32.80           S  
ATOM   3047  N   ASP B  22      13.180  22.089  38.856  1.00 29.42           N  
ATOM   3048  CA  ASP B  22      13.605  22.603  37.550  1.00 28.76           C  
ATOM   3049  C   ASP B  22      12.501  22.438  36.495  1.00 28.38           C  
ATOM   3050  O   ASP B  22      11.599  21.621  36.666  1.00 27.98           O  
ATOM   3051  CB  ASP B  22      14.879  21.888  37.108  1.00 28.81           C  
ATOM   3052  CG  ASP B  22      14.624  20.445  36.699  1.00 28.83           C  
ATOM   3053  OD1 ASP B  22      14.446  19.596  37.607  1.00 28.16           O  
ATOM   3054  OD2 ASP B  22      14.575  20.074  35.499  1.00 27.21           O  
ATOM   3055  N   GLU B  23      12.590  23.198  35.403  1.00 28.08           N  
ATOM   3056  CA  GLU B  23      11.550  23.198  34.371  1.00 27.99           C  
ATOM   3057  C   GLU B  23      11.271  21.831  33.707  1.00 27.34           C  
ATOM   3058  O   GLU B  23      10.209  21.629  33.140  1.00 27.87           O  
ATOM   3059  CB  GLU B  23      11.840  24.265  33.316  1.00 28.40           C  
ATOM   3060  CG  GLU B  23      11.503  25.687  33.750  1.00 30.73           C  
ATOM   3061  CD  GLU B  23      11.736  26.713  32.649  1.00 34.71           C  
ATOM   3062  OE1 GLU B  23      10.800  26.965  31.859  1.00 35.94           O  
ATOM   3063  OE2 GLU B  23      12.855  27.271  32.567  1.00 36.44           O  
ATOM   3064  N   LEU B  24      12.201  20.888  33.785  1.00 26.65           N  
ATOM   3065  CA  LEU B  24      11.968  19.589  33.166  1.00 26.25           C  
ATOM   3066  C   LEU B  24      11.656  18.456  34.149  1.00 26.60           C  
ATOM   3067  O   LEU B  24      11.536  17.302  33.731  1.00 26.51           O  
ATOM   3068  CB  LEU B  24      13.153  19.200  32.262  1.00 26.09           C  
ATOM   3069  CG  LEU B  24      13.598  20.149  31.144  1.00 24.67           C  
ATOM   3070  CD1 LEU B  24      14.847  19.629  30.462  1.00 23.30           C  
ATOM   3071  CD2 LEU B  24      12.494  20.272  30.142  1.00 25.04           C  
ATOM   3072  N   CYS B  25      11.490  18.772  35.438  1.00 26.82           N  
ATOM   3073  CA  CYS B  25      11.401  17.723  36.465  1.00 27.16           C  
ATOM   3074  C   CYS B  25      10.290  16.701  36.226  1.00 27.10           C  
ATOM   3075  O   CYS B  25      10.432  15.542  36.630  1.00 27.47           O  
ATOM   3076  CB  CYS B  25      11.282  18.301  37.888  1.00 27.46           C  
ATOM   3077  SG  CYS B  25       9.788  19.248  38.208  1.00 26.76           S  
ATOM   3078  N   SER B  26       9.199  17.123  35.587  1.00 26.94           N  
ATOM   3079  CA  SER B  26       8.093  16.213  35.283  1.00 27.40           C  
ATOM   3080  C   SER B  26       8.552  15.076  34.364  1.00 27.19           C  
ATOM   3081  O   SER B  26       8.119  13.943  34.522  1.00 27.18           O  
ATOM   3082  CB  SER B  26       6.892  16.960  34.685  1.00 27.29           C  
ATOM   3083  OG  SER B  26       7.209  17.438  33.388  1.00 29.61           O  
ATOM   3084  N   TYR B  27       9.458  15.387  33.434  1.00 26.89           N  
ATOM   3085  CA  TYR B  27      10.043  14.396  32.538  1.00 26.71           C  
ATOM   3086  C   TYR B  27      10.921  13.397  33.288  1.00 26.54           C  
ATOM   3087  O   TYR B  27      11.298  12.347  32.752  1.00 26.63           O  
ATOM   3088  CB  TYR B  27      10.866  15.095  31.445  1.00 26.58           C  
ATOM   3089  CG  TYR B  27      10.032  15.892  30.459  1.00 27.58           C  
ATOM   3090  CD1 TYR B  27      10.052  17.283  30.471  1.00 28.09           C  
ATOM   3091  CD2 TYR B  27       9.215  15.254  29.516  1.00 28.20           C  
ATOM   3092  CE1 TYR B  27       9.295  18.027  29.563  1.00 28.50           C  
ATOM   3093  CE2 TYR B  27       8.453  15.987  28.607  1.00 28.06           C  
ATOM   3094  CZ  TYR B  27       8.499  17.375  28.640  1.00 29.03           C  
ATOM   3095  OH  TYR B  27       7.760  18.118  27.753  1.00 29.49           O  
ATOM   3096  N   TYR B  28      11.258  13.733  34.524  1.00 26.33           N  
ATOM   3097  CA  TYR B  28      12.099  12.868  35.336  1.00 26.30           C  
ATOM   3098  C   TYR B  28      11.339  12.328  36.540  1.00 26.83           C  
ATOM   3099  O   TYR B  28      11.924  11.678  37.403  1.00 26.57           O  
ATOM   3100  CB  TYR B  28      13.383  13.610  35.725  1.00 25.98           C  
ATOM   3101  CG  TYR B  28      14.235  13.846  34.506  1.00 24.90           C  
ATOM   3102  CD1 TYR B  28      14.204  15.061  33.829  1.00 23.91           C  
ATOM   3103  CD2 TYR B  28      15.005  12.818  33.978  1.00 24.88           C  
ATOM   3104  CE1 TYR B  28      14.967  15.263  32.681  1.00 24.24           C  
ATOM   3105  CE2 TYR B  28      15.752  13.002  32.842  1.00 24.61           C  
ATOM   3106  CZ  TYR B  28      15.731  14.222  32.198  1.00 23.26           C  
ATOM   3107  OH  TYR B  28      16.497  14.368  31.079  1.00 24.45           O  
ATOM   3108  N   GLN B  29      10.030  12.593  36.570  1.00 27.28           N  
ATOM   3109  CA  GLN B  29       9.143  12.129  37.638  1.00 28.34           C  
ATOM   3110  C   GLN B  29       9.734  12.435  39.020  1.00 28.67           C  
ATOM   3111  O   GLN B  29       9.763  11.568  39.897  1.00 28.64           O  
ATOM   3112  CB  GLN B  29       8.854  10.620  37.487  1.00 28.58           C  
ATOM   3113  CG  GLN B  29       8.225  10.202  36.142  1.00 28.77           C  
ATOM   3114  CD  GLN B  29       9.233  10.090  35.004  1.00 30.03           C  
ATOM   3115  OE1 GLN B  29      10.375   9.659  35.202  1.00 29.72           O  
ATOM   3116  NE2 GLN B  29       8.809  10.480  33.805  1.00 30.23           N  
ATOM   3117  N   SER B  30      10.204  13.672  39.194  1.00 29.32           N  
ATOM   3118  CA  SER B  30      10.956  14.072  40.382  1.00 29.94           C  
ATOM   3119  C   SER B  30      10.470  15.378  41.014  1.00 30.38           C  
ATOM   3120  O   SER B  30      11.055  15.845  41.990  1.00 30.15           O  
ATOM   3121  CB  SER B  30      12.456  14.174  40.055  1.00 30.08           C  
ATOM   3122  OG  SER B  30      12.734  15.305  39.241  1.00 30.33           O  
ATOM   3123  N   CYS B  31       9.414  15.962  40.448  1.00 31.02           N  
ATOM   3124  CA  CYS B  31       8.843  17.209  40.955  1.00 31.75           C  
ATOM   3125  C   CYS B  31       8.317  17.034  42.384  1.00 32.35           C  
ATOM   3126  O   CYS B  31       7.602  16.074  42.669  1.00 32.12           O  
ATOM   3127  CB  CYS B  31       7.689  17.687  40.055  1.00 31.55           C  
ATOM   3128  SG  CYS B  31       8.088  18.101  38.334  1.00 31.80           S  
ATOM   3129  N   CYS B  32       8.690  17.955  43.274  1.00 33.30           N  
ATOM   3130  CA  CYS B  32       8.018  18.106  44.564  1.00 34.30           C  
ATOM   3131  C   CYS B  32       6.531  18.344  44.287  1.00 34.80           C  
ATOM   3132  O   CYS B  32       6.182  18.953  43.270  1.00 34.97           O  
ATOM   3133  CB  CYS B  32       8.590  19.288  45.346  1.00 34.26           C  
ATOM   3134  SG  CYS B  32      10.390  19.291  45.572  1.00 35.53           S  
ATOM   3135  N   THR B  33       5.664  17.861  45.181  1.00 35.46           N  
ATOM   3136  CA  THR B  33       4.208  17.906  44.976  1.00 35.87           C  
ATOM   3137  C   THR B  33       3.629  19.321  44.846  1.00 36.02           C  
ATOM   3138  O   THR B  33       2.551  19.505  44.266  1.00 35.86           O  
ATOM   3139  CB  THR B  33       3.467  17.131  46.094  1.00 36.11           C  
ATOM   3140  OG1 THR B  33       4.208  15.951  46.438  1.00 36.47           O  
ATOM   3141  CG2 THR B  33       2.148  16.568  45.554  1.00 36.33           C  
ATOM   3142  N   ASP B  34       4.345  20.307  45.386  1.00 36.28           N  
ATOM   3143  CA  ASP B  34       3.956  21.710  45.267  1.00 36.61           C  
ATOM   3144  C   ASP B  34       4.710  22.483  44.167  1.00 36.73           C  
ATOM   3145  O   ASP B  34       4.689  23.718  44.147  1.00 36.87           O  
ATOM   3146  CB  ASP B  34       4.074  22.423  46.626  1.00 36.67           C  
ATOM   3147  CG  ASP B  34       5.524  22.589  47.101  1.00 37.06           C  
ATOM   3148  OD1 ASP B  34       6.473  22.486  46.286  1.00 36.71           O  
ATOM   3149  OD2 ASP B  34       5.802  22.847  48.295  1.00 37.56           O  
ATOM   3150  N   TYR B  35       5.374  21.761  43.261  1.00 36.88           N  
ATOM   3151  CA  TYR B  35       6.055  22.389  42.126  1.00 36.82           C  
ATOM   3152  C   TYR B  35       5.089  23.275  41.346  1.00 36.74           C  
ATOM   3153  O   TYR B  35       5.401  24.422  41.043  1.00 36.95           O  
ATOM   3154  CB  TYR B  35       6.675  21.346  41.181  1.00 36.88           C  
ATOM   3155  CG  TYR B  35       7.152  21.948  39.866  1.00 37.55           C  
ATOM   3156  CD1 TYR B  35       8.430  22.500  39.757  1.00 38.94           C  
ATOM   3157  CD2 TYR B  35       6.317  21.992  38.745  1.00 37.29           C  
ATOM   3158  CE1 TYR B  35       8.872  23.076  38.558  1.00 40.12           C  
ATOM   3159  CE2 TYR B  35       6.746  22.564  37.543  1.00 38.51           C  
ATOM   3160  CZ  TYR B  35       8.024  23.102  37.459  1.00 39.43           C  
ATOM   3161  OH  TYR B  35       8.466  23.675  36.294  1.00 38.78           O  
ATOM   3162  N   THR B  36       3.920  22.727  41.032  1.00 36.72           N  
ATOM   3163  CA  THR B  36       2.930  23.391  40.195  1.00 36.78           C  
ATOM   3164  C   THR B  36       2.494  24.735  40.779  1.00 36.83           C  
ATOM   3165  O   THR B  36       2.503  25.750  40.083  1.00 37.07           O  
ATOM   3166  CB  THR B  36       1.712  22.459  39.999  1.00 37.01           C  
ATOM   3167  OG1 THR B  36       2.142  21.225  39.411  1.00 36.48           O  
ATOM   3168  CG2 THR B  36       0.731  23.032  38.965  1.00 37.35           C  
ATOM   3169  N   ALA B  37       2.135  24.726  42.061  1.00 36.59           N  
ATOM   3170  CA  ALA B  37       1.618  25.906  42.750  1.00 36.47           C  
ATOM   3171  C   ALA B  37       2.688  26.945  43.124  1.00 36.31           C  
ATOM   3172  O   ALA B  37       2.369  28.124  43.320  1.00 36.33           O  
ATOM   3173  CB  ALA B  37       0.826  25.483  43.988  1.00 36.31           C  
ATOM   3174  N   GLU B  38       3.942  26.508  43.241  1.00 36.06           N  
ATOM   3175  CA  GLU B  38       5.046  27.420  43.546  1.00 35.86           C  
ATOM   3176  C   GLU B  38       5.661  27.980  42.262  1.00 35.89           C  
ATOM   3177  O   GLU B  38       5.788  29.200  42.104  1.00 35.68           O  
ATOM   3178  CB  GLU B  38       6.124  26.727  44.389  1.00 35.87           C  
ATOM   3179  CG  GLU B  38       5.721  26.386  45.819  1.00 35.51           C  
ATOM   3180  CD  GLU B  38       5.505  27.606  46.704  1.00 35.89           C  
ATOM   3181  OE1 GLU B  38       6.241  28.607  46.547  1.00 36.30           O  
ATOM   3182  OE2 GLU B  38       4.600  27.559  47.566  1.00 33.84           O  
ATOM   3183  N   CYS B  39       6.015  27.073  41.350  1.00 35.97           N  
ATOM   3184  CA  CYS B  39       6.730  27.397  40.121  1.00 35.89           C  
ATOM   3185  C   CYS B  39       5.779  27.583  38.945  1.00 36.27           C  
ATOM   3186  O   CYS B  39       5.739  28.650  38.333  1.00 36.52           O  
ATOM   3187  CB  CYS B  39       7.744  26.295  39.814  1.00 35.99           C  
ATOM   3188  SG  CYS B  39       8.724  25.780  41.254  1.00 35.16           S  
TER    3189      CYS B  39                                                      
HETATM 3190  O   HOH A2001      12.260  54.423  21.222  1.00 51.68           O  
HETATM 3191  O   HOH A2002      24.267  45.213   8.894  1.00 40.37           O  
HETATM 3192  O   HOH A2003      20.976  44.327   9.111  1.00 40.96           O  
HETATM 3193  O   HOH A2004      23.947  44.154  15.514  1.00 33.35           O  
HETATM 3194  O   HOH A2005      25.923  38.328   6.955  1.00 32.34           O  
HETATM 3195  O   HOH A2006      21.104  27.663   4.275  1.00 39.76           O  
HETATM 3196  O   HOH A2007      24.100  28.418  -2.195  1.00 51.28           O  
HETATM 3197  O   HOH A2008      18.378  26.847   3.996  1.00 40.18           O  
HETATM 3198  O   HOH A2009      16.367  26.362   2.470  1.00 48.98           O  
HETATM 3199  O   HOH A2010      38.813  32.167  25.794  1.00 45.02           O  
HETATM 3200  O   HOH A2011      36.198  38.888  19.676  1.00 50.07           O  
HETATM 3201  O   HOH A2012      38.544  35.564  18.174  1.00 51.44           O  
HETATM 3202  O   HOH A2013      32.638  38.032  16.253  1.00 36.06           O  
HETATM 3203  O   HOH A2014      32.051  32.045  19.942  1.00 30.91           O  
HETATM 3204  O   HOH A2015      29.560  44.598  22.168  1.00 48.13           O  
HETATM 3205  O   HOH A2016      31.076  44.970  17.462  1.00 49.62           O  
HETATM 3206  O   HOH A2017      21.196  44.295  30.878  1.00 42.97           O  
HETATM 3207  O   HOH A2018      26.108  47.085  25.097  1.00 45.91           O  
HETATM 3208  O   HOH A2019      19.709  47.071  33.224  1.00 48.36           O  
HETATM 3209  O   HOH A2020     -11.242  36.056 -10.416  1.00 44.02           O  
HETATM 3210  O   HOH A2021      -9.011  39.611  -9.134  1.00 53.39           O  
HETATM 3211  O   HOH A2022      11.234  45.144  30.694  1.00 58.12           O  
HETATM 3212  O   HOH A2023       8.802  22.991 -14.414  1.00 43.80           O  
HETATM 3213  O   HOH A2024      -4.094  26.919 -14.053  1.00 43.57           O  
HETATM 3214  O   HOH A2025       4.398  34.811  22.073  1.00 60.16           O  
HETATM 3215  O   HOH A2026      -3.092  30.644  14.162  1.00 46.23           O  
HETATM 3216  O   HOH A2027      -1.017  39.895  14.126  1.00 49.62           O  
HETATM 3217  O   HOH A2028      12.047  33.223  19.958  1.00 59.19           O  
HETATM 3218  O   HOH A2029      23.356  20.302  38.061  1.00 59.52           O  
HETATM 3219  O   HOH A2030      24.523  22.350  39.375  1.00 45.46           O  
HETATM 3220  O   HOH A2031      23.241  27.975  39.133  1.00 51.89           O  
HETATM 3221  O   HOH A2032      26.732  33.409  39.487  1.00 52.71           O  
HETATM 3222  O   HOH A2033      30.448  27.953  41.730  1.00 53.13           O  
HETATM 3223  O   HOH A2034      13.880  16.466  10.685  1.00 55.53           O  
HETATM 3224  O   HOH A2035      14.892  25.035  35.585  1.00 39.35           O  
HETATM 3225  O   HOH A2036      16.804  28.228  28.039  1.00 35.59           O  
HETATM 3226  O   HOH A2037      23.378  21.210  34.516  1.00 34.67           O  
HETATM 3227  O   HOH A2038      17.054  23.686  35.020  1.00 42.06           O  
HETATM 3228  O   HOH A2039      17.021  12.086  29.398  1.00 42.66           O  
HETATM 3229  O   HOH A2040      21.793  12.812  23.789  1.00 34.81           O  
HETATM 3230  O   HOH A2041      20.244   3.369  31.847  1.00 49.41           O  
HETATM 3231  O   HOH A2042      18.294   5.897  24.707  1.00 49.26           O  
HETATM 3232  O   HOH A2043       6.477  12.176  28.921  1.00 50.10           O  
HETATM 3233  O   HOH A2044      10.146   8.388  26.568  1.00 43.15           O  
HETATM 3234  O   HOH A2045      13.245  10.844  31.697  1.00 40.79           O  
HETATM 3235  O   HOH A2046       8.808  14.096  21.650  1.00 54.29           O  
HETATM 3236  O   HOH A2047      10.155  12.584  19.431  1.00 44.73           O  
HETATM 3237  O   HOH A2048       9.679  19.245  18.316  1.00 38.39           O  
HETATM 3238  O   HOH A2049       2.361  27.326  23.525  1.00 57.18           O  
HETATM 3239  O   HOH A2050       8.976  20.161  13.287  1.00 56.62           O  
HETATM 3240  O   HOH A2051       7.498  15.739  19.151  1.00 54.67           O  
HETATM 3241  O   HOH A2052      17.286  18.368  13.573  1.00 44.87           O  
HETATM 3242  O   HOH A2053      17.250  15.761  12.992  1.00 32.66           O  
HETATM 3243  O   HOH A2054      13.627  10.291  13.505  1.00 41.83           O  
HETATM 3244  O   HOH A2055      19.453  10.444  18.733  1.00 47.80           O  
HETATM 3245  O   HOH A2056      24.128  10.212  15.953  1.00 34.32           O  
HETATM 3246  O   HOH A2057      23.053   8.837  18.233  1.00 47.82           O  
HETATM 3247  O   HOH A2058      28.811  14.009  20.091  1.00 46.12           O  
HETATM 3248  O   HOH A2059      27.485  16.190  19.753  1.00 52.34           O  
HETATM 3249  O   HOH A2060      -1.818  33.981   6.678  1.00 31.80           O  
HETATM 3250  O   HOH A2061      -3.396  32.648  12.783  1.00 37.39           O  
HETATM 3251  O   HOH A2062      -3.976  41.767   3.187  1.00 39.58           O  
HETATM 3252  O   HOH A2063      -5.378  46.254   4.696  1.00 50.83           O  
HETATM 3253  O   HOH A2064     -10.821  35.194   3.253  1.00 46.19           O  
HETATM 3254  O   HOH A2065      -7.769  35.690  -3.010  1.00 29.92           O  
HETATM 3255  O   HOH A2066     -17.540  35.424  -2.472  1.00 59.73           O  
HETATM 3256  O   HOH A2067     -10.717  33.244  -9.074  1.00 34.91           O  
HETATM 3257  O   HOH A2068     -10.218  40.160  -5.433  1.00 41.02           O  
HETATM 3258  O   HOH A2069      -8.766  36.911  -9.113  1.00 34.79           O  
HETATM 3259  O   HOH A2070      -1.228  37.023 -13.314  1.00 45.29           O  
HETATM 3260  O   HOH A2071       1.532  35.532 -13.431  1.00 41.25           O  
HETATM 3261  O   HOH A2072      10.399  24.057 -12.692  1.00 43.40           O  
HETATM 3262  O   HOH A2073       9.058  26.085 -17.926  1.00 41.70           O  
HETATM 3263  O   HOH A2074       6.305  23.926 -15.375  1.00 32.27           O  
HETATM 3264  O   HOH A2075       3.526  24.359  -8.973  1.00 34.16           O  
HETATM 3265  O   HOH A2076      -1.658  28.440 -14.199  1.00 36.32           O  
HETATM 3266  O   HOH A2077      -5.628  35.038  -8.331  1.00 29.88           O  
HETATM 3267  O   HOH A2078     -10.823  42.790  -3.054  1.00 41.10           O  
HETATM 3268  O   HOH A2079      -1.453  50.341  -3.094  1.00 49.71           O  
HETATM 3269  O   HOH A2080       5.937  50.565   1.016  1.00 51.53           O  
HETATM 3270  O   HOH A2081      16.262  54.332  -2.771  1.00 50.21           O  
HETATM 3271  O   HOH A2082      13.719  57.240  -9.827  1.00 52.37           O  
HETATM 3272  O   HOH A2083      -0.080  48.882   3.016  1.00 47.70           O  
HETATM 3273  O   HOH A2084      -4.256  43.517   5.005  1.00 33.01           O  
HETATM 3274  O   HOH A2085       0.805  35.288   7.475  1.00 27.11           O  
HETATM 3275  O   HOH A2086      -3.216  43.862  16.465  1.00 38.26           O  
HETATM 3276  O   HOH A2087      -0.882  42.635  13.833  1.00 35.46           O  
HETATM 3277  O   HOH A2088       6.001  46.960 -16.199  1.00 39.25           O  
HETATM 3278  O   HOH A2089      14.652  45.304 -11.298  1.00 46.93           O  
HETATM 3279  O   HOH A2090      10.977  42.641 -16.169  1.00 54.85           O  
HETATM 3280  O   HOH A2091       9.373  50.300  12.355  1.00 53.27           O  
HETATM 3281  O   HOH A2092      14.036  49.874   0.824  1.00 45.62           O  
HETATM 3282  O   HOH A2093       8.544  53.152   2.741  1.00 52.05           O  
HETATM 3283  O   HOH A2094      -7.706  28.706  -2.081  1.00 51.51           O  
HETATM 3284  O   HOH A2095      -4.842  27.324   1.989  1.00 45.08           O  
HETATM 3285  O   HOH A2096       1.049  29.183  -4.176  1.00 26.72           O  
HETATM 3286  O   HOH A2097      -0.084  27.123   0.489  1.00 34.19           O  
HETATM 3287  O   HOH A2098       9.788  25.070   2.795  1.00 49.07           O  
HETATM 3288  O   HOH A2099      12.612  25.768   3.403  1.00 49.20           O  
HETATM 3289  O   HOH A2100      16.503  17.543  10.208  1.00 36.28           O  
HETATM 3290  O   HOH A2101      18.642  24.720   6.026  1.00 41.97           O  
HETATM 3291  O   HOH A2102      14.810  22.563   5.923  1.00 40.16           O  
HETATM 3292  O   HOH A2103      21.374  24.994   7.549  1.00 38.13           O  
HETATM 3293  O   HOH A2104      26.878  21.344  12.529  1.00 27.62           O  
HETATM 3294  O   HOH A2105      25.510  25.289   9.255  1.00 35.82           O  
HETATM 3295  O   HOH A2106      24.916  23.407  15.076  1.00 35.06           O  
HETATM 3296  O   HOH A2107      34.126  26.516  15.092  1.00 36.86           O  
HETATM 3297  O   HOH A2108      31.825  27.959   8.697  1.00 48.56           O  
HETATM 3298  O   HOH A2109      34.849  33.893  11.453  1.00 51.91           O  
HETATM 3299  O   HOH A2110      29.487  28.660   4.989  1.00 52.38           O  
HETATM 3300  O   HOH A2111      30.295  39.829  12.520  1.00 49.12           O  
HETATM 3301  O   HOH A2112      37.242  33.044  14.191  1.00 44.80           O  
HETATM 3302  O   HOH A2113      37.760  29.311  17.048  1.00 50.57           O  
HETATM 3303  O   HOH A2114      34.697  20.680  18.202  1.00 47.17           O  
HETATM 3304  O   HOH A2115      37.085  30.585  23.963  1.00 38.28           O  
HETATM 3305  O   HOH A2116      35.294  23.784  26.761  1.00 38.51           O  
HETATM 3306  O   HOH A2117      37.218  32.415  31.425  1.00 40.10           O  
HETATM 3307  O   HOH A2118      30.473  24.781  37.647  1.00 50.55           O  
HETATM 3308  O   HOH A2119      28.001  19.526  23.794  1.00 34.72           O  
HETATM 3309  O   HOH A2120      29.650  17.443  21.709  1.00 54.63           O  
HETATM 3310  O   HOH A2121      30.673  18.039  19.355  1.00 53.57           O  
HETATM 3311  O   HOH A2122      30.432  21.614  18.047  1.00 39.47           O  
HETATM 3312  O   HOH A2123      27.994  18.076  17.759  1.00 39.97           O  
HETATM 3313  O   HOH A2124      27.039  21.522  15.171  1.00 42.53           O  
HETATM 3314  O   HOH A2125      -0.707  28.844   2.252  1.00 41.00           O  
HETATM 3315  O   HOH A2126      -4.959  29.741   8.270  1.00 36.85           O  
HETATM 3316  O   HOH A2127      -7.874  37.950   8.076  1.00 53.03           O  
HETATM 3317  O   HOH A2128      -9.970  51.561 -12.966  1.00 55.40           O  
HETATM 3318  O   HOH A2129      15.295  35.779  -8.598  1.00 48.78           O  
HETATM 3319  O   HOH A2130       3.077  44.814  20.429  1.00 44.06           O  
HETATM 3320  O   HOH A2131      13.113  30.409  -8.420  1.00 38.09           O  
HETATM 3321  O   HOH A2132       5.261  24.730  -7.090  1.00 44.47           O  
HETATM 3322  O   HOH A2133       2.031  26.920  -3.691  1.00 41.53           O  
HETATM 3323  O   HOH A2134       4.064  27.002  -0.435  1.00 45.67           O  
HETATM 3324  O   HOH B2001      10.768  27.614  36.954  1.00 47.16           O  
HETATM 3325  O   HOH B2002      22.144  22.915  38.727  1.00 42.46           O  
HETATM 3326  O   HOH B2003      15.659  21.849  33.662  1.00 33.74           O  
CONECT 2923 3046                                                                
CONECT 2953 3188                                                                
CONECT 3031 3134                                                                
CONECT 3046 2923                                                                
CONECT 3077 3128                                                                
CONECT 3128 3077                                                                
CONECT 3134 3031                                                                
CONECT 3188 2953                                                                
MASTER      321    0    0   14   15    0    0    6 3324    2    8   34          
END                                                                             
