# Supplementary material for: Epitope Prediction Based on Random Peptide Library Screening: Benchmark Dataset and Prediction Tools Evaluation
Source: Molecules. 2011 Jun 16;16(6):4971–93. doi: 10.3390/molecules16064971 (PMC6264216; doi:10.3390/molecules16064971)
Supplement: Supplementary file 1 [file molecules-16-04971-s001.zip › supplementary materials/datasets/MS00041/1OC0_B.pdb]

HEADER    HYDROLASE/INHIBITOR                     03-FEB-03   1OC0              
TITLE     PLASMINOGEN ACTIVATOR INHIBITOR-1 COMPLEX WITH SOMATOMEDIN            
TITLE    2 B DOMAIN OF VITRONECTIN                                              
ATOM   2903  N   GLU B   3      11.672  19.177  51.058  1.00 36.84           N  
ATOM   2904  CA  GLU B   3      10.680  18.494  50.169  1.00 36.68           C  
ATOM   2905  C   GLU B   3       9.672  19.476  49.542  1.00 36.33           C  
ATOM   2906  O   GLU B   3       8.686  19.064  48.918  1.00 36.30           O  
ATOM   2907  CB  GLU B   3       9.957  17.371  50.937  1.00 36.86           C  
ATOM   2908  CG  GLU B   3      10.407  15.971  50.536  1.00 37.31           C  
ATOM   2909  CD  GLU B   3       9.662  14.872  51.272  1.00 38.64           C  
ATOM   2910  OE1 GLU B   3       8.513  14.559  50.882  1.00 38.99           O  
ATOM   2911  OE2 GLU B   3      10.227  14.312  52.239  1.00 38.81           O  
ATOM   2912  N   SER B   4       9.930  20.772  49.717  1.00 35.91           N  
ATOM   2913  CA  SER B   4       9.100  21.830  49.137  1.00 35.32           C  
ATOM   2914  C   SER B   4       9.852  22.571  48.030  1.00 34.78           C  
ATOM   2915  O   SER B   4      11.081  22.551  47.998  1.00 34.62           O  
ATOM   2916  CB  SER B   4       8.650  22.820  50.219  1.00 35.38           C  
ATOM   2917  OG  SER B   4       7.756  23.788  49.685  1.00 35.35           O  
ATOM   2918  N   CYS B   5       9.102  23.213  47.133  1.00 34.18           N  
ATOM   2919  CA  CYS B   5       9.672  24.006  46.041  1.00 33.54           C  
ATOM   2920  C   CYS B   5       9.678  25.508  46.324  1.00 33.39           C  
ATOM   2921  O   CYS B   5      10.171  26.287  45.502  1.00 33.24           O  
ATOM   2922  CB  CYS B   5       8.921  23.747  44.733  1.00 33.50           C  
ATOM   2923  SG  CYS B   5       9.612  22.429  43.714  1.00 32.19           S  
ATOM   2924  N   LYS B   6       9.120  25.901  47.472  1.00 33.05           N  
ATOM   2925  CA  LYS B   6       9.067  27.303  47.908  1.00 32.86           C  
ATOM   2926  C   LYS B   6      10.427  27.991  47.759  1.00 32.71           C  
ATOM   2927  O   LYS B   6      11.421  27.553  48.353  1.00 32.93           O  
ATOM   2928  CB  LYS B   6       8.587  27.385  49.365  1.00 32.80           C  
ATOM   2929  CG  LYS B   6       7.855  28.678  49.748  1.00 32.97           C  
ATOM   2930  CD  LYS B   6       6.985  28.503  51.016  1.00 33.02           C  
ATOM   2931  CE  LYS B   6       7.822  28.458  52.289  1.00 32.83           C  
ATOM   2932  NZ  LYS B   6       7.003  28.683  53.520  1.00 35.24           N  
ATOM   2933  N   GLY B   7      10.463  29.051  46.949  1.00 32.26           N  
ATOM   2934  CA  GLY B   7      11.686  29.785  46.657  1.00 31.94           C  
ATOM   2935  C   GLY B   7      12.823  29.016  45.991  1.00 31.68           C  
ATOM   2936  O   GLY B   7      13.983  29.403  46.137  1.00 31.55           O  
ATOM   2937  N   ARG B   8      12.500  27.945  45.262  1.00 31.50           N  
ATOM   2938  CA  ARG B   8      13.510  27.061  44.660  1.00 31.45           C  
ATOM   2939  C   ARG B   8      13.341  26.931  43.139  1.00 31.48           C  
ATOM   2940  O   ARG B   8      14.094  26.205  42.481  1.00 31.25           O  
ATOM   2941  CB  ARG B   8      13.449  25.663  45.288  1.00 31.37           C  
ATOM   2942  CG  ARG B   8      14.015  25.544  46.709  1.00 32.23           C  
ATOM   2943  CD  ARG B   8      13.981  24.115  47.302  1.00 33.06           C  
ATOM   2944  NE  ARG B   8      14.730  23.163  46.478  1.00 32.98           N  
ATOM   2945  CZ  ARG B   8      14.291  21.970  46.101  1.00 33.21           C  
ATOM   2946  NH1 ARG B   8      13.100  21.537  46.483  1.00 33.23           N  
ATOM   2947  NH2 ARG B   8      15.047  21.202  45.325  1.00 33.30           N  
ATOM   2948  N   CYS B   9      12.358  27.653  42.600  1.00 31.66           N  
ATOM   2949  CA  CYS B   9      11.873  27.514  41.219  1.00 32.03           C  
ATOM   2950  C   CYS B   9      12.825  28.055  40.152  1.00 31.64           C  
ATOM   2951  O   CYS B   9      12.553  28.001  38.943  1.00 31.65           O  
ATOM   2952  CB  CYS B   9      10.532  28.230  41.104  1.00 32.08           C  
ATOM   2953  SG  CYS B   9       9.287  27.495  42.184  1.00 35.08           S  
ATOM   2954  N   THR B  10      13.958  28.544  40.622  1.00 31.23           N  
ATOM   2955  CA  THR B  10      14.791  29.433  39.863  1.00 30.75           C  
ATOM   2956  C   THR B  10      16.234  28.958  40.024  1.00 30.49           C  
ATOM   2957  O   THR B  10      17.159  29.565  39.496  1.00 29.96           O  
ATOM   2958  CB  THR B  10      14.524  30.858  40.415  1.00 30.92           C  
ATOM   2959  OG1 THR B  10      13.550  31.503  39.587  1.00 31.51           O  
ATOM   2960  CG2 THR B  10      15.726  31.764  40.345  1.00 30.96           C  
ATOM   2961  N   GLU B  11      16.407  27.834  40.719  1.00 30.24           N  
ATOM   2962  CA  GLU B  11      17.733  27.365  41.101  1.00 30.57           C  
ATOM   2963  C   GLU B  11      18.234  26.181  40.284  1.00 30.74           C  
ATOM   2964  O   GLU B  11      19.411  25.824  40.363  1.00 31.14           O  
ATOM   2965  CB  GLU B  11      17.787  27.068  42.605  1.00 30.80           C  
ATOM   2966  CG  GLU B  11      17.290  25.690  43.026  1.00 31.57           C  
ATOM   2967  CD  GLU B  11      17.267  25.509  44.541  1.00 33.05           C  
ATOM   2968  OE1 GLU B  11      17.254  26.533  45.268  1.00 33.20           O  
ATOM   2969  OE2 GLU B  11      17.261  24.342  45.008  1.00 32.63           O  
ATOM   2970  N   GLY B  12      17.347  25.584  39.493  1.00 30.78           N  
ATOM   2971  CA  GLY B  12      17.726  24.487  38.632  1.00 30.48           C  
ATOM   2972  C   GLY B  12      17.791  23.174  39.375  1.00 30.68           C  
ATOM   2973  O   GLY B  12      17.241  23.044  40.477  1.00 30.73           O  
ATOM   2974  N   PHE B  13      18.464  22.203  38.760  1.00 30.29           N  
ATOM   2975  CA  PHE B  13      18.581  20.850  39.294  1.00 29.82           C  
ATOM   2976  C   PHE B  13      19.497  20.865  40.505  1.00 29.89           C  
ATOM   2977  O   PHE B  13      20.537  21.514  40.492  1.00 29.57           O  
ATOM   2978  CB  PHE B  13      19.118  19.884  38.224  1.00 29.30           C  
ATOM   2979  CG  PHE B  13      19.353  18.489  38.726  1.00 28.63           C  
ATOM   2980  CD1 PHE B  13      18.308  17.581  38.812  1.00 27.80           C  
ATOM   2981  CD2 PHE B  13      20.624  18.084  39.127  1.00 29.29           C  
ATOM   2982  CE1 PHE B  13      18.519  16.285  39.289  1.00 27.46           C  
ATOM   2983  CE2 PHE B  13      20.848  16.787  39.601  1.00 28.76           C  
ATOM   2984  CZ  PHE B  13      19.788  15.886  39.676  1.00 27.79           C  
ATOM   2985  N   ASN B  14      19.097  20.136  41.542  1.00 30.05           N  
ATOM   2986  CA  ASN B  14      19.841  20.066  42.790  1.00 30.09           C  
ATOM   2987  C   ASN B  14      19.926  18.611  43.237  1.00 30.42           C  
ATOM   2988  O   ASN B  14      18.976  18.072  43.806  1.00 30.40           O  
ATOM   2989  CB  ASN B  14      19.161  20.936  43.850  1.00 29.80           C  
ATOM   2990  CG  ASN B  14      20.081  21.280  45.014  1.00 29.78           C  
ATOM   2991  OD1 ASN B  14      20.928  20.485  45.415  1.00 27.97           O  
ATOM   2992  ND2 ASN B  14      19.899  22.473  45.573  1.00 29.78           N  
ATOM   2993  N   VAL B  15      21.068  17.984  42.956  1.00 31.02           N  
ATOM   2994  CA  VAL B  15      21.298  16.559  43.236  1.00 31.38           C  
ATOM   2995  C   VAL B  15      21.180  16.224  44.726  1.00 31.78           C  
ATOM   2996  O   VAL B  15      20.837  15.093  45.092  1.00 31.95           O  
ATOM   2997  CB  VAL B  15      22.672  16.071  42.659  1.00 31.35           C  
ATOM   2998  CG1 VAL B  15      23.861  16.672  43.414  1.00 31.23           C  
ATOM   2999  CG2 VAL B  15      22.756  14.549  42.617  1.00 31.38           C  
ATOM   3000  N   ASP B  16      21.451  17.217  45.571  1.00 31.93           N  
ATOM   3001  CA  ASP B  16      21.419  17.029  47.017  1.00 32.25           C  
ATOM   3002  C   ASP B  16      19.998  17.034  47.584  1.00 32.30           C  
ATOM   3003  O   ASP B  16      19.755  16.440  48.635  1.00 32.50           O  
ATOM   3004  CB  ASP B  16      22.292  18.079  47.724  1.00 32.19           C  
ATOM   3005  CG  ASP B  16      23.770  17.977  47.338  1.00 32.48           C  
ATOM   3006  OD1 ASP B  16      24.383  16.900  47.540  1.00 32.00           O  
ATOM   3007  OD2 ASP B  16      24.398  18.929  46.827  1.00 31.83           O  
ATOM   3008  N   LYS B  17      19.067  17.693  46.891  1.00 32.35           N  
ATOM   3009  CA  LYS B  17      17.680  17.789  47.367  1.00 32.44           C  
ATOM   3010  C   LYS B  17      16.876  16.542  47.032  1.00 32.39           C  
ATOM   3011  O   LYS B  17      17.151  15.871  46.041  1.00 32.30           O  
ATOM   3012  CB  LYS B  17      16.975  19.042  46.837  1.00 32.13           C  
ATOM   3013  CG  LYS B  17      17.637  20.374  47.216  1.00 32.42           C  
ATOM   3014  CD  LYS B  17      17.716  20.609  48.728  1.00 32.88           C  
ATOM   3015  CE  LYS B  17      18.671  21.766  49.066  1.00 32.76           C  
ATOM   3016  NZ  LYS B  17      18.941  21.892  50.543  1.00 32.21           N  
ATOM   3017  N   LYS B  18      15.886  16.239  47.871  1.00 32.52           N  
ATOM   3018  CA  LYS B  18      15.124  14.991  47.766  1.00 32.56           C  
ATOM   3019  C   LYS B  18      14.127  14.973  46.606  1.00 32.35           C  
ATOM   3020  O   LYS B  18      13.775  13.906  46.109  1.00 32.42           O  
ATOM   3021  CB  LYS B  18      14.431  14.664  49.097  1.00 32.54           C  
ATOM   3022  CG  LYS B  18      15.392  14.172  50.174  1.00 32.53           C  
ATOM   3023  CD  LYS B  18      14.660  13.562  51.372  1.00 33.39           C  
ATOM   3024  CE  LYS B  18      14.258  14.619  52.401  1.00 33.21           C  
ATOM   3025  NZ  LYS B  18      15.425  15.226  53.103  1.00 33.00           N  
ATOM   3026  N   CYS B  19      13.683  16.157  46.191  1.00 32.27           N  
ATOM   3027  CA  CYS B  19      12.813  16.329  45.024  1.00 32.18           C  
ATOM   3028  C   CYS B  19      13.170  17.632  44.299  1.00 31.77           C  
ATOM   3029  O   CYS B  19      13.693  18.569  44.910  1.00 31.83           O  
ATOM   3030  CB  CYS B  19      11.342  16.318  45.436  1.00 32.35           C  
ATOM   3031  SG  CYS B  19      10.906  17.623  46.608  1.00 34.01           S  
ATOM   3032  N   GLN B  20      12.879  17.686  42.999  1.00 31.41           N  
ATOM   3033  CA  GLN B  20      13.392  18.741  42.116  1.00 30.73           C  
ATOM   3034  C   GLN B  20      12.359  19.803  41.777  1.00 30.66           C  
ATOM   3035  O   GLN B  20      11.157  19.601  41.972  1.00 30.34           O  
ATOM   3036  CB  GLN B  20      13.949  18.131  40.827  1.00 30.39           C  
ATOM   3037  CG  GLN B  20      15.117  17.183  41.028  1.00 29.73           C  
ATOM   3038  CD  GLN B  20      16.272  17.823  41.783  1.00 29.89           C  
ATOM   3039  OE1 GLN B  20      16.604  18.996  41.551  1.00 28.88           O  
ATOM   3040  NE2 GLN B  20      16.883  17.059  42.697  1.00 27.81           N  
ATOM   3041  N   CYS B  21      12.841  20.929  41.247  1.00 30.69           N  
ATOM   3042  CA  CYS B  21      11.993  22.088  40.966  1.00 30.56           C  
ATOM   3043  C   CYS B  21      12.309  22.735  39.625  1.00 29.91           C  
ATOM   3044  O   CYS B  21      11.777  23.800  39.299  1.00 30.02           O  
ATOM   3045  CB  CYS B  21      12.139  23.125  42.079  1.00 30.83           C  
ATOM   3046  SG  CYS B  21      11.649  22.524  43.700  1.00 32.80           S  
ATOM   3047  N   ASP B  22      13.180  22.089  38.856  1.00 29.42           N  
ATOM   3048  CA  ASP B  22      13.605  22.603  37.550  1.00 28.76           C  
ATOM   3049  C   ASP B  22      12.501  22.438  36.495  1.00 28.38           C  
ATOM   3050  O   ASP B  22      11.599  21.621  36.666  1.00 27.98           O  
ATOM   3051  CB  ASP B  22      14.879  21.888  37.108  1.00 28.81           C  
ATOM   3052  CG  ASP B  22      14.624  20.445  36.699  1.00 28.83           C  
ATOM   3053  OD1 ASP B  22      14.446  19.596  37.607  1.00 28.16           O  
ATOM   3054  OD2 ASP B  22      14.575  20.074  35.499  1.00 27.21           O  
ATOM   3055  N   GLU B  23      12.590  23.198  35.403  1.00 28.08           N  
ATOM   3056  CA  GLU B  23      11.550  23.198  34.371  1.00 27.99           C  
ATOM   3057  C   GLU B  23      11.271  21.831  33.707  1.00 27.34           C  
ATOM   3058  O   GLU B  23      10.209  21.629  33.140  1.00 27.87           O  
ATOM   3059  CB  GLU B  23      11.840  24.265  33.316  1.00 28.40           C  
ATOM   3060  CG  GLU B  23      11.503  25.687  33.750  1.00 30.73           C  
ATOM   3061  CD  GLU B  23      11.736  26.713  32.649  1.00 34.71           C  
ATOM   3062  OE1 GLU B  23      10.800  26.965  31.859  1.00 35.94           O  
ATOM   3063  OE2 GLU B  23      12.855  27.271  32.567  1.00 36.44           O  
ATOM   3064  N   LEU B  24      12.201  20.888  33.785  1.00 26.65           N  
ATOM   3065  CA  LEU B  24      11.968  19.589  33.166  1.00 26.25           C  
ATOM   3066  C   LEU B  24      11.656  18.456  34.149  1.00 26.60           C  
ATOM   3067  O   LEU B  24      11.536  17.302  33.731  1.00 26.51           O  
ATOM   3068  CB  LEU B  24      13.153  19.200  32.262  1.00 26.09           C  
ATOM   3069  CG  LEU B  24      13.598  20.149  31.144  1.00 24.67           C  
ATOM   3070  CD1 LEU B  24      14.847  19.629  30.462  1.00 23.30           C  
ATOM   3071  CD2 LEU B  24      12.494  20.272  30.142  1.00 25.04           C  
ATOM   3072  N   CYS B  25      11.490  18.772  35.438  1.00 26.82           N  
ATOM   3073  CA  CYS B  25      11.401  17.723  36.465  1.00 27.16           C  
ATOM   3074  C   CYS B  25      10.290  16.701  36.226  1.00 27.10           C  
ATOM   3075  O   CYS B  25      10.432  15.542  36.630  1.00 27.47           O  
ATOM   3076  CB  CYS B  25      11.282  18.301  37.888  1.00 27.46           C  
ATOM   3077  SG  CYS B  25       9.788  19.248  38.208  1.00 26.76           S  
ATOM   3078  N   SER B  26       9.199  17.123  35.587  1.00 26.94           N  
ATOM   3079  CA  SER B  26       8.093  16.213  35.283  1.00 27.40           C  
ATOM   3080  C   SER B  26       8.552  15.076  34.364  1.00 27.19           C  
ATOM   3081  O   SER B  26       8.119  13.943  34.522  1.00 27.18           O  
ATOM   3082  CB  SER B  26       6.892  16.960  34.685  1.00 27.29           C  
ATOM   3083  OG  SER B  26       7.209  17.438  33.388  1.00 29.61           O  
ATOM   3084  N   TYR B  27       9.458  15.387  33.434  1.00 26.89           N  
ATOM   3085  CA  TYR B  27      10.043  14.396  32.538  1.00 26.71           C  
ATOM   3086  C   TYR B  27      10.921  13.397  33.288  1.00 26.54           C  
ATOM   3087  O   TYR B  27      11.298  12.347  32.752  1.00 26.63           O  
ATOM   3088  CB  TYR B  27      10.866  15.095  31.445  1.00 26.58           C  
ATOM   3089  CG  TYR B  27      10.032  15.892  30.459  1.00 27.58           C  
ATOM   3090  CD1 TYR B  27      10.052  17.283  30.471  1.00 28.09           C  
ATOM   3091  CD2 TYR B  27       9.215  15.254  29.516  1.00 28.20           C  
ATOM   3092  CE1 TYR B  27       9.295  18.027  29.563  1.00 28.50           C  
ATOM   3093  CE2 TYR B  27       8.453  15.987  28.607  1.00 28.06           C  
ATOM   3094  CZ  TYR B  27       8.499  17.375  28.640  1.00 29.03           C  
ATOM   3095  OH  TYR B  27       7.760  18.118  27.753  1.00 29.49           O  
ATOM   3096  N   TYR B  28      11.258  13.733  34.524  1.00 26.33           N  
ATOM   3097  CA  TYR B  28      12.099  12.868  35.336  1.00 26.30           C  
ATOM   3098  C   TYR B  28      11.339  12.328  36.540  1.00 26.83           C  
ATOM   3099  O   TYR B  28      11.924  11.678  37.403  1.00 26.57           O  
ATOM   3100  CB  TYR B  28      13.383  13.610  35.725  1.00 25.98           C  
ATOM   3101  CG  TYR B  28      14.235  13.846  34.506  1.00 24.90           C  
ATOM   3102  CD1 TYR B  28      14.204  15.061  33.829  1.00 23.91           C  
ATOM   3103  CD2 TYR B  28      15.005  12.818  33.978  1.00 24.88           C  
ATOM   3104  CE1 TYR B  28      14.967  15.263  32.681  1.00 24.24           C  
ATOM   3105  CE2 TYR B  28      15.752  13.002  32.842  1.00 24.61           C  
ATOM   3106  CZ  TYR B  28      15.731  14.222  32.198  1.00 23.26           C  
ATOM   3107  OH  TYR B  28      16.497  14.368  31.079  1.00 24.45           O  
ATOM   3108  N   GLN B  29      10.030  12.593  36.570  1.00 27.28           N  
ATOM   3109  CA  GLN B  29       9.143  12.129  37.638  1.00 28.34           C  
ATOM   3110  C   GLN B  29       9.734  12.435  39.020  1.00 28.67           C  
ATOM   3111  O   GLN B  29       9.763  11.568  39.897  1.00 28.64           O  
ATOM   3112  CB  GLN B  29       8.854  10.620  37.487  1.00 28.58           C  
ATOM   3113  CG  GLN B  29       8.225  10.202  36.142  1.00 28.77           C  
ATOM   3114  CD  GLN B  29       9.233  10.090  35.004  1.00 30.03           C  
ATOM   3115  OE1 GLN B  29      10.375   9.659  35.202  1.00 29.72           O  
ATOM   3116  NE2 GLN B  29       8.809  10.480  33.805  1.00 30.23           N  
ATOM   3117  N   SER B  30      10.204  13.672  39.194  1.00 29.32           N  
ATOM   3118  CA  SER B  30      10.956  14.072  40.382  1.00 29.94           C  
ATOM   3119  C   SER B  30      10.470  15.378  41.014  1.00 30.38           C  
ATOM   3120  O   SER B  30      11.055  15.845  41.990  1.00 30.15           O  
ATOM   3121  CB  SER B  30      12.456  14.174  40.055  1.00 30.08           C  
ATOM   3122  OG  SER B  30      12.734  15.305  39.241  1.00 30.33           O  
ATOM   3123  N   CYS B  31       9.414  15.962  40.448  1.00 31.02           N  
ATOM   3124  CA  CYS B  31       8.843  17.209  40.955  1.00 31.75           C  
ATOM   3125  C   CYS B  31       8.317  17.034  42.384  1.00 32.35           C  
ATOM   3126  O   CYS B  31       7.602  16.074  42.669  1.00 32.12           O  
ATOM   3127  CB  CYS B  31       7.689  17.687  40.055  1.00 31.55           C  
ATOM   3128  SG  CYS B  31       8.088  18.101  38.334  1.00 31.80           S  
ATOM   3129  N   CYS B  32       8.690  17.955  43.274  1.00 33.30           N  
ATOM   3130  CA  CYS B  32       8.018  18.106  44.564  1.00 34.30           C  
ATOM   3131  C   CYS B  32       6.531  18.344  44.287  1.00 34.80           C  
ATOM   3132  O   CYS B  32       6.182  18.953  43.270  1.00 34.97           O  
ATOM   3133  CB  CYS B  32       8.590  19.288  45.346  1.00 34.26           C  
ATOM   3134  SG  CYS B  32      10.390  19.291  45.572  1.00 35.53           S  
ATOM   3135  N   THR B  33       5.664  17.861  45.181  1.00 35.46           N  
ATOM   3136  CA  THR B  33       4.208  17.906  44.976  1.00 35.87           C  
ATOM   3137  C   THR B  33       3.629  19.321  44.846  1.00 36.02           C  
ATOM   3138  O   THR B  33       2.551  19.505  44.266  1.00 35.86           O  
ATOM   3139  CB  THR B  33       3.467  17.131  46.094  1.00 36.11           C  
ATOM   3140  OG1 THR B  33       4.208  15.951  46.438  1.00 36.47           O  
ATOM   3141  CG2 THR B  33       2.148  16.568  45.554  1.00 36.33           C  
ATOM   3142  N   ASP B  34       4.345  20.307  45.386  1.00 36.28           N  
ATOM   3143  CA  ASP B  34       3.956  21.710  45.267  1.00 36.61           C  
ATOM   3144  C   ASP B  34       4.710  22.483  44.167  1.00 36.73           C  
ATOM   3145  O   ASP B  34       4.689  23.718  44.147  1.00 36.87           O  
ATOM   3146  CB  ASP B  34       4.074  22.423  46.626  1.00 36.67           C  
ATOM   3147  CG  ASP B  34       5.524  22.589  47.101  1.00 37.06           C  
ATOM   3148  OD1 ASP B  34       6.473  22.486  46.286  1.00 36.71           O  
ATOM   3149  OD2 ASP B  34       5.802  22.847  48.295  1.00 37.56           O  
ATOM   3150  N   TYR B  35       5.374  21.761  43.261  1.00 36.88           N  
ATOM   3151  CA  TYR B  35       6.055  22.389  42.126  1.00 36.82           C  
ATOM   3152  C   TYR B  35       5.089  23.275  41.346  1.00 36.74           C  
ATOM   3153  O   TYR B  35       5.401  24.422  41.043  1.00 36.95           O  
ATOM   3154  CB  TYR B  35       6.675  21.346  41.181  1.00 36.88           C  
ATOM   3155  CG  TYR B  35       7.152  21.948  39.866  1.00 37.55           C  
ATOM   3156  CD1 TYR B  35       8.430  22.500  39.757  1.00 38.94           C  
ATOM   3157  CD2 TYR B  35       6.317  21.992  38.745  1.00 37.29           C  
ATOM   3158  CE1 TYR B  35       8.872  23.076  38.558  1.00 40.12           C  
ATOM   3159  CE2 TYR B  35       6.746  22.564  37.543  1.00 38.51           C  
ATOM   3160  CZ  TYR B  35       8.024  23.102  37.459  1.00 39.43           C  
ATOM   3161  OH  TYR B  35       8.466  23.675  36.294  1.00 38.78           O  
ATOM   3162  N   THR B  36       3.920  22.727  41.032  1.00 36.72           N  
ATOM   3163  CA  THR B  36       2.930  23.391  40.195  1.00 36.78           C  
ATOM   3164  C   THR B  36       2.494  24.735  40.779  1.00 36.83           C  
ATOM   3165  O   THR B  36       2.503  25.750  40.083  1.00 37.07           O  
ATOM   3166  CB  THR B  36       1.712  22.459  39.999  1.00 37.01           C  
ATOM   3167  OG1 THR B  36       2.142  21.225  39.411  1.00 36.48           O  
ATOM   3168  CG2 THR B  36       0.731  23.032  38.965  1.00 37.35           C  
ATOM   3169  N   ALA B  37       2.135  24.726  42.061  1.00 36.59           N  
ATOM   3170  CA  ALA B  37       1.618  25.906  42.750  1.00 36.47           C  
ATOM   3171  C   ALA B  37       2.688  26.945  43.124  1.00 36.31           C  
ATOM   3172  O   ALA B  37       2.369  28.124  43.320  1.00 36.33           O  
ATOM   3173  CB  ALA B  37       0.826  25.483  43.988  1.00 36.31           C  
ATOM   3174  N   GLU B  38       3.942  26.508  43.241  1.00 36.06           N  
ATOM   3175  CA  GLU B  38       5.046  27.420  43.546  1.00 35.86           C  
ATOM   3176  C   GLU B  38       5.661  27.980  42.262  1.00 35.89           C  
ATOM   3177  O   GLU B  38       5.788  29.200  42.104  1.00 35.68           O  
ATOM   3178  CB  GLU B  38       6.124  26.727  44.389  1.00 35.87           C  
ATOM   3179  CG  GLU B  38       5.721  26.386  45.819  1.00 35.51           C  
ATOM   3180  CD  GLU B  38       5.505  27.606  46.704  1.00 35.89           C  
ATOM   3181  OE1 GLU B  38       6.241  28.607  46.547  1.00 36.30           O  
ATOM   3182  OE2 GLU B  38       4.600  27.559  47.566  1.00 33.84           O  
ATOM   3183  N   CYS B  39       6.015  27.073  41.350  1.00 35.97           N  
ATOM   3184  CA  CYS B  39       6.730  27.397  40.121  1.00 35.89           C  
ATOM   3185  C   CYS B  39       5.779  27.583  38.945  1.00 36.27           C  
ATOM   3186  O   CYS B  39       5.739  28.650  38.333  1.00 36.52           O  
ATOM   3187  CB  CYS B  39       7.744  26.295  39.814  1.00 35.99           C  
ATOM   3188  SG  CYS B  39       8.724  25.780  41.254  1.00 35.16           S  
TER    3189      CYS B  39                                                      
MASTER      321    0    0   14   15    0    0    6 3324    2    8   34          
END                                                                             
