# Supplementary material for: Epitope Prediction Based on Random Peptide Library Screening: Benchmark Dataset and Prediction Tools Evaluation
Source: Molecules. 2011 Jun 16;16(6):4971–93. doi: 10.3390/molecules16064971 (PMC6264216; doi:10.3390/molecules16064971)
Supplement: Supplementary file 1 [file molecules-16-04971-s001.zip › supplementary materials/datasets/MS00041/MS00041.txt]

CDPPCFGWCQDAC(2)
CDVPCFGWCVAWC(12)
CQGGCRVQCFGFC(1)
CTGACPVVCFGFC(1)
ILCFGMC(1)
CEGVCRVSCFGWC(3)
CDVPCFGWCVSWC(1)
CVCFGYCRYEC(1)
CHILCFGYCGDLC(1)
CEGKCVVSCFGFC(1)
