# Supplementary material for: Epitope Prediction Based on Random Peptide Library Screening: Benchmark Dataset and Prediction Tools Evaluation
Source: Molecules. 2011 Jun 16;16(6):4971–93. doi: 10.3390/molecules16064971 (PMC6264216; doi:10.3390/molecules16064971)
Supplement: Supplementary file 1 [file molecules-16-04971-s001.zip › supplementary materials/datasets/MS00047/1HX1.pdb]

HEADER    CHAPERONE/CHAPERONE INHIBITOR           11-JAN-01   1HX1              
TITLE     CRYSTAL STRUCTURE OF A BAG DOMAIN IN COMPLEX WITH THE HSC70           
TITLE    2 ATPASE DOMAIN                                                        
COMPND    MOL_ID: 1;                                                            
COMPND   2 MOLECULE: HEAT SHOCK COGNATE 71 KDA;                                 
COMPND   3 CHAIN: A;                                                            
COMPND   4 FRAGMENT: ATPASE DOMAIN;                                             
COMPND   5 SYNONYM: HSC70;                                                      
COMPND   6 ENGINEERED: YES;                                                     
COMPND   7 MOL_ID: 2;                                                           
COMPND   8 MOLECULE: BAG-FAMILY MOLECULAR CHAPERONE REGULATOR-1;                
COMPND   9 CHAIN: B;                                                            
COMPND  10 FRAGMENT: BAG DOMAIN;                                                
COMPND  11 SYNONYM: BAG-1;                                                      
COMPND  12 ENGINEERED: YES                                                      
SOURCE    MOL_ID: 1;                                                            
SOURCE   2 ORGANISM_SCIENTIFIC: BOS TAURUS;                                     
SOURCE   3 ORGANISM_COMMON: CATTLE;                                             
SOURCE   4 ORGANISM_TAXID: 9913;                                                
SOURCE   5 EXPRESSION_SYSTEM: ESCHERICHIA COLI;                                 
SOURCE   6 EXPRESSION_SYSTEM_TAXID: 562;                                        
SOURCE   7 MOL_ID: 2;                                                           
SOURCE   8 ORGANISM_SCIENTIFIC: HOMO SAPIENS;                                   
SOURCE   9 ORGANISM_COMMON: HUMAN;                                              
SOURCE  10 ORGANISM_TAXID: 9606;                                                
SOURCE  11 EXPRESSION_SYSTEM: ESCHERICHIA COLI;                                 
SOURCE  12 EXPRESSION_SYSTEM_TAXID: 562                                         
KEYWDS    PROTEIN-PROTEIN COMPLEX, APOPTOSIS, PROTEIN FOLDING,                  
KEYWDS   2 MOLECULAR CHAPERONE, NUCLEOTIDE EXCHANGE FACTOR,                     
KEYWDS   3 CHAPERONE/CHAPERONE INHIBITOR COMPLEX                                
EXPDTA    X-RAY DIFFRACTION                                                     
AUTHOR    H.SONDERMANN,C.SCHEUFLER,I.MOAREFI                                    
REVDAT   2   24-FEB-09 1HX1    1       VERSN                                    
REVDAT   1   07-MAR-01 1HX1    0                                                
JRNL        AUTH   H.SONDERMANN,C.SCHEUFLER,C.SCHNEIDER,J.HOHFELD,              
JRNL        AUTH 2 F.U.HARTL,I.MOAREFI                                          
JRNL        TITL   STRUCTURE OF A BAG/HSC70 COMPLEX: CONVERGENT                 
JRNL        TITL 2 FUNCTIONAL EVOLUTION OF HSP70 NUCLEOTIDE EXCHANGE            
JRNL        TITL 3 FACTORS.                                                     
JRNL        REF    SCIENCE                       V. 291  1553 2001              
JRNL        REFN                   ISSN 0036-8075                               
JRNL        PMID   11222862                                                     
JRNL        DOI    10.1126/SCIENCE.1057268                                      
REMARK   1                                                                      
REMARK   2                                                                      
REMARK   2 RESOLUTION.    1.90 ANGSTROMS.                                       
REMARK   3                                                                      
REMARK   3 REFINEMENT.                                                          
REMARK   3   PROGRAM     : CNS 1.0                                              
REMARK   3   AUTHORS     : BRUNGER,ADAMS,CLORE,DELANO,GROS,GROSSE-              
REMARK   3               : KUNSTLEVE,JIANG,KUSZEWSKI,NILGES, PANNU,             
REMARK   3               : READ,RICE,SIMONSON,WARREN                            
REMARK   3                                                                      
REMARK   3  REFINEMENT TARGET : ENGH AND HUBER                                  
REMARK   3                                                                      
REMARK   3  DATA USED IN REFINEMENT.                                            
REMARK   3   RESOLUTION RANGE HIGH (ANGSTROMS) : 1.90                           
REMARK   3   RESOLUTION RANGE LOW  (ANGSTROMS) : 14.90                          
REMARK   3   DATA CUTOFF            (SIGMA(F)) : 0.000                          
REMARK   3   DATA CUTOFF HIGH         (ABS(F)) : 1785682.690                    
REMARK   3   DATA CUTOFF LOW          (ABS(F)) : 0.0000                         
REMARK   3   COMPLETENESS (WORKING+TEST)   (%) : 99.4                           
REMARK   3   NUMBER OF REFLECTIONS             : 43748                          
REMARK   3                                                                      
REMARK   3  FIT TO DATA USED IN REFINEMENT.                                     
REMARK   3   CROSS-VALIDATION METHOD          : THROUGHOUT                      
REMARK   3   FREE R VALUE TEST SET SELECTION  : RANDOM                          
REMARK   3   R VALUE            (WORKING SET) : 0.234                           
REMARK   3   FREE R VALUE                     : 0.279                           
REMARK   3   FREE R VALUE TEST SET SIZE   (%) : 7.200                           
REMARK   3   FREE R VALUE TEST SET COUNT      : 3149                            
REMARK   3   ESTIMATED ERROR OF FREE R VALUE  : 0.005                           
REMARK   3                                                                      
REMARK   3  FIT IN THE HIGHEST RESOLUTION BIN.                                  
REMARK   3   TOTAL NUMBER OF BINS USED           : 6                            
REMARK   3   BIN RESOLUTION RANGE HIGH       (A) : 1.90                         
REMARK   3   BIN RESOLUTION RANGE LOW        (A) : 2.02                         
REMARK   3   BIN COMPLETENESS (WORKING+TEST) (%) : 99.10                        
REMARK   3   REFLECTIONS IN BIN    (WORKING SET) : 6708                         
REMARK   3   BIN R VALUE           (WORKING SET) : 0.3510                       
REMARK   3   BIN FREE R VALUE                    : 0.3990                       
REMARK   3   BIN FREE R VALUE TEST SET SIZE  (%) : 7.10                         
REMARK   3   BIN FREE R VALUE TEST SET COUNT     : 509                          
REMARK   3   ESTIMATED ERROR OF BIN FREE R VALUE : 0.018                        
REMARK   3                                                                      
REMARK   3  NUMBER OF NON-HYDROGEN ATOMS USED IN REFINEMENT.                    
REMARK   3   PROTEIN ATOMS            : 3776                                    
REMARK   3   NUCLEIC ACID ATOMS       : 0                                       
REMARK   3   HETEROGEN ATOMS          : 8                                       
REMARK   3   SOLVENT ATOMS            : 359                                     
REMARK   3                                                                      
REMARK   3  B VALUES.                                                           
REMARK   3   FROM WILSON PLOT           (A**2) : 28.40                          
REMARK   3   MEAN B VALUE      (OVERALL, A**2) : 49.80                          
REMARK   3   OVERALL ANISOTROPIC B VALUE.                                       
REMARK   3    B11 (A**2) : 12.21000                                             
REMARK   3    B22 (A**2) : 0.06000                                              
REMARK   3    B33 (A**2) : -12.26000                                            
REMARK   3    B12 (A**2) : 0.00000                                              
REMARK   3    B13 (A**2) : 3.63000                                              
REMARK   3    B23 (A**2) : 0.00000                                              
REMARK   3                                                                      
REMARK   3  ESTIMATED COORDINATE ERROR.                                         
REMARK   3   ESD FROM LUZZATI PLOT        (A) : 0.28                            
REMARK   3   ESD FROM SIGMAA              (A) : 0.32                            
REMARK   3   LOW RESOLUTION CUTOFF        (A) : 5.00                            
REMARK   3                                                                      
REMARK   3  CROSS-VALIDATED ESTIMATED COORDINATE ERROR.                         
REMARK   3   ESD FROM C-V LUZZATI PLOT    (A) : 0.35                            
REMARK   3   ESD FROM C-V SIGMAA          (A) : 0.37                            
REMARK   3                                                                      
REMARK   3  RMS DEVIATIONS FROM IDEAL VALUES.                                   
REMARK   3   BOND LENGTHS                 (A) : 0.010                           
REMARK   3   BOND ANGLES            (DEGREES) : 1.40                            
REMARK   3   DIHEDRAL ANGLES        (DEGREES) : 22.30                           
REMARK   3   IMPROPER ANGLES        (DEGREES) : 0.86                            
REMARK   3                                                                      
REMARK   3  ISOTROPIC THERMAL MODEL : RESTRAINED                                
REMARK   3                                                                      
REMARK   3  ISOTROPIC THERMAL FACTOR RESTRAINTS.    RMS    SIGMA                
REMARK   3   MAIN-CHAIN BOND              (A**2) : 1.390 ; 1.500                
REMARK   3   MAIN-CHAIN ANGLE             (A**2) : 2.070 ; 2.000                
REMARK   3   SIDE-CHAIN BOND              (A**2) : 2.070 ; 2.000                
REMARK   3   SIDE-CHAIN ANGLE             (A**2) : 3.020 ; 2.500                
REMARK   3                                                                      
REMARK   3  BULK SOLVENT MODELING.                                              
REMARK   3   METHOD USED : FLAT MODEL                                           
REMARK   3   KSOL        : 0.37                                                 
REMARK   3   BSOL        : 64.29                                                
REMARK   3                                                                      
REMARK   3  NCS MODEL : NULL                                                    
REMARK   3                                                                      
REMARK   3  NCS RESTRAINTS.                         RMS   SIGMA/WEIGHT          
REMARK   3   GROUP  1  POSITIONAL            (A) : NULL  ; NULL                 
REMARK   3   GROUP  1  B-FACTOR           (A**2) : NULL  ; NULL                 
REMARK   3                                                                      
REMARK   3  PARAMETER FILE  1  : PROTEIN_REP.PARAM                              
REMARK   3  PARAMETER FILE  2  : WATER_REP.PARAM                                
REMARK   3  PARAMETER FILE  3  : TRIS.PAR                                       
REMARK   3  PARAMETER FILE  4  : NULL                                           
REMARK   3  TOPOLOGY FILE  1   : PROTEIN.TOP                                    
REMARK   3  TOPOLOGY FILE  2   : WATER_REP.TOP                                  
REMARK   3  TOPOLOGY FILE  3   : TRIS.TOP                                       
REMARK   3  TOPOLOGY FILE  4   : NULL                                           
REMARK   3                                                                      
REMARK   3  OTHER REFINEMENT REMARKS: NULL                                      
REMARK   4                                                                      
REMARK   4 1HX1 COMPLIES WITH FORMAT V. 3.15, 01-DEC-08                         
REMARK 100                                                                      
REMARK 100 THIS ENTRY HAS BEEN PROCESSED BY RCSB ON 15-JAN-01.                  
REMARK 100 THE RCSB ID CODE IS RCSB012645.                                      
REMARK 200                                                                      
REMARK 200 EXPERIMENTAL DETAILS                                                 
REMARK 200  EXPERIMENT TYPE                : X-RAY DIFFRACTION                  
REMARK 200  DATE OF DATA COLLECTION        : 21-JUN-00; 24-OCT-00               
REMARK 200  TEMPERATURE           (KELVIN) : 100; 100                           
REMARK 200  PH                             : 8.5                                
REMARK 200  NUMBER OF CRYSTALS USED        : 1                                  
REMARK 200                                                                      
REMARK 200  SYNCHROTRON              (Y/N) : Y; Y                               
REMARK 200  RADIATION SOURCE               : MPG/DESY, HAMBURG; ESRF            
REMARK 200  BEAMLINE                       : BW6; ID14-4                        
REMARK 200  X-RAY GENERATOR MODEL          : NULL; NULL                         
REMARK 200  MONOCHROMATIC OR LAUE    (M/L) : M; M                               
REMARK 200  WAVELENGTH OR RANGE        (A) : 0.9786; 0.9792; 0.9500; 0.9287     
REMARK 200  MONOCHROMATOR                  : DIAMOND; DIAMOND                   
REMARK 200  OPTICS                         : NULL; NULL                         
REMARK 200                                                                      
REMARK 200  DETECTOR TYPE                  : CCD; CCD                           
REMARK 200  DETECTOR MANUFACTURER          : MARRESEARCH; ADSC QUANTUM 4        
REMARK 200  INTENSITY-INTEGRATION SOFTWARE : DENZO                              
REMARK 200  DATA SCALING SOFTWARE          : SCALEPACK                          
REMARK 200                                                                      
REMARK 200  NUMBER OF UNIQUE REFLECTIONS   : 43748                              
REMARK 200  RESOLUTION RANGE HIGH      (A) : 1.950                              
REMARK 200  RESOLUTION RANGE LOW       (A) : 15.000                             
REMARK 200  REJECTION CRITERIA  (SIGMA(I)) : 2.000                              
REMARK 200                                                                      
REMARK 200 OVERALL.                                                             
REMARK 200  COMPLETENESS FOR RANGE     (%) : 99.5                               
REMARK 200  DATA REDUNDANCY                : NULL                               
REMARK 200  R MERGE                    (I) : 0.05600                            
REMARK 200  R SYM                      (I) : NULL                               
REMARK 200  <I/SIGMA(I)> FOR THE DATA SET  : 21.0000                            
REMARK 200                                                                      
REMARK 200 IN THE HIGHEST RESOLUTION SHELL.                                     
REMARK 200  HIGHEST RESOLUTION SHELL, RANGE HIGH (A) : 1.95                     
REMARK 200  HIGHEST RESOLUTION SHELL, RANGE LOW  (A) : 2.00                     
REMARK 200  COMPLETENESS FOR SHELL     (%) : 3149.0                             
REMARK 200  DATA REDUNDANCY IN SHELL       : NULL                               
REMARK 200  R MERGE FOR SHELL          (I) : 0.27000                            
REMARK 200  R SYM FOR SHELL            (I) : NULL                               
REMARK 200  <I/SIGMA(I)> FOR SHELL         : NULL                               
REMARK 200                                                                      
REMARK 200 DIFFRACTION PROTOCOL: MAD; SINGLE WAVELENGTH                         
REMARK 200 METHOD USED TO DETERMINE THE STRUCTURE: MAD                          
REMARK 200 SOFTWARE USED: SOLVE, DM                                             
REMARK 200 STARTING MODEL: NULL                                                 
REMARK 200                                                                      
REMARK 200 REMARK: NULL                                                         
REMARK 280                                                                      
REMARK 280 CRYSTAL                                                              
REMARK 280 SOLVENT CONTENT, VS   (%): 49.11                                     
REMARK 280 MATTHEWS COEFFICIENT, VM (ANGSTROMS**3/DA): 2.42                     
REMARK 280                                                                      
REMARK 280 CRYSTALLIZATION CONDITIONS: PEG3350, TRIS, NA-K-TARTRATE,            
REMARK 280  GLYCEROL, DTT, PH 8.5, VAPOR DIFFUSION, HANGING DROP,               
REMARK 280  TEMPERATURE 293K                                                    
REMARK 290                                                                      
REMARK 290 CRYSTALLOGRAPHIC SYMMETRY                                            
REMARK 290 SYMMETRY OPERATORS FOR SPACE GROUP: C 1 2 1                          
REMARK 290                                                                      
REMARK 290      SYMOP   SYMMETRY                                                
REMARK 290     NNNMMM   OPERATOR                                                
REMARK 290       1555   X,Y,Z                                                   
REMARK 290       2555   -X,Y,-Z                                                 
REMARK 290       3555   X+1/2,Y+1/2,Z                                           
REMARK 290       4555   -X+1/2,Y+1/2,-Z                                         
REMARK 290                                                                      
REMARK 290     WHERE NNN -> OPERATOR NUMBER                                     
REMARK 290           MMM -> TRANSLATION VECTOR                                  
REMARK 290                                                                      
REMARK 290 CRYSTALLOGRAPHIC SYMMETRY TRANSFORMATIONS                            
REMARK 290 THE FOLLOWING TRANSFORMATIONS OPERATE ON THE ATOM/HETATM             
REMARK 290 RECORDS IN THIS ENTRY TO PRODUCE CRYSTALLOGRAPHICALLY                
REMARK 290 RELATED MOLECULES.                                                   
REMARK 290   SMTRY1   1  1.000000  0.000000  0.000000        0.00000            
REMARK 290   SMTRY2   1  0.000000  1.000000  0.000000        0.00000            
REMARK 290   SMTRY3   1  0.000000  0.000000  1.000000        0.00000            
REMARK 290   SMTRY1   2 -1.000000  0.000000  0.000000        0.00000            
REMARK 290   SMTRY2   2  0.000000  1.000000  0.000000        0.00000            
REMARK 290   SMTRY3   2  0.000000  0.000000 -1.000000        0.00000            
REMARK 290   SMTRY1   3  1.000000  0.000000  0.000000       58.28500            
REMARK 290   SMTRY2   3  0.000000  1.000000  0.000000       20.39000            
REMARK 290   SMTRY3   3  0.000000  0.000000  1.000000        0.00000            
REMARK 290   SMTRY1   4 -1.000000  0.000000  0.000000       58.28500            
REMARK 290   SMTRY2   4  0.000000  1.000000  0.000000       20.39000            
REMARK 290   SMTRY3   4  0.000000  0.000000 -1.000000        0.00000            
REMARK 290                                                                      
REMARK 290 REMARK: NULL                                                         
REMARK 300                                                                      
REMARK 300 BIOMOLECULE: 1                                                       
REMARK 300 SEE REMARK 350 FOR THE AUTHOR PROVIDED AND/OR PROGRAM                
REMARK 300 GENERATED ASSEMBLY INFORMATION FOR THE STRUCTURE IN                  
REMARK 300 THIS ENTRY. THE REMARK MAY ALSO PROVIDE INFORMATION ON               
REMARK 300 BURIED SURFACE AREA.                                                 
REMARK 350                                                                      
REMARK 350 COORDINATES FOR A COMPLETE MULTIMER REPRESENTING THE KNOWN           
REMARK 350 BIOLOGICALLY SIGNIFICANT OLIGOMERIZATION STATE OF THE                
REMARK 350 MOLECULE CAN BE GENERATED BY APPLYING BIOMT TRANSFORMATIONS          
REMARK 350 GIVEN BELOW.  BOTH NON-CRYSTALLOGRAPHIC AND                          
REMARK 350 CRYSTALLOGRAPHIC OPERATIONS ARE GIVEN.                               
REMARK 350                                                                      
REMARK 350 BIOMOLECULE: 1                                                       
REMARK 350 AUTHOR DETERMINED BIOLOGICAL UNIT: DIMERIC                           
REMARK 350 APPLY THE FOLLOWING TO CHAINS: A, B                                  
REMARK 350   BIOMT1   1  1.000000  0.000000  0.000000        0.00000            
REMARK 350   BIOMT2   1  0.000000  1.000000  0.000000        0.00000            
REMARK 350   BIOMT3   1  0.000000  0.000000  1.000000        0.00000            
REMARK 465                                                                      
REMARK 465 MISSING RESIDUES                                                     
REMARK 465 THE FOLLOWING RESIDUES WERE NOT LOCATED IN THE                       
REMARK 465 EXPERIMENT. (M=MODEL NUMBER; RES=RESIDUE NAME; C=CHAIN               
REMARK 465 IDENTIFIER; SSSEQ=SEQUENCE NUMBER; I=INSERTION CODE.)                
REMARK 465                                                                      
REMARK 465   M RES C SSSEQI                                                     
REMARK 465     MET A   -18                                                      
REMARK 465     SER A   -17                                                      
REMARK 465     TYR A   -16                                                      
REMARK 465     TYR A   -15                                                      
REMARK 465     HIS A   -14                                                      
REMARK 465     HIS A   -13                                                      
REMARK 465     HIS A   -12                                                      
REMARK 465     HIS A   -11                                                      
REMARK 465     HIS A   -10                                                      
REMARK 465     HIS A    -9                                                      
REMARK 465     ASP A    -8                                                      
REMARK 465     TYR A    -7                                                      
REMARK 465     ASP A    -6                                                      
REMARK 465     PRO A    -5                                                      
REMARK 465     THR A    -4                                                      
REMARK 465     THR A    -3                                                      
REMARK 465     GLU A    -2                                                      
REMARK 465     ASN A    -1                                                      
REMARK 465     LEU A     0                                                      
REMARK 465     TYR A     1                                                      
REMARK 465     PHE A     2                                                      
REMARK 465     GLN A     3                                                      
REMARK 465     GLY A     4                                                      
REMARK 465     THR B   262                                                      
REMARK 465     GLU B   263                                                      
REMARK 470                                                                      
REMARK 470 MISSING ATOM                                                         
REMARK 470 THE FOLLOWING RESIDUES HAVE MISSING ATOMS(M=MODEL NUMBER;            
REMARK 470 RES=RESIDUE NAME; C=CHAIN IDENTIFIER; SSEQ=SEQUENCE NUMBER;          
REMARK 470 I=INSERTION CODE):                                                   
REMARK 470   M RES CSSEQI  ATOMS                                                
REMARK 470     GLU A 106    CG   CD   OE1  OE2                                  
REMARK 470     GLU A 110    CG   CD   OE1  OE2                                  
REMARK 470     LYS A 188    CG   CD   CE   NZ                                   
REMARK 470     GLU A 213    CG   CD   OE1  OE2                                  
REMARK 470     GLU A 218    CG   CD   OE1  OE2                                  
REMARK 470     LYS A 328    CG   CD   CE   NZ                                   
REMARK 470     LYS A 348    CG   CD   CE   NZ                                   
REMARK 470     LYS A 357    CG   CD   CE   NZ                                   
REMARK 470     GLU B 177    CG   CD   OE1  OE2                                  
REMARK 470     GLU B 178    CG   CD   OE1  OE2                                  
REMARK 470     LYS B 202    CG   CD   CE   NZ                                   
REMARK 470     LYS B 231    CG   CD   CE   NZ                                   
REMARK 470     GLU B 261    CG   CD   OE1  OE2                                  
REMARK 500                                                                      
REMARK 500 GEOMETRY AND STEREOCHEMISTRY                                         
REMARK 500 SUBTOPIC: TORSION ANGLES                                             
REMARK 500                                                                      
REMARK 500 TORSION ANGLES OUTSIDE THE EXPECTED RAMACHANDRAN REGIONS:            
REMARK 500 (M=MODEL NUMBER; RES=RESIDUE NAME; C=CHAIN IDENTIFIER;               
REMARK 500 SSEQ=SEQUENCE NUMBER; I=INSERTION CODE).                             
REMARK 500                                                                      
REMARK 500 STANDARD TABLE:                                                      
REMARK 500 FORMAT:(10X,I3,1X,A3,1X,A1,I4,A1,4X,F7.2,3X,F7.2)                    
REMARK 500                                                                      
REMARK 500 EXPECTED VALUES: GJ KLEYWEGT AND TA JONES (1996). PHI/PSI-           
REMARK 500 CHOLOGY: RAMACHANDRAN REVISITED. STRUCTURE 4, 1395 - 1400            
REMARK 500                                                                      
REMARK 500  M RES CSSEQI        PSI       PHI                                   
REMARK 500    ASN A  62       52.14   -152.44                                   
REMARK 500    ALA A 191     -159.19   -131.96                                   
REMARK 500    GLU A 192       98.64    -15.97                                   
REMARK 500    LYS A 325       41.93     36.04                                   
REMARK 500    PHE A 354       45.87    -98.62                                   
REMARK 500    ASN A 355       50.84     20.30                                   
REMARK 500    LYS A 361       19.68   -158.03                                   
REMARK 500    LYS B 193      -35.87    -24.80                                   
REMARK 500    PRO B 227      157.89    -49.57                                   
REMARK 500    GLN B 260      -61.82     90.48                                   
REMARK 500                                                                      
REMARK 500 REMARK: NULL                                                         
REMARK 800                                                                      
REMARK 800 SITE                                                                 
REMARK 800 SITE_IDENTIFIER: AC1                                                 
REMARK 800 EVIDENCE_CODE: SOFTWARE                                              
REMARK 800 SITE_DESCRIPTION: BINDING SITE FOR RESIDUE TRS A 401                 
DBREF  1HX1 A    4   381  UNP    P19120   HSP7C_BOVIN      4    381             
DBREF  1HX1 B  151   263  UNP    Q99933   BAG1_HUMAN     151    263             
SEQADV 1HX1 TYR A  -16  UNP  P19120              EXPRESSION TAG                 
SEQADV 1HX1 TYR A  -15  UNP  P19120              EXPRESSION TAG                 
SEQADV 1HX1 HIS A  -14  UNP  P19120              EXPRESSION TAG                 
SEQADV 1HX1 HIS A  -13  UNP  P19120              EXPRESSION TAG                 
SEQADV 1HX1 HIS A  -12  UNP  P19120              EXPRESSION TAG                 
SEQADV 1HX1 HIS A  -11  UNP  P19120              EXPRESSION TAG                 
SEQADV 1HX1 HIS A  -10  UNP  P19120              EXPRESSION TAG                 
SEQADV 1HX1 HIS A   -9  UNP  P19120              EXPRESSION TAG                 
SEQADV 1HX1 ASP A   -8  UNP  P19120              EXPRESSION TAG                 
SEQADV 1HX1 TYR A   -7  UNP  P19120              EXPRESSION TAG                 
SEQADV 1HX1 ASP A   -6  UNP  P19120              EXPRESSION TAG                 
SEQADV 1HX1 PRO A   -5  UNP  P19120              EXPRESSION TAG                 
SEQADV 1HX1 THR A   -4  UNP  P19120              EXPRESSION TAG                 
SEQADV 1HX1 THR A   -3  UNP  P19120              EXPRESSION TAG                 
SEQADV 1HX1 GLU A   -2  UNP  P19120              EXPRESSION TAG                 
SEQADV 1HX1 ASN A   -1  UNP  P19120              EXPRESSION TAG                 
SEQADV 1HX1 LEU A    0  UNP  P19120              EXPRESSION TAG                 
SEQADV 1HX1 TYR A    1  UNP  P19120              EXPRESSION TAG                 
SEQADV 1HX1 PHE A    2  UNP  P19120              EXPRESSION TAG                 
SEQADV 1HX1 GLN A    3  UNP  P19120              EXPRESSION TAG                 
SEQADV 1HX1 GLY B  150  UNP  Q99933              EXPRESSION TAG                 
SEQRES   1 A  400  MET SER TYR TYR HIS HIS HIS HIS HIS HIS ASP TYR ASP          
SEQRES   2 A  400  PRO THR THR GLU ASN LEU TYR PHE GLN GLY PRO ALA VAL          
SEQRES   3 A  400  GLY ILE ASP LEU GLY THR THR TYR SER CYS VAL GLY VAL          
SEQRES   4 A  400  PHE GLN HIS GLY LYS VAL GLU ILE ILE ALA ASN ASP GLN          
SEQRES   5 A  400  GLY ASN ARG THR THR PRO SER TYR VAL ALA PHE THR ASP          
SEQRES   6 A  400  THR GLU ARG LEU ILE GLY ASP ALA ALA LYS ASN GLN VAL          
SEQRES   7 A  400  ALA MET ASN PRO THR ASN THR VAL PHE ASP ALA LYS ARG          
SEQRES   8 A  400  LEU ILE GLY ARG ARG PHE ASP ASP ALA VAL VAL GLN SER          
SEQRES   9 A  400  ASP MET LYS HIS TRP PRO PHE MET VAL VAL ASN ASP ALA          
SEQRES  10 A  400  GLY ARG PRO LYS VAL GLN VAL GLU TYR LYS GLY GLU THR          
SEQRES  11 A  400  LYS SER PHE TYR PRO GLU GLU VAL SER SER MET VAL LEU          
SEQRES  12 A  400  THR LYS MET LYS GLU ILE ALA GLU ALA TYR LEU GLY LYS          
SEQRES  13 A  400  THR VAL THR ASN ALA VAL VAL THR VAL PRO ALA TYR PHE          
SEQRES  14 A  400  ASN ASP SER GLN ARG GLN ALA THR LYS ASP ALA GLY THR          
SEQRES  15 A  400  ILE ALA GLY LEU ASN VAL LEU ARG ILE ILE ASN GLU PRO          
SEQRES  16 A  400  THR ALA ALA ALA ILE ALA TYR GLY LEU ASP LYS LYS VAL          
SEQRES  17 A  400  GLY ALA GLU ARG ASN VAL LEU ILE PHE ASP LEU GLY GLY          
SEQRES  18 A  400  GLY THR PHE ASP VAL SER ILE LEU THR ILE GLU ASP GLY          
SEQRES  19 A  400  ILE PHE GLU VAL LYS SER THR ALA GLY ASP THR HIS LEU          
SEQRES  20 A  400  GLY GLY GLU ASP PHE ASP ASN ARG MET VAL ASN HIS PHE          
SEQRES  21 A  400  ILE ALA GLU PHE LYS ARG LYS HIS LYS LYS ASP ILE SER          
SEQRES  22 A  400  GLU ASN LYS ARG ALA VAL ARG ARG LEU ARG THR ALA CYS          
SEQRES  23 A  400  GLU ARG ALA LYS ARG THR LEU SER SER SER THR GLN ALA          
SEQRES  24 A  400  SER ILE GLU ILE ASP SER LEU TYR GLU GLY ILE ASP PHE          
SEQRES  25 A  400  TYR THR SER ILE THR ARG ALA ARG PHE GLU GLU LEU ASN          
SEQRES  26 A  400  ALA ASP LEU PHE ARG GLY THR LEU ASP PRO VAL GLU LYS          
SEQRES  27 A  400  ALA LEU ARG ASP ALA LYS LEU ASP LYS SER GLN ILE HIS          
SEQRES  28 A  400  ASP ILE VAL LEU VAL GLY GLY SER THR ARG ILE PRO LYS          
SEQRES  29 A  400  ILE GLN LYS LEU LEU GLN ASP PHE PHE ASN GLY LYS GLU          
SEQRES  30 A  400  LEU ASN LYS SER ILE ASN PRO ASP GLU ALA VAL ALA TYR          
SEQRES  31 A  400  GLY ALA ALA VAL GLN ALA ALA ILE LEU SER                      
SEQRES   1 B  114  GLY ASN SER PRO GLN GLU GLU VAL GLU LEU LYS LYS LEU          
SEQRES   2 B  114  LYS HIS LEU GLU LYS SER VAL GLU LYS ILE ALA ASP GLN          
SEQRES   3 B  114  LEU GLU GLU LEU ASN LYS GLU LEU THR GLY ILE GLN GLN          
SEQRES   4 B  114  GLY PHE LEU PRO LYS ASP LEU GLN ALA GLU ALA LEU CYS          
SEQRES   5 B  114  LYS LEU ASP ARG ARG VAL LYS ALA THR ILE GLU GLN PHE          
SEQRES   6 B  114  MET LYS ILE LEU GLU GLU ILE ASP THR LEU ILE LEU PRO          
SEQRES   7 B  114  GLU ASN PHE LYS ASP SER ARG LEU LYS ARG LYS GLY LEU          
SEQRES   8 B  114  VAL LYS LYS VAL GLN ALA PHE LEU ALA GLU CYS ASP THR          
SEQRES   9 B  114  VAL GLU GLN ASN ILE CYS GLN GLU THR GLU                      
HET    TRS  A 401       8                                                       
HETNAM     TRS 2-AMINO-2-HYDROXYMETHYL-PROPANE-1,3-DIOL                         
HETSYN     TRS TRIS BUFFER                                                      
FORMUL   3  TRS    C4 H12 N O3 1+                                               
FORMUL   4  HOH   *359(H2 O)                                                    
HELIX    1   1 GLY A   52  GLN A   58  1                                   7    
HELIX    2   2 VAL A   59  THR A   64  5                                   6    
HELIX    3   3 ASP A   69  LEU A   73  5                                   5    
HELIX    4   4 ASP A   80  MET A   87  1                                   8    
HELIX    5   5 LYS A   88  TRP A   90  5                                   3    
HELIX    6   6 TYR A  115  GLY A  136  1                                  22    
HELIX    7   7 ASN A  151  ALA A  165  1                                  15    
HELIX    8   8 GLU A  175  GLY A  184  1                                  10    
HELIX    9   9 GLY A  229  LYS A  250  1                                  22    
HELIX   10  10 ASN A  256  LEU A  274  1                                  19    
HELIX   11  11 ARG A  299  ASN A  306  1                                   8    
HELIX   12  12 ASN A  306  THR A  313  1                                   8    
HELIX   13  13 THR A  313  ALA A  324  1                                  12    
HELIX   14  14 ASP A  327  ILE A  331  5                                   5    
HELIX   15  15 GLY A  338  ARG A  342  5                                   5    
HELIX   16  16 ILE A  343  ASP A  352  1                                  10    
HELIX   17  17 GLU A  367  SER A  381  1                                  15    
HELIX   18  18 SER B  152  GLY B  189  1                                  38    
HELIX   19  19 PRO B  192  LYS B  202  1                                  11    
HELIX   20  20 LEU B  203  ASP B  222  1                                  20    
HELIX   21  21 PHE B  230  GLN B  256  1                                  27    
SHEET    1   A 5 ASN A 168  ASN A 174  0                                        
SHEET    2   A 5 ASN A 141  VAL A 146  1  N  ALA A 142   O  ASN A 168           
SHEET    3   A 5 VAL A   7  LEU A  11  1  O  VAL A   7   N  VAL A 143           
SHEET    4   A 5 TYR A  15  GLN A  22 -1  O  CYS A  17   N  ASP A  10           
SHEET    5   A 5 LYS A  25  ILE A  28 -1  O  LYS A  25   N  GLN A  22           
SHEET    1   B 5 ASN A 168  ASN A 174  0                                        
SHEET    2   B 5 ASN A 141  VAL A 146  1  N  ALA A 142   O  ASN A 168           
SHEET    3   B 5 VAL A   7  LEU A  11  1  O  VAL A   7   N  VAL A 143           
SHEET    4   B 5 TYR A  15  GLN A  22 -1  O  CYS A  17   N  ASP A  10           
SHEET    5   B 5 THR A  38  PRO A  39 -1  O  THR A  38   N  SER A  16           
SHEET    1   C 3 ARG A  49  ILE A  51  0                                        
SHEET    2   C 3 VAL A  42  PHE A  44 -1  N  ALA A  43   O  LEU A  50           
SHEET    3   C 3 THR A  66  VAL A  67 -1  N  VAL A  67   O  VAL A  42           
SHEET    1   D 3 MET A  93  ASP A  97  0                                        
SHEET    2   D 3 ARG A 100  TYR A 107 -1  O  ARG A 100   N  ASP A  97           
SHEET    3   D 3 GLU A 110  PHE A 114 -1  O  GLU A 110   N  TYR A 107           
SHEET    1   E 4 ILE A 216  ASP A 225  0                                        
SHEET    2   E 4 THR A 204  GLU A 213 -1  N  PHE A 205   O  ASP A 225           
SHEET    3   E 4 ARG A 193  GLY A 201 -1  N  ARG A 193   O  ILE A 212           
SHEET    4   E 4 ASP A 333  VAL A 337  1  O  ASP A 333   N  LEU A 196           
SHEET    1   F 2 GLN A 279  TYR A 288  0                                        
SHEET    2   F 2 ILE A 291  THR A 298 -1  N  ILE A 291   O  TYR A 288           
SSBOND   1 CYS B  201    CYS B  259                          1555   1555  2.04  
SITE     1 AC1  8 ASP A  10  GLY A  12  LYS A  71  GLU A 175                    
SITE     2 AC1  8 ASP A 199  GLY A 201  HOH A 549  HOH A 661                    
CRYST1  116.570   40.780  129.260  90.00 114.84  90.00 C 1 2 1       4          
ORIGX1      1.000000  0.000000  0.000000        0.00000                         
ORIGX2      0.000000  1.000000  0.000000        0.00000                         
ORIGX3      0.000000  0.000000  1.000000        0.00000                         
SCALE1      0.008579  0.000000  0.003971        0.00000                         
SCALE2      0.000000  0.024522  0.000000        0.00000                         
SCALE3      0.000000  0.000000  0.008525        0.00000                         
ATOM      1  N   PRO A   5     -13.097  34.714   4.321  1.00 59.01           N  
ATOM      2  CA  PRO A   5     -11.744  34.314   4.800  1.00 59.18           C  
ATOM      3  C   PRO A   5     -11.869  32.938   5.455  1.00 58.97           C  
ATOM      4  O   PRO A   5     -12.825  32.701   6.190  1.00 60.89           O  
ATOM      5  CB  PRO A   5     -11.302  35.342   5.829  1.00 59.49           C  
ATOM      6  CG  PRO A   5     -12.411  36.443   5.714  1.00 59.78           C  
ATOM      7  CD  PRO A   5     -13.667  35.721   5.227  1.00 58.73           C  
ATOM      8  N   ALA A   6     -10.920  32.036   5.202  1.00 56.97           N  
ATOM      9  CA  ALA A   6     -10.980  30.690   5.782  1.00 54.72           C  
ATOM     10  C   ALA A   6     -10.323  30.630   7.159  1.00 52.84           C  
ATOM     11  O   ALA A   6      -9.351  31.338   7.422  1.00 51.97           O  
ATOM     12  CB  ALA A   6     -10.315  29.680   4.843  1.00 54.15           C  
ATOM     13  N   VAL A   7     -10.855  29.782   8.036  1.00 51.06           N  
ATOM     14  CA  VAL A   7     -10.300  29.644   9.384  1.00 49.00           C  
ATOM     15  C   VAL A   7      -9.862  28.211   9.675  1.00 47.71           C  
ATOM     16  O   VAL A   7     -10.209  27.285   8.942  1.00 47.59           O  
ATOM     17  CB  VAL A   7     -11.327  30.025  10.460  1.00 48.87           C  
ATOM     18  CG1 VAL A   7     -11.654  31.512  10.388  1.00 52.06           C  
ATOM     19  CG2 VAL A   7     -12.571  29.206  10.285  1.00 46.60           C  
ATOM     20  N   GLY A   8      -9.102  28.053  10.758  1.00 47.27           N  
ATOM     21  CA  GLY A   8      -8.642  26.740  11.195  1.00 44.23           C  
ATOM     22  C   GLY A   8      -9.344  26.413  12.507  1.00 41.79           C  
ATOM     23  O   GLY A   8      -9.353  27.230  13.424  1.00 43.07           O  
ATOM     24  N   ILE A   9      -9.943  25.234  12.606  1.00 41.32           N  
ATOM     25  CA  ILE A   9     -10.649  24.849  13.817  1.00 40.28           C  
ATOM     26  C   ILE A   9     -10.126  23.567  14.479  1.00 40.39           C  
ATOM     27  O   ILE A   9     -10.130  22.512  13.885  1.00 41.32           O  
ATOM     28  CB  ILE A   9     -12.152  24.649  13.536  1.00 40.45           C  
ATOM     29  CG1 ILE A   9     -12.753  25.959  13.006  1.00 40.68           C  
ATOM     30  CG2 ILE A   9     -12.878  24.180  14.821  1.00 39.43           C  
ATOM     31  CD1 ILE A   9     -14.120  25.774  12.381  1.00 40.46           C  
ATOM     32  N   ASP A  10      -9.701  23.685  15.728  1.00 40.38           N  
ATOM     33  CA  ASP A  10      -9.219  22.542  16.519  1.00 40.24           C  
ATOM     34  C   ASP A  10     -10.434  22.075  17.311  1.00 38.40           C  
ATOM     35  O   ASP A  10     -10.819  22.742  18.261  1.00 39.71           O  
ATOM     36  CB  ASP A  10      -8.132  23.036  17.478  1.00 40.05           C  
ATOM     37  CG  ASP A  10      -7.680  21.976  18.495  1.00 43.60           C  
ATOM     38  OD1 ASP A  10      -8.188  20.826  18.464  1.00 40.64           O  
ATOM     39  OD2 ASP A  10      -6.798  22.332  19.324  1.00 39.28           O  
ATOM     40  N   LEU A  11     -11.063  20.975  16.893  1.00 38.63           N  
ATOM     41  CA  LEU A  11     -12.224  20.415  17.596  1.00 39.01           C  
ATOM     42  C   LEU A  11     -11.713  19.449  18.684  1.00 38.90           C  
ATOM     43  O   LEU A  11     -11.356  18.304  18.384  1.00 37.12           O  
ATOM     44  CB  LEU A  11     -13.098  19.618  16.630  1.00 40.95           C  
ATOM     45  CG  LEU A  11     -14.484  20.053  16.185  1.00 42.12           C  
ATOM     46  CD1 LEU A  11     -15.174  18.828  15.589  1.00 38.11           C  
ATOM     47  CD2 LEU A  11     -15.305  20.626  17.355  1.00 40.08           C  
ATOM     48  N   GLY A  12     -11.697  19.903  19.935  1.00 37.64           N  
ATOM     49  CA  GLY A  12     -11.165  19.088  21.015  1.00 37.68           C  
ATOM     50  C   GLY A  12     -12.224  18.308  21.738  1.00 36.89           C  
ATOM     51  O   GLY A  12     -13.415  18.581  21.584  1.00 35.14           O  
ATOM     52  N   THR A  13     -11.809  17.333  22.541  1.00 35.83           N  
ATOM     53  CA  THR A  13     -12.777  16.537  23.269  1.00 33.78           C  
ATOM     54  C   THR A  13     -13.474  17.414  24.301  1.00 34.60           C  
ATOM     55  O   THR A  13     -14.685  17.298  24.511  1.00 33.94           O  
ATOM     56  CB  THR A  13     -12.109  15.325  23.970  1.00 34.43           C  
ATOM     57  OG1 THR A  13     -11.264  15.784  25.025  1.00 35.79           O  
ATOM     58  CG2 THR A  13     -11.262  14.557  22.958  1.00 34.84           C  
ATOM     59  N   THR A  14     -12.719  18.304  24.935  1.00 34.77           N  
ATOM     60  CA  THR A  14     -13.316  19.189  25.929  1.00 35.79           C  
ATOM     61  C   THR A  14     -13.237  20.693  25.605  1.00 35.77           C  
ATOM     62  O   THR A  14     -14.053  21.464  26.121  1.00 34.54           O  
ATOM     63  CB  THR A  14     -12.749  18.908  27.314  1.00 37.16           C  
ATOM     64  OG1 THR A  14     -11.325  19.091  27.306  1.00 35.85           O  
ATOM     65  CG2 THR A  14     -13.096  17.435  27.702  1.00 37.47           C  
ATOM     66  N   TYR A  15     -12.286  21.098  24.762  1.00 34.49           N  
ATOM     67  CA  TYR A  15     -12.179  22.504  24.340  1.00 37.60           C  
ATOM     68  C   TYR A  15     -11.888  22.595  22.853  1.00 38.00           C  
ATOM     69  O   TYR A  15     -11.256  21.720  22.293  1.00 38.24           O  
ATOM     70  CB  TYR A  15     -11.063  23.257  25.069  1.00 37.72           C  
ATOM     71  CG  TYR A  15     -11.415  23.639  26.482  1.00 40.77           C  
ATOM     72  CD1 TYR A  15     -11.191  22.754  27.532  1.00 43.16           C  
ATOM     73  CD2 TYR A  15     -11.988  24.881  26.771  1.00 41.03           C  
ATOM     74  CE1 TYR A  15     -11.521  23.091  28.839  1.00 45.03           C  
ATOM     75  CE2 TYR A  15     -12.325  25.228  28.080  1.00 43.30           C  
ATOM     76  CZ  TYR A  15     -12.089  24.331  29.104  1.00 42.73           C  
ATOM     77  OH  TYR A  15     -12.416  24.650  30.395  1.00 45.92           O  
ATOM     78  N   SER A  16     -12.377  23.652  22.214  1.00 36.94           N  
ATOM     79  CA  SER A  16     -12.105  23.875  20.813  1.00 36.96           C  
ATOM     80  C   SER A  16     -11.422  25.234  20.648  1.00 37.53           C  
ATOM     81  O   SER A  16     -11.472  26.097  21.532  1.00 36.00           O  
ATOM     82  CB  SER A  16     -13.379  23.781  19.995  1.00 39.14           C  
ATOM     83  OG  SER A  16     -13.830  22.444  19.993  1.00 40.04           O  
ATOM     84  N   CYS A  17     -10.740  25.411  19.531  1.00 38.04           N  
ATOM     85  CA  CYS A  17     -10.029  26.646  19.292  1.00 41.01           C  
ATOM     86  C   CYS A  17     -10.161  26.969  17.812  1.00 41.88           C  
ATOM     87  O   CYS A  17     -10.195  26.070  16.987  1.00 41.06           O  
ATOM     88  CB  CYS A  17      -8.565  26.456  19.678  1.00 40.70           C  
ATOM     89  SG  CYS A  17      -7.533  27.923  19.655  1.00 45.21           S  
ATOM     90  N   VAL A  18     -10.283  28.253  17.486  1.00 43.03           N  
ATOM     91  CA  VAL A  18     -10.372  28.670  16.090  1.00 42.85           C  
ATOM     92  C   VAL A  18      -9.410  29.833  15.840  1.00 43.52           C  
ATOM     93  O   VAL A  18      -9.344  30.793  16.622  1.00 45.21           O  
ATOM     94  CB  VAL A  18     -11.826  29.072  15.684  1.00 43.20           C  
ATOM     95  CG1 VAL A  18     -12.340  30.210  16.555  1.00 41.42           C  
ATOM     96  CG2 VAL A  18     -11.864  29.439  14.200  1.00 42.19           C  
ATOM     97  N   GLY A  19      -8.644  29.734  14.763  1.00 43.25           N  
ATOM     98  CA  GLY A  19      -7.705  30.793  14.434  1.00 45.07           C  
ATOM     99  C   GLY A  19      -7.869  31.242  12.990  1.00 45.96           C  
ATOM    100  O   GLY A  19      -8.516  30.560  12.191  1.00 44.33           O  
ATOM    101  N   VAL A  20      -7.302  32.399  12.664  1.00 46.72           N  
ATOM    102  CA  VAL A  20      -7.373  32.922  11.304  1.00 50.25           C  
ATOM    103  C   VAL A  20      -6.053  33.555  10.929  1.00 51.63           C  
ATOM    104  O   VAL A  20      -5.399  34.207  11.756  1.00 51.88           O  
ATOM    105  CB  VAL A  20      -8.488  33.991  11.144  1.00 50.72           C  
ATOM    106  CG1 VAL A  20      -8.129  35.253  11.914  1.00 51.15           C  
ATOM    107  CG2 VAL A  20      -8.696  34.299   9.680  1.00 50.07           C  
ATOM    108  N   PHE A  21      -5.651  33.344   9.684  1.00 54.82           N  
ATOM    109  CA  PHE A  21      -4.411  33.918   9.180  1.00 59.10           C  
ATOM    110  C   PHE A  21      -4.750  35.189   8.398  1.00 61.47           C  
ATOM    111  O   PHE A  21      -5.282  35.122   7.291  1.00 61.28           O  
ATOM    112  CB  PHE A  21      -3.697  32.942   8.260  1.00 59.48           C  
ATOM    113  CG  PHE A  21      -2.341  33.404   7.856  1.00 60.39           C  
ATOM    114  CD1 PHE A  21      -1.299  33.404   8.775  1.00 60.75           C  
ATOM    115  CD2 PHE A  21      -2.108  33.875   6.571  1.00 61.73           C  
ATOM    116  CE1 PHE A  21      -0.041  33.865   8.430  1.00 60.89           C  
ATOM    117  CE2 PHE A  21      -0.848  34.342   6.206  1.00 62.92           C  
ATOM    118  CZ  PHE A  21       0.190  34.336   7.142  1.00 62.64           C  
ATOM    119  N   GLN A  22      -4.434  36.340   8.983  1.00 64.47           N  
ATOM    120  CA  GLN A  22      -4.732  37.624   8.363  1.00 67.55           C  
ATOM    121  C   GLN A  22      -3.549  38.565   8.445  1.00 68.44           C  
ATOM    122  O   GLN A  22      -2.871  38.637   9.470  1.00 67.69           O  
ATOM    123  CB  GLN A  22      -5.926  38.279   9.063  1.00 69.78           C  
ATOM    124  CG  GLN A  22      -5.720  38.497  10.570  1.00 72.16           C  
ATOM    125  CD  GLN A  22      -6.858  39.269  11.229  1.00 73.55           C  
ATOM    126  OE1 GLN A  22      -8.034  38.994  10.986  1.00 75.36           O  
ATOM    127  NE2 GLN A  22      -6.510  40.228  12.080  1.00 74.13           N  
ATOM    128  N   HIS A  23      -3.315  39.297   7.360  1.00 70.61           N  
ATOM    129  CA  HIS A  23      -2.221  40.253   7.318  1.00 71.69           C  
ATOM    130  C   HIS A  23      -0.904  39.521   7.608  1.00 72.09           C  
ATOM    131  O   HIS A  23      -0.087  39.982   8.411  1.00 72.10           O  
ATOM    132  CB  HIS A  23      -2.449  41.354   8.370  1.00 74.10           C  
ATOM    133  CG  HIS A  23      -3.893  41.726   8.572  1.00 75.96           C  
ATOM    134  ND1 HIS A  23      -4.710  42.146   7.543  1.00 76.72           N  
ATOM    135  CD2 HIS A  23      -4.662  41.739   9.689  1.00 76.62           C  
ATOM    136  CE1 HIS A  23      -5.919  42.401   8.016  1.00 77.32           C  
ATOM    137  NE2 HIS A  23      -5.917  42.162   9.316  1.00 77.07           N  
ATOM    138  N   GLY A  24      -0.711  38.371   6.968  1.00 71.87           N  
ATOM    139  CA  GLY A  24       0.507  37.609   7.184  1.00 71.71           C  
ATOM    140  C   GLY A  24       0.681  37.032   8.585  1.00 71.86           C  
ATOM    141  O   GLY A  24       1.724  36.450   8.890  1.00 71.98           O  
ATOM    142  N   LYS A  25      -0.326  37.183   9.441  1.00 71.41           N  
ATOM    143  CA  LYS A  25      -0.256  36.655  10.803  1.00 70.46           C  
ATOM    144  C   LYS A  25      -1.451  35.782  11.167  1.00 69.27           C  
ATOM    145  O   LYS A  25      -2.508  35.852  10.533  1.00 68.95           O  
ATOM    146  CB  LYS A  25      -0.169  37.793  11.823  1.00 71.79           C  
ATOM    147  CG  LYS A  25       1.241  38.125  12.283  1.00 73.08           C  
ATOM    148  CD  LYS A  25       1.997  36.865  12.710  1.00 74.32           C  
ATOM    149  CE  LYS A  25       1.255  36.079  13.794  1.00 74.64           C  
ATOM    150  NZ  LYS A  25       1.813  34.701  13.966  1.00 73.48           N  
ATOM    151  N   VAL A  26      -1.270  34.957  12.195  1.00 67.32           N  
ATOM    152  CA  VAL A  26      -2.336  34.093  12.687  1.00 64.99           C  
ATOM    153  C   VAL A  26      -2.919  34.724  13.942  1.00 63.55           C  
ATOM    154  O   VAL A  26      -2.180  35.173  14.821  1.00 63.71           O  
ATOM    155  CB  VAL A  26      -1.822  32.692  13.068  1.00 65.03           C  
ATOM    156  CG1 VAL A  26      -2.865  31.981  13.938  1.00 63.87           C  
ATOM    157  CG2 VAL A  26      -1.534  31.875  11.814  1.00 63.76           C  
ATOM    158  N   GLU A  27      -4.242  34.758  14.023  1.00 61.77           N  
ATOM    159  CA  GLU A  27      -4.910  35.313  15.188  1.00 60.43           C  
ATOM    160  C   GLU A  27      -5.824  34.262  15.790  1.00 57.74           C  
ATOM    161  O   GLU A  27      -6.705  33.741  15.117  1.00 57.64           O  
ATOM    162  CB  GLU A  27      -5.737  36.552  14.812  1.00 61.97           C  
ATOM    163  CG  GLU A  27      -6.446  37.254  15.996  1.00 64.99           C  
ATOM    164  CD  GLU A  27      -5.473  37.797  17.056  1.00 66.50           C  
ATOM    165  OE1 GLU A  27      -4.306  38.080  16.703  1.00 66.95           O  
ATOM    166  OE2 GLU A  27      -5.880  37.957  18.234  1.00 66.71           O  
ATOM    167  N   ILE A  28      -5.591  33.932  17.054  1.00 55.90           N  
ATOM    168  CA  ILE A  28      -6.433  32.970  17.733  1.00 52.21           C  
ATOM    169  C   ILE A  28      -7.588  33.825  18.227  1.00 50.74           C  
ATOM    170  O   ILE A  28      -7.418  34.731  19.042  1.00 50.82           O  
ATOM    171  CB  ILE A  28      -5.691  32.305  18.896  1.00 53.56           C  
ATOM    172  CG1 ILE A  28      -4.462  31.555  18.361  1.00 53.03           C  
ATOM    173  CG2 ILE A  28      -6.619  31.325  19.609  1.00 51.95           C  
ATOM    174  CD1 ILE A  28      -4.809  30.417  17.405  1.00 51.74           C  
ATOM    175  N   ILE A  29      -8.765  33.546  17.699  1.00 49.11           N  
ATOM    176  CA  ILE A  29      -9.947  34.320  18.026  1.00 48.12           C  
ATOM    177  C   ILE A  29     -10.553  34.070  19.398  1.00 48.54           C  
ATOM    178  O   ILE A  29     -10.927  32.946  19.734  1.00 48.34           O  
ATOM    179  CB  ILE A  29     -11.023  34.090  16.960  1.00 47.42           C  
ATOM    180  CG1 ILE A  29     -10.429  34.376  15.577  1.00 49.04           C  
ATOM    181  CG2 ILE A  29     -12.243  34.966  17.241  1.00 46.87           C  
ATOM    182  CD1 ILE A  29     -11.401  34.190  14.424  1.00 48.82           C  
ATOM    183  N   ALA A  30     -10.653  35.134  20.190  1.00 47.29           N  
ATOM    184  CA  ALA A  30     -11.256  35.054  21.510  1.00 47.38           C  
ATOM    185  C   ALA A  30     -12.767  34.957  21.314  1.00 47.66           C  
ATOM    186  O   ALA A  30     -13.307  35.528  20.357  1.00 48.56           O  
ATOM    187  CB  ALA A  30     -10.915  36.297  22.310  1.00 47.51           C  
ATOM    188  N   ASN A  31     -13.449  34.229  22.195  1.00 47.19           N  
ATOM    189  CA  ASN A  31     -14.899  34.108  22.083  1.00 48.24           C  
ATOM    190  C   ASN A  31     -15.593  35.227  22.867  1.00 48.29           C  
ATOM    191  O   ASN A  31     -14.947  36.052  23.506  1.00 48.53           O  
ATOM    192  CB  ASN A  31     -15.396  32.731  22.565  1.00 46.38           C  
ATOM    193  CG  ASN A  31     -15.113  32.464  24.045  1.00 48.58           C  
ATOM    194  OD1 ASN A  31     -15.128  33.370  24.876  1.00 45.12           O  
ATOM    195  ND2 ASN A  31     -14.887  31.195  24.381  1.00 48.28           N  
ATOM    196  N   ASP A  32     -16.913  35.244  22.825  1.00 50.57           N  
ATOM    197  CA  ASP A  32     -17.681  36.273  23.515  1.00 53.30           C  
ATOM    198  C   ASP A  32     -17.298  36.526  24.980  1.00 54.03           C  
ATOM    199  O   ASP A  32     -17.584  37.599  25.515  1.00 53.00           O  
ATOM    200  CB  ASP A  32     -19.169  35.947  23.419  1.00 55.72           C  
ATOM    201  CG  ASP A  32     -19.481  34.542  23.886  1.00 58.92           C  
ATOM    202  OD1 ASP A  32     -18.980  33.565  23.267  1.00 59.04           O  
ATOM    203  OD2 ASP A  32     -20.225  34.422  24.881  1.00 61.36           O  
ATOM    204  N   GLN A  33     -16.661  35.559  25.635  1.00 53.84           N  
ATOM    205  CA  GLN A  33     -16.274  35.762  27.024  1.00 54.25           C  
ATOM    206  C   GLN A  33     -14.798  36.089  27.157  1.00 52.57           C  
ATOM    207  O   GLN A  33     -14.260  36.135  28.260  1.00 54.72           O  
ATOM    208  CB  GLN A  33     -16.625  34.540  27.872  1.00 56.06           C  
ATOM    209  CG  GLN A  33     -18.108  34.274  27.916  1.00 60.29           C  
ATOM    210  CD  GLN A  33     -18.545  33.501  29.150  1.00 63.56           C  
ATOM    211  OE1 GLN A  33     -19.719  33.127  29.280  1.00 64.36           O  
ATOM    212  NE2 GLN A  33     -17.609  33.269  30.073  1.00 63.92           N  
ATOM    213  N   GLY A  34     -14.152  36.327  26.025  1.00 49.71           N  
ATOM    214  CA  GLY A  34     -12.743  36.667  26.032  1.00 48.87           C  
ATOM    215  C   GLY A  34     -11.784  35.490  26.104  1.00 48.78           C  
ATOM    216  O   GLY A  34     -10.576  35.681  26.258  1.00 49.15           O  
ATOM    217  N   ASN A  35     -12.312  34.273  26.001  1.00 47.27           N  
ATOM    218  CA  ASN A  35     -11.470  33.083  26.071  1.00 45.83           C  
ATOM    219  C   ASN A  35     -10.972  32.656  24.702  1.00 45.10           C  
ATOM    220  O   ASN A  35     -11.757  32.572  23.769  1.00 44.40           O  
ATOM    221  CB  ASN A  35     -12.255  31.944  26.712  1.00 45.87           C  
ATOM    222  CG  ASN A  35     -12.722  32.289  28.093  1.00 46.39           C  
ATOM    223  OD1 ASN A  35     -11.940  32.775  28.905  1.00 46.65           O  
ATOM    224  ND2 ASN A  35     -13.998  32.053  28.375  1.00 45.67           N  
ATOM    225  N   ARG A  36      -9.675  32.364  24.585  1.00 45.12           N  
ATOM    226  CA  ARG A  36      -9.124  31.956  23.302  1.00 45.31           C  
ATOM    227  C   ARG A  36      -9.383  30.490  22.966  1.00 42.83           C  
ATOM    228  O   ARG A  36      -8.980  30.016  21.920  1.00 43.32           O  
ATOM    229  CB  ARG A  36      -7.637  32.308  23.215  1.00 48.01           C  
ATOM    230  CG  ARG A  36      -7.397  33.829  23.180  1.00 53.41           C  
ATOM    231  CD  ARG A  36      -6.005  34.210  22.677  1.00 57.10           C  
ATOM    232  NE  ARG A  36      -6.056  35.247  21.636  1.00 62.99           N  
ATOM    233  CZ  ARG A  36      -6.547  36.477  21.803  1.00 63.81           C  
ATOM    234  NH1 ARG A  36      -7.035  36.854  22.979  1.00 65.99           N  
ATOM    235  NH2 ARG A  36      -6.565  37.333  20.788  1.00 65.20           N  
ATOM    236  N   THR A  37     -10.037  29.780  23.881  1.00 41.68           N  
ATOM    237  CA  THR A  37     -10.465  28.402  23.633  1.00 40.29           C  
ATOM    238  C   THR A  37     -11.883  28.317  24.205  1.00 38.54           C  
ATOM    239  O   THR A  37     -12.210  28.975  25.195  1.00 39.69           O  
ATOM    240  CB  THR A  37      -9.553  27.299  24.292  1.00 39.22           C  
ATOM    241  OG1 THR A  37      -9.779  27.240  25.699  1.00 41.18           O  
ATOM    242  CG2 THR A  37      -8.106  27.569  24.011  1.00 40.34           C  
ATOM    243  N   THR A  38     -12.723  27.512  23.572  1.00 35.40           N  
ATOM    244  CA  THR A  38     -14.107  27.377  23.967  1.00 35.49           C  
ATOM    245  C   THR A  38     -14.458  25.944  24.347  1.00 34.62           C  
ATOM    246  O   THR A  38     -14.064  25.013  23.640  1.00 34.31           O  
ATOM    247  CB  THR A  38     -15.018  27.806  22.769  1.00 36.70           C  
ATOM    248  OG1 THR A  38     -14.743  29.169  22.440  1.00 38.69           O  
ATOM    249  CG2 THR A  38     -16.476  27.640  23.090  1.00 36.47           C  
ATOM    250  N   PRO A  39     -15.212  25.752  25.445  1.00 33.29           N  
ATOM    251  CA  PRO A  39     -15.582  24.394  25.849  1.00 34.36           C  
ATOM    252  C   PRO A  39     -16.439  23.713  24.800  1.00 36.44           C  
ATOM    253  O   PRO A  39     -17.378  24.335  24.246  1.00 33.72           O  
ATOM    254  CB  PRO A  39     -16.356  24.604  27.142  1.00 31.85           C  
ATOM    255  CG  PRO A  39     -15.772  25.870  27.698  1.00 34.29           C  
ATOM    256  CD  PRO A  39     -15.629  26.728  26.468  1.00 33.19           C  
ATOM    257  N   SER A  40     -16.130  22.439  24.531  1.00 33.15           N  
ATOM    258  CA  SER A  40     -16.889  21.647  23.558  1.00 34.08           C  
ATOM    259  C   SER A  40     -18.113  21.095  24.266  1.00 35.08           C  
ATOM    260  O   SER A  40     -18.357  19.886  24.286  1.00 36.92           O  
ATOM    261  CB  SER A  40     -15.996  20.508  22.988  1.00 31.62           C  
ATOM    262  OG  SER A  40     -14.834  21.065  22.354  1.00 32.13           O  
ATOM    263  N   TYR A  41     -18.905  21.997  24.845  1.00 34.91           N  
ATOM    264  CA  TYR A  41     -20.080  21.627  25.606  1.00 34.83           C  
ATOM    265  C   TYR A  41     -21.388  22.138  25.007  1.00 36.48           C  
ATOM    266  O   TYR A  41     -21.432  23.242  24.505  1.00 36.36           O  
ATOM    267  CB  TYR A  41     -19.985  22.198  27.020  1.00 35.48           C  
ATOM    268  CG  TYR A  41     -19.075  21.447  27.970  1.00 37.72           C  
ATOM    269  CD1 TYR A  41     -17.732  21.218  27.658  1.00 36.84           C  
ATOM    270  CD2 TYR A  41     -19.562  20.988  29.196  1.00 38.21           C  
ATOM    271  CE1 TYR A  41     -16.882  20.540  28.570  1.00 39.04           C  
ATOM    272  CE2 TYR A  41     -18.737  20.317  30.096  1.00 40.55           C  
ATOM    273  CZ  TYR A  41     -17.406  20.098  29.779  1.00 40.43           C  
ATOM    274  OH  TYR A  41     -16.609  19.431  30.685  1.00 44.86           O  
ATOM    275  N   VAL A  42     -22.435  21.330  25.086  1.00 35.33           N  
ATOM    276  CA  VAL A  42     -23.749  21.724  24.605  1.00 38.77           C  
ATOM    277  C   VAL A  42     -24.730  21.368  25.712  1.00 39.58           C  
ATOM    278  O   VAL A  42     -24.791  20.228  26.173  1.00 41.49           O  
ATOM    279  CB  VAL A  42     -24.169  20.969  23.312  1.00 37.06           C  
ATOM    280  CG1 VAL A  42     -25.586  21.385  22.910  1.00 39.38           C  
ATOM    281  CG2 VAL A  42     -23.194  21.274  22.184  1.00 36.51           C  
ATOM    282  N   ALA A  43     -25.512  22.336  26.150  1.00 40.53           N  
ATOM    283  CA  ALA A  43     -26.478  22.049  27.195  1.00 41.31           C  
ATOM    284  C   ALA A  43     -27.899  22.251  26.683  1.00 43.68           C  
ATOM    285  O   ALA A  43     -28.151  23.137  25.870  1.00 43.36           O  
ATOM    286  CB  ALA A  43     -26.223  22.945  28.396  1.00 41.85           C  
ATOM    287  N   PHE A  44     -28.814  21.411  27.152  1.00 44.50           N  
ATOM    288  CA  PHE A  44     -30.214  21.505  26.777  1.00 47.21           C  
ATOM    289  C   PHE A  44     -30.965  21.832  28.051  1.00 48.21           C  
ATOM    290  O   PHE A  44     -30.827  21.144  29.050  1.00 48.21           O  
ATOM    291  CB  PHE A  44     -30.711  20.180  26.190  1.00 47.25           C  
ATOM    292  CG  PHE A  44     -29.989  19.773  24.935  1.00 49.07           C  
ATOM    293  CD1 PHE A  44     -28.765  19.114  25.001  1.00 49.50           C  
ATOM    294  CD2 PHE A  44     -30.498  20.111  23.685  1.00 49.40           C  
ATOM    295  CE1 PHE A  44     -28.055  18.802  23.831  1.00 50.00           C  
ATOM    296  CE2 PHE A  44     -29.798  19.806  22.517  1.00 50.30           C  
ATOM    297  CZ  PHE A  44     -28.574  19.151  22.592  1.00 49.55           C  
ATOM    298  N   THR A  45     -31.729  22.916  28.035  1.00 50.50           N  
ATOM    299  CA  THR A  45     -32.478  23.289  29.222  1.00 52.63           C  
ATOM    300  C   THR A  45     -33.945  23.252  28.871  1.00 54.84           C  
ATOM    301  O   THR A  45     -34.316  22.956  27.731  1.00 54.29           O  
ATOM    302  CB  THR A  45     -32.140  24.717  29.715  1.00 52.83           C  
ATOM    303  OG1 THR A  45     -32.656  25.687  28.796  1.00 52.24           O  
ATOM    304  CG2 THR A  45     -30.635  24.886  29.853  1.00 53.25           C  
ATOM    305  N   ASP A  46     -34.774  23.546  29.861  1.00 56.29           N  
ATOM    306  CA  ASP A  46     -36.209  23.571  29.662  1.00 58.79           C  
ATOM    307  C   ASP A  46     -36.580  24.649  28.633  1.00 57.90           C  
ATOM    308  O   ASP A  46     -37.613  24.551  27.977  1.00 58.27           O  
ATOM    309  CB  ASP A  46     -36.906  23.863  30.994  1.00 61.77           C  
ATOM    310  CG  ASP A  46     -36.667  25.289  31.481  1.00 65.68           C  
ATOM    311  OD1 ASP A  46     -35.489  25.708  31.608  1.00 66.97           O  
ATOM    312  OD2 ASP A  46     -37.668  25.997  31.740  1.00 68.63           O  
ATOM    313  N   THR A  47     -35.727  25.659  28.473  1.00 57.27           N  
ATOM    314  CA  THR A  47     -36.026  26.742  27.545  1.00 56.73           C  
ATOM    315  C   THR A  47     -35.102  26.965  26.351  1.00 57.76           C  
ATOM    316  O   THR A  47     -35.559  27.391  25.292  1.00 58.51           O  
ATOM    317  CB  THR A  47     -36.108  28.089  28.286  1.00 56.02           C  
ATOM    318  OG1 THR A  47     -34.814  28.440  28.798  1.00 57.80           O  
ATOM    319  CG2 THR A  47     -37.087  28.003  29.435  1.00 55.14           C  
ATOM    320  N   GLU A  48     -33.811  26.682  26.505  1.00 57.08           N  
ATOM    321  CA  GLU A  48     -32.864  26.951  25.424  1.00 55.89           C  
ATOM    322  C   GLU A  48     -31.739  25.926  25.297  1.00 53.69           C  
ATOM    323  O   GLU A  48     -31.612  25.014  26.107  1.00 52.98           O  
ATOM    324  CB  GLU A  48     -32.226  28.307  25.679  1.00 56.86           C  
ATOM    325  CG  GLU A  48     -31.457  28.288  27.002  1.00 59.41           C  
ATOM    326  CD  GLU A  48     -30.917  29.641  27.441  1.00 61.10           C  
ATOM    327  OE1 GLU A  48     -30.377  30.392  26.594  1.00 61.93           O  
ATOM    328  OE2 GLU A  48     -31.011  29.938  28.652  1.00 61.39           O  
ATOM    329  N   ARG A  49     -30.920  26.116  24.271  1.00 51.66           N  
ATOM    330  CA  ARG A  49     -29.759  25.270  24.018  1.00 50.19           C  
ATOM    331  C   ARG A  49     -28.549  26.201  24.200  1.00 47.75           C  
ATOM    332  O   ARG A  49     -28.486  27.257  23.592  1.00 45.66           O  
ATOM    333  CB  ARG A  49     -29.803  24.729  22.587  1.00 51.64           C  
ATOM    334  CG  ARG A  49     -28.667  23.780  22.228  1.00 54.41           C  
ATOM    335  CD  ARG A  49     -28.753  23.323  20.776  1.00 56.04           C  
ATOM    336  NE  ARG A  49     -28.417  24.410  19.861  1.00 59.48           N  
ATOM    337  CZ  ARG A  49     -28.352  24.300  18.536  1.00 60.51           C  
ATOM    338  NH1 ARG A  49     -28.609  23.143  17.942  1.00 60.70           N  
ATOM    339  NH2 ARG A  49     -28.006  25.353  17.805  1.00 61.23           N  
ATOM    340  N   LEU A  50     -27.609  25.824  25.057  1.00 44.18           N  
ATOM    341  CA  LEU A  50     -26.425  26.645  25.297  1.00 44.07           C  
ATOM    342  C   LEU A  50     -25.199  25.971  24.711  1.00 42.10           C  
ATOM    343  O   LEU A  50     -25.107  24.752  24.729  1.00 43.50           O  
ATOM    344  CB  LEU A  50     -26.204  26.827  26.799  1.00 43.54           C  
ATOM    345  CG  LEU A  50     -27.285  27.578  27.576  1.00 46.24           C  
ATOM    346  CD1 LEU A  50     -26.895  27.626  29.054  1.00 45.93           C  
ATOM    347  CD2 LEU A  50     -27.445  28.986  27.005  1.00 42.67           C  
ATOM    348  N   ILE A  51     -24.251  26.749  24.217  1.00 40.51           N  
ATOM    349  CA  ILE A  51     -23.050  26.156  23.646  1.00 42.55           C  
ATOM    350  C   ILE A  51     -21.798  26.895  24.072  1.00 41.78           C  
ATOM    351  O   ILE A  51     -21.760  28.109  24.045  1.00 44.08           O  
ATOM    352  CB  ILE A  51     -23.080  26.154  22.097  1.00 42.10           C  
ATOM    353  CG1 ILE A  51     -24.340  25.452  21.595  1.00 42.36           C  
ATOM    354  CG2 ILE A  51     -21.849  25.435  21.560  1.00 40.58           C  
ATOM    355  CD1 ILE A  51     -24.561  25.582  20.086  1.00 45.00           C  
ATOM    356  N   GLY A  52     -20.767  26.151  24.453  1.00 39.86           N  
ATOM    357  CA  GLY A  52     -19.518  26.774  24.837  1.00 37.12           C  
ATOM    358  C   GLY A  52     -19.440  27.115  26.305  1.00 36.93           C  
ATOM    359  O   GLY A  52     -19.850  26.339  27.144  1.00 39.20           O  
ATOM    360  N   ASP A  53     -18.900  28.281  26.616  1.00 38.36           N  
ATOM    361  CA  ASP A  53     -18.778  28.700  28.000  1.00 41.88           C  
ATOM    362  C   ASP A  53     -20.100  28.666  28.745  1.00 41.43           C  
ATOM    363  O   ASP A  53     -20.163  28.161  29.860  1.00 41.52           O  
ATOM    364  CB  ASP A  53     -18.145  30.091  28.084  1.00 43.46           C  
ATOM    365  CG  ASP A  53     -16.640  30.036  27.958  1.00 47.52           C  
ATOM    366  OD1 ASP A  53     -16.038  29.196  28.659  1.00 47.92           O  
ATOM    367  OD2 ASP A  53     -16.049  30.822  27.179  1.00 49.61           O  
ATOM    368  N   ALA A  54     -21.161  29.182  28.127  1.00 41.84           N  
ATOM    369  CA  ALA A  54     -22.481  29.178  28.761  1.00 40.08           C  
ATOM    370  C   ALA A  54     -22.919  27.761  29.114  1.00 39.45           C  
ATOM    371  O   ALA A  54     -23.639  27.538  30.097  1.00 38.61           O  
ATOM    372  CB  ALA A  54     -23.529  29.809  27.813  1.00 41.34           C  
ATOM    373  N   ALA A  55     -22.525  26.802  28.287  1.00 36.24           N  
ATOM    374  CA  ALA A  55     -22.922  25.428  28.554  1.00 37.62           C  
ATOM    375  C   ALA A  55     -22.104  24.903  29.750  1.00 35.25           C  
ATOM    376  O   ALA A  55     -22.654  24.377  30.716  1.00 35.65           O  
ATOM    377  CB  ALA A  55     -22.689  24.557  27.310  1.00 34.64           C  
ATOM    378  N   LYS A  56     -20.800  25.094  29.705  1.00 37.34           N  
ATOM    379  CA  LYS A  56     -19.985  24.607  30.813  1.00 39.57           C  
ATOM    380  C   LYS A  56     -20.384  25.280  32.137  1.00 41.21           C  
ATOM    381  O   LYS A  56     -20.488  24.624  33.171  1.00 38.33           O  
ATOM    382  CB  LYS A  56     -18.491  24.796  30.503  1.00 39.04           C  
ATOM    383  CG  LYS A  56     -17.551  24.235  31.613  1.00 42.42           C  
ATOM    384  CD  LYS A  56     -16.279  23.561  31.051  1.00 43.44           C  
ATOM    385  CE  LYS A  56     -15.422  22.977  32.181  1.00 46.71           C  
ATOM    386  NZ  LYS A  56     -14.184  22.279  31.706  1.00 49.90           N  
ATOM    387  N   ASN A  57     -20.679  26.580  32.106  1.00 43.70           N  
ATOM    388  CA  ASN A  57     -21.035  27.266  33.347  1.00 44.21           C  
ATOM    389  C   ASN A  57     -22.227  26.715  34.095  1.00 43.85           C  
ATOM    390  O   ASN A  57     -22.307  26.916  35.304  1.00 43.33           O  
ATOM    391  CB  ASN A  57     -21.263  28.751  33.115  1.00 48.14           C  
ATOM    392  CG  ASN A  57     -20.042  29.431  32.595  1.00 50.69           C  
ATOM    393  OD1 ASN A  57     -18.911  29.053  32.926  1.00 53.96           O  
ATOM    394  ND2 ASN A  57     -20.249  30.453  31.775  1.00 53.60           N  
ATOM    395  N   GLN A  58     -23.159  26.046  33.413  1.00 40.90           N  
ATOM    396  CA  GLN A  58     -24.303  25.489  34.134  1.00 42.38           C  
ATOM    397  C   GLN A  58     -24.261  23.982  34.291  1.00 41.26           C  
ATOM    398  O   GLN A  58     -25.258  23.377  34.646  1.00 42.14           O  
ATOM    399  CB  GLN A  58     -25.665  25.912  33.499  1.00 41.96           C  
ATOM    400  CG  GLN A  58     -25.887  25.626  32.009  1.00 40.66           C  
ATOM    401  CD  GLN A  58     -26.404  24.235  31.706  1.00 40.68           C  
ATOM    402  OE1 GLN A  58     -27.598  23.936  31.849  1.00 39.36           O  
ATOM    403  NE2 GLN A  58     -25.496  23.362  31.276  1.00 42.90           N  
ATOM    404  N   VAL A  59     -23.106  23.364  34.051  1.00 43.77           N  
ATOM    405  CA  VAL A  59     -23.041  21.914  34.179  1.00 43.78           C  
ATOM    406  C   VAL A  59     -23.447  21.436  35.588  1.00 44.01           C  
ATOM    407  O   VAL A  59     -24.185  20.468  35.732  1.00 43.15           O  
ATOM    408  CB  VAL A  59     -21.628  21.382  33.792  1.00 44.65           C  
ATOM    409  CG1 VAL A  59     -20.597  21.852  34.786  1.00 44.06           C  
ATOM    410  CG2 VAL A  59     -21.657  19.877  33.691  1.00 45.45           C  
ATOM    411  N   ALA A  60     -23.000  22.130  36.626  1.00 45.44           N  
ATOM    412  CA  ALA A  60     -23.338  21.744  38.006  1.00 47.15           C  
ATOM    413  C   ALA A  60     -24.845  21.764  38.267  1.00 47.48           C  
ATOM    414  O   ALA A  60     -25.354  21.053  39.140  1.00 47.89           O  
ATOM    415  CB  ALA A  60     -22.641  22.684  39.000  1.00 47.30           C  
ATOM    416  N   MET A  61     -25.555  22.580  37.504  1.00 45.66           N  
ATOM    417  CA  MET A  61     -26.992  22.726  37.673  1.00 45.60           C  
ATOM    418  C   MET A  61     -27.823  21.783  36.811  1.00 46.11           C  
ATOM    419  O   MET A  61     -28.999  21.560  37.086  1.00 47.53           O  
ATOM    420  CB  MET A  61     -27.386  24.157  37.305  1.00 47.23           C  
ATOM    421  CG  MET A  61     -26.572  25.249  38.011  1.00 46.92           C  
ATOM    422  SD  MET A  61     -26.411  26.785  37.051  1.00 49.26           S  
ATOM    423  CE  MET A  61     -28.095  26.880  36.302  1.00 49.86           C  
ATOM    424  N   ASN A  62     -27.216  21.218  35.775  1.00 46.01           N  
ATOM    425  CA  ASN A  62     -27.966  20.403  34.829  1.00 44.52           C  
ATOM    426  C   ASN A  62     -27.050  19.357  34.185  1.00 45.91           C  
ATOM    427  O   ASN A  62     -26.978  19.223  32.953  1.00 44.86           O  
ATOM    428  CB  ASN A  62     -28.535  21.394  33.806  1.00 44.35           C  
ATOM    429  CG  ASN A  62     -29.320  20.751  32.707  1.00 43.68           C  
ATOM    430  OD1 ASN A  62     -30.070  19.801  32.922  1.00 45.75           O  
ATOM    431  ND2 ASN A  62     -29.172  21.291  31.502  1.00 45.23           N  
ATOM    432  N   PRO A  63     -26.337  18.593  35.027  1.00 46.92           N  
ATOM    433  CA  PRO A  63     -25.402  17.552  34.587  1.00 47.39           C  
ATOM    434  C   PRO A  63     -25.899  16.513  33.576  1.00 47.22           C  
ATOM    435  O   PRO A  63     -25.197  16.200  32.608  1.00 46.56           O  
ATOM    436  CB  PRO A  63     -24.938  16.919  35.909  1.00 47.78           C  
ATOM    437  CG  PRO A  63     -26.070  17.203  36.863  1.00 47.99           C  
ATOM    438  CD  PRO A  63     -26.429  18.620  36.500  1.00 47.50           C  
ATOM    439  N   THR A  64     -27.092  15.980  33.792  1.00 47.87           N  
ATOM    440  CA  THR A  64     -27.619  14.967  32.887  1.00 49.56           C  
ATOM    441  C   THR A  64     -27.970  15.469  31.490  1.00 48.85           C  
ATOM    442  O   THR A  64     -28.137  14.666  30.573  1.00 49.82           O  
ATOM    443  CB  THR A  64     -28.855  14.280  33.484  1.00 50.23           C  
ATOM    444  OG1 THR A  64     -29.872  15.257  33.742  1.00 53.49           O  
ATOM    445  CG2 THR A  64     -28.488  13.583  34.772  1.00 51.85           C  
ATOM    446  N   ASN A  65     -28.064  16.786  31.311  1.00 48.53           N  
ATOM    447  CA  ASN A  65     -28.425  17.324  29.998  1.00 47.12           C  
ATOM    448  C   ASN A  65     -27.384  18.233  29.359  1.00 45.69           C  
ATOM    449  O   ASN A  65     -27.679  18.986  28.424  1.00 45.76           O  
ATOM    450  CB  ASN A  65     -29.759  18.040  30.119  1.00 47.79           C  
ATOM    451  CG  ASN A  65     -30.808  17.151  30.714  1.00 48.88           C  
ATOM    452  OD1 ASN A  65     -31.052  16.062  30.201  1.00 50.07           O  
ATOM    453  ND2 ASN A  65     -31.426  17.589  31.820  1.00 50.09           N  
ATOM    454  N   THR A  66     -26.158  18.140  29.852  1.00 42.33           N  
ATOM    455  CA  THR A  66     -25.069  18.944  29.336  1.00 41.16           C  
ATOM    456  C   THR A  66     -24.058  17.972  28.726  1.00 41.77           C  
ATOM    457  O   THR A  66     -23.377  17.214  29.439  1.00 42.99           O  
ATOM    458  CB  THR A  66     -24.435  19.760  30.470  1.00 39.10           C  
ATOM    459  OG1 THR A  66     -25.439  20.595  31.076  1.00 40.41           O  
ATOM    460  CG2 THR A  66     -23.315  20.605  29.958  1.00 37.47           C  
ATOM    461  N   VAL A  67     -23.977  17.987  27.402  1.00 41.25           N  
ATOM    462  CA  VAL A  67     -23.079  17.092  26.680  1.00 40.59           C  
ATOM    463  C   VAL A  67     -21.689  17.632  26.359  1.00 39.41           C  
ATOM    464  O   VAL A  67     -21.520  18.804  26.045  1.00 40.02           O  
ATOM    465  CB  VAL A  67     -23.741  16.651  25.377  1.00 42.63           C  
ATOM    466  CG1 VAL A  67     -22.888  15.598  24.689  1.00 42.47           C  
ATOM    467  CG2 VAL A  67     -25.148  16.126  25.678  1.00 39.52           C  
ATOM    468  N   PHE A  68     -20.690  16.756  26.443  1.00 36.87           N  
ATOM    469  CA  PHE A  68     -19.308  17.091  26.131  1.00 36.87           C  
ATOM    470  C   PHE A  68     -18.684  15.749  25.704  1.00 36.35           C  
ATOM    471  O   PHE A  68     -19.360  14.727  25.749  1.00 36.92           O  
ATOM    472  CB  PHE A  68     -18.607  17.705  27.363  1.00 37.54           C  
ATOM    473  CG  PHE A  68     -18.602  16.809  28.574  1.00 39.80           C  
ATOM    474  CD1 PHE A  68     -17.642  15.805  28.716  1.00 40.05           C  
ATOM    475  CD2 PHE A  68     -19.588  16.924  29.540  1.00 41.13           C  
ATOM    476  CE1 PHE A  68     -17.672  14.920  29.799  1.00 41.19           C  
ATOM    477  CE2 PHE A  68     -19.632  16.039  30.642  1.00 42.88           C  
ATOM    478  CZ  PHE A  68     -18.664  15.028  30.767  1.00 41.76           C  
ATOM    479  N   ASP A  69     -17.443  15.750  25.254  1.00 35.97           N  
ATOM    480  CA  ASP A  69     -16.791  14.501  24.826  1.00 39.34           C  
ATOM    481  C   ASP A  69     -17.434  13.836  23.604  1.00 40.20           C  
ATOM    482  O   ASP A  69     -17.304  12.624  23.437  1.00 39.98           O  
ATOM    483  CB  ASP A  69     -16.811  13.469  25.966  1.00 38.42           C  
ATOM    484  CG  ASP A  69     -15.605  13.560  26.871  1.00 39.02           C  
ATOM    485  OD1 ASP A  69     -14.644  14.313  26.555  1.00 40.16           O  
ATOM    486  OD2 ASP A  69     -15.632  12.857  27.906  1.00 39.61           O  
ATOM    487  N   ALA A  70     -18.143  14.599  22.766  1.00 39.51           N  
ATOM    488  CA  ALA A  70     -18.786  14.004  21.586  1.00 38.32           C  
ATOM    489  C   ALA A  70     -17.724  13.458  20.648  1.00 37.00           C  
ATOM    490  O   ALA A  70     -17.967  12.523  19.884  1.00 38.03           O  
ATOM    491  CB  ALA A  70     -19.629  15.054  20.842  1.00 38.89           C  
ATOM    492  N   LYS A  71     -16.544  14.058  20.704  1.00 35.28           N  
ATOM    493  CA  LYS A  71     -15.445  13.660  19.865  1.00 35.64           C  
ATOM    494  C   LYS A  71     -15.068  12.203  20.159  1.00 36.53           C  
ATOM    495  O   LYS A  71     -14.406  11.572  19.348  1.00 37.51           O  
ATOM    496  CB  LYS A  71     -14.249  14.578  20.131  1.00 34.25           C  
ATOM    497  CG  LYS A  71     -12.996  14.262  19.333  1.00 35.33           C  
ATOM    498  CD  LYS A  71     -11.912  15.295  19.637  1.00 38.20           C  
ATOM    499  CE  LYS A  71     -10.639  15.071  18.839  1.00 38.31           C  
ATOM    500  NZ  LYS A  71      -9.654  16.171  19.109  1.00 40.66           N  
ATOM    501  N   ARG A  72     -15.491  11.691  21.313  1.00 38.02           N  
ATOM    502  CA  ARG A  72     -15.167  10.315  21.715  1.00 39.14           C  
ATOM    503  C   ARG A  72     -16.157   9.317  21.131  1.00 40.43           C  
ATOM    504  O   ARG A  72     -15.850   8.131  21.056  1.00 39.17           O  
ATOM    505  CB  ARG A  72     -15.161  10.172  23.245  1.00 37.61           C  
ATOM    506  CG  ARG A  72     -13.926  10.746  23.947  1.00 39.07           C  
ATOM    507  CD  ARG A  72     -14.027  10.579  25.461  1.00 36.71           C  
ATOM    508  NE  ARG A  72     -13.036  11.387  26.174  1.00 37.62           N  
ATOM    509  CZ  ARG A  72     -11.753  11.072  26.305  1.00 38.78           C  
ATOM    510  NH1 ARG A  72     -11.282   9.947  25.769  1.00 37.89           N  
ATOM    511  NH2 ARG A  72     -10.932  11.894  26.957  1.00 37.59           N  
ATOM    512  N   LEU A  73     -17.318   9.813  20.696  1.00 40.01           N  
ATOM    513  CA  LEU A  73     -18.371   8.983  20.121  1.00 42.47           C  
ATOM    514  C   LEU A  73     -18.523   9.129  18.629  1.00 43.42           C  
ATOM    515  O   LEU A  73     -19.065   8.245  17.964  1.00 44.37           O  
ATOM    516  CB  LEU A  73     -19.730   9.350  20.704  1.00 42.71           C  
ATOM    517  CG  LEU A  73     -19.968   9.171  22.190  1.00 44.56           C  
ATOM    518  CD1 LEU A  73     -21.337   9.707  22.554  1.00 44.50           C  
ATOM    519  CD2 LEU A  73     -19.850   7.690  22.520  1.00 46.10           C  
ATOM    520  N   ILE A  74     -18.062  10.256  18.107  1.00 43.66           N  
ATOM    521  CA  ILE A  74     -18.237  10.569  16.704  1.00 42.77           C  
ATOM    522  C   ILE A  74     -17.664   9.554  15.729  1.00 43.32           C  
ATOM    523  O   ILE A  74     -16.493   9.193  15.798  1.00 43.03           O  
ATOM    524  CB  ILE A  74     -17.708  12.004  16.403  1.00 42.04           C  
ATOM    525  CG1 ILE A  74     -18.354  12.536  15.122  1.00 42.58           C  
ATOM    526  CG2 ILE A  74     -16.183  12.021  16.302  1.00 39.07           C  
ATOM    527  CD1 ILE A  74     -17.930  13.980  14.794  1.00 41.59           C  
ATOM    528  N   GLY A  75     -18.530   9.086  14.833  1.00 44.54           N  
ATOM    529  CA  GLY A  75     -18.129   8.131  13.812  1.00 46.34           C  
ATOM    530  C   GLY A  75     -17.910   6.717  14.319  1.00 46.12           C  
ATOM    531  O   GLY A  75     -17.336   5.882  13.612  1.00 45.42           O  
ATOM    532  N   ARG A  76     -18.350   6.447  15.542  1.00 45.65           N  
ATOM    533  CA  ARG A  76     -18.184   5.113  16.115  1.00 47.33           C  
ATOM    534  C   ARG A  76     -19.499   4.382  16.212  1.00 48.54           C  
ATOM    535  O   ARG A  76     -20.560   5.008  16.243  1.00 46.65           O  
ATOM    536  CB  ARG A  76     -17.624   5.190  17.525  1.00 45.89           C  
ATOM    537  CG  ARG A  76     -16.237   5.725  17.657  1.00 45.53           C  
ATOM    538  CD  ARG A  76     -15.885   5.656  19.135  1.00 44.61           C  
ATOM    539  NE  ARG A  76     -14.588   6.240  19.427  1.00 43.99           N  
ATOM    540  CZ  ARG A  76     -13.433   5.641  19.203  1.00 45.96           C  
ATOM    541  NH1 ARG A  76     -13.409   4.418  18.679  1.00 49.59           N  
ATOM    542  NH2 ARG A  76     -12.301   6.266  19.500  1.00 43.04           N  
ATOM    543  N   ARG A  77     -19.420   3.048  16.276  1.00 49.99           N  
ATOM    544  CA  ARG A  77     -20.604   2.214  16.447  1.00 51.32           C  
ATOM    545  C   ARG A  77     -20.892   2.130  17.946  1.00 51.42           C  
ATOM    546  O   ARG A  77     -19.980   2.254  18.769  1.00 51.62           O  
ATOM    547  CB  ARG A  77     -20.356   0.807  15.910  1.00 53.12           C  
ATOM    548  CG  ARG A  77     -20.302   0.717  14.409  1.00 56.42           C  
ATOM    549  CD  ARG A  77     -21.692   0.816  13.820  1.00 62.29           C  
ATOM    550  NE  ARG A  77     -21.874  -0.194  12.785  1.00 65.92           N  
ATOM    551  CZ  ARG A  77     -21.864  -1.503  13.021  1.00 67.81           C  
ATOM    552  NH1 ARG A  77     -21.691  -1.957  14.264  1.00 68.02           N  
ATOM    553  NH2 ARG A  77     -22.003  -2.359  12.013  1.00 68.33           N  
ATOM    554  N   PHE A  78     -22.154   1.920  18.298  1.00 51.61           N  
ATOM    555  CA  PHE A  78     -22.552   1.816  19.695  1.00 53.04           C  
ATOM    556  C   PHE A  78     -21.768   0.714  20.400  1.00 54.42           C  
ATOM    557  O   PHE A  78     -21.266   0.902  21.505  1.00 54.68           O  
ATOM    558  CB  PHE A  78     -24.049   1.513  19.796  1.00 53.67           C  
ATOM    559  CG  PHE A  78     -24.579   1.502  21.213  1.00 55.90           C  
ATOM    560  CD1 PHE A  78     -24.837   2.696  21.887  1.00 53.91           C  
ATOM    561  CD2 PHE A  78     -24.790   0.296  21.886  1.00 55.13           C  
ATOM    562  CE1 PHE A  78     -25.293   2.694  23.212  1.00 54.14           C  
ATOM    563  CE2 PHE A  78     -25.246   0.287  23.215  1.00 55.21           C  
ATOM    564  CZ  PHE A  78     -25.497   1.495  23.876  1.00 54.36           C  
ATOM    565  N   ASP A  79     -21.661  -0.441  19.757  1.00 54.72           N  
ATOM    566  CA  ASP A  79     -20.946  -1.551  20.361  1.00 55.57           C  
ATOM    567  C   ASP A  79     -19.439  -1.372  20.383  1.00 54.62           C  
ATOM    568  O   ASP A  79     -18.727  -2.280  20.797  1.00 54.34           O  
ATOM    569  CB  ASP A  79     -21.294  -2.858  19.645  1.00 57.77           C  
ATOM    570  CG  ASP A  79     -22.772  -3.163  19.685  1.00 59.64           C  
ATOM    571  OD1 ASP A  79     -23.325  -3.289  20.798  1.00 61.58           O  
ATOM    572  OD2 ASP A  79     -23.381  -3.276  18.599  1.00 61.01           O  
ATOM    573  N   ASP A  80     -18.950  -0.218  19.925  1.00 54.06           N  
ATOM    574  CA  ASP A  80     -17.515   0.053  19.935  1.00 52.20           C  
ATOM    575  C   ASP A  80     -17.098  -0.039  21.401  1.00 52.40           C  
ATOM    576  O   ASP A  80     -17.850   0.375  22.292  1.00 51.43           O  
ATOM    577  CB  ASP A  80     -17.228   1.466  19.391  1.00 53.20           C  
ATOM    578  CG  ASP A  80     -15.730   1.731  19.166  1.00 54.15           C  
ATOM    579  OD1 ASP A  80     -14.935   1.565  20.118  1.00 53.98           O  
ATOM    580  OD2 ASP A  80     -15.343   2.115  18.034  1.00 53.88           O  
ATOM    581  N   ALA A  81     -15.914  -0.592  21.649  1.00 51.13           N  
ATOM    582  CA  ALA A  81     -15.398  -0.743  23.009  1.00 50.42           C  
ATOM    583  C   ALA A  81     -15.202   0.601  23.700  1.00 49.84           C  
ATOM    584  O   ALA A  81     -15.407   0.717  24.910  1.00 49.13           O  
ATOM    585  CB  ALA A  81     -14.068  -1.501  22.996  1.00 49.93           C  
ATOM    586  N   VAL A  82     -14.788   1.609  22.945  1.00 50.12           N  
ATOM    587  CA  VAL A  82     -14.563   2.928  23.538  1.00 49.67           C  
ATOM    588  C   VAL A  82     -15.886   3.495  24.038  1.00 48.39           C  
ATOM    589  O   VAL A  82     -15.988   3.986  25.165  1.00 50.07           O  
ATOM    590  CB  VAL A  82     -13.936   3.912  22.523  1.00 49.76           C  
ATOM    591  CG1 VAL A  82     -13.603   5.224  23.211  1.00 48.95           C  
ATOM    592  CG2 VAL A  82     -12.672   3.318  21.927  1.00 50.78           C  
ATOM    593  N   VAL A  83     -16.915   3.393  23.209  1.00 48.27           N  
ATOM    594  CA  VAL A  83     -18.223   3.901  23.575  1.00 47.31           C  
ATOM    595  C   VAL A  83     -18.692   3.234  24.868  1.00 49.44           C  
ATOM    596  O   VAL A  83     -18.891   3.887  25.901  1.00 47.74           O  
ATOM    597  CB  VAL A  83     -19.222   3.619  22.462  1.00 48.02           C  
ATOM    598  CG1 VAL A  83     -20.618   4.008  22.903  1.00 48.75           C  
ATOM    599  CG2 VAL A  83     -18.800   4.364  21.216  1.00 47.00           C  
ATOM    600  N   GLN A  84     -18.861   1.918  24.804  1.00 49.16           N  
ATOM    601  CA  GLN A  84     -19.277   1.148  25.964  1.00 49.51           C  
ATOM    602  C   GLN A  84     -18.505   1.509  27.224  1.00 49.72           C  
ATOM    603  O   GLN A  84     -19.092   1.622  28.299  1.00 51.06           O  
ATOM    604  CB  GLN A  84     -19.107  -0.348  25.678  1.00 48.03           C  
ATOM    605  CG  GLN A  84     -20.048  -0.823  24.602  1.00 49.90           C  
ATOM    606  CD  GLN A  84     -21.468  -0.397  24.897  1.00 51.02           C  
ATOM    607  OE1 GLN A  84     -21.933  -0.506  26.035  1.00 52.74           O  
ATOM    608  NE2 GLN A  84     -22.168   0.088  23.881  1.00 53.13           N  
ATOM    609  N   SER A  85     -17.196   1.699  27.085  1.00 49.35           N  
ATOM    610  CA  SER A  85     -16.338   2.015  28.217  1.00 50.62           C  
ATOM    611  C   SER A  85     -16.472   3.454  28.721  1.00 53.11           C  
ATOM    612  O   SER A  85     -16.521   3.697  29.930  1.00 52.10           O  
ATOM    613  CB  SER A  85     -14.880   1.761  27.851  1.00 50.53           C  
ATOM    614  OG  SER A  85     -14.025   2.063  28.939  1.00 49.67           O  
ATOM    615  N   ASP A  86     -16.529   4.399  27.792  1.00 53.55           N  
ATOM    616  CA  ASP A  86     -16.637   5.810  28.163  1.00 54.72           C  
ATOM    617  C   ASP A  86     -17.971   6.187  28.774  1.00 54.78           C  
ATOM    618  O   ASP A  86     -18.015   6.956  29.729  1.00 54.85           O  
ATOM    619  CB  ASP A  86     -16.378   6.711  26.944  1.00 53.89           C  
ATOM    620  CG  ASP A  86     -14.930   6.674  26.482  1.00 54.29           C  
ATOM    621  OD1 ASP A  86     -14.101   6.082  27.197  1.00 54.37           O  
ATOM    622  OD2 ASP A  86     -14.616   7.242  25.406  1.00 52.14           O  
ATOM    623  N   MET A  87     -19.061   5.638  28.244  1.00 55.94           N  
ATOM    624  CA  MET A  87     -20.371   6.007  28.743  1.00 58.34           C  
ATOM    625  C   MET A  87     -20.593   5.766  30.220  1.00 60.00           C  
ATOM    626  O   MET A  87     -21.466   6.388  30.835  1.00 59.17           O  
ATOM    627  CB  MET A  87     -21.481   5.341  27.916  1.00 61.23           C  
ATOM    628  CG  MET A  87     -21.576   3.838  27.960  1.00 63.33           C  
ATOM    629  SD  MET A  87     -22.646   3.296  26.582  1.00 66.29           S  
ATOM    630  CE  MET A  87     -24.259   3.702  27.201  1.00 66.03           C  
ATOM    631  N   LYS A  88     -19.797   4.883  30.805  1.00 60.62           N  
ATOM    632  CA  LYS A  88     -19.942   4.599  32.224  1.00 62.12           C  
ATOM    633  C   LYS A  88     -19.539   5.821  33.044  1.00 61.76           C  
ATOM    634  O   LYS A  88     -19.925   5.952  34.208  1.00 62.39           O  
ATOM    635  CB  LYS A  88     -19.069   3.404  32.614  1.00 63.81           C  
ATOM    636  CG  LYS A  88     -19.446   2.098  31.920  1.00 65.55           C  
ATOM    637  CD  LYS A  88     -18.604   0.958  32.472  1.00 68.79           C  
ATOM    638  CE  LYS A  88     -19.003  -0.394  31.894  1.00 70.49           C  
ATOM    639  NZ  LYS A  88     -18.239  -1.497  32.564  1.00 71.71           N  
ATOM    640  N   HIS A  89     -18.771   6.717  32.418  1.00 60.65           N  
ATOM    641  CA  HIS A  89     -18.279   7.921  33.077  1.00 58.58           C  
ATOM    642  C   HIS A  89     -18.988   9.222  32.665  1.00 56.53           C  
ATOM    643  O   HIS A  89     -18.521  10.311  33.011  1.00 55.37           O  
ATOM    644  CB  HIS A  89     -16.784   8.083  32.818  1.00 60.79           C  
ATOM    645  CG  HIS A  89     -16.009   6.806  32.925  1.00 65.41           C  
ATOM    646  ND1 HIS A  89     -16.307   5.828  33.850  1.00 66.88           N  
ATOM    647  CD2 HIS A  89     -14.935   6.354  32.232  1.00 67.09           C  
ATOM    648  CE1 HIS A  89     -15.453   4.827  33.721  1.00 68.11           C  
ATOM    649  NE2 HIS A  89     -14.610   5.121  32.746  1.00 68.41           N  
ATOM    650  N   TRP A  90     -20.087   9.130  31.920  1.00 51.73           N  
ATOM    651  CA  TRP A  90     -20.785  10.352  31.534  1.00 48.66           C  
ATOM    652  C   TRP A  90     -22.078  10.484  32.298  1.00 47.91           C  
ATOM    653  O   TRP A  90     -22.729   9.484  32.601  1.00 47.79           O  
ATOM    654  CB  TRP A  90     -21.083  10.404  30.035  1.00 44.65           C  
ATOM    655  CG  TRP A  90     -19.873  10.528  29.198  1.00 42.39           C  
ATOM    656  CD1 TRP A  90     -18.790  11.312  29.442  1.00 42.26           C  
ATOM    657  CD2 TRP A  90     -19.622   9.868  27.952  1.00 41.52           C  
ATOM    658  NE1 TRP A  90     -17.872  11.187  28.426  1.00 41.60           N  
ATOM    659  CE2 TRP A  90     -18.358  10.303  27.499  1.00 41.45           C  
ATOM    660  CE3 TRP A  90     -20.339   8.944  27.180  1.00 41.18           C  
ATOM    661  CZ2 TRP A  90     -17.789   9.847  26.296  1.00 39.96           C  
ATOM    662  CZ3 TRP A  90     -19.771   8.483  25.985  1.00 38.36           C  
ATOM    663  CH2 TRP A  90     -18.511   8.935  25.560  1.00 40.91           C  
ATOM    664  N   PRO A  91     -22.467  11.728  32.622  1.00 46.07           N  
ATOM    665  CA  PRO A  91     -23.691  12.036  33.359  1.00 46.29           C  
ATOM    666  C   PRO A  91     -24.893  11.924  32.445  1.00 45.72           C  
ATOM    667  O   PRO A  91     -26.001  11.695  32.899  1.00 46.51           O  
ATOM    668  CB  PRO A  91     -23.480  13.488  33.804  1.00 46.19           C  
ATOM    669  CG  PRO A  91     -22.025  13.665  33.766  1.00 47.09           C  
ATOM    670  CD  PRO A  91     -21.613  12.921  32.538  1.00 46.57           C  
ATOM    671  N   PHE A  92     -24.665  12.112  31.151  1.00 46.80           N  
ATOM    672  CA  PHE A  92     -25.739  12.056  30.167  1.00 48.09           C  
ATOM    673  C   PHE A  92     -25.825  10.667  29.568  1.00 48.82           C  
ATOM    674  O   PHE A  92     -24.838   9.925  29.551  1.00 48.22           O  
ATOM    675  CB  PHE A  92     -25.505  13.097  29.075  1.00 46.32           C  
ATOM    676  CG  PHE A  92     -24.152  13.007  28.436  1.00 46.79           C  
ATOM    677  CD1 PHE A  92     -23.922  12.137  27.368  1.00 45.02           C  
ATOM    678  CD2 PHE A  92     -23.102  13.790  28.899  1.00 44.58           C  
ATOM    679  CE1 PHE A  92     -22.672  12.053  26.776  1.00 44.21           C  
ATOM    680  CE2 PHE A  92     -21.854  13.713  28.315  1.00 43.36           C  
ATOM    681  CZ  PHE A  92     -21.630  12.844  27.249  1.00 44.20           C  
ATOM    682  N   MET A  93     -27.011  10.331  29.085  1.00 49.66           N  
ATOM    683  CA  MET A  93     -27.275   9.026  28.500  1.00 53.25           C  
ATOM    684  C   MET A  93     -26.884   8.863  27.046  1.00 53.39           C  
ATOM    685  O   MET A  93     -27.166   9.721  26.204  1.00 54.54           O  
ATOM    686  CB  MET A  93     -28.759   8.684  28.599  1.00 54.51           C  
ATOM    687  CG  MET A  93     -29.324   8.600  29.992  1.00 59.97           C  
ATOM    688  SD  MET A  93     -31.074   8.093  29.890  1.00 68.07           S  
ATOM    689  CE  MET A  93     -31.896   9.717  29.799  1.00 66.30           C  
ATOM    690  N   VAL A  94     -26.239   7.742  26.758  1.00 52.61           N  
ATOM    691  CA  VAL A  94     -25.875   7.411  25.400  1.00 53.40           C  
ATOM    692  C   VAL A  94     -26.785   6.208  25.074  1.00 54.88           C  
ATOM    693  O   VAL A  94     -26.909   5.261  25.863  1.00 54.51           O  
ATOM    694  CB  VAL A  94     -24.366   7.055  25.292  1.00 53.01           C  
ATOM    695  CG1 VAL A  94     -24.007   6.683  23.860  1.00 52.10           C  
ATOM    696  CG2 VAL A  94     -23.526   8.254  25.723  1.00 52.72           C  
ATOM    697  N   VAL A  95     -27.456   6.265  23.934  1.00 55.96           N  
ATOM    698  CA  VAL A  95     -28.358   5.193  23.557  1.00 57.75           C  
ATOM    699  C   VAL A  95     -27.972   4.602  22.226  1.00 59.55           C  
ATOM    700  O   VAL A  95     -27.179   5.174  21.476  1.00 59.76           O  
ATOM    701  CB  VAL A  95     -29.821   5.679  23.459  1.00 57.31           C  
ATOM    702  CG1 VAL A  95     -30.322   6.109  24.825  1.00 57.03           C  
ATOM    703  CG2 VAL A  95     -29.931   6.814  22.456  1.00 57.47           C  
ATOM    704  N   ASN A  96     -28.550   3.448  21.930  1.00 61.42           N  
ATOM    705  CA  ASN A  96     -28.260   2.774  20.686  1.00 62.70           C  
ATOM    706  C   ASN A  96     -29.379   2.934  19.673  1.00 63.74           C  
ATOM    707  O   ASN A  96     -30.529   2.595  19.938  1.00 64.41           O  
ATOM    708  CB  ASN A  96     -28.008   1.296  20.952  1.00 64.39           C  
ATOM    709  CG  ASN A  96     -27.708   0.527  19.694  1.00 65.41           C  
ATOM    710  OD1 ASN A  96     -26.952   0.983  18.833  1.00 65.96           O  
ATOM    711  ND2 ASN A  96     -28.290  -0.656  19.580  1.00 67.00           N  
ATOM    712  N   ASP A  97     -29.032   3.465  18.511  1.00 65.09           N  
ATOM    713  CA  ASP A  97     -30.001   3.647  17.445  1.00 66.91           C  
ATOM    714  C   ASP A  97     -29.460   2.923  16.220  1.00 66.38           C  
ATOM    715  O   ASP A  97     -28.730   3.505  15.409  1.00 66.79           O  
ATOM    716  CB  ASP A  97     -30.191   5.131  17.131  1.00 68.82           C  
ATOM    717  CG  ASP A  97     -31.357   5.377  16.187  1.00 71.96           C  
ATOM    718  OD1 ASP A  97     -31.423   4.705  15.133  1.00 72.30           O  
ATOM    719  OD2 ASP A  97     -32.205   6.244  16.498  1.00 73.80           O  
ATOM    720  N   ALA A  98     -29.800   1.643  16.104  1.00 65.59           N  
ATOM    721  CA  ALA A  98     -29.354   0.833  14.977  1.00 64.41           C  
ATOM    722  C   ALA A  98     -27.838   0.723  14.925  1.00 63.02           C  
ATOM    723  O   ALA A  98     -27.237   0.946  13.874  1.00 63.68           O  
ATOM    724  CB  ALA A  98     -29.876   1.429  13.668  1.00 65.21           C  
ATOM    725  N   GLY A  99     -27.220   0.395  16.058  1.00 61.45           N  
ATOM    726  CA  GLY A  99     -25.776   0.247  16.094  1.00 59.83           C  
ATOM    727  C   GLY A  99     -25.012   1.558  16.142  1.00 59.40           C  
ATOM    728  O   GLY A  99     -23.788   1.569  16.220  1.00 58.84           O  
ATOM    729  N   ARG A 100     -25.736   2.666  16.064  1.00 59.42           N  
ATOM    730  CA  ARG A 100     -25.122   3.986  16.132  1.00 58.91           C  
ATOM    731  C   ARG A 100     -25.525   4.658  17.435  1.00 57.05           C  
ATOM    732  O   ARG A 100     -26.697   4.641  17.828  1.00 55.56           O  
ATOM    733  CB  ARG A 100     -25.568   4.868  14.970  1.00 61.05           C  
ATOM    734  CG  ARG A 100     -25.018   4.461  13.615  1.00 63.77           C  
ATOM    735  CD  ARG A 100     -25.170   5.618  12.654  1.00 65.62           C  
ATOM    736  NE  ARG A 100     -24.414   6.767  13.140  1.00 67.15           N  
ATOM    737  CZ  ARG A 100     -24.540   8.004  12.676  1.00 67.94           C  
ATOM    738  NH1 ARG A 100     -25.406   8.266  11.702  1.00 68.00           N  
ATOM    739  NH2 ARG A 100     -23.789   8.975  13.184  1.00 66.87           N  
ATOM    740  N   PRO A 101     -24.552   5.256  18.131  1.00 55.04           N  
ATOM    741  CA  PRO A 101     -24.878   5.920  19.392  1.00 53.62           C  
ATOM    742  C   PRO A 101     -25.488   7.316  19.201  1.00 51.33           C  
ATOM    743  O   PRO A 101     -25.228   7.989  18.209  1.00 51.21           O  
ATOM    744  CB  PRO A 101     -23.533   5.963  20.100  1.00 52.05           C  
ATOM    745  CG  PRO A 101     -22.584   6.205  18.966  1.00 53.02           C  
ATOM    746  CD  PRO A 101     -23.096   5.260  17.889  1.00 54.26           C  
ATOM    747  N   LYS A 102     -26.319   7.709  20.159  1.00 50.40           N  
ATOM    748  CA  LYS A 102     -26.954   9.015  20.198  1.00 49.48           C  
ATOM    749  C   LYS A 102     -26.959   9.421  21.677  1.00 50.17           C  
ATOM    750  O   LYS A 102     -27.039   8.570  22.568  1.00 49.54           O  
ATOM    751  CB  LYS A 102     -28.410   8.959  19.712  1.00 49.21           C  
ATOM    752  CG  LYS A 102     -28.623   8.390  18.317  1.00 49.62           C  
ATOM    753  CD  LYS A 102     -30.041   8.704  17.825  1.00 53.59           C  
ATOM    754  CE  LYS A 102     -30.198  10.214  17.555  1.00 54.49           C  
ATOM    755  NZ  LYS A 102     -31.562  10.646  17.157  1.00 53.69           N  
ATOM    756  N   VAL A 103     -26.856  10.711  21.951  1.00 48.56           N  
ATOM    757  CA  VAL A 103     -26.924  11.136  23.327  1.00 49.68           C  
ATOM    758  C   VAL A 103     -28.389  11.454  23.507  1.00 50.62           C  
ATOM    759  O   VAL A 103     -29.039  11.989  22.603  1.00 49.23           O  
ATOM    760  CB  VAL A 103     -26.058  12.377  23.596  1.00 48.97           C  
ATOM    761  CG1 VAL A 103     -24.642  12.085  23.163  1.00 50.08           C  
ATOM    762  CG2 VAL A 103     -26.600  13.597  22.857  1.00 50.48           C  
ATOM    763  N   GLN A 104     -28.911  11.098  24.667  1.00 52.13           N  
ATOM    764  CA  GLN A 104     -30.304  11.336  24.963  1.00 54.94           C  
ATOM    765  C   GLN A 104     -30.400  12.329  26.102  1.00 55.42           C  
ATOM    766  O   GLN A 104     -29.753  12.171  27.137  1.00 56.24           O  
ATOM    767  CB  GLN A 104     -30.968  10.028  25.344  1.00 55.95           C  
ATOM    768  CG  GLN A 104     -32.410  10.163  25.675  1.00 60.50           C  
ATOM    769  CD  GLN A 104     -33.098   8.837  25.619  1.00 62.31           C  
ATOM    770  OE1 GLN A 104     -33.175   8.220  24.558  1.00 64.15           O  
ATOM    771  NE2 GLN A 104     -33.597   8.375  26.760  1.00 63.66           N  
ATOM    772  N   VAL A 105     -31.213  13.356  25.904  1.00 55.83           N  
ATOM    773  CA  VAL A 105     -31.368  14.391  26.907  1.00 55.68           C  
ATOM    774  C   VAL A 105     -32.795  14.891  26.987  1.00 56.18           C  
ATOM    775  O   VAL A 105     -33.650  14.515  26.179  1.00 56.52           O  
ATOM    776  CB  VAL A 105     -30.494  15.614  26.575  1.00 55.85           C  
ATOM    777  CG1 VAL A 105     -29.019  15.226  26.577  1.00 55.17           C  
ATOM    778  CG2 VAL A 105     -30.910  16.190  25.222  1.00 55.07           C  
ATOM    779  N   GLU A 106     -33.042  15.734  27.982  1.00 56.03           N  
ATOM    780  CA  GLU A 106     -34.346  16.360  28.152  1.00 56.78           C  
ATOM    781  C   GLU A 106     -34.112  17.757  27.590  1.00 56.58           C  
ATOM    782  O   GLU A 106     -33.199  18.460  28.022  1.00 55.77           O  
ATOM    783  CB  GLU A 106     -34.728  16.431  29.633  1.00 56.65           C  
ATOM    784  N   TYR A 107     -34.910  18.149  26.607  1.00 56.26           N  
ATOM    785  CA  TYR A 107     -34.751  19.455  25.988  1.00 56.98           C  
ATOM    786  C   TYR A 107     -36.093  20.121  25.746  1.00 58.21           C  
ATOM    787  O   TYR A 107     -36.922  19.610  24.995  1.00 58.75           O  
ATOM    788  CB  TYR A 107     -34.006  19.295  24.671  1.00 55.42           C  
ATOM    789  CG  TYR A 107     -33.856  20.540  23.835  1.00 53.72           C  
ATOM    790  CD1 TYR A 107     -33.440  21.751  24.396  1.00 54.18           C  
ATOM    791  CD2 TYR A 107     -34.023  20.478  22.457  1.00 54.87           C  
ATOM    792  CE1 TYR A 107     -33.185  22.863  23.588  1.00 54.98           C  
ATOM    793  CE2 TYR A 107     -33.773  21.570  21.647  1.00 54.83           C  
ATOM    794  CZ  TYR A 107     -33.350  22.755  22.209  1.00 54.86           C  
ATOM    795  OH  TYR A 107     -33.046  23.800  21.372  1.00 57.19           O  
ATOM    796  N   LYS A 108     -36.291  21.266  26.385  1.00 60.01           N  
ATOM    797  CA  LYS A 108     -37.537  22.014  26.254  1.00 61.59           C  
ATOM    798  C   LYS A 108     -38.729  21.169  26.697  1.00 62.05           C  
ATOM    799  O   LYS A 108     -39.776  21.168  26.049  1.00 61.99           O  
ATOM    800  CB  LYS A 108     -37.737  22.474  24.808  1.00 61.59           C  
ATOM    801  CG  LYS A 108     -36.822  23.608  24.363  1.00 62.77           C  
ATOM    802  CD  LYS A 108     -37.043  23.922  22.878  1.00 63.16           C  
ATOM    803  CE  LYS A 108     -36.225  25.122  22.402  1.00 63.53           C  
ATOM    804  NZ  LYS A 108     -36.385  25.329  20.929  1.00 62.94           N  
ATOM    805  N   GLY A 109     -38.557  20.441  27.795  1.00 62.57           N  
ATOM    806  CA  GLY A 109     -39.633  19.622  28.318  1.00 64.20           C  
ATOM    807  C   GLY A 109     -39.903  18.317  27.591  1.00 65.60           C  
ATOM    808  O   GLY A 109     -40.868  17.619  27.914  1.00 66.61           O  
ATOM    809  N   GLU A 110     -39.061  17.974  26.620  1.00 65.89           N  
ATOM    810  CA  GLU A 110     -39.243  16.739  25.861  1.00 65.52           C  
ATOM    811  C   GLU A 110     -37.943  15.942  25.802  1.00 65.62           C  
ATOM    812  O   GLU A 110     -36.856  16.483  26.010  1.00 66.05           O  
ATOM    813  CB  GLU A 110     -39.726  17.065  24.445  1.00 64.10           C  
ATOM    814  N   THR A 111     -38.061  14.650  25.526  1.00 65.38           N  
ATOM    815  CA  THR A 111     -36.893  13.793  25.422  1.00 65.57           C  
ATOM    816  C   THR A 111     -36.405  13.811  23.973  1.00 65.21           C  
ATOM    817  O   THR A 111     -37.150  13.460  23.057  1.00 65.46           O  
ATOM    818  CB  THR A 111     -37.232  12.346  25.816  1.00 66.53           C  
ATOM    819  OG1 THR A 111     -37.933  12.343  27.065  1.00 67.39           O  
ATOM    820  CG2 THR A 111     -35.955  11.517  25.958  1.00 67.02           C  
ATOM    821  N   LYS A 112     -35.161  14.235  23.770  1.00 63.75           N  
ATOM    822  CA  LYS A 112     -34.580  14.299  22.434  1.00 62.27           C  
ATOM    823  C   LYS A 112     -33.227  13.616  22.422  1.00 61.00           C  
ATOM    824  O   LYS A 112     -32.531  13.580  23.435  1.00 61.78           O  
ATOM    825  CB  LYS A 112     -34.403  15.755  21.989  1.00 63.44           C  
ATOM    826  CG  LYS A 112     -35.705  16.536  21.821  1.00 65.43           C  
ATOM    827  CD  LYS A 112     -36.559  15.983  20.687  1.00 67.05           C  
ATOM    828  CE  LYS A 112     -37.913  16.696  20.618  1.00 69.71           C  
ATOM    829  NZ  LYS A 112     -38.802  16.179  19.524  1.00 70.62           N  
ATOM    830  N   SER A 113     -32.857  13.073  21.270  1.00 59.52           N  
ATOM    831  CA  SER A 113     -31.574  12.407  21.123  1.00 57.24           C  
ATOM    832  C   SER A 113     -30.873  13.005  19.917  1.00 56.55           C  
ATOM    833  O   SER A 113     -31.528  13.438  18.958  1.00 56.10           O  
ATOM    834  CB  SER A 113     -31.767  10.907  20.916  1.00 58.02           C  
ATOM    835  OG  SER A 113     -32.458  10.653  19.707  1.00 57.75           O  
ATOM    836  N   PHE A 114     -29.543  13.031  19.970  1.00 54.18           N  
ATOM    837  CA  PHE A 114     -28.747  13.579  18.888  1.00 52.68           C  
ATOM    838  C   PHE A 114     -27.561  12.718  18.557  1.00 51.62           C  
ATOM    839  O   PHE A 114     -26.958  12.113  19.441  1.00 51.02           O  
ATOM    840  CB  PHE A 114     -28.230  14.966  19.244  1.00 50.83           C  
ATOM    841  CG  PHE A 114     -29.299  15.917  19.651  1.00 51.23           C  
ATOM    842  CD1 PHE A 114     -29.891  15.818  20.903  1.00 51.86           C  
ATOM    843  CD2 PHE A 114     -29.716  16.920  18.786  1.00 51.39           C  
ATOM    844  CE1 PHE A 114     -30.884  16.705  21.289  1.00 52.54           C  
ATOM    845  CE2 PHE A 114     -30.707  17.818  19.159  1.00 50.91           C  
ATOM    846  CZ  PHE A 114     -31.292  17.712  20.408  1.00 52.57           C  
ATOM    847  N   TYR A 115     -27.220  12.669  17.278  1.00 50.77           N  
ATOM    848  CA  TYR A 115     -26.068  11.896  16.869  1.00 51.26           C  
ATOM    849  C   TYR A 115     -24.851  12.729  17.223  1.00 49.70           C  
ATOM    850  O   TYR A 115     -24.933  13.958  17.275  1.00 47.89           O  
ATOM    851  CB  TYR A 115     -26.079  11.622  15.364  1.00 52.94           C  
ATOM    852  CG  TYR A 115     -27.203  10.727  14.919  1.00 54.06           C  
ATOM    853  CD1 TYR A 115     -28.459  11.249  14.643  1.00 55.02           C  
ATOM    854  CD2 TYR A 115     -27.023   9.344  14.815  1.00 56.03           C  
ATOM    855  CE1 TYR A 115     -29.520  10.419  14.278  1.00 56.84           C  
ATOM    856  CE2 TYR A 115     -28.082   8.498  14.450  1.00 55.48           C  
ATOM    857  CZ  TYR A 115     -29.329   9.046  14.187  1.00 57.50           C  
ATOM    858  OH  TYR A 115     -30.404   8.233  13.872  1.00 58.76           O  
ATOM    859  N   PRO A 116     -23.711  12.065  17.474  1.00 49.21           N  
ATOM    860  CA  PRO A 116     -22.443  12.709  17.828  1.00 48.85           C  
ATOM    861  C   PRO A 116     -22.075  13.846  16.882  1.00 48.91           C  
ATOM    862  O   PRO A 116     -21.595  14.893  17.321  1.00 49.38           O  
ATOM    863  CB  PRO A 116     -21.439  11.558  17.750  1.00 49.17           C  
ATOM    864  CG  PRO A 116     -22.248  10.371  18.144  1.00 48.89           C  
ATOM    865  CD  PRO A 116     -23.547  10.601  17.392  1.00 48.87           C  
ATOM    866  N   GLU A 117     -22.293  13.650  15.581  1.00 48.34           N  
ATOM    867  CA  GLU A 117     -21.952  14.693  14.624  1.00 47.50           C  
ATOM    868  C   GLU A 117     -22.896  15.893  14.709  1.00 45.80           C  
ATOM    869  O   GLU A 117     -22.528  16.996  14.320  1.00 45.05           O  
ATOM    870  CB  GLU A 117     -21.913  14.145  13.199  1.00 50.59           C  
ATOM    871  CG  GLU A 117     -23.180  13.450  12.743  1.00 51.94           C  
ATOM    872  CD  GLU A 117     -23.212  11.984  13.117  1.00 56.45           C  
ATOM    873  OE1 GLU A 117     -24.086  11.262  12.581  1.00 58.71           O  
ATOM    874  OE2 GLU A 117     -22.372  11.549  13.936  1.00 56.21           O  
ATOM    875  N   GLU A 118     -24.107  15.681  15.208  1.00 45.40           N  
ATOM    876  CA  GLU A 118     -25.038  16.797  15.383  1.00 45.88           C  
ATOM    877  C   GLU A 118     -24.501  17.643  16.540  1.00 44.75           C  
ATOM    878  O   GLU A 118     -24.437  18.869  16.458  1.00 42.84           O  
ATOM    879  CB  GLU A 118     -26.435  16.318  15.772  1.00 47.12           C  
ATOM    880  CG  GLU A 118     -27.108  15.411  14.766  1.00 53.86           C  
ATOM    881  CD  GLU A 118     -28.556  15.175  15.114  1.00 56.76           C  
ATOM    882  OE1 GLU A 118     -29.386  16.033  14.742  1.00 59.59           O  
ATOM    883  OE2 GLU A 118     -28.867  14.158  15.777  1.00 57.98           O  
ATOM    884  N   VAL A 119     -24.145  16.970  17.636  1.00 42.60           N  
ATOM    885  CA  VAL A 119     -23.617  17.678  18.791  1.00 41.98           C  
ATOM    886  C   VAL A 119     -22.371  18.435  18.347  1.00 39.99           C  
ATOM    887  O   VAL A 119     -22.244  19.620  18.633  1.00 39.46           O  
ATOM    888  CB  VAL A 119     -23.260  16.707  19.971  1.00 42.01           C  
ATOM    889  CG1 VAL A 119     -22.644  17.490  21.122  1.00 43.44           C  
ATOM    890  CG2 VAL A 119     -24.517  15.972  20.449  1.00 41.92           C  
ATOM    891  N   SER A 120     -21.458  17.776  17.635  1.00 38.74           N  
ATOM    892  CA  SER A 120     -20.250  18.479  17.189  1.00 39.32           C  
ATOM    893  C   SER A 120     -20.547  19.594  16.191  1.00 37.87           C  
ATOM    894  O   SER A 120     -19.808  20.576  16.111  1.00 37.38           O  
ATOM    895  CB  SER A 120     -19.229  17.518  16.573  1.00 40.17           C  
ATOM    896  OG  SER A 120     -18.820  16.543  17.529  1.00 42.60           O  
ATOM    897  N   SER A 121     -21.612  19.454  15.423  1.00 37.14           N  
ATOM    898  CA  SER A 121     -21.937  20.510  14.461  1.00 38.06           C  
ATOM    899  C   SER A 121     -22.362  21.737  15.268  1.00 36.42           C  
ATOM    900  O   SER A 121     -22.118  22.860  14.871  1.00 38.65           O  
ATOM    901  CB  SER A 121     -23.084  20.075  13.535  1.00 35.85           C  
ATOM    902  OG  SER A 121     -24.309  20.071  14.240  1.00 38.16           O  
ATOM    903  N   MET A 122     -22.998  21.505  16.411  1.00 37.51           N  
ATOM    904  CA  MET A 122     -23.436  22.608  17.245  1.00 38.23           C  
ATOM    905  C   MET A 122     -22.218  23.336  17.769  1.00 36.83           C  
ATOM    906  O   MET A 122     -22.219  24.547  17.860  1.00 34.86           O  
ATOM    907  CB  MET A 122     -24.308  22.109  18.392  1.00 40.12           C  
ATOM    908  CG  MET A 122     -25.659  21.548  17.932  1.00 42.71           C  
ATOM    909  SD  MET A 122     -26.576  20.863  19.298  1.00 45.90           S  
ATOM    910  CE  MET A 122     -27.617  19.666  18.495  1.00 45.41           C  
ATOM    911  N   VAL A 123     -21.165  22.589  18.103  1.00 36.29           N  
ATOM    912  CA  VAL A 123     -19.925  23.199  18.586  1.00 33.54           C  
ATOM    913  C   VAL A 123     -19.231  23.914  17.430  1.00 35.32           C  
ATOM    914  O   VAL A 123     -18.632  24.990  17.595  1.00 34.55           O  
ATOM    915  CB  VAL A 123     -18.967  22.118  19.165  1.00 32.46           C  
ATOM    916  CG1 VAL A 123     -17.641  22.755  19.529  1.00 34.83           C  
ATOM    917  CG2 VAL A 123     -19.622  21.451  20.366  1.00 31.67           C  
ATOM    918  N   LEU A 124     -19.278  23.313  16.250  1.00 34.14           N  
ATOM    919  CA  LEU A 124     -18.672  23.953  15.100  1.00 37.70           C  
ATOM    920  C   LEU A 124     -19.430  25.258  14.750  1.00 36.37           C  
ATOM    921  O   LEU A 124     -18.835  26.217  14.305  1.00 36.18           O  
ATOM    922  CB  LEU A 124     -18.686  23.006  13.903  1.00 38.65           C  
ATOM    923  CG  LEU A 124     -17.703  21.834  14.037  1.00 39.03           C  
ATOM    924  CD1 LEU A 124     -17.940  20.864  12.910  1.00 39.16           C  
ATOM    925  CD2 LEU A 124     -16.282  22.354  14.023  1.00 38.92           C  
ATOM    926  N   THR A 125     -20.736  25.274  14.952  1.00 38.50           N  
ATOM    927  CA  THR A 125     -21.512  26.492  14.656  1.00 39.79           C  
ATOM    928  C   THR A 125     -21.018  27.630  15.548  1.00 41.22           C  
ATOM    929  O   THR A 125     -20.877  28.770  15.108  1.00 41.48           O  
ATOM    930  CB  THR A 125     -22.998  26.222  14.864  1.00 40.91           C  
ATOM    931  OG1 THR A 125     -23.429  25.292  13.869  1.00 40.31           O  
ATOM    932  CG2 THR A 125     -23.828  27.508  14.731  1.00 42.51           C  
ATOM    933  N   LYS A 126     -20.736  27.307  16.806  1.00 39.75           N  
ATOM    934  CA  LYS A 126     -20.223  28.287  17.745  1.00 40.05           C  
ATOM    935  C   LYS A 126     -18.856  28.838  17.339  1.00 39.46           C  
ATOM    936  O   LYS A 126     -18.624  30.053  17.414  1.00 38.34           O  
ATOM    937  CB  LYS A 126     -20.160  27.679  19.152  1.00 40.02           C  
ATOM    938  CG  LYS A 126     -19.521  28.606  20.182  1.00 44.10           C  
ATOM    939  CD  LYS A 126     -20.424  29.806  20.531  1.00 46.69           C  
ATOM    940  CE  LYS A 126     -19.786  30.611  21.676  1.00 48.85           C  
ATOM    941  NZ  LYS A 126     -20.525  31.856  22.040  1.00 51.91           N  
ATOM    942  N   MET A 127     -17.937  27.956  16.929  1.00 39.15           N  
ATOM    943  CA  MET A 127     -16.616  28.396  16.499  1.00 39.06           C  
ATOM    944  C   MET A 127     -16.752  29.269  15.227  1.00 40.21           C  
ATOM    945  O   MET A 127     -16.005  30.219  15.036  1.00 38.15           O  
ATOM    946  CB  MET A 127     -15.700  27.177  16.242  1.00 38.03           C  
ATOM    947  CG  MET A 127     -15.651  26.198  17.433  1.00 35.93           C  
ATOM    948  SD  MET A 127     -15.345  26.962  19.061  1.00 38.67           S  
ATOM    949  CE  MET A 127     -13.779  27.592  18.757  1.00 33.87           C  
ATOM    950  N   LYS A 128     -17.706  28.927  14.368  1.00 40.31           N  
ATOM    951  CA  LYS A 128     -17.972  29.704  13.162  1.00 44.08           C  
ATOM    952  C   LYS A 128     -18.470  31.098  13.563  1.00 44.30           C  
ATOM    953  O   LYS A 128     -17.976  32.113  13.061  1.00 44.53           O  
ATOM    954  CB  LYS A 128     -19.055  29.022  12.316  1.00 45.76           C  
ATOM    955  CG  LYS A 128     -19.483  29.793  11.061  1.00 47.86           C  
ATOM    956  CD  LYS A 128     -20.675  29.114  10.365  1.00 49.63           C  
ATOM    957  CE  LYS A 128     -21.899  29.100  11.275  1.00 53.81           C  
ATOM    958  NZ  LYS A 128     -23.054  28.321  10.726  1.00 56.08           N  
ATOM    959  N   GLU A 129     -19.450  31.141  14.461  1.00 42.69           N  
ATOM    960  CA  GLU A 129     -19.997  32.423  14.884  1.00 43.56           C  
ATOM    961  C   GLU A 129     -18.964  33.250  15.647  1.00 44.46           C  
ATOM    962  O   GLU A 129     -18.978  34.485  15.576  1.00 44.62           O  
ATOM    963  CB  GLU A 129     -21.257  32.199  15.710  1.00 42.16           C  
ATOM    964  CG  GLU A 129     -22.322  31.452  14.911  1.00 45.65           C  
ATOM    965  CD  GLU A 129     -23.567  31.106  15.720  1.00 49.15           C  
ATOM    966  OE1 GLU A 129     -23.487  31.069  16.968  1.00 51.90           O  
ATOM    967  OE2 GLU A 129     -24.635  30.840  15.109  1.00 51.80           O  
ATOM    968  N   ILE A 130     -18.052  32.572  16.346  1.00 41.39           N  
ATOM    969  CA  ILE A 130     -16.996  33.233  17.117  1.00 43.58           C  
ATOM    970  C   ILE A 130     -16.016  33.970  16.209  1.00 44.77           C  
ATOM    971  O   ILE A 130     -15.518  35.052  16.554  1.00 45.36           O  
ATOM    972  CB  ILE A 130     -16.188  32.193  17.970  1.00 41.18           C  
ATOM    973  CG1 ILE A 130     -16.887  31.960  19.301  1.00 41.93           C  
ATOM    974  CG2 ILE A 130     -14.744  32.659  18.191  1.00 41.62           C  
ATOM    975  CD1 ILE A 130     -16.249  30.828  20.106  1.00 41.57           C  
ATOM    976  N   ALA A 131     -15.715  33.361  15.062  1.00 45.38           N  
ATOM    977  CA  ALA A 131     -14.791  33.951  14.109  1.00 45.82           C  
ATOM    978  C   ALA A 131     -15.455  35.139  13.415  1.00 46.63           C  
ATOM    979  O   ALA A 131     -14.801  36.140  13.156  1.00 44.89           O  
ATOM    980  CB  ALA A 131     -14.362  32.916  13.077  1.00 46.10           C  
ATOM    981  N   GLU A 132     -16.748  35.011  13.127  1.00 46.77           N  
ATOM    982  CA  GLU A 132     -17.514  36.077  12.469  1.00 50.42           C  
ATOM    983  C   GLU A 132     -17.697  37.310  13.371  1.00 50.97           C  
ATOM    984  O   GLU A 132     -17.665  38.441  12.892  1.00 52.40           O  
ATOM    985  CB  GLU A 132     -18.876  35.537  12.008  1.00 48.68           C  
ATOM    986  CG  GLU A 132     -18.755  34.354  11.042  1.00 49.86           C  
ATOM    987  CD  GLU A 132     -20.100  33.769  10.638  1.00 50.74           C  
ATOM    988  OE1 GLU A 132     -21.044  33.844  11.452  1.00 53.68           O  
ATOM    989  OE2 GLU A 132     -20.213  33.218   9.518  1.00 51.97           O  
ATOM    990  N   ALA A 133     -17.889  37.091  14.671  1.00 53.21           N  
ATOM    991  CA  ALA A 133     -18.031  38.189  15.627  1.00 53.54           C  
ATOM    992  C   ALA A 133     -16.714  38.965  15.642  1.00 55.48           C  
ATOM    993  O   ALA A 133     -16.691  40.201  15.705  1.00 55.14           O  
ATOM    994  CB  ALA A 133     -18.323  37.646  17.011  1.00 52.89           C  
ATOM    995  N   TYR A 134     -15.607  38.235  15.572  1.00 55.56           N  
ATOM    996  CA  TYR A 134     -14.299  38.873  15.572  1.00 56.26           C  
ATOM    997  C   TYR A 134     -14.012  39.569  14.247  1.00 56.84           C  
ATOM    998  O   TYR A 134     -13.539  40.702  14.230  1.00 57.23           O  
ATOM    999  CB  TYR A 134     -13.191  37.849  15.828  1.00 56.00           C  
ATOM   1000  CG  TYR A 134     -11.798  38.426  15.664  1.00 56.37           C  
ATOM   1001  CD1 TYR A 134     -11.248  39.250  16.647  1.00 57.47           C  
ATOM   1002  CD2 TYR A 134     -11.049  38.185  14.512  1.00 55.60           C  
ATOM   1003  CE1 TYR A 134      -9.992  39.823  16.486  1.00 57.40           C  
ATOM   1004  CE2 TYR A 134      -9.787  38.757  14.338  1.00 56.50           C  
ATOM   1005  CZ  TYR A 134      -9.268  39.575  15.331  1.00 57.53           C  
ATOM   1006  OH  TYR A 134      -8.035  40.175  15.173  1.00 59.45           O  
ATOM   1007  N   LEU A 135     -14.302  38.887  13.142  1.00 56.82           N  
ATOM   1008  CA  LEU A 135     -14.028  39.424  11.817  1.00 57.81           C  
ATOM   1009  C   LEU A 135     -15.069  40.402  11.301  1.00 59.29           C  
ATOM   1010  O   LEU A 135     -14.779  41.214  10.426  1.00 60.22           O  
ATOM   1011  CB  LEU A 135     -13.881  38.287  10.805  1.00 56.14           C  
ATOM   1012  CG  LEU A 135     -12.684  37.339  10.961  1.00 56.44           C  
ATOM   1013  CD1 LEU A 135     -12.724  36.295   9.848  1.00 55.91           C  
ATOM   1014  CD2 LEU A 135     -11.382  38.121  10.923  1.00 54.81           C  
ATOM   1015  N   GLY A 136     -16.274  40.326  11.845  1.00 60.89           N  
ATOM   1016  CA  GLY A 136     -17.330  41.201  11.379  1.00 62.99           C  
ATOM   1017  C   GLY A 136     -17.688  40.806   9.954  1.00 64.35           C  
ATOM   1018  O   GLY A 136     -18.314  41.578   9.226  1.00 64.13           O  
ATOM   1019  N   LYS A 137     -17.270  39.604   9.553  1.00 64.66           N  
ATOM   1020  CA  LYS A 137     -17.553  39.079   8.216  1.00 65.20           C  
ATOM   1021  C   LYS A 137     -18.000  37.620   8.284  1.00 64.53           C  
ATOM   1022  O   LYS A 137     -17.746  36.938   9.279  1.00 63.99           O  
ATOM   1023  CB  LYS A 137     -16.317  39.199   7.324  1.00 66.43           C  
ATOM   1024  CG  LYS A 137     -15.888  40.640   7.073  1.00 68.70           C  
ATOM   1025  CD  LYS A 137     -15.018  40.759   5.830  1.00 70.37           C  
ATOM   1026  CE  LYS A 137     -14.820  42.221   5.437  1.00 71.77           C  
ATOM   1027  NZ  LYS A 137     -14.157  42.370   4.109  1.00 72.82           N  
ATOM   1028  N   THR A 138     -18.668  37.151   7.231  1.00 63.30           N  
ATOM   1029  CA  THR A 138     -19.155  35.772   7.170  1.00 62.27           C  
ATOM   1030  C   THR A 138     -18.021  34.769   7.038  1.00 61.03           C  
ATOM   1031  O   THR A 138     -16.975  35.085   6.476  1.00 61.40           O  
ATOM   1032  CB  THR A 138     -20.106  35.561   5.980  1.00 63.25           C  
ATOM   1033  OG1 THR A 138     -21.270  36.378   6.157  1.00 65.75           O  
ATOM   1034  CG2 THR A 138     -20.533  34.091   5.878  1.00 62.76           C  
ATOM   1035  N   VAL A 139     -18.251  33.561   7.549  1.00 59.18           N  
ATOM   1036  CA  VAL A 139     -17.273  32.469   7.514  1.00 56.84           C  
ATOM   1037  C   VAL A 139     -17.918  31.184   6.987  1.00 55.73           C  
ATOM   1038  O   VAL A 139     -18.937  30.738   7.507  1.00 54.43           O  
ATOM   1039  CB  VAL A 139     -16.722  32.182   8.930  1.00 56.56           C  
ATOM   1040  CG1 VAL A 139     -15.982  30.851   8.941  1.00 56.54           C  
ATOM   1041  CG2 VAL A 139     -15.796  33.318   9.371  1.00 54.43           C  
ATOM   1042  N   THR A 140     -17.322  30.586   5.962  1.00 55.14           N  
ATOM   1043  CA  THR A 140     -17.868  29.352   5.400  1.00 55.65           C  
ATOM   1044  C   THR A 140     -16.805  28.298   5.074  1.00 54.46           C  
ATOM   1045  O   THR A 140     -17.118  27.117   4.917  1.00 56.10           O  
ATOM   1046  CB  THR A 140     -18.668  29.632   4.113  1.00 57.61           C  
ATOM   1047  OG1 THR A 140     -19.050  28.384   3.509  1.00 59.08           O  
ATOM   1048  CG2 THR A 140     -17.829  30.451   3.137  1.00 56.90           C  
ATOM   1049  N   ASN A 141     -15.556  28.728   4.961  1.00 52.51           N  
ATOM   1050  CA  ASN A 141     -14.464  27.811   4.654  1.00 50.99           C  
ATOM   1051  C   ASN A 141     -13.653  27.537   5.896  1.00 48.45           C  
ATOM   1052  O   ASN A 141     -13.406  28.430   6.687  1.00 47.40           O  
ATOM   1053  CB  ASN A 141     -13.527  28.408   3.606  1.00 50.31           C  
ATOM   1054  CG  ASN A 141     -14.213  28.645   2.293  1.00 53.38           C  
ATOM   1055  OD1 ASN A 141     -14.809  27.728   1.716  1.00 52.74           O  
ATOM   1056  ND2 ASN A 141     -14.139  29.881   1.805  1.00 54.53           N  
ATOM   1057  N   ALA A 142     -13.204  26.304   6.050  1.00 48.62           N  
ATOM   1058  CA  ALA A 142     -12.405  25.974   7.220  1.00 46.79           C  
ATOM   1059  C   ALA A 142     -11.730  24.623   7.132  1.00 45.64           C  
ATOM   1060  O   ALA A 142     -12.208  23.687   6.475  1.00 44.03           O  
ATOM   1061  CB  ALA A 142     -13.282  26.020   8.494  1.00 47.21           C  
ATOM   1062  N   VAL A 143     -10.600  24.550   7.810  1.00 42.89           N  
ATOM   1063  CA  VAL A 143      -9.855  23.310   7.929  1.00 42.66           C  
ATOM   1064  C   VAL A 143     -10.144  22.884   9.376  1.00 41.47           C  
ATOM   1065  O   VAL A 143     -10.018  23.696  10.292  1.00 44.01           O  
ATOM   1066  CB  VAL A 143      -8.358  23.550   7.720  1.00 42.09           C  
ATOM   1067  CG1 VAL A 143      -7.548  22.347   8.241  1.00 42.71           C  
ATOM   1068  CG2 VAL A 143      -8.089  23.768   6.219  1.00 42.70           C  
ATOM   1069  N   VAL A 144     -10.599  21.645   9.561  1.00 39.98           N  
ATOM   1070  CA  VAL A 144     -10.911  21.097  10.882  1.00 38.70           C  
ATOM   1071  C   VAL A 144      -9.910  19.962  11.138  1.00 40.15           C  
ATOM   1072  O   VAL A 144      -9.633  19.165  10.254  1.00 39.27           O  
ATOM   1073  CB  VAL A 144     -12.352  20.532  10.917  1.00 39.82           C  
ATOM   1074  CG1 VAL A 144     -12.642  19.830  12.253  1.00 38.47           C  
ATOM   1075  CG2 VAL A 144     -13.368  21.702  10.728  1.00 36.92           C  
ATOM   1076  N   THR A 145      -9.362  19.907  12.341  1.00 40.03           N  
ATOM   1077  CA  THR A 145      -8.384  18.867  12.666  1.00 40.28           C  
ATOM   1078  C   THR A 145      -8.980  17.689  13.428  1.00 39.57           C  
ATOM   1079  O   THR A 145     -10.037  17.808  14.054  1.00 39.75           O  
ATOM   1080  CB  THR A 145      -7.241  19.449  13.502  1.00 41.32           C  
ATOM   1081  OG1 THR A 145      -7.798  20.102  14.647  1.00 45.54           O  
ATOM   1082  CG2 THR A 145      -6.438  20.457  12.703  1.00 42.37           C  
ATOM   1083  N   VAL A 146      -8.293  16.545  13.350  1.00 39.44           N  
ATOM   1084  CA  VAL A 146      -8.685  15.327  14.044  1.00 39.83           C  
ATOM   1085  C   VAL A 146      -7.411  14.586  14.506  1.00 40.78           C  
ATOM   1086  O   VAL A 146      -6.293  14.915  14.093  1.00 40.38           O  
ATOM   1087  CB  VAL A 146      -9.549  14.370  13.160  1.00 40.94           C  
ATOM   1088  CG1 VAL A 146     -10.781  15.093  12.666  1.00 41.45           C  
ATOM   1089  CG2 VAL A 146      -8.722  13.819  11.993  1.00 42.27           C  
ATOM   1090  N   PRO A 147      -7.567  13.593  15.392  1.00 41.73           N  
ATOM   1091  CA  PRO A 147      -6.388  12.864  15.869  1.00 41.96           C  
ATOM   1092  C   PRO A 147      -5.812  11.986  14.766  1.00 43.30           C  
ATOM   1093  O   PRO A 147      -6.549  11.369  13.987  1.00 43.09           O  
ATOM   1094  CB  PRO A 147      -6.939  12.044  17.032  1.00 42.27           C  
ATOM   1095  CG  PRO A 147      -8.213  12.799  17.435  1.00 41.84           C  
ATOM   1096  CD  PRO A 147      -8.772  13.144  16.102  1.00 40.25           C  
ATOM   1097  N   ALA A 148      -4.491  11.942  14.707  1.00 44.27           N  
ATOM   1098  CA  ALA A 148      -3.796  11.146  13.706  1.00 46.08           C  
ATOM   1099  C   ALA A 148      -4.339   9.710  13.558  1.00 45.65           C  
ATOM   1100  O   ALA A 148      -4.267   9.132  12.479  1.00 46.43           O  
ATOM   1101  CB  ALA A 148      -2.308  11.106  14.037  1.00 45.06           C  
ATOM   1102  N   TYR A 149      -4.923   9.164  14.617  1.00 45.49           N  
ATOM   1103  CA  TYR A 149      -5.414   7.790  14.602  1.00 45.36           C  
ATOM   1104  C   TYR A 149      -6.869   7.605  14.218  1.00 46.83           C  
ATOM   1105  O   TYR A 149      -7.363   6.469  14.174  1.00 44.20           O  
ATOM   1106  CB  TYR A 149      -5.131   7.128  15.972  1.00 47.83           C  
ATOM   1107  CG  TYR A 149      -5.852   7.760  17.146  1.00 46.89           C  
ATOM   1108  CD1 TYR A 149      -7.176   7.431  17.431  1.00 46.71           C  
ATOM   1109  CD2 TYR A 149      -5.225   8.713  17.944  1.00 47.49           C  
ATOM   1110  CE1 TYR A 149      -7.864   8.033  18.477  1.00 48.21           C  
ATOM   1111  CE2 TYR A 149      -5.913   9.338  18.999  1.00 48.73           C  
ATOM   1112  CZ  TYR A 149      -7.230   8.990  19.255  1.00 49.28           C  
ATOM   1113  OH  TYR A 149      -7.934   9.608  20.275  1.00 50.72           O  
ATOM   1114  N   PHE A 150      -7.558   8.714  13.927  1.00 44.80           N  
ATOM   1115  CA  PHE A 150      -8.952   8.632  13.542  1.00 45.76           C  
ATOM   1116  C   PHE A 150      -9.080   7.870  12.232  1.00 45.01           C  
ATOM   1117  O   PHE A 150      -8.238   8.015  11.349  1.00 44.60           O  
ATOM   1118  CB  PHE A 150      -9.552  10.043  13.380  1.00 44.07           C  
ATOM   1119  CG  PHE A 150     -10.297  10.526  14.589  1.00 43.54           C  
ATOM   1120  CD1 PHE A 150     -11.264  11.526  14.466  1.00 44.72           C  
ATOM   1121  CD2 PHE A 150     -10.051   9.980  15.842  1.00 40.18           C  
ATOM   1122  CE1 PHE A 150     -11.983  11.971  15.592  1.00 44.96           C  
ATOM   1123  CE2 PHE A 150     -10.753  10.411  16.974  1.00 43.69           C  
ATOM   1124  CZ  PHE A 150     -11.725  11.408  16.852  1.00 44.95           C  
ATOM   1125  N   ASN A 151     -10.139   7.077  12.108  1.00 45.42           N  
ATOM   1126  CA  ASN A 151     -10.364   6.295  10.899  1.00 48.75           C  
ATOM   1127  C   ASN A 151     -11.349   6.982   9.941  1.00 50.03           C  
ATOM   1128  O   ASN A 151     -11.880   8.046  10.255  1.00 48.22           O  
ATOM   1129  CB  ASN A 151     -10.876   4.896  11.260  1.00 47.53           C  
ATOM   1130  CG  ASN A 151     -12.245   4.917  11.891  1.00 49.61           C  
ATOM   1131  OD1 ASN A 151     -12.984   5.884  11.761  1.00 50.10           O  
ATOM   1132  ND2 ASN A 151     -12.608   3.827  12.553  1.00 49.97           N  
ATOM   1133  N   ASP A 152     -11.594   6.356   8.787  1.00 51.41           N  
ATOM   1134  CA  ASP A 152     -12.497   6.901   7.770  1.00 52.55           C  
ATOM   1135  C   ASP A 152     -13.839   7.361   8.292  1.00 51.97           C  
ATOM   1136  O   ASP A 152     -14.261   8.479   8.006  1.00 51.77           O  
ATOM   1137  CB  ASP A 152     -12.755   5.891   6.644  1.00 54.29           C  
ATOM   1138  CG  ASP A 152     -11.503   5.563   5.845  1.00 56.59           C  
ATOM   1139  OD1 ASP A 152     -10.561   6.393   5.828  1.00 57.38           O  
ATOM   1140  OD2 ASP A 152     -11.475   4.475   5.221  1.00 56.71           O  
ATOM   1141  N   SER A 153     -14.520   6.491   9.030  1.00 52.21           N  
ATOM   1142  CA  SER A 153     -15.828   6.822   9.583  1.00 52.36           C  
ATOM   1143  C   SER A 153     -15.752   8.054  10.502  1.00 52.26           C  
ATOM   1144  O   SER A 153     -16.592   8.953  10.442  1.00 51.20           O  
ATOM   1145  CB  SER A 153     -16.373   5.633  10.365  1.00 52.27           C  
ATOM   1146  OG  SER A 153     -17.625   5.953  10.940  1.00 53.50           O  
ATOM   1147  N   GLN A 154     -14.740   8.079  11.355  1.00 50.84           N  
ATOM   1148  CA  GLN A 154     -14.547   9.191  12.260  1.00 50.33           C  
ATOM   1149  C   GLN A 154     -14.222  10.483  11.510  1.00 50.14           C  
ATOM   1150  O   GLN A 154     -14.723  11.547  11.869  1.00 49.11           O  
ATOM   1151  CB  GLN A 154     -13.421   8.867  13.237  1.00 49.21           C  
ATOM   1152  CG  GLN A 154     -13.763   7.718  14.164  1.00 51.29           C  
ATOM   1153  CD  GLN A 154     -12.609   7.340  15.074  1.00 52.02           C  
ATOM   1154  OE1 GLN A 154     -12.750   7.345  16.308  1.00 54.31           O  
ATOM   1155  NE2 GLN A 154     -11.458   7.015  14.476  1.00 48.94           N  
ATOM   1156  N   ARG A 155     -13.376  10.383  10.484  1.00 48.71           N  
ATOM   1157  CA  ARG A 155     -12.979  11.537   9.691  1.00 47.51           C  
ATOM   1158  C   ARG A 155     -14.154  12.079   8.912  1.00 47.55           C  
ATOM   1159  O   ARG A 155     -14.337  13.300   8.793  1.00 46.31           O  
ATOM   1160  CB  ARG A 155     -11.856  11.149   8.727  1.00 48.63           C  
ATOM   1161  CG  ARG A 155     -10.516  11.087   9.407  1.00 46.03           C  
ATOM   1162  CD  ARG A 155      -9.444  10.406   8.582  1.00 46.64           C  
ATOM   1163  NE  ARG A 155      -8.322  10.157   9.472  1.00 46.27           N  
ATOM   1164  CZ  ARG A 155      -7.357  11.031   9.729  1.00 45.23           C  
ATOM   1165  NH1 ARG A 155      -7.350  12.214   9.133  1.00 46.53           N  
ATOM   1166  NH2 ARG A 155      -6.444  10.753  10.652  1.00 42.31           N  
ATOM   1167  N   GLN A 156     -14.955  11.165   8.383  1.00 46.62           N  
ATOM   1168  CA  GLN A 156     -16.111  11.569   7.619  1.00 47.49           C  
ATOM   1169  C   GLN A 156     -17.149  12.162   8.556  1.00 46.59           C  
ATOM   1170  O   GLN A 156     -17.794  13.147   8.216  1.00 45.55           O  
ATOM   1171  CB  GLN A 156     -16.711  10.380   6.863  1.00 46.65           C  
ATOM   1172  CG  GLN A 156     -17.889  10.769   5.935  1.00 49.47           C  
ATOM   1173  CD  GLN A 156     -17.481  11.764   4.841  1.00 49.44           C  
ATOM   1174  OE1 GLN A 156     -16.516  11.536   4.113  1.00 51.27           O  
ATOM   1175  NE2 GLN A 156     -18.222  12.867   4.723  1.00 48.16           N  
ATOM   1176  N   ALA A 157     -17.307  11.570   9.740  1.00 46.41           N  
ATOM   1177  CA  ALA A 157     -18.301  12.072  10.693  1.00 45.50           C  
ATOM   1178  C   ALA A 157     -17.977  13.507  11.114  1.00 44.71           C  
ATOM   1179  O   ALA A 157     -18.888  14.314  11.340  1.00 44.74           O  
ATOM   1180  CB  ALA A 157     -18.387  11.159  11.910  1.00 45.34           C  
ATOM   1181  N   THR A 158     -16.687  13.824  11.209  1.00 43.07           N  
ATOM   1182  CA  THR A 158     -16.266  15.172  11.562  1.00 43.71           C  
ATOM   1183  C   THR A 158     -16.572  16.106  10.382  1.00 45.36           C  
ATOM   1184  O   THR A 158     -17.148  17.187  10.565  1.00 44.34           O  
ATOM   1185  CB  THR A 158     -14.790  15.185  11.905  1.00 42.24           C  
ATOM   1186  OG1 THR A 158     -14.593  14.329  13.028  1.00 41.96           O  
ATOM   1187  CG2 THR A 158     -14.313  16.584  12.263  1.00 41.09           C  
ATOM   1188  N   LYS A 159     -16.202  15.680   9.177  1.00 46.31           N  
ATOM   1189  CA  LYS A 159     -16.486  16.451   7.967  1.00 48.16           C  
ATOM   1190  C   LYS A 159     -17.990  16.775   7.935  1.00 47.94           C  
ATOM   1191  O   LYS A 159     -18.388  17.918   7.702  1.00 47.26           O  
ATOM   1192  CB  LYS A 159     -16.097  15.634   6.734  1.00 50.17           C  
ATOM   1193  CG  LYS A 159     -16.631  16.187   5.411  1.00 54.95           C  
ATOM   1194  CD  LYS A 159     -16.336  15.236   4.254  1.00 56.87           C  
ATOM   1195  CE  LYS A 159     -17.253  15.504   3.059  1.00 59.95           C  
ATOM   1196  NZ  LYS A 159     -17.036  14.510   1.961  1.00 60.23           N  
ATOM   1197  N   ASP A 160     -18.810  15.755   8.176  1.00 48.07           N  
ATOM   1198  CA  ASP A 160     -20.261  15.898   8.211  1.00 48.87           C  
ATOM   1199  C   ASP A 160     -20.735  16.927   9.244  1.00 48.78           C  
ATOM   1200  O   ASP A 160     -21.667  17.697   8.985  1.00 47.43           O  
ATOM   1201  CB  ASP A 160     -20.913  14.548   8.512  1.00 51.57           C  
ATOM   1202  CG  ASP A 160     -20.836  13.582   7.331  1.00 57.40           C  
ATOM   1203  OD1 ASP A 160     -20.266  13.959   6.276  1.00 58.01           O  
ATOM   1204  OD2 ASP A 160     -21.350  12.442   7.458  1.00 61.26           O  
ATOM   1205  N   ALA A 161     -20.111  16.942  10.419  1.00 46.46           N  
ATOM   1206  CA  ALA A 161     -20.509  17.902  11.438  1.00 45.74           C  
ATOM   1207  C   ALA A 161     -20.261  19.285  10.866  1.00 45.16           C  
ATOM   1208  O   ALA A 161     -21.101  20.163  10.988  1.00 46.13           O  
ATOM   1209  CB  ALA A 161     -19.705  17.697  12.742  1.00 44.85           C  
ATOM   1210  N   GLY A 162     -19.111  19.475  10.229  1.00 44.88           N  
ATOM   1211  CA  GLY A 162     -18.809  20.770   9.638  1.00 46.34           C  
ATOM   1212  C   GLY A 162     -19.875  21.166   8.624  1.00 48.17           C  
ATOM   1213  O   GLY A 162     -20.382  22.296   8.606  1.00 47.25           O  
ATOM   1214  N   THR A 163     -20.230  20.209   7.785  1.00 48.04           N  
ATOM   1215  CA  THR A 163     -21.240  20.434   6.767  1.00 50.40           C  
ATOM   1216  C   THR A 163     -22.546  20.858   7.420  1.00 50.52           C  
ATOM   1217  O   THR A 163     -23.113  21.886   7.064  1.00 52.07           O  
ATOM   1218  CB  THR A 163     -21.442  19.155   5.941  1.00 49.98           C  
ATOM   1219  OG1 THR A 163     -20.232  18.881   5.218  1.00 50.67           O  
ATOM   1220  CG2 THR A 163     -22.617  19.300   4.994  1.00 49.53           C  
ATOM   1221  N   ILE A 164     -23.030  20.074   8.378  1.00 51.39           N  
ATOM   1222  CA  ILE A 164     -24.270  20.428   9.057  1.00 50.71           C  
ATOM   1223  C   ILE A 164     -24.181  21.844   9.617  1.00 50.85           C  
ATOM   1224  O   ILE A 164     -25.156  22.595   9.572  1.00 51.96           O  
ATOM   1225  CB  ILE A 164     -24.589  19.449  10.186  1.00 51.41           C  
ATOM   1226  CG1 ILE A 164     -25.010  18.110   9.588  1.00 51.22           C  
ATOM   1227  CG2 ILE A 164     -25.706  20.004  11.059  1.00 51.58           C  
ATOM   1228  CD1 ILE A 164     -24.896  16.953  10.537  1.00 51.80           C  
ATOM   1229  N   ALA A 165     -23.014  22.220  10.125  1.00 49.75           N  
ATOM   1230  CA  ALA A 165     -22.834  23.559  10.673  1.00 50.67           C  
ATOM   1231  C   ALA A 165     -22.750  24.597   9.546  1.00 51.57           C  
ATOM   1232  O   ALA A 165     -22.423  25.765   9.784  1.00 50.61           O  
ATOM   1233  CB  ALA A 165     -21.569  23.609  11.523  1.00 50.00           C  
ATOM   1234  N   GLY A 166     -23.031  24.153   8.320  1.00 52.32           N  
ATOM   1235  CA  GLY A 166     -22.972  25.038   7.174  1.00 52.68           C  
ATOM   1236  C   GLY A 166     -21.563  25.492   6.837  1.00 52.95           C  
ATOM   1237  O   GLY A 166     -21.351  26.607   6.353  1.00 52.29           O  
ATOM   1238  N   LEU A 167     -20.583  24.631   7.083  1.00 51.93           N  
ATOM   1239  CA  LEU A 167     -19.209  24.987   6.782  1.00 52.20           C  
ATOM   1240  C   LEU A 167     -18.720  24.219   5.576  1.00 51.83           C  
ATOM   1241  O   LEU A 167     -19.174  23.107   5.321  1.00 50.88           O  
ATOM   1242  CB  LEU A 167     -18.293  24.653   7.963  1.00 52.02           C  
ATOM   1243  CG  LEU A 167     -18.212  25.639   9.122  1.00 51.44           C  
ATOM   1244  CD1 LEU A 167     -17.426  25.001  10.256  1.00 52.30           C  
ATOM   1245  CD2 LEU A 167     -17.543  26.926   8.655  1.00 52.09           C  
ATOM   1246  N   ASN A 168     -17.808  24.830   4.829  1.00 52.12           N  
ATOM   1247  CA  ASN A 168     -17.199  24.170   3.681  1.00 52.71           C  
ATOM   1248  C   ASN A 168     -15.835  23.707   4.190  1.00 51.28           C  
ATOM   1249  O   ASN A 168     -14.884  24.498   4.315  1.00 51.24           O  
ATOM   1250  CB  ASN A 168     -17.040  25.134   2.497  1.00 53.98           C  
ATOM   1251  CG  ASN A 168     -16.182  24.550   1.380  1.00 54.79           C  
ATOM   1252  OD1 ASN A 168     -16.352  23.394   0.973  1.00 53.79           O  
ATOM   1253  ND2 ASN A 168     -15.257  25.352   0.878  1.00 55.62           N  
ATOM   1254  N   VAL A 169     -15.773  22.422   4.512  1.00 50.36           N  
ATOM   1255  CA  VAL A 169     -14.573  21.796   5.052  1.00 49.81           C  
ATOM   1256  C   VAL A 169     -13.563  21.578   3.951  1.00 49.25           C  
ATOM   1257  O   VAL A 169     -13.681  20.626   3.186  1.00 49.52           O  
ATOM   1258  CB  VAL A 169     -14.907  20.441   5.685  1.00 50.53           C  
ATOM   1259  CG1 VAL A 169     -13.634  19.815   6.286  1.00 48.77           C  
ATOM   1260  CG2 VAL A 169     -15.998  20.616   6.744  1.00 49.29           C  
ATOM   1261  N   LEU A 170     -12.579  22.468   3.872  1.00 48.38           N  
ATOM   1262  CA  LEU A 170     -11.550  22.378   2.853  1.00 49.97           C  
ATOM   1263  C   LEU A 170     -10.795  21.045   2.963  1.00 50.23           C  
ATOM   1264  O   LEU A 170     -10.522  20.392   1.956  1.00 50.41           O  
ATOM   1265  CB  LEU A 170     -10.576  23.542   3.008  1.00 50.11           C  
ATOM   1266  CG  LEU A 170     -11.220  24.923   2.948  1.00 53.54           C  
ATOM   1267  CD1 LEU A 170     -10.157  26.006   3.076  1.00 54.23           C  
ATOM   1268  CD2 LEU A 170     -11.966  25.062   1.637  1.00 54.70           C  
ATOM   1269  N   ARG A 171     -10.469  20.649   4.195  1.00 48.98           N  
ATOM   1270  CA  ARG A 171      -9.739  19.403   4.440  1.00 46.87           C  
ATOM   1271  C   ARG A 171      -9.770  19.038   5.917  1.00 45.63           C  
ATOM   1272  O   ARG A 171      -9.953  19.894   6.771  1.00 43.29           O  
ATOM   1273  CB  ARG A 171      -8.272  19.546   4.013  1.00 48.00           C  
ATOM   1274  CG  ARG A 171      -7.481  18.240   4.105  1.00 47.58           C  
ATOM   1275  CD  ARG A 171      -6.084  18.414   3.596  1.00 50.38           C  
ATOM   1276  NE  ARG A 171      -6.072  18.820   2.196  1.00 50.53           N  
ATOM   1277  CZ  ARG A 171      -5.043  19.409   1.597  1.00 50.57           C  
ATOM   1278  NH1 ARG A 171      -3.934  19.656   2.283  1.00 51.75           N  
ATOM   1279  NH2 ARG A 171      -5.131  19.776   0.321  1.00 49.78           N  
ATOM   1280  N   ILE A 172      -9.608  17.752   6.197  1.00 45.02           N  
ATOM   1281  CA  ILE A 172      -9.558  17.254   7.564  1.00 45.64           C  
ATOM   1282  C   ILE A 172      -8.104  16.889   7.705  1.00 45.96           C  
ATOM   1283  O   ILE A 172      -7.635  15.994   6.998  1.00 44.39           O  
ATOM   1284  CB  ILE A 172     -10.434  15.985   7.750  1.00 45.72           C  
ATOM   1285  CG1 ILE A 172     -11.913  16.386   7.809  1.00 46.44           C  
ATOM   1286  CG2 ILE A 172     -10.035  15.241   9.018  1.00 45.38           C  
ATOM   1287  CD1 ILE A 172     -12.189  17.540   8.773  1.00 45.60           C  
ATOM   1288  N   ILE A 173      -7.368  17.615   8.549  1.00 45.12           N  
ATOM   1289  CA  ILE A 173      -5.959  17.297   8.714  1.00 44.53           C  
ATOM   1290  C   ILE A 173      -5.670  16.759  10.117  1.00 45.33           C  
ATOM   1291  O   ILE A 173      -6.439  16.967  11.062  1.00 43.95           O  
ATOM   1292  CB  ILE A 173      -5.022  18.519   8.406  1.00 44.66           C  
ATOM   1293  CG1 ILE A 173      -5.008  19.519   9.559  1.00 47.42           C  
ATOM   1294  CG2 ILE A 173      -5.456  19.199   7.113  1.00 46.26           C  
ATOM   1295  CD1 ILE A 173      -3.890  20.572   9.448  1.00 45.21           C  
ATOM   1296  N   ASN A 174      -4.568  16.032  10.246  1.00 44.56           N  
ATOM   1297  CA  ASN A 174      -4.199  15.477  11.537  1.00 42.85           C  
ATOM   1298  C   ASN A 174      -3.682  16.536  12.459  1.00 40.31           C  
ATOM   1299  O   ASN A 174      -2.894  17.390  12.063  1.00 42.48           O  
ATOM   1300  CB  ASN A 174      -3.141  14.387  11.371  1.00 41.96           C  
ATOM   1301  CG  ASN A 174      -3.700  13.160  10.717  1.00 42.59           C  
ATOM   1302  OD1 ASN A 174      -4.818  12.744  11.009  1.00 42.77           O  
ATOM   1303  ND2 ASN A 174      -2.922  12.557   9.835  1.00 47.50           N  
ATOM   1304  N   GLU A 175      -4.128  16.466  13.709  1.00 41.90           N  
ATOM   1305  CA  GLU A 175      -3.708  17.423  14.718  1.00 41.08           C  
ATOM   1306  C   GLU A 175      -2.183  17.559  14.843  1.00 41.41           C  
ATOM   1307  O   GLU A 175      -1.658  18.672  14.865  1.00 41.36           O  
ATOM   1308  CB  GLU A 175      -4.345  17.063  16.082  1.00 43.58           C  
ATOM   1309  CG  GLU A 175      -5.850  17.403  16.199  1.00 44.80           C  
ATOM   1310  CD  GLU A 175      -6.616  16.566  17.238  1.00 48.53           C  
ATOM   1311  OE1 GLU A 175      -6.030  16.158  18.272  1.00 49.88           O  
ATOM   1312  OE2 GLU A 175      -7.832  16.331  17.037  1.00 48.55           O  
ATOM   1313  N   PRO A 176      -1.437  16.441  14.926  1.00 41.69           N  
ATOM   1314  CA  PRO A 176       0.014  16.656  15.045  1.00 41.88           C  
ATOM   1315  C   PRO A 176       0.633  17.351  13.824  1.00 42.99           C  
ATOM   1316  O   PRO A 176       1.616  18.096  13.940  1.00 43.29           O  
ATOM   1317  CB  PRO A 176       0.568  15.242  15.286  1.00 42.39           C  
ATOM   1318  CG  PRO A 176      -0.459  14.339  14.725  1.00 39.95           C  
ATOM   1319  CD  PRO A 176      -1.783  15.016  15.046  1.00 41.70           C  
ATOM   1320  N   THR A 177       0.048  17.121  12.652  1.00 43.34           N  
ATOM   1321  CA  THR A 177       0.534  17.762  11.430  1.00 44.07           C  
ATOM   1322  C   THR A 177       0.336  19.277  11.515  1.00 42.45           C  
ATOM   1323  O   THR A 177       1.201  20.046  11.096  1.00 40.77           O  
ATOM   1324  CB  THR A 177      -0.210  17.222  10.222  1.00 46.29           C  
ATOM   1325  OG1 THR A 177       0.015  15.808  10.142  1.00 46.87           O  
ATOM   1326  CG2 THR A 177       0.286  17.899   8.944  1.00 46.78           C  
ATOM   1327  N   ALA A 178      -0.800  19.689  12.087  1.00 42.79           N  
ATOM   1328  CA  ALA A 178      -1.122  21.100  12.253  1.00 42.65           C  
ATOM   1329  C   ALA A 178      -0.119  21.762  13.184  1.00 43.03           C  
ATOM   1330  O   ALA A 178       0.285  22.901  12.965  1.00 42.63           O  
ATOM   1331  CB  ALA A 178      -2.531  21.257  12.820  1.00 41.63           C  
ATOM   1332  N   ALA A 179       0.273  21.040  14.232  1.00 45.77           N  
ATOM   1333  CA  ALA A 179       1.242  21.563  15.200  1.00 45.61           C  
ATOM   1334  C   ALA A 179       2.603  21.741  14.534  1.00 45.49           C  
ATOM   1335  O   ALA A 179       3.306  22.730  14.788  1.00 46.39           O  
ATOM   1336  CB  ALA A 179       1.357  20.617  16.418  1.00 45.43           C  
ATOM   1337  N   ALA A 180       2.962  20.791  13.678  1.00 45.06           N  
ATOM   1338  CA  ALA A 180       4.239  20.840  12.956  1.00 46.75           C  
ATOM   1339  C   ALA A 180       4.226  22.017  12.000  1.00 47.61           C  
ATOM   1340  O   ALA A 180       5.213  22.738  11.864  1.00 48.17           O  
ATOM   1341  CB  ALA A 180       4.458  19.545  12.181  1.00 45.95           C  
ATOM   1342  N   ILE A 181       3.094  22.200  11.333  1.00 47.37           N  
ATOM   1343  CA  ILE A 181       2.934  23.296  10.396  1.00 46.98           C  
ATOM   1344  C   ILE A 181       3.043  24.632  11.116  1.00 47.27           C  
ATOM   1345  O   ILE A 181       3.629  25.577  10.592  1.00 47.18           O  
ATOM   1346  CB  ILE A 181       1.558  23.209   9.684  1.00 46.38           C  
ATOM   1347  CG1 ILE A 181       1.570  22.047   8.683  1.00 47.51           C  
ATOM   1348  CG2 ILE A 181       1.238  24.523   8.993  1.00 48.74           C  
ATOM   1349  CD1 ILE A 181       0.185  21.531   8.292  1.00 48.56           C  
ATOM   1350  N   ALA A 182       2.480  24.713  12.318  1.00 46.41           N  
ATOM   1351  CA  ALA A 182       2.518  25.959  13.062  1.00 47.66           C  
ATOM   1352  C   ALA A 182       3.952  26.416  13.283  1.00 48.90           C  
ATOM   1353  O   ALA A 182       4.257  27.605  13.186  1.00 50.17           O  
ATOM   1354  CB  ALA A 182       1.789  25.802  14.403  1.00 44.92           C  
ATOM   1355  N   TYR A 183       4.836  25.471  13.575  1.00 50.19           N  
ATOM   1356  CA  TYR A 183       6.229  25.811  13.805  1.00 51.69           C  
ATOM   1357  C   TYR A 183       6.980  25.920  12.474  1.00 52.48           C  
ATOM   1358  O   TYR A 183       8.121  26.374  12.437  1.00 50.59           O  
ATOM   1359  CB  TYR A 183       6.882  24.772  14.736  1.00 52.86           C  
ATOM   1360  CG  TYR A 183       6.550  24.982  16.211  1.00 53.54           C  
ATOM   1361  CD1 TYR A 183       5.473  24.338  16.810  1.00 53.34           C  
ATOM   1362  CD2 TYR A 183       7.263  25.907  16.976  1.00 55.17           C  
ATOM   1363  CE1 TYR A 183       5.102  24.618  18.130  1.00 54.30           C  
ATOM   1364  CE2 TYR A 183       6.901  26.195  18.293  1.00 56.25           C  
ATOM   1365  CZ  TYR A 183       5.816  25.552  18.864  1.00 56.34           C  
ATOM   1366  OH  TYR A 183       5.432  25.889  20.153  1.00 57.15           O  
ATOM   1367  N   GLY A 184       6.321  25.521  11.384  1.00 53.26           N  
ATOM   1368  CA  GLY A 184       6.939  25.590  10.068  1.00 54.31           C  
ATOM   1369  C   GLY A 184       7.982  24.513   9.817  1.00 56.63           C  
ATOM   1370  O   GLY A 184       8.903  24.697   9.011  1.00 55.89           O  
ATOM   1371  N   LEU A 185       7.843  23.383  10.503  1.00 57.28           N  
ATOM   1372  CA  LEU A 185       8.786  22.287  10.340  1.00 59.33           C  
ATOM   1373  C   LEU A 185       8.743  21.704   8.929  1.00 60.83           C  
ATOM   1374  O   LEU A 185       9.576  20.870   8.583  1.00 60.91           O  
ATOM   1375  CB  LEU A 185       8.489  21.169  11.343  1.00 58.76           C  
ATOM   1376  CG  LEU A 185       8.273  21.547  12.807  1.00 59.09           C  
ATOM   1377  CD1 LEU A 185       8.247  20.265  13.607  1.00 58.73           C  
ATOM   1378  CD2 LEU A 185       9.368  22.489  13.312  1.00 57.37           C  
ATOM   1379  N   ASP A 186       7.776  22.136   8.121  1.00 61.64           N  
ATOM   1380  CA  ASP A 186       7.643  21.632   6.754  1.00 63.58           C  
ATOM   1381  C   ASP A 186       8.361  22.533   5.756  1.00 65.13           C  
ATOM   1382  O   ASP A 186       8.409  22.241   4.560  1.00 63.96           O  
ATOM   1383  CB  ASP A 186       6.165  21.531   6.373  1.00 63.63           C  
ATOM   1384  CG  ASP A 186       5.453  22.869   6.465  1.00 64.32           C  
ATOM   1385  OD1 ASP A 186       5.432  23.457   7.573  1.00 62.30           O  
ATOM   1386  OD2 ASP A 186       4.924  23.336   5.431  1.00 64.87           O  
ATOM   1387  N   LYS A 187       8.923  23.629   6.256  1.00 66.83           N  
ATOM   1388  CA  LYS A 187       9.626  24.583   5.411  1.00 68.89           C  
ATOM   1389  C   LYS A 187      11.095  24.709   5.786  1.00 70.40           C  
ATOM   1390  O   LYS A 187      11.797  25.567   5.258  1.00 70.67           O  
ATOM   1391  CB  LYS A 187       8.963  25.961   5.508  1.00 68.97           C  
ATOM   1392  CG  LYS A 187       7.511  25.998   5.053  1.00 69.69           C  
ATOM   1393  CD  LYS A 187       6.912  27.369   5.284  1.00 70.23           C  
ATOM   1394  CE  LYS A 187       5.492  27.443   4.763  1.00 70.88           C  
ATOM   1395  NZ  LYS A 187       5.442  27.203   3.292  1.00 71.59           N  
ATOM   1396  N   LYS A 188      11.559  23.853   6.689  1.00 72.33           N  
ATOM   1397  CA  LYS A 188      12.947  23.901   7.131  1.00 74.68           C  
ATOM   1398  C   LYS A 188      13.912  23.374   6.084  1.00 76.42           C  
ATOM   1399  O   LYS A 188      13.506  22.885   5.028  1.00 76.19           O  
ATOM   1400  CB  LYS A 188      13.118  23.119   8.424  1.00 74.82           C  
ATOM   1401  N   VAL A 189      15.198  23.478   6.409  1.00 78.51           N  
ATOM   1402  CA  VAL A 189      16.285  23.041   5.539  1.00 80.30           C  
ATOM   1403  C   VAL A 189      16.496  21.526   5.571  1.00 81.10           C  
ATOM   1404  O   VAL A 189      15.843  20.805   6.334  1.00 81.70           O  
ATOM   1405  CB  VAL A 189      17.615  23.741   5.936  1.00 80.65           C  
ATOM   1406  CG1 VAL A 189      17.511  25.235   5.666  1.00 81.28           C  
ATOM   1407  CG2 VAL A 189      17.918  23.499   7.420  1.00 80.60           C  
ATOM   1408  N   GLY A 190      17.414  21.056   4.732  1.00 81.41           N  
ATOM   1409  CA  GLY A 190      17.717  19.638   4.669  1.00 81.00           C  
ATOM   1410  C   GLY A 190      16.653  18.818   3.972  1.00 80.79           C  
ATOM   1411  O   GLY A 190      15.952  19.306   3.086  1.00 81.03           O  
ATOM   1412  N   ALA A 191      16.545  17.556   4.371  1.00 80.53           N  
ATOM   1413  CA  ALA A 191      15.558  16.651   3.802  1.00 79.87           C  
ATOM   1414  C   ALA A 191      14.826  15.930   4.925  1.00 79.40           C  
ATOM   1415  O   ALA A 191      14.814  16.390   6.069  1.00 79.89           O  
ATOM   1416  CB  ALA A 191      16.234  15.640   2.884  1.00 80.22           C  
ATOM   1417  N   GLU A 192      14.227  14.797   4.578  1.00 78.78           N  
ATOM   1418  CA  GLU A 192      13.463  13.961   5.498  1.00 78.17           C  
ATOM   1419  C   GLU A 192      13.666  14.221   6.997  1.00 77.31           C  
ATOM   1420  O   GLU A 192      14.626  13.736   7.600  1.00 77.28           O  
ATOM   1421  CB  GLU A 192      13.749  12.497   5.176  1.00 78.93           C  
ATOM   1422  CG  GLU A 192      12.999  11.510   6.027  1.00 81.20           C  
ATOM   1423  CD  GLU A 192      13.064  10.118   5.448  1.00 82.73           C  
ATOM   1424  OE1 GLU A 192      14.189   9.655   5.158  1.00 83.72           O  
ATOM   1425  OE2 GLU A 192      11.993   9.493   5.281  1.00 83.61           O  
ATOM   1426  N   ARG A 193      12.745  14.977   7.593  1.00 75.38           N  
ATOM   1427  CA  ARG A 193      12.817  15.302   9.011  1.00 73.92           C  
ATOM   1428  C   ARG A 193      11.877  14.443   9.835  1.00 72.14           C  
ATOM   1429  O   ARG A 193      10.724  14.224   9.472  1.00 71.82           O  
ATOM   1430  CB  ARG A 193      12.471  16.770   9.252  1.00 74.50           C  
ATOM   1431  CG  ARG A 193      13.076  17.714   8.246  1.00 76.71           C  
ATOM   1432  CD  ARG A 193      13.029  19.125   8.769  1.00 78.23           C  
ATOM   1433  NE  ARG A 193      13.950  19.280   9.885  1.00 79.16           N  
ATOM   1434  CZ  ARG A 193      13.940  20.312  10.719  1.00 79.59           C  
ATOM   1435  NH1 ARG A 193      13.049  21.283  10.564  1.00 80.01           N  
ATOM   1436  NH2 ARG A 193      14.824  20.375  11.703  1.00 79.16           N  
ATOM   1437  N   ASN A 194      12.392  13.951  10.950  1.00 70.73           N  
ATOM   1438  CA  ASN A 194      11.618  13.135  11.865  1.00 68.45           C  
ATOM   1439  C   ASN A 194      11.148  14.065  12.975  1.00 66.09           C  
ATOM   1440  O   ASN A 194      11.950  14.769  13.600  1.00 65.77           O  
ATOM   1441  CB  ASN A 194      12.489  12.010  12.414  1.00 69.86           C  
ATOM   1442  CG  ASN A 194      12.670  10.886  11.414  1.00 70.59           C  
ATOM   1443  OD1 ASN A 194      13.614  10.097  11.505  1.00 70.69           O  
ATOM   1444  ND2 ASN A 194      11.751  10.797  10.459  1.00 69.34           N  
ATOM   1445  N   VAL A 195       9.838  14.093  13.193  1.00 62.82           N  
ATOM   1446  CA  VAL A 195       9.260  14.966  14.204  1.00 58.01           C  
ATOM   1447  C   VAL A 195       8.358  14.212  15.167  1.00 55.38           C  
ATOM   1448  O   VAL A 195       7.559  13.368  14.768  1.00 53.91           O  
ATOM   1449  CB  VAL A 195       8.433  16.100  13.548  1.00 58.02           C  
ATOM   1450  CG1 VAL A 195       7.684  16.897  14.615  1.00 55.86           C  
ATOM   1451  CG2 VAL A 195       9.347  17.012  12.746  1.00 57.70           C  
ATOM   1452  N   LEU A 196       8.506  14.511  16.449  1.00 53.45           N  
ATOM   1453  CA  LEU A 196       7.651  13.883  17.442  1.00 51.80           C  
ATOM   1454  C   LEU A 196       6.814  14.996  18.084  1.00 48.55           C  
ATOM   1455  O   LEU A 196       7.324  16.053  18.474  1.00 44.20           O  
ATOM   1456  CB  LEU A 196       8.468  13.132  18.503  1.00 51.96           C  
ATOM   1457  CG  LEU A 196       7.641  12.321  19.511  1.00 52.12           C  
ATOM   1458  CD1 LEU A 196       8.411  11.084  19.937  1.00 54.33           C  
ATOM   1459  CD2 LEU A 196       7.310  13.172  20.718  1.00 52.86           C  
ATOM   1460  N   ILE A 197       5.518  14.741  18.164  1.00 47.18           N  
ATOM   1461  CA  ILE A 197       4.583  15.698  18.747  1.00 46.97           C  
ATOM   1462  C   ILE A 197       4.104  15.129  20.064  1.00 44.73           C  
ATOM   1463  O   ILE A 197       3.536  14.047  20.096  1.00 45.30           O  
ATOM   1464  CB  ILE A 197       3.349  15.901  17.826  1.00 47.14           C  
ATOM   1465  CG1 ILE A 197       3.804  16.075  16.371  1.00 47.07           C  
ATOM   1466  CG2 ILE A 197       2.535  17.105  18.297  1.00 45.22           C  
ATOM   1467  CD1 ILE A 197       4.736  17.251  16.154  1.00 47.97           C  
ATOM   1468  N   PHE A 198       4.355  15.848  21.149  1.00 45.33           N  
ATOM   1469  CA  PHE A 198       3.912  15.396  22.470  1.00 46.39           C  
ATOM   1470  C   PHE A 198       2.674  16.235  22.813  1.00 45.57           C  
ATOM   1471  O   PHE A 198       2.790  17.414  23.108  1.00 45.41           O  
ATOM   1472  CB  PHE A 198       5.030  15.608  23.490  1.00 48.94           C  
ATOM   1473  CG  PHE A 198       4.795  14.911  24.800  1.00 52.20           C  
ATOM   1474  CD1 PHE A 198       3.974  15.477  25.773  1.00 53.04           C  
ATOM   1475  CD2 PHE A 198       5.382  13.673  25.057  1.00 53.33           C  
ATOM   1476  CE1 PHE A 198       3.738  14.816  26.989  1.00 54.64           C  
ATOM   1477  CE2 PHE A 198       5.153  13.005  26.265  1.00 54.86           C  
ATOM   1478  CZ  PHE A 198       4.328  13.579  27.235  1.00 54.45           C  
ATOM   1479  N   ASP A 199       1.503  15.604  22.745  1.00 45.57           N  
ATOM   1480  CA  ASP A 199       0.202  16.266  22.972  1.00 45.64           C  
ATOM   1481  C   ASP A 199      -0.489  15.834  24.251  1.00 42.54           C  
ATOM   1482  O   ASP A 199      -1.139  14.784  24.290  1.00 42.83           O  
ATOM   1483  CB  ASP A 199      -0.747  15.965  21.789  1.00 46.62           C  
ATOM   1484  CG  ASP A 199      -1.992  16.875  21.760  1.00 50.08           C  
ATOM   1485  OD1 ASP A 199      -2.381  17.423  22.815  1.00 50.05           O  
ATOM   1486  OD2 ASP A 199      -2.592  17.031  20.667  1.00 51.79           O  
ATOM   1487  N   LEU A 200      -0.360  16.649  25.293  1.00 41.90           N  
ATOM   1488  CA  LEU A 200      -1.006  16.348  26.569  1.00 42.30           C  
ATOM   1489  C   LEU A 200      -1.928  17.524  26.894  1.00 41.55           C  
ATOM   1490  O   LEU A 200      -1.495  18.505  27.494  1.00 39.90           O  
ATOM   1491  CB  LEU A 200       0.041  16.170  27.683  1.00 42.09           C  
ATOM   1492  CG  LEU A 200      -0.459  15.669  29.044  1.00 43.82           C  
ATOM   1493  CD1 LEU A 200      -1.246  14.368  28.878  1.00 43.14           C  
ATOM   1494  CD2 LEU A 200       0.731  15.469  29.985  1.00 44.79           C  
ATOM   1495  N   GLY A 201      -3.184  17.425  26.463  1.00 42.53           N  
ATOM   1496  CA  GLY A 201      -4.143  18.496  26.701  1.00 42.00           C  
ATOM   1497  C   GLY A 201      -5.584  18.051  26.520  1.00 43.08           C  
ATOM   1498  O   GLY A 201      -5.859  17.041  25.864  1.00 42.51           O  
ATOM   1499  N   GLY A 202      -6.504  18.803  27.120  1.00 42.77           N  
ATOM   1500  CA  GLY A 202      -7.914  18.488  27.008  1.00 43.36           C  
ATOM   1501  C   GLY A 202      -8.423  17.165  27.565  1.00 44.89           C  
ATOM   1502  O   GLY A 202      -9.597  16.834  27.378  1.00 43.03           O  
ATOM   1503  N   GLY A 203      -7.585  16.396  28.259  1.00 43.21           N  
ATOM   1504  CA  GLY A 203      -8.087  15.138  28.801  1.00 44.21           C  
ATOM   1505  C   GLY A 203      -7.622  13.895  28.053  1.00 44.86           C  
ATOM   1506  O   GLY A 203      -7.997  12.769  28.395  1.00 43.29           O  
ATOM   1507  N   THR A 204      -6.820  14.106  27.016  1.00 44.64           N  
ATOM   1508  CA  THR A 204      -6.297  13.003  26.226  1.00 46.01           C  
ATOM   1509  C   THR A 204      -4.808  13.196  26.097  1.00 45.28           C  
ATOM   1510  O   THR A 204      -4.302  14.313  26.195  1.00 45.37           O  
ATOM   1511  CB  THR A 204      -6.926  12.944  24.791  1.00 46.79           C  
ATOM   1512  OG1 THR A 204      -6.718  14.187  24.104  1.00 49.22           O  
ATOM   1513  CG2 THR A 204      -8.405  12.681  24.874  1.00 46.89           C  
ATOM   1514  N   PHE A 205      -4.098  12.100  25.884  1.00 45.89           N  
ATOM   1515  CA  PHE A 205      -2.660  12.165  25.719  1.00 46.85           C  
ATOM   1516  C   PHE A 205      -2.341  11.403  24.443  1.00 47.28           C  
ATOM   1517  O   PHE A 205      -2.697  10.223  24.304  1.00 45.64           O  
ATOM   1518  CB  PHE A 205      -1.953  11.528  26.921  1.00 46.96           C  
ATOM   1519  CG  PHE A 205      -0.472  11.386  26.744  1.00 46.26           C  
ATOM   1520  CD1 PHE A 205       0.275  12.415  26.194  1.00 46.10           C  
ATOM   1521  CD2 PHE A 205       0.182  10.219  27.158  1.00 47.96           C  
ATOM   1522  CE1 PHE A 205       1.653  12.296  26.056  1.00 48.69           C  
ATOM   1523  CE2 PHE A 205       1.558  10.083  27.030  1.00 45.99           C  
ATOM   1524  CZ  PHE A 205       2.306  11.123  26.478  1.00 47.07           C  
ATOM   1525  N   ASP A 206      -1.710  12.102  23.506  1.00 48.76           N  
ATOM   1526  CA  ASP A 206      -1.358  11.519  22.219  1.00 48.93           C  
ATOM   1527  C   ASP A 206       0.057  11.872  21.835  1.00 49.15           C  
ATOM   1528  O   ASP A 206       0.487  13.025  21.940  1.00 48.92           O  
ATOM   1529  CB  ASP A 206      -2.293  12.018  21.109  1.00 51.86           C  
ATOM   1530  CG  ASP A 206      -3.745  11.630  21.331  1.00 55.20           C  
ATOM   1531  OD1 ASP A 206      -4.061  10.420  21.344  1.00 55.66           O  
ATOM   1532  OD2 ASP A 206      -4.583  12.550  21.483  1.00 57.74           O  
ATOM   1533  N   VAL A 207       0.795  10.853  21.413  1.00 50.47           N  
ATOM   1534  CA  VAL A 207       2.155  11.038  20.945  1.00 49.05           C  
ATOM   1535  C   VAL A 207       2.105  10.623  19.487  1.00 47.70           C  
ATOM   1536  O   VAL A 207       1.472   9.627  19.139  1.00 46.59           O  
ATOM   1537  CB  VAL A 207       3.166  10.130  21.678  1.00 49.67           C  
ATOM   1538  CG1 VAL A 207       4.545  10.286  21.041  1.00 48.61           C  
ATOM   1539  CG2 VAL A 207       3.218  10.495  23.153  1.00 49.60           C  
ATOM   1540  N   SER A 208       2.740  11.407  18.631  1.00 49.05           N  
ATOM   1541  CA  SER A 208       2.764  11.085  17.211  1.00 49.00           C  
ATOM   1542  C   SER A 208       4.153  11.339  16.674  1.00 48.47           C  
ATOM   1543  O   SER A 208       4.814  12.290  17.076  1.00 49.58           O  
ATOM   1544  CB  SER A 208       1.753  11.955  16.432  1.00 48.42           C  
ATOM   1545  OG  SER A 208       0.431  11.804  16.933  1.00 49.42           O  
ATOM   1546  N   ILE A 209       4.621  10.456  15.798  1.00 49.77           N  
ATOM   1547  CA  ILE A 209       5.909  10.664  15.159  1.00 49.75           C  
ATOM   1548  C   ILE A 209       5.624  10.860  13.670  1.00 50.65           C  
ATOM   1549  O   ILE A 209       4.908  10.064  13.050  1.00 48.02           O  
ATOM   1550  CB  ILE A 209       6.857   9.476  15.344  1.00 51.49           C  
ATOM   1551  CG1 ILE A 209       7.316   9.402  16.810  1.00 50.67           C  
ATOM   1552  CG2 ILE A 209       8.032   9.628  14.389  1.00 51.37           C  
ATOM   1553  CD1 ILE A 209       8.373   8.330  17.094  1.00 52.79           C  
ATOM   1554  N   LEU A 210       6.170  11.933  13.107  1.00 51.20           N  
ATOM   1555  CA  LEU A 210       5.953  12.235  11.697  1.00 54.02           C  
ATOM   1556  C   LEU A 210       7.244  12.426  10.922  1.00 54.81           C  
ATOM   1557  O   LEU A 210       8.256  12.868  11.473  1.00 54.32           O  
ATOM   1558  CB  LEU A 210       5.137  13.527  11.535  1.00 52.99           C  
ATOM   1559  CG  LEU A 210       3.881  13.738  12.380  1.00 53.86           C  
ATOM   1560  CD1 LEU A 210       3.293  15.100  12.057  1.00 53.28           C  
ATOM   1561  CD2 LEU A 210       2.869  12.620  12.117  1.00 55.21           C  
ATOM   1562  N   THR A 211       7.171  12.118   9.627  1.00 56.32           N  
ATOM   1563  CA  THR A 211       8.282  12.288   8.702  1.00 57.67           C  
ATOM   1564  C   THR A 211       7.845  13.314   7.662  1.00 57.13           C  
ATOM   1565  O   THR A 211       6.764  13.202   7.081  1.00 56.57           O  
ATOM   1566  CB  THR A 211       8.636  10.973   7.984  1.00 59.42           C  
ATOM   1567  OG1 THR A 211       9.067  10.005   8.949  1.00 61.60           O  
ATOM   1568  CG2 THR A 211       9.755  11.207   6.982  1.00 60.10           C  
ATOM   1569  N   ILE A 212       8.684  14.325   7.453  1.00 57.30           N  
ATOM   1570  CA  ILE A 212       8.409  15.389   6.487  1.00 57.24           C  
ATOM   1571  C   ILE A 212       9.467  15.383   5.369  1.00 57.51           C  
ATOM   1572  O   ILE A 212      10.643  15.685   5.620  1.00 56.79           O  
ATOM   1573  CB  ILE A 212       8.461  16.794   7.144  1.00 57.74           C  
ATOM   1574  CG1 ILE A 212       7.586  16.838   8.401  1.00 57.15           C  
ATOM   1575  CG2 ILE A 212       8.013  17.855   6.131  1.00 57.97           C  
ATOM   1576  CD1 ILE A 212       7.579  18.216   9.101  1.00 58.04           C  
ATOM   1577  N   GLU A 213       9.037  15.051   4.151  1.00 55.62           N  
ATOM   1578  CA  GLU A 213       9.914  15.019   2.977  1.00 55.56           C  
ATOM   1579  C   GLU A 213       9.400  16.024   1.945  1.00 55.01           C  
ATOM   1580  O   GLU A 213       8.303  15.862   1.416  1.00 54.34           O  
ATOM   1581  CB  GLU A 213       9.928  13.622   2.375  1.00 54.71           C  
ATOM   1582  N   ASP A 214      10.196  17.049   1.650  1.00 54.62           N  
ATOM   1583  CA  ASP A 214       9.790  18.083   0.694  1.00 56.69           C  
ATOM   1584  C   ASP A 214       8.374  18.593   1.004  1.00 56.73           C  
ATOM   1585  O   ASP A 214       7.515  18.697   0.115  1.00 55.17           O  
ATOM   1586  CB  ASP A 214       9.841  17.559  -0.754  1.00 56.28           C  
ATOM   1587  CG  ASP A 214      11.260  17.189  -1.212  1.00 58.73           C  
ATOM   1588  OD1 ASP A 214      12.253  17.737  -0.680  1.00 58.29           O  
ATOM   1589  OD2 ASP A 214      11.385  16.352  -2.132  1.00 59.09           O  
ATOM   1590  N   GLY A 215       8.139  18.895   2.280  1.00 56.86           N  
ATOM   1591  CA  GLY A 215       6.847  19.397   2.711  1.00 56.29           C  
ATOM   1592  C   GLY A 215       5.734  18.369   2.832  1.00 56.00           C  
ATOM   1593  O   GLY A 215       4.637  18.711   3.265  1.00 57.43           O  
ATOM   1594  N   ILE A 216       5.989  17.122   2.452  1.00 55.66           N  
ATOM   1595  CA  ILE A 216       4.957  16.088   2.531  1.00 55.70           C  
ATOM   1596  C   ILE A 216       4.993  15.343   3.862  1.00 56.06           C  
ATOM   1597  O   ILE A 216       6.052  14.896   4.298  1.00 55.85           O  
ATOM   1598  CB  ILE A 216       5.103  15.052   1.403  1.00 57.01           C  
ATOM   1599  CG1 ILE A 216       4.966  15.736   0.024  1.00 58.99           C  
ATOM   1600  CG2 ILE A 216       4.055  13.949   1.579  1.00 56.60           C  
ATOM   1601  CD1 ILE A 216       3.583  16.304  -0.282  1.00 58.98           C  
ATOM   1602  N   PHE A 217       3.824  15.196   4.487  1.00 55.65           N  
ATOM   1603  CA  PHE A 217       3.706  14.518   5.776  1.00 55.84           C  
ATOM   1604  C   PHE A 217       3.266  13.062   5.700  1.00 55.89           C  
ATOM   1605  O   PHE A 217       2.366  12.706   4.946  1.00 55.67           O  
ATOM   1606  CB  PHE A 217       2.709  15.243   6.697  1.00 53.70           C  
ATOM   1607  CG  PHE A 217       3.194  16.563   7.205  1.00 53.86           C  
ATOM   1608  CD1 PHE A 217       3.165  17.688   6.392  1.00 52.26           C  
ATOM   1609  CD2 PHE A 217       3.711  16.673   8.486  1.00 52.77           C  
ATOM   1610  CE1 PHE A 217       3.649  18.908   6.841  1.00 52.74           C  
ATOM   1611  CE2 PHE A 217       4.198  17.890   8.950  1.00 54.87           C  
ATOM   1612  CZ  PHE A 217       4.168  19.014   8.120  1.00 54.08           C  
ATOM   1613  N   GLU A 218       3.908  12.232   6.515  1.00 57.12           N  
ATOM   1614  CA  GLU A 218       3.568  10.821   6.623  1.00 57.37           C  
ATOM   1615  C   GLU A 218       3.607  10.516   8.121  1.00 57.93           C  
ATOM   1616  O   GLU A 218       4.592  10.829   8.803  1.00 57.05           O  
ATOM   1617  CB  GLU A 218       4.585   9.953   5.872  1.00 58.78           C  
ATOM   1618  N   VAL A 219       2.526   9.933   8.636  1.00 58.16           N  
ATOM   1619  CA  VAL A 219       2.461   9.592  10.051  1.00 57.92           C  
ATOM   1620  C   VAL A 219       3.057   8.206  10.220  1.00 58.19           C  
ATOM   1621  O   VAL A 219       2.502   7.215   9.734  1.00 58.07           O  
ATOM   1622  CB  VAL A 219       1.012   9.567  10.573  1.00 58.01           C  
ATOM   1623  CG1 VAL A 219       1.004   9.187  12.049  1.00 57.89           C  
ATOM   1624  CG2 VAL A 219       0.356  10.928  10.367  1.00 56.33           C  
ATOM   1625  N   LYS A 220       4.184   8.153  10.916  1.00 57.66           N  
ATOM   1626  CA  LYS A 220       4.891   6.900  11.146  1.00 58.23           C  
ATOM   1627  C   LYS A 220       4.323   6.082  12.304  1.00 58.02           C  
ATOM   1628  O   LYS A 220       4.303   4.850  12.239  1.00 57.99           O  
ATOM   1629  CB  LYS A 220       6.385   7.183  11.385  1.00 58.62           C  
ATOM   1630  CG  LYS A 220       7.156   7.726  10.167  1.00 59.75           C  
ATOM   1631  CD  LYS A 220       7.348   6.648   9.094  1.00 61.61           C  
ATOM   1632  CE  LYS A 220       8.246   7.101   7.938  1.00 62.61           C  
ATOM   1633  NZ  LYS A 220       7.589   8.087   7.017  1.00 63.91           N  
ATOM   1634  N   SER A 221       3.837   6.755  13.349  1.00 56.38           N  
ATOM   1635  CA  SER A 221       3.308   6.042  14.507  1.00 55.11           C  
ATOM   1636  C   SER A 221       2.586   6.930  15.511  1.00 55.59           C  
ATOM   1637  O   SER A 221       2.935   8.108  15.686  1.00 54.80           O  
ATOM   1638  CB  SER A 221       4.448   5.379  15.260  1.00 53.69           C  
ATOM   1639  OG  SER A 221       5.301   6.385  15.778  1.00 50.57           O  
ATOM   1640  N   THR A 222       1.622   6.330  16.204  1.00 55.24           N  
ATOM   1641  CA  THR A 222       0.854   7.025  17.234  1.00 57.18           C  
ATOM   1642  C   THR A 222       0.706   6.184  18.522  1.00 58.72           C  
ATOM   1643  O   THR A 222       0.426   4.968  18.471  1.00 58.06           O  
ATOM   1644  CB  THR A 222      -0.559   7.402  16.726  1.00 55.75           C  
ATOM   1645  OG1 THR A 222      -1.317   6.212  16.499  1.00 55.99           O  
ATOM   1646  CG2 THR A 222      -0.466   8.191  15.432  1.00 55.20           C  
ATOM   1647  N   ALA A 223       0.882   6.851  19.668  1.00 58.68           N  
ATOM   1648  CA  ALA A 223       0.773   6.221  20.989  1.00 59.08           C  
ATOM   1649  C   ALA A 223       0.283   7.205  22.054  1.00 58.55           C  
ATOM   1650  O   ALA A 223       0.551   8.415  21.974  1.00 58.72           O  
ATOM   1651  CB  ALA A 223       2.133   5.667  21.416  1.00 58.55           C  
ATOM   1652  N   GLY A 224      -0.414   6.679  23.059  1.00 57.84           N  
ATOM   1653  CA  GLY A 224      -0.882   7.527  24.146  1.00 56.38           C  
ATOM   1654  C   GLY A 224      -1.919   6.927  25.074  1.00 55.42           C  
ATOM   1655  O   GLY A 224      -2.202   5.721  25.046  1.00 55.86           O  
ATOM   1656  N   ASP A 225      -2.495   7.798  25.900  1.00 53.73           N  
ATOM   1657  CA  ASP A 225      -3.521   7.428  26.870  1.00 52.28           C  
ATOM   1658  C   ASP A 225      -4.736   8.313  26.571  1.00 50.93           C  
ATOM   1659  O   ASP A 225      -4.651   9.529  26.673  1.00 48.57           O  
ATOM   1660  CB  ASP A 225      -3.000   7.704  28.275  1.00 52.76           C  
ATOM   1661  CG  ASP A 225      -3.910   7.163  29.350  1.00 54.57           C  
ATOM   1662  OD1 ASP A 225      -5.144   7.083  29.132  1.00 54.15           O  
ATOM   1663  OD2 ASP A 225      -3.380   6.831  30.433  1.00 56.61           O  
ATOM   1664  N   THR A 226      -5.862   7.704  26.220  1.00 52.06           N  
ATOM   1665  CA  THR A 226      -7.047   8.477  25.852  1.00 52.72           C  
ATOM   1666  C   THR A 226      -7.805   9.151  26.990  1.00 52.57           C  
ATOM   1667  O   THR A 226      -8.720   9.936  26.737  1.00 51.80           O  
ATOM   1668  CB  THR A 226      -8.044   7.612  25.051  1.00 53.64           C  
ATOM   1669  OG1 THR A 226      -8.521   6.544  25.876  1.00 53.61           O  
ATOM   1670  CG2 THR A 226      -7.370   7.041  23.812  1.00 53.82           C  
ATOM   1671  N   HIS A 227      -7.434   8.849  28.232  1.00 52.16           N  
ATOM   1672  CA  HIS A 227      -8.092   9.456  29.388  1.00 52.45           C  
ATOM   1673  C   HIS A 227      -7.073   9.903  30.413  1.00 51.23           C  
ATOM   1674  O   HIS A 227      -7.043   9.379  31.523  1.00 53.82           O  
ATOM   1675  CB  HIS A 227      -9.046   8.480  30.063  1.00 53.24           C  
ATOM   1676  CG  HIS A 227     -10.280   8.198  29.278  1.00 55.21           C  
ATOM   1677  ND1 HIS A 227     -10.292   7.346  28.197  1.00 57.07           N  
ATOM   1678  CD2 HIS A 227     -11.550   8.645  29.423  1.00 55.41           C  
ATOM   1679  CE1 HIS A 227     -11.519   7.278  27.710  1.00 57.17           C  
ATOM   1680  NE2 HIS A 227     -12.302   8.057  28.437  1.00 55.70           N  
ATOM   1681  N   LEU A 228      -6.239  10.862  30.040  1.00 49.47           N  
ATOM   1682  CA  LEU A 228      -5.213  11.371  30.931  1.00 46.79           C  
ATOM   1683  C   LEU A 228      -5.002  12.862  30.704  1.00 46.96           C  
ATOM   1684  O   LEU A 228      -4.828  13.302  29.564  1.00 45.90           O  
ATOM   1685  CB  LEU A 228      -3.878  10.657  30.687  1.00 44.76           C  
ATOM   1686  CG  LEU A 228      -2.653  11.326  31.350  1.00 45.21           C  
ATOM   1687  CD1 LEU A 228      -2.741  11.176  32.857  1.00 43.02           C  
ATOM   1688  CD2 LEU A 228      -1.353  10.692  30.850  1.00 44.28           C  
ATOM   1689  N   GLY A 229      -4.979  13.627  31.791  1.00 45.27           N  
ATOM   1690  CA  GLY A 229      -4.753  15.054  31.668  1.00 45.16           C  
ATOM   1691  C   GLY A 229      -4.694  15.794  32.996  1.00 44.72           C  
ATOM   1692  O   GLY A 229      -4.557  15.178  34.061  1.00 41.46           O  
ATOM   1693  N   GLY A 230      -4.819  17.121  32.918  1.00 42.55           N  
ATOM   1694  CA  GLY A 230      -4.763  17.963  34.097  1.00 40.63           C  
ATOM   1695  C   GLY A 230      -5.672  17.618  35.247  1.00 40.58           C  
ATOM   1696  O   GLY A 230      -5.293  17.806  36.395  1.00 39.86           O  
ATOM   1697  N   GLU A 231      -6.874  17.119  34.968  1.00 41.37           N  
ATOM   1698  CA  GLU A 231      -7.809  16.779  36.033  1.00 41.31           C  
ATOM   1699  C   GLU A 231      -7.272  15.643  36.924  1.00 41.23           C  
ATOM   1700  O   GLU A 231      -7.587  15.576  38.119  1.00 39.09           O  
ATOM   1701  CB  GLU A 231      -9.176  16.402  35.444  1.00 44.51           C  
ATOM   1702  CG  GLU A 231      -9.944  17.604  34.873  1.00 49.69           C  
ATOM   1703  CD  GLU A 231     -11.218  17.227  34.126  1.00 54.18           C  
ATOM   1704  OE1 GLU A 231     -12.000  16.373  34.606  1.00 56.54           O  
ATOM   1705  OE2 GLU A 231     -11.446  17.806  33.046  1.00 57.32           O  
ATOM   1706  N   ASP A 232      -6.477  14.750  36.341  1.00 40.58           N  
ATOM   1707  CA  ASP A 232      -5.901  13.655  37.121  1.00 41.67           C  
ATOM   1708  C   ASP A 232      -4.807  14.234  38.028  1.00 40.30           C  
ATOM   1709  O   ASP A 232      -4.677  13.829  39.186  1.00 43.61           O  
ATOM   1710  CB  ASP A 232      -5.318  12.572  36.203  1.00 41.19           C  
ATOM   1711  CG  ASP A 232      -6.375  11.951  35.287  1.00 44.49           C  
ATOM   1712  OD1 ASP A 232      -6.281  12.162  34.060  1.00 45.88           O  
ATOM   1713  OD2 ASP A 232      -7.299  11.270  35.790  1.00 43.97           O  
ATOM   1714  N   PHE A 233      -4.048  15.201  37.524  1.00 39.97           N  
ATOM   1715  CA  PHE A 233      -2.983  15.798  38.334  1.00 40.70           C  
ATOM   1716  C   PHE A 233      -3.561  16.650  39.443  1.00 41.99           C  
ATOM   1717  O   PHE A 233      -2.996  16.721  40.545  1.00 39.13           O  
ATOM   1718  CB  PHE A 233      -2.071  16.670  37.493  1.00 42.00           C  
ATOM   1719  CG  PHE A 233      -1.608  16.019  36.233  1.00 44.20           C  
ATOM   1720  CD1 PHE A 233      -1.407  14.637  36.180  1.00 44.39           C  
ATOM   1721  CD2 PHE A 233      -1.363  16.789  35.090  1.00 43.80           C  
ATOM   1722  CE1 PHE A 233      -0.966  14.020  34.997  1.00 44.98           C  
ATOM   1723  CE2 PHE A 233      -0.921  16.190  33.900  1.00 46.29           C  
ATOM   1724  CZ  PHE A 233      -0.721  14.791  33.853  1.00 44.93           C  
ATOM   1725  N   ASP A 234      -4.674  17.327  39.143  1.00 38.49           N  
ATOM   1726  CA  ASP A 234      -5.330  18.157  40.141  1.00 38.37           C  
ATOM   1727  C   ASP A 234      -5.835  17.279  41.251  1.00 37.02           C  
ATOM   1728  O   ASP A 234      -5.711  17.614  42.419  1.00 36.22           O  
ATOM   1729  CB  ASP A 234      -6.543  18.915  39.550  1.00 36.59           C  
ATOM   1730  CG  ASP A 234      -6.148  19.897  38.474  1.00 40.28           C  
ATOM   1731  OD1 ASP A 234      -4.999  20.379  38.516  1.00 39.88           O  
ATOM   1732  OD2 ASP A 234      -6.990  20.209  37.589  1.00 41.48           O  
ATOM   1733  N   ASN A 235      -6.418  16.145  40.870  1.00 38.12           N  
ATOM   1734  CA  ASN A 235      -7.007  15.239  41.828  1.00 38.77           C  
ATOM   1735  C   ASN A 235      -6.014  14.715  42.856  1.00 38.04           C  
ATOM   1736  O   ASN A 235      -6.390  14.453  44.000  1.00 35.09           O  
ATOM   1737  CB  ASN A 235      -7.672  14.070  41.120  1.00 43.70           C  
ATOM   1738  CG  ASN A 235      -8.534  13.281  42.053  1.00 49.99           C  
ATOM   1739  OD1 ASN A 235      -9.468  13.827  42.684  1.00 52.68           O  
ATOM   1740  ND2 ASN A 235      -8.229  11.991  42.185  1.00 53.26           N  
ATOM   1741  N   ARG A 236      -4.771  14.548  42.424  1.00 38.39           N  
ATOM   1742  CA  ARG A 236      -3.693  14.104  43.303  1.00 41.04           C  
ATOM   1743  C   ARG A 236      -3.427  15.214  44.316  1.00 41.05           C  
ATOM   1744  O   ARG A 236      -3.177  14.931  45.488  1.00 41.18           O  
ATOM   1745  CB  ARG A 236      -2.427  13.818  42.496  1.00 41.62           C  
ATOM   1746  CG  ARG A 236      -2.495  12.508  41.698  1.00 46.15           C  
ATOM   1747  CD  ARG A 236      -2.731  11.312  42.621  1.00 47.14           C  
ATOM   1748  NE  ARG A 236      -2.823  10.048  41.895  1.00 47.42           N  
ATOM   1749  CZ  ARG A 236      -1.800   9.456  41.282  1.00 47.72           C  
ATOM   1750  NH1 ARG A 236      -0.591  10.008  41.305  1.00 45.50           N  
ATOM   1751  NH2 ARG A 236      -1.989   8.310  40.637  1.00 44.60           N  
ATOM   1752  N   MET A 237      -3.471  16.478  43.872  1.00 39.22           N  
ATOM   1753  CA  MET A 237      -3.250  17.593  44.809  1.00 36.82           C  
ATOM   1754  C   MET A 237      -4.426  17.643  45.769  1.00 34.56           C  
ATOM   1755  O   MET A 237      -4.261  17.860  46.963  1.00 35.09           O  
ATOM   1756  CB  MET A 237      -3.116  18.933  44.089  1.00 36.74           C  
ATOM   1757  CG  MET A 237      -2.509  20.035  44.960  1.00 40.83           C  
ATOM   1758  SD  MET A 237      -2.565  21.756  44.231  1.00 46.22           S  
ATOM   1759  CE  MET A 237      -1.803  21.439  42.649  1.00 41.98           C  
ATOM   1760  N   VAL A 238      -5.632  17.433  45.262  1.00 33.07           N  
ATOM   1761  CA  VAL A 238      -6.775  17.419  46.142  1.00 32.94           C  
ATOM   1762  C   VAL A 238      -6.598  16.300  47.198  1.00 34.48           C  
ATOM   1763  O   VAL A 238      -6.871  16.502  48.377  1.00 35.12           O  
ATOM   1764  CB  VAL A 238      -8.071  17.193  45.358  1.00 32.67           C  
ATOM   1765  CG1 VAL A 238      -9.193  16.895  46.310  1.00 31.53           C  
ATOM   1766  CG2 VAL A 238      -8.407  18.472  44.522  1.00 29.48           C  
ATOM   1767  N   ASN A 239      -6.143  15.128  46.768  1.00 33.28           N  
ATOM   1768  CA  ASN A 239      -5.932  14.012  47.692  1.00 34.77           C  
ATOM   1769  C   ASN A 239      -4.939  14.462  48.778  1.00 31.94           C  
ATOM   1770  O   ASN A 239      -5.098  14.166  49.961  1.00 31.29           O  
ATOM   1771  CB  ASN A 239      -5.361  12.824  46.932  1.00 34.81           C  
ATOM   1772  CG  ASN A 239      -6.428  12.069  46.121  1.00 36.85           C  
ATOM   1773  OD1 ASN A 239      -6.098  11.319  45.225  1.00 39.47           O  
ATOM   1774  ND2 ASN A 239      -7.690  12.267  46.453  1.00 34.53           N  
ATOM   1775  N   HIS A 240      -3.920  15.173  48.332  1.00 32.61           N  
ATOM   1776  CA  HIS A 240      -2.895  15.719  49.206  1.00 34.55           C  
ATOM   1777  C   HIS A 240      -3.490  16.606  50.299  1.00 35.07           C  
ATOM   1778  O   HIS A 240      -3.218  16.408  51.486  1.00 31.96           O  
ATOM   1779  CB  HIS A 240      -1.910  16.523  48.361  1.00 35.83           C  
ATOM   1780  CG  HIS A 240      -0.944  17.347  49.154  1.00 37.73           C  
ATOM   1781  ND1 HIS A 240       0.128  16.799  49.833  1.00 41.10           N  
ATOM   1782  CD2 HIS A 240      -0.860  18.686  49.341  1.00 39.41           C  
ATOM   1783  CE1 HIS A 240       0.833  17.767  50.397  1.00 40.12           C  
ATOM   1784  NE2 HIS A 240       0.255  18.922  50.112  1.00 41.46           N  
ATOM   1785  N   PHE A 241      -4.297  17.598  49.899  1.00 33.12           N  
ATOM   1786  CA  PHE A 241      -4.907  18.499  50.855  1.00 30.42           C  
ATOM   1787  C   PHE A 241      -5.993  17.904  51.705  1.00 29.14           C  
ATOM   1788  O   PHE A 241      -6.157  18.324  52.855  1.00 30.55           O  
ATOM   1789  CB  PHE A 241      -5.380  19.784  50.138  1.00 32.20           C  
ATOM   1790  CG  PHE A 241      -4.253  20.682  49.721  1.00 34.27           C  
ATOM   1791  CD1 PHE A 241      -3.377  21.207  50.677  1.00 36.43           C  
ATOM   1792  CD2 PHE A 241      -4.072  21.024  48.390  1.00 34.08           C  
ATOM   1793  CE1 PHE A 241      -2.355  22.054  50.309  1.00 36.55           C  
ATOM   1794  CE2 PHE A 241      -3.051  21.876  48.005  1.00 38.03           C  
ATOM   1795  CZ  PHE A 241      -2.185  22.399  48.958  1.00 38.90           C  
ATOM   1796  N   ILE A 242      -6.732  16.907  51.196  1.00 28.56           N  
ATOM   1797  CA  ILE A 242      -7.751  16.278  52.034  1.00 28.31           C  
ATOM   1798  C   ILE A 242      -7.032  15.559  53.216  1.00 30.09           C  
ATOM   1799  O   ILE A 242      -7.447  15.652  54.385  1.00 28.16           O  
ATOM   1800  CB  ILE A 242      -8.626  15.271  51.205  1.00 31.67           C  
ATOM   1801  CG1 ILE A 242      -9.636  16.086  50.349  1.00 33.60           C  
ATOM   1802  CG2 ILE A 242      -9.430  14.343  52.122  1.00 29.39           C  
ATOM   1803  CD1 ILE A 242     -10.468  15.240  49.445  1.00 36.66           C  
ATOM   1804  N   ALA A 243      -5.946  14.865  52.891  1.00 31.62           N  
ATOM   1805  CA  ALA A 243      -5.170  14.142  53.901  1.00 33.43           C  
ATOM   1806  C   ALA A 243      -4.631  15.131  54.928  1.00 33.36           C  
ATOM   1807  O   ALA A 243      -4.761  14.924  56.130  1.00 35.56           O  
ATOM   1808  CB  ALA A 243      -4.020  13.379  53.230  1.00 29.57           C  
ATOM   1809  N   GLU A 244      -4.058  16.220  54.435  1.00 35.58           N  
ATOM   1810  CA  GLU A 244      -3.514  17.270  55.292  1.00 35.43           C  
ATOM   1811  C   GLU A 244      -4.579  17.848  56.219  1.00 35.46           C  
ATOM   1812  O   GLU A 244      -4.323  18.114  57.399  1.00 34.08           O  
ATOM   1813  CB  GLU A 244      -2.892  18.374  54.437  1.00 34.95           C  
ATOM   1814  CG  GLU A 244      -2.405  19.566  55.262  1.00 37.67           C  
ATOM   1815  CD  GLU A 244      -1.804  20.643  54.415  1.00 35.09           C  
ATOM   1816  OE1 GLU A 244      -2.189  21.813  54.596  1.00 41.07           O  
ATOM   1817  OE2 GLU A 244      -0.959  20.321  53.562  1.00 40.31           O  
ATOM   1818  N   PHE A 245      -5.803  18.011  55.722  1.00 34.77           N  
ATOM   1819  CA  PHE A 245      -6.850  18.547  56.579  1.00 33.44           C  
ATOM   1820  C   PHE A 245      -7.155  17.509  57.640  1.00 31.66           C  
ATOM   1821  O   PHE A 245      -7.416  17.844  58.793  1.00 29.38           O  
ATOM   1822  CB  PHE A 245      -8.136  18.827  55.784  1.00 33.31           C  
ATOM   1823  CG  PHE A 245      -9.093  19.758  56.470  1.00 30.49           C  
ATOM   1824  CD1 PHE A 245      -9.062  21.130  56.189  1.00 35.05           C  
ATOM   1825  CD2 PHE A 245     -10.079  19.269  57.311  1.00 31.90           C  
ATOM   1826  CE1 PHE A 245     -10.020  22.004  56.726  1.00 30.41           C  
ATOM   1827  CE2 PHE A 245     -11.052  20.135  57.868  1.00 33.51           C  
ATOM   1828  CZ  PHE A 245     -11.015  21.508  57.562  1.00 31.97           C  
ATOM   1829  N   LYS A 246      -7.138  16.244  57.250  1.00 33.40           N  
ATOM   1830  CA  LYS A 246      -7.421  15.174  58.204  1.00 33.80           C  
ATOM   1831  C   LYS A 246      -6.334  15.187  59.282  1.00 32.59           C  
ATOM   1832  O   LYS A 246      -6.637  15.049  60.451  1.00 33.92           O  
ATOM   1833  CB  LYS A 246      -7.432  13.804  57.507  1.00 35.79           C  
ATOM   1834  CG  LYS A 246      -8.764  13.432  56.824  1.00 36.69           C  
ATOM   1835  CD  LYS A 246      -8.656  12.086  56.121  1.00 37.26           C  
ATOM   1836  CE  LYS A 246      -9.974  11.706  55.419  1.00 38.83           C  
ATOM   1837  NZ  LYS A 246      -9.822  10.531  54.510  1.00 39.29           N  
ATOM   1838  N   ARG A 247      -5.082  15.349  58.882  1.00 34.78           N  
ATOM   1839  CA  ARG A 247      -3.985  15.364  59.876  1.00 38.37           C  
ATOM   1840  C   ARG A 247      -4.075  16.529  60.847  1.00 40.91           C  
ATOM   1841  O   ARG A 247      -3.932  16.346  62.059  1.00 40.87           O  
ATOM   1842  CB  ARG A 247      -2.619  15.420  59.207  1.00 40.53           C  
ATOM   1843  CG  ARG A 247      -2.177  14.145  58.532  1.00 38.68           C  
ATOM   1844  CD  ARG A 247      -0.663  14.159  58.352  1.00 42.67           C  
ATOM   1845  NE  ARG A 247      -0.207  15.326  57.602  1.00 44.69           N  
ATOM   1846  CZ  ARG A 247      -0.367  15.472  56.287  1.00 45.45           C  
ATOM   1847  NH1 ARG A 247      -0.970  14.514  55.578  1.00 45.10           N  
ATOM   1848  NH2 ARG A 247       0.071  16.568  55.680  1.00 43.48           N  
ATOM   1849  N   LYS A 248      -4.322  17.728  60.315  1.00 40.83           N  
ATOM   1850  CA  LYS A 248      -4.416  18.918  61.136  1.00 41.38           C  
ATOM   1851  C   LYS A 248      -5.691  19.054  61.944  1.00 41.80           C  
ATOM   1852  O   LYS A 248      -5.645  19.465  63.104  1.00 42.46           O  
ATOM   1853  CB  LYS A 248      -4.248  20.176  60.277  1.00 42.98           C  
ATOM   1854  CG  LYS A 248      -2.944  20.238  59.525  1.00 46.78           C  
ATOM   1855  CD  LYS A 248      -2.785  21.592  58.822  1.00 50.98           C  
ATOM   1856  CE  LYS A 248      -1.460  21.699  58.073  1.00 53.24           C  
ATOM   1857  NZ  LYS A 248      -1.269  23.059  57.457  1.00 55.25           N  
ATOM   1858  N   HIS A 249      -6.836  18.678  61.379  1.00 39.94           N  
ATOM   1859  CA  HIS A 249      -8.075  18.871  62.113  1.00 39.33           C  
ATOM   1860  C   HIS A 249      -8.857  17.620  62.457  1.00 39.08           C  
ATOM   1861  O   HIS A 249      -9.865  17.679  63.159  1.00 40.13           O  
ATOM   1862  CB  HIS A 249      -8.966  19.849  61.339  1.00 36.30           C  
ATOM   1863  CG  HIS A 249      -8.259  21.097  60.929  1.00 38.12           C  
ATOM   1864  ND1 HIS A 249      -7.978  22.120  61.809  1.00 38.19           N  
ATOM   1865  CD2 HIS A 249      -7.763  21.488  59.730  1.00 35.56           C  
ATOM   1866  CE1 HIS A 249      -7.343  23.084  61.172  1.00 36.67           C  
ATOM   1867  NE2 HIS A 249      -7.201  22.727  59.909  1.00 37.65           N  
ATOM   1868  N   LYS A 250      -8.364  16.485  61.992  1.00 41.33           N  
ATOM   1869  CA  LYS A 250      -9.013  15.210  62.237  1.00 43.15           C  
ATOM   1870  C   LYS A 250     -10.464  15.260  61.749  1.00 43.27           C  
ATOM   1871  O   LYS A 250     -11.381  14.771  62.406  1.00 43.03           O  
ATOM   1872  CB  LYS A 250      -8.913  14.850  63.729  1.00 45.54           C  
ATOM   1873  CG  LYS A 250      -7.500  14.360  64.125  1.00 46.92           C  
ATOM   1874  CD  LYS A 250      -7.116  13.188  63.231  1.00 52.11           C  
ATOM   1875  CE  LYS A 250      -5.670  12.732  63.403  1.00 54.09           C  
ATOM   1876  NZ  LYS A 250      -5.351  11.723  62.347  1.00 53.24           N  
ATOM   1877  N   LYS A 251     -10.653  15.877  60.586  1.00 41.49           N  
ATOM   1878  CA  LYS A 251     -11.978  15.979  59.982  1.00 40.13           C  
ATOM   1879  C   LYS A 251     -11.836  15.616  58.520  1.00 36.67           C  
ATOM   1880  O   LYS A 251     -10.862  15.965  57.879  1.00 37.68           O  
ATOM   1881  CB  LYS A 251     -12.556  17.397  60.149  1.00 39.38           C  
ATOM   1882  CG  LYS A 251     -13.045  17.674  61.573  1.00 43.80           C  
ATOM   1883  CD  LYS A 251     -13.730  19.035  61.719  1.00 46.28           C  
ATOM   1884  CE  LYS A 251     -14.142  19.300  63.165  1.00 47.50           C  
ATOM   1885  NZ  LYS A 251     -15.136  18.292  63.673  1.00 50.39           N  
ATOM   1886  N   ASP A 252     -12.803  14.870  58.012  1.00 36.63           N  
ATOM   1887  CA  ASP A 252     -12.795  14.434  56.625  1.00 36.88           C  
ATOM   1888  C   ASP A 252     -13.769  15.327  55.839  1.00 36.49           C  
ATOM   1889  O   ASP A 252     -14.964  15.245  56.062  1.00 36.24           O  
ATOM   1890  CB  ASP A 252     -13.299  12.984  56.554  1.00 38.77           C  
ATOM   1891  CG  ASP A 252     -13.351  12.444  55.123  1.00 40.50           C  
ATOM   1892  OD1 ASP A 252     -12.911  13.133  54.165  1.00 39.50           O  
ATOM   1893  OD2 ASP A 252     -13.823  11.302  54.964  1.00 45.11           O  
ATOM   1894  N   ILE A 253     -13.274  16.132  54.911  1.00 37.52           N  
ATOM   1895  CA  ILE A 253     -14.169  17.014  54.140  1.00 39.49           C  
ATOM   1896  C   ILE A 253     -14.668  16.335  52.859  1.00 40.15           C  
ATOM   1897  O   ILE A 253     -15.538  16.878  52.171  1.00 39.39           O  
ATOM   1898  CB  ILE A 253     -13.434  18.290  53.679  1.00 37.36           C  
ATOM   1899  CG1 ILE A 253     -12.484  17.933  52.534  1.00 38.32           C  
ATOM   1900  CG2 ILE A 253     -12.659  18.898  54.851  1.00 39.97           C  
ATOM   1901  CD1 ILE A 253     -11.931  19.131  51.751  1.00 40.05           C  
ATOM   1902  N   SER A 254     -14.131  15.149  52.557  1.00 38.56           N  
ATOM   1903  CA  SER A 254     -14.463  14.479  51.309  1.00 39.24           C  
ATOM   1904  C   SER A 254     -15.920  14.172  50.984  1.00 38.65           C  
ATOM   1905  O   SER A 254     -16.222  13.964  49.812  1.00 40.77           O  
ATOM   1906  CB  SER A 254     -13.604  13.210  51.124  1.00 38.45           C  
ATOM   1907  OG  SER A 254     -14.109  12.169  51.915  1.00 41.17           O  
ATOM   1908  N   GLU A 255     -16.824  14.134  51.958  1.00 38.83           N  
ATOM   1909  CA  GLU A 255     -18.215  13.891  51.578  1.00 41.31           C  
ATOM   1910  C   GLU A 255     -19.028  15.176  51.419  1.00 40.46           C  
ATOM   1911  O   GLU A 255     -20.196  15.111  51.063  1.00 41.12           O  
ATOM   1912  CB  GLU A 255     -18.945  12.947  52.533  1.00 43.18           C  
ATOM   1913  CG  GLU A 255     -18.636  11.465  52.284  1.00 48.29           C  
ATOM   1914  CD  GLU A 255     -18.848  11.025  50.825  1.00 50.26           C  
ATOM   1915  OE1 GLU A 255     -17.860  10.638  50.166  1.00 53.00           O  
ATOM   1916  OE2 GLU A 255     -19.996  11.058  50.327  1.00 53.71           O  
ATOM   1917  N   ASN A 256     -18.414  16.334  51.669  1.00 37.78           N  
ATOM   1918  CA  ASN A 256     -19.109  17.615  51.478  1.00 35.13           C  
ATOM   1919  C   ASN A 256     -18.671  18.078  50.089  1.00 33.35           C  
ATOM   1920  O   ASN A 256     -17.529  18.506  49.892  1.00 30.75           O  
ATOM   1921  CB  ASN A 256     -18.693  18.609  52.569  1.00 35.22           C  
ATOM   1922  CG  ASN A 256     -19.464  19.924  52.483  1.00 36.84           C  
ATOM   1923  OD1 ASN A 256     -19.232  20.721  51.592  1.00 33.10           O  
ATOM   1924  ND2 ASN A 256     -20.386  20.138  53.411  1.00 39.44           N  
ATOM   1925  N   LYS A 257     -19.565  17.962  49.105  1.00 33.77           N  
ATOM   1926  CA  LYS A 257     -19.232  18.304  47.711  1.00 32.60           C  
ATOM   1927  C   LYS A 257     -18.781  19.739  47.502  1.00 28.57           C  
ATOM   1928  O   LYS A 257     -17.894  19.991  46.711  1.00 28.93           O  
ATOM   1929  CB  LYS A 257     -20.415  18.013  46.759  1.00 33.95           C  
ATOM   1930  CG  LYS A 257     -20.784  16.527  46.631  1.00 40.40           C  
ATOM   1931  CD  LYS A 257     -22.009  16.333  45.722  1.00 44.97           C  
ATOM   1932  CE  LYS A 257     -22.583  14.913  45.820  1.00 46.86           C  
ATOM   1933  NZ  LYS A 257     -23.225  14.663  47.150  1.00 49.35           N  
ATOM   1934  N   ARG A 258     -19.387  20.676  48.203  1.00 30.32           N  
ATOM   1935  CA  ARG A 258     -18.982  22.065  48.045  1.00 29.31           C  
ATOM   1936  C   ARG A 258     -17.572  22.305  48.595  1.00 30.27           C  
ATOM   1937  O   ARG A 258     -16.811  23.073  48.000  1.00 30.82           O  
ATOM   1938  CB  ARG A 258     -19.968  22.963  48.750  1.00 33.10           C  
ATOM   1939  CG  ARG A 258     -21.348  22.973  48.035  1.00 32.68           C  
ATOM   1940  CD  ARG A 258     -22.328  23.842  48.776  1.00 36.79           C  
ATOM   1941  NE  ARG A 258     -23.634  23.734  48.139  1.00 39.00           N  
ATOM   1942  CZ  ARG A 258     -24.793  23.837  48.772  1.00 38.86           C  
ATOM   1943  NH1 ARG A 258     -24.830  24.065  50.079  1.00 37.85           N  
ATOM   1944  NH2 ARG A 258     -25.918  23.669  48.090  1.00 41.30           N  
ATOM   1945  N   ALA A 259     -17.243  21.699  49.741  1.00 28.62           N  
ATOM   1946  CA  ALA A 259     -15.879  21.886  50.278  1.00 30.17           C  
ATOM   1947  C   ALA A 259     -14.873  21.309  49.274  1.00 28.68           C  
ATOM   1948  O   ALA A 259     -13.871  21.941  48.952  1.00 27.50           O  
ATOM   1949  CB  ALA A 259     -15.724  21.212  51.620  1.00 28.21           C  
ATOM   1950  N   VAL A 260     -15.170  20.119  48.745  1.00 29.19           N  
ATOM   1951  CA  VAL A 260     -14.260  19.490  47.791  1.00 30.15           C  
ATOM   1952  C   VAL A 260     -14.104  20.339  46.535  1.00 28.79           C  
ATOM   1953  O   VAL A 260     -13.000  20.536  46.045  1.00 28.62           O  
ATOM   1954  CB  VAL A 260     -14.725  18.039  47.419  1.00 30.19           C  
ATOM   1955  CG1 VAL A 260     -13.866  17.494  46.277  1.00 29.73           C  
ATOM   1956  CG2 VAL A 260     -14.646  17.152  48.646  1.00 31.42           C  
ATOM   1957  N   ARG A 261     -15.212  20.881  46.039  1.00 26.77           N  
ATOM   1958  CA  ARG A 261     -15.143  21.734  44.872  1.00 27.31           C  
ATOM   1959  C   ARG A 261     -14.273  22.994  45.112  1.00 24.34           C  
ATOM   1960  O   ARG A 261     -13.476  23.329  44.272  1.00 24.42           O  
ATOM   1961  CB  ARG A 261     -16.542  22.213  44.469  1.00 28.66           C  
ATOM   1962  CG  ARG A 261     -16.484  23.257  43.375  1.00 33.08           C  
ATOM   1963  CD  ARG A 261     -17.902  23.600  42.870  1.00 33.84           C  
ATOM   1964  NE  ARG A 261     -17.911  24.829  42.082  1.00 33.16           N  
ATOM   1965  CZ  ARG A 261     -19.015  25.352  41.521  1.00 34.27           C  
ATOM   1966  NH1 ARG A 261     -20.195  24.762  41.666  1.00 29.29           N  
ATOM   1967  NH2 ARG A 261     -18.925  26.439  40.780  1.00 33.39           N  
ATOM   1968  N   ARG A 262     -14.475  23.694  46.228  1.00 25.99           N  
ATOM   1969  CA  ARG A 262     -13.668  24.900  46.492  1.00 27.53           C  
ATOM   1970  C   ARG A 262     -12.201  24.513  46.537  1.00 28.32           C  
ATOM   1971  O   ARG A 262     -11.325  25.229  46.069  1.00 25.39           O  
ATOM   1972  CB  ARG A 262     -14.055  25.534  47.806  1.00 28.67           C  
ATOM   1973  CG  ARG A 262     -15.416  26.279  47.766  1.00 28.72           C  
ATOM   1974  CD  ARG A 262     -15.814  26.714  49.149  1.00 27.29           C  
ATOM   1975  NE  ARG A 262     -15.045  27.898  49.559  1.00 27.58           N  
ATOM   1976  CZ  ARG A 262     -15.038  28.407  50.789  1.00 27.26           C  
ATOM   1977  NH1 ARG A 262     -15.724  27.843  51.749  1.00 28.07           N  
ATOM   1978  NH2 ARG A 262     -14.402  29.539  51.040  1.00 26.88           N  
ATOM   1979  N   LEU A 263     -11.944  23.359  47.131  1.00 29.10           N  
ATOM   1980  CA  LEU A 263     -10.575  22.892  47.196  1.00 28.35           C  
ATOM   1981  C   LEU A 263     -10.055  22.595  45.794  1.00 27.10           C  
ATOM   1982  O   LEU A 263      -8.973  23.015  45.423  1.00 28.78           O  
ATOM   1983  CB  LEU A 263     -10.490  21.646  48.088  1.00 26.49           C  
ATOM   1984  CG  LEU A 263      -9.090  21.023  48.213  1.00 30.68           C  
ATOM   1985  CD1 LEU A 263      -8.079  22.073  48.754  1.00 29.67           C  
ATOM   1986  CD2 LEU A 263      -9.193  19.832  49.194  1.00 30.41           C  
ATOM   1987  N   ARG A 264     -10.824  21.838  45.012  1.00 28.16           N  
ATOM   1988  CA  ARG A 264     -10.387  21.471  43.674  1.00 28.43           C  
ATOM   1989  C   ARG A 264     -10.119  22.664  42.803  1.00 27.00           C  
ATOM   1990  O   ARG A 264      -9.175  22.661  42.043  1.00 27.80           O  
ATOM   1991  CB  ARG A 264     -11.427  20.561  42.989  1.00 27.80           C  
ATOM   1992  CG  ARG A 264     -10.972  20.016  41.626  1.00 32.76           C  
ATOM   1993  CD  ARG A 264     -12.043  19.058  41.024  1.00 35.53           C  
ATOM   1994  NE  ARG A 264     -12.543  18.073  41.981  1.00 41.01           N  
ATOM   1995  CZ  ARG A 264     -11.884  16.979  42.373  1.00 44.63           C  
ATOM   1996  NH1 ARG A 264     -10.668  16.709  41.888  1.00 44.57           N  
ATOM   1997  NH2 ARG A 264     -12.460  16.139  43.233  1.00 43.23           N  
ATOM   1998  N   THR A 265     -10.960  23.699  42.902  1.00 28.95           N  
ATOM   1999  CA  THR A 265     -10.773  24.897  42.079  1.00 28.70           C  
ATOM   2000  C   THR A 265      -9.501  25.598  42.498  1.00 28.98           C  
ATOM   2001  O   THR A 265      -8.738  26.047  41.655  1.00 30.23           O  
ATOM   2002  CB  THR A 265     -12.025  25.835  42.203  1.00 28.29           C  
ATOM   2003  OG1 THR A 265     -13.166  25.107  41.725  1.00 30.11           O  
ATOM   2004  CG2 THR A 265     -11.873  27.092  41.378  1.00 29.75           C  
ATOM   2005  N   ALA A 266      -9.257  25.636  43.803  1.00 30.78           N  
ATOM   2006  CA  ALA A 266      -8.044  26.243  44.326  1.00 32.62           C  
ATOM   2007  C   ALA A 266      -6.816  25.466  43.836  1.00 31.54           C  
ATOM   2008  O   ALA A 266      -5.797  26.061  43.511  1.00 28.93           O  
ATOM   2009  CB  ALA A 266      -8.083  26.249  45.862  1.00 33.85           C  
ATOM   2010  N   CYS A 267      -6.916  24.135  43.783  1.00 32.79           N  
ATOM   2011  CA  CYS A 267      -5.778  23.316  43.320  1.00 33.36           C  
ATOM   2012  C   CYS A 267      -5.489  23.471  41.822  1.00 32.24           C  
ATOM   2013  O   CYS A 267      -4.343  23.446  41.385  1.00 33.86           O  
ATOM   2014  CB  CYS A 267      -6.028  21.839  43.641  1.00 32.34           C  
ATOM   2015  SG  CYS A 267      -5.966  21.409  45.399  1.00 34.28           S  
ATOM   2016  N   GLU A 268      -6.535  23.643  41.020  1.00 33.22           N  
ATOM   2017  CA  GLU A 268      -6.343  23.802  39.594  1.00 33.78           C  
ATOM   2018  C   GLU A 268      -5.580  25.100  39.386  1.00 31.98           C  
ATOM   2019  O   GLU A 268      -4.713  25.185  38.524  1.00 33.36           O  
ATOM   2020  CB  GLU A 268      -7.703  23.875  38.859  1.00 35.14           C  
ATOM   2021  CG  GLU A 268      -7.598  23.875  37.313  1.00 43.20           C  
ATOM   2022  CD  GLU A 268      -7.029  25.175  36.688  1.00 48.48           C  
ATOM   2023  OE1 GLU A 268      -7.237  26.288  37.250  1.00 51.01           O  
ATOM   2024  OE2 GLU A 268      -6.385  25.076  35.608  1.00 49.50           O  
ATOM   2025  N   ARG A 269      -5.896  26.102  40.186  1.00 30.77           N  
ATOM   2026  CA  ARG A 269      -5.241  27.383  40.053  1.00 35.05           C  
ATOM   2027  C   ARG A 269      -3.801  27.315  40.554  1.00 35.04           C  
ATOM   2028  O   ARG A 269      -2.897  27.858  39.933  1.00 35.33           O  
ATOM   2029  CB  ARG A 269      -6.014  28.441  40.824  1.00 34.93           C  
ATOM   2030  CG  ARG A 269      -5.464  29.824  40.707  1.00 40.06           C  
ATOM   2031  CD  ARG A 269      -6.548  30.813  41.070  1.00 42.88           C  
ATOM   2032  NE  ARG A 269      -6.000  32.137  41.306  1.00 48.71           N  
ATOM   2033  CZ  ARG A 269      -5.368  32.479  42.418  1.00 51.88           C  
ATOM   2034  NH1 ARG A 269      -5.217  31.579  43.383  1.00 53.35           N  
ATOM   2035  NH2 ARG A 269      -4.889  33.710  42.570  1.00 54.01           N  
ATOM   2036  N   ALA A 270      -3.600  26.647  41.680  1.00 36.58           N  
ATOM   2037  CA  ALA A 270      -2.255  26.493  42.228  1.00 37.11           C  
ATOM   2038  C   ALA A 270      -1.398  25.721  41.212  1.00 37.09           C  
ATOM   2039  O   ALA A 270      -0.233  26.049  41.000  1.00 38.80           O  
ATOM   2040  CB  ALA A 270      -2.323  25.740  43.561  1.00 37.47           C  
ATOM   2041  N   LYS A 271      -1.962  24.703  40.572  1.00 37.49           N  
ATOM   2042  CA  LYS A 271      -1.196  23.954  39.581  1.00 37.14           C  
ATOM   2043  C   LYS A 271      -0.683  24.905  38.514  1.00 40.56           C  
ATOM   2044  O   LYS A 271       0.494  24.852  38.148  1.00 39.88           O  
ATOM   2045  CB  LYS A 271      -2.028  22.845  38.929  1.00 37.47           C  
ATOM   2046  CG  LYS A 271      -1.305  22.191  37.771  1.00 37.44           C  
ATOM   2047  CD  LYS A 271      -2.147  21.227  37.034  1.00 38.23           C  
ATOM   2048  CE  LYS A 271      -3.297  21.921  36.291  1.00 37.72           C  
ATOM   2049  NZ  LYS A 271      -4.161  20.849  35.755  1.00 33.56           N  
ATOM   2050  N   ARG A 272      -1.548  25.792  38.013  1.00 40.62           N  
ATOM   2051  CA  ARG A 272      -1.106  26.744  37.001  1.00 42.29           C  
ATOM   2052  C   ARG A 272      -0.001  27.636  37.553  1.00 43.42           C  
ATOM   2053  O   ARG A 272       0.932  27.998  36.841  1.00 45.39           O  
ATOM   2054  CB  ARG A 272      -2.280  27.597  36.496  1.00 41.66           C  
ATOM   2055  CG  ARG A 272      -3.272  26.780  35.662  1.00 43.98           C  
ATOM   2056  CD  ARG A 272      -4.302  27.639  34.868  1.00 46.12           C  
ATOM   2057  NE  ARG A 272      -5.543  27.861  35.607  1.00 47.70           N  
ATOM   2058  CZ  ARG A 272      -5.760  28.859  36.459  1.00 48.47           C  
ATOM   2059  NH1 ARG A 272      -4.814  29.763  36.691  1.00 51.44           N  
ATOM   2060  NH2 ARG A 272      -6.925  28.943  37.095  1.00 46.25           N  
ATOM   2061  N   THR A 273      -0.098  27.979  38.828  1.00 44.21           N  
ATOM   2062  CA  THR A 273       0.917  28.816  39.470  1.00 44.28           C  
ATOM   2063  C   THR A 273       2.280  28.094  39.568  1.00 44.03           C  
ATOM   2064  O   THR A 273       3.334  28.711  39.430  1.00 43.95           O  
ATOM   2065  CB  THR A 273       0.439  29.230  40.871  1.00 44.58           C  
ATOM   2066  OG1 THR A 273      -0.624  30.178  40.727  1.00 44.23           O  
ATOM   2067  CG2 THR A 273       1.577  29.845  41.687  1.00 46.51           C  
ATOM   2068  N   LEU A 274       2.241  26.788  39.786  1.00 42.75           N  
ATOM   2069  CA  LEU A 274       3.447  25.972  39.903  1.00 44.35           C  
ATOM   2070  C   LEU A 274       4.154  25.678  38.574  1.00 46.17           C  
ATOM   2071  O   LEU A 274       5.162  24.947  38.538  1.00 46.47           O  
ATOM   2072  CB  LEU A 274       3.110  24.661  40.600  1.00 41.53           C  
ATOM   2073  CG  LEU A 274       2.651  24.815  42.041  1.00 38.61           C  
ATOM   2074  CD1 LEU A 274       2.201  23.460  42.548  1.00 42.31           C  
ATOM   2075  CD2 LEU A 274       3.787  25.374  42.890  1.00 42.23           C  
ATOM   2076  N   SER A 275       3.610  26.204  37.483  1.00 46.96           N  
ATOM   2077  CA  SER A 275       4.227  26.037  36.170  1.00 49.96           C  
ATOM   2078  C   SER A 275       5.168  27.221  35.945  1.00 51.31           C  
ATOM   2079  O   SER A 275       5.992  27.204  35.027  1.00 52.48           O  
ATOM   2080  CB  SER A 275       3.177  26.012  35.050  1.00 48.91           C  
ATOM   2081  OG  SER A 275       2.529  24.759  34.982  1.00 52.33           O  
ATOM   2082  N   SER A 276       5.043  28.256  36.771  1.00 52.78           N  
ATOM   2083  CA  SER A 276       5.923  29.415  36.628  1.00 54.33           C  
ATOM   2084  C   SER A 276       6.525  29.888  37.951  1.00 54.79           C  
ATOM   2085  O   SER A 276       7.226  30.899  37.977  1.00 56.48           O  
ATOM   2086  CB  SER A 276       5.184  30.578  35.966  1.00 54.33           C  
ATOM   2087  OG  SER A 276       4.310  31.210  36.879  1.00 57.18           O  
ATOM   2088  N   SER A 277       6.233  29.167  39.035  1.00 54.41           N  
ATOM   2089  CA  SER A 277       6.748  29.458  40.381  1.00 53.68           C  
ATOM   2090  C   SER A 277       7.006  28.140  41.094  1.00 53.48           C  
ATOM   2091  O   SER A 277       6.469  27.101  40.703  1.00 53.79           O  
ATOM   2092  CB  SER A 277       5.745  30.282  41.185  1.00 56.29           C  
ATOM   2093  OG  SER A 277       5.624  31.585  40.644  1.00 59.46           O  
ATOM   2094  N   THR A 278       7.803  28.172  42.157  1.00 51.59           N  
ATOM   2095  CA  THR A 278       8.149  26.949  42.876  1.00 50.68           C  
ATOM   2096  C   THR A 278       7.263  26.608  44.074  1.00 49.77           C  
ATOM   2097  O   THR A 278       7.428  25.554  44.700  1.00 49.01           O  
ATOM   2098  CB  THR A 278       9.623  27.005  43.348  1.00 48.84           C  
ATOM   2099  OG1 THR A 278       9.889  28.283  43.941  1.00 48.45           O  
ATOM   2100  CG2 THR A 278      10.552  26.806  42.167  1.00 51.47           C  
ATOM   2101  N   GLN A 279       6.329  27.499  44.380  1.00 48.05           N  
ATOM   2102  CA  GLN A 279       5.416  27.309  45.493  1.00 46.95           C  
ATOM   2103  C   GLN A 279       4.137  28.107  45.262  1.00 44.65           C  
ATOM   2104  O   GLN A 279       4.178  29.195  44.681  1.00 42.21           O  
ATOM   2105  CB  GLN A 279       6.067  27.778  46.795  1.00 49.89           C  
ATOM   2106  CG  GLN A 279       5.123  27.787  47.989  1.00 55.44           C  
ATOM   2107  CD  GLN A 279       5.796  28.248  49.271  1.00 58.51           C  
ATOM   2108  OE1 GLN A 279       6.672  27.559  49.817  1.00 60.41           O  
ATOM   2109  NE2 GLN A 279       5.394  29.419  49.759  1.00 59.78           N  
ATOM   2110  N   ALA A 280       3.016  27.558  45.726  1.00 41.50           N  
ATOM   2111  CA  ALA A 280       1.715  28.225  45.610  1.00 42.13           C  
ATOM   2112  C   ALA A 280       1.015  28.224  46.971  1.00 40.22           C  
ATOM   2113  O   ALA A 280       1.081  27.247  47.738  1.00 38.36           O  
ATOM   2114  CB  ALA A 280       0.824  27.519  44.556  1.00 39.49           C  
ATOM   2115  N   SER A 281       0.348  29.332  47.265  1.00 38.88           N  
ATOM   2116  CA  SER A 281      -0.391  29.497  48.508  1.00 39.07           C  
ATOM   2117  C   SER A 281      -1.889  29.524  48.261  1.00 39.71           C  
ATOM   2118  O   SER A 281      -2.362  30.080  47.259  1.00 38.53           O  
ATOM   2119  CB  SER A 281      -0.019  30.809  49.195  1.00 42.06           C  
ATOM   2120  OG  SER A 281       1.332  30.789  49.627  1.00 46.22           O  
ATOM   2121  N   ILE A 282      -2.617  28.958  49.215  1.00 37.36           N  
ATOM   2122  CA  ILE A 282      -4.061  28.875  49.166  1.00 36.05           C  
ATOM   2123  C   ILE A 282      -4.699  29.333  50.473  1.00 34.83           C  
ATOM   2124  O   ILE A 282      -4.370  28.839  51.552  1.00 32.59           O  
ATOM   2125  CB  ILE A 282      -4.509  27.389  48.886  1.00 36.88           C  
ATOM   2126  CG1 ILE A 282      -3.966  26.914  47.533  1.00 38.04           C  
ATOM   2127  CG2 ILE A 282      -6.024  27.274  48.952  1.00 36.48           C  
ATOM   2128  CD1 ILE A 282      -4.348  25.451  47.176  1.00 39.56           C  
ATOM   2129  N   GLU A 283      -5.623  30.285  50.381  1.00 33.18           N  
ATOM   2130  CA  GLU A 283      -6.339  30.733  51.550  1.00 31.83           C  
ATOM   2131  C   GLU A 283      -7.837  30.514  51.327  1.00 34.78           C  
ATOM   2132  O   GLU A 283      -8.465  31.177  50.465  1.00 33.37           O  
ATOM   2133  CB  GLU A 283      -6.035  32.205  51.806  1.00 34.44           C  
ATOM   2134  CG  GLU A 283      -4.763  32.411  52.618  1.00 38.09           C  
ATOM   2135  CD  GLU A 283      -4.316  33.850  52.645  1.00 40.09           C  
ATOM   2136  OE1 GLU A 283      -5.184  34.757  52.601  1.00 40.16           O  
ATOM   2137  OE2 GLU A 283      -3.091  34.063  52.714  1.00 44.13           O  
ATOM   2138  N   ILE A 284      -8.410  29.572  52.069  1.00 32.47           N  
ATOM   2139  CA  ILE A 284      -9.843  29.290  51.953  1.00 31.97           C  
ATOM   2140  C   ILE A 284     -10.496  29.387  53.321  1.00 33.04           C  
ATOM   2141  O   ILE A 284     -10.303  28.522  54.189  1.00 30.82           O  
ATOM   2142  CB  ILE A 284     -10.130  27.870  51.347  1.00 32.47           C  
ATOM   2143  CG1 ILE A 284      -9.453  27.731  49.983  1.00 33.18           C  
ATOM   2144  CG2 ILE A 284     -11.648  27.634  51.251  1.00 32.18           C  
ATOM   2145  CD1 ILE A 284      -9.643  26.363  49.348  1.00 36.11           C  
ATOM   2146  N   ASP A 285     -11.280  30.454  53.516  1.00 29.43           N  
ATOM   2147  CA  ASP A 285     -11.976  30.670  54.771  1.00 29.74           C  
ATOM   2148  C   ASP A 285     -13.159  29.719  54.891  1.00 31.42           C  
ATOM   2149  O   ASP A 285     -13.815  29.450  53.887  1.00 31.26           O  
ATOM   2150  CB  ASP A 285     -12.548  32.102  54.853  1.00 31.90           C  
ATOM   2151  CG  ASP A 285     -11.551  33.090  55.377  1.00 37.30           C  
ATOM   2152  OD1 ASP A 285     -11.947  34.238  55.662  1.00 40.30           O  
ATOM   2153  OD2 ASP A 285     -10.373  32.707  55.507  1.00 35.69           O  
ATOM   2154  N   SER A 286     -13.426  29.259  56.115  1.00 28.25           N  
ATOM   2155  CA  SER A 286     -14.583  28.399  56.434  1.00 30.57           C  
ATOM   2156  C   SER A 286     -14.769  27.304  55.371  1.00 30.98           C  
ATOM   2157  O   SER A 286     -15.859  27.118  54.821  1.00 30.68           O  
ATOM   2158  CB  SER A 286     -15.869  29.285  56.539  1.00 29.81           C  
ATOM   2159  OG  SER A 286     -16.972  28.604  57.139  1.00 32.20           O  
ATOM   2160  N   LEU A 287     -13.712  26.550  55.120  1.00 29.86           N  
ATOM   2161  CA  LEU A 287     -13.779  25.486  54.139  1.00 30.86           C  
ATOM   2162  C   LEU A 287     -14.727  24.351  54.535  1.00 31.32           C  
ATOM   2163  O   LEU A 287     -15.560  23.896  53.724  1.00 28.76           O  
ATOM   2164  CB  LEU A 287     -12.380  24.927  53.873  1.00 30.35           C  
ATOM   2165  CG  LEU A 287     -12.325  23.633  53.021  1.00 29.99           C  
ATOM   2166  CD1 LEU A 287     -12.820  23.876  51.590  1.00 30.47           C  
ATOM   2167  CD2 LEU A 287     -10.878  23.126  53.003  1.00 32.22           C  
ATOM   2168  N   TYR A 288     -14.627  23.923  55.790  1.00 30.56           N  
ATOM   2169  CA  TYR A 288     -15.425  22.820  56.310  1.00 31.94           C  
ATOM   2170  C   TYR A 288     -15.590  23.013  57.804  1.00 34.01           C  
ATOM   2171  O   TYR A 288     -14.592  23.288  58.527  1.00 31.80           O  
ATOM   2172  CB  TYR A 288     -14.693  21.499  56.013  1.00 33.19           C  
ATOM   2173  CG  TYR A 288     -15.446  20.268  56.411  1.00 37.12           C  
ATOM   2174  CD1 TYR A 288     -16.505  19.787  55.639  1.00 38.89           C  
ATOM   2175  CD2 TYR A 288     -15.084  19.556  57.553  1.00 40.03           C  
ATOM   2176  CE1 TYR A 288     -17.181  18.615  55.999  1.00 41.92           C  
ATOM   2177  CE2 TYR A 288     -15.744  18.394  57.917  1.00 41.45           C  
ATOM   2178  CZ  TYR A 288     -16.789  17.925  57.142  1.00 43.15           C  
ATOM   2179  OH  TYR A 288     -17.436  16.775  57.525  1.00 43.29           O  
ATOM   2180  N   GLU A 289     -16.842  22.894  58.262  1.00 32.60           N  
ATOM   2181  CA  GLU A 289     -17.204  23.078  59.667  1.00 36.41           C  
ATOM   2182  C   GLU A 289     -16.637  24.366  60.256  1.00 37.23           C  
ATOM   2183  O   GLU A 289     -16.232  24.388  61.414  1.00 35.67           O  
ATOM   2184  CB  GLU A 289     -16.702  21.915  60.525  1.00 41.41           C  
ATOM   2185  CG  GLU A 289     -16.906  20.572  59.945  1.00 46.69           C  
ATOM   2186  CD  GLU A 289     -18.143  19.897  60.448  1.00 51.84           C  
ATOM   2187  OE1 GLU A 289     -19.187  20.575  60.531  1.00 56.26           O  
ATOM   2188  OE2 GLU A 289     -18.080  18.683  60.748  1.00 52.44           O  
ATOM   2189  N   GLY A 290     -16.602  25.428  59.466  1.00 36.50           N  
ATOM   2190  CA  GLY A 290     -16.113  26.693  59.981  1.00 37.10           C  
ATOM   2191  C   GLY A 290     -14.606  26.822  60.052  1.00 36.84           C  
ATOM   2192  O   GLY A 290     -14.104  27.857  60.450  1.00 39.17           O  
ATOM   2193  N   ILE A 291     -13.883  25.796  59.625  1.00 34.89           N  
ATOM   2194  CA  ILE A 291     -12.424  25.793  59.689  1.00 34.46           C  
ATOM   2195  C   ILE A 291     -11.730  26.432  58.487  1.00 33.90           C  
ATOM   2196  O   ILE A 291     -11.943  26.011  57.339  1.00 31.44           O  
ATOM   2197  CB  ILE A 291     -11.944  24.341  59.858  1.00 32.70           C  
ATOM   2198  CG1 ILE A 291     -12.520  23.782  61.169  1.00 36.60           C  
ATOM   2199  CG2 ILE A 291     -10.421  24.274  59.776  1.00 34.58           C  
ATOM   2200  CD1 ILE A 291     -12.515  22.284  61.267  1.00 36.72           C  
ATOM   2201  N   ASP A 292     -10.900  27.454  58.748  1.00 33.39           N  
ATOM   2202  CA  ASP A 292     -10.173  28.126  57.669  1.00 34.85           C  
ATOM   2203  C   ASP A 292      -9.006  27.241  57.243  1.00 36.09           C  
ATOM   2204  O   ASP A 292      -8.364  26.641  58.088  1.00 36.29           O  
ATOM   2205  CB  ASP A 292      -9.613  29.491  58.115  1.00 35.32           C  
ATOM   2206  CG  ASP A 292     -10.692  30.432  58.601  1.00 38.89           C  
ATOM   2207  OD1 ASP A 292     -11.865  30.316  58.131  1.00 37.47           O  
ATOM   2208  OD2 ASP A 292     -10.369  31.294  59.459  1.00 38.38           O  
ATOM   2209  N   PHE A 293      -8.720  27.187  55.943  1.00 33.98           N  
ATOM   2210  CA  PHE A 293      -7.650  26.352  55.436  1.00 34.41           C  
ATOM   2211  C   PHE A 293      -6.657  27.174  54.640  1.00 35.34           C  
ATOM   2212  O   PHE A 293      -6.843  27.466  53.449  1.00 34.49           O  
ATOM   2213  CB  PHE A 293      -8.243  25.228  54.581  1.00 35.50           C  
ATOM   2214  CG  PHE A 293      -7.274  24.121  54.264  1.00 35.56           C  
ATOM   2215  CD1 PHE A 293      -6.592  23.462  55.282  1.00 38.39           C  
ATOM   2216  CD2 PHE A 293      -7.046  23.745  52.951  1.00 33.98           C  
ATOM   2217  CE1 PHE A 293      -5.683  22.433  54.978  1.00 36.17           C  
ATOM   2218  CE2 PHE A 293      -6.146  22.720  52.634  1.00 38.23           C  
ATOM   2219  CZ  PHE A 293      -5.464  22.068  53.648  1.00 36.73           C  
ATOM   2220  N   TYR A 294      -5.604  27.583  55.339  1.00 34.78           N  
ATOM   2221  CA  TYR A 294      -4.543  28.382  54.768  1.00 34.73           C  
ATOM   2222  C   TYR A 294      -3.364  27.443  54.686  1.00 37.82           C  
ATOM   2223  O   TYR A 294      -2.933  26.890  55.708  1.00 37.20           O  
ATOM   2224  CB  TYR A 294      -4.198  29.541  55.693  1.00 36.75           C  
ATOM   2225  CG  TYR A 294      -5.252  30.626  55.812  1.00 40.50           C  
ATOM   2226  CD1 TYR A 294      -6.595  30.377  55.508  1.00 40.07           C  
ATOM   2227  CD2 TYR A 294      -4.917  31.890  56.295  1.00 42.87           C  
ATOM   2228  CE1 TYR A 294      -7.577  31.352  55.695  1.00 39.14           C  
ATOM   2229  CE2 TYR A 294      -5.906  32.888  56.487  1.00 43.46           C  
ATOM   2230  CZ  TYR A 294      -7.235  32.600  56.191  1.00 44.15           C  
ATOM   2231  OH  TYR A 294      -8.232  33.533  56.462  1.00 43.18           O  
ATOM   2232  N   THR A 295      -2.825  27.273  53.491  1.00 36.66           N  
ATOM   2233  CA  THR A 295      -1.722  26.358  53.332  1.00 39.04           C  
ATOM   2234  C   THR A 295      -0.970  26.708  52.058  1.00 38.00           C  
ATOM   2235  O   THR A 295      -1.252  27.731  51.432  1.00 39.17           O  
ATOM   2236  CB  THR A 295      -2.261  24.896  53.324  1.00 39.23           C  
ATOM   2237  OG1 THR A 295      -1.183  23.983  53.085  1.00 38.71           O  
ATOM   2238  CG2 THR A 295      -3.337  24.714  52.227  1.00 40.69           C  
ATOM   2239  N   SER A 296       0.000  25.878  51.691  1.00 38.50           N  
ATOM   2240  CA  SER A 296       0.803  26.089  50.495  1.00 39.80           C  
ATOM   2241  C   SER A 296       1.396  24.743  50.054  1.00 39.55           C  
ATOM   2242  O   SER A 296       1.391  23.777  50.815  1.00 40.75           O  
ATOM   2243  CB  SER A 296       1.939  27.084  50.783  1.00 42.31           C  
ATOM   2244  OG  SER A 296       2.875  26.507  51.677  1.00 43.74           O  
ATOM   2245  N   ILE A 297       1.888  24.684  48.820  1.00 39.61           N  
ATOM   2246  CA  ILE A 297       2.484  23.456  48.296  1.00 41.75           C  
ATOM   2247  C   ILE A 297       3.602  23.834  47.342  1.00 41.65           C  
ATOM   2248  O   ILE A 297       3.498  24.820  46.625  1.00 41.67           O  
ATOM   2249  CB  ILE A 297       1.410  22.558  47.549  1.00 39.96           C  
ATOM   2250  CG1 ILE A 297       2.086  21.369  46.867  1.00 40.89           C  
ATOM   2251  CG2 ILE A 297       0.655  23.387  46.500  1.00 40.21           C  
ATOM   2252  CD1 ILE A 297       1.102  20.339  46.262  1.00 39.28           C  
ATOM   2253  N   THR A 298       4.693  23.069  47.362  1.00 40.40           N  
ATOM   2254  CA  THR A 298       5.825  23.334  46.480  1.00 40.27           C  
ATOM   2255  C   THR A 298       5.665  22.579  45.167  1.00 39.00           C  
ATOM   2256  O   THR A 298       4.900  21.613  45.067  1.00 39.55           O  
ATOM   2257  CB  THR A 298       7.144  22.814  47.101  1.00 39.79           C  
ATOM   2258  OG1 THR A 298       7.018  21.399  47.311  1.00 40.37           O  
ATOM   2259  CG2 THR A 298       7.415  23.488  48.433  1.00 42.50           C  
ATOM   2260  N   ARG A 299       6.427  23.001  44.170  1.00 41.09           N  
ATOM   2261  CA  ARG A 299       6.436  22.328  42.880  1.00 42.20           C  
ATOM   2262  C   ARG A 299       6.894  20.874  43.122  1.00 42.20           C  
ATOM   2263  O   ARG A 299       6.329  19.896  42.575  1.00 40.17           O  
ATOM   2264  CB  ARG A 299       7.407  23.070  41.965  1.00 44.58           C  
ATOM   2265  CG  ARG A 299       7.467  22.587  40.520  1.00 46.23           C  
ATOM   2266  CD  ARG A 299       7.391  23.780  39.582  1.00 48.76           C  
ATOM   2267  NE  ARG A 299       8.680  24.358  39.269  1.00 51.58           N  
ATOM   2268  CZ  ARG A 299       8.866  25.562  38.740  1.00 52.23           C  
ATOM   2269  NH1 ARG A 299       7.840  26.348  38.467  1.00 54.72           N  
ATOM   2270  NH2 ARG A 299      10.095  25.973  38.453  1.00 54.47           N  
ATOM   2271  N   ALA A 300       7.886  20.734  44.000  1.00 42.58           N  
ATOM   2272  CA  ALA A 300       8.452  19.428  44.336  1.00 41.68           C  
ATOM   2273  C   ALA A 300       7.413  18.422  44.778  1.00 42.32           C  
ATOM   2274  O   ALA A 300       7.367  17.279  44.274  1.00 42.50           O  
ATOM   2275  CB  ALA A 300       9.525  19.581  45.436  1.00 42.38           C  
ATOM   2276  N   ARG A 301       6.574  18.845  45.722  1.00 43.49           N  
ATOM   2277  CA  ARG A 301       5.548  17.982  46.260  1.00 43.63           C  
ATOM   2278  C   ARG A 301       4.535  17.666  45.191  1.00 44.27           C  
ATOM   2279  O   ARG A 301       4.131  16.508  45.053  1.00 46.33           O  
ATOM   2280  CB  ARG A 301       4.890  18.630  47.484  1.00 44.43           C  
ATOM   2281  CG  ARG A 301       3.997  17.696  48.282  1.00 45.22           C  
ATOM   2282  CD  ARG A 301       4.695  16.366  48.587  1.00 52.73           C  
ATOM   2283  NE  ARG A 301       3.815  15.405  49.259  1.00 53.78           N  
ATOM   2284  CZ  ARG A 301       3.996  14.085  49.227  1.00 55.80           C  
ATOM   2285  NH1 ARG A 301       5.023  13.572  48.558  1.00 54.76           N  
ATOM   2286  NH2 ARG A 301       3.149  13.275  49.853  1.00 56.67           N  
ATOM   2287  N   PHE A 302       4.139  18.686  44.426  1.00 45.73           N  
ATOM   2288  CA  PHE A 302       3.170  18.499  43.340  1.00 45.04           C  
ATOM   2289  C   PHE A 302       3.614  17.332  42.434  1.00 44.25           C  
ATOM   2290  O   PHE A 302       2.822  16.441  42.099  1.00 44.65           O  
ATOM   2291  CB  PHE A 302       3.042  19.800  42.525  1.00 45.30           C  
ATOM   2292  CG  PHE A 302       2.117  19.691  41.334  1.00 45.81           C  
ATOM   2293  CD1 PHE A 302       0.824  19.182  41.471  1.00 47.37           C  
ATOM   2294  CD2 PHE A 302       2.544  20.084  40.073  1.00 47.34           C  
ATOM   2295  CE1 PHE A 302      -0.029  19.068  40.342  1.00 47.73           C  
ATOM   2296  CE2 PHE A 302       1.706  19.973  38.953  1.00 45.59           C  
ATOM   2297  CZ  PHE A 302       0.425  19.466  39.090  1.00 45.05           C  
ATOM   2298  N   GLU A 303       4.888  17.338  42.077  1.00 44.40           N  
ATOM   2299  CA  GLU A 303       5.509  16.311  41.236  1.00 45.27           C  
ATOM   2300  C   GLU A 303       5.589  14.927  41.877  1.00 45.19           C  
ATOM   2301  O   GLU A 303       5.490  13.906  41.180  1.00 45.22           O  
ATOM   2302  CB  GLU A 303       6.911  16.760  40.857  1.00 46.90           C  
ATOM   2303  CG  GLU A 303       6.934  18.199  40.385  1.00 48.69           C  
ATOM   2304  CD  GLU A 303       8.315  18.664  40.043  1.00 51.69           C  
ATOM   2305  OE1 GLU A 303       9.277  18.033  40.539  1.00 54.44           O  
ATOM   2306  OE2 GLU A 303       8.447  19.660  39.295  1.00 51.69           O  
ATOM   2307  N   GLU A 304       5.775  14.883  43.198  1.00 44.70           N  
ATOM   2308  CA  GLU A 304       5.852  13.609  43.889  1.00 42.18           C  
ATOM   2309  C   GLU A 304       4.467  12.991  43.922  1.00 42.34           C  
ATOM   2310  O   GLU A 304       4.314  11.781  43.772  1.00 40.85           O  
ATOM   2311  CB  GLU A 304       6.372  13.819  45.317  1.00 46.88           C  
ATOM   2312  CG  GLU A 304       7.826  14.275  45.371  1.00 47.39           C  
ATOM   2313  CD  GLU A 304       8.231  14.829  46.731  1.00 51.21           C  
ATOM   2314  OE1 GLU A 304       7.589  14.463  47.744  1.00 51.36           O  
ATOM   2315  OE2 GLU A 304       9.204  15.628  46.783  1.00 53.32           O  
ATOM   2316  N   LEU A 305       3.444  13.828  44.098  1.00 38.98           N  
ATOM   2317  CA  LEU A 305       2.083  13.315  44.137  1.00 40.72           C  
ATOM   2318  C   LEU A 305       1.657  12.768  42.763  1.00 38.12           C  
ATOM   2319  O   LEU A 305       0.746  11.955  42.685  1.00 41.14           O  
ATOM   2320  CB  LEU A 305       1.113  14.420  44.580  1.00 39.82           C  
ATOM   2321  CG  LEU A 305       1.371  15.205  45.867  1.00 40.55           C  
ATOM   2322  CD1 LEU A 305       0.511  16.471  45.845  1.00 39.49           C  
ATOM   2323  CD2 LEU A 305       1.045  14.379  47.070  1.00 39.48           C  
ATOM   2324  N   ASN A 306       2.309  13.209  41.689  1.00 40.05           N  
ATOM   2325  CA  ASN A 306       1.981  12.747  40.326  1.00 39.79           C  
ATOM   2326  C   ASN A 306       3.111  11.946  39.675  1.00 43.19           C  
ATOM   2327  O   ASN A 306       3.138  11.792  38.440  1.00 43.13           O  
ATOM   2328  CB  ASN A 306       1.656  13.928  39.401  1.00 39.23           C  
ATOM   2329  CG  ASN A 306       0.414  14.666  39.818  1.00 36.54           C  
ATOM   2330  OD1 ASN A 306       0.485  15.723  40.431  1.00 40.46           O  
ATOM   2331  ND2 ASN A 306      -0.739  14.098  39.507  1.00 41.12           N  
ATOM   2332  N   ALA A 307       4.028  11.435  40.498  1.00 42.85           N  
ATOM   2333  CA  ALA A 307       5.181  10.665  40.002  1.00 45.10           C  
ATOM   2334  C   ALA A 307       4.833   9.597  38.972  1.00 44.20           C  
ATOM   2335  O   ALA A 307       5.357   9.613  37.874  1.00 44.61           O  
ATOM   2336  CB  ALA A 307       5.947  10.016  41.194  1.00 43.19           C  
ATOM   2337  N   ASP A 308       3.959   8.659  39.332  1.00 47.06           N  
ATOM   2338  CA  ASP A 308       3.584   7.595  38.401  1.00 48.23           C  
ATOM   2339  C   ASP A 308       2.990   8.152  37.098  1.00 49.29           C  
ATOM   2340  O   ASP A 308       3.382   7.759  35.987  1.00 48.86           O  
ATOM   2341  CB  ASP A 308       2.584   6.653  39.071  1.00 50.08           C  
ATOM   2342  CG  ASP A 308       1.390   7.387  39.622  1.00 52.17           C  
ATOM   2343  OD1 ASP A 308       1.543   8.575  39.971  1.00 52.89           O  
ATOM   2344  OD2 ASP A 308       0.307   6.777  39.721  1.00 54.30           O  
ATOM   2345  N   LEU A 309       2.049   9.079  37.249  1.00 48.54           N  
ATOM   2346  CA  LEU A 309       1.378   9.703  36.113  1.00 48.17           C  
ATOM   2347  C   LEU A 309       2.320  10.405  35.129  1.00 47.41           C  
ATOM   2348  O   LEU A 309       2.269  10.120  33.924  1.00 48.69           O  
ATOM   2349  CB  LEU A 309       0.307  10.673  36.634  1.00 46.76           C  
ATOM   2350  CG  LEU A 309      -0.720  10.012  37.559  1.00 48.59           C  
ATOM   2351  CD1 LEU A 309      -1.783  11.048  37.983  1.00 48.68           C  
ATOM   2352  CD2 LEU A 309      -1.379   8.820  36.846  1.00 46.35           C  
ATOM   2353  N   PHE A 310       3.174  11.306  35.627  1.00 47.45           N  
ATOM   2354  CA  PHE A 310       4.118  12.018  34.781  1.00 47.09           C  
ATOM   2355  C   PHE A 310       5.072  11.034  34.092  1.00 50.72           C  
ATOM   2356  O   PHE A 310       5.322  11.129  32.885  1.00 51.14           O  
ATOM   2357  CB  PHE A 310       4.971  13.007  35.595  1.00 45.54           C  
ATOM   2358  CG  PHE A 310       4.242  14.249  36.056  1.00 46.70           C  
ATOM   2359  CD1 PHE A 310       2.978  14.578  35.566  1.00 46.35           C  
ATOM   2360  CD2 PHE A 310       4.833  15.102  36.990  1.00 47.28           C  
ATOM   2361  CE1 PHE A 310       2.313  15.731  36.001  1.00 46.44           C  
ATOM   2362  CE2 PHE A 310       4.178  16.265  37.435  1.00 49.28           C  
ATOM   2363  CZ  PHE A 310       2.904  16.579  36.933  1.00 46.85           C  
ATOM   2364  N   ARG A 311       5.618  10.102  34.873  1.00 51.26           N  
ATOM   2365  CA  ARG A 311       6.563   9.111  34.349  1.00 52.47           C  
ATOM   2366  C   ARG A 311       5.898   8.270  33.282  1.00 51.91           C  
ATOM   2367  O   ARG A 311       6.469   8.028  32.230  1.00 52.57           O  
ATOM   2368  CB  ARG A 311       7.079   8.232  35.501  1.00 54.19           C  
ATOM   2369  CG  ARG A 311       7.967   7.043  35.115  1.00 55.93           C  
ATOM   2370  CD  ARG A 311       7.155   5.754  34.969  1.00 57.94           C  
ATOM   2371  NE  ARG A 311       7.017   5.399  33.563  1.00 59.43           N  
ATOM   2372  CZ  ARG A 311       8.030   5.032  32.786  1.00 61.40           C  
ATOM   2373  NH1 ARG A 311       9.261   4.953  33.287  1.00 62.22           N  
ATOM   2374  NH2 ARG A 311       7.824   4.795  31.494  1.00 61.90           N  
ATOM   2375  N   GLY A 312       4.671   7.844  33.553  1.00 54.97           N  
ATOM   2376  CA  GLY A 312       3.929   7.037  32.599  1.00 56.31           C  
ATOM   2377  C   GLY A 312       3.837   7.603  31.188  1.00 56.96           C  
ATOM   2378  O   GLY A 312       3.747   6.835  30.230  1.00 58.59           O  
ATOM   2379  N   THR A 313       3.873   8.924  31.034  1.00 57.01           N  
ATOM   2380  CA  THR A 313       3.762   9.503  29.698  1.00 56.08           C  
ATOM   2381  C   THR A 313       4.876   9.029  28.766  1.00 56.91           C  
ATOM   2382  O   THR A 313       4.709   9.023  27.545  1.00 55.55           O  
ATOM   2383  CB  THR A 313       3.731  11.062  29.719  1.00 55.23           C  
ATOM   2384  OG1 THR A 313       4.978  11.584  30.192  1.00 54.91           O  
ATOM   2385  CG2 THR A 313       2.606  11.545  30.613  1.00 54.49           C  
ATOM   2386  N   LEU A 314       6.008   8.614  29.331  1.00 57.22           N  
ATOM   2387  CA  LEU A 314       7.096   8.124  28.487  1.00 56.17           C  
ATOM   2388  C   LEU A 314       6.780   6.741  27.926  1.00 56.39           C  
ATOM   2389  O   LEU A 314       7.347   6.349  26.916  1.00 57.25           O  
ATOM   2390  CB  LEU A 314       8.408   8.085  29.255  1.00 55.93           C  
ATOM   2391  CG  LEU A 314       8.899   9.425  29.799  1.00 56.21           C  
ATOM   2392  CD1 LEU A 314      10.291   9.235  30.357  1.00 55.71           C  
ATOM   2393  CD2 LEU A 314       8.906  10.480  28.720  1.00 54.78           C  
ATOM   2394  N   ASP A 315       5.879   5.998  28.568  1.00 57.75           N  
ATOM   2395  CA  ASP A 315       5.525   4.674  28.049  1.00 58.96           C  
ATOM   2396  C   ASP A 315       5.161   4.864  26.569  1.00 58.89           C  
ATOM   2397  O   ASP A 315       5.818   4.308  25.680  1.00 57.74           O  
ATOM   2398  CB  ASP A 315       4.326   4.048  28.803  1.00 61.04           C  
ATOM   2399  CG  ASP A 315       4.674   3.588  30.226  1.00 64.47           C  
ATOM   2400  OD1 ASP A 315       5.876   3.434  30.532  1.00 65.73           O  
ATOM   2401  OD2 ASP A 315       3.740   3.359  31.036  1.00 64.76           O  
ATOM   2402  N   PRO A 316       4.125   5.685  26.284  1.00 58.09           N  
ATOM   2403  CA  PRO A 316       3.717   5.917  24.893  1.00 56.61           C  
ATOM   2404  C   PRO A 316       4.816   6.466  23.990  1.00 55.23           C  
ATOM   2405  O   PRO A 316       4.833   6.182  22.803  1.00 55.96           O  
ATOM   2406  CB  PRO A 316       2.535   6.881  25.033  1.00 56.43           C  
ATOM   2407  CG  PRO A 316       1.940   6.475  26.371  1.00 57.47           C  
ATOM   2408  CD  PRO A 316       3.203   6.364  27.213  1.00 57.46           C  
ATOM   2409  N   VAL A 317       5.727   7.261  24.531  1.00 54.41           N  
ATOM   2410  CA  VAL A 317       6.789   7.789  23.700  1.00 55.10           C  
ATOM   2411  C   VAL A 317       7.611   6.633  23.126  1.00 57.94           C  
ATOM   2412  O   VAL A 317       7.677   6.433  21.902  1.00 55.62           O  
ATOM   2413  CB  VAL A 317       7.727   8.694  24.495  1.00 54.61           C  
ATOM   2414  CG1 VAL A 317       8.860   9.164  23.611  1.00 54.62           C  
ATOM   2415  CG2 VAL A 317       6.962   9.870  25.057  1.00 55.79           C  
ATOM   2416  N   GLU A 318       8.231   5.855  24.010  1.00 59.58           N  
ATOM   2417  CA  GLU A 318       9.052   4.750  23.538  1.00 61.92           C  
ATOM   2418  C   GLU A 318       8.276   3.808  22.617  1.00 62.26           C  
ATOM   2419  O   GLU A 318       8.822   3.316  21.630  1.00 62.47           O  
ATOM   2420  CB  GLU A 318       9.689   3.996  24.721  1.00 64.52           C  
ATOM   2421  CG  GLU A 318       8.752   3.424  25.772  1.00 67.78           C  
ATOM   2422  CD  GLU A 318       9.524   2.761  26.913  1.00 69.97           C  
ATOM   2423  OE1 GLU A 318      10.325   3.460  27.577  1.00 71.59           O  
ATOM   2424  OE2 GLU A 318       9.338   1.543  27.142  1.00 71.03           O  
ATOM   2425  N   LYS A 319       6.998   3.587  22.902  1.00 62.57           N  
ATOM   2426  CA  LYS A 319       6.209   2.716  22.043  1.00 63.67           C  
ATOM   2427  C   LYS A 319       6.085   3.304  20.630  1.00 64.95           C  
ATOM   2428  O   LYS A 319       6.095   2.569  19.639  1.00 64.13           O  
ATOM   2429  CB  LYS A 319       4.826   2.496  22.637  1.00 63.40           C  
ATOM   2430  CG  LYS A 319       4.015   1.482  21.878  1.00 63.90           C  
ATOM   2431  CD  LYS A 319       2.904   0.939  22.742  1.00 65.05           C  
ATOM   2432  CE  LYS A 319       2.364  -0.350  22.157  1.00 65.52           C  
ATOM   2433  NZ  LYS A 319       1.458  -1.043  23.114  1.00 67.60           N  
ATOM   2434  N   ALA A 320       5.973   4.630  20.546  1.00 66.04           N  
ATOM   2435  CA  ALA A 320       5.862   5.329  19.262  1.00 66.89           C  
ATOM   2436  C   ALA A 320       7.179   5.239  18.473  1.00 67.51           C  
ATOM   2437  O   ALA A 320       7.172   5.103  17.251  1.00 66.51           O  
ATOM   2438  CB  ALA A 320       5.484   6.793  19.490  1.00 66.20           C  
ATOM   2439  N   LEU A 321       8.303   5.341  19.177  1.00 68.50           N  
ATOM   2440  CA  LEU A 321       9.615   5.222  18.548  1.00 69.42           C  
ATOM   2441  C   LEU A 321       9.787   3.751  18.170  1.00 70.27           C  
ATOM   2442  O   LEU A 321      10.501   3.404  17.230  1.00 70.18           O  
ATOM   2443  CB  LEU A 321      10.707   5.620  19.531  1.00 68.36           C  
ATOM   2444  CG  LEU A 321      10.800   7.106  19.839  1.00 68.19           C  
ATOM   2445  CD1 LEU A 321      11.532   7.325  21.146  1.00 68.75           C  
ATOM   2446  CD2 LEU A 321      11.510   7.800  18.699  1.00 68.74           C  
ATOM   2447  N   ARG A 322       9.118   2.890  18.923  1.00 71.34           N  
ATOM   2448  CA  ARG A 322       9.188   1.462  18.673  1.00 72.93           C  
ATOM   2449  C   ARG A 322       8.572   1.156  17.321  1.00 72.98           C  
ATOM   2450  O   ARG A 322       9.249   0.670  16.412  1.00 73.67           O  
ATOM   2451  CB  ARG A 322       8.428   0.692  19.751  1.00 73.56           C  
ATOM   2452  CG  ARG A 322       8.586  -0.817  19.668  1.00 74.91           C  
ATOM   2453  CD  ARG A 322       7.440  -1.508  20.380  1.00 75.91           C  
ATOM   2454  NE  ARG A 322       7.318  -1.072  21.766  1.00 76.81           N  
ATOM   2455  CZ  ARG A 322       6.259  -1.311  22.534  1.00 77.35           C  
ATOM   2456  NH1 ARG A 322       5.219  -1.984  22.049  1.00 77.61           N  
ATOM   2457  NH2 ARG A 322       6.238  -0.876  23.788  1.00 76.72           N  
ATOM   2458  N   ASP A 323       7.282   1.449  17.195  1.00 73.21           N  
ATOM   2459  CA  ASP A 323       6.550   1.186  15.961  1.00 73.17           C  
ATOM   2460  C   ASP A 323       6.963   2.070  14.795  1.00 72.41           C  
ATOM   2461  O   ASP A 323       6.560   1.834  13.663  1.00 72.21           O  
ATOM   2462  CB  ASP A 323       5.050   1.296  16.221  1.00 74.49           C  
ATOM   2463  CG  ASP A 323       4.549   0.213  17.159  1.00 75.23           C  
ATOM   2464  OD1 ASP A 323       4.541  -0.969  16.749  1.00 75.55           O  
ATOM   2465  OD2 ASP A 323       4.177   0.539  18.307  1.00 76.65           O  
ATOM   2466  N   ALA A 324       7.766   3.089  15.074  1.00 72.02           N  
ATOM   2467  CA  ALA A 324       8.265   3.972  14.027  1.00 72.30           C  
ATOM   2468  C   ALA A 324       9.671   3.476  13.712  1.00 72.43           C  
ATOM   2469  O   ALA A 324      10.429   4.127  12.983  1.00 72.31           O  
ATOM   2470  CB  ALA A 324       8.319   5.410  14.517  1.00 72.42           C  
ATOM   2471  N   LYS A 325      10.002   2.321  14.290  1.00 72.30           N  
ATOM   2472  CA  LYS A 325      11.304   1.678  14.126  1.00 72.14           C  
ATOM   2473  C   LYS A 325      12.418   2.712  14.046  1.00 71.78           C  
ATOM   2474  O   LYS A 325      13.335   2.606  13.237  1.00 70.80           O  
ATOM   2475  CB  LYS A 325      11.291   0.785  12.882  1.00 71.96           C  
ATOM   2476  CG  LYS A 325      10.219  -0.295  12.955  1.00 72.93           C  
ATOM   2477  CD  LYS A 325      10.218  -1.214  11.742  1.00 73.48           C  
ATOM   2478  CE  LYS A 325       9.242  -2.372  11.954  1.00 73.81           C  
ATOM   2479  NZ  LYS A 325       9.273  -3.382  10.853  1.00 72.79           N  
ATOM   2480  N   LEU A 326      12.314   3.721  14.905  1.00 71.56           N  
ATOM   2481  CA  LEU A 326      13.296   4.790  14.966  1.00 72.15           C  
ATOM   2482  C   LEU A 326      13.932   4.815  16.330  1.00 72.54           C  
ATOM   2483  O   LEU A 326      13.413   4.245  17.292  1.00 73.13           O  
ATOM   2484  CB  LEU A 326      12.642   6.147  14.726  1.00 72.85           C  
ATOM   2485  CG  LEU A 326      12.272   6.545  13.304  1.00 73.20           C  
ATOM   2486  CD1 LEU A 326      11.622   7.919  13.336  1.00 74.13           C  
ATOM   2487  CD2 LEU A 326      13.523   6.571  12.436  1.00 73.68           C  
ATOM   2488  N   ASP A 327      15.062   5.493  16.414  1.00 72.44           N  
ATOM   2489  CA  ASP A 327      15.751   5.607  17.673  1.00 72.49           C  
ATOM   2490  C   ASP A 327      15.554   7.035  18.133  1.00 71.93           C  
ATOM   2491  O   ASP A 327      15.519   7.951  17.311  1.00 72.16           O  
ATOM   2492  CB  ASP A 327      17.243   5.324  17.505  1.00 72.90           C  
ATOM   2493  CG  ASP A 327      17.972   5.310  18.829  1.00 73.32           C  
ATOM   2494  OD1 ASP A 327      17.730   4.366  19.616  1.00 72.79           O  
ATOM   2495  OD2 ASP A 327      18.765   6.243  19.086  1.00 72.66           O  
ATOM   2496  N   LYS A 328      15.424   7.218  19.442  1.00 70.52           N  
ATOM   2497  CA  LYS A 328      15.235   8.541  20.014  1.00 69.42           C  
ATOM   2498  C   LYS A 328      16.199   9.553  19.396  1.00 68.74           C  
ATOM   2499  O   LYS A 328      15.883  10.742  19.279  1.00 68.14           O  
ATOM   2500  CB  LYS A 328      15.436   8.482  21.525  1.00 70.02           C  
ATOM   2501  N   SER A 329      17.372   9.081  18.985  1.00 67.35           N  
ATOM   2502  CA  SER A 329      18.374   9.969  18.391  1.00 66.66           C  
ATOM   2503  C   SER A 329      18.014  10.451  16.980  1.00 65.63           C  
ATOM   2504  O   SER A 329      18.523  11.480  16.519  1.00 63.73           O  
ATOM   2505  CB  SER A 329      19.738   9.267  18.363  1.00 66.92           C  
ATOM   2506  OG  SER A 329      19.641   7.993  17.756  1.00 67.12           O  
ATOM   2507  N   GLN A 330      17.129   9.709  16.316  1.00 65.56           N  
ATOM   2508  CA  GLN A 330      16.700  10.022  14.950  1.00 66.55           C  
ATOM   2509  C   GLN A 330      15.569  11.048  14.833  1.00 66.49           C  
ATOM   2510  O   GLN A 330      15.195  11.438  13.725  1.00 65.84           O  
ATOM   2511  CB  GLN A 330      16.313   8.726  14.225  1.00 66.77           C  
ATOM   2512  CG  GLN A 330      17.512   7.801  13.976  1.00 68.28           C  
ATOM   2513  CD  GLN A 330      17.110   6.393  13.572  1.00 68.90           C  
ATOM   2514  OE1 GLN A 330      16.433   5.691  14.318  1.00 70.39           O  
ATOM   2515  NE2 GLN A 330      17.529   5.973  12.386  1.00 70.51           N  
ATOM   2516  N   ILE A 331      15.030  11.478  15.974  1.00 66.15           N  
ATOM   2517  CA  ILE A 331      13.964  12.480  16.002  1.00 65.03           C  
ATOM   2518  C   ILE A 331      14.632  13.854  15.871  1.00 64.75           C  
ATOM   2519  O   ILE A 331      15.473  14.214  16.695  1.00 64.64           O  
ATOM   2520  CB  ILE A 331      13.179  12.414  17.334  1.00 64.59           C  
ATOM   2521  CG1 ILE A 331      12.455  11.069  17.458  1.00 64.04           C  
ATOM   2522  CG2 ILE A 331      12.194  13.570  17.417  1.00 64.82           C  
ATOM   2523  CD1 ILE A 331      11.387  10.821  16.400  1.00 64.43           C  
ATOM   2524  N   HIS A 332      14.254  14.613  14.842  1.00 64.75           N  
ATOM   2525  CA  HIS A 332      14.842  15.933  14.572  1.00 65.27           C  
ATOM   2526  C   HIS A 332      14.200  17.113  15.289  1.00 64.55           C  
ATOM   2527  O   HIS A 332      14.877  18.093  15.604  1.00 63.46           O  
ATOM   2528  CB  HIS A 332      14.820  16.212  13.066  1.00 67.56           C  
ATOM   2529  CG  HIS A 332      15.534  15.181  12.256  1.00 69.65           C  
ATOM   2530  ND1 HIS A 332      16.904  15.177  12.095  1.00 70.92           N  
ATOM   2531  CD2 HIS A 332      15.075  14.085  11.606  1.00 69.98           C  
ATOM   2532  CE1 HIS A 332      17.257  14.122  11.382  1.00 71.12           C  
ATOM   2533  NE2 HIS A 332      16.166  13.442  11.074  1.00 70.72           N  
ATOM   2534  N   ASP A 333      12.889  17.037  15.509  1.00 64.16           N  
ATOM   2535  CA  ASP A 333      12.167  18.110  16.197  1.00 62.86           C  
ATOM   2536  C   ASP A 333      11.169  17.546  17.207  1.00 61.51           C  
ATOM   2537  O   ASP A 333      10.596  16.471  17.008  1.00 62.04           O  
ATOM   2538  CB  ASP A 333      11.410  18.997  15.194  1.00 63.79           C  
ATOM   2539  CG  ASP A 333      12.330  19.700  14.208  1.00 64.75           C  
ATOM   2540  OD1 ASP A 333      13.235  20.454  14.639  1.00 65.40           O  
ATOM   2541  OD2 ASP A 333      12.139  19.505  12.991  1.00 65.16           O  
ATOM   2542  N   ILE A 334      10.984  18.266  18.305  1.00 59.48           N  
ATOM   2543  CA  ILE A 334      10.026  17.865  19.328  1.00 57.44           C  
ATOM   2544  C   ILE A 334       9.101  19.053  19.571  1.00 54.97           C  
ATOM   2545  O   ILE A 334       9.540  20.176  19.836  1.00 54.27           O  
ATOM   2546  CB  ILE A 334      10.720  17.428  20.638  1.00 58.28           C  
ATOM   2547  CG1 ILE A 334      11.399  16.069  20.422  1.00 58.11           C  
ATOM   2548  CG2 ILE A 334       9.697  17.291  21.763  1.00 58.82           C  
ATOM   2549  CD1 ILE A 334      12.243  15.617  21.578  1.00 59.35           C  
ATOM   2550  N   VAL A 335       7.809  18.790  19.453  1.00 53.05           N  
ATOM   2551  CA  VAL A 335       6.817  19.831  19.612  1.00 50.48           C  
ATOM   2552  C   VAL A 335       5.856  19.554  20.755  1.00 48.55           C  
ATOM   2553  O   VAL A 335       5.347  18.444  20.895  1.00 47.44           O  
ATOM   2554  CB  VAL A 335       6.021  20.004  18.297  1.00 49.99           C  
ATOM   2555  CG1 VAL A 335       4.924  21.027  18.484  1.00 48.83           C  
ATOM   2556  CG2 VAL A 335       6.965  20.429  17.174  1.00 49.53           C  
ATOM   2557  N   LEU A 336       5.606  20.581  21.562  1.00 48.55           N  
ATOM   2558  CA  LEU A 336       4.691  20.457  22.691  1.00 49.09           C  
ATOM   2559  C   LEU A 336       3.358  21.154  22.439  1.00 49.54           C  
ATOM   2560  O   LEU A 336       3.315  22.363  22.174  1.00 49.81           O  
ATOM   2561  CB  LEU A 336       5.305  21.059  23.950  1.00 48.76           C  
ATOM   2562  CG  LEU A 336       6.617  20.444  24.428  1.00 48.33           C  
ATOM   2563  CD1 LEU A 336       7.188  21.299  25.536  1.00 47.23           C  
ATOM   2564  CD2 LEU A 336       6.361  19.007  24.890  1.00 46.85           C  
ATOM   2565  N   VAL A 337       2.279  20.382  22.523  1.00 47.98           N  
ATOM   2566  CA  VAL A 337       0.931  20.917  22.373  1.00 48.24           C  
ATOM   2567  C   VAL A 337       0.137  20.447  23.607  1.00 46.38           C  
ATOM   2568  O   VAL A 337       0.481  19.441  24.229  1.00 46.76           O  
ATOM   2569  CB  VAL A 337       0.245  20.403  21.085  1.00 47.71           C  
ATOM   2570  CG1 VAL A 337       1.228  20.385  19.935  1.00 49.36           C  
ATOM   2571  CG2 VAL A 337      -0.310  19.064  21.306  1.00 50.37           C  
ATOM   2572  N   GLY A 338      -0.915  21.170  23.972  1.00 44.53           N  
ATOM   2573  CA  GLY A 338      -1.695  20.780  25.132  1.00 41.36           C  
ATOM   2574  C   GLY A 338      -1.239  21.562  26.354  1.00 43.99           C  
ATOM   2575  O   GLY A 338      -0.033  21.730  26.580  1.00 42.88           O  
ATOM   2576  N   GLY A 339      -2.196  22.010  27.165  1.00 42.67           N  
ATOM   2577  CA  GLY A 339      -1.872  22.799  28.340  1.00 42.95           C  
ATOM   2578  C   GLY A 339      -0.926  22.184  29.353  1.00 42.88           C  
ATOM   2579  O   GLY A 339      -0.075  22.883  29.910  1.00 42.93           O  
ATOM   2580  N   SER A 340      -1.070  20.887  29.590  1.00 43.78           N  
ATOM   2581  CA  SER A 340      -0.241  20.186  30.559  1.00 44.37           C  
ATOM   2582  C   SER A 340       1.232  20.146  30.211  1.00 45.90           C  
ATOM   2583  O   SER A 340       2.073  19.862  31.078  1.00 46.96           O  
ATOM   2584  CB  SER A 340      -0.760  18.770  30.760  1.00 43.33           C  
ATOM   2585  OG  SER A 340      -1.991  18.783  31.457  1.00 43.20           O  
ATOM   2586  N   THR A 341       1.560  20.415  28.951  1.00 46.55           N  
ATOM   2587  CA  THR A 341       2.957  20.423  28.548  1.00 46.17           C  
ATOM   2588  C   THR A 341       3.630  21.658  29.135  1.00 47.17           C  
ATOM   2589  O   THR A 341       4.839  21.855  28.992  1.00 47.50           O  
ATOM   2590  CB  THR A 341       3.142  20.411  27.000  1.00 46.43           C  
ATOM   2591  OG1 THR A 341       2.595  21.606  26.425  1.00 48.82           O  
ATOM   2592  CG2 THR A 341       2.474  19.186  26.392  1.00 45.63           C  
ATOM   2593  N   ARG A 342       2.846  22.503  29.793  1.00 47.20           N  
ATOM   2594  CA  ARG A 342       3.409  23.690  30.429  1.00 47.70           C  
ATOM   2595  C   ARG A 342       4.054  23.275  31.749  1.00 47.04           C  
ATOM   2596  O   ARG A 342       4.766  24.051  32.365  1.00 48.27           O  
ATOM   2597  CB  ARG A 342       2.335  24.725  30.747  1.00 49.10           C  
ATOM   2598  CG  ARG A 342       1.805  25.519  29.566  1.00 51.62           C  
ATOM   2599  CD  ARG A 342       0.925  26.657  30.063  1.00 53.76           C  
ATOM   2600  NE  ARG A 342       0.385  27.449  28.967  1.00 56.48           N  
ATOM   2601  CZ  ARG A 342      -0.790  27.227  28.386  1.00 57.43           C  
ATOM   2602  NH1 ARG A 342      -1.568  26.235  28.801  1.00 57.30           N  
ATOM   2603  NH2 ARG A 342      -1.178  27.992  27.373  1.00 57.87           N  
ATOM   2604  N   ILE A 343       3.779  22.058  32.188  1.00 48.35           N  
ATOM   2605  CA  ILE A 343       4.326  21.572  33.444  1.00 49.29           C  
ATOM   2606  C   ILE A 343       5.805  21.263  33.254  1.00 50.33           C  
ATOM   2607  O   ILE A 343       6.166  20.389  32.480  1.00 49.07           O  
ATOM   2608  CB  ILE A 343       3.606  20.299  33.904  1.00 48.16           C  
ATOM   2609  CG1 ILE A 343       2.128  20.594  34.149  1.00 46.98           C  
ATOM   2610  CG2 ILE A 343       4.256  19.770  35.187  1.00 47.62           C  
ATOM   2611  CD1 ILE A 343       1.297  19.358  34.483  1.00 46.33           C  
ATOM   2612  N   PRO A 344       6.682  21.996  33.952  1.00 52.02           N  
ATOM   2613  CA  PRO A 344       8.119  21.728  33.801  1.00 52.44           C  
ATOM   2614  C   PRO A 344       8.578  20.275  34.033  1.00 52.68           C  
ATOM   2615  O   PRO A 344       9.407  19.761  33.292  1.00 52.63           O  
ATOM   2616  CB  PRO A 344       8.779  22.738  34.755  1.00 52.00           C  
ATOM   2617  CG  PRO A 344       7.647  23.294  35.601  1.00 53.65           C  
ATOM   2618  CD  PRO A 344       6.441  23.243  34.696  1.00 51.13           C  
ATOM   2619  N   LYS A 345       8.036  19.588  35.023  1.00 53.44           N  
ATOM   2620  CA  LYS A 345       8.480  18.222  35.228  1.00 55.03           C  
ATOM   2621  C   LYS A 345       8.134  17.368  34.013  1.00 56.23           C  
ATOM   2622  O   LYS A 345       8.720  16.307  33.806  1.00 55.14           O  
ATOM   2623  CB  LYS A 345       7.871  17.626  36.499  1.00 54.84           C  
ATOM   2624  CG  LYS A 345       8.388  16.226  36.864  1.00 56.65           C  
ATOM   2625  CD  LYS A 345       9.927  16.159  36.927  1.00 58.54           C  
ATOM   2626  CE  LYS A 345      10.435  14.978  37.788  1.00 59.34           C  
ATOM   2627  NZ  LYS A 345       9.821  13.657  37.441  1.00 60.51           N  
ATOM   2628  N   ILE A 346       7.190  17.831  33.195  1.00 57.31           N  
ATOM   2629  CA  ILE A 346       6.822  17.067  32.004  1.00 57.69           C  
ATOM   2630  C   ILE A 346       7.856  17.337  30.919  1.00 57.83           C  
ATOM   2631  O   ILE A 346       8.255  16.434  30.178  1.00 57.81           O  
ATOM   2632  CB  ILE A 346       5.424  17.456  31.477  1.00 58.03           C  
ATOM   2633  CG1 ILE A 346       4.341  17.010  32.465  1.00 57.51           C  
ATOM   2634  CG2 ILE A 346       5.179  16.790  30.130  1.00 57.31           C  
ATOM   2635  CD1 ILE A 346       4.128  15.512  32.506  1.00 59.13           C  
ATOM   2636  N   GLN A 347       8.290  18.589  30.851  1.00 57.07           N  
ATOM   2637  CA  GLN A 347       9.274  19.029  29.886  1.00 58.21           C  
ATOM   2638  C   GLN A 347      10.643  18.396  30.135  1.00 59.34           C  
ATOM   2639  O   GLN A 347      11.437  18.246  29.202  1.00 59.58           O  
ATOM   2640  CB  GLN A 347       9.398  20.558  29.939  1.00 58.78           C  
ATOM   2641  CG  GLN A 347       8.286  21.320  29.213  1.00 58.70           C  
ATOM   2642  CD  GLN A 347       8.437  22.830  29.319  1.00 59.02           C  
ATOM   2643  OE1 GLN A 347       9.552  23.354  29.411  1.00 57.89           O  
ATOM   2644  NE2 GLN A 347       7.310  23.542  29.287  1.00 58.84           N  
ATOM   2645  N   LYS A 348      10.920  18.044  31.393  1.00 59.36           N  
ATOM   2646  CA  LYS A 348      12.196  17.443  31.768  1.00 59.03           C  
ATOM   2647  C   LYS A 348      12.197  15.960  31.431  1.00 59.41           C  
ATOM   2648  O   LYS A 348      13.090  15.474  30.734  1.00 57.99           O  
ATOM   2649  CB  LYS A 348      12.455  17.655  33.253  1.00 60.08           C  
ATOM   2650  N   LEU A 349      11.197  15.237  31.923  1.00 60.38           N  
ATOM   2651  CA  LEU A 349      11.095  13.812  31.627  1.00 62.87           C  
ATOM   2652  C   LEU A 349      11.240  13.622  30.112  1.00 65.02           C  
ATOM   2653  O   LEU A 349      11.770  12.612  29.644  1.00 64.94           O  
ATOM   2654  CB  LEU A 349       9.737  13.255  32.081  1.00 62.92           C  
ATOM   2655  CG  LEU A 349       9.424  13.162  33.579  1.00 63.52           C  
ATOM   2656  CD1 LEU A 349       7.953  12.799  33.791  1.00 63.00           C  
ATOM   2657  CD2 LEU A 349      10.339  12.123  34.222  1.00 63.09           C  
ATOM   2658  N   LEU A 350      10.778  14.608  29.349  1.00 66.88           N  
ATOM   2659  CA  LEU A 350      10.849  14.535  27.894  1.00 69.14           C  
ATOM   2660  C   LEU A 350      12.210  14.943  27.344  1.00 70.18           C  
ATOM   2661  O   LEU A 350      12.923  14.124  26.769  1.00 69.95           O  
ATOM   2662  CB  LEU A 350       9.773  15.420  27.253  1.00 68.10           C  
ATOM   2663  CG  LEU A 350       9.675  15.234  25.740  1.00 67.73           C  
ATOM   2664  CD1 LEU A 350       9.141  13.830  25.458  1.00 68.43           C  
ATOM   2665  CD2 LEU A 350       8.766  16.290  25.127  1.00 68.56           C  
ATOM   2666  N   GLN A 351      12.562  16.212  27.516  1.00 71.35           N  
ATOM   2667  CA  GLN A 351      13.826  16.719  27.014  1.00 72.88           C  
ATOM   2668  C   GLN A 351      15.035  15.849  27.354  1.00 74.35           C  
ATOM   2669  O   GLN A 351      16.017  15.824  26.607  1.00 75.32           O  
ATOM   2670  CB  GLN A 351      14.068  18.124  27.537  1.00 73.13           C  
ATOM   2671  CG  GLN A 351      15.387  18.691  27.092  1.00 74.24           C  
ATOM   2672  CD  GLN A 351      15.640  20.036  27.701  1.00 75.88           C  
ATOM   2673  OE1 GLN A 351      15.605  20.183  28.925  1.00 77.54           O  
ATOM   2674  NE2 GLN A 351      15.895  21.036  26.859  1.00 76.20           N  
ATOM   2675  N   ASP A 352      14.973  15.140  28.473  1.00 74.51           N  
ATOM   2676  CA  ASP A 352      16.084  14.294  28.871  1.00 75.43           C  
ATOM   2677  C   ASP A 352      15.950  12.869  28.365  1.00 75.53           C  
ATOM   2678  O   ASP A 352      16.907  12.094  28.412  1.00 75.49           O  
ATOM   2679  CB  ASP A 352      16.251  14.322  30.391  1.00 76.03           C  
ATOM   2680  CG  ASP A 352      16.640  15.704  30.897  1.00 76.69           C  
ATOM   2681  OD1 ASP A 352      17.420  16.393  30.196  1.00 77.38           O  
ATOM   2682  OD2 ASP A 352      16.179  16.100  31.988  1.00 77.38           O  
ATOM   2683  N   PHE A 353      14.761  12.521  27.884  1.00 75.59           N  
ATOM   2684  CA  PHE A 353      14.545  11.193  27.323  1.00 76.08           C  
ATOM   2685  C   PHE A 353      15.248  11.293  25.980  1.00 76.93           C  
ATOM   2686  O   PHE A 353      15.842  10.331  25.489  1.00 76.98           O  
ATOM   2687  CB  PHE A 353      13.061  10.924  27.100  1.00 75.85           C  
ATOM   2688  CG  PHE A 353      12.770   9.565  26.525  1.00 75.61           C  
ATOM   2689  CD1 PHE A 353      12.448   8.497  27.357  1.00 75.02           C  
ATOM   2690  CD2 PHE A 353      12.813   9.354  25.149  1.00 74.78           C  
ATOM   2691  CE1 PHE A 353      12.167   7.234  26.829  1.00 75.20           C  
ATOM   2692  CE2 PHE A 353      12.536   8.099  24.609  1.00 75.04           C  
ATOM   2693  CZ  PHE A 353      12.210   7.035  25.452  1.00 75.16           C  
ATOM   2694  N   PHE A 354      15.157  12.485  25.397  1.00 77.65           N  
ATOM   2695  CA  PHE A 354      15.797  12.788  24.126  1.00 78.57           C  
ATOM   2696  C   PHE A 354      17.098  13.517  24.448  1.00 78.74           C  
ATOM   2697  O   PHE A 354      17.423  14.557  23.868  1.00 78.80           O  
ATOM   2698  CB  PHE A 354      14.895  13.663  23.239  1.00 78.80           C  
ATOM   2699  CG  PHE A 354      13.740  12.919  22.629  1.00 79.30           C  
ATOM   2700  CD1 PHE A 354      12.567  12.709  23.349  1.00 79.76           C  
ATOM   2701  CD2 PHE A 354      13.834  12.407  21.342  1.00 78.73           C  
ATOM   2702  CE1 PHE A 354      11.502  11.998  22.794  1.00 79.66           C  
ATOM   2703  CE2 PHE A 354      12.778  11.696  20.778  1.00 79.40           C  
ATOM   2704  CZ  PHE A 354      11.609  11.490  21.505  1.00 80.01           C  
ATOM   2705  N   ASN A 355      17.812  12.954  25.417  1.00 78.60           N  
ATOM   2706  CA  ASN A 355      19.103  13.448  25.881  1.00 78.67           C  
ATOM   2707  C   ASN A 355      19.484  14.910  25.590  1.00 77.94           C  
ATOM   2708  O   ASN A 355      20.566  15.182  25.068  1.00 77.72           O  
ATOM   2709  CB  ASN A 355      20.194  12.510  25.351  1.00 79.44           C  
ATOM   2710  CG  ASN A 355      19.872  11.040  25.607  1.00 80.62           C  
ATOM   2711  OD1 ASN A 355      19.854  10.583  26.754  1.00 80.92           O  
ATOM   2712  ND2 ASN A 355      19.602  10.296  24.536  1.00 80.86           N  
ATOM   2713  N   GLY A 356      18.596  15.845  25.920  1.00 76.89           N  
ATOM   2714  CA  GLY A 356      18.917  17.252  25.745  1.00 76.50           C  
ATOM   2715  C   GLY A 356      18.401  18.073  24.577  1.00 76.26           C  
ATOM   2716  O   GLY A 356      18.600  19.292  24.568  1.00 76.10           O  
ATOM   2717  N   LYS A 357      17.753  17.446  23.599  1.00 75.88           N  
ATOM   2718  CA  LYS A 357      17.240  18.185  22.440  1.00 75.99           C  
ATOM   2719  C   LYS A 357      16.266  19.283  22.854  1.00 75.57           C  
ATOM   2720  O   LYS A 357      15.342  19.035  23.623  1.00 76.72           O  
ATOM   2721  CB  LYS A 357      16.555  17.232  21.470  1.00 75.25           C  
ATOM   2722  N   GLU A 358      16.473  20.497  22.353  1.00 74.93           N  
ATOM   2723  CA  GLU A 358      15.577  21.601  22.689  1.00 74.34           C  
ATOM   2724  C   GLU A 358      14.194  21.292  22.117  1.00 73.03           C  
ATOM   2725  O   GLU A 358      14.080  20.614  21.095  1.00 73.00           O  
ATOM   2726  CB  GLU A 358      16.102  22.916  22.116  1.00 75.28           C  
ATOM   2727  CG  GLU A 358      17.515  23.260  22.573  1.00 77.33           C  
ATOM   2728  CD  GLU A 358      17.649  23.359  24.084  1.00 78.37           C  
ATOM   2729  OE1 GLU A 358      17.112  24.323  24.670  1.00 79.01           O  
ATOM   2730  OE2 GLU A 358      18.293  22.472  24.689  1.00 79.27           O  
ATOM   2731  N   LEU A 359      13.151  21.793  22.776  1.00 70.96           N  
ATOM   2732  CA  LEU A 359      11.772  21.543  22.354  1.00 67.91           C  
ATOM   2733  C   LEU A 359      11.108  22.787  21.773  1.00 65.83           C  
ATOM   2734  O   LEU A 359      11.428  23.911  22.159  1.00 64.99           O  
ATOM   2735  CB  LEU A 359      10.946  21.055  23.551  1.00 68.40           C  
ATOM   2736  CG  LEU A 359      11.557  20.030  24.521  1.00 67.91           C  
ATOM   2737  CD1 LEU A 359      10.679  19.929  25.753  1.00 68.22           C  
ATOM   2738  CD2 LEU A 359      11.702  18.671  23.860  1.00 67.24           C  
ATOM   2739  N   ASN A 360      10.181  22.575  20.842  1.00 63.51           N  
ATOM   2740  CA  ASN A 360       9.440  23.675  20.224  1.00 61.14           C  
ATOM   2741  C   ASN A 360       8.221  23.986  21.087  1.00 60.39           C  
ATOM   2742  O   ASN A 360       7.333  23.152  21.242  1.00 59.40           O  
ATOM   2743  CB  ASN A 360       8.984  23.281  18.819  1.00 59.51           C  
ATOM   2744  CG  ASN A 360      10.123  23.254  17.830  1.00 57.50           C  
ATOM   2745  OD1 ASN A 360      10.614  24.297  17.416  1.00 55.72           O  
ATOM   2746  ND2 ASN A 360      10.557  22.056  17.455  1.00 56.87           N  
ATOM   2747  N   LYS A 361       8.163  25.192  21.633  1.00 60.02           N  
ATOM   2748  CA  LYS A 361       7.046  25.525  22.483  1.00 60.49           C  
ATOM   2749  C   LYS A 361       6.773  27.006  22.637  1.00 60.16           C  
ATOM   2750  O   LYS A 361       6.088  27.408  23.574  1.00 59.73           O  
ATOM   2751  CB  LYS A 361       7.271  24.892  23.850  1.00 61.78           C  
ATOM   2752  CG  LYS A 361       8.592  25.288  24.483  1.00 62.31           C  
ATOM   2753  CD  LYS A 361       9.002  24.306  25.574  1.00 63.03           C  
ATOM   2754  CE  LYS A 361      10.302  24.733  26.235  1.00 63.68           C  
ATOM   2755  NZ  LYS A 361      10.147  26.025  26.965  1.00 64.83           N  
ATOM   2756  N   SER A 362       7.272  27.826  21.720  1.00 60.54           N  
ATOM   2757  CA  SER A 362       7.036  29.263  21.849  1.00 61.12           C  
ATOM   2758  C   SER A 362       5.580  29.609  21.554  1.00 60.63           C  
ATOM   2759  O   SER A 362       5.087  30.668  21.953  1.00 60.92           O  
ATOM   2760  CB  SER A 362       7.962  30.063  20.925  1.00 61.40           C  
ATOM   2761  OG  SER A 362       7.551  29.983  19.573  1.00 64.60           O  
ATOM   2762  N   ILE A 363       4.892  28.714  20.853  1.00 59.32           N  
ATOM   2763  CA  ILE A 363       3.487  28.929  20.526  1.00 58.24           C  
ATOM   2764  C   ILE A 363       2.625  28.359  21.648  1.00 57.05           C  
ATOM   2765  O   ILE A 363       2.879  27.251  22.119  1.00 57.25           O  
ATOM   2766  CB  ILE A 363       3.111  28.219  19.210  1.00 58.29           C  
ATOM   2767  CG1 ILE A 363       3.840  28.884  18.040  1.00 59.43           C  
ATOM   2768  CG2 ILE A 363       1.609  28.257  19.004  1.00 58.60           C  
ATOM   2769  CD1 ILE A 363       3.529  28.267  16.682  1.00 58.17           C  
ATOM   2770  N   ASN A 364       1.626  29.127  22.088  1.00 56.36           N  
ATOM   2771  CA  ASN A 364       0.712  28.688  23.145  1.00 54.73           C  
ATOM   2772  C   ASN A 364       0.260  27.263  22.835  1.00 52.89           C  
ATOM   2773  O   ASN A 364      -0.440  27.027  21.850  1.00 52.44           O  
ATOM   2774  CB  ASN A 364      -0.505  29.612  23.208  1.00 56.24           C  
ATOM   2775  CG  ASN A 364      -1.429  29.291  24.376  1.00 57.96           C  
ATOM   2776  OD1 ASN A 364      -1.748  30.164  25.183  1.00 59.15           O  
ATOM   2777  ND2 ASN A 364      -1.871  28.040  24.465  1.00 60.00           N  
ATOM   2778  N   PRO A 365       0.656  26.294  23.676  1.00 50.24           N  
ATOM   2779  CA  PRO A 365       0.287  24.889  23.467  1.00 49.91           C  
ATOM   2780  C   PRO A 365      -1.195  24.575  23.307  1.00 48.80           C  
ATOM   2781  O   PRO A 365      -1.543  23.585  22.677  1.00 47.42           O  
ATOM   2782  CB  PRO A 365       0.930  24.171  24.657  1.00 48.33           C  
ATOM   2783  CG  PRO A 365       1.073  25.253  25.687  1.00 50.13           C  
ATOM   2784  CD  PRO A 365       1.489  26.444  24.879  1.00 50.36           C  
ATOM   2785  N   ASP A 366      -2.064  25.412  23.868  1.00 49.63           N  
ATOM   2786  CA  ASP A 366      -3.505  25.193  23.745  1.00 50.37           C  
ATOM   2787  C   ASP A 366      -3.966  25.617  22.373  1.00 48.90           C  
ATOM   2788  O   ASP A 366      -5.037  25.217  21.921  1.00 49.36           O  
ATOM   2789  CB  ASP A 366      -4.300  26.044  24.739  1.00 52.82           C  
ATOM   2790  CG  ASP A 366      -4.021  25.689  26.171  1.00 56.76           C  
ATOM   2791  OD1 ASP A 366      -4.276  24.521  26.546  1.00 57.05           O  
ATOM   2792  OD2 ASP A 366      -3.548  26.582  26.917  1.00 57.92           O  
ATOM   2793  N   GLU A 367      -3.155  26.428  21.709  1.00 48.49           N  
ATOM   2794  CA  GLU A 367      -3.545  26.963  20.413  1.00 47.00           C  
ATOM   2795  C   GLU A 367      -2.726  26.530  19.212  1.00 45.05           C  
ATOM   2796  O   GLU A 367      -3.046  26.897  18.088  1.00 42.94           O  
ATOM   2797  CB  GLU A 367      -3.525  28.487  20.496  1.00 48.83           C  
ATOM   2798  CG  GLU A 367      -4.012  29.036  21.821  1.00 50.59           C  
ATOM   2799  CD  GLU A 367      -3.818  30.535  21.923  1.00 54.15           C  
ATOM   2800  OE1 GLU A 367      -2.761  31.023  21.459  1.00 54.82           O  
ATOM   2801  OE2 GLU A 367      -4.712  31.223  22.476  1.00 56.79           O  
ATOM   2802  N   ALA A 368      -1.678  25.748  19.440  1.00 42.82           N  
ATOM   2803  CA  ALA A 368      -0.822  25.327  18.345  1.00 42.20           C  
ATOM   2804  C   ALA A 368      -1.554  24.642  17.207  1.00 41.31           C  
ATOM   2805  O   ALA A 368      -1.306  24.948  16.041  1.00 40.99           O  
ATOM   2806  CB  ALA A 368       0.260  24.416  18.860  1.00 42.44           C  
ATOM   2807  N   VAL A 369      -2.442  23.711  17.547  1.00 39.01           N  
ATOM   2808  CA  VAL A 369      -3.158  22.950  16.543  1.00 39.10           C  
ATOM   2809  C   VAL A 369      -4.075  23.843  15.704  1.00 41.40           C  
ATOM   2810  O   VAL A 369      -4.062  23.763  14.473  1.00 40.91           O  
ATOM   2811  CB  VAL A 369      -3.943  21.788  17.206  1.00 37.71           C  
ATOM   2812  CG1 VAL A 369      -4.864  21.102  16.204  1.00 36.11           C  
ATOM   2813  CG2 VAL A 369      -2.950  20.777  17.771  1.00 37.90           C  
ATOM   2814  N   ALA A 370      -4.852  24.702  16.353  1.00 40.75           N  
ATOM   2815  CA  ALA A 370      -5.729  25.594  15.592  1.00 44.50           C  
ATOM   2816  C   ALA A 370      -4.842  26.509  14.746  1.00 45.97           C  
ATOM   2817  O   ALA A 370      -5.140  26.785  13.583  1.00 46.92           O  
ATOM   2818  CB  ALA A 370      -6.587  26.421  16.530  1.00 42.36           C  
ATOM   2819  N   TYR A 371      -3.754  26.981  15.353  1.00 47.24           N  
ATOM   2820  CA  TYR A 371      -2.802  27.848  14.686  1.00 47.81           C  
ATOM   2821  C   TYR A 371      -2.379  27.188  13.372  1.00 48.43           C  
ATOM   2822  O   TYR A 371      -2.544  27.759  12.293  1.00 48.48           O  
ATOM   2823  CB  TYR A 371      -1.596  28.051  15.602  1.00 49.71           C  
ATOM   2824  CG  TYR A 371      -0.557  29.058  15.148  1.00 52.73           C  
ATOM   2825  CD1 TYR A 371      -0.230  30.149  15.956  1.00 53.49           C  
ATOM   2826  CD2 TYR A 371       0.135  28.899  13.946  1.00 53.74           C  
ATOM   2827  CE1 TYR A 371       0.766  31.059  15.588  1.00 57.02           C  
ATOM   2828  CE2 TYR A 371       1.136  29.806  13.562  1.00 56.14           C  
ATOM   2829  CZ  TYR A 371       1.448  30.883  14.393  1.00 57.94           C  
ATOM   2830  OH  TYR A 371       2.458  31.766  14.058  1.00 60.39           O  
ATOM   2831  N   GLY A 372      -1.841  25.976  13.465  1.00 47.65           N  
ATOM   2832  CA  GLY A 372      -1.408  25.278  12.272  1.00 45.88           C  
ATOM   2833  C   GLY A 372      -2.531  25.085  11.277  1.00 46.71           C  
ATOM   2834  O   GLY A 372      -2.309  25.066  10.055  1.00 46.55           O  
ATOM   2835  N   ALA A 373      -3.741  24.931  11.798  1.00 46.23           N  
ATOM   2836  CA  ALA A 373      -4.921  24.729  10.954  1.00 46.96           C  
ATOM   2837  C   ALA A 373      -5.273  26.010  10.195  1.00 46.22           C  
ATOM   2838  O   ALA A 373      -5.773  25.950   9.079  1.00 45.67           O  
ATOM   2839  CB  ALA A 373      -6.122  24.287  11.812  1.00 44.85           C  
ATOM   2840  N   ALA A 374      -5.019  27.157  10.822  1.00 47.14           N  
ATOM   2841  CA  ALA A 374      -5.314  28.453  10.220  1.00 48.46           C  
ATOM   2842  C   ALA A 374      -4.348  28.681   9.057  1.00 50.85           C  
ATOM   2843  O   ALA A 374      -4.738  29.140   7.979  1.00 49.73           O  
ATOM   2844  CB  ALA A 374      -5.169  29.562  11.265  1.00 47.49           C  
ATOM   2845  N   VAL A 375      -3.085  28.343   9.287  1.00 52.13           N  
ATOM   2846  CA  VAL A 375      -2.056  28.471   8.267  1.00 53.19           C  
ATOM   2847  C   VAL A 375      -2.480  27.668   7.042  1.00 53.44           C  
ATOM   2848  O   VAL A 375      -2.463  28.163   5.913  1.00 53.45           O  
ATOM   2849  CB  VAL A 375      -0.716  27.904   8.759  1.00 52.50           C  
ATOM   2850  CG1 VAL A 375       0.228  27.730   7.579  1.00 53.82           C  
ATOM   2851  CG2 VAL A 375      -0.112  28.829   9.811  1.00 53.70           C  
ATOM   2852  N   GLN A 376      -2.854  26.419   7.279  1.00 53.26           N  
ATOM   2853  CA  GLN A 376      -3.265  25.534   6.205  1.00 54.15           C  
ATOM   2854  C   GLN A 376      -4.537  26.038   5.538  1.00 53.63           C  
ATOM   2855  O   GLN A 376      -4.686  25.947   4.333  1.00 54.13           O  
ATOM   2856  CB  GLN A 376      -3.499  24.129   6.757  1.00 54.98           C  
ATOM   2857  CG  GLN A 376      -3.852  23.095   5.712  1.00 58.10           C  
ATOM   2858  CD  GLN A 376      -2.676  22.718   4.829  1.00 60.74           C  
ATOM   2859  OE1 GLN A 376      -2.831  21.967   3.869  1.00 63.48           O  
ATOM   2860  NE2 GLN A 376      -1.491  23.229   5.153  1.00 62.74           N  
ATOM   2861  N   ALA A 377      -5.460  26.563   6.331  1.00 53.86           N  
ATOM   2862  CA  ALA A 377      -6.722  27.060   5.793  1.00 54.18           C  
ATOM   2863  C   ALA A 377      -6.482  28.150   4.749  1.00 54.42           C  
ATOM   2864  O   ALA A 377      -7.100  28.148   3.692  1.00 53.39           O  
ATOM   2865  CB  ALA A 377      -7.580  27.601   6.919  1.00 54.06           C  
ATOM   2866  N   ALA A 378      -5.582  29.075   5.071  1.00 55.13           N  
ATOM   2867  CA  ALA A 378      -5.232  30.188   4.196  1.00 56.56           C  
ATOM   2868  C   ALA A 378      -4.621  29.678   2.894  1.00 57.88           C  
ATOM   2869  O   ALA A 378      -5.022  30.092   1.801  1.00 57.06           O  
ATOM   2870  CB  ALA A 378      -4.247  31.131   4.919  1.00 55.85           C  
ATOM   2871  N   ILE A 379      -3.655  28.773   3.025  1.00 58.92           N  
ATOM   2872  CA  ILE A 379      -2.969  28.192   1.877  1.00 60.55           C  
ATOM   2873  C   ILE A 379      -3.919  27.371   1.010  1.00 60.56           C  
ATOM   2874  O   ILE A 379      -3.676  27.177  -0.179  1.00 60.98           O  
ATOM   2875  CB  ILE A 379      -1.799  27.282   2.339  1.00 61.19           C  
ATOM   2876  CG1 ILE A 379      -0.769  28.108   3.107  1.00 61.65           C  
ATOM   2877  CG2 ILE A 379      -1.130  26.634   1.146  1.00 61.46           C  
ATOM   2878  CD1 ILE A 379       0.391  27.284   3.652  1.00 62.71           C  
ATOM   2879  N   LEU A 380      -5.002  26.890   1.605  1.00 61.33           N  
ATOM   2880  CA  LEU A 380      -5.973  26.080   0.874  1.00 63.52           C  
ATOM   2881  C   LEU A 380      -7.197  26.867   0.443  1.00 65.01           C  
ATOM   2882  O   LEU A 380      -7.901  26.470  -0.483  1.00 64.74           O  
ATOM   2883  CB  LEU A 380      -6.423  24.901   1.733  1.00 63.64           C  
ATOM   2884  CG  LEU A 380      -5.603  23.611   1.673  1.00 64.50           C  
ATOM   2885  CD1 LEU A 380      -4.109  23.924   1.550  1.00 64.51           C  
ATOM   2886  CD2 LEU A 380      -5.908  22.781   2.920  1.00 63.76           C  
ATOM   2887  N   SER A 381      -7.436  27.979   1.131  1.00 67.18           N  
ATOM   2888  CA  SER A 381      -8.582  28.852   0.886  1.00 69.30           C  
ATOM   2889  C   SER A 381      -8.837  29.076  -0.609  1.00 69.90           C  
ATOM   2890  O   SER A 381      -9.902  28.630  -1.092  1.00 70.24           O  
ATOM   2891  CB  SER A 381      -8.349  30.190   1.602  1.00 70.89           C  
ATOM   2892  OG  SER A 381      -9.565  30.844   1.930  1.00 74.08           O  
ATOM   2893  OXT SER A 381      -7.971  29.680  -1.282  1.00 70.13           O  
TER    2894      SER A 381                                                      
ATOM   2895  N   GLY B 150      -1.152  51.604  60.792  1.00 43.76           N  
ATOM   2896  CA  GLY B 150      -0.292  51.157  59.652  1.00 43.62           C  
ATOM   2897  C   GLY B 150      -1.077  50.849  58.379  1.00 44.89           C  
ATOM   2898  O   GLY B 150      -0.572  50.151  57.494  1.00 45.44           O  
ATOM   2899  N   ASN B 151      -2.301  51.371  58.285  1.00 42.98           N  
ATOM   2900  CA  ASN B 151      -3.159  51.174  57.102  1.00 41.72           C  
ATOM   2901  C   ASN B 151      -2.413  51.500  55.828  1.00 39.99           C  
ATOM   2902  O   ASN B 151      -1.857  52.580  55.681  1.00 41.06           O  
ATOM   2903  CB  ASN B 151      -4.405  52.052  57.189  1.00 40.67           C  
ATOM   2904  CG  ASN B 151      -5.199  51.805  58.430  1.00 37.83           C  
ATOM   2905  OD1 ASN B 151      -5.023  52.489  59.430  1.00 38.46           O  
ATOM   2906  ND2 ASN B 151      -6.096  50.818  58.383  1.00 38.58           N  
ATOM   2907  N   SER B 152      -2.412  50.563  54.887  1.00 39.28           N  
ATOM   2908  CA  SER B 152      -1.682  50.770  53.653  1.00 41.39           C  
ATOM   2909  C   SER B 152      -2.540  50.930  52.394  1.00 39.19           C  
ATOM   2910  O   SER B 152      -3.662  50.451  52.327  1.00 41.19           O  
ATOM   2911  CB  SER B 152      -0.731  49.595  53.421  1.00 40.80           C  
ATOM   2912  OG  SER B 152      -1.472  48.459  53.013  1.00 41.33           O  
ATOM   2913  N   PRO B 153      -2.002  51.621  51.384  1.00 41.01           N  
ATOM   2914  CA  PRO B 153      -2.760  51.799  50.138  1.00 40.81           C  
ATOM   2915  C   PRO B 153      -2.945  50.464  49.440  1.00 42.00           C  
ATOM   2916  O   PRO B 153      -3.917  50.276  48.717  1.00 40.62           O  
ATOM   2917  CB  PRO B 153      -1.914  52.781  49.341  1.00 40.71           C  
ATOM   2918  CG  PRO B 153      -0.578  52.756  50.002  1.00 41.06           C  
ATOM   2919  CD  PRO B 153      -0.881  52.569  51.452  1.00 39.68           C  
ATOM   2920  N   GLN B 154      -2.025  49.517  49.674  1.00 39.83           N  
ATOM   2921  CA  GLN B 154      -2.171  48.202  49.055  1.00 40.68           C  
ATOM   2922  C   GLN B 154      -3.410  47.477  49.546  1.00 39.97           C  
ATOM   2923  O   GLN B 154      -4.066  46.803  48.761  1.00 40.76           O  
ATOM   2924  CB  GLN B 154      -0.943  47.306  49.295  1.00 41.17           C  
ATOM   2925  CG  GLN B 154       0.322  47.824  48.629  1.00 44.54           C  
ATOM   2926  CD  GLN B 154       0.978  48.909  49.452  1.00 44.10           C  
ATOM   2927  OE1 GLN B 154       1.990  49.485  49.053  1.00 51.65           O  
ATOM   2928  NE2 GLN B 154       0.415  49.183  50.615  1.00 45.35           N  
ATOM   2929  N   GLU B 155      -3.724  47.590  50.838  1.00 38.02           N  
ATOM   2930  CA  GLU B 155      -4.907  46.932  51.370  1.00 37.66           C  
ATOM   2931  C   GLU B 155      -6.194  47.532  50.769  1.00 35.61           C  
ATOM   2932  O   GLU B 155      -7.206  46.848  50.661  1.00 34.25           O  
ATOM   2933  CB  GLU B 155      -4.936  47.004  52.901  1.00 36.75           C  
ATOM   2934  CG  GLU B 155      -6.220  46.453  53.525  1.00 38.33           C  
ATOM   2935  CD  GLU B 155      -6.078  46.040  54.993  1.00 40.15           C  
ATOM   2936  OE1 GLU B 155      -5.361  46.734  55.756  1.00 41.49           O  
ATOM   2937  OE2 GLU B 155      -6.706  45.024  55.393  1.00 37.47           O  
ATOM   2938  N   GLU B 156      -6.149  48.802  50.380  1.00 36.99           N  
ATOM   2939  CA  GLU B 156      -7.315  49.444  49.751  1.00 38.44           C  
ATOM   2940  C   GLU B 156      -7.639  48.706  48.461  1.00 39.19           C  
ATOM   2941  O   GLU B 156      -8.800  48.483  48.137  1.00 40.09           O  
ATOM   2942  CB  GLU B 156      -7.017  50.898  49.400  1.00 39.01           C  
ATOM   2943  CG  GLU B 156      -6.932  51.824  50.601  1.00 38.95           C  
ATOM   2944  CD  GLU B 156      -8.168  51.764  51.488  1.00 40.81           C  
ATOM   2945  OE1 GLU B 156      -9.307  51.886  50.984  1.00 41.47           O  
ATOM   2946  OE2 GLU B 156      -8.007  51.596  52.710  1.00 42.05           O  
ATOM   2947  N   VAL B 157      -6.609  48.335  47.712  1.00 39.14           N  
ATOM   2948  CA  VAL B 157      -6.852  47.621  46.474  1.00 41.82           C  
ATOM   2949  C   VAL B 157      -7.599  46.303  46.767  1.00 40.94           C  
ATOM   2950  O   VAL B 157      -8.484  45.896  46.014  1.00 40.28           O  
ATOM   2951  CB  VAL B 157      -5.519  47.359  45.733  1.00 43.09           C  
ATOM   2952  CG1 VAL B 157      -5.708  46.294  44.662  1.00 46.41           C  
ATOM   2953  CG2 VAL B 157      -5.026  48.653  45.096  1.00 44.15           C  
ATOM   2954  N   GLU B 158      -7.251  45.643  47.872  1.00 40.65           N  
ATOM   2955  CA  GLU B 158      -7.910  44.397  48.246  1.00 39.86           C  
ATOM   2956  C   GLU B 158      -9.313  44.647  48.776  1.00 37.41           C  
ATOM   2957  O   GLU B 158     -10.229  43.859  48.541  1.00 37.73           O  
ATOM   2958  CB  GLU B 158      -7.114  43.635  49.318  1.00 40.54           C  
ATOM   2959  CG  GLU B 158      -5.715  43.283  48.924  1.00 42.76           C  
ATOM   2960  CD  GLU B 158      -5.644  42.605  47.573  1.00 46.43           C  
ATOM   2961  OE1 GLU B 158      -6.537  41.786  47.272  1.00 49.11           O  
ATOM   2962  OE2 GLU B 158      -4.689  42.882  46.816  1.00 48.15           O  
ATOM   2963  N   LEU B 159      -9.492  45.737  49.500  1.00 36.51           N  
ATOM   2964  CA  LEU B 159     -10.816  46.028  50.048  1.00 36.16           C  
ATOM   2965  C   LEU B 159     -11.797  46.363  48.933  1.00 34.73           C  
ATOM   2966  O   LEU B 159     -13.003  46.130  49.051  1.00 34.31           O  
ATOM   2967  CB  LEU B 159     -10.744  47.193  51.019  1.00 36.43           C  
ATOM   2968  CG  LEU B 159     -10.099  46.849  52.364  1.00 36.40           C  
ATOM   2969  CD1 LEU B 159      -9.776  48.139  53.109  1.00 36.55           C  
ATOM   2970  CD2 LEU B 159     -11.016  45.951  53.176  1.00 36.33           C  
ATOM   2971  N   LYS B 160     -11.281  46.905  47.848  1.00 37.17           N  
ATOM   2972  CA  LYS B 160     -12.192  47.252  46.753  1.00 38.55           C  
ATOM   2973  C   LYS B 160     -12.692  45.978  46.100  1.00 37.78           C  
ATOM   2974  O   LYS B 160     -13.871  45.882  45.752  1.00 35.42           O  
ATOM   2975  CB  LYS B 160     -11.509  48.132  45.724  1.00 41.05           C  
ATOM   2976  CG  LYS B 160     -12.536  48.770  44.770  1.00 47.05           C  
ATOM   2977  CD  LYS B 160     -13.556  49.562  45.579  1.00 48.80           C  
ATOM   2978  CE  LYS B 160     -14.414  50.481  44.723  1.00 53.55           C  
ATOM   2979  NZ  LYS B 160     -15.433  51.137  45.594  1.00 54.13           N  
ATOM   2980  N   LYS B 161     -11.800  44.995  45.962  1.00 38.27           N  
ATOM   2981  CA  LYS B 161     -12.181  43.700  45.374  1.00 39.68           C  
ATOM   2982  C   LYS B 161     -13.307  43.102  46.194  1.00 38.26           C  
ATOM   2983  O   LYS B 161     -14.319  42.633  45.656  1.00 40.21           O  
ATOM   2984  CB  LYS B 161     -11.000  42.724  45.365  1.00 40.28           C  
ATOM   2985  CG  LYS B 161      -9.906  43.038  44.375  1.00 43.85           C  
ATOM   2986  CD  LYS B 161      -8.804  41.981  44.462  1.00 45.66           C  
ATOM   2987  CE  LYS B 161      -7.551  42.450  43.760  1.00 48.24           C  
ATOM   2988  NZ  LYS B 161      -6.354  41.619  44.082  1.00 50.70           N  
ATOM   2989  N   LEU B 162     -13.131  43.110  47.514  1.00 37.98           N  
ATOM   2990  CA  LEU B 162     -14.141  42.577  48.410  1.00 37.12           C  
ATOM   2991  C   LEU B 162     -15.473  43.336  48.299  1.00 37.72           C  
ATOM   2992  O   LEU B 162     -16.556  42.727  48.342  1.00 36.55           O  
ATOM   2993  CB  LEU B 162     -13.615  42.608  49.849  1.00 36.33           C  
ATOM   2994  CG  LEU B 162     -12.499  41.563  50.062  1.00 37.78           C  
ATOM   2995  CD1 LEU B 162     -11.794  41.803  51.411  1.00 37.58           C  
ATOM   2996  CD2 LEU B 162     -13.119  40.164  50.023  1.00 35.75           C  
ATOM   2997  N   LYS B 163     -15.408  44.654  48.170  1.00 36.83           N  
ATOM   2998  CA  LYS B 163     -16.641  45.442  48.039  1.00 39.00           C  
ATOM   2999  C   LYS B 163     -17.397  45.061  46.761  1.00 36.67           C  
ATOM   3000  O   LYS B 163     -18.610  44.998  46.778  1.00 39.15           O  
ATOM   3001  CB  LYS B 163     -16.343  46.948  48.028  1.00 40.89           C  
ATOM   3002  CG  LYS B 163     -15.896  47.471  49.376  1.00 45.53           C  
ATOM   3003  CD  LYS B 163     -15.568  48.962  49.342  1.00 47.58           C  
ATOM   3004  CE  LYS B 163     -15.336  49.482  50.763  1.00 49.49           C  
ATOM   3005  NZ  LYS B 163     -14.845  50.891  50.767  1.00 52.10           N  
ATOM   3006  N   HIS B 164     -16.697  44.822  45.660  1.00 39.58           N  
ATOM   3007  CA  HIS B 164     -17.394  44.405  44.435  1.00 41.16           C  
ATOM   3008  C   HIS B 164     -18.037  43.061  44.656  1.00 40.76           C  
ATOM   3009  O   HIS B 164     -19.182  42.838  44.250  1.00 39.41           O  
ATOM   3010  CB  HIS B 164     -16.440  44.322  43.245  1.00 45.77           C  
ATOM   3011  CG  HIS B 164     -16.177  45.648  42.609  1.00 51.26           C  
ATOM   3012  ND1 HIS B 164     -14.905  46.135  42.389  1.00 52.88           N  
ATOM   3013  CD2 HIS B 164     -17.029  46.612  42.183  1.00 52.23           C  
ATOM   3014  CE1 HIS B 164     -14.985  47.344  41.860  1.00 54.06           C  
ATOM   3015  NE2 HIS B 164     -16.262  47.656  41.726  1.00 55.33           N  
ATOM   3016  N   LEU B 165     -17.300  42.155  45.309  1.00 37.66           N  
ATOM   3017  CA  LEU B 165     -17.834  40.822  45.606  1.00 36.62           C  
ATOM   3018  C   LEU B 165     -19.055  40.934  46.530  1.00 35.91           C  
ATOM   3019  O   LEU B 165     -20.060  40.238  46.366  1.00 35.91           O  
ATOM   3020  CB  LEU B 165     -16.723  39.945  46.231  1.00 32.63           C  
ATOM   3021  CG  LEU B 165     -15.716  39.522  45.162  1.00 33.54           C  
ATOM   3022  CD1 LEU B 165     -14.439  38.946  45.832  1.00 34.51           C  
ATOM   3023  CD2 LEU B 165     -16.381  38.484  44.225  1.00 35.51           C  
ATOM   3024  N   GLU B 166     -18.968  41.835  47.496  1.00 35.45           N  
ATOM   3025  CA  GLU B 166     -20.047  42.100  48.424  1.00 37.72           C  
ATOM   3026  C   GLU B 166     -21.326  42.517  47.639  1.00 38.46           C  
ATOM   3027  O   GLU B 166     -22.441  42.069  47.954  1.00 35.79           O  
ATOM   3028  CB  GLU B 166     -19.601  43.242  49.338  1.00 41.04           C  
ATOM   3029  CG  GLU B 166     -20.008  43.163  50.782  1.00 47.56           C  
ATOM   3030  CD  GLU B 166     -19.122  44.062  51.656  1.00 50.49           C  
ATOM   3031  OE1 GLU B 166     -18.787  45.186  51.208  1.00 52.69           O  
ATOM   3032  OE2 GLU B 166     -18.765  43.653  52.781  1.00 50.91           O  
ATOM   3033  N   LYS B 167     -21.140  43.378  46.640  1.00 39.06           N  
ATOM   3034  CA  LYS B 167     -22.246  43.870  45.803  1.00 41.19           C  
ATOM   3035  C   LYS B 167     -22.847  42.730  45.000  1.00 40.66           C  
ATOM   3036  O   LYS B 167     -24.054  42.611  44.881  1.00 40.92           O  
ATOM   3037  CB  LYS B 167     -21.746  44.966  44.852  1.00 43.39           C  
ATOM   3038  CG  LYS B 167     -21.231  46.216  45.555  1.00 48.92           C  
ATOM   3039  CD  LYS B 167     -20.411  47.121  44.608  1.00 54.46           C  
ATOM   3040  CE  LYS B 167     -19.496  48.083  45.397  1.00 57.66           C  
ATOM   3041  NZ  LYS B 167     -18.533  48.868  44.541  1.00 58.93           N  
ATOM   3042  N   SER B 168     -21.989  41.879  44.455  1.00 41.59           N  
ATOM   3043  CA  SER B 168     -22.446  40.730  43.678  1.00 40.13           C  
ATOM   3044  C   SER B 168     -23.298  39.861  44.555  1.00 39.90           C  
ATOM   3045  O   SER B 168     -24.350  39.390  44.131  1.00 39.35           O  
ATOM   3046  CB  SER B 168     -21.268  39.896  43.174  1.00 38.31           C  
ATOM   3047  OG  SER B 168     -20.469  40.636  42.293  1.00 40.38           O  
ATOM   3048  N   VAL B 169     -22.840  39.631  45.786  1.00 39.24           N  
ATOM   3049  CA  VAL B 169     -23.592  38.797  46.717  1.00 39.75           C  
ATOM   3050  C   VAL B 169     -24.953  39.422  47.019  1.00 41.16           C  
ATOM   3051  O   VAL B 169     -25.952  38.722  47.135  1.00 41.20           O  
ATOM   3052  CB  VAL B 169     -22.764  38.560  48.029  1.00 39.38           C  
ATOM   3053  CG1 VAL B 169     -23.619  37.969  49.124  1.00 39.14           C  
ATOM   3054  CG2 VAL B 169     -21.609  37.620  47.725  1.00 38.06           C  
ATOM   3055  N   GLU B 170     -25.004  40.744  47.150  1.00 41.80           N  
ATOM   3056  CA  GLU B 170     -26.287  41.392  47.426  1.00 43.89           C  
ATOM   3057  C   GLU B 170     -27.261  41.066  46.272  1.00 42.41           C  
ATOM   3058  O   GLU B 170     -28.415  40.738  46.512  1.00 43.53           O  
ATOM   3059  CB  GLU B 170     -26.098  42.912  47.567  1.00 46.16           C  
ATOM   3060  CG  GLU B 170     -24.996  43.299  48.566  1.00 52.78           C  
ATOM   3061  CD  GLU B 170     -24.896  44.807  48.858  1.00 56.96           C  
ATOM   3062  OE1 GLU B 170     -25.804  45.356  49.518  1.00 59.21           O  
ATOM   3063  OE2 GLU B 170     -23.901  45.451  48.434  1.00 60.46           O  
ATOM   3064  N   LYS B 171     -26.779  41.129  45.033  1.00 42.85           N  
ATOM   3065  CA  LYS B 171     -27.614  40.837  43.867  1.00 43.48           C  
ATOM   3066  C   LYS B 171     -28.147  39.414  43.864  1.00 43.62           C  
ATOM   3067  O   LYS B 171     -29.313  39.184  43.560  1.00 42.66           O  
ATOM   3068  CB  LYS B 171     -26.839  41.084  42.577  1.00 45.24           C  
ATOM   3069  CG  LYS B 171     -26.573  42.560  42.308  1.00 49.35           C  
ATOM   3070  CD  LYS B 171     -25.830  42.773  41.020  1.00 51.22           C  
ATOM   3071  CE  LYS B 171     -24.470  42.119  41.071  1.00 54.33           C  
ATOM   3072  NZ  LYS B 171     -23.796  42.125  39.750  1.00 54.24           N  
ATOM   3073  N   ILE B 172     -27.298  38.451  44.209  1.00 39.22           N  
ATOM   3074  CA  ILE B 172     -27.753  37.069  44.235  1.00 38.02           C  
ATOM   3075  C   ILE B 172     -28.763  36.916  45.359  1.00 37.98           C  
ATOM   3076  O   ILE B 172     -29.748  36.186  45.234  1.00 38.52           O  
ATOM   3077  CB  ILE B 172     -26.565  36.082  44.481  1.00 36.80           C  
ATOM   3078  CG1 ILE B 172     -25.444  36.370  43.491  1.00 35.68           C  
ATOM   3079  CG2 ILE B 172     -27.081  34.626  44.403  1.00 35.07           C  
ATOM   3080  CD1 ILE B 172     -24.141  35.558  43.711  1.00 41.23           C  
ATOM   3081  N   ALA B 173     -28.526  37.621  46.466  1.00 39.16           N  
ATOM   3082  CA  ALA B 173     -29.420  37.536  47.610  1.00 41.22           C  
ATOM   3083  C   ALA B 173     -30.806  38.050  47.244  1.00 42.36           C  
ATOM   3084  O   ALA B 173     -31.798  37.520  47.727  1.00 42.30           O  
ATOM   3085  CB  ALA B 173     -28.855  38.336  48.811  1.00 40.87           C  
ATOM   3086  N   ASP B 174     -30.869  39.067  46.390  1.00 45.25           N  
ATOM   3087  CA  ASP B 174     -32.171  39.607  45.968  1.00 49.05           C  
ATOM   3088  C   ASP B 174     -32.933  38.542  45.201  1.00 49.15           C  
ATOM   3089  O   ASP B 174     -34.133  38.372  45.384  1.00 50.89           O  
ATOM   3090  CB  ASP B 174     -32.001  40.816  45.053  1.00 51.74           C  
ATOM   3091  CG  ASP B 174     -31.435  42.019  45.774  1.00 54.35           C  
ATOM   3092  OD1 ASP B 174     -31.561  42.141  46.994  1.00 56.08           O  
ATOM   3093  OD2 ASP B 174     -30.831  42.931  45.018  1.00 55.91           O  
ATOM   3094  N   GLN B 175     -32.219  37.829  44.332  1.00 48.92           N  
ATOM   3095  CA  GLN B 175     -32.835  36.784  43.540  1.00 47.90           C  
ATOM   3096  C   GLN B 175     -33.363  35.719  44.471  1.00 47.04           C  
ATOM   3097  O   GLN B 175     -34.448  35.197  44.252  1.00 46.37           O  
ATOM   3098  CB  GLN B 175     -31.825  36.210  42.554  1.00 49.42           C  
ATOM   3099  CG  GLN B 175     -30.908  37.299  42.015  1.00 53.05           C  
ATOM   3100  CD  GLN B 175     -30.124  36.888  40.797  1.00 54.89           C  
ATOM   3101  OE1 GLN B 175     -29.669  35.753  40.688  1.00 57.09           O  
ATOM   3102  NE2 GLN B 175     -29.941  37.824  39.875  1.00 57.98           N  
ATOM   3103  N   LEU B 176     -32.609  35.407  45.527  1.00 45.40           N  
ATOM   3104  CA  LEU B 176     -33.050  34.403  46.491  1.00 44.33           C  
ATOM   3105  C   LEU B 176     -34.325  34.877  47.185  1.00 44.69           C  
ATOM   3106  O   LEU B 176     -35.182  34.082  47.541  1.00 43.79           O  
ATOM   3107  CB  LEU B 176     -31.965  34.146  47.556  1.00 43.01           C  
ATOM   3108  CG  LEU B 176     -32.412  33.253  48.722  1.00 42.69           C  
ATOM   3109  CD1 LEU B 176     -33.048  31.979  48.195  1.00 42.50           C  
ATOM   3110  CD2 LEU B 176     -31.224  32.921  49.626  1.00 42.72           C  
ATOM   3111  N   GLU B 177     -34.423  36.180  47.422  1.00 45.55           N  
ATOM   3112  CA  GLU B 177     -35.617  36.719  48.060  1.00 46.97           C  
ATOM   3113  C   GLU B 177     -36.771  36.625  47.044  1.00 46.17           C  
ATOM   3114  O   GLU B 177     -37.847  36.141  47.373  1.00 46.76           O  
ATOM   3115  CB  GLU B 177     -35.380  38.177  48.483  1.00 48.00           C  
ATOM   3116  N   GLU B 178     -36.529  37.069  45.809  1.00 47.61           N  
ATOM   3117  CA  GLU B 178     -37.558  37.003  44.756  1.00 48.66           C  
ATOM   3118  C   GLU B 178     -38.011  35.554  44.689  1.00 48.30           C  
ATOM   3119  O   GLU B 178     -39.193  35.256  44.668  1.00 48.40           O  
ATOM   3120  CB  GLU B 178     -36.986  37.436  43.408  1.00 48.43           C  
ATOM   3121  N   LEU B 179     -37.046  34.649  44.691  1.00 48.50           N  
ATOM   3122  CA  LEU B 179     -37.339  33.230  44.651  1.00 48.59           C  
ATOM   3123  C   LEU B 179     -38.202  32.812  45.839  1.00 48.41           C  
ATOM   3124  O   LEU B 179     -39.132  32.013  45.689  1.00 48.38           O  
ATOM   3125  CB  LEU B 179     -36.031  32.444  44.646  1.00 50.23           C  
ATOM   3126  CG  LEU B 179     -36.102  30.922  44.590  1.00 51.68           C  
ATOM   3127  CD1 LEU B 179     -36.929  30.441  43.391  1.00 51.74           C  
ATOM   3128  CD2 LEU B 179     -34.668  30.411  44.497  1.00 52.30           C  
ATOM   3129  N   ASN B 180     -37.898  33.341  47.020  1.00 48.18           N  
ATOM   3130  CA  ASN B 180     -38.681  33.009  48.210  1.00 50.04           C  
ATOM   3131  C   ASN B 180     -40.124  33.546  48.138  1.00 49.71           C  
ATOM   3132  O   ASN B 180     -41.059  32.901  48.600  1.00 48.23           O  
ATOM   3133  CB  ASN B 180     -38.007  33.559  49.464  1.00 51.32           C  
ATOM   3134  CG  ASN B 180     -36.876  32.689  49.942  1.00 52.32           C  
ATOM   3135  OD1 ASN B 180     -37.077  31.530  50.301  1.00 52.63           O  
ATOM   3136  ND2 ASN B 180     -35.675  33.245  49.954  1.00 55.10           N  
ATOM   3137  N   LYS B 181     -40.304  34.734  47.577  1.00 50.37           N  
ATOM   3138  CA  LYS B 181     -41.657  35.270  47.469  1.00 51.29           C  
ATOM   3139  C   LYS B 181     -42.459  34.384  46.508  1.00 50.80           C  
ATOM   3140  O   LYS B 181     -43.609  34.065  46.762  1.00 49.10           O  
ATOM   3141  CB  LYS B 181     -41.633  36.715  46.959  1.00 52.91           C  
ATOM   3142  CG  LYS B 181     -41.014  37.701  47.943  1.00 56.77           C  
ATOM   3143  CD  LYS B 181     -41.145  39.154  47.461  1.00 60.22           C  
ATOM   3144  CE  LYS B 181     -40.623  40.127  48.524  1.00 62.42           C  
ATOM   3145  NZ  LYS B 181     -40.644  41.559  48.091  1.00 64.89           N  
ATOM   3146  N   GLU B 182     -41.831  33.984  45.407  1.00 51.68           N  
ATOM   3147  CA  GLU B 182     -42.483  33.138  44.415  1.00 52.11           C  
ATOM   3148  C   GLU B 182     -42.835  31.792  45.043  1.00 51.51           C  
ATOM   3149  O   GLU B 182     -43.868  31.195  44.719  1.00 50.65           O  
ATOM   3150  CB  GLU B 182     -41.559  32.977  43.200  1.00 53.38           C  
ATOM   3151  CG  GLU B 182     -41.939  31.872  42.236  1.00 58.56           C  
ATOM   3152  CD  GLU B 182     -41.953  32.332  40.779  1.00 61.23           C  
ATOM   3153  OE1 GLU B 182     -41.108  33.179  40.407  1.00 63.13           O  
ATOM   3154  OE2 GLU B 182     -42.802  31.840  39.997  1.00 62.32           O  
ATOM   3155  N   LEU B 183     -41.989  31.334  45.964  1.00 49.67           N  
ATOM   3156  CA  LEU B 183     -42.208  30.063  46.662  1.00 50.11           C  
ATOM   3157  C   LEU B 183     -43.447  30.132  47.536  1.00 48.04           C  
ATOM   3158  O   LEU B 183     -44.285  29.235  47.521  1.00 49.57           O  
ATOM   3159  CB  LEU B 183     -40.995  29.705  47.546  1.00 49.68           C  
ATOM   3160  CG  LEU B 183     -41.241  28.608  48.600  1.00 52.34           C  
ATOM   3161  CD1 LEU B 183     -41.605  27.299  47.926  1.00 52.06           C  
ATOM   3162  CD2 LEU B 183     -39.981  28.415  49.446  1.00 54.13           C  
ATOM   3163  N   THR B 184     -43.547  31.203  48.308  1.00 48.33           N  
ATOM   3164  CA  THR B 184     -44.676  31.410  49.206  1.00 48.77           C  
ATOM   3165  C   THR B 184     -45.935  31.673  48.386  1.00 47.55           C  
ATOM   3166  O   THR B 184     -47.021  31.223  48.749  1.00 45.21           O  
ATOM   3167  CB  THR B 184     -44.423  32.606  50.126  1.00 51.75           C  
ATOM   3168  OG1 THR B 184     -43.418  32.259  51.094  1.00 53.95           O  
ATOM   3169  CG2 THR B 184     -45.722  33.027  50.827  1.00 52.70           C  
ATOM   3170  N   GLY B 185     -45.762  32.400  47.285  1.00 47.47           N  
ATOM   3171  CA  GLY B 185     -46.877  32.700  46.398  1.00 50.26           C  
ATOM   3172  C   GLY B 185     -47.485  31.414  45.876  1.00 50.47           C  
ATOM   3173  O   GLY B 185     -48.695  31.285  45.786  1.00 50.71           O  
ATOM   3174  N   ILE B 186     -46.637  30.448  45.537  1.00 51.83           N  
ATOM   3175  CA  ILE B 186     -47.114  29.165  45.034  1.00 52.17           C  
ATOM   3176  C   ILE B 186     -47.787  28.385  46.166  1.00 53.15           C  
ATOM   3177  O   ILE B 186     -48.849  27.791  45.973  1.00 51.47           O  
ATOM   3178  CB  ILE B 186     -45.947  28.346  44.423  1.00 52.73           C  
ATOM   3179  CG1 ILE B 186     -45.400  29.094  43.202  1.00 51.77           C  
ATOM   3180  CG2 ILE B 186     -46.410  26.923  44.060  1.00 51.06           C  
ATOM   3181  CD1 ILE B 186     -44.268  28.379  42.500  1.00 52.55           C  
ATOM   3182  N   GLN B 187     -47.168  28.393  47.344  1.00 54.24           N  
ATOM   3183  CA  GLN B 187     -47.718  27.714  48.516  1.00 55.67           C  
ATOM   3184  C   GLN B 187     -49.078  28.326  48.878  1.00 56.58           C  
ATOM   3185  O   GLN B 187     -49.979  27.644  49.369  1.00 56.10           O  
ATOM   3186  CB  GLN B 187     -46.768  27.875  49.707  1.00 56.09           C  
ATOM   3187  CG  GLN B 187     -45.572  26.939  49.717  1.00 57.36           C  
ATOM   3188  CD  GLN B 187     -44.485  27.396  50.687  1.00 57.28           C  
ATOM   3189  OE1 GLN B 187     -43.775  28.372  50.429  1.00 57.26           O  
ATOM   3190  NE2 GLN B 187     -44.359  26.698  51.810  1.00 59.75           N  
ATOM   3191  N   GLN B 188     -49.215  29.622  48.629  1.00 57.94           N  
ATOM   3192  CA  GLN B 188     -50.451  30.334  48.934  1.00 60.70           C  
ATOM   3193  C   GLN B 188     -51.442  30.254  47.779  1.00 61.30           C  
ATOM   3194  O   GLN B 188     -52.622  30.519  47.955  1.00 62.07           O  
ATOM   3195  CB  GLN B 188     -50.149  31.806  49.218  1.00 61.26           C  
ATOM   3196  CG  GLN B 188     -49.371  32.064  50.489  1.00 64.25           C  
ATOM   3197  CD  GLN B 188     -50.254  32.067  51.714  1.00 65.52           C  
ATOM   3198  OE1 GLN B 188     -50.739  31.020  52.140  1.00 66.44           O  
ATOM   3199  NE2 GLN B 188     -50.481  33.252  52.284  1.00 66.50           N  
ATOM   3200  N   GLY B 189     -50.945  29.888  46.604  1.00 62.91           N  
ATOM   3201  CA  GLY B 189     -51.781  29.809  45.421  1.00 64.33           C  
ATOM   3202  C   GLY B 189     -52.955  28.849  45.426  1.00 65.80           C  
ATOM   3203  O   GLY B 189     -53.099  27.994  46.307  1.00 65.43           O  
ATOM   3204  N   PHE B 190     -53.798  29.010  44.410  1.00 65.82           N  
ATOM   3205  CA  PHE B 190     -54.984  28.193  44.219  1.00 66.81           C  
ATOM   3206  C   PHE B 190     -54.713  26.977  43.337  1.00 67.91           C  
ATOM   3207  O   PHE B 190     -55.638  26.230  43.013  1.00 67.73           O  
ATOM   3208  CB  PHE B 190     -56.081  29.025  43.564  1.00 66.36           C  
ATOM   3209  CG  PHE B 190     -57.234  29.310  44.458  1.00 65.69           C  
ATOM   3210  CD1 PHE B 190     -57.070  30.082  45.594  1.00 65.81           C  
ATOM   3211  CD2 PHE B 190     -58.497  28.805  44.162  1.00 65.67           C  
ATOM   3212  CE1 PHE B 190     -58.157  30.344  46.423  1.00 66.89           C  
ATOM   3213  CE2 PHE B 190     -59.579  29.063  44.981  1.00 64.19           C  
ATOM   3214  CZ  PHE B 190     -59.413  29.829  46.108  1.00 65.05           C  
ATOM   3215  N   LEU B 191     -53.458  26.789  42.930  1.00 68.55           N  
ATOM   3216  CA  LEU B 191     -53.112  25.650  42.083  1.00 69.47           C  
ATOM   3217  C   LEU B 191     -53.467  24.347  42.776  1.00 70.22           C  
ATOM   3218  O   LEU B 191     -53.338  24.219  43.995  1.00 70.33           O  
ATOM   3219  CB  LEU B 191     -51.615  25.636  41.748  1.00 68.97           C  
ATOM   3220  CG  LEU B 191     -51.023  26.747  40.880  1.00 69.25           C  
ATOM   3221  CD1 LEU B 191     -49.537  26.483  40.678  1.00 68.60           C  
ATOM   3222  CD2 LEU B 191     -51.736  26.798  39.537  1.00 69.83           C  
ATOM   3223  N   PRO B 192     -53.951  23.364  42.007  1.00 71.67           N  
ATOM   3224  CA  PRO B 192     -54.304  22.079  42.618  1.00 72.80           C  
ATOM   3225  C   PRO B 192     -53.025  21.395  43.127  1.00 73.44           C  
ATOM   3226  O   PRO B 192     -52.028  21.323  42.406  1.00 72.63           O  
ATOM   3227  CB  PRO B 192     -54.982  21.322  41.468  1.00 72.69           C  
ATOM   3228  CG  PRO B 192     -54.355  21.938  40.222  1.00 72.70           C  
ATOM   3229  CD  PRO B 192     -54.311  23.400  40.576  1.00 71.62           C  
ATOM   3230  N   LYS B 193     -53.065  20.923  44.373  1.00 74.62           N  
ATOM   3231  CA  LYS B 193     -51.932  20.256  45.016  1.00 76.08           C  
ATOM   3232  C   LYS B 193     -50.911  19.592  44.086  1.00 76.60           C  
ATOM   3233  O   LYS B 193     -49.715  19.600  44.378  1.00 76.73           O  
ATOM   3234  CB  LYS B 193     -52.444  19.220  46.017  1.00 76.47           C  
ATOM   3235  CG  LYS B 193     -53.142  19.815  47.229  1.00 77.30           C  
ATOM   3236  CD  LYS B 193     -52.156  20.488  48.170  1.00 77.41           C  
ATOM   3237  CE  LYS B 193     -52.843  20.913  49.456  1.00 78.16           C  
ATOM   3238  NZ  LYS B 193     -51.887  21.477  50.461  1.00 79.04           N  
ATOM   3239  N   ASP B 194     -51.368  19.016  42.978  1.00 77.04           N  
ATOM   3240  CA  ASP B 194     -50.449  18.362  42.054  1.00 77.99           C  
ATOM   3241  C   ASP B 194     -49.749  19.326  41.079  1.00 77.68           C  
ATOM   3242  O   ASP B 194     -48.552  19.165  40.821  1.00 77.72           O  
ATOM   3243  CB  ASP B 194     -51.161  17.225  41.304  1.00 79.66           C  
ATOM   3244  CG  ASP B 194     -52.344  17.703  40.485  1.00 82.05           C  
ATOM   3245  OD1 ASP B 194     -52.127  18.213  39.359  1.00 82.74           O  
ATOM   3246  OD2 ASP B 194     -53.491  17.569  40.974  1.00 82.58           O  
ATOM   3247  N   LEU B 195     -50.466  20.322  40.548  1.00 76.62           N  
ATOM   3248  CA  LEU B 195     -49.848  21.306  39.636  1.00 75.26           C  
ATOM   3249  C   LEU B 195     -49.007  22.269  40.474  1.00 73.32           C  
ATOM   3250  O   LEU B 195     -48.105  22.945  39.975  1.00 72.22           O  
ATOM   3251  CB  LEU B 195     -50.909  22.102  38.870  1.00 76.25           C  
ATOM   3252  CG  LEU B 195     -51.748  21.332  37.850  1.00 77.48           C  
ATOM   3253  CD1 LEU B 195     -52.694  22.294  37.150  1.00 77.77           C  
ATOM   3254  CD2 LEU B 195     -50.838  20.650  36.841  1.00 77.77           C  
ATOM   3255  N   GLN B 196     -49.340  22.322  41.757  1.00 71.41           N  
ATOM   3256  CA  GLN B 196     -48.642  23.146  42.727  1.00 70.01           C  
ATOM   3257  C   GLN B 196     -47.279  22.495  42.943  1.00 68.84           C  
ATOM   3258  O   GLN B 196     -46.232  23.109  42.702  1.00 68.09           O  
ATOM   3259  CB  GLN B 196     -49.445  23.162  44.024  1.00 71.09           C  
ATOM   3260  CG  GLN B 196     -48.682  23.584  45.254  1.00 71.91           C  
ATOM   3261  CD  GLN B 196     -49.550  23.494  46.483  1.00 72.73           C  
ATOM   3262  OE1 GLN B 196     -50.167  22.461  46.732  1.00 74.08           O  
ATOM   3263  NE2 GLN B 196     -49.609  24.574  47.261  1.00 72.30           N  
ATOM   3264  N   ALA B 197     -47.300  21.241  43.390  1.00 66.63           N  
ATOM   3265  CA  ALA B 197     -46.057  20.508  43.602  1.00 65.72           C  
ATOM   3266  C   ALA B 197     -45.234  20.674  42.334  1.00 64.25           C  
ATOM   3267  O   ALA B 197     -44.014  20.794  42.398  1.00 63.72           O  
ATOM   3268  CB  ALA B 197     -46.338  19.028  43.862  1.00 64.59           C  
ATOM   3269  N   GLU B 198     -45.915  20.718  41.188  1.00 62.52           N  
ATOM   3270  CA  GLU B 198     -45.250  20.877  39.897  1.00 61.68           C  
ATOM   3271  C   GLU B 198     -44.671  22.279  39.654  1.00 60.13           C  
ATOM   3272  O   GLU B 198     -43.635  22.416  39.009  1.00 60.35           O  
ATOM   3273  CB  GLU B 198     -46.211  20.485  38.758  1.00 63.94           C  
ATOM   3274  CG  GLU B 198     -46.480  18.973  38.678  1.00 66.65           C  
ATOM   3275  CD  GLU B 198     -47.532  18.597  37.637  1.00 69.42           C  
ATOM   3276  OE1 GLU B 198     -47.407  19.041  36.472  1.00 69.57           O  
ATOM   3277  OE2 GLU B 198     -48.482  17.848  37.983  1.00 70.85           O  
ATOM   3278  N   ALA B 199     -45.320  23.320  40.167  1.00 57.71           N  
ATOM   3279  CA  ALA B 199     -44.802  24.680  39.986  1.00 55.99           C  
ATOM   3280  C   ALA B 199     -43.600  24.854  40.917  1.00 54.56           C  
ATOM   3281  O   ALA B 199     -42.654  25.584  40.625  1.00 53.54           O  
ATOM   3282  CB  ALA B 199     -45.880  25.709  40.330  1.00 56.90           C  
ATOM   3283  N   LEU B 200     -43.675  24.180  42.054  1.00 54.69           N  
ATOM   3284  CA  LEU B 200     -42.612  24.214  43.045  1.00 54.50           C  
ATOM   3285  C   LEU B 200     -41.373  23.569  42.457  1.00 55.01           C  
ATOM   3286  O   LEU B 200     -40.322  24.205  42.335  1.00 54.35           O  
ATOM   3287  CB  LEU B 200     -43.044  23.470  44.315  1.00 52.28           C  
ATOM   3288  CG  LEU B 200     -44.083  24.203  45.167  1.00 52.84           C  
ATOM   3289  CD1 LEU B 200     -44.321  23.452  46.471  1.00 54.34           C  
ATOM   3290  CD2 LEU B 200     -43.591  25.624  45.463  1.00 54.16           C  
ATOM   3291  N   CYS B 201     -41.491  22.309  42.066  1.00 55.77           N  
ATOM   3292  CA  CYS B 201     -40.331  21.640  41.504  1.00 57.74           C  
ATOM   3293  C   CYS B 201     -39.914  22.418  40.266  1.00 57.02           C  
ATOM   3294  O   CYS B 201     -38.773  22.344  39.810  1.00 57.25           O  
ATOM   3295  CB  CYS B 201     -40.644  20.173  41.171  1.00 58.25           C  
ATOM   3296  SG  CYS B 201     -39.123  19.223  40.842  1.00 65.63           S  
ATOM   3297  N   LYS B 202     -40.847  23.202  39.742  1.00 57.26           N  
ATOM   3298  CA  LYS B 202     -40.570  24.014  38.569  1.00 56.69           C  
ATOM   3299  C   LYS B 202     -39.579  25.105  38.949  1.00 55.87           C  
ATOM   3300  O   LYS B 202     -38.902  25.646  38.089  1.00 57.32           O  
ATOM   3301  CB  LYS B 202     -41.871  24.626  38.035  1.00 56.66           C  
ATOM   3302  N   LEU B 203     -39.504  25.407  40.245  1.00 55.81           N  
ATOM   3303  CA  LEU B 203     -38.595  26.427  40.792  1.00 54.68           C  
ATOM   3304  C   LEU B 203     -37.215  25.855  41.086  1.00 54.43           C  
ATOM   3305  O   LEU B 203     -36.330  26.560  41.577  1.00 53.87           O  
ATOM   3306  CB  LEU B 203     -39.131  26.978  42.107  1.00 54.80           C  
ATOM   3307  CG  LEU B 203     -40.467  27.712  42.165  1.00 55.73           C  
ATOM   3308  CD1 LEU B 203     -40.723  28.128  43.614  1.00 55.50           C  
ATOM   3309  CD2 LEU B 203     -40.432  28.922  41.255  1.00 56.56           C  
ATOM   3310  N   ASP B 204     -37.054  24.569  40.810  1.00 54.08           N  
ATOM   3311  CA  ASP B 204     -35.796  23.878  41.044  1.00 52.95           C  
ATOM   3312  C   ASP B 204     -34.645  24.504  40.275  1.00 50.65           C  
ATOM   3313  O   ASP B 204     -33.555  24.692  40.808  1.00 50.01           O  
ATOM   3314  CB  ASP B 204     -35.932  22.417  40.636  1.00 55.39           C  
ATOM   3315  CG  ASP B 204     -34.685  21.621  40.913  1.00 57.85           C  
ATOM   3316  OD1 ASP B 204     -34.285  21.563  42.095  1.00 58.86           O  
ATOM   3317  OD2 ASP B 204     -34.108  21.057  39.951  1.00 61.19           O  
ATOM   3318  N   ARG B 205     -34.886  24.816  39.012  1.00 48.07           N  
ATOM   3319  CA  ARG B 205     -33.854  25.397  38.191  1.00 47.13           C  
ATOM   3320  C   ARG B 205     -33.315  26.709  38.767  1.00 45.03           C  
ATOM   3321  O   ARG B 205     -32.109  26.961  38.742  1.00 45.06           O  
ATOM   3322  CB  ARG B 205     -34.383  25.615  36.760  1.00 51.54           C  
ATOM   3323  CG  ARG B 205     -34.469  24.325  35.926  1.00 57.22           C  
ATOM   3324  CD  ARG B 205     -34.798  24.580  34.445  1.00 61.31           C  
ATOM   3325  NE  ARG B 205     -34.462  23.438  33.577  1.00 64.45           N  
ATOM   3326  CZ  ARG B 205     -33.220  23.032  33.293  1.00 65.79           C  
ATOM   3327  NH1 ARG B 205     -32.165  23.660  33.802  1.00 64.96           N  
ATOM   3328  NH2 ARG B 205     -33.023  21.997  32.480  1.00 67.00           N  
ATOM   3329  N   ARG B 206     -34.196  27.529  39.318  1.00 41.75           N  
ATOM   3330  CA  ARG B 206     -33.772  28.812  39.835  1.00 42.82           C  
ATOM   3331  C   ARG B 206     -32.975  28.696  41.125  1.00 39.62           C  
ATOM   3332  O   ARG B 206     -32.016  29.445  41.325  1.00 39.63           O  
ATOM   3333  CB  ARG B 206     -34.994  29.723  40.036  1.00 43.86           C  
ATOM   3334  CG  ARG B 206     -35.822  29.889  38.752  1.00 50.51           C  
ATOM   3335  CD  ARG B 206     -37.130  30.643  39.010  1.00 52.28           C  
ATOM   3336  NE  ARG B 206     -36.892  31.993  39.503  1.00 56.65           N  
ATOM   3337  CZ  ARG B 206     -37.810  32.730  40.122  1.00 57.71           C  
ATOM   3338  NH1 ARG B 206     -39.019  32.233  40.320  1.00 59.23           N  
ATOM   3339  NH2 ARG B 206     -37.520  33.952  40.549  1.00 56.14           N  
ATOM   3340  N   VAL B 207     -33.359  27.779  41.999  1.00 40.01           N  
ATOM   3341  CA  VAL B 207     -32.627  27.636  43.263  1.00 39.66           C  
ATOM   3342  C   VAL B 207     -31.234  27.109  42.956  1.00 37.25           C  
ATOM   3343  O   VAL B 207     -30.258  27.577  43.532  1.00 36.91           O  
ATOM   3344  CB  VAL B 207     -33.343  26.697  44.280  1.00 40.84           C  
ATOM   3345  CG1 VAL B 207     -34.778  27.134  44.458  1.00 44.42           C  
ATOM   3346  CG2 VAL B 207     -33.297  25.248  43.828  1.00 44.40           C  
ATOM   3347  N   LYS B 208     -31.142  26.162  42.020  1.00 38.37           N  
ATOM   3348  CA  LYS B 208     -29.844  25.597  41.627  1.00 34.93           C  
ATOM   3349  C   LYS B 208     -28.998  26.668  40.985  1.00 34.91           C  
ATOM   3350  O   LYS B 208     -27.781  26.697  41.166  1.00 31.08           O  
ATOM   3351  CB  LYS B 208     -30.021  24.412  40.666  1.00 37.32           C  
ATOM   3352  CG  LYS B 208     -30.705  23.208  41.312  1.00 38.01           C  
ATOM   3353  CD  LYS B 208     -30.695  22.000  40.389  1.00 44.60           C  
ATOM   3354  CE  LYS B 208     -31.409  20.814  41.017  1.00 45.40           C  
ATOM   3355  NZ  LYS B 208     -30.947  20.575  42.410  1.00 51.52           N  
ATOM   3356  N   ALA B 209     -29.616  27.576  40.231  1.00 33.50           N  
ATOM   3357  CA  ALA B 209     -28.843  28.660  39.630  1.00 32.88           C  
ATOM   3358  C   ALA B 209     -28.355  29.646  40.707  1.00 32.30           C  
ATOM   3359  O   ALA B 209     -27.286  30.246  40.585  1.00 33.53           O  
ATOM   3360  CB  ALA B 209     -29.687  29.427  38.578  1.00 32.99           C  
ATOM   3361  N   THR B 210     -29.148  29.841  41.749  1.00 31.84           N  
ATOM   3362  CA  THR B 210     -28.742  30.757  42.807  1.00 34.18           C  
ATOM   3363  C   THR B 210     -27.567  30.115  43.587  1.00 32.71           C  
ATOM   3364  O   THR B 210     -26.579  30.760  43.896  1.00 29.37           O  
ATOM   3365  CB  THR B 210     -29.927  31.042  43.756  1.00 35.22           C  
ATOM   3366  OG1 THR B 210     -31.016  31.614  43.002  1.00 36.71           O  
ATOM   3367  CG2 THR B 210     -29.521  32.026  44.837  1.00 35.32           C  
ATOM   3368  N   ILE B 211     -27.695  28.831  43.861  1.00 33.48           N  
ATOM   3369  CA  ILE B 211     -26.649  28.108  44.575  1.00 33.97           C  
ATOM   3370  C   ILE B 211     -25.341  28.201  43.815  1.00 31.57           C  
ATOM   3371  O   ILE B 211     -24.296  28.519  44.400  1.00 32.65           O  
ATOM   3372  CB  ILE B 211     -27.042  26.644  44.772  1.00 33.99           C  
ATOM   3373  CG1 ILE B 211     -28.173  26.576  45.805  1.00 33.45           C  
ATOM   3374  CG2 ILE B 211     -25.808  25.820  45.209  1.00 29.74           C  
ATOM   3375  CD1 ILE B 211     -28.819  25.173  45.969  1.00 32.95           C  
ATOM   3376  N   GLU B 212     -25.405  27.971  42.504  1.00 29.87           N  
ATOM   3377  CA  GLU B 212     -24.240  28.034  41.641  1.00 30.27           C  
ATOM   3378  C   GLU B 212     -23.594  29.414  41.636  1.00 30.72           C  
ATOM   3379  O   GLU B 212     -22.378  29.513  41.642  1.00 28.56           O  
ATOM   3380  CB  GLU B 212     -24.588  27.628  40.194  1.00 31.02           C  
ATOM   3381  CG  GLU B 212     -23.398  27.773  39.251  1.00 32.92           C  
ATOM   3382  CD  GLU B 212     -22.194  26.896  39.670  1.00 30.09           C  
ATOM   3383  OE1 GLU B 212     -21.105  27.104  39.137  1.00 34.52           O  
ATOM   3384  OE2 GLU B 212     -22.357  26.019  40.532  1.00 34.07           O  
ATOM   3385  N   GLN B 213     -24.397  30.484  41.651  1.00 29.92           N  
ATOM   3386  CA  GLN B 213     -23.824  31.829  41.658  1.00 29.90           C  
ATOM   3387  C   GLN B 213     -23.084  32.084  42.974  1.00 28.45           C  
ATOM   3388  O   GLN B 213     -22.046  32.740  42.981  1.00 31.45           O  
ATOM   3389  CB  GLN B 213     -24.918  32.914  41.475  1.00 30.90           C  
ATOM   3390  CG  GLN B 213     -25.449  32.979  40.060  1.00 38.22           C  
ATOM   3391  CD  GLN B 213     -26.571  33.994  39.929  1.00 43.20           C  
ATOM   3392  OE1 GLN B 213     -26.338  35.207  39.935  1.00 47.11           O  
ATOM   3393  NE2 GLN B 213     -27.791  33.502  39.835  1.00 42.08           N  
ATOM   3394  N   PHE B 214     -23.648  31.627  44.079  1.00 29.93           N  
ATOM   3395  CA  PHE B 214     -22.979  31.798  45.371  1.00 32.30           C  
ATOM   3396  C   PHE B 214     -21.655  31.011  45.348  1.00 32.43           C  
ATOM   3397  O   PHE B 214     -20.622  31.506  45.820  1.00 33.47           O  
ATOM   3398  CB  PHE B 214     -23.867  31.308  46.530  1.00 27.48           C  
ATOM   3399  CG  PHE B 214     -24.927  32.312  46.949  1.00 32.59           C  
ATOM   3400  CD1 PHE B 214     -26.237  31.915  47.162  1.00 31.65           C  
ATOM   3401  CD2 PHE B 214     -24.602  33.633  47.149  1.00 33.20           C  
ATOM   3402  CE1 PHE B 214     -27.207  32.835  47.575  1.00 35.08           C  
ATOM   3403  CE2 PHE B 214     -25.578  34.565  47.562  1.00 32.12           C  
ATOM   3404  CZ  PHE B 214     -26.859  34.166  47.773  1.00 32.73           C  
ATOM   3405  N   MET B 215     -21.679  29.798  44.796  1.00 32.55           N  
ATOM   3406  CA  MET B 215     -20.448  28.994  44.733  1.00 30.97           C  
ATOM   3407  C   MET B 215     -19.362  29.677  43.914  1.00 32.98           C  
ATOM   3408  O   MET B 215     -18.174  29.629  44.274  1.00 29.92           O  
ATOM   3409  CB  MET B 215     -20.752  27.602  44.177  1.00 30.50           C  
ATOM   3410  CG  MET B 215     -21.493  26.690  45.141  1.00 34.50           C  
ATOM   3411  SD  MET B 215     -20.573  26.372  46.711  1.00 37.45           S  
ATOM   3412  CE  MET B 215     -19.136  25.714  46.022  1.00 33.82           C  
ATOM   3413  N   LYS B 216     -19.746  30.352  42.820  1.00 29.24           N  
ATOM   3414  CA  LYS B 216     -18.756  31.034  42.009  1.00 30.64           C  
ATOM   3415  C   LYS B 216     -18.177  32.211  42.780  1.00 30.54           C  
ATOM   3416  O   LYS B 216     -17.021  32.558  42.599  1.00 32.49           O  
ATOM   3417  CB  LYS B 216     -19.334  31.520  40.662  1.00 32.90           C  
ATOM   3418  CG  LYS B 216     -19.599  30.386  39.655  1.00 38.41           C  
ATOM   3419  CD  LYS B 216     -19.689  30.942  38.221  1.00 42.59           C  
ATOM   3420  CE  LYS B 216     -19.760  29.828  37.151  1.00 46.15           C  
ATOM   3421  NZ  LYS B 216     -21.048  29.046  37.116  1.00 42.82           N  
ATOM   3422  N   ILE B 217     -18.984  32.830  43.626  1.00 32.86           N  
ATOM   3423  CA  ILE B 217     -18.487  33.934  44.419  1.00 33.69           C  
ATOM   3424  C   ILE B 217     -17.452  33.381  45.409  1.00 30.55           C  
ATOM   3425  O   ILE B 217     -16.394  33.953  45.567  1.00 31.47           O  
ATOM   3426  CB  ILE B 217     -19.601  34.615  45.233  1.00 34.32           C  
ATOM   3427  CG1 ILE B 217     -20.550  35.392  44.298  1.00 36.81           C  
ATOM   3428  CG2 ILE B 217     -18.966  35.613  46.196  1.00 34.58           C  
ATOM   3429  CD1 ILE B 217     -19.824  36.506  43.541  1.00 39.69           C  
ATOM   3430  N   LEU B 218     -17.792  32.296  46.093  1.00 30.48           N  
ATOM   3431  CA  LEU B 218     -16.836  31.684  47.041  1.00 31.72           C  
ATOM   3432  C   LEU B 218     -15.530  31.362  46.329  1.00 31.80           C  
ATOM   3433  O   LEU B 218     -14.451  31.624  46.858  1.00 33.98           O  
ATOM   3434  CB  LEU B 218     -17.428  30.414  47.678  1.00 31.82           C  
ATOM   3435  CG  LEU B 218     -18.564  30.518  48.708  1.00 28.17           C  
ATOM   3436  CD1 LEU B 218     -18.890  29.149  49.275  1.00 30.92           C  
ATOM   3437  CD2 LEU B 218     -18.212  31.461  49.855  1.00 30.30           C  
ATOM   3438  N   GLU B 219     -15.612  30.821  45.114  1.00 32.59           N  
ATOM   3439  CA  GLU B 219     -14.414  30.473  44.350  1.00 32.71           C  
ATOM   3440  C   GLU B 219     -13.609  31.715  44.017  1.00 34.36           C  
ATOM   3441  O   GLU B 219     -12.376  31.686  43.993  1.00 32.65           O  
ATOM   3442  CB  GLU B 219     -14.776  29.711  43.066  1.00 34.67           C  
ATOM   3443  CG  GLU B 219     -15.336  28.327  43.331  1.00 34.55           C  
ATOM   3444  CD  GLU B 219     -15.762  27.594  42.054  1.00 39.35           C  
ATOM   3445  OE1 GLU B 219     -16.392  28.230  41.181  1.00 40.40           O  
ATOM   3446  OE2 GLU B 219     -15.479  26.379  41.921  1.00 33.95           O  
ATOM   3447  N   GLU B 220     -14.299  32.825  43.785  1.00 32.39           N  
ATOM   3448  CA  GLU B 220     -13.572  34.039  43.488  1.00 33.89           C  
ATOM   3449  C   GLU B 220     -12.923  34.589  44.777  1.00 30.33           C  
ATOM   3450  O   GLU B 220     -11.789  35.053  44.719  1.00 34.50           O  
ATOM   3451  CB  GLU B 220     -14.505  35.082  42.845  1.00 39.70           C  
ATOM   3452  CG  GLU B 220     -13.812  36.397  42.544  1.00 46.99           C  
ATOM   3453  CD  GLU B 220     -14.503  37.213  41.442  1.00 50.62           C  
ATOM   3454  OE1 GLU B 220     -15.693  36.952  41.154  1.00 53.15           O  
ATOM   3455  OE2 GLU B 220     -13.848  38.124  40.877  1.00 54.82           O  
ATOM   3456  N   ILE B 221     -13.616  34.527  45.914  1.00 30.65           N  
ATOM   3457  CA  ILE B 221     -13.075  35.007  47.191  1.00 30.74           C  
ATOM   3458  C   ILE B 221     -11.838  34.151  47.533  1.00 33.79           C  
ATOM   3459  O   ILE B 221     -10.849  34.662  48.064  1.00 31.79           O  
ATOM   3460  CB  ILE B 221     -14.113  34.899  48.344  1.00 30.90           C  
ATOM   3461  CG1 ILE B 221     -15.218  35.940  48.162  1.00 31.91           C  
ATOM   3462  CG2 ILE B 221     -13.444  35.134  49.691  1.00 32.38           C  
ATOM   3463  CD1 ILE B 221     -16.492  35.596  48.905  1.00 31.70           C  
ATOM   3464  N   ASP B 222     -11.901  32.865  47.192  1.00 31.77           N  
ATOM   3465  CA  ASP B 222     -10.794  31.930  47.431  1.00 33.33           C  
ATOM   3466  C   ASP B 222      -9.517  32.181  46.632  1.00 34.35           C  
ATOM   3467  O   ASP B 222      -8.510  31.497  46.842  1.00 36.16           O  
ATOM   3468  CB  ASP B 222     -11.256  30.497  47.163  1.00 33.66           C  
ATOM   3469  CG  ASP B 222     -12.342  30.052  48.112  1.00 34.76           C  
ATOM   3470  OD1 ASP B 222     -12.477  30.695  49.186  1.00 35.53           O  
ATOM   3471  OD2 ASP B 222     -13.048  29.047  47.786  1.00 34.00           O  
ATOM   3472  N   THR B 223      -9.536  33.129  45.699  1.00 35.39           N  
ATOM   3473  CA  THR B 223      -8.325  33.427  44.932  1.00 35.40           C  
ATOM   3474  C   THR B 223      -7.530  34.547  45.629  1.00 36.20           C  
ATOM   3475  O   THR B 223      -6.420  34.861  45.231  1.00 37.50           O  
ATOM   3476  CB  THR B 223      -8.636  33.916  43.507  1.00 38.98           C  
ATOM   3477  OG1 THR B 223      -9.194  35.237  43.579  1.00 37.19           O  
ATOM   3478  CG2 THR B 223      -9.632  32.938  42.798  1.00 36.08           C  
ATOM   3479  N   LEU B 224      -8.100  35.139  46.668  1.00 35.41           N  
ATOM   3480  CA  LEU B 224      -7.418  36.212  47.368  1.00 37.14           C  
ATOM   3481  C   LEU B 224      -6.393  35.706  48.381  1.00 38.26           C  
ATOM   3482  O   LEU B 224      -6.591  34.697  49.049  1.00 38.26           O  
ATOM   3483  CB  LEU B 224      -8.425  37.084  48.099  1.00 37.41           C  
ATOM   3484  CG  LEU B 224      -9.428  37.878  47.254  1.00 36.43           C  
ATOM   3485  CD1 LEU B 224     -10.462  38.479  48.199  1.00 39.84           C  
ATOM   3486  CD2 LEU B 224      -8.716  38.966  46.449  1.00 40.83           C  
ATOM   3487  N   ILE B 225      -5.284  36.416  48.470  1.00 39.89           N  
ATOM   3488  CA  ILE B 225      -4.268  36.095  49.449  1.00 40.10           C  
ATOM   3489  C   ILE B 225      -4.110  37.371  50.244  1.00 39.92           C  
ATOM   3490  O   ILE B 225      -3.670  38.406  49.717  1.00 39.53           O  
ATOM   3491  CB  ILE B 225      -2.947  35.717  48.801  1.00 40.44           C  
ATOM   3492  CG1 ILE B 225      -3.068  34.326  48.179  1.00 42.41           C  
ATOM   3493  CG2 ILE B 225      -1.831  35.724  49.859  1.00 41.54           C  
ATOM   3494  CD1 ILE B 225      -3.455  33.241  49.202  1.00 37.84           C  
ATOM   3495  N   LEU B 226      -4.501  37.302  51.511  1.00 40.73           N  
ATOM   3496  CA  LEU B 226      -4.433  38.453  52.387  1.00 42.11           C  
ATOM   3497  C   LEU B 226      -3.457  38.279  53.553  1.00 43.64           C  
ATOM   3498  O   LEU B 226      -3.696  37.496  54.466  1.00 43.54           O  
ATOM   3499  CB  LEU B 226      -5.823  38.767  52.930  1.00 38.91           C  
ATOM   3500  CG  LEU B 226      -6.896  39.051  51.863  1.00 38.95           C  
ATOM   3501  CD1 LEU B 226      -8.236  39.249  52.548  1.00 34.78           C  
ATOM   3502  CD2 LEU B 226      -6.510  40.302  51.049  1.00 36.54           C  
ATOM   3503  N   PRO B 227      -2.367  39.051  53.543  1.00 45.44           N  
ATOM   3504  CA  PRO B 227      -1.315  39.048  54.558  1.00 46.73           C  
ATOM   3505  C   PRO B 227      -1.917  39.151  55.938  1.00 47.85           C  
ATOM   3506  O   PRO B 227      -3.035  39.648  56.097  1.00 46.76           O  
ATOM   3507  CB  PRO B 227      -0.507  40.286  54.206  1.00 46.77           C  
ATOM   3508  CG  PRO B 227      -0.616  40.336  52.739  1.00 47.55           C  
ATOM   3509  CD  PRO B 227      -2.079  40.059  52.510  1.00 46.52           C  
ATOM   3510  N   GLU B 228      -1.168  38.714  56.950  1.00 48.11           N  
ATOM   3511  CA  GLU B 228      -1.681  38.780  58.313  1.00 50.08           C  
ATOM   3512  C   GLU B 228      -1.935  40.220  58.774  1.00 47.46           C  
ATOM   3513  O   GLU B 228      -2.826  40.465  59.578  1.00 47.68           O  
ATOM   3514  CB  GLU B 228      -0.714  38.077  59.289  1.00 53.79           C  
ATOM   3515  CG  GLU B 228      -0.887  36.558  59.333  1.00 60.20           C  
ATOM   3516  CD  GLU B 228       0.030  35.872  60.340  1.00 62.67           C  
ATOM   3517  OE1 GLU B 228       0.119  36.352  61.491  1.00 64.36           O  
ATOM   3518  OE2 GLU B 228       0.652  34.844  59.982  1.00 65.20           O  
ATOM   3519  N   ASN B 229      -1.154  41.161  58.265  1.00 47.03           N  
ATOM   3520  CA  ASN B 229      -1.306  42.561  58.657  1.00 48.56           C  
ATOM   3521  C   ASN B 229      -2.476  43.309  57.996  1.00 47.83           C  
ATOM   3522  O   ASN B 229      -2.760  44.449  58.364  1.00 45.74           O  
ATOM   3523  CB  ASN B 229       0.000  43.332  58.427  1.00 49.03           C  
ATOM   3524  CG  ASN B 229       0.451  43.304  56.994  1.00 51.62           C  
ATOM   3525  OD1 ASN B 229       0.653  44.352  56.375  1.00 53.80           O  
ATOM   3526  ND2 ASN B 229       0.628  42.106  56.450  1.00 53.72           N  
ATOM   3527  N   PHE B 230      -3.145  42.672  57.028  1.00 46.52           N  
ATOM   3528  CA  PHE B 230      -4.317  43.274  56.372  1.00 44.06           C  
ATOM   3529  C   PHE B 230      -5.473  42.741  57.169  1.00 43.31           C  
ATOM   3530  O   PHE B 230      -6.270  41.932  56.669  1.00 43.63           O  
ATOM   3531  CB  PHE B 230      -4.477  42.799  54.931  1.00 42.69           C  
ATOM   3532  CG  PHE B 230      -3.582  43.476  53.945  1.00 43.55           C  
ATOM   3533  CD1 PHE B 230      -3.785  43.288  52.583  1.00 43.42           C  
ATOM   3534  CD2 PHE B 230      -2.518  44.272  54.352  1.00 44.01           C  
ATOM   3535  CE1 PHE B 230      -2.955  43.870  51.647  1.00 41.59           C  
ATOM   3536  CE2 PHE B 230      -1.684  44.855  53.416  1.00 42.53           C  
ATOM   3537  CZ  PHE B 230      -1.901  44.654  52.059  1.00 42.39           C  
ATOM   3538  N   LYS B 231      -5.548  43.161  58.426  1.00 41.35           N  
ATOM   3539  CA  LYS B 231      -6.592  42.712  59.335  1.00 40.58           C  
ATOM   3540  C   LYS B 231      -7.995  43.042  58.851  1.00 40.37           C  
ATOM   3541  O   LYS B 231      -8.896  42.182  58.865  1.00 37.97           O  
ATOM   3542  CB  LYS B 231      -6.367  43.311  60.751  1.00 40.45           C  
ATOM   3543  N   ASP B 232      -8.188  44.295  58.444  1.00 39.13           N  
ATOM   3544  CA  ASP B 232      -9.488  44.732  57.959  1.00 39.65           C  
ATOM   3545  C   ASP B 232      -9.912  43.913  56.742  1.00 36.30           C  
ATOM   3546  O   ASP B 232     -11.053  43.492  56.678  1.00 35.24           O  
ATOM   3547  CB  ASP B 232      -9.462  46.220  57.615  1.00 42.03           C  
ATOM   3548  CG  ASP B 232      -9.316  47.106  58.854  1.00 46.01           C  
ATOM   3549  OD1 ASP B 232      -9.407  46.573  59.998  1.00 44.22           O  
ATOM   3550  OD2 ASP B 232      -9.126  48.336  58.673  1.00 45.01           O  
ATOM   3551  N   SER B 233      -8.993  43.678  55.811  1.00 37.07           N  
ATOM   3552  CA  SER B 233      -9.289  42.883  54.611  1.00 37.80           C  
ATOM   3553  C   SER B 233      -9.636  41.447  55.025  1.00 37.86           C  
ATOM   3554  O   SER B 233     -10.606  40.864  54.541  1.00 33.37           O  
ATOM   3555  CB  SER B 233      -8.093  42.861  53.657  1.00 36.99           C  
ATOM   3556  OG  SER B 233      -7.991  44.044  52.897  1.00 46.97           O  
ATOM   3557  N   ARG B 234      -8.841  40.866  55.927  1.00 38.68           N  
ATOM   3558  CA  ARG B 234      -9.130  39.508  56.396  1.00 36.01           C  
ATOM   3559  C   ARG B 234     -10.489  39.392  57.074  1.00 35.27           C  
ATOM   3560  O   ARG B 234     -11.223  38.419  56.873  1.00 33.25           O  
ATOM   3561  CB  ARG B 234      -8.045  39.020  57.361  1.00 34.98           C  
ATOM   3562  CG  ARG B 234      -6.775  38.641  56.672  1.00 35.99           C  
ATOM   3563  CD  ARG B 234      -5.914  37.768  57.599  1.00 38.89           C  
ATOM   3564  NE  ARG B 234      -4.781  37.209  56.873  1.00 42.13           N  
ATOM   3565  CZ  ARG B 234      -4.085  36.153  57.290  1.00 42.50           C  
ATOM   3566  NH1 ARG B 234      -4.426  35.557  58.428  1.00 43.71           N  
ATOM   3567  NH2 ARG B 234      -3.056  35.705  56.576  1.00 39.19           N  
ATOM   3568  N   LEU B 235     -10.844  40.377  57.887  1.00 33.62           N  
ATOM   3569  CA  LEU B 235     -12.137  40.353  58.548  1.00 34.43           C  
ATOM   3570  C   LEU B 235     -13.256  40.522  57.528  1.00 34.51           C  
ATOM   3571  O   LEU B 235     -14.337  39.941  57.665  1.00 32.91           O  
ATOM   3572  CB  LEU B 235     -12.245  41.477  59.592  1.00 38.70           C  
ATOM   3573  CG  LEU B 235     -13.637  41.676  60.203  1.00 43.94           C  
ATOM   3574  CD1 LEU B 235     -14.088  40.393  60.910  1.00 47.22           C  
ATOM   3575  CD2 LEU B 235     -13.615  42.857  61.191  1.00 46.16           C  
ATOM   3576  N   LYS B 236     -13.014  41.340  56.519  1.00 35.16           N  
ATOM   3577  CA  LYS B 236     -14.051  41.535  55.513  1.00 37.21           C  
ATOM   3578  C   LYS B 236     -14.255  40.211  54.758  1.00 35.21           C  
ATOM   3579  O   LYS B 236     -15.380  39.787  54.551  1.00 32.89           O  
ATOM   3580  CB  LYS B 236     -13.652  42.655  54.560  1.00 40.02           C  
ATOM   3581  CG  LYS B 236     -14.792  43.132  53.653  1.00 41.52           C  
ATOM   3582  CD  LYS B 236     -14.329  44.322  52.807  1.00 44.64           C  
ATOM   3583  CE  LYS B 236     -15.491  45.215  52.373  1.00 49.00           C  
ATOM   3584  NZ  LYS B 236     -16.269  45.746  53.547  1.00 50.37           N  
ATOM   3585  N   ARG B 237     -13.162  39.571  54.359  1.00 35.03           N  
ATOM   3586  CA  ARG B 237     -13.271  38.291  53.677  1.00 36.25           C  
ATOM   3587  C   ARG B 237     -14.054  37.275  54.507  1.00 36.71           C  
ATOM   3588  O   ARG B 237     -14.994  36.650  53.998  1.00 36.91           O  
ATOM   3589  CB  ARG B 237     -11.886  37.730  53.339  1.00 34.55           C  
ATOM   3590  CG  ARG B 237     -11.954  36.345  52.687  1.00 33.77           C  
ATOM   3591  CD  ARG B 237     -10.622  35.927  52.142  1.00 34.05           C  
ATOM   3592  NE  ARG B 237      -9.649  35.722  53.218  1.00 32.87           N  
ATOM   3593  CZ  ARG B 237      -8.374  35.450  53.010  1.00 30.58           C  
ATOM   3594  NH1 ARG B 237      -7.915  35.347  51.776  1.00 34.10           N  
ATOM   3595  NH2 ARG B 237      -7.539  35.319  54.047  1.00 35.61           N  
ATOM   3596  N   LYS B 238     -13.709  37.119  55.792  1.00 36.52           N  
ATOM   3597  CA  LYS B 238     -14.415  36.152  56.650  1.00 36.94           C  
ATOM   3598  C   LYS B 238     -15.899  36.459  56.761  1.00 37.31           C  
ATOM   3599  O   LYS B 238     -16.746  35.554  56.685  1.00 37.63           O  
ATOM   3600  CB  LYS B 238     -13.810  36.131  58.060  1.00 39.19           C  
ATOM   3601  CG  LYS B 238     -14.314  34.998  58.960  1.00 43.90           C  
ATOM   3602  CD  LYS B 238     -13.538  34.983  60.307  1.00 49.05           C  
ATOM   3603  CE  LYS B 238     -12.451  33.869  60.355  1.00 51.16           C  
ATOM   3604  NZ  LYS B 238     -11.568  33.812  59.137  1.00 49.53           N  
ATOM   3605  N   GLY B 239     -16.222  37.730  56.970  1.00 34.78           N  
ATOM   3606  CA  GLY B 239     -17.620  38.107  57.080  1.00 35.34           C  
ATOM   3607  C   GLY B 239     -18.419  37.777  55.813  1.00 32.31           C  
ATOM   3608  O   GLY B 239     -19.545  37.276  55.888  1.00 35.16           O  
ATOM   3609  N   LEU B 240     -17.824  38.033  54.656  1.00 33.47           N  
ATOM   3610  CA  LEU B 240     -18.510  37.782  53.379  1.00 33.49           C  
ATOM   3611  C   LEU B 240     -18.737  36.262  53.139  1.00 34.06           C  
ATOM   3612  O   LEU B 240     -19.831  35.815  52.746  1.00 31.66           O  
ATOM   3613  CB  LEU B 240     -17.685  38.413  52.250  1.00 34.11           C  
ATOM   3614  CG  LEU B 240     -18.321  38.395  50.853  1.00 33.94           C  
ATOM   3615  CD1 LEU B 240     -19.742  38.914  50.949  1.00 36.43           C  
ATOM   3616  CD2 LEU B 240     -17.507  39.227  49.887  1.00 35.98           C  
ATOM   3617  N   VAL B 241     -17.699  35.467  53.400  1.00 31.08           N  
ATOM   3618  CA  VAL B 241     -17.811  34.015  53.236  1.00 32.83           C  
ATOM   3619  C   VAL B 241     -18.925  33.485  54.128  1.00 31.22           C  
ATOM   3620  O   VAL B 241     -19.796  32.740  53.673  1.00 32.74           O  
ATOM   3621  CB  VAL B 241     -16.439  33.316  53.553  1.00 30.85           C  
ATOM   3622  CG1 VAL B 241     -16.638  31.782  53.615  1.00 30.13           C  
ATOM   3623  CG2 VAL B 241     -15.400  33.666  52.481  1.00 29.65           C  
ATOM   3624  N   LYS B 242     -18.942  33.889  55.403  1.00 33.07           N  
ATOM   3625  CA  LYS B 242     -19.992  33.454  56.319  1.00 34.94           C  
ATOM   3626  C   LYS B 242     -21.384  33.890  55.833  1.00 34.13           C  
ATOM   3627  O   LYS B 242     -22.335  33.133  55.936  1.00 34.98           O  
ATOM   3628  CB  LYS B 242     -19.756  33.992  57.739  1.00 37.44           C  
ATOM   3629  CG  LYS B 242     -18.437  33.523  58.373  1.00 44.45           C  
ATOM   3630  CD  LYS B 242     -18.399  32.014  58.613  1.00 49.06           C  
ATOM   3631  CE  LYS B 242     -17.012  31.558  59.096  1.00 52.86           C  
ATOM   3632  NZ  LYS B 242     -17.043  30.340  59.979  1.00 55.13           N  
ATOM   3633  N   LYS B 243     -21.504  35.096  55.294  1.00 35.63           N  
ATOM   3634  CA  LYS B 243     -22.820  35.538  54.799  1.00 34.82           C  
ATOM   3635  C   LYS B 243     -23.223  34.637  53.619  1.00 31.82           C  
ATOM   3636  O   LYS B 243     -24.359  34.152  53.542  1.00 32.86           O  
ATOM   3637  CB  LYS B 243     -22.753  37.003  54.358  1.00 38.12           C  
ATOM   3638  CG  LYS B 243     -23.985  37.470  53.607  1.00 46.30           C  
ATOM   3639  CD  LYS B 243     -23.937  38.981  53.309  1.00 49.13           C  
ATOM   3640  CE  LYS B 243     -24.648  39.770  54.398  1.00 51.64           C  
ATOM   3641  NZ  LYS B 243     -26.082  39.324  54.536  1.00 53.81           N  
ATOM   3642  N   VAL B 244     -22.296  34.406  52.698  1.00 33.25           N  
ATOM   3643  CA  VAL B 244     -22.614  33.545  51.561  1.00 33.59           C  
ATOM   3644  C   VAL B 244     -22.999  32.152  52.043  1.00 35.28           C  
ATOM   3645  O   VAL B 244     -23.980  31.563  51.570  1.00 33.42           O  
ATOM   3646  CB  VAL B 244     -21.452  33.422  50.582  1.00 33.38           C  
ATOM   3647  CG1 VAL B 244     -21.832  32.401  49.470  1.00 32.77           C  
ATOM   3648  CG2 VAL B 244     -21.093  34.809  49.995  1.00 35.32           C  
ATOM   3649  N   GLN B 245     -22.247  31.606  52.999  1.00 32.78           N  
ATOM   3650  CA  GLN B 245     -22.587  30.288  53.494  1.00 34.28           C  
ATOM   3651  C   GLN B 245     -23.966  30.274  54.159  1.00 33.55           C  
ATOM   3652  O   GLN B 245     -24.718  29.291  54.056  1.00 35.70           O  
ATOM   3653  CB  GLN B 245     -21.483  29.789  54.443  1.00 33.62           C  
ATOM   3654  CG  GLN B 245     -20.197  29.543  53.678  1.00 32.66           C  
ATOM   3655  CD  GLN B 245     -19.102  28.939  54.553  1.00 34.45           C  
ATOM   3656  OE1 GLN B 245     -18.993  29.296  55.719  1.00 33.41           O  
ATOM   3657  NE2 GLN B 245     -18.277  28.044  53.979  1.00 30.85           N  
ATOM   3658  N   ALA B 246     -24.336  31.356  54.825  1.00 34.15           N  
ATOM   3659  CA  ALA B 246     -25.660  31.355  55.440  1.00 35.55           C  
ATOM   3660  C   ALA B 246     -26.720  31.423  54.323  1.00 35.58           C  
ATOM   3661  O   ALA B 246     -27.779  30.814  54.446  1.00 37.14           O  
ATOM   3662  CB  ALA B 246     -25.819  32.522  56.433  1.00 36.83           C  
ATOM   3663  N   PHE B 247     -26.440  32.138  53.235  1.00 36.44           N  
ATOM   3664  CA  PHE B 247     -27.414  32.173  52.119  1.00 36.24           C  
ATOM   3665  C   PHE B 247     -27.505  30.762  51.490  1.00 34.95           C  
ATOM   3666  O   PHE B 247     -28.583  30.280  51.135  1.00 35.03           O  
ATOM   3667  CB  PHE B 247     -26.978  33.184  51.069  1.00 36.94           C  
ATOM   3668  CG  PHE B 247     -27.244  34.601  51.453  1.00 37.92           C  
ATOM   3669  CD1 PHE B 247     -26.309  35.587  51.190  1.00 36.04           C  
ATOM   3670  CD2 PHE B 247     -28.461  34.960  52.041  1.00 40.07           C  
ATOM   3671  CE1 PHE B 247     -26.574  36.926  51.504  1.00 40.01           C  
ATOM   3672  CE2 PHE B 247     -28.731  36.290  52.359  1.00 40.01           C  
ATOM   3673  CZ  PHE B 247     -27.779  37.275  52.085  1.00 38.43           C  
ATOM   3674  N   LEU B 248     -26.365  30.089  51.372  1.00 32.78           N  
ATOM   3675  CA  LEU B 248     -26.377  28.737  50.833  1.00 33.28           C  
ATOM   3676  C   LEU B 248     -27.241  27.818  51.662  1.00 33.48           C  
ATOM   3677  O   LEU B 248     -27.982  26.980  51.104  1.00 34.46           O  
ATOM   3678  CB  LEU B 248     -24.958  28.181  50.711  1.00 31.91           C  
ATOM   3679  CG  LEU B 248     -24.274  28.631  49.429  1.00 32.44           C  
ATOM   3680  CD1 LEU B 248     -22.788  28.282  49.504  1.00 33.86           C  
ATOM   3681  CD2 LEU B 248     -24.962  27.936  48.196  1.00 28.15           C  
ATOM   3682  N   ALA B 249     -27.169  27.954  52.994  1.00 33.03           N  
ATOM   3683  CA  ALA B 249     -27.985  27.144  53.882  1.00 33.71           C  
ATOM   3684  C   ALA B 249     -29.487  27.425  53.643  1.00 34.15           C  
ATOM   3685  O   ALA B 249     -30.304  26.522  53.695  1.00 34.34           O  
ATOM   3686  CB  ALA B 249     -27.610  27.418  55.378  1.00 33.75           C  
ATOM   3687  N   GLU B 250     -29.854  28.670  53.396  1.00 33.58           N  
ATOM   3688  CA  GLU B 250     -31.263  28.967  53.107  1.00 35.63           C  
ATOM   3689  C   GLU B 250     -31.668  28.352  51.763  1.00 36.17           C  
ATOM   3690  O   GLU B 250     -32.817  27.891  51.592  1.00 38.20           O  
ATOM   3691  CB  GLU B 250     -31.476  30.473  53.062  1.00 37.77           C  
ATOM   3692  CG  GLU B 250     -31.522  31.111  54.433  1.00 44.67           C  
ATOM   3693  CD  GLU B 250     -31.453  32.612  54.356  1.00 51.01           C  
ATOM   3694  OE1 GLU B 250     -32.234  33.200  53.570  1.00 53.94           O  
ATOM   3695  OE2 GLU B 250     -30.619  33.206  55.076  1.00 53.04           O  
ATOM   3696  N   CYS B 251     -30.740  28.344  50.803  1.00 36.26           N  
ATOM   3697  CA  CYS B 251     -31.046  27.747  49.511  1.00 36.87           C  
ATOM   3698  C   CYS B 251     -31.310  26.265  49.714  1.00 37.38           C  
ATOM   3699  O   CYS B 251     -32.200  25.683  49.093  1.00 34.20           O  
ATOM   3700  CB  CYS B 251     -29.895  27.909  48.516  1.00 37.06           C  
ATOM   3701  SG  CYS B 251     -29.595  29.592  47.914  1.00 38.01           S  
ATOM   3702  N   ASP B 252     -30.512  25.639  50.572  1.00 36.73           N  
ATOM   3703  CA  ASP B 252     -30.682  24.215  50.811  1.00 38.94           C  
ATOM   3704  C   ASP B 252     -32.042  23.945  51.468  1.00 38.53           C  
ATOM   3705  O   ASP B 252     -32.687  22.930  51.214  1.00 39.11           O  
ATOM   3706  CB  ASP B 252     -29.541  23.681  51.695  1.00 40.34           C  
ATOM   3707  CG  ASP B 252     -28.180  23.681  50.986  1.00 42.42           C  
ATOM   3708  OD1 ASP B 252     -28.111  23.724  49.734  1.00 44.09           O  
ATOM   3709  OD2 ASP B 252     -27.156  23.618  51.702  1.00 44.86           O  
ATOM   3710  N   THR B 253     -32.478  24.863  52.313  1.00 38.22           N  
ATOM   3711  CA  THR B 253     -33.765  24.714  52.964  1.00 42.57           C  
ATOM   3712  C   THR B 253     -34.872  24.753  51.880  1.00 42.62           C  
ATOM   3713  O   THR B 253     -35.860  24.036  51.971  1.00 43.44           O  
ATOM   3714  CB  THR B 253     -33.942  25.828  54.019  1.00 42.06           C  
ATOM   3715  OG1 THR B 253     -33.056  25.560  55.117  1.00 42.86           O  
ATOM   3716  CG2 THR B 253     -35.364  25.885  54.531  1.00 42.91           C  
ATOM   3717  N   VAL B 254     -34.676  25.576  50.856  1.00 41.68           N  
ATOM   3718  CA  VAL B 254     -35.636  25.670  49.751  1.00 43.63           C  
ATOM   3719  C   VAL B 254     -35.609  24.354  48.969  1.00 43.41           C  
ATOM   3720  O   VAL B 254     -36.644  23.800  48.637  1.00 42.03           O  
ATOM   3721  CB  VAL B 254     -35.273  26.800  48.795  1.00 42.70           C  
ATOM   3722  CG1 VAL B 254     -36.221  26.803  47.595  1.00 43.97           C  
ATOM   3723  CG2 VAL B 254     -35.315  28.135  49.539  1.00 45.52           C  
ATOM   3724  N   GLU B 255     -34.419  23.846  48.676  1.00 44.58           N  
ATOM   3725  CA  GLU B 255     -34.339  22.582  47.965  1.00 47.69           C  
ATOM   3726  C   GLU B 255     -35.036  21.469  48.749  1.00 48.98           C  
ATOM   3727  O   GLU B 255     -35.502  20.506  48.158  1.00 49.33           O  
ATOM   3728  CB  GLU B 255     -32.891  22.198  47.694  1.00 48.80           C  
ATOM   3729  CG  GLU B 255     -32.282  22.976  46.569  1.00 51.28           C  
ATOM   3730  CD  GLU B 255     -31.283  22.155  45.795  1.00 55.84           C  
ATOM   3731  OE1 GLU B 255     -30.267  21.734  46.396  1.00 56.23           O  
ATOM   3732  OE2 GLU B 255     -31.516  21.928  44.584  1.00 57.33           O  
ATOM   3733  N   GLN B 256     -35.123  21.615  50.072  1.00 50.96           N  
ATOM   3734  CA  GLN B 256     -35.788  20.628  50.938  1.00 52.15           C  
ATOM   3735  C   GLN B 256     -37.322  20.724  50.918  1.00 51.94           C  
ATOM   3736  O   GLN B 256     -38.014  19.842  51.413  1.00 51.58           O  
ATOM   3737  CB  GLN B 256     -35.334  20.802  52.395  1.00 54.34           C  
ATOM   3738  CG  GLN B 256     -33.847  20.555  52.640  1.00 57.02           C  
ATOM   3739  CD  GLN B 256     -33.463  20.692  54.113  1.00 58.66           C  
ATOM   3740  OE1 GLN B 256     -34.035  21.505  54.847  1.00 58.88           O  
ATOM   3741  NE2 GLN B 256     -32.480  19.907  54.544  1.00 59.32           N  
ATOM   3742  N   ASN B 257     -37.843  21.819  50.389  1.00 51.61           N  
ATOM   3743  CA  ASN B 257     -39.279  22.021  50.338  1.00 53.23           C  
ATOM   3744  C   ASN B 257     -39.855  21.833  48.924  1.00 54.08           C  
ATOM   3745  O   ASN B 257     -41.073  21.910  48.741  1.00 54.04           O  
ATOM   3746  CB  ASN B 257     -39.617  23.427  50.858  1.00 52.04           C  
ATOM   3747  CG  ASN B 257     -39.726  23.485  52.384  1.00 53.64           C  
ATOM   3748  OD1 ASN B 257     -40.815  23.337  52.939  1.00 52.86           O  
ATOM   3749  ND2 ASN B 257     -38.597  23.691  53.062  1.00 50.08           N  
ATOM   3750  N   ILE B 258     -38.994  21.596  47.933  1.00 53.41           N  
ATOM   3751  CA  ILE B 258     -39.475  21.417  46.562  1.00 55.01           C  
ATOM   3752  C   ILE B 258     -38.999  20.094  45.975  1.00 56.69           C  
ATOM   3753  O   ILE B 258     -37.982  19.540  46.401  1.00 55.99           O  
ATOM   3754  CB  ILE B 258     -39.046  22.593  45.631  1.00 55.22           C  
ATOM   3755  CG1 ILE B 258     -37.552  22.538  45.340  1.00 54.71           C  
ATOM   3756  CG2 ILE B 258     -39.385  23.927  46.283  1.00 55.11           C  
ATOM   3757  CD1 ILE B 258     -37.098  23.617  44.371  1.00 55.32           C  
ATOM   3758  N   CYS B 259     -39.744  19.595  44.994  1.00 58.76           N  
ATOM   3759  CA  CYS B 259     -39.460  18.309  44.371  1.00 61.21           C  
ATOM   3760  C   CYS B 259     -39.420  17.256  45.480  1.00 64.45           C  
ATOM   3761  O   CYS B 259     -38.684  16.271  45.388  1.00 64.35           O  
ATOM   3762  CB  CYS B 259     -38.126  18.334  43.636  1.00 61.45           C  
ATOM   3763  SG  CYS B 259     -37.910  19.676  42.419  1.00 62.31           S  
ATOM   3764  N   GLN B 260     -40.216  17.494  46.524  1.00 66.73           N  
ATOM   3765  CA  GLN B 260     -40.331  16.622  47.698  1.00 70.34           C  
ATOM   3766  C   GLN B 260     -39.370  16.934  48.852  1.00 72.52           C  
ATOM   3767  O   GLN B 260     -39.814  17.264  49.955  1.00 72.65           O  
ATOM   3768  CB  GLN B 260     -40.209  15.145  47.306  1.00 70.81           C  
ATOM   3769  CG  GLN B 260     -41.541  14.513  46.915  1.00 72.57           C  
ATOM   3770  CD  GLN B 260     -41.465  13.000  46.784  1.00 73.56           C  
ATOM   3771  OE1 GLN B 260     -41.009  12.471  45.765  1.00 74.94           O  
ATOM   3772  NE2 GLN B 260     -41.908  12.295  47.823  1.00 73.09           N  
ATOM   3773  N   GLU B 261     -38.064  16.833  48.605  1.00 74.42           N  
ATOM   3774  CA  GLU B 261     -37.077  17.110  49.646  1.00 76.02           C  
ATOM   3775  C   GLU B 261     -35.639  16.901  49.163  1.00 77.06           C  
ATOM   3776  O   GLU B 261     -34.836  17.855  49.273  1.00 77.44           O  
ATOM   3777  CB  GLU B 261     -37.352  16.235  50.870  1.00 75.96           C  
TER    3778      GLU B 261                                                      
HETATM 3779  C   TRS A 401      -5.995  18.391  21.432  1.00 47.48           C  
HETATM 3780  C1  TRS A 401      -5.643  18.578  22.931  1.00 46.50           C  
HETATM 3781  C2  TRS A 401      -5.151  19.329  20.498  1.00 47.63           C  
HETATM 3782  C3  TRS A 401      -7.507  18.673  21.235  1.00 46.41           C  
HETATM 3783  N   TRS A 401      -5.739  16.982  21.056  1.00 46.94           N  
HETATM 3784  O1  TRS A 401      -4.307  19.074  23.082  1.00 46.45           O  
HETATM 3785  O2  TRS A 401      -5.224  20.712  20.929  1.00 46.62           O  
HETATM 3786  O3  TRS A 401      -7.820  18.470  19.849  1.00 44.31           O  
HETATM 3787  O   HOH A 402     -12.037  27.693  45.507  1.00 31.74           O  
HETATM 3788  O   HOH A 403     -17.163  25.200  52.062  1.00 37.29           O  
HETATM 3789  O   HOH A 404     -18.615  17.574  22.573  1.00 36.27           O  
HETATM 3790  O   HOH A 405     -10.170  36.063  56.295  1.00 31.11           O  
HETATM 3791  O   HOH A 406     -11.786  16.538  16.028  1.00 37.41           O  
HETATM 3792  O   HOH A 407      -9.564  33.624  50.204  1.00 31.96           O  
HETATM 3793  O   HOH A 408     -12.243  14.263  27.527  1.00 41.46           O  
HETATM 3794  O   HOH A 409      -5.383  24.470  19.284  1.00 41.82           O  
HETATM 3795  O   HOH A 410     -22.026  20.095  49.674  1.00 35.77           O  
HETATM 3796  O   HOH A 411       7.191  11.115  37.882  1.00 42.64           O  
HETATM 3797  O   HOH A 412       0.978  21.451  51.593  1.00 41.07           O  
HETATM 3798  O   HOH A 413     -17.680  25.642  56.701  1.00 34.08           O  
HETATM 3799  O   HOH A 414     -16.043  16.060  17.686  1.00 36.64           O  
HETATM 3800  O   HOH A 415      -9.549  19.770  38.129  1.00 42.81           O  
HETATM 3801  O   HOH A 416       2.372  23.057  37.002  1.00 40.47           O  
HETATM 3802  O   HOH A 417     -23.465  23.137  45.165  1.00 41.35           O  
HETATM 3803  O   HOH A 418      -7.799  15.854  32.215  1.00 40.33           O  
HETATM 3804  O   HOH A 419     -16.053  16.719  22.203  1.00 38.38           O  
HETATM 3805  O   HOH A 420     -17.246  18.301  44.572  1.00 36.70           O  
HETATM 3806  O   HOH A 421     -12.285   7.800  24.394  1.00 47.06           O  
HETATM 3807  O   HOH A 422     -15.416  18.153  19.958  1.00 40.83           O  
HETATM 3808  O   HOH A 423       0.532  14.212  18.841  1.00 45.32           O  
HETATM 3809  O   HOH A 424     -10.158  16.305  55.108  1.00 34.67           O  
HETATM 3810  O   HOH A 425      -9.041  21.650  64.778  1.00 47.05           O  
HETATM 3811  O   HOH A 426     -10.714  30.297  19.648  1.00 44.44           O  
HETATM 3812  O   HOH A 427      -5.319  27.124  58.208  1.00 39.84           O  
HETATM 3813  O   HOH A 428     -12.521  30.372  21.921  1.00 41.18           O  
HETATM 3814  O   HOH A 429     -17.025  14.738  54.476  1.00 40.69           O  
HETATM 3815  O   HOH A 430     -22.739  24.671  52.132  1.00 44.73           O  
HETATM 3816  O   HOH A 431      -2.267  20.361  33.571  1.00 41.62           O  
HETATM 3817  O   HOH A 432      -9.908  19.258  24.112  1.00 40.05           O  
HETATM 3818  O   HOH A 433      -0.946  15.638  52.741  1.00 36.17           O  
HETATM 3819  O   HOH A 434      -9.862  12.489  30.571  1.00 46.37           O  
HETATM 3820  O   HOH A 435      -4.339  31.591  46.049  1.00 44.61           O  
HETATM 3821  O   HOH A 436     -21.348  35.932  15.461  1.00 46.05           O  
HETATM 3822  O   HOH A 437     -24.945  29.442  23.994  1.00 41.09           O  
HETATM 3823  O   HOH A 438      -8.235  13.474   6.532  1.00 47.06           O  
HETATM 3824  O   HOH A 439       6.687  20.636  37.428  1.00 43.08           O  
HETATM 3825  O   HOH A 440     -19.259  22.447  56.686  1.00 43.21           O  
HETATM 3826  O   HOH A 441     -22.560  17.118  32.124  1.00 44.45           O  
HETATM 3827  O   HOH A 442      -9.797  17.247  39.522  1.00 42.37           O  
HETATM 3828  O   HOH A 443      -5.278  28.508  44.093  1.00 44.52           O  
HETATM 3829  O   HOH A 444     -14.952   8.924  17.973  1.00 41.60           O  
HETATM 3830  O   HOH A 445      -9.357  27.144  39.023  1.00 38.96           O  
HETATM 3831  O   HOH A 446     -33.793  20.115  29.783  1.00 47.28           O  
HETATM 3832  O   HOH A 447      -4.216  18.135  30.032  1.00 53.28           O  
HETATM 3833  O   HOH A 448      -9.995  17.135  31.076  1.00 40.52           O  
HETATM 3834  O   HOH A 449      -4.873  15.878  28.652  1.00 48.27           O  
HETATM 3835  O   HOH A 450     -24.719  29.394  31.678  1.00 42.95           O  
HETATM 3836  O   HOH A 451       4.028  25.896   7.581  1.00 50.61           O  
HETATM 3837  O   HOH A 452     -18.452  30.426  24.746  1.00 40.40           O  
HETATM 3838  O   HOH A 453      -1.556  15.580  18.544  1.00 43.28           O  
HETATM 3839  O   HOH A 454     -17.976  18.471  19.660  1.00 44.09           O  
HETATM 3840  O   HOH A 455      -4.983  22.109  26.162  1.00 44.83           O  
HETATM 3841  O   HOH A 456     -19.257  23.835  52.699  1.00 48.20           O  
HETATM 3842  O   HOH A 457      -3.127  12.599  17.014  1.00 44.93           O  
HETATM 3843  O   HOH A 458      -1.140  32.121  52.737  1.00 46.61           O  
HETATM 3844  O   HOH A 459     -12.053   8.442  21.786  1.00 48.03           O  
HETATM 3845  O   HOH A 460     -13.981  15.492  15.847  1.00 40.10           O  
HETATM 3846  O   HOH A 461      -6.269  24.528  58.471  1.00 52.61           O  
HETATM 3847  O   HOH A 462     -14.853  18.669  42.944  1.00 49.11           O  
HETATM 3848  O   HOH A 463     -15.726  39.299  26.803  1.00 48.82           O  
HETATM 3849  O   HOH A 464      -7.288  21.077  34.878  1.00 62.58           O  
HETATM 3850  O   HOH A 465      -0.022  25.154  33.600  1.00 55.33           O  
HETATM 3851  O   HOH A 466      -8.862  18.875  16.424  1.00 44.44           O  
HETATM 3852  O   HOH A 467     -22.283  17.290  49.793  1.00 49.35           O  
HETATM 3853  O   HOH A 468     -11.566  14.912  30.181  1.00 43.46           O  
HETATM 3854  O   HOH A 469       3.335  31.451  44.404  1.00 47.85           O  
HETATM 3855  O   HOH A 470       0.518  31.567  45.520  1.00 48.86           O  
HETATM 3856  O   HOH A 471     -22.778  21.888  52.015  1.00 52.69           O  
HETATM 3857  O   HOH A 472      -2.878  29.046  44.422  1.00 49.41           O  
HETATM 3858  O   HOH A 473     -28.891  12.251  29.592  1.00 47.86           O  
HETATM 3859  O   HOH A 474      -1.229  35.633  53.779  1.00 48.09           O  
HETATM 3860  O   HOH A 475     -20.299  17.060  33.856  1.00 48.10           O  
HETATM 3861  O   HOH A 476      -6.623  31.372   8.408  1.00 48.44           O  
HETATM 3862  O   HOH A 477       3.900  29.128  10.844  1.00 57.31           O  
HETATM 3863  O   HOH A 478       4.706  22.228  37.949  1.00 44.12           O  
HETATM 3864  O   HOH A 479      -9.890  37.763  19.163  1.00 54.12           O  
HETATM 3865  O   HOH A 480     -26.581  21.856  45.725  1.00 54.73           O  
HETATM 3866  O   HOH A 481     -16.924  42.846  15.813  1.00 47.62           O  
HETATM 3867  O   HOH A 482     -25.427   5.810  28.955  1.00 52.50           O  
HETATM 3868  O   HOH A 483     -13.225   4.894  29.482  1.00 48.64           O  
HETATM 3869  O   HOH A 484      -3.249  15.348   7.854  1.00 48.59           O  
HETATM 3870  O   HOH A 485     -14.778  31.530   4.845  1.00 57.47           O  
HETATM 3871  O   HOH A 486     -21.101  17.084  54.455  1.00 47.41           O  
HETATM 3872  O   HOH A 487      -7.270  12.622  21.196  1.00 49.22           O  
HETATM 3873  O   HOH A 488     -13.114  28.905  27.581  1.00 48.14           O  
HETATM 3874  O   HOH A 489       8.617  17.340  48.818  1.00 53.58           O  
HETATM 3875  O   HOH A 490       0.726  18.556  53.803  1.00 50.86           O  
HETATM 3876  O   HOH A 491     -21.073  30.655  25.515  1.00 51.92           O  
HETATM 3877  O   HOH A 492       1.088  23.775  55.806  1.00 60.00           O  
HETATM 3878  O   HOH A 493     -22.988  32.080  10.923  1.00 64.63           O  
HETATM 3879  O   HOH A 494      -3.208  34.015  21.658  1.00 52.98           O  
HETATM 3880  O   HOH A 495     -17.187  15.642  45.186  1.00 46.80           O  
HETATM 3881  O   HOH A 496      11.597  20.176   6.139  1.00 68.54           O  
HETATM 3882  O   HOH A 497     -31.113  23.074  36.747  1.00 52.59           O  
HETATM 3883  O   HOH A 498       9.308  22.978  44.732  1.00 52.35           O  
HETATM 3884  O   HOH A 499     -10.390  28.190  61.447  1.00 44.46           O  
HETATM 3885  O   HOH A 500      -7.121  23.718  23.374  1.00 46.66           O  
HETATM 3886  O   HOH A 501      14.441  21.438  16.711  1.00 58.66           O  
HETATM 3887  O   HOH A 502     -21.084  -1.226   9.714  1.00 73.02           O  
HETATM 3888  O   HOH A 503     -16.121   3.303  13.606  1.00 55.85           O  
HETATM 3889  O   HOH A 504      -8.727  38.848   8.573  1.00 57.80           O  
HETATM 3890  O   HOH A 505      -4.935   6.226  32.410  1.00 60.07           O  
HETATM 3891  O   HOH A 506     -10.888  21.888  38.499  1.00 50.49           O  
HETATM 3892  O   HOH A 507      -5.707  29.813  24.911  1.00 57.07           O  
HETATM 3893  O   HOH A 508      -4.989  20.867  29.413  1.00 54.19           O  
HETATM 3894  O   HOH A 509     -22.066  24.615  36.691  1.00 52.22           O  
HETATM 3895  O   HOH A 510     -28.815  21.266  15.453  1.00 62.36           O  
HETATM 3896  O   HOH A 511       1.720  31.486  20.930  1.00 52.92           O  
HETATM 3897  O   HOH A 512     -10.620  13.690  34.011  1.00 61.97           O  
HETATM 3898  O   HOH A 513       0.009   6.980  30.152  1.00 56.21           O  
HETATM 3899  O   HOH A 514      -6.413  10.067  42.727  1.00 50.09           O  
HETATM 3900  O   HOH A 515      -7.015   5.141  30.570  1.00 65.15           O  
HETATM 3901  O   HOH A 516      10.879  15.246  44.786  1.00 63.99           O  
HETATM 3902  O   HOH A 517     -13.534  20.043  30.465  1.00 49.48           O  
HETATM 3903  O   HOH A 518     -19.347   7.508   9.474  1.00 64.89           O  
HETATM 3904  O   HOH A 519     -12.082   4.435  26.177  1.00 55.05           O  
HETATM 3905  O   HOH A 520     -15.666   9.890  53.916  1.00 54.82           O  
HETATM 3906  O   HOH A 521     -33.674  27.632  31.918  1.00 64.78           O  
HETATM 3907  O   HOH A 522     -19.476  15.483  55.349  1.00 47.75           O  
HETATM 3908  O   HOH A 523       7.644  12.470   4.347  1.00 56.18           O  
HETATM 3909  O   HOH A 524     -20.797  21.654  44.414  1.00 59.49           O  
HETATM 3910  O   HOH A 525     -15.384  36.277  18.931  1.00 48.80           O  
HETATM 3911  O   HOH A 526     -10.493   9.034   5.088  1.00 57.27           O  
HETATM 3912  O   HOH A 527       3.045  24.927  21.171  1.00 53.80           O  
HETATM 3913  O   HOH A 528     -22.637  -1.012  16.860  1.00 51.90           O  
HETATM 3914  O   HOH A 529     -31.100  13.002  15.538  1.00 56.00           O  
HETATM 3915  O   HOH A 530       1.619  16.130   3.721  1.00 50.20           O  
HETATM 3916  O   HOH A 531      -3.322  25.626  -2.416  1.00 54.62           O  
HETATM 3917  O   HOH A 532     -16.225  28.057  30.806  1.00 53.76           O  
HETATM 3918  O   HOH A 533     -13.725  44.093   9.500  1.00 57.84           O  
HETATM 3919  O   HOH A 534      16.322  17.160  18.169  1.00 67.11           O  
HETATM 3920  O   HOH A 535     -25.674  -2.735  18.660  1.00 55.63           O  
HETATM 3921  O   HOH A 536      -3.028  36.480   5.042  1.00 62.95           O  
HETATM 3922  O   HOH A 537      -3.655  17.667  64.702  1.00 60.75           O  
HETATM 3923  O   HOH A 538      15.940   7.599  24.811  1.00 72.96           O  
HETATM 3924  O   HOH A 539       4.857  24.347  50.951  1.00 66.52           O  
HETATM 3925  O   HOH A 540      -3.482  35.251  18.779  1.00 56.16           O  
HETATM 3926  O   HOH A 541       0.588  16.991  59.368  1.00 55.69           O  
HETATM 3927  O   HOH A 542       4.589  21.344  50.159  1.00 41.71           O  
HETATM 3928  O   HOH A 543     -15.433  20.721  41.134  1.00 49.08           O  
HETATM 3929  O   HOH A 544     -11.732  13.445  44.535  1.00 55.15           O  
HETATM 3930  O   HOH A 545      -1.731  10.283  17.618  1.00 53.20           O  
HETATM 3931  O   HOH A 546     -18.029  -4.651  20.063  1.00 49.00           O  
HETATM 3932  O   HOH A 547      -6.975   6.900  33.703  1.00 60.39           O  
HETATM 3933  O   HOH A 548      -7.656  27.382  60.978  1.00 59.27           O  
HETATM 3934  O   HOH A 549      -3.168  22.945  20.329  1.00 46.99           O  
HETATM 3935  O   HOH A 550     -31.424  28.252  30.547  1.00 58.37           O  
HETATM 3936  O   HOH A 551     -21.099  21.736  42.056  1.00 54.66           O  
HETATM 3937  O   HOH A 552     -11.695  42.101   9.544  1.00 52.88           O  
HETATM 3938  O   HOH A 553      -9.022  29.627  26.873  1.00 54.53           O  
HETATM 3939  O   HOH A 554       0.846  19.108  57.803  1.00 59.65           O  
HETATM 3940  O   HOH A 555       9.068  13.405  41.643  1.00 57.10           O  
HETATM 3941  O   HOH A 556     -13.782  15.557  31.537  1.00 65.81           O  
HETATM 3942  O   HOH A 557      -0.055  27.793  33.393  1.00 59.77           O  
HETATM 3943  O   HOH A 558      10.765  14.779  49.011  1.00 60.42           O  
HETATM 3944  O   HOH A 559     -21.029   9.578  14.536  1.00 55.45           O  
HETATM 3945  O   HOH A 560      -4.040  15.007  23.257  1.00 52.80           O  
HETATM 3946  O   HOH A 561       6.525  26.063  28.641  1.00 65.30           O  
HETATM 3947  O   HOH A 562     -29.260  25.272  33.397  1.00 50.05           O  
HETATM 3948  O   HOH A 563     -19.935  13.508  48.052  1.00 65.03           O  
HETATM 3949  O   HOH A 564      -1.696  30.931  43.023  1.00 55.86           O  
HETATM 3950  O   HOH A 565     -40.525  12.983  25.403  1.00 67.78           O  
HETATM 3951  O   HOH A 566     -10.223   6.842  21.030  1.00 65.94           O  
HETATM 3952  O   HOH A 567     -16.242  23.088  39.465  1.00 60.16           O  
HETATM 3953  O   HOH A 568     -13.392  24.912  38.385  1.00 54.99           O  
HETATM 3954  O   HOH A 569      -4.830  30.746  -0.844  1.00 57.08           O  
HETATM 3955  O   HOH A 570     -20.743  17.557  36.527  1.00 53.45           O  
HETATM 3956  O   HOH A 571     -11.234  42.044  13.285  1.00 52.33           O  
HETATM 3957  O   HOH A 572      -9.853   4.125   7.790  1.00 61.21           O  
HETATM 3958  O   HOH A 573      -9.007   5.293  32.395  1.00 71.37           O  
HETATM 3959  O   HOH A 574     -20.126  34.090  19.417  1.00 49.34           O  
HETATM 3960  O   HOH A 575     -18.665  22.727  39.178  1.00 53.43           O  
HETATM 3961  O   HOH A 576      15.810   6.131  26.803  1.00 58.49           O  
HETATM 3962  O   HOH A 577       5.894  26.153  31.879  1.00 61.85           O  
HETATM 3963  O   HOH A 578     -17.869  14.942  47.982  1.00 50.03           O  
HETATM 3964  O   HOH A 579      -4.939  33.366  -2.383  1.00 77.05           O  
HETATM 3965  O   HOH A 580      -2.497  21.032  -1.175  1.00 57.51           O  
HETATM 3966  O   HOH A 581      -7.272   3.728  27.910  1.00 57.54           O  
HETATM 3967  O   HOH A 582      -8.638  22.674  21.789  1.00 49.13           O  
HETATM 3968  O   HOH A 583     -16.605   6.797  23.306  1.00 47.32           O  
HETATM 3969  O   HOH A 584     -33.806   8.284  20.123  1.00 60.76           O  
HETATM 3970  O   HOH A 585     -34.166   5.771  24.944  1.00 58.63           O  
HETATM 3971  O   HOH A 586     -11.216  35.918  29.779  1.00 70.52           O  
HETATM 3972  O   HOH A 587     -24.441  12.056  46.563  1.00 65.35           O  
HETATM 3973  O   HOH A 588      -2.109  18.936   4.756  1.00 58.96           O  
HETATM 3974  O   HOH A 589     -11.803  18.085  65.706  1.00 57.89           O  
HETATM 3975  O   HOH A 590      -8.905   4.429  21.111  1.00 72.74           O  
HETATM 3976  O   HOH A 591     -20.049  16.240   4.690  1.00 54.96           O  
HETATM 3977  O   HOH A 592      -4.546  33.009  -4.979  1.00 68.05           O  
HETATM 3978  O   HOH A 593       0.815  14.544  51.447  1.00 65.55           O  
HETATM 3979  O   HOH A 594     -12.826  38.944  19.523  1.00 67.84           O  
HETATM 3980  O   HOH A 595       1.793  20.813  56.280  1.00 66.11           O  
HETATM 3981  O   HOH A 596       1.018  29.577  27.401  1.00 63.74           O  
HETATM 3982  O   HOH A 597      15.069  13.337  33.202  1.00 64.03           O  
HETATM 3983  O   HOH A 598       2.567  -1.282  18.602  1.00 65.65           O  
HETATM 3984  O   HOH A 599      -4.761  13.685  18.786  1.00 65.45           O  
HETATM 3985  O   HOH A 600      -7.990  42.847  11.496  1.00 69.16           O  
HETATM 3986  O   HOH A 601      -0.653   6.266  12.481  1.00 82.19           O  
HETATM 3987  O   HOH A 602     -12.203  11.371  31.032  1.00 64.21           O  
HETATM 3988  O   HOH A 603     -13.691  25.298  -2.000  1.00 64.42           O  
HETATM 3989  O   HOH A 604     -29.410  28.198  32.104  1.00 59.02           O  
HETATM 3990  O   HOH A 605       7.319  15.325  -2.836  1.00 59.85           O  
HETATM 3991  O   HOH A 606       2.432   3.534  25.501  1.00 66.97           O  
HETATM 3992  O   HOH A 607      -7.243  45.499   9.833  1.00 64.89           O  
HETATM 3993  O   HOH A 608     -32.479   8.556  15.263  1.00 71.92           O  
HETATM 3994  O   HOH A 609     -25.091  -0.318  26.886  1.00 62.94           O  
HETATM 3995  O   HOH A 610     -29.996   6.015  11.532  1.00 67.48           O  
HETATM 3996  O   HOH A 611       3.543  16.610  52.047  1.00 66.34           O  
HETATM 3997  O   HOH A 612       0.183  30.182  53.737  1.00 68.66           O  
HETATM 3998  O   HOH A 613     -17.518  20.992   3.456  1.00 75.44           O  
HETATM 3999  O   HOH A 614      -8.476  32.949   4.201  1.00 78.23           O  
HETATM 4000  O   HOH A 615     -33.380  13.454  16.953  1.00 70.92           O  
HETATM 4001  O   HOH A 616      -1.387   3.730  23.310  1.00 67.92           O  
HETATM 4002  O   HOH A 617     -12.904   9.776   5.192  1.00 69.19           O  
HETATM 4003  O   HOH A 618     -23.748  31.648  31.019  1.00 64.29           O  
HETATM 4004  O   HOH A 619     -22.332  -3.515   9.174  1.00 72.29           O  
HETATM 4005  O   HOH A 620      12.215  20.260  31.668  1.00 70.13           O  
HETATM 4006  O   HOH A 621       0.992   4.378  30.863  1.00 75.94           O  
HETATM 4007  O   HOH A 622       6.957  19.843  50.525  1.00 56.47           O  
HETATM 4008  O   HOH A 623     -12.613   1.683  19.072  1.00 69.34           O  
HETATM 4009  O   HOH A 624       7.929  14.180  -0.257  1.00 70.73           O  
HETATM 4010  O   HOH A 625       1.490   3.335  15.507  1.00 56.49           O  
HETATM 4011  O   HOH A 626      -8.706  16.721  24.055  1.00 57.82           O  
HETATM 4012  O   HOH A 627     -11.613   3.988  16.265  1.00 54.53           O  
HETATM 4013  O   HOH A 628     -27.358  22.352  41.593  1.00 62.88           O  
HETATM 4014  O   HOH A 629      -0.712  31.791  19.326  1.00 58.14           O  
HETATM 4015  O   HOH A 630      14.270   1.145  16.314  1.00 72.12           O  
HETATM 4016  O   HOH A 631      13.246  23.361  13.103  1.00 59.68           O  
HETATM 4017  O   HOH A 632      -5.826  20.839  32.884  1.00 60.10           O  
HETATM 4018  O   HOH A 633       7.133  13.069  39.461  1.00 76.22           O  
HETATM 4019  O   HOH A 634      -3.128  24.867  57.238  1.00 72.71           O  
HETATM 4020  O   HOH A 635      -3.566  23.241  32.006  1.00 61.94           O  
HETATM 4021  O   HOH A 636      13.269  15.349  43.102  1.00 67.46           O  
HETATM 4022  O   HOH A 637      -7.206  36.144   5.858  1.00 64.34           O  
HETATM 4023  O   HOH A 638      -7.942  25.695  26.910  1.00 57.20           O  
HETATM 4024  O   HOH A 639     -19.071  18.969  43.045  1.00 52.51           O  
HETATM 4025  O   HOH A 640     -21.317   0.403  29.123  1.00 72.21           O  
HETATM 4026  O   HOH A 641       0.978  22.794   3.027  1.00 74.40           O  
HETATM 4027  O   HOH A 642     -13.525  22.367  40.757  1.00 44.79           O  
HETATM 4028  O   HOH A 643      -8.154  24.135  29.683  1.00 64.99           O  
HETATM 4029  O   HOH A 644     -10.088  41.250  11.220  1.00 78.00           O  
HETATM 4030  O   HOH A 645      -1.951   8.797  20.069  1.00 58.00           O  
HETATM 4031  O   HOH A 646     -23.307   7.650  29.342  1.00 53.52           O  
HETATM 4032  O   HOH A 647     -12.264  15.798  64.982  1.00 63.60           O  
HETATM 4033  O   HOH A 648      16.535  19.561  17.139  1.00 61.67           O  
HETATM 4034  O   HOH A 649      -8.519   8.556  42.794  1.00 59.66           O  
HETATM 4035  O   HOH A 650      -8.387  13.160  32.826  1.00 53.37           O  
HETATM 4036  O   HOH A 651     -22.668  35.131  13.421  1.00 59.27           O  
HETATM 4037  O   HOH A 652     -32.142  14.069  31.435  1.00 60.47           O  
HETATM 4038  O   HOH A 653       7.145  -4.610  12.116  1.00 73.70           O  
HETATM 4039  O   HOH A 654     -21.936  -5.751  17.826  1.00 63.60           O  
HETATM 4040  O   HOH A 655     -15.252  33.088  31.056  1.00 61.74           O  
HETATM 4041  O   HOH A 656     -40.464  13.469  22.838  1.00 68.85           O  
HETATM 4042  O   HOH A 657       9.562  15.902  -3.982  1.00 65.61           O  
HETATM 4043  O   HOH A 658     -12.066  10.041  52.625  1.00 61.29           O  
HETATM 4044  O   HOH A 659     -38.380  27.260  25.659  1.00 66.40           O  
HETATM 4045  O   HOH A 660     -11.739  26.939  -2.165  1.00 67.48           O  
HETATM 4046  O   HOH A 661      -4.781  22.054  23.588  1.00 70.32           O  
HETATM 4047  O   HOH A 662     -10.458   2.685  18.488  1.00 70.62           O  
HETATM 4048  O   HOH A 663      10.286  15.556  41.672  1.00 49.06           O  
HETATM 4049  O   HOH A 664     -10.710  24.471  38.071  1.00 59.14           O  
HETATM 4050  O   HOH A 665      -6.093  29.119  60.398  1.00 59.05           O  
HETATM 4051  O   HOH A 666      19.285  12.778  29.967  1.00 77.54           O  
HETATM 4052  O   HOH B 264     -10.705  29.685  43.893  1.00 31.54           O  
HETATM 4053  O   HOH B 265      -6.284  31.994  48.113  1.00 33.25           O  
HETATM 4054  O   HOH B 266     -26.294  24.581  41.789  1.00 36.86           O  
HETATM 4055  O   HOH B 267      -5.936  46.503  58.413  1.00 47.89           O  
HETATM 4056  O   HOH B 268     -11.703  32.214  51.210  1.00 37.40           O  
HETATM 4057  O   HOH B 269     -21.531  34.440  40.677  1.00 36.29           O  
HETATM 4058  O   HOH B 270      -5.702  51.108  53.963  1.00 38.57           O  
HETATM 4059  O   HOH B 271      -2.884  47.818  55.630  1.00 38.80           O  
HETATM 4060  O   HOH B 272      -6.328  49.285  55.884  1.00 41.57           O  
HETATM 4061  O   HOH B 273     -21.221  37.728  58.081  1.00 47.42           O  
HETATM 4062  O   HOH B 274     -23.845  24.272  42.348  1.00 36.36           O  
HETATM 4063  O   HOH B 275      -8.822  49.349  56.315  1.00 43.59           O  
HETATM 4064  O   HOH B 276     -15.586  32.240  40.109  1.00 37.69           O  
HETATM 4065  O   HOH B 277     -27.324  23.501  54.440  1.00 52.57           O  
HETATM 4066  O   HOH B 278     -20.178  46.619  48.935  1.00 52.06           O  
HETATM 4067  O   HOH B 279      -8.088  29.972  44.534  1.00 48.05           O  
HETATM 4068  O   HOH B 280     -42.517  21.980  51.886  1.00 47.00           O  
HETATM 4069  O   HOH B 281     -22.369  26.375  53.764  1.00 57.22           O  
HETATM 4070  O   HOH B 282     -11.628  39.373  42.307  1.00 61.37           O  
HETATM 4071  O   HOH B 283      -4.253  46.880  60.422  1.00 54.43           O  
HETATM 4072  O   HOH B 284      -2.851  44.730  46.766  1.00 58.58           O  
HETATM 4073  O   HOH B 285     -29.312  20.897  48.662  1.00 54.87           O  
HETATM 4074  O   HOH B 286     -20.022  29.777  58.057  1.00 47.46           O  
HETATM 4075  O   HOH B 287     -15.682  25.760  39.045  1.00 53.62           O  
HETATM 4076  O   HOH B 288     -15.713  29.725  39.415  1.00 47.63           O  
HETATM 4077  O   HOH B 289     -28.961  30.479  57.073  1.00 48.72           O  
HETATM 4078  O   HOH B 290     -47.774  34.187  53.528  1.00 57.97           O  
HETATM 4079  O   HOH B 291     -14.252  30.589  59.740  1.00 56.30           O  
HETATM 4080  O   HOH B 292     -42.549  19.518  44.475  1.00 53.46           O  
HETATM 4081  O   HOH B 293     -35.274  34.898  41.416  1.00 50.09           O  
HETATM 4082  O   HOH B 294     -13.979  39.840  38.603  1.00 67.89           O  
HETATM 4083  O   HOH B 295     -22.318  33.555  38.422  1.00 48.08           O  
HETATM 4084  O   HOH B 296      -3.877  42.603  43.457  1.00 59.15           O  
HETATM 4085  O   HOH B 297      -7.638  50.280  61.086  1.00 60.31           O  
HETATM 4086  O   HOH B 298     -50.237  31.275  43.484  1.00 49.40           O  
HETATM 4087  O   HOH B 299      -1.728  33.171  56.879  1.00 52.74           O  
HETATM 4088  O   HOH B 300     -25.946  21.134  51.169  1.00 47.27           O  
HETATM 4089  O   HOH B 301     -23.160  36.743  40.276  1.00 48.89           O  
HETATM 4090  O   HOH B 302     -40.192  31.551  50.835  1.00 51.32           O  
HETATM 4091  O   HOH B 303      -2.525  33.470  59.204  1.00 56.55           O  
HETATM 4092  O   HOH B 304     -42.101  19.107  47.709  1.00 61.30           O  
HETATM 4093  O   HOH B 305      -5.595  39.118  46.751  1.00 54.64           O  
HETATM 4094  O   HOH B 306      -8.373  40.098  60.536  1.00 53.53           O  
HETATM 4095  O   HOH B 307      -8.407  37.937  43.246  1.00 70.22           O  
HETATM 4096  O   HOH B 308     -26.490  35.837  54.859  1.00 39.79           O  
HETATM 4097  O   HOH B 309     -22.735  31.332  57.981  1.00 43.43           O  
HETATM 4098  O   HOH B 310     -32.535  28.003  56.394  1.00 53.63           O  
HETATM 4099  O   HOH B 311      -2.810  40.614  48.681  1.00 63.48           O  
HETATM 4100  O   HOH B 312     -23.072  35.824  58.631  1.00 57.33           O  
HETATM 4101  O   HOH B 313     -23.245  31.071  37.730  1.00 51.07           O  
HETATM 4102  O   HOH B 314     -24.042  28.806  57.616  1.00 54.10           O  
HETATM 4103  O   HOH B 315     -28.097  21.722  43.785  1.00 62.65           O  
HETATM 4104  O   HOH B 316     -30.379  32.425  57.377  1.00 53.82           O  
HETATM 4105  O   HOH B 317     -43.554  23.500  49.741  1.00 59.00           O  
HETATM 4106  O   HOH B 318       1.022  38.927  62.665  1.00 58.22           O  
HETATM 4107  O   HOH B 319     -31.096  20.702  50.392  1.00 49.62           O  
HETATM 4108  O   HOH B 320     -24.247  38.676  41.168  1.00 50.80           O  
HETATM 4109  O   HOH B 321     -48.164  35.395  51.348  1.00 56.63           O  
HETATM 4110  O   HOH B 322     -49.693  15.680  36.202  1.00 64.61           O  
HETATM 4111  O   HOH B 323      -9.023  47.942  62.041  1.00 55.70           O  
HETATM 4112  O   HOH B 324     -32.833  35.726  51.808  1.00 60.05           O  
HETATM 4113  O   HOH B 325     -31.444  43.118  42.596  1.00 61.15           O  
HETATM 4114  O   HOH B 326       0.630  53.802  61.786  1.00 65.91           O  
HETATM 4115  O   HOH B 327     -33.928  33.236  39.821  1.00 60.89           O  
HETATM 4116  O   HOH B 328     -29.141  35.037  56.303  1.00 66.57           O  
HETATM 4117  O   HOH B 329     -30.834  32.995  40.719  1.00 57.95           O  
HETATM 4118  O   HOH B 330     -17.614  39.282  41.091  1.00 73.42           O  
HETATM 4119  O   HOH B 331     -37.354  27.440  38.610  1.00 58.93           O  
HETATM 4120  O   HOH B 332     -18.083  41.440  55.456  1.00 50.79           O  
HETATM 4121  O   HOH B 333     -42.114  25.419  52.802  1.00 67.08           O  
HETATM 4122  O   HOH B 334     -32.020  37.584  50.576  1.00 65.81           O  
HETATM 4123  O   HOH B 335     -20.155  43.711  41.295  1.00 67.89           O  
HETATM 4124  O   HOH B 336     -14.201  53.399  46.701  1.00 60.31           O  
HETATM 4125  O   HOH B 337     -21.767  41.140  39.273  1.00 66.72           O  
HETATM 4126  O   HOH B 338     -13.455  41.860  42.967  1.00 51.58           O  
HETATM 4127  O   HOH B 339     -11.273  45.971  42.633  1.00 48.57           O  
HETATM 4128  O   HOH B 340     -40.126  36.316  40.208  1.00 75.31           O  
HETATM 4129  O   HOH B 341     -12.403  43.505  41.511  1.00 52.35           O  
HETATM 4130  O   HOH B 342     -19.688  26.355  51.669  1.00 37.19           O  
HETATM 4131  O   HOH B 343     -30.390  27.828  57.491  1.00 63.52           O  
HETATM 4132  O   HOH B 344      -6.097  39.226  43.154  1.00 71.44           O  
HETATM 4133  O   HOH B 345      -8.976  46.510  43.598  1.00 58.04           O  
HETATM 4134  O   HOH B 346     -30.653  25.860  37.017  1.00 55.83           O  
HETATM 4135  O   HOH B 347     -17.095  33.889  38.852  1.00 58.81           O  
HETATM 4136  O   HOH B 348     -32.330  15.383  49.248  1.00 55.65           O  
HETATM 4137  O   HOH B 349     -34.636  32.135  51.844  1.00 71.20           O  
HETATM 4138  O   HOH B 350     -10.715  38.129  60.484  1.00 62.87           O  
HETATM 4139  O   HOH B 351     -55.115  25.847  46.915  1.00 59.91           O  
HETATM 4140  O   HOH B 352     -33.159  21.854  37.337  1.00 69.52           O  
HETATM 4141  O   HOH B 353     -32.668  27.038  34.314  1.00 75.19           O  
HETATM 4142  O   HOH B 354     -30.041  24.270  55.568  1.00 53.41           O  
HETATM 4143  O   HOH B 355      -9.688  35.458  59.200  1.00 72.44           O  
HETATM 4144  O   HOH B 356     -19.918  24.703  37.827  1.00 62.39           O  
HETATM 4145  O   HOH B 357      -9.404  38.952  41.238  1.00 69.23           O  
CONECT 3296 3763                                                                
CONECT 3763 3296                                                                
CONECT 3779 3780 3781 3782 3783                                                 
CONECT 3780 3779 3784                                                           
CONECT 3781 3779 3785                                                           
CONECT 3782 3779 3786                                                           
CONECT 3783 3779                                                                
CONECT 3784 3780                                                                
CONECT 3785 3781                                                                
CONECT 3786 3782                                                                
MASTER      299    0    1   21   22    0    2    6 4143    2   10   40          
END                                                                             
