# Supplementary material for: Epitope Prediction Based on Random Peptide Library Screening: Benchmark Dataset and Prediction Tools Evaluation
Source: Molecules. 2011 Jun 16;16(6):4971–93. doi: 10.3390/molecules16064971 (PMC6264216; doi:10.3390/molecules16064971)
Supplement: Supplementary file 1 [file molecules-16-04971-s001.zip › supplementary materials/datasets/MS00047/EP00047.txt]

R205 K208 A209 I211 E212 M215 K216 L218 E219 D222 T223 L224 I225 E226 R234 R237 C238 V241 C242 Q245 L248 D252
