# Supplementary material for: Epitope Prediction Based on Random Peptide Library Screening: Benchmark Dataset and Prediction Tools Evaluation
Source: Molecules. 2011 Jun 16;16(6):4971–93. doi: 10.3390/molecules16064971 (PMC6264216; doi:10.3390/molecules16064971)
Supplement: Supplementary file 1 [file molecules-16-04971-s001.zip › supplementary materials/datasets/MS00049/1N8Z_C.pdb]

HEADER    TRANSFERASE                             21-NOV-02   1N8Z              
TITLE     CRYSTAL STRUCTURE OF EXTRACELLULAR DOMAIN OF HUMAN HER2               
TITLE    2 COMPLEXED WITH HERCEPTIN FAB                                         
ATOM   3290  N   THR C   1     -14.081  82.809 118.886  1.00 25.94           N  
ATOM   3291  CA  THR C   1     -13.448  83.309 120.146  1.00 26.06           C  
ATOM   3292  C   THR C   1     -14.468  83.170 121.263  1.00 26.07           C  
ATOM   3293  O   THR C   1     -14.732  84.086 122.069  1.00 26.12           O  
ATOM   3294  CB  THR C   1     -12.892  84.742 120.026  1.00 25.95           C  
ATOM   3295  OG1 THR C   1     -11.926  84.785 118.973  1.00 26.47           O  
ATOM   3296  CG2 THR C   1     -12.047  85.063 121.228  1.00 25.68           C  
ATOM   3297  N   GLN C   2     -15.021  81.964 121.270  1.00 25.46           N  
ATOM   3298  CA  GLN C   2     -15.849  81.450 122.314  1.00 24.33           C  
ATOM   3299  C   GLN C   2     -15.045  81.291 123.597  1.00 23.54           C  
ATOM   3300  O   GLN C   2     -15.623  81.068 124.630  1.00 23.35           O  
ATOM   3301  CB  GLN C   2     -16.380  80.083 121.859  1.00 25.07           C  
ATOM   3302  CG  GLN C   2     -15.324  79.134 121.243  1.00 25.27           C  
ATOM   3303  CD  GLN C   2     -15.856  78.308 120.086  1.00 28.39           C  
ATOM   3304  OE1 GLN C   2     -15.113  77.534 119.476  1.00 30.46           O  
ATOM   3305  NE2 GLN C   2     -17.134  78.474 119.767  1.00 29.54           N  
ATOM   3306  N   VAL C   3     -13.717  81.397 123.534  1.00 23.20           N  
ATOM   3307  CA  VAL C   3     -12.851  81.118 124.696  1.00 23.23           C  
ATOM   3308  C   VAL C   3     -11.940  82.256 125.260  1.00 23.40           C  
ATOM   3309  O   VAL C   3     -11.086  82.812 124.562  1.00 23.01           O  
ATOM   3310  CB  VAL C   3     -11.979  79.837 124.491  1.00 23.26           C  
ATOM   3311  CG1 VAL C   3     -11.898  79.090 125.789  1.00 24.35           C  
ATOM   3312  CG2 VAL C   3     -12.540  78.909 123.417  1.00 22.46           C  
ATOM   3313  N   CYS C   4     -12.127  82.572 126.540  1.00 23.19           N  
ATOM   3314  CA  CYS C   4     -11.268  83.517 127.256  1.00 23.22           C  
ATOM   3315  C   CYS C   4     -10.648  82.883 128.516  1.00 22.80           C  
ATOM   3316  O   CYS C   4     -10.997  81.781 128.912  1.00 22.36           O  
ATOM   3317  CB  CYS C   4     -12.083  84.740 127.655  1.00 23.71           C  
ATOM   3318  SG  CYS C   4     -13.544  84.330 128.685  1.00 25.67           S  
ATOM   3319  N   THR C   5      -9.703  83.566 129.131  1.00 22.77           N  
ATOM   3320  CA  THR C   5      -9.210  83.118 130.419  1.00 23.31           C  
ATOM   3321  C   THR C   5      -9.865  83.993 131.440  1.00 23.05           C  
ATOM   3322  O   THR C   5     -10.317  85.087 131.113  1.00 24.35           O  
ATOM   3323  CB  THR C   5      -7.692  83.206 130.498  1.00 23.74           C  
ATOM   3324  OG1 THR C   5      -7.134  82.373 129.461  1.00 25.62           O  
ATOM   3325  CG2 THR C   5      -7.191  82.549 131.798  1.00 23.90           C  
ATOM   3326  N   GLY C   6      -9.984  83.510 132.664  1.00 22.05           N  
ATOM   3327  CA  GLY C   6     -10.590  84.321 133.690  1.00 20.36           C  
ATOM   3328  C   GLY C   6      -9.480  85.071 134.371  1.00 19.75           C  
ATOM   3329  O   GLY C   6      -8.418  85.343 133.776  1.00 19.01           O  
ATOM   3330  N   THR C   7      -9.728  85.395 135.630  1.00 18.74           N  
ATOM   3331  CA  THR C   7      -8.796  86.188 136.410  1.00 18.53           C  
ATOM   3332  C   THR C   7      -8.448  85.415 137.675  1.00 18.58           C  
ATOM   3333  O   THR C   7      -8.940  84.308 137.877  1.00 18.85           O  
ATOM   3334  CB  THR C   7      -9.425  87.514 136.725  1.00 18.24           C  
ATOM   3335  OG1 THR C   7     -10.699  87.270 137.322  1.00 19.72           O  
ATOM   3336  CG2 THR C   7      -9.779  88.234 135.429  1.00 16.72           C  
ATOM   3337  N   ASP C   8      -7.578  85.960 138.509  1.00 18.38           N  
ATOM   3338  CA  ASP C   8      -7.181  85.257 139.725  1.00 18.91           C  
ATOM   3339  C   ASP C   8      -6.941  86.277 140.807  1.00 18.62           C  
ATOM   3340  O   ASP C   8      -5.906  86.287 141.469  1.00 19.39           O  
ATOM   3341  CB  ASP C   8      -5.938  84.397 139.493  1.00 19.41           C  
ATOM   3342  CG  ASP C   8      -5.834  83.249 140.480  1.00 22.09           C  
ATOM   3343  OD1 ASP C   8      -6.445  83.342 141.572  1.00 23.90           O  
ATOM   3344  OD2 ASP C   8      -5.175  82.199 140.243  1.00 24.58           O  
ATOM   3345  N   MET C   9      -7.921  87.147 140.968  1.00 18.92           N  
ATOM   3346  CA  MET C   9      -7.827  88.282 141.872  1.00 18.80           C  
ATOM   3347  C   MET C   9      -8.477  88.052 143.224  1.00 18.56           C  
ATOM   3348  O   MET C   9      -8.220  88.798 144.152  1.00 19.19           O  
ATOM   3349  CB  MET C   9      -8.453  89.514 141.228  1.00 18.88           C  
ATOM   3350  CG  MET C   9      -9.908  89.375 140.823  1.00 19.28           C  
ATOM   3351  SD  MET C   9     -10.460  90.913 140.024  1.00 22.29           S  
ATOM   3352  CE  MET C   9      -9.590  90.835 138.474  1.00 23.97           C  
ATOM   3353  N   LYS C  10      -9.318  87.035 143.339  1.00 18.30           N  
ATOM   3354  CA  LYS C  10     -10.090  86.831 144.554  1.00 18.45           C  
ATOM   3355  C   LYS C  10     -10.728  88.154 145.040  1.00 17.85           C  
ATOM   3356  O   LYS C  10     -11.437  88.828 144.294  1.00 17.96           O  
ATOM   3357  CB  LYS C  10      -9.242  86.159 145.659  1.00 18.11           C  
ATOM   3358  CG  LYS C  10      -8.778  84.756 145.302  1.00 20.70           C  
ATOM   3359  CD  LYS C  10      -7.296  84.506 145.689  1.00 25.01           C  
ATOM   3360  CE  LYS C  10      -7.005  82.990 145.929  1.00 26.47           C  
ATOM   3361  NZ  LYS C  10      -5.560  82.649 146.253  1.00 24.24           N  
ATOM   3362  N   LEU C  11     -10.431  88.534 146.278  1.00 17.36           N  
ATOM   3363  CA  LEU C  11     -11.154  89.607 146.945  1.00 16.57           C  
ATOM   3364  C   LEU C  11     -10.399  90.922 146.950  1.00 16.19           C  
ATOM   3365  O   LEU C  11     -10.750  91.848 147.670  1.00 15.69           O  
ATOM   3366  CB  LEU C  11     -11.498  89.181 148.367  1.00 16.39           C  
ATOM   3367  CG  LEU C  11     -12.694  88.239 148.483  1.00 15.97           C  
ATOM   3368  CD1 LEU C  11     -13.103  88.027 149.960  1.00 17.55           C  
ATOM   3369  CD2 LEU C  11     -13.856  88.784 147.699  1.00 15.21           C  
ATOM   3370  N   ARG C  12      -9.387  91.003 146.100  1.00 16.21           N  
ATOM   3371  CA  ARG C  12      -8.514  92.160 146.021  1.00 16.44           C  
ATOM   3372  C   ARG C  12      -9.147  93.362 145.336  1.00 15.61           C  
ATOM   3373  O   ARG C  12      -9.745  93.246 144.285  1.00 16.09           O  
ATOM   3374  CB  ARG C  12      -7.256  91.761 145.281  1.00 16.74           C  
ATOM   3375  CG  ARG C  12      -6.238  91.159 146.182  1.00 19.62           C  
ATOM   3376  CD  ARG C  12      -5.068  90.551 145.458  1.00 24.76           C  
ATOM   3377  NE  ARG C  12      -5.019  89.124 145.735  1.00 30.17           N  
ATOM   3378  CZ  ARG C  12      -4.434  88.226 144.960  1.00 33.80           C  
ATOM   3379  NH1 ARG C  12      -3.838  88.600 143.826  1.00 34.44           N  
ATOM   3380  NH2 ARG C  12      -4.453  86.945 145.325  1.00 36.35           N  
ATOM   3381  N   LEU C  13      -8.995  94.527 145.925  1.00 15.21           N  
ATOM   3382  CA  LEU C  13      -9.552  95.733 145.348  1.00 15.01           C  
ATOM   3383  C   LEU C  13      -8.766  96.014 144.081  1.00 14.86           C  
ATOM   3384  O   LEU C  13      -7.556  95.945 144.111  1.00 15.38           O  
ATOM   3385  CB  LEU C  13      -9.435  96.873 146.362  1.00 14.98           C  
ATOM   3386  CG  LEU C  13      -9.511  98.342 145.957  1.00 15.81           C  
ATOM   3387  CD1 LEU C  13     -10.915  98.872 146.003  1.00 16.95           C  
ATOM   3388  CD2 LEU C  13      -8.660  99.130 146.901  1.00 17.40           C  
ATOM   3389  N   PRO C  14      -9.444  96.256 142.960  1.00 14.90           N  
ATOM   3390  CA  PRO C  14      -8.803  96.783 141.747  1.00 14.58           C  
ATOM   3391  C   PRO C  14      -8.135  98.118 142.003  1.00 14.75           C  
ATOM   3392  O   PRO C  14      -8.705  98.979 142.673  1.00 15.24           O  
ATOM   3393  CB  PRO C  14      -9.977  97.019 140.826  1.00 14.24           C  
ATOM   3394  CG  PRO C  14     -10.971  95.995 141.268  1.00 15.02           C  
ATOM   3395  CD  PRO C  14     -10.881  96.000 142.751  1.00 15.05           C  
ATOM   3396  N   ALA C  15      -6.932  98.298 141.474  1.00 14.84           N  
ATOM   3397  CA  ALA C  15      -6.228  99.564 141.655  1.00 14.44           C  
ATOM   3398  C   ALA C  15      -7.000 100.715 141.038  1.00 14.25           C  
ATOM   3399  O   ALA C  15      -6.813 101.848 141.436  1.00 14.51           O  
ATOM   3400  CB  ALA C  15      -4.815  99.502 141.106  1.00 14.23           C  
ATOM   3401  N   SER C  16      -7.863 100.446 140.070  1.00 13.99           N  
ATOM   3402  CA  SER C  16      -8.757 101.500 139.608  1.00 14.25           C  
ATOM   3403  C   SER C  16      -9.989 100.949 138.941  1.00 14.65           C  
ATOM   3404  O   SER C  16      -9.907 100.186 137.972  1.00 14.05           O  
ATOM   3405  CB  SER C  16      -8.059 102.511 138.699  1.00 14.63           C  
ATOM   3406  OG  SER C  16      -8.085 102.086 137.360  1.00 13.51           O  
ATOM   3407  N   PRO C  17     -11.134 101.341 139.494  1.00 14.97           N  
ATOM   3408  CA  PRO C  17     -12.430 100.794 139.089  1.00 14.92           C  
ATOM   3409  C   PRO C  17     -12.720 101.068 137.609  1.00 15.27           C  
ATOM   3410  O   PRO C  17     -13.111 100.154 136.875  1.00 15.88           O  
ATOM   3411  CB  PRO C  17     -13.416 101.530 140.006  1.00 15.00           C  
ATOM   3412  CG  PRO C  17     -12.585 102.014 141.160  1.00 14.83           C  
ATOM   3413  CD  PRO C  17     -11.253 102.345 140.572  1.00 14.67           C  
ATOM   3414  N   GLU C  18     -12.517 102.309 137.186  1.00 15.38           N  
ATOM   3415  CA  GLU C  18     -12.681 102.739 135.804  1.00 15.80           C  
ATOM   3416  C   GLU C  18     -12.150 101.672 134.835  1.00 15.69           C  
ATOM   3417  O   GLU C  18     -12.859 101.171 133.957  1.00 15.73           O  
ATOM   3418  CB  GLU C  18     -11.961 104.083 135.638  1.00 16.54           C  
ATOM   3419  CG  GLU C  18     -11.908 104.903 136.953  1.00 18.64           C  
ATOM   3420  CD  GLU C  18     -10.756 105.924 137.035  1.00 21.00           C  
ATOM   3421  OE1 GLU C  18      -9.699 105.632 137.667  1.00 21.13           O  
ATOM   3422  OE2 GLU C  18     -10.914 107.038 136.490  1.00 20.33           O  
ATOM   3423  N   THR C  19     -10.908 101.284 135.054  1.00 15.32           N  
ATOM   3424  CA  THR C  19     -10.214 100.282 134.260  1.00 15.32           C  
ATOM   3425  C   THR C  19     -10.643  98.854 134.526  1.00 14.68           C  
ATOM   3426  O   THR C  19     -10.486  97.996 133.663  1.00 14.04           O  
ATOM   3427  CB  THR C  19      -8.767 100.376 134.614  1.00 15.47           C  
ATOM   3428  OG1 THR C  19      -8.504 101.705 135.072  1.00 18.76           O  
ATOM   3429  CG2 THR C  19      -7.929 100.311 133.380  1.00 17.56           C  
ATOM   3430  N   HIS C  20     -11.140  98.611 135.743  1.00 14.23           N  
ATOM   3431  CA  HIS C  20     -11.609  97.312 136.179  1.00 13.43           C  
ATOM   3432  C   HIS C  20     -12.787  96.913 135.324  1.00 13.08           C  
ATOM   3433  O   HIS C  20     -12.891  95.767 134.923  1.00 13.19           O  
ATOM   3434  CB  HIS C  20     -12.004  97.331 137.669  1.00 13.43           C  
ATOM   3435  CG  HIS C  20     -12.487  96.010 138.190  1.00 13.84           C  
ATOM   3436  ND1 HIS C  20     -11.680  94.894 138.263  1.00 13.67           N  
ATOM   3437  CD2 HIS C  20     -13.704  95.619 138.642  1.00 14.82           C  
ATOM   3438  CE1 HIS C  20     -12.374  93.880 138.749  1.00 14.37           C  
ATOM   3439  NE2 HIS C  20     -13.608  94.290 138.979  1.00 13.98           N  
ATOM   3440  N   LEU C  21     -13.671  97.858 135.040  1.00 12.56           N  
ATOM   3441  CA  LEU C  21     -14.836  97.544 134.241  1.00 12.14           C  
ATOM   3442  C   LEU C  21     -14.456  97.253 132.799  1.00 12.29           C  
ATOM   3443  O   LEU C  21     -14.928  96.264 132.197  1.00 12.29           O  
ATOM   3444  CB  LEU C  21     -15.834  98.668 134.294  1.00 12.03           C  
ATOM   3445  CG  LEU C  21     -17.148  98.243 134.889  1.00 12.63           C  
ATOM   3446  CD1 LEU C  21     -18.001  99.486 134.984  1.00 15.82           C  
ATOM   3447  CD2 LEU C  21     -17.803  97.154 134.034  1.00 11.82           C  
ATOM   3448  N   ASP C  22     -13.582  98.098 132.253  1.00 12.15           N  
ATOM   3449  CA  ASP C  22     -13.067  97.890 130.906  1.00 11.94           C  
ATOM   3450  C   ASP C  22     -12.370  96.536 130.723  1.00 12.07           C  
ATOM   3451  O   ASP C  22     -12.586  95.864 129.710  1.00 12.75           O  
ATOM   3452  CB  ASP C  22     -12.188  99.034 130.501  1.00 11.60           C  
ATOM   3453  CG  ASP C  22     -12.965 100.318 130.345  1.00 12.49           C  
ATOM   3454  OD1 ASP C  22     -12.417 101.361 130.736  1.00 14.58           O  
ATOM   3455  OD2 ASP C  22     -14.107 100.397 129.835  1.00 11.44           O  
ATOM   3456  N   MET C  23     -11.587  96.114 131.708  1.00 11.79           N  
ATOM   3457  CA  MET C  23     -10.907  94.834 131.628  1.00 12.04           C  
ATOM   3458  C   MET C  23     -11.938  93.700 131.584  1.00 12.48           C  
ATOM   3459  O   MET C  23     -11.950  92.893 130.669  1.00 12.29           O  
ATOM   3460  CB  MET C  23      -9.944  94.686 132.797  1.00 11.65           C  
ATOM   3461  CG  MET C  23      -9.251  93.362 132.875  1.00 10.48           C  
ATOM   3462  SD  MET C  23     -10.296  92.168 133.649  1.00  7.57           S  
ATOM   3463  CE  MET C  23     -10.269  92.701 135.318  1.00  8.77           C  
ATOM   3464  N   LEU C  24     -12.829  93.686 132.560  1.00 13.14           N  
ATOM   3465  CA  LEU C  24     -13.938  92.741 132.613  1.00 13.38           C  
ATOM   3466  C   LEU C  24     -14.661  92.616 131.258  1.00 13.73           C  
ATOM   3467  O   LEU C  24     -14.946  91.507 130.801  1.00 15.53           O  
ATOM   3468  CB  LEU C  24     -14.890  93.193 133.707  1.00 12.77           C  
ATOM   3469  CG  LEU C  24     -14.998  92.411 135.000  1.00 13.70           C  
ATOM   3470  CD1 LEU C  24     -13.786  91.565 135.325  1.00 15.64           C  
ATOM   3471  CD2 LEU C  24     -15.341  93.278 136.172  1.00 14.31           C  
ATOM   3472  N   ARG C  25     -14.931  93.744 130.608  1.00 13.29           N  
ATOM   3473  CA  ARG C  25     -15.630  93.772 129.321  1.00 12.95           C  
ATOM   3474  C   ARG C  25     -14.813  93.176 128.201  1.00 12.66           C  
ATOM   3475  O   ARG C  25     -15.297  92.306 127.479  1.00 13.79           O  
ATOM   3476  CB  ARG C  25     -15.985  95.212 128.942  1.00 13.22           C  
ATOM   3477  CG  ARG C  25     -16.654  95.362 127.569  1.00 14.28           C  
ATOM   3478  CD  ARG C  25     -17.344  96.708 127.366  1.00 17.01           C  
ATOM   3479  NE  ARG C  25     -16.403  97.822 127.476  1.00 18.77           N  
ATOM   3480  CZ  ARG C  25     -15.432  98.075 126.587  1.00 21.99           C  
ATOM   3481  NH1 ARG C  25     -15.271  97.285 125.517  1.00 22.75           N  
ATOM   3482  NH2 ARG C  25     -14.615  99.115 126.762  1.00 19.99           N  
ATOM   3483  N   HIS C  26     -13.587  93.674 128.043  1.00 11.11           N  
ATOM   3484  CA  HIS C  26     -12.606  93.126 127.126  1.00  9.74           C  
ATOM   3485  C   HIS C  26     -12.355  91.634 127.283  1.00 10.35           C  
ATOM   3486  O   HIS C  26     -12.106  90.925 126.317  1.00 10.34           O  
ATOM   3487  CB  HIS C  26     -11.294  93.798 127.416  1.00  9.61           C  
ATOM   3488  CG  HIS C  26     -11.118  95.103 126.727  1.00  5.60           C  
ATOM   3489  ND1 HIS C  26     -10.939  95.199 125.370  1.00  4.90           N  
ATOM   3490  CD2 HIS C  26     -11.089  96.365 127.203  1.00  4.03           C  
ATOM   3491  CE1 HIS C  26     -10.798  96.469 125.031  1.00  5.53           C  
ATOM   3492  NE2 HIS C  26     -10.884  97.199 126.127  1.00  6.89           N  
ATOM   3493  N   LEU C  27     -12.391  91.172 128.523  1.00 11.21           N  
ATOM   3494  CA  LEU C  27     -12.054  89.824 128.860  1.00 11.76           C  
ATOM   3495  C   LEU C  27     -13.190  88.951 128.451  1.00 12.67           C  
ATOM   3496  O   LEU C  27     -12.983  87.906 127.829  1.00 12.27           O  
ATOM   3497  CB  LEU C  27     -11.888  89.720 130.355  1.00 11.97           C  
ATOM   3498  CG  LEU C  27     -11.033  88.611 130.948  1.00 14.24           C  
ATOM   3499  CD1 LEU C  27     -10.081  87.960 129.906  1.00 16.63           C  
ATOM   3500  CD2 LEU C  27     -10.246  89.201 132.087  1.00 14.62           C  
ATOM   3501  N   TYR C  28     -14.410  89.390 128.782  1.00 13.84           N  
ATOM   3502  CA  TYR C  28     -15.584  88.527 128.600  1.00 14.21           C  
ATOM   3503  C   TYR C  28     -16.477  88.768 127.395  1.00 14.08           C  
ATOM   3504  O   TYR C  28     -17.241  87.888 127.046  1.00 13.74           O  
ATOM   3505  CB  TYR C  28     -16.415  88.479 129.878  1.00 14.27           C  
ATOM   3506  CG  TYR C  28     -15.628  87.899 131.000  1.00 14.80           C  
ATOM   3507  CD1 TYR C  28     -15.321  88.664 132.121  1.00 13.56           C  
ATOM   3508  CD2 TYR C  28     -15.149  86.581 130.938  1.00 14.39           C  
ATOM   3509  CE1 TYR C  28     -14.590  88.138 133.168  1.00  9.82           C  
ATOM   3510  CE2 TYR C  28     -14.418  86.045 132.001  1.00 13.50           C  
ATOM   3511  CZ  TYR C  28     -14.135  86.849 133.095  1.00 11.05           C  
ATOM   3512  OH  TYR C  28     -13.393  86.351 134.131  1.00 15.83           O  
ATOM   3513  N   GLN C  29     -16.393  89.925 126.748  1.00 14.78           N  
ATOM   3514  CA  GLN C  29     -17.347  90.171 125.690  1.00 15.94           C  
ATOM   3515  C   GLN C  29     -17.184  89.149 124.609  1.00 16.22           C  
ATOM   3516  O   GLN C  29     -16.090  88.959 124.108  1.00 16.65           O  
ATOM   3517  CB  GLN C  29     -17.301  91.575 125.090  1.00 16.23           C  
ATOM   3518  CG  GLN C  29     -18.731  91.943 124.646  1.00 18.04           C  
ATOM   3519  CD  GLN C  29     -18.783  92.941 123.556  1.00 23.53           C  
ATOM   3520  OE1 GLN C  29     -17.803  93.658 123.312  1.00 26.15           O  
ATOM   3521  NE2 GLN C  29     -19.931  93.023 122.887  1.00 24.43           N  
ATOM   3522  N   GLY C  30     -18.286  88.487 124.280  1.00 16.65           N  
ATOM   3523  CA  GLY C  30     -18.320  87.494 123.227  1.00 17.04           C  
ATOM   3524  C   GLY C  30     -17.899  86.124 123.717  1.00 17.27           C  
ATOM   3525  O   GLY C  30     -17.958  85.158 122.956  1.00 17.73           O  
ATOM   3526  N   CYS C  31     -17.483  86.045 124.972  1.00 17.00           N  
ATOM   3527  CA  CYS C  31     -16.875  84.847 125.517  1.00 18.19           C  
ATOM   3528  C   CYS C  31     -17.950  83.859 125.880  1.00 17.87           C  
ATOM   3529  O   CYS C  31     -18.966  84.247 126.460  1.00 19.87           O  
ATOM   3530  CB  CYS C  31     -16.064  85.203 126.770  1.00 18.69           C  
ATOM   3531  SG  CYS C  31     -15.146  83.827 127.518  1.00 23.50           S  
ATOM   3532  N   GLN C  32     -17.732  82.587 125.573  1.00 16.83           N  
ATOM   3533  CA  GLN C  32     -18.625  81.512 126.031  1.00 16.20           C  
ATOM   3534  C   GLN C  32     -17.996  80.525 127.026  1.00 15.17           C  
ATOM   3535  O   GLN C  32     -18.712  79.933 127.828  1.00 15.56           O  
ATOM   3536  CB  GLN C  32     -19.166  80.751 124.851  1.00 16.31           C  
ATOM   3537  CG  GLN C  32     -19.698  81.700 123.852  1.00 19.52           C  
ATOM   3538  CD  GLN C  32     -20.291  81.054 122.645  1.00 20.91           C  
ATOM   3539  OE1 GLN C  32     -19.593  80.407 121.839  1.00 19.16           O  
ATOM   3540  NE2 GLN C  32     -21.599  81.245 122.491  1.00 22.95           N  
ATOM   3541  N   VAL C  33     -16.671  80.375 127.000  1.00 13.27           N  
ATOM   3542  CA  VAL C  33     -16.003  79.409 127.856  1.00 12.40           C  
ATOM   3543  C   VAL C  33     -14.885  80.121 128.593  1.00 12.45           C  
ATOM   3544  O   VAL C  33     -13.939  80.615 127.965  1.00 12.24           O  
ATOM   3545  CB  VAL C  33     -15.432  78.208 127.039  1.00 11.72           C  
ATOM   3546  CG1 VAL C  33     -14.573  77.315 127.905  1.00 11.71           C  
ATOM   3547  CG2 VAL C  33     -16.548  77.410 126.436  1.00 10.90           C  
ATOM   3548  N   VAL C  34     -14.983  80.170 129.913  1.00 12.11           N  
ATOM   3549  CA  VAL C  34     -13.960  80.834 130.686  1.00 13.40           C  
ATOM   3550  C   VAL C  34     -12.993  79.772 131.180  1.00 14.60           C  
ATOM   3551  O   VAL C  34     -13.402  78.857 131.884  1.00 15.22           O  
ATOM   3552  CB  VAL C  34     -14.569  81.644 131.875  1.00 13.08           C  
ATOM   3553  CG1 VAL C  34     -13.487  82.342 132.677  1.00 12.53           C  
ATOM   3554  CG2 VAL C  34     -15.577  82.668 131.365  1.00 12.91           C  
ATOM   3555  N   GLN C  35     -11.727  79.884 130.796  1.00 15.80           N  
ATOM   3556  CA  GLN C  35     -10.684  78.986 131.280  1.00 17.73           C  
ATOM   3557  C   GLN C  35     -10.137  79.630 132.502  1.00 17.72           C  
ATOM   3558  O   GLN C  35      -9.561  80.698 132.405  1.00 19.59           O  
ATOM   3559  CB  GLN C  35      -9.544  78.886 130.279  1.00 18.52           C  
ATOM   3560  CG  GLN C  35      -9.953  78.476 128.863  1.00 21.46           C  
ATOM   3561  CD  GLN C  35     -10.055  76.968 128.696  1.00 24.95           C  
ATOM   3562  OE1 GLN C  35      -9.648  76.201 129.585  1.00 26.47           O  
ATOM   3563  NE2 GLN C  35     -10.610  76.537 127.563  1.00 26.10           N  
ATOM   3564  N   GLY C  36     -10.291  79.005 133.656  1.00 17.48           N  
ATOM   3565  CA  GLY C  36      -9.952  79.677 134.899  1.00 15.39           C  
ATOM   3566  C   GLY C  36     -11.208  80.236 135.514  1.00 14.67           C  
ATOM   3567  O   GLY C  36     -12.273  79.635 135.407  1.00 13.90           O  
ATOM   3568  N   ASN C  37     -11.094  81.389 136.154  1.00 14.17           N  
ATOM   3569  CA  ASN C  37     -12.104  81.802 137.097  1.00 13.59           C  
ATOM   3570  C   ASN C  37     -12.891  83.020 136.677  1.00 14.44           C  
ATOM   3571  O   ASN C  37     -12.330  84.043 136.260  1.00 15.34           O  
ATOM   3572  CB  ASN C  37     -11.441  82.092 138.420  1.00 13.56           C  
ATOM   3573  CG  ASN C  37     -10.659  80.935 138.936  1.00 13.68           C  
ATOM   3574  OD1 ASN C  37     -11.057  79.783 138.806  1.00 15.26           O  
ATOM   3575  ND2 ASN C  37      -9.526  81.225 139.529  1.00 15.50           N  
ATOM   3576  N   LEU C  38     -14.204  82.939 136.817  1.00 14.36           N  
ATOM   3577  CA  LEU C  38     -15.023  84.093 136.520  1.00 13.72           C  
ATOM   3578  C   LEU C  38     -15.282  84.849 137.827  1.00 13.77           C  
ATOM   3579  O   LEU C  38     -16.010  84.377 138.718  1.00 14.63           O  
ATOM   3580  CB  LEU C  38     -16.293  83.665 135.839  1.00 12.40           C  
ATOM   3581  CG  LEU C  38     -17.344  84.737 135.807  1.00 14.70           C  
ATOM   3582  CD1 LEU C  38     -16.994  85.869 134.833  1.00 14.38           C  
ATOM   3583  CD2 LEU C  38     -18.734  84.099 135.498  1.00 17.50           C  
ATOM   3584  N   GLU C  39     -14.650  86.013 137.954  1.00 13.31           N  
ATOM   3585  CA  GLU C  39     -14.673  86.768 139.205  1.00 12.21           C  
ATOM   3586  C   GLU C  39     -15.253  88.125 138.959  1.00 11.84           C  
ATOM   3587  O   GLU C  39     -14.729  88.887 138.186  1.00 11.10           O  
ATOM   3588  CB  GLU C  39     -13.267  86.955 139.754  1.00 11.43           C  
ATOM   3589  CG  GLU C  39     -12.571  85.685 140.116  1.00 11.93           C  
ATOM   3590  CD  GLU C  39     -11.132  85.910 140.554  1.00 16.44           C  
ATOM   3591  OE1 GLU C  39     -10.387  86.640 139.862  1.00 17.14           O  
ATOM   3592  OE2 GLU C  39     -10.733  85.341 141.602  1.00 17.69           O  
ATOM   3593  N   LEU C  40     -16.332  88.435 139.647  1.00 12.16           N  
ATOM   3594  CA  LEU C  40     -17.034  89.677 139.402  1.00 11.85           C  
ATOM   3595  C   LEU C  40     -17.143  90.379 140.708  1.00 12.49           C  
ATOM   3596  O   LEU C  40     -17.974  90.024 141.562  1.00 13.04           O  
ATOM   3597  CB  LEU C  40     -18.399  89.405 138.816  1.00 11.30           C  
ATOM   3598  CG  LEU C  40     -18.246  88.601 137.526  1.00 11.47           C  
ATOM   3599  CD1 LEU C  40     -19.525  87.896 137.248  1.00 10.65           C  
ATOM   3600  CD2 LEU C  40     -17.817  89.476 136.356  1.00 11.55           C  
ATOM   3601  N   THR C  41     -16.273  91.366 140.876  1.00 12.28           N  
ATOM   3602  CA  THR C  41     -16.106  92.020 142.156  1.00 12.09           C  
ATOM   3603  C   THR C  41     -15.982  93.514 142.002  1.00 12.48           C  
ATOM   3604  O   THR C  41     -15.451  93.995 141.001  1.00 12.61           O  
ATOM   3605  CB  THR C  41     -14.828  91.564 142.806  1.00 11.93           C  
ATOM   3606  OG1 THR C  41     -13.744  91.875 141.912  1.00 10.23           O  
ATOM   3607  CG2 THR C  41     -14.814  90.047 143.005  1.00 11.58           C  
ATOM   3608  N   TYR C  42     -16.426  94.222 143.045  1.00 12.57           N  
ATOM   3609  CA  TYR C  42     -16.338  95.677 143.162  1.00 12.77           C  
ATOM   3610  C   TYR C  42     -17.024  96.439 142.031  1.00 12.64           C  
ATOM   3611  O   TYR C  42     -16.642  97.547 141.703  1.00 12.95           O  
ATOM   3612  CB  TYR C  42     -14.893  96.138 143.374  1.00 12.58           C  
ATOM   3613  CG  TYR C  42     -14.281  95.561 144.619  1.00 12.99           C  
ATOM   3614  CD1 TYR C  42     -13.524  94.394 144.562  1.00 12.58           C  
ATOM   3615  CD2 TYR C  42     -14.469  96.171 145.862  1.00 13.13           C  
ATOM   3616  CE1 TYR C  42     -12.968  93.855 145.701  1.00 13.37           C  
ATOM   3617  CE2 TYR C  42     -13.906  95.633 147.026  1.00 13.80           C  
ATOM   3618  CZ  TYR C  42     -13.156  94.476 146.931  1.00 14.11           C  
ATOM   3619  OH  TYR C  42     -12.589  93.927 148.056  1.00 15.23           O  
ATOM   3620  N   LEU C  43     -18.074  95.842 141.494  1.00 12.77           N  
ATOM   3621  CA  LEU C  43     -18.848  96.438 140.415  1.00 13.26           C  
ATOM   3622  C   LEU C  43     -19.921  97.409 140.942  1.00 13.27           C  
ATOM   3623  O   LEU C  43     -20.738  97.055 141.806  1.00 12.89           O  
ATOM   3624  CB  LEU C  43     -19.472  95.337 139.536  1.00 12.79           C  
ATOM   3625  CG  LEU C  43     -18.497  94.290 138.996  1.00 12.40           C  
ATOM   3626  CD1 LEU C  43     -19.238  93.119 138.299  1.00 12.92           C  
ATOM   3627  CD2 LEU C  43     -17.511  94.953 138.066  1.00  9.04           C  
ATOM   3628  N   PRO C  44     -19.916  98.628 140.409  1.00 13.91           N  
ATOM   3629  CA  PRO C  44     -20.820  99.686 140.874  1.00 14.23           C  
ATOM   3630  C   PRO C  44     -22.271  99.428 140.478  1.00 15.48           C  
ATOM   3631  O   PRO C  44     -22.585  98.478 139.727  1.00 16.53           O  
ATOM   3632  CB  PRO C  44     -20.302 100.922 140.144  1.00 14.06           C  
ATOM   3633  CG  PRO C  44     -19.686 100.395 138.906  1.00 13.79           C  
ATOM   3634  CD  PRO C  44     -19.049  99.086 139.304  1.00 13.61           C  
ATOM   3635  N   THR C  45     -23.147 100.295 140.976  1.00 16.22           N  
ATOM   3636  CA  THR C  45     -24.582 100.202 140.775  1.00 16.59           C  
ATOM   3637  C   THR C  45     -24.949 100.377 139.311  1.00 17.64           C  
ATOM   3638  O   THR C  45     -25.823  99.696 138.776  1.00 18.32           O  
ATOM   3639  CB  THR C  45     -25.298 101.196 141.735  1.00 16.15           C  
ATOM   3640  OG1 THR C  45     -26.219 100.448 142.524  1.00 15.07           O  
ATOM   3641  CG2 THR C  45     -26.187 102.252 141.020  1.00 16.10           C  
ATOM   3642  N   ASN C  46     -24.214 101.247 138.658  1.00 18.60           N  
ATOM   3643  CA  ASN C  46     -24.515 101.666 137.308  1.00 20.13           C  
ATOM   3644  C   ASN C  46     -23.900 100.779 136.206  1.00 19.89           C  
ATOM   3645  O   ASN C  46     -23.932 101.160 135.016  1.00 19.92           O  
ATOM   3646  CB  ASN C  46     -23.996 103.095 137.154  1.00 20.81           C  
ATOM   3647  CG  ASN C  46     -22.686 103.327 137.931  1.00 23.82           C  
ATOM   3648  OD1 ASN C  46     -22.623 103.160 139.178  1.00 25.05           O  
ATOM   3649  ND2 ASN C  46     -21.636 103.723 137.202  1.00 26.62           N  
ATOM   3650  N   ALA C  47     -23.353  99.616 136.588  1.00 19.11           N  
ATOM   3651  CA  ALA C  47     -22.546  98.816 135.655  1.00 18.35           C  
ATOM   3652  C   ALA C  47     -23.342  98.020 134.604  1.00 18.07           C  
ATOM   3653  O   ALA C  47     -24.266  97.273 134.928  1.00 17.91           O  
ATOM   3654  CB  ALA C  47     -21.601  97.945 136.394  1.00 18.01           C  
ATOM   3655  N   SER C  48     -22.985  98.201 133.337  1.00 18.15           N  
ATOM   3656  CA  SER C  48     -23.579  97.407 132.267  1.00 18.23           C  
ATOM   3657  C   SER C  48     -22.725  96.193 132.059  1.00 18.13           C  
ATOM   3658  O   SER C  48     -21.577  96.265 131.611  1.00 18.48           O  
ATOM   3659  CB  SER C  48     -23.714  98.190 130.974  1.00 18.20           C  
ATOM   3660  OG  SER C  48     -22.554  98.937 130.789  1.00 18.56           O  
ATOM   3661  N   LEU C  49     -23.302  95.070 132.443  1.00 17.82           N  
ATOM   3662  CA  LEU C  49     -22.659  93.795 132.318  1.00 16.67           C  
ATOM   3663  C   LEU C  49     -23.218  92.953 131.167  1.00 16.38           C  
ATOM   3664  O   LEU C  49     -23.196  91.744 131.243  1.00 16.98           O  
ATOM   3665  CB  LEU C  49     -22.816  93.075 133.638  1.00 16.23           C  
ATOM   3666  CG  LEU C  49     -22.229  93.892 134.769  1.00 14.71           C  
ATOM   3667  CD1 LEU C  49     -22.880  93.452 136.014  1.00 12.80           C  
ATOM   3668  CD2 LEU C  49     -20.707  93.692 134.849  1.00 14.12           C  
ATOM   3669  N   SER C  50     -23.680  93.559 130.081  1.00 15.84           N  
ATOM   3670  CA  SER C  50     -24.279  92.731 129.043  1.00 16.14           C  
ATOM   3671  C   SER C  50     -23.206  91.859 128.393  1.00 16.12           C  
ATOM   3672  O   SER C  50     -23.469  90.722 128.037  1.00 15.72           O  
ATOM   3673  CB  SER C  50     -25.114  93.526 128.027  1.00 16.02           C  
ATOM   3674  OG  SER C  50     -24.295  94.214 127.119  1.00 16.01           O  
ATOM   3675  N   PHE C  51     -21.985  92.376 128.306  1.00 15.72           N  
ATOM   3676  CA  PHE C  51     -20.850  91.560 127.886  1.00 15.62           C  
ATOM   3677  C   PHE C  51     -20.768  90.156 128.549  1.00 15.87           C  
ATOM   3678  O   PHE C  51     -20.143  89.242 128.008  1.00 16.30           O  
ATOM   3679  CB  PHE C  51     -19.525  92.350 127.988  1.00 15.40           C  
ATOM   3680  CG  PHE C  51     -19.124  92.723 129.394  1.00 14.04           C  
ATOM   3681  CD1 PHE C  51     -18.479  91.799 130.227  1.00 12.22           C  
ATOM   3682  CD2 PHE C  51     -19.349  93.990 129.869  1.00 11.53           C  
ATOM   3683  CE1 PHE C  51     -18.119  92.119 131.499  1.00  9.21           C  
ATOM   3684  CE2 PHE C  51     -18.980  94.314 131.165  1.00 11.85           C  
ATOM   3685  CZ  PHE C  51     -18.370  93.392 131.969  1.00  9.61           C  
ATOM   3686  N   LEU C  52     -21.425  89.971 129.687  1.00 15.94           N  
ATOM   3687  CA  LEU C  52     -21.408  88.682 130.379  1.00 16.21           C  
ATOM   3688  C   LEU C  52     -22.399  87.629 129.808  1.00 16.93           C  
ATOM   3689  O   LEU C  52     -22.295  86.440 130.111  1.00 16.49           O  
ATOM   3690  CB  LEU C  52     -21.661  88.897 131.873  1.00 15.65           C  
ATOM   3691  CG  LEU C  52     -20.534  89.409 132.774  1.00 15.43           C  
ATOM   3692  CD1 LEU C  52     -20.990  89.331 134.205  1.00 14.60           C  
ATOM   3693  CD2 LEU C  52     -19.212  88.663 132.640  1.00 14.64           C  
ATOM   3694  N   GLN C  53     -23.343  88.084 128.979  1.00 18.25           N  
ATOM   3695  CA  GLN C  53     -24.527  87.317 128.545  1.00 19.39           C  
ATOM   3696  C   GLN C  53     -24.246  85.939 128.014  1.00 19.31           C  
ATOM   3697  O   GLN C  53     -25.081  85.060 128.146  1.00 19.42           O  
ATOM   3698  CB  GLN C  53     -25.180  87.998 127.348  1.00 19.98           C  
ATOM   3699  CG  GLN C  53     -26.148  89.116 127.603  1.00 23.30           C  
ATOM   3700  CD  GLN C  53     -26.309  89.944 126.342  1.00 25.82           C  
ATOM   3701  OE1 GLN C  53     -25.435  89.921 125.462  1.00 25.93           O  
ATOM   3702  NE2 GLN C  53     -27.426  90.650 126.230  1.00 27.61           N  
ATOM   3703  N   ASP C  54     -23.115  85.804 127.319  1.00 19.52           N  
ATOM   3704  CA  ASP C  54     -22.824  84.670 126.458  1.00 19.31           C  
ATOM   3705  C   ASP C  54     -22.092  83.540 127.187  1.00 19.04           C  
ATOM   3706  O   ASP C  54     -21.883  82.469 126.617  1.00 19.58           O  
ATOM   3707  CB  ASP C  54     -21.949  85.138 125.304  1.00 20.08           C  
ATOM   3708  CG  ASP C  54     -22.750  85.590 124.086  1.00 23.01           C  
ATOM   3709  OD1 ASP C  54     -23.571  84.793 123.581  1.00 28.18           O  
ATOM   3710  OD2 ASP C  54     -22.612  86.708 123.536  1.00 23.17           O  
ATOM   3711  N   ILE C  55     -21.685  83.773 128.431  1.00 18.19           N  
ATOM   3712  CA  ILE C  55     -20.941  82.773 129.206  1.00 17.31           C  
ATOM   3713  C   ILE C  55     -21.772  81.510 129.479  1.00 17.26           C  
ATOM   3714  O   ILE C  55     -22.838  81.604 130.091  1.00 17.51           O  
ATOM   3715  CB  ILE C  55     -20.422  83.415 130.518  1.00 16.67           C  
ATOM   3716  CG1 ILE C  55     -19.575  84.646 130.149  1.00 17.37           C  
ATOM   3717  CG2 ILE C  55     -19.657  82.400 131.349  1.00 15.13           C  
ATOM   3718  CD1 ILE C  55     -18.744  85.247 131.212  1.00 17.07           C  
ATOM   3719  N   GLN C  56     -21.305  80.346 129.013  1.00 16.39           N  
ATOM   3720  CA  GLN C  56     -22.023  79.090 129.276  1.00 16.49           C  
ATOM   3721  C   GLN C  56     -21.221  78.173 130.175  1.00 15.95           C  
ATOM   3722  O   GLN C  56     -21.769  77.240 130.802  1.00 16.36           O  
ATOM   3723  CB  GLN C  56     -22.325  78.294 128.008  1.00 16.47           C  
ATOM   3724  CG  GLN C  56     -22.642  79.098 126.790  1.00 18.89           C  
ATOM   3725  CD  GLN C  56     -22.993  78.225 125.556  1.00 21.47           C  
ATOM   3726  OE1 GLN C  56     -23.027  76.960 125.612  1.00 18.02           O  
ATOM   3727  NE2 GLN C  56     -23.242  78.910 124.438  1.00 19.59           N  
ATOM   3728  N   GLU C  57     -19.925  78.423 130.236  1.00 14.63           N  
ATOM   3729  CA  GLU C  57     -19.037  77.465 130.840  1.00 14.19           C  
ATOM   3730  C   GLU C  57     -17.992  78.150 131.680  1.00 13.47           C  
ATOM   3731  O   GLU C  57     -17.372  79.128 131.245  1.00 13.62           O  
ATOM   3732  CB  GLU C  57     -18.402  76.619 129.741  1.00 14.36           C  
ATOM   3733  CG  GLU C  57     -18.675  75.148 129.949  1.00 16.45           C  
ATOM   3734  CD  GLU C  57     -18.301  74.262 128.791  1.00 17.38           C  
ATOM   3735  OE1 GLU C  57     -19.194  73.892 127.990  1.00 17.59           O  
ATOM   3736  OE2 GLU C  57     -17.115  73.912 128.712  1.00 19.11           O  
ATOM   3737  N   VAL C  58     -17.816  77.682 132.903  1.00 13.10           N  
ATOM   3738  CA  VAL C  58     -16.713  78.188 133.722  1.00 12.68           C  
ATOM   3739  C   VAL C  58     -15.845  77.044 134.200  1.00 12.41           C  
ATOM   3740  O   VAL C  58     -16.325  76.179 134.903  1.00 12.26           O  
ATOM   3741  CB  VAL C  58     -17.180  79.092 134.901  1.00 12.13           C  
ATOM   3742  CG1 VAL C  58     -16.029  79.402 135.749  1.00 12.62           C  
ATOM   3743  CG2 VAL C  58     -17.672  80.381 134.419  1.00  9.53           C  
ATOM   3744  N   GLN C  59     -14.578  77.033 133.799  1.00 13.11           N  
ATOM   3745  CA  GLN C  59     -13.654  75.956 134.185  1.00 14.43           C  
ATOM   3746  C   GLN C  59     -13.249  75.951 135.683  1.00 14.57           C  
ATOM   3747  O   GLN C  59     -13.153  74.883 136.318  1.00 15.59           O  
ATOM   3748  CB  GLN C  59     -12.419  75.981 133.303  1.00 14.69           C  
ATOM   3749  CG  GLN C  59     -11.671  74.624 133.122  1.00 18.57           C  
ATOM   3750  CD  GLN C  59     -10.210  74.837 132.630  1.00 23.90           C  
ATOM   3751  OE1 GLN C  59      -9.546  75.793 133.059  1.00 26.73           O  
ATOM   3752  NE2 GLN C  59      -9.727  73.969 131.728  1.00 24.55           N  
ATOM   3753  N   GLY C  60     -13.030  77.124 136.258  1.00 13.51           N  
ATOM   3754  CA  GLY C  60     -12.622  77.182 137.637  1.00 13.01           C  
ATOM   3755  C   GLY C  60     -13.836  77.415 138.504  1.00 13.25           C  
ATOM   3756  O   GLY C  60     -14.772  76.618 138.461  1.00 14.13           O  
ATOM   3757  N   TYR C  61     -13.804  78.491 139.294  1.00 12.00           N  
ATOM   3758  CA  TYR C  61     -14.854  78.839 140.223  1.00 10.96           C  
ATOM   3759  C   TYR C  61     -15.486  80.124 139.737  1.00 10.80           C  
ATOM   3760  O   TYR C  61     -14.936  80.832 138.901  1.00 11.25           O  
ATOM   3761  CB  TYR C  61     -14.335  78.964 141.689  1.00 10.45           C  
ATOM   3762  CG  TYR C  61     -13.247  80.016 141.908  1.00  8.87           C  
ATOM   3763  CD1 TYR C  61     -13.562  81.376 141.963  1.00  7.98           C  
ATOM   3764  CD2 TYR C  61     -11.894  79.646 142.034  1.00 10.49           C  
ATOM   3765  CE1 TYR C  61     -12.584  82.349 142.125  1.00  7.94           C  
ATOM   3766  CE2 TYR C  61     -10.899  80.610 142.212  1.00 10.84           C  
ATOM   3767  CZ  TYR C  61     -11.265  81.962 142.256  1.00 11.31           C  
ATOM   3768  OH  TYR C  61     -10.311  82.924 142.420  1.00 13.56           O  
ATOM   3769  N   VAL C  62     -16.669  80.408 140.252  1.00 11.02           N  
ATOM   3770  CA  VAL C  62     -17.360  81.636 139.946  1.00 10.73           C  
ATOM   3771  C   VAL C  62     -17.407  82.387 141.270  1.00 11.10           C  
ATOM   3772  O   VAL C  62     -17.768  81.784 142.284  1.00 10.73           O  
ATOM   3773  CB  VAL C  62     -18.773  81.374 139.457  1.00 10.58           C  
ATOM   3774  CG1 VAL C  62     -19.565  82.681 139.482  1.00 10.88           C  
ATOM   3775  CG2 VAL C  62     -18.729  80.832 138.083  1.00  6.57           C  
ATOM   3776  N   LEU C  63     -16.998  83.661 141.256  1.00 10.63           N  
ATOM   3777  CA  LEU C  63     -17.046  84.489 142.465  1.00 11.37           C  
ATOM   3778  C   LEU C  63     -17.630  85.871 142.142  1.00 11.82           C  
ATOM   3779  O   LEU C  63     -17.111  86.598 141.255  1.00 12.40           O  
ATOM   3780  CB  LEU C  63     -15.667  84.620 143.071  1.00 11.31           C  
ATOM   3781  CG  LEU C  63     -15.521  85.723 144.094  1.00 12.10           C  
ATOM   3782  CD1 LEU C  63     -15.818  85.158 145.471  1.00 13.44           C  
ATOM   3783  CD2 LEU C  63     -14.125  86.282 144.048  1.00 12.87           C  
ATOM   3784  N   ILE C  64     -18.725  86.196 142.831  1.00 11.08           N  
ATOM   3785  CA  ILE C  64     -19.460  87.438 142.664  1.00 11.16           C  
ATOM   3786  C   ILE C  64     -19.374  88.070 144.016  1.00 12.04           C  
ATOM   3787  O   ILE C  64     -20.020  87.619 144.949  1.00 13.26           O  
ATOM   3788  CB  ILE C  64     -20.919  87.132 142.304  1.00 11.22           C  
ATOM   3789  CG1 ILE C  64     -20.976  86.615 140.876  1.00 11.64           C  
ATOM   3790  CG2 ILE C  64     -21.803  88.351 142.460  1.00  9.67           C  
ATOM   3791  CD1 ILE C  64     -21.988  85.602 140.650  1.00 12.20           C  
ATOM   3792  N   ALA C  65     -18.521  89.071 144.158  1.00 12.60           N  
ATOM   3793  CA  ALA C  65     -18.229  89.596 145.467  1.00 13.08           C  
ATOM   3794  C   ALA C  65     -18.070  91.119 145.507  1.00 14.09           C  
ATOM   3795  O   ALA C  65     -17.759  91.749 144.495  1.00 13.77           O  
ATOM   3796  CB  ALA C  65     -17.002  88.932 145.984  1.00 13.51           C  
ATOM   3797  N   HIS C  66     -18.300  91.699 146.686  1.00 15.10           N  
ATOM   3798  CA  HIS C  66     -18.150  93.130 146.912  1.00 15.80           C  
ATOM   3799  C   HIS C  66     -18.759  93.997 145.820  1.00 16.28           C  
ATOM   3800  O   HIS C  66     -18.147  94.981 145.392  1.00 16.14           O  
ATOM   3801  CB  HIS C  66     -16.676  93.450 147.069  1.00 15.78           C  
ATOM   3802  CG  HIS C  66     -16.116  93.008 148.377  1.00 17.47           C  
ATOM   3803  ND1 HIS C  66     -16.441  93.620 149.570  1.00 20.01           N  
ATOM   3804  CD2 HIS C  66     -15.276  91.995 148.687  1.00 17.59           C  
ATOM   3805  CE1 HIS C  66     -15.811  93.009 150.558  1.00 19.27           C  
ATOM   3806  NE2 HIS C  66     -15.097  92.022 150.046  1.00 19.07           N  
ATOM   3807  N   ASN C  67     -19.956  93.621 145.367  1.00 17.10           N  
ATOM   3808  CA  ASN C  67     -20.650  94.348 144.301  1.00 17.86           C  
ATOM   3809  C   ASN C  67     -21.880  95.093 144.760  1.00 17.69           C  
ATOM   3810  O   ASN C  67     -22.629  94.608 145.605  1.00 16.82           O  
ATOM   3811  CB  ASN C  67     -21.098  93.413 143.193  1.00 17.93           C  
ATOM   3812  CG  ASN C  67     -19.984  92.638 142.629  1.00 21.42           C  
ATOM   3813  OD1 ASN C  67     -19.076  93.198 142.011  1.00 25.96           O  
ATOM   3814  ND2 ASN C  67     -20.018  91.329 142.835  1.00 23.18           N  
ATOM   3815  N   GLN C  68     -22.098  96.240 144.122  1.00 17.99           N  
ATOM   3816  CA  GLN C  68     -23.296  97.037 144.310  1.00 19.04           C  
ATOM   3817  C   GLN C  68     -24.303  96.850 143.174  1.00 19.05           C  
ATOM   3818  O   GLN C  68     -25.379  97.435 143.229  1.00 18.83           O  
ATOM   3819  CB  GLN C  68     -22.938  98.541 144.469  1.00 19.29           C  
ATOM   3820  CG  GLN C  68     -22.075  98.880 145.675  1.00 20.93           C  
ATOM   3821  CD  GLN C  68     -20.779  99.635 145.279  1.00 27.54           C  
ATOM   3822  OE1 GLN C  68     -19.972  99.131 144.476  1.00 28.63           O  
ATOM   3823  NE2 GLN C  68     -20.570 100.843 145.859  1.00 29.55           N  
ATOM   3824  N   VAL C  69     -23.959  96.064 142.142  1.00 19.90           N  
ATOM   3825  CA  VAL C  69     -24.877  95.818 141.009  1.00 19.87           C  
ATOM   3826  C   VAL C  69     -26.058  95.053 141.518  1.00 20.17           C  
ATOM   3827  O   VAL C  69     -25.930  94.201 142.398  1.00 20.11           O  
ATOM   3828  CB  VAL C  69     -24.280  94.968 139.841  1.00 19.70           C  
ATOM   3829  CG1 VAL C  69     -24.450  95.671 138.512  1.00 19.32           C  
ATOM   3830  CG2 VAL C  69     -22.865  94.623 140.077  1.00 20.45           C  
ATOM   3831  N   ARG C  70     -27.227  95.354 140.980  1.00 21.28           N  
ATOM   3832  CA  ARG C  70     -28.418  94.669 141.458  1.00 21.62           C  
ATOM   3833  C   ARG C  70     -28.529  93.322 140.786  1.00 22.13           C  
ATOM   3834  O   ARG C  70     -29.169  92.423 141.299  1.00 22.71           O  
ATOM   3835  CB  ARG C  70     -29.629  95.532 141.239  1.00 21.08           C  
ATOM   3836  CG  ARG C  70     -29.366  96.991 141.619  1.00 21.82           C  
ATOM   3837  CD  ARG C  70     -30.556  97.673 142.270  1.00 23.27           C  
ATOM   3838  NE  ARG C  70     -30.367  99.084 142.632  1.00 23.74           N  
ATOM   3839  CZ  ARG C  70     -29.793 100.007 141.869  1.00 25.14           C  
ATOM   3840  NH1 ARG C  70     -29.301  99.684 140.672  1.00 25.21           N  
ATOM   3841  NH2 ARG C  70     -29.707 101.261 142.316  1.00 24.53           N  
ATOM   3842  N   GLN C  71     -27.860  93.184 139.646  1.00 23.11           N  
ATOM   3843  CA  GLN C  71     -27.853  91.941 138.877  1.00 23.95           C  
ATOM   3844  C   GLN C  71     -26.665  91.803 137.931  1.00 23.67           C  
ATOM   3845  O   GLN C  71     -26.109  92.800 137.440  1.00 23.46           O  
ATOM   3846  CB  GLN C  71     -29.158  91.750 138.096  1.00 25.16           C  
ATOM   3847  CG  GLN C  71     -29.728  92.991 137.423  1.00 27.43           C  
ATOM   3848  CD  GLN C  71     -30.667  92.621 136.286  1.00 35.34           C  
ATOM   3849  OE1 GLN C  71     -31.922  92.669 136.428  1.00 35.05           O  
ATOM   3850  NE2 GLN C  71     -30.068  92.221 135.139  1.00 38.61           N  
ATOM   3851  N   VAL C  72     -26.294  90.541 137.719  1.00 23.09           N  
ATOM   3852  CA  VAL C  72     -25.246  90.103 136.808  1.00 22.59           C  
ATOM   3853  C   VAL C  72     -25.897  89.058 135.922  1.00 21.59           C  
ATOM   3854  O   VAL C  72     -26.385  88.063 136.425  1.00 22.12           O  
ATOM   3855  CB  VAL C  72     -24.064  89.444 137.558  1.00 22.75           C  
ATOM   3856  CG1 VAL C  72     -23.167  90.494 138.128  1.00 23.50           C  
ATOM   3857  CG2 VAL C  72     -24.546  88.547 138.678  1.00 24.47           C  
ATOM   3858  N   PRO C  73     -25.995  89.332 134.628  1.00 20.70           N  
ATOM   3859  CA  PRO C  73     -26.663  88.435 133.687  1.00 19.55           C  
ATOM   3860  C   PRO C  73     -25.875  87.187 133.259  1.00 19.00           C  
ATOM   3861  O   PRO C  73     -25.368  87.086 132.131  1.00 18.78           O  
ATOM   3862  CB  PRO C  73     -26.939  89.334 132.491  1.00 19.13           C  
ATOM   3863  CG  PRO C  73     -25.938  90.391 132.574  1.00 19.46           C  
ATOM   3864  CD  PRO C  73     -25.566  90.587 133.986  1.00 20.84           C  
ATOM   3865  N   LEU C  74     -25.858  86.206 134.154  1.00 17.56           N  
ATOM   3866  CA  LEU C  74     -25.258  84.939 133.886  1.00 15.97           C  
ATOM   3867  C   LEU C  74     -26.323  83.902 133.619  1.00 15.51           C  
ATOM   3868  O   LEU C  74     -26.157  82.725 133.974  1.00 15.60           O  
ATOM   3869  CB  LEU C  74     -24.386  84.541 135.075  1.00 16.37           C  
ATOM   3870  CG  LEU C  74     -23.242  85.495 135.395  1.00 14.91           C  
ATOM   3871  CD1 LEU C  74     -22.491  85.001 136.610  1.00 14.98           C  
ATOM   3872  CD2 LEU C  74     -22.308  85.647 134.192  1.00 11.17           C  
ATOM   3873  N   GLN C  75     -27.418  84.322 132.985  1.00 14.86           N  
ATOM   3874  CA  GLN C  75     -28.547  83.414 132.747  1.00 14.27           C  
ATOM   3875  C   GLN C  75     -28.201  82.210 131.920  1.00 13.57           C  
ATOM   3876  O   GLN C  75     -28.943  81.211 131.930  1.00 12.25           O  
ATOM   3877  CB  GLN C  75     -29.724  84.111 132.096  1.00 14.15           C  
ATOM   3878  CG  GLN C  75     -30.542  84.861 133.089  1.00 16.97           C  
ATOM   3879  CD  GLN C  75     -30.021  86.259 133.266  1.00 19.85           C  
ATOM   3880  OE1 GLN C  75     -29.146  86.682 132.516  1.00 20.15           O  
ATOM   3881  NE2 GLN C  75     -30.548  86.984 134.258  1.00 21.53           N  
ATOM   3882  N   ARG C  76     -27.083  82.313 131.199  1.00 13.20           N  
ATOM   3883  CA  ARG C  76     -26.710  81.263 130.284  1.00 13.00           C  
ATOM   3884  C   ARG C  76     -25.638  80.384 130.893  1.00 12.26           C  
ATOM   3885  O   ARG C  76     -25.257  79.407 130.285  1.00 12.99           O  
ATOM   3886  CB  ARG C  76     -26.231  81.853 128.958  1.00 13.41           C  
ATOM   3887  CG  ARG C  76     -27.300  82.215 127.921  1.00 15.57           C  
ATOM   3888  CD  ARG C  76     -26.653  82.444 126.545  1.00 21.23           C  
ATOM   3889  NE  ARG C  76     -27.547  82.278 125.393  1.00 27.64           N  
ATOM   3890  CZ  ARG C  76     -28.188  83.303 124.795  1.00 32.24           C  
ATOM   3891  NH1 ARG C  76     -28.038  84.544 125.270  1.00 33.25           N  
ATOM   3892  NH2 ARG C  76     -28.985  83.102 123.736  1.00 32.51           N  
ATOM   3893  N   LEU C  77     -25.120  80.734 132.067  1.00 12.08           N  
ATOM   3894  CA  LEU C  77     -24.095  79.890 132.711  1.00 12.43           C  
ATOM   3895  C   LEU C  77     -24.640  78.496 132.990  1.00 12.66           C  
ATOM   3896  O   LEU C  77     -25.579  78.313 133.784  1.00 12.73           O  
ATOM   3897  CB  LEU C  77     -23.600  80.480 134.003  1.00 11.82           C  
ATOM   3898  CG  LEU C  77     -22.247  80.098 134.628  1.00 12.41           C  
ATOM   3899  CD1 LEU C  77     -22.383  79.914 136.156  1.00 10.04           C  
ATOM   3900  CD2 LEU C  77     -21.535  78.941 133.980  1.00 12.13           C  
ATOM   3901  N   ARG C  78     -24.043  77.531 132.310  1.00 12.41           N  
ATOM   3902  CA  ARG C  78     -24.549  76.162 132.320  1.00 13.00           C  
ATOM   3903  C   ARG C  78     -23.814  75.243 133.306  1.00 12.37           C  
ATOM   3904  O   ARG C  78     -24.434  74.412 133.974  1.00 12.58           O  
ATOM   3905  CB  ARG C  78     -24.453  75.586 130.930  1.00 11.76           C  
ATOM   3906  CG  ARG C  78     -25.188  74.362 130.815  1.00 15.41           C  
ATOM   3907  CD  ARG C  78     -26.546  74.536 130.156  1.00 22.17           C  
ATOM   3908  NE  ARG C  78     -27.578  74.438 131.181  1.00 25.82           N  
ATOM   3909  CZ  ARG C  78     -28.861  74.722 130.996  1.00 29.20           C  
ATOM   3910  NH1 ARG C  78     -29.323  75.123 129.808  1.00 27.18           N  
ATOM   3911  NH2 ARG C  78     -29.689  74.612 132.026  1.00 31.22           N  
ATOM   3912  N   ILE C  79     -22.499  75.384 133.377  1.00 11.39           N  
ATOM   3913  CA  ILE C  79     -21.716  74.465 134.154  1.00 11.75           C  
ATOM   3914  C   ILE C  79     -20.498  75.189 134.684  1.00 12.68           C  
ATOM   3915  O   ILE C  79     -19.898  76.004 133.974  1.00 13.61           O  
ATOM   3916  CB  ILE C  79     -21.299  73.284 133.285  1.00 11.78           C  
ATOM   3917  CG1 ILE C  79     -20.248  72.407 133.972  1.00 10.89           C  
ATOM   3918  CG2 ILE C  79     -20.794  73.759 131.950  1.00 11.57           C  
ATOM   3919  CD1 ILE C  79     -19.910  71.119 133.216  1.00  7.29           C  
ATOM   3920  N   VAL C  80     -20.148  74.915 135.929  1.00 12.16           N  
ATOM   3921  CA  VAL C  80     -18.884  75.338 136.416  1.00 13.05           C  
ATOM   3922  C   VAL C  80     -18.209  74.080 136.854  1.00 13.13           C  
ATOM   3923  O   VAL C  80     -18.844  73.239 137.473  1.00 14.25           O  
ATOM   3924  CB  VAL C  80     -19.018  76.394 137.534  1.00 14.04           C  
ATOM   3925  CG1 VAL C  80     -20.382  77.098 137.485  1.00 12.70           C  
ATOM   3926  CG2 VAL C  80     -18.716  75.819 138.876  1.00 14.84           C  
ATOM   3927  N   ARG C  81     -16.936  73.935 136.515  1.00 12.85           N  
ATOM   3928  CA  ARG C  81     -16.251  72.649 136.589  1.00 12.62           C  
ATOM   3929  C   ARG C  81     -15.419  72.520 137.833  1.00 12.77           C  
ATOM   3930  O   ARG C  81     -15.024  71.424 138.207  1.00 13.99           O  
ATOM   3931  CB  ARG C  81     -15.312  72.458 135.373  1.00 13.10           C  
ATOM   3932  CG  ARG C  81     -15.963  71.955 134.088  1.00 12.14           C  
ATOM   3933  CD  ARG C  81     -15.074  71.956 132.828  1.00  7.86           C  
ATOM   3934  NE  ARG C  81     -15.905  71.959 131.621  1.00  8.56           N  
ATOM   3935  CZ  ARG C  81     -16.546  70.883 131.152  1.00 10.37           C  
ATOM   3936  NH1 ARG C  81     -16.420  69.704 131.771  1.00 10.41           N  
ATOM   3937  NH2 ARG C  81     -17.286  70.966 130.049  1.00  9.09           N  
ATOM   3938  N   GLY C  82     -15.075  73.640 138.439  1.00 13.36           N  
ATOM   3939  CA  GLY C  82     -14.480  73.628 139.766  1.00 13.62           C  
ATOM   3940  C   GLY C  82     -13.046  73.154 139.810  1.00 13.53           C  
ATOM   3941  O   GLY C  82     -12.512  72.813 140.867  1.00 13.70           O  
ATOM   3942  N   THR C  83     -12.458  73.097 138.629  1.00 13.92           N  
ATOM   3943  CA  THR C  83     -11.033  72.859 138.395  1.00 14.11           C  
ATOM   3944  C   THR C  83     -10.142  73.540 139.477  1.00 14.36           C  
ATOM   3945  O   THR C  83      -9.264  72.906 140.066  1.00 13.13           O  
ATOM   3946  CB  THR C  83     -10.778  73.413 136.970  1.00 14.10           C  
ATOM   3947  OG1 THR C  83     -10.920  72.346 136.021  1.00 14.44           O  
ATOM   3948  CG2 THR C  83      -9.372  73.957 136.775  1.00 15.01           C  
ATOM   3949  N   GLN C  84     -10.392  74.835 139.725  1.00 14.48           N  
ATOM   3950  CA  GLN C  84      -9.882  75.491 140.905  1.00 14.79           C  
ATOM   3951  C   GLN C  84     -11.060  75.943 141.758  1.00 14.21           C  
ATOM   3952  O   GLN C  84     -12.121  76.303 141.222  1.00 15.13           O  
ATOM   3953  CB  GLN C  84      -9.054  76.726 140.592  1.00 15.30           C  
ATOM   3954  CG  GLN C  84      -8.161  76.760 139.390  1.00 18.53           C  
ATOM   3955  CD  GLN C  84      -7.784  78.220 139.071  1.00 23.65           C  
ATOM   3956  OE1 GLN C  84      -7.259  78.940 139.958  1.00 25.31           O  
ATOM   3957  NE2 GLN C  84      -8.109  78.679 137.849  1.00 22.62           N  
ATOM   3958  N   LEU C  85     -10.854  75.982 143.067  1.00 12.46           N  
ATOM   3959  CA  LEU C  85     -11.906  76.384 143.988  1.00 11.89           C  
ATOM   3960  C   LEU C  85     -11.537  77.597 144.862  1.00 11.79           C  
ATOM   3961  O   LEU C  85     -10.429  77.693 145.368  1.00 10.46           O  
ATOM   3962  CB  LEU C  85     -12.331  75.192 144.881  1.00 11.44           C  
ATOM   3963  CG  LEU C  85     -12.662  73.914 144.111  1.00 10.49           C  
ATOM   3964  CD1 LEU C  85     -12.768  72.782 145.067  1.00  7.56           C  
ATOM   3965  CD2 LEU C  85     -13.942  74.079 143.294  1.00  7.66           C  
ATOM   3966  N   PHE C  86     -12.505  78.490 145.049  1.00 11.83           N  
ATOM   3967  CA  PHE C  86     -12.387  79.566 145.998  1.00 12.75           C  
ATOM   3968  C   PHE C  86     -12.275  79.024 147.433  1.00 14.10           C  
ATOM   3969  O   PHE C  86     -12.939  78.045 147.808  1.00 12.97           O  
ATOM   3970  CB  PHE C  86     -13.581  80.503 145.887  1.00 12.54           C  
ATOM   3971  CG  PHE C  86     -13.438  81.736 146.708  1.00 12.86           C  
ATOM   3972  CD1 PHE C  86     -12.483  82.724 146.354  1.00 13.23           C  
ATOM   3973  CD2 PHE C  86     -14.225  81.921 147.844  1.00 10.85           C  
ATOM   3974  CE1 PHE C  86     -12.333  83.885 147.121  1.00 13.56           C  
ATOM   3975  CE2 PHE C  86     -14.087  83.087 148.632  1.00 10.91           C  
ATOM   3976  CZ  PHE C  86     -13.152  84.073 148.270  1.00 12.11           C  
ATOM   3977  N   GLU C  87     -11.405  79.674 148.213  1.00 16.00           N  
ATOM   3978  CA  GLU C  87     -11.020  79.205 149.538  1.00 17.70           C  
ATOM   3979  C   GLU C  87     -10.944  77.676 149.571  1.00 18.46           C  
ATOM   3980  O   GLU C  87     -11.359  77.038 150.559  1.00 18.94           O  
ATOM   3981  CB  GLU C  87     -11.987  79.723 150.600  1.00 18.37           C  
ATOM   3982  CG  GLU C  87     -11.757  81.158 151.041  1.00 20.21           C  
ATOM   3983  CD  GLU C  87     -12.704  81.560 152.156  1.00 25.81           C  
ATOM   3984  OE1 GLU C  87     -12.905  80.764 153.130  1.00 27.63           O  
ATOM   3985  OE2 GLU C  87     -13.251  82.684 152.054  1.00 28.31           O  
ATOM   3986  N   ASP C  88     -10.427  77.109 148.471  1.00 18.95           N  
ATOM   3987  CA  ASP C  88     -10.184  75.670 148.315  1.00 19.36           C  
ATOM   3988  C   ASP C  88     -11.404  74.754 148.432  1.00 18.67           C  
ATOM   3989  O   ASP C  88     -11.264  73.536 148.335  1.00 18.67           O  
ATOM   3990  CB  ASP C  88      -9.144  75.204 149.327  1.00 19.98           C  
ATOM   3991  CG  ASP C  88      -7.799  75.899 149.146  1.00 23.57           C  
ATOM   3992  OD1 ASP C  88      -7.589  76.504 148.048  1.00 25.28           O  
ATOM   3993  OD2 ASP C  88      -6.907  75.871 150.057  1.00 24.38           O  
ATOM   3994  N   ASN C  89     -12.585  75.329 148.653  1.00 17.89           N  
ATOM   3995  CA  ASN C  89     -13.790  74.542 148.879  1.00 16.94           C  
ATOM   3996  C   ASN C  89     -14.950  74.812 147.936  1.00 15.83           C  
ATOM   3997  O   ASN C  89     -15.803  73.942 147.805  1.00 15.16           O  
ATOM   3998  CB  ASN C  89     -14.308  74.724 150.303  1.00 17.62           C  
ATOM   3999  CG  ASN C  89     -13.404  74.118 151.338  1.00 20.30           C  
ATOM   4000  OD1 ASN C  89     -12.259  73.769 151.054  1.00 23.84           O  
ATOM   4001  ND2 ASN C  89     -13.907  74.005 152.575  1.00 23.63           N  
ATOM   4002  N   TYR C  90     -14.969  75.982 147.287  1.00 14.70           N  
ATOM   4003  CA  TYR C  90     -16.183  76.548 146.700  1.00 13.93           C  
ATOM   4004  C   TYR C  90     -16.100  76.817 145.205  1.00 13.64           C  
ATOM   4005  O   TYR C  90     -15.181  77.483 144.740  1.00 13.66           O  
ATOM   4006  CB  TYR C  90     -16.530  77.864 147.415  1.00 13.96           C  
ATOM   4007  CG  TYR C  90     -16.735  77.701 148.913  1.00 15.49           C  
ATOM   4008  CD1 TYR C  90     -15.800  78.227 149.836  1.00 14.68           C  
ATOM   4009  CD2 TYR C  90     -17.844  77.012 149.422  1.00 13.82           C  
ATOM   4010  CE1 TYR C  90     -15.974  78.082 151.188  1.00 13.72           C  
ATOM   4011  CE2 TYR C  90     -18.009  76.857 150.801  1.00 13.56           C  
ATOM   4012  CZ  TYR C  90     -17.075  77.397 151.668  1.00 13.98           C  
ATOM   4013  OH  TYR C  90     -17.223  77.242 153.028  1.00 16.93           O  
ATOM   4014  N   ALA C  91     -17.097  76.333 144.466  1.00 13.59           N  
ATOM   4015  CA  ALA C  91     -17.168  76.469 143.001  1.00 12.82           C  
ATOM   4016  C   ALA C  91     -17.959  77.701 142.636  1.00 13.16           C  
ATOM   4017  O   ALA C  91     -17.822  78.231 141.533  1.00 13.61           O  
ATOM   4018  CB  ALA C  91     -17.832  75.285 142.418  1.00 11.84           C  
ATOM   4019  N   LEU C  92     -18.792  78.122 143.581  1.00 12.83           N  
ATOM   4020  CA  LEU C  92     -19.652  79.276 143.487  1.00 13.30           C  
ATOM   4021  C   LEU C  92     -19.617  79.988 144.839  1.00 13.77           C  
ATOM   4022  O   LEU C  92     -19.963  79.404 145.870  1.00 13.40           O  
ATOM   4023  CB  LEU C  92     -21.082  78.856 143.173  1.00 12.86           C  
ATOM   4024  CG  LEU C  92     -22.040  80.036 143.239  1.00 13.30           C  
ATOM   4025  CD1 LEU C  92     -21.561  81.076 142.264  1.00 12.64           C  
ATOM   4026  CD2 LEU C  92     -23.492  79.635 142.902  1.00 11.90           C  
ATOM   4027  N   ALA C  93     -19.165  81.244 144.820  1.00 14.13           N  
ATOM   4028  CA  ALA C  93     -19.084  82.072 146.017  1.00 13.50           C  
ATOM   4029  C   ALA C  93     -19.667  83.448 145.686  1.00 13.99           C  
ATOM   4030  O   ALA C  93     -19.303  84.089 144.691  1.00 12.64           O  
ATOM   4031  CB  ALA C  93     -17.675  82.165 146.515  1.00 12.59           C  
ATOM   4032  N   VAL C  94     -20.630  83.844 146.524  1.00 14.95           N  
ATOM   4033  CA  VAL C  94     -21.424  85.050 146.353  1.00 14.54           C  
ATOM   4034  C   VAL C  94     -21.356  85.692 147.710  1.00 15.99           C  
ATOM   4035  O   VAL C  94     -21.890  85.141 148.669  1.00 16.85           O  
ATOM   4036  CB  VAL C  94     -22.853  84.698 145.984  1.00 13.78           C  
ATOM   4037  CG1 VAL C  94     -23.682  85.925 145.800  1.00 11.90           C  
ATOM   4038  CG2 VAL C  94     -22.865  83.902 144.689  1.00 13.68           C  
ATOM   4039  N   LEU C  95     -20.648  86.823 147.805  1.00 16.67           N  
ATOM   4040  CA  LEU C  95     -20.231  87.369 149.097  1.00 17.00           C  
ATOM   4041  C   LEU C  95     -20.263  88.878 149.159  1.00 16.85           C  
ATOM   4042  O   LEU C  95     -19.759  89.566 148.263  1.00 16.44           O  
ATOM   4043  CB  LEU C  95     -18.815  86.917 149.483  1.00 17.22           C  
ATOM   4044  CG  LEU C  95     -18.230  85.581 149.036  1.00 19.93           C  
ATOM   4045  CD1 LEU C  95     -16.809  85.477 149.518  1.00 19.39           C  
ATOM   4046  CD2 LEU C  95     -19.039  84.432 149.603  1.00 24.40           C  
ATOM   4047  N   ASP C  96     -20.830  89.375 150.248  1.00 16.51           N  
ATOM   4048  CA  ASP C  96     -20.766  90.772 150.570  1.00 17.38           C  
ATOM   4049  C   ASP C  96     -21.213  91.623 149.416  1.00 17.74           C  
ATOM   4050  O   ASP C  96     -20.546  92.580 149.059  1.00 17.58           O  
ATOM   4051  CB  ASP C  96     -19.338  91.162 150.959  1.00 17.52           C  
ATOM   4052  CG  ASP C  96     -18.866  90.466 152.188  1.00 17.25           C  
ATOM   4053  OD1 ASP C  96     -19.128  90.967 153.304  1.00 18.71           O  
ATOM   4054  OD2 ASP C  96     -18.219  89.411 152.132  1.00 17.70           O  
ATOM   4055  N   ASN C  97     -22.343  91.273 148.832  1.00 18.94           N  
ATOM   4056  CA  ASN C  97     -22.896  92.055 147.752  1.00 20.41           C  
ATOM   4057  C   ASN C  97     -23.947  93.026 148.269  1.00 22.45           C  
ATOM   4058  O   ASN C  97     -25.151  92.837 148.081  1.00 22.98           O  
ATOM   4059  CB  ASN C  97     -23.455  91.142 146.687  1.00 19.69           C  
ATOM   4060  CG  ASN C  97     -22.389  90.365 145.998  1.00 19.07           C  
ATOM   4061  OD1 ASN C  97     -21.483  90.951 145.393  1.00 19.83           O  
ATOM   4062  ND2 ASN C  97     -22.469  89.033 146.076  1.00 15.90           N  
ATOM   4063  N   GLY C  98     -23.471  94.067 148.935  1.00 24.56           N  
ATOM   4064  CA  GLY C  98     -24.327  95.068 149.532  1.00 27.62           C  
ATOM   4065  C   GLY C  98     -23.478  96.283 149.782  1.00 30.03           C  
ATOM   4066  O   GLY C  98     -22.241  96.194 149.808  1.00 30.60           O  
ATOM   4067  N   ASP C  99     -24.154  97.410 149.973  1.00 32.09           N  
ATOM   4068  CA  ASP C  99     -23.545  98.744 150.063  1.00 34.24           C  
ATOM   4069  C   ASP C  99     -22.334  98.877 151.015  1.00 35.02           C  
ATOM   4070  O   ASP C  99     -22.228  98.111 151.980  1.00 34.83           O  
ATOM   4071  CB  ASP C  99     -24.637  99.778 150.446  1.00 34.65           C  
ATOM   4072  CG  ASP C  99     -25.552 100.156 149.258  1.00 36.11           C  
ATOM   4073  OD1 ASP C  99     -25.083 100.124 148.085  1.00 37.82           O  
ATOM   4074  OD2 ASP C  99     -26.753 100.499 149.407  1.00 36.74           O  
ATOM   4075  N   PRO C 100     -21.420  99.822 150.715  1.00 36.22           N  
ATOM   4076  CA  PRO C 100     -20.390 100.291 151.675  1.00 36.77           C  
ATOM   4077  C   PRO C 100     -20.922 100.697 153.046  1.00 36.98           C  
ATOM   4078  O   PRO C 100     -22.074 101.119 153.146  1.00 37.33           O  
ATOM   4079  CB  PRO C 100     -19.810 101.543 150.984  1.00 36.90           C  
ATOM   4080  CG  PRO C 100     -19.921 101.233 149.504  1.00 36.99           C  
ATOM   4081  CD  PRO C 100     -21.250 100.463 149.389  1.00 36.47           C  
ATOM   4082  N   LEU C 101     -20.093 100.577 154.084  1.00 37.23           N  
ATOM   4083  CA  LEU C 101     -20.405 101.210 155.370  1.00 37.54           C  
ATOM   4084  C   LEU C 101     -20.281 102.737 155.210  1.00 37.70           C  
ATOM   4085  O   LEU C 101     -20.148 103.259 154.090  1.00 37.64           O  
ATOM   4086  CB  LEU C 101     -19.516 100.668 156.516  1.00 37.46           C  
ATOM   4087  CG  LEU C 101     -18.939 101.603 157.605  1.00 38.16           C  
ATOM   4088  CD1 LEU C 101     -19.512 101.328 159.014  1.00 37.70           C  
ATOM   4089  CD2 LEU C 101     -17.392 101.571 157.613  1.00 37.60           C  
ATOM   4090  N   SER C 111     -32.341 102.440 144.354  1.00 23.71           N  
ATOM   4091  CA  SER C 111     -32.095 102.261 145.782  1.00 23.35           C  
ATOM   4092  C   SER C 111     -32.603 100.880 146.266  1.00 23.11           C  
ATOM   4093  O   SER C 111     -33.634 100.401 145.765  1.00 23.41           O  
ATOM   4094  CB  SER C 111     -32.781 103.396 146.578  1.00 23.45           C  
ATOM   4095  OG  SER C 111     -32.600 104.673 145.970  1.00 22.67           O  
ATOM   4096  N   PRO C 112     -31.882 100.218 147.187  1.00 22.19           N  
ATOM   4097  CA  PRO C 112     -30.464 100.470 147.454  1.00 21.08           C  
ATOM   4098  C   PRO C 112     -29.587  99.542 146.603  1.00 20.09           C  
ATOM   4099  O   PRO C 112     -30.089  98.953 145.651  1.00 20.73           O  
ATOM   4100  CB  PRO C 112     -30.333 100.146 148.953  1.00 21.47           C  
ATOM   4101  CG  PRO C 112     -31.503  99.211 149.298  1.00 21.59           C  
ATOM   4102  CD  PRO C 112     -32.440  99.214 148.118  1.00 22.42           C  
ATOM   4103  N   GLY C 113     -28.302  99.421 146.921  1.00 18.32           N  
ATOM   4104  CA  GLY C 113     -27.394  98.611 146.133  1.00 15.83           C  
ATOM   4105  C   GLY C 113     -27.324  97.191 146.656  1.00 14.67           C  
ATOM   4106  O   GLY C 113     -27.725  96.936 147.796  1.00 14.94           O  
ATOM   4107  N   GLY C 114     -26.826  96.268 145.831  1.00 13.13           N  
ATOM   4108  CA  GLY C 114     -26.766  94.867 146.202  1.00 12.18           C  
ATOM   4109  C   GLY C 114     -27.555  93.909 145.328  1.00 11.53           C  
ATOM   4110  O   GLY C 114     -28.624  94.243 144.821  1.00 10.91           O  
ATOM   4111  N   LEU C 115     -27.035  92.687 145.212  1.00 11.37           N  
ATOM   4112  CA  LEU C 115     -27.466  91.730 144.209  1.00 10.83           C  
ATOM   4113  C   LEU C 115     -28.709  91.096 144.715  1.00 11.70           C  
ATOM   4114  O   LEU C 115     -28.787  90.704 145.859  1.00 12.01           O  
ATOM   4115  CB  LEU C 115     -26.391  90.679 144.006  1.00 11.02           C  
ATOM   4116  CG  LEU C 115     -26.776  89.464 143.174  1.00  9.97           C  
ATOM   4117  CD1 LEU C 115     -26.666  89.746 141.670  1.00  5.88           C  
ATOM   4118  CD2 LEU C 115     -25.889  88.322 143.597  1.00 10.58           C  
ATOM   4119  N   ARG C 116     -29.708  91.001 143.862  1.00 12.78           N  
ATOM   4120  CA  ARG C 116     -31.036  90.687 144.348  1.00 13.62           C  
ATOM   4121  C   ARG C 116     -31.444  89.229 144.143  1.00 14.05           C  
ATOM   4122  O   ARG C 116     -32.254  88.685 144.887  1.00 13.31           O  
ATOM   4123  CB  ARG C 116     -32.031  91.593 143.649  1.00 13.64           C  
ATOM   4124  CG  ARG C 116     -31.798  93.054 143.866  1.00 13.32           C  
ATOM   4125  CD  ARG C 116     -32.897  93.896 143.260  1.00 14.85           C  
ATOM   4126  NE  ARG C 116     -33.718  94.505 144.287  1.00 17.78           N  
ATOM   4127  CZ  ARG C 116     -35.036  94.401 144.354  1.00 18.91           C  
ATOM   4128  NH1 ARG C 116     -35.697  93.678 143.445  1.00 18.84           N  
ATOM   4129  NH2 ARG C 116     -35.690  95.013 145.339  1.00 16.63           N  
ATOM   4130  N   GLU C 117     -30.876  88.620 143.110  1.00 15.04           N  
ATOM   4131  CA  GLU C 117     -31.333  87.340 142.604  1.00 16.08           C  
ATOM   4132  C   GLU C 117     -30.139  86.806 141.887  1.00 16.14           C  
ATOM   4133  O   GLU C 117     -29.533  87.534 141.114  1.00 16.71           O  
ATOM   4134  CB  GLU C 117     -32.497  87.532 141.611  1.00 15.57           C  
ATOM   4135  CG  GLU C 117     -33.809  87.928 142.269  1.00 17.26           C  
ATOM   4136  CD  GLU C 117     -34.929  88.345 141.288  1.00 21.43           C  
ATOM   4137  OE1 GLU C 117     -34.737  88.254 140.048  1.00 22.23           O  
ATOM   4138  OE2 GLU C 117     -36.016  88.781 141.774  1.00 21.40           O  
ATOM   4139  N   LEU C 118     -29.797  85.547 142.135  1.00 16.58           N  
ATOM   4140  CA  LEU C 118     -28.647  84.922 141.475  1.00 16.40           C  
ATOM   4141  C   LEU C 118     -28.870  84.746 139.965  1.00 17.73           C  
ATOM   4142  O   LEU C 118     -27.916  84.698 139.187  1.00 17.74           O  
ATOM   4143  CB  LEU C 118     -28.333  83.585 142.119  1.00 15.70           C  
ATOM   4144  CG  LEU C 118     -27.652  83.620 143.473  1.00 13.56           C  
ATOM   4145  CD1 LEU C 118     -27.791  82.270 144.204  1.00 14.27           C  
ATOM   4146  CD2 LEU C 118     -26.219  83.948 143.256  1.00 12.02           C  
ATOM   4147  N   GLN C 119     -30.129  84.640 139.550  1.00 18.92           N  
ATOM   4148  CA  GLN C 119     -30.469  84.562 138.114  1.00 20.04           C  
ATOM   4149  C   GLN C 119     -29.729  83.446 137.325  1.00 19.23           C  
ATOM   4150  O   GLN C 119     -29.606  83.497 136.094  1.00 19.86           O  
ATOM   4151  CB  GLN C 119     -30.256  85.919 137.427  1.00 20.32           C  
ATOM   4152  CG  GLN C 119     -31.238  86.990 137.811  1.00 24.27           C  
ATOM   4153  CD  GLN C 119     -32.504  86.979 136.975  1.00 31.85           C  
ATOM   4154  OE1 GLN C 119     -32.949  85.900 136.528  1.00 35.10           O  
ATOM   4155  NE2 GLN C 119     -33.109  88.179 136.762  1.00 31.12           N  
ATOM   4156  N   LEU C 120     -29.271  82.426 138.029  1.00 17.81           N  
ATOM   4157  CA  LEU C 120     -28.525  81.368 137.383  1.00 16.71           C  
ATOM   4158  C   LEU C 120     -29.404  80.278 136.717  1.00 16.20           C  
ATOM   4159  O   LEU C 120     -29.173  79.088 136.909  1.00 15.83           O  
ATOM   4160  CB  LEU C 120     -27.521  80.789 138.387  1.00 16.64           C  
ATOM   4161  CG  LEU C 120     -26.469  81.828 138.785  1.00 14.16           C  
ATOM   4162  CD1 LEU C 120     -25.673  81.373 139.960  1.00 14.49           C  
ATOM   4163  CD2 LEU C 120     -25.558  82.080 137.641  1.00 13.83           C  
ATOM   4164  N   ARG C 121     -30.360  80.683 135.875  1.00 15.62           N  
ATOM   4165  CA  ARG C 121     -31.367  79.738 135.389  1.00 15.61           C  
ATOM   4166  C   ARG C 121     -30.872  78.548 134.589  1.00 15.32           C  
ATOM   4167  O   ARG C 121     -31.582  77.559 134.497  1.00 15.79           O  
ATOM   4168  CB  ARG C 121     -32.505  80.410 134.625  1.00 15.78           C  
ATOM   4169  CG  ARG C 121     -32.280  81.820 134.267  1.00 17.18           C  
ATOM   4170  CD  ARG C 121     -33.369  82.377 133.383  1.00 16.84           C  
ATOM   4171  NE  ARG C 121     -34.087  83.466 134.043  1.00 18.27           N  
ATOM   4172  CZ  ARG C 121     -34.756  84.409 133.383  1.00 20.83           C  
ATOM   4173  NH1 ARG C 121     -34.758  84.390 132.047  1.00 21.30           N  
ATOM   4174  NH2 ARG C 121     -35.419  85.361 134.047  1.00 19.58           N  
ATOM   4175  N   SER C 122     -29.702  78.647 133.968  1.00 15.10           N  
ATOM   4176  CA  SER C 122     -29.153  77.498 133.237  1.00 14.01           C  
ATOM   4177  C   SER C 122     -28.130  76.726 134.040  1.00 14.00           C  
ATOM   4178  O   SER C 122     -27.605  75.733 133.538  1.00 14.10           O  
ATOM   4179  CB  SER C 122     -28.480  77.911 131.941  1.00 13.02           C  
ATOM   4180  OG  SER C 122     -29.276  78.805 131.238  1.00 11.54           O  
ATOM   4181  N   LEU C 123     -27.810  77.189 135.251  1.00 13.45           N  
ATOM   4182  CA  LEU C 123     -26.679  76.604 135.975  1.00 12.76           C  
ATOM   4183  C   LEU C 123     -27.066  75.233 136.468  1.00 12.90           C  
ATOM   4184  O   LEU C 123     -27.804  75.064 137.424  1.00 14.00           O  
ATOM   4185  CB  LEU C 123     -26.160  77.504 137.089  1.00 11.97           C  
ATOM   4186  CG  LEU C 123     -25.032  76.905 137.906  1.00 12.28           C  
ATOM   4187  CD1 LEU C 123     -23.843  76.486 137.062  1.00 12.05           C  
ATOM   4188  CD2 LEU C 123     -24.626  77.838 138.996  1.00 15.46           C  
ATOM   4189  N   THR C 124     -26.598  74.229 135.780  1.00 12.25           N  
ATOM   4190  CA  THR C 124     -27.276  72.979 135.960  1.00 12.44           C  
ATOM   4191  C   THR C 124     -26.289  71.880 136.350  1.00 12.86           C  
ATOM   4192  O   THR C 124     -26.727  70.809 136.703  1.00 13.10           O  
ATOM   4193  CB  THR C 124     -28.094  72.725 134.664  1.00 12.93           C  
ATOM   4194  OG1 THR C 124     -29.517  72.629 134.952  1.00 13.40           O  
ATOM   4195  CG2 THR C 124     -27.712  71.507 133.990  1.00 10.05           C  
ATOM   4196  N   GLU C 125     -24.979  72.197 136.340  1.00 11.97           N  
ATOM   4197  CA  GLU C 125     -23.889  71.303 136.692  1.00 11.76           C  
ATOM   4198  C   GLU C 125     -22.701  71.987 137.444  1.00 11.89           C  
ATOM   4199  O   GLU C 125     -22.108  72.924 136.934  1.00 13.26           O  
ATOM   4200  CB  GLU C 125     -23.352  70.716 135.399  1.00 12.19           C  
ATOM   4201  CG  GLU C 125     -22.253  69.686 135.527  1.00 12.34           C  
ATOM   4202  CD  GLU C 125     -22.712  68.418 136.219  1.00 16.00           C  
ATOM   4203  OE1 GLU C 125     -23.031  67.369 135.571  1.00 13.71           O  
ATOM   4204  OE2 GLU C 125     -22.737  68.472 137.461  1.00 19.84           O  
ATOM   4205  N   ILE C 126     -22.346  71.524 138.631  1.00 10.41           N  
ATOM   4206  CA  ILE C 126     -21.065  71.878 139.234  1.00  9.57           C  
ATOM   4207  C   ILE C 126     -20.248  70.589 139.404  1.00  8.91           C  
ATOM   4208  O   ILE C 126     -20.673  69.658 140.048  1.00  7.64           O  
ATOM   4209  CB  ILE C 126     -21.256  72.615 140.594  1.00 10.15           C  
ATOM   4210  CG1 ILE C 126     -21.998  73.966 140.406  1.00 11.85           C  
ATOM   4211  CG2 ILE C 126     -19.930  72.866 141.250  1.00  8.66           C  
ATOM   4212  CD1 ILE C 126     -22.383  74.682 141.734  1.00  8.25           C  
ATOM   4213  N   LEU C 127     -19.081  70.498 138.792  1.00  9.11           N  
ATOM   4214  CA  LEU C 127     -18.442  69.182 138.772  1.00  8.75           C  
ATOM   4215  C   LEU C 127     -17.764  68.927 140.111  1.00  9.06           C  
ATOM   4216  O   LEU C 127     -17.883  67.854 140.641  1.00  7.80           O  
ATOM   4217  CB  LEU C 127     -17.471  69.012 137.589  1.00  7.73           C  
ATOM   4218  CG  LEU C 127     -17.984  69.077 136.151  1.00  6.52           C  
ATOM   4219  CD1 LEU C 127     -16.878  68.652 135.236  1.00  5.68           C  
ATOM   4220  CD2 LEU C 127     -19.193  68.211 135.918  1.00  4.10           C  
ATOM   4221  N   LYS C 128     -17.076  69.942 140.637  1.00  9.81           N  
ATOM   4222  CA  LYS C 128     -16.329  69.850 141.881  1.00 10.91           C  
ATOM   4223  C   LYS C 128     -16.540  71.108 142.719  1.00 10.91           C  
ATOM   4224  O   LYS C 128     -16.716  72.186 142.172  1.00 10.25           O  
ATOM   4225  CB  LYS C 128     -14.841  69.642 141.586  1.00 11.77           C  
ATOM   4226  CG  LYS C 128     -14.538  68.213 141.039  1.00 15.58           C  
ATOM   4227  CD  LYS C 128     -13.055  67.964 140.730  1.00 21.58           C  
ATOM   4228  CE  LYS C 128     -12.851  67.108 139.445  1.00 24.83           C  
ATOM   4229  NZ  LYS C 128     -11.706  67.644 138.586  1.00 27.58           N  
ATOM   4230  N   GLY C 129     -16.544  70.966 144.050  1.00 11.31           N  
ATOM   4231  CA  GLY C 129     -16.601  72.116 144.947  1.00 10.91           C  
ATOM   4232  C   GLY C 129     -18.012  72.567 145.245  1.00 10.76           C  
ATOM   4233  O   GLY C 129     -18.920  72.254 144.484  1.00 11.98           O  
ATOM   4234  N   GLY C 130     -18.204  73.287 146.347  1.00 10.13           N  
ATOM   4235  CA  GLY C 130     -19.512  73.737 146.775  1.00 10.06           C  
ATOM   4236  C   GLY C 130     -19.876  75.192 146.495  1.00 11.34           C  
ATOM   4237  O   GLY C 130     -19.382  75.817 145.541  1.00 10.75           O  
ATOM   4238  N   VAL C 131     -20.756  75.719 147.352  1.00 12.20           N  
ATOM   4239  CA  VAL C 131     -21.418  77.001 147.182  1.00 12.86           C  
ATOM   4240  C   VAL C 131     -21.321  77.840 148.468  1.00 13.69           C  
ATOM   4241  O   VAL C 131     -21.612  77.369 149.582  1.00 14.01           O  
ATOM   4242  CB  VAL C 131     -22.884  76.760 146.844  1.00 13.70           C  
ATOM   4243  CG1 VAL C 131     -23.700  78.065 146.897  1.00 15.00           C  
ATOM   4244  CG2 VAL C 131     -23.013  76.095 145.446  1.00 14.16           C  
ATOM   4245  N   LEU C 132     -20.892  79.084 148.336  1.00 13.94           N  
ATOM   4246  CA  LEU C 132     -20.703  79.912 149.505  1.00 14.40           C  
ATOM   4247  C   LEU C 132     -21.389  81.233 149.268  1.00 14.87           C  
ATOM   4248  O   LEU C 132     -20.900  82.076 148.477  1.00 16.22           O  
ATOM   4249  CB  LEU C 132     -19.222  80.123 149.802  1.00 13.89           C  
ATOM   4250  CG  LEU C 132     -18.913  81.042 150.991  1.00 14.53           C  
ATOM   4251  CD1 LEU C 132     -19.374  80.456 152.347  1.00 14.54           C  
ATOM   4252  CD2 LEU C 132     -17.445  81.393 151.059  1.00 12.77           C  
ATOM   4253  N   ILE C 133     -22.528  81.394 149.933  1.00 13.94           N  
ATOM   4254  CA  ILE C 133     -23.341  82.589 149.802  1.00 13.41           C  
ATOM   4255  C   ILE C 133     -23.479  83.235 151.193  1.00 13.33           C  
ATOM   4256  O   ILE C 133     -24.219  82.722 152.037  1.00 12.59           O  
ATOM   4257  CB  ILE C 133     -24.697  82.202 149.192  1.00 13.16           C  
ATOM   4258  CG1 ILE C 133     -24.512  81.742 147.750  1.00 12.86           C  
ATOM   4259  CG2 ILE C 133     -25.653  83.330 149.249  1.00 12.41           C  
ATOM   4260  CD1 ILE C 133     -25.684  80.934 147.196  1.00 11.99           C  
ATOM   4261  N   GLN C 134     -22.731  84.321 151.430  1.00 12.94           N  
ATOM   4262  CA  GLN C 134     -22.766  85.041 152.712  1.00 13.24           C  
ATOM   4263  C   GLN C 134     -22.888  86.559 152.535  1.00 13.12           C  
ATOM   4264  O   GLN C 134     -22.613  87.074 151.476  1.00 12.12           O  
ATOM   4265  CB  GLN C 134     -21.563  84.715 153.634  1.00 13.40           C  
ATOM   4266  CG  GLN C 134     -21.140  83.249 153.701  1.00 12.93           C  
ATOM   4267  CD  GLN C 134     -21.943  82.443 154.680  1.00 13.61           C  
ATOM   4268  OE1 GLN C 134     -21.756  82.569 155.864  1.00 15.94           O  
ATOM   4269  NE2 GLN C 134     -22.827  81.599 154.185  1.00 15.10           N  
ATOM   4270  N   ARG C 135     -23.328  87.253 153.595  1.00 13.61           N  
ATOM   4271  CA  ARG C 135     -23.495  88.715 153.608  1.00 13.34           C  
ATOM   4272  C   ARG C 135     -24.025  89.344 152.285  1.00 12.82           C  
ATOM   4273  O   ARG C 135     -23.391  90.212 151.697  1.00 12.63           O  
ATOM   4274  CB  ARG C 135     -22.200  89.419 154.062  1.00 13.78           C  
ATOM   4275  CG  ARG C 135     -21.357  88.742 155.160  1.00 15.27           C  
ATOM   4276  CD  ARG C 135     -19.812  88.954 154.948  1.00 18.67           C  
ATOM   4277  NE  ARG C 135     -19.018  87.726 154.869  1.00 18.86           N  
ATOM   4278  CZ  ARG C 135     -19.141  86.729 155.744  1.00 25.17           C  
ATOM   4279  NH1 ARG C 135     -20.033  86.800 156.744  1.00 25.69           N  
ATOM   4280  NH2 ARG C 135     -18.373  85.649 155.633  1.00 29.11           N  
ATOM   4281  N   ASN C 136     -25.190  88.882 151.842  1.00 12.25           N  
ATOM   4282  CA  ASN C 136     -25.907  89.408 150.686  1.00 10.96           C  
ATOM   4283  C   ASN C 136     -27.300  89.981 151.102  1.00 10.82           C  
ATOM   4284  O   ASN C 136     -28.313  89.280 151.078  1.00 11.09           O  
ATOM   4285  CB  ASN C 136     -26.059  88.310 149.665  1.00  9.60           C  
ATOM   4286  CG  ASN C 136     -24.713  87.805 149.130  1.00 11.28           C  
ATOM   4287  OD1 ASN C 136     -23.895  88.581 148.627  1.00  8.84           O  
ATOM   4288  ND2 ASN C 136     -24.488  86.476 149.219  1.00 10.38           N  
ATOM   4289  N   PRO C 137     -27.345  91.255 151.477  1.00 10.02           N  
ATOM   4290  CA  PRO C 137     -28.512  91.851 152.144  1.00  9.86           C  
ATOM   4291  C   PRO C 137     -29.785  91.940 151.301  1.00  9.66           C  
ATOM   4292  O   PRO C 137     -30.855  92.025 151.883  1.00  8.34           O  
ATOM   4293  CB  PRO C 137     -28.021  93.275 152.477  1.00  9.52           C  
ATOM   4294  CG  PRO C 137     -26.598  93.173 152.518  1.00  8.35           C  
ATOM   4295  CD  PRO C 137     -26.276  92.247 151.335  1.00 10.49           C  
ATOM   4296  N   GLN C 138     -29.665  91.926 149.975  1.00  9.68           N  
ATOM   4297  CA  GLN C 138     -30.810  92.174 149.114  1.00  9.75           C  
ATOM   4298  C   GLN C 138     -31.114  90.914 148.363  1.00 10.12           C  
ATOM   4299  O   GLN C 138     -31.994  90.880 147.509  1.00 10.78           O  
ATOM   4300  CB  GLN C 138     -30.490  93.257 148.096  1.00  9.75           C  
ATOM   4301  CG  GLN C 138     -30.090  94.583 148.652  1.00  9.99           C  
ATOM   4302  CD  GLN C 138     -31.163  95.173 149.501  1.00 12.51           C  
ATOM   4303  OE1 GLN C 138     -30.998  95.293 150.730  1.00 14.16           O  
ATOM   4304  NE2 GLN C 138     -32.283  95.538 148.872  1.00 11.16           N  
ATOM   4305  N   LEU C 139     -30.365  89.872 148.672  1.00 10.44           N  
ATOM   4306  CA  LEU C 139     -30.437  88.650 147.903  1.00 10.89           C  
ATOM   4307  C   LEU C 139     -31.528  87.698 148.429  1.00 11.67           C  
ATOM   4308  O   LEU C 139     -31.555  87.358 149.628  1.00 11.99           O  
ATOM   4309  CB  LEU C 139     -29.053  88.003 147.858  1.00  9.87           C  
ATOM   4310  CG  LEU C 139     -29.001  86.638 147.181  1.00 10.41           C  
ATOM   4311  CD1 LEU C 139     -29.183  86.763 145.670  1.00  7.95           C  
ATOM   4312  CD2 LEU C 139     -27.696  85.871 147.584  1.00  8.40           C  
ATOM   4313  N   CYS C 140     -32.428  87.294 147.529  1.00 12.05           N  
ATOM   4314  CA  CYS C 140     -33.530  86.369 147.844  1.00 12.96           C  
ATOM   4315  C   CYS C 140     -33.367  85.096 147.058  1.00 13.04           C  
ATOM   4316  O   CYS C 140     -32.662  85.081 146.060  1.00 13.95           O  
ATOM   4317  CB  CYS C 140     -34.846  86.954 147.378  1.00 13.11           C  
ATOM   4318  SG  CYS C 140     -35.340  88.497 148.141  1.00 16.37           S  
ATOM   4319  N   TYR C 141     -34.063  84.041 147.456  1.00 13.05           N  
ATOM   4320  CA  TYR C 141     -34.150  82.821 146.647  1.00 13.16           C  
ATOM   4321  C   TYR C 141     -33.007  81.817 146.822  1.00 13.90           C  
ATOM   4322  O   TYR C 141     -33.165  80.613 146.490  1.00 13.75           O  
ATOM   4323  CB  TYR C 141     -34.390  83.135 145.152  1.00 12.39           C  
ATOM   4324  CG  TYR C 141     -35.619  84.013 144.971  1.00 12.91           C  
ATOM   4325  CD1 TYR C 141     -35.509  85.290 144.449  1.00 12.12           C  
ATOM   4326  CD2 TYR C 141     -36.885  83.577 145.386  1.00 11.80           C  
ATOM   4327  CE1 TYR C 141     -36.617  86.126 144.334  1.00 12.30           C  
ATOM   4328  CE2 TYR C 141     -37.991  84.384 145.252  1.00 13.79           C  
ATOM   4329  CZ  TYR C 141     -37.854  85.676 144.722  1.00 13.96           C  
ATOM   4330  OH  TYR C 141     -38.960  86.515 144.584  1.00 14.53           O  
ATOM   4331  N   GLN C 142     -31.884  82.272 147.373  1.00 13.76           N  
ATOM   4332  CA  GLN C 142     -30.693  81.454 147.279  1.00 14.43           C  
ATOM   4333  C   GLN C 142     -30.894  80.135 148.005  1.00 15.16           C  
ATOM   4334  O   GLN C 142     -30.207  79.178 147.698  1.00 15.61           O  
ATOM   4335  CB  GLN C 142     -29.438  82.207 147.732  1.00 14.19           C  
ATOM   4336  CG  GLN C 142     -29.435  82.658 149.218  1.00 14.08           C  
ATOM   4337  CD  GLN C 142     -30.192  83.942 149.430  1.00 15.87           C  
ATOM   4338  OE1 GLN C 142     -31.253  84.145 148.826  1.00 17.12           O  
ATOM   4339  NE2 GLN C 142     -29.665  84.820 150.279  1.00 15.75           N  
ATOM   4340  N   ASP C 143     -31.876  80.086 148.911  1.00 15.80           N  
ATOM   4341  CA  ASP C 143     -32.081  78.987 149.878  1.00 16.67           C  
ATOM   4342  C   ASP C 143     -33.210  78.058 149.446  1.00 16.62           C  
ATOM   4343  O   ASP C 143     -33.700  77.183 150.175  1.00 15.90           O  
ATOM   4344  CB  ASP C 143     -32.488  79.598 151.208  1.00 17.56           C  
ATOM   4345  CG  ASP C 143     -33.787  80.405 151.108  1.00 19.96           C  
ATOM   4346  OD1 ASP C 143     -33.847  81.374 150.298  1.00 19.13           O  
ATOM   4347  OD2 ASP C 143     -34.801  80.133 151.821  1.00 24.51           O  
ATOM   4348  N   THR C 144     -33.599  78.296 148.215  1.00 16.84           N  
ATOM   4349  CA  THR C 144     -34.731  77.717 147.560  1.00 16.02           C  
ATOM   4350  C   THR C 144     -34.187  76.671 146.572  1.00 15.50           C  
ATOM   4351  O   THR C 144     -34.880  75.718 146.204  1.00 15.78           O  
ATOM   4352  CB  THR C 144     -35.328  78.909 146.829  1.00 16.46           C  
ATOM   4353  OG1 THR C 144     -36.585  79.254 147.408  1.00 16.79           O  
ATOM   4354  CG2 THR C 144     -35.585  78.641 145.366  1.00 15.88           C  
ATOM   4355  N   ILE C 145     -32.940  76.849 146.162  1.00 13.69           N  
ATOM   4356  CA  ILE C 145     -32.342  75.990 145.166  1.00 14.19           C  
ATOM   4357  C   ILE C 145     -31.980  74.625 145.756  1.00 13.95           C  
ATOM   4358  O   ILE C 145     -31.485  74.552 146.879  1.00 13.74           O  
ATOM   4359  CB  ILE C 145     -31.098  76.687 144.524  1.00 13.69           C  
ATOM   4360  CG1 ILE C 145     -31.533  77.840 143.649  1.00 13.37           C  
ATOM   4361  CG2 ILE C 145     -30.224  75.691 143.753  1.00 14.31           C  
ATOM   4362  CD1 ILE C 145     -32.554  77.440 142.557  1.00 16.15           C  
ATOM   4363  N   LEU C 146     -32.240  73.560 144.994  1.00 14.26           N  
ATOM   4364  CA  LEU C 146     -31.839  72.213 145.378  1.00 14.92           C  
ATOM   4365  C   LEU C 146     -30.438  71.992 144.866  1.00 15.73           C  
ATOM   4366  O   LEU C 146     -30.257  71.405 143.796  1.00 15.83           O  
ATOM   4367  CB  LEU C 146     -32.758  71.177 144.753  1.00 14.67           C  
ATOM   4368  CG  LEU C 146     -33.116  69.856 145.474  1.00 15.98           C  
ATOM   4369  CD1 LEU C 146     -32.592  68.720 144.674  1.00 17.21           C  
ATOM   4370  CD2 LEU C 146     -32.656  69.696 146.934  1.00 17.08           C  
ATOM   4371  N   TRP C 147     -29.446  72.476 145.616  1.00 16.03           N  
ATOM   4372  CA  TRP C 147     -28.042  72.348 145.221  1.00 16.22           C  
ATOM   4373  C   TRP C 147     -27.666  70.918 144.924  1.00 15.69           C  
ATOM   4374  O   TRP C 147     -26.954  70.670 143.961  1.00 16.18           O  
ATOM   4375  CB  TRP C 147     -27.123  72.961 146.278  1.00 16.61           C  
ATOM   4376  CG  TRP C 147     -27.469  74.379 146.482  1.00 16.89           C  
ATOM   4377  CD1 TRP C 147     -28.210  74.898 147.498  1.00 15.16           C  
ATOM   4378  CD2 TRP C 147     -27.165  75.472 145.591  1.00 16.04           C  
ATOM   4379  NE1 TRP C 147     -28.381  76.248 147.301  1.00 17.44           N  
ATOM   4380  CE2 TRP C 147     -27.739  76.633 146.149  1.00 14.50           C  
ATOM   4381  CE3 TRP C 147     -26.445  75.586 144.388  1.00 17.08           C  
ATOM   4382  CZ2 TRP C 147     -27.604  77.899 145.569  1.00 12.81           C  
ATOM   4383  CZ3 TRP C 147     -26.330  76.860 143.784  1.00 15.46           C  
ATOM   4384  CH2 TRP C 147     -26.905  77.995 144.386  1.00 13.45           C  
ATOM   4385  N   LYS C 148     -28.185  70.004 145.747  1.00 15.32           N  
ATOM   4386  CA  LYS C 148     -28.169  68.559 145.520  1.00 14.79           C  
ATOM   4387  C   LYS C 148     -28.269  68.211 144.049  1.00 13.58           C  
ATOM   4388  O   LYS C 148     -27.503  67.418 143.560  1.00 13.26           O  
ATOM   4389  CB  LYS C 148     -29.344  67.897 146.264  1.00 15.70           C  
ATOM   4390  CG  LYS C 148     -28.948  66.708 147.130  1.00 16.96           C  
ATOM   4391  CD  LYS C 148     -30.127  66.078 147.854  1.00 20.40           C  
ATOM   4392  CE  LYS C 148     -30.624  64.795 147.136  1.00 24.86           C  
ATOM   4393  NZ  LYS C 148     -30.263  63.481 147.796  1.00 23.00           N  
ATOM   4394  N   ASP C 149     -29.207  68.819 143.336  1.00 12.83           N  
ATOM   4395  CA  ASP C 149     -29.341  68.608 141.882  1.00 11.74           C  
ATOM   4396  C   ASP C 149     -28.180  69.140 141.027  1.00 11.05           C  
ATOM   4397  O   ASP C 149     -27.784  68.511 140.037  1.00 11.75           O  
ATOM   4398  CB  ASP C 149     -30.644  69.235 141.404  1.00 11.95           C  
ATOM   4399  CG  ASP C 149     -31.154  68.635 140.130  1.00 11.82           C  
ATOM   4400  OD1 ASP C 149     -30.968  69.271 139.073  1.00 12.80           O  
ATOM   4401  OD2 ASP C 149     -31.783  67.559 140.085  1.00 13.76           O  
ATOM   4402  N   ILE C 150     -27.636  70.291 141.379  1.00  9.77           N  
ATOM   4403  CA  ILE C 150     -26.711  70.962 140.485  1.00  9.48           C  
ATOM   4404  C   ILE C 150     -25.330  70.293 140.603  1.00 10.65           C  
ATOM   4405  O   ILE C 150     -24.666  69.984 139.599  1.00  9.07           O  
ATOM   4406  CB  ILE C 150     -26.683  72.489 140.827  1.00 10.31           C  
ATOM   4407  CG1 ILE C 150     -28.054  73.151 140.494  1.00  7.32           C  
ATOM   4408  CG2 ILE C 150     -25.449  73.208 140.173  1.00  7.84           C  
ATOM   4409  CD1 ILE C 150     -28.121  74.618 140.816  1.00  8.39           C  
ATOM   4410  N   PHE C 151     -24.930  70.029 141.847  1.00 11.14           N  
ATOM   4411  CA  PHE C 151     -23.727  69.275 142.116  1.00 12.36           C  
ATOM   4412  C   PHE C 151     -23.735  67.937 141.366  1.00 12.90           C  
ATOM   4413  O   PHE C 151     -24.751  67.212 141.357  1.00 12.78           O  
ATOM   4414  CB  PHE C 151     -23.618  68.974 143.625  1.00 12.88           C  
ATOM   4415  CG  PHE C 151     -23.431  70.187 144.503  1.00 12.71           C  
ATOM   4416  CD1 PHE C 151     -23.859  70.156 145.813  1.00 13.88           C  
ATOM   4417  CD2 PHE C 151     -22.821  71.323 144.034  1.00 13.33           C  
ATOM   4418  CE1 PHE C 151     -23.702  71.238 146.632  1.00 14.91           C  
ATOM   4419  CE2 PHE C 151     -22.650  72.404 144.841  1.00 14.56           C  
ATOM   4420  CZ  PHE C 151     -23.087  72.365 146.144  1.00 15.90           C  
ATOM   4421  N   HIS C 152     -22.588  67.587 140.801  1.00 13.06           N  
ATOM   4422  CA  HIS C 152     -22.398  66.315 140.111  1.00 14.08           C  
ATOM   4423  C   HIS C 152     -22.584  65.094 141.028  1.00 15.76           C  
ATOM   4424  O   HIS C 152     -22.442  65.209 142.239  1.00 16.06           O  
ATOM   4425  CB  HIS C 152     -21.013  66.301 139.498  1.00 13.22           C  
ATOM   4426  CG  HIS C 152     -20.745  65.128 138.615  1.00 11.81           C  
ATOM   4427  ND1 HIS C 152     -19.986  64.056 139.018  1.00 10.97           N  
ATOM   4428  CD2 HIS C 152     -21.096  64.878 137.336  1.00 12.29           C  
ATOM   4429  CE1 HIS C 152     -19.889  63.186 138.031  1.00 11.29           C  
ATOM   4430  NE2 HIS C 152     -20.556  63.662 136.998  1.00 12.40           N  
ATOM   4431  N   LYS C 153     -22.882  63.930 140.448  1.00 17.39           N  
ATOM   4432  CA  LYS C 153     -23.003  62.682 141.221  1.00 19.46           C  
ATOM   4433  C   LYS C 153     -21.822  62.431 142.180  1.00 20.53           C  
ATOM   4434  O   LYS C 153     -21.997  61.860 143.259  1.00 20.99           O  
ATOM   4435  CB  LYS C 153     -23.191  61.472 140.276  1.00 19.89           C  
ATOM   4436  CG  LYS C 153     -23.325  60.061 140.937  1.00 19.66           C  
ATOM   4437  CD  LYS C 153     -23.650  58.990 139.871  1.00 19.55           C  
ATOM   4438  CE  LYS C 153     -23.680  57.586 140.440  1.00 20.58           C  
ATOM   4439  NZ  LYS C 153     -22.932  56.626 139.576  1.00 18.34           N  
ATOM   4440  N   ASN C 154     -20.628  62.855 141.795  1.00 21.65           N  
ATOM   4441  CA  ASN C 154     -19.457  62.539 142.584  1.00 22.97           C  
ATOM   4442  C   ASN C 154     -19.013  63.767 143.353  1.00 24.37           C  
ATOM   4443  O   ASN C 154     -17.849  63.904 143.710  1.00 24.80           O  
ATOM   4444  CB  ASN C 154     -18.365  61.902 141.704  1.00 22.59           C  
ATOM   4445  CG  ASN C 154     -18.824  60.553 141.075  1.00 22.36           C  
ATOM   4446  OD1 ASN C 154     -19.335  59.651 141.774  1.00 22.47           O  
ATOM   4447  ND2 ASN C 154     -18.652  60.423 139.758  1.00 20.11           N  
ATOM   4448  N   ASN C 155     -20.000  64.618 143.662  1.00 25.97           N  
ATOM   4449  CA  ASN C 155     -19.819  65.934 144.306  1.00 27.16           C  
ATOM   4450  C   ASN C 155     -20.924  66.240 145.412  1.00 28.43           C  
ATOM   4451  O   ASN C 155     -21.047  67.399 145.903  1.00 28.13           O  
ATOM   4452  CB  ASN C 155     -19.766  67.007 143.169  1.00 26.54           C  
ATOM   4453  CG  ASN C 155     -19.329  68.408 143.641  1.00 26.08           C  
ATOM   4454  OD1 ASN C 155     -18.261  68.578 144.219  1.00 27.16           O  
ATOM   4455  ND2 ASN C 155     -20.141  69.417 143.338  1.00 22.55           N  
ATOM   4456  N   GLN C 156     -21.718  65.220 145.808  1.00 29.15           N  
ATOM   4457  CA  GLN C 156     -22.769  65.410 146.852  1.00 29.96           C  
ATOM   4458  C   GLN C 156     -22.187  65.817 148.184  1.00 30.27           C  
ATOM   4459  O   GLN C 156     -22.789  66.623 148.907  1.00 30.17           O  
ATOM   4460  CB  GLN C 156     -23.698  64.187 147.043  1.00 29.96           C  
ATOM   4461  CG  GLN C 156     -24.903  64.263 146.127  1.00 31.20           C  
ATOM   4462  CD  GLN C 156     -24.424  64.642 144.740  1.00 34.12           C  
ATOM   4463  OE1 GLN C 156     -23.472  64.021 144.253  1.00 37.57           O  
ATOM   4464  NE2 GLN C 156     -25.001  65.689 144.133  1.00 31.36           N  
ATOM   4465  N   LEU C 157     -21.008  65.269 148.484  1.00 30.79           N  
ATOM   4466  CA  LEU C 157     -20.293  65.584 149.714  1.00 31.48           C  
ATOM   4467  C   LEU C 157     -19.900  67.063 149.711  1.00 31.14           C  
ATOM   4468  O   LEU C 157     -19.258  67.549 150.647  1.00 31.26           O  
ATOM   4469  CB  LEU C 157     -19.055  64.673 149.883  1.00 31.95           C  
ATOM   4470  CG  LEU C 157     -19.244  63.151 150.061  1.00 32.92           C  
ATOM   4471  CD1 LEU C 157     -17.927  62.384 149.830  1.00 31.60           C  
ATOM   4472  CD2 LEU C 157     -19.862  62.799 151.434  1.00 34.07           C  
ATOM   4473  N   ALA C 158     -20.303  67.771 148.658  1.00 31.04           N  
ATOM   4474  CA  ALA C 158     -19.925  69.175 148.485  1.00 31.38           C  
ATOM   4475  C   ALA C 158     -20.491  70.063 149.589  1.00 31.24           C  
ATOM   4476  O   ALA C 158     -21.691  69.975 149.924  1.00 31.26           O  
ATOM   4477  CB  ALA C 158     -20.351  69.683 147.133  1.00 31.51           C  
ATOM   4478  N   LEU C 159     -19.597  70.885 150.155  1.00 30.53           N  
ATOM   4479  CA  LEU C 159     -19.931  71.896 151.165  1.00 29.33           C  
ATOM   4480  C   LEU C 159     -20.880  72.971 150.650  1.00 28.26           C  
ATOM   4481  O   LEU C 159     -20.739  73.467 149.527  1.00 28.15           O  
ATOM   4482  CB  LEU C 159     -18.670  72.593 151.613  1.00 29.17           C  
ATOM   4483  CG  LEU C 159     -18.183  72.107 152.943  1.00 30.21           C  
ATOM   4484  CD1 LEU C 159     -16.690  72.320 152.943  1.00 31.54           C  
ATOM   4485  CD2 LEU C 159     -18.888  72.903 154.042  1.00 31.61           C  
ATOM   4486  N   THR C 160     -21.839  73.339 151.489  1.00 26.45           N  
ATOM   4487  CA  THR C 160     -22.810  74.337 151.115  1.00 24.59           C  
ATOM   4488  C   THR C 160     -23.120  75.205 152.307  1.00 23.24           C  
ATOM   4489  O   THR C 160     -23.602  74.758 153.320  1.00 23.29           O  
ATOM   4490  CB  THR C 160     -24.036  73.654 150.527  1.00 24.64           C  
ATOM   4491  OG1 THR C 160     -23.695  73.173 149.226  1.00 25.34           O  
ATOM   4492  CG2 THR C 160     -25.120  74.647 150.214  1.00 25.15           C  
ATOM   4493  N   LEU C 161     -22.826  76.473 152.178  1.00 21.89           N  
ATOM   4494  CA  LEU C 161     -22.894  77.335 153.317  1.00 20.68           C  
ATOM   4495  C   LEU C 161     -23.578  78.624 152.879  1.00 20.33           C  
ATOM   4496  O   LEU C 161     -22.947  79.579 152.381  1.00 19.64           O  
ATOM   4497  CB  LEU C 161     -21.488  77.581 153.803  1.00 20.46           C  
ATOM   4498  CG  LEU C 161     -21.259  78.100 155.197  1.00 20.99           C  
ATOM   4499  CD1 LEU C 161     -22.509  77.921 156.098  1.00 21.83           C  
ATOM   4500  CD2 LEU C 161     -20.041  77.351 155.710  1.00 20.78           C  
ATOM   4501  N   ILE C 162     -24.891  78.630 153.079  1.00 19.54           N  
ATOM   4502  CA  ILE C 162     -25.739  79.669 152.558  1.00 18.67           C  
ATOM   4503  C   ILE C 162     -26.492  80.412 153.647  1.00 18.82           C  
ATOM   4504  O   ILE C 162     -27.195  79.826 154.480  1.00 18.99           O  
ATOM   4505  CB  ILE C 162     -26.646  79.055 151.560  1.00 18.49           C  
ATOM   4506  CG1 ILE C 162     -25.767  78.429 150.473  1.00 19.27           C  
ATOM   4507  CG2 ILE C 162     -27.611  80.082 151.042  1.00 18.13           C  
ATOM   4508  CD1 ILE C 162     -26.487  77.943 149.257  1.00 21.30           C  
ATOM   4509  N   ASP C 163     -26.312  81.727 153.611  1.00 18.63           N  
ATOM   4510  CA  ASP C 163     -26.756  82.668 154.615  1.00 17.49           C  
ATOM   4511  C   ASP C 163     -27.949  83.330 153.972  1.00 17.69           C  
ATOM   4512  O   ASP C 163     -27.946  83.622 152.776  1.00 17.82           O  
ATOM   4513  CB  ASP C 163     -25.601  83.647 154.865  1.00 17.50           C  
ATOM   4514  CG  ASP C 163     -26.018  84.936 155.538  1.00 17.38           C  
ATOM   4515  OD1 ASP C 163     -25.919  86.000 154.901  1.00 18.34           O  
ATOM   4516  OD2 ASP C 163     -26.392  84.998 156.719  1.00 18.10           O  
ATOM   4517  N   THR C 164     -28.996  83.510 154.755  1.00 18.10           N  
ATOM   4518  CA  THR C 164     -30.216  84.147 154.289  1.00 18.08           C  
ATOM   4519  C   THR C 164     -30.599  85.380 155.102  1.00 18.53           C  
ATOM   4520  O   THR C 164     -31.708  85.903 154.935  1.00 18.47           O  
ATOM   4521  CB  THR C 164     -31.394  83.162 154.316  1.00 18.36           C  
ATOM   4522  OG1 THR C 164     -31.434  82.449 155.576  1.00 17.15           O  
ATOM   4523  CG2 THR C 164     -31.227  82.121 153.202  1.00 17.59           C  
ATOM   4524  N   ASN C 165     -29.715  85.848 155.980  1.00 18.61           N  
ATOM   4525  CA  ASN C 165     -29.901  87.194 156.462  1.00 19.07           C  
ATOM   4526  C   ASN C 165     -30.010  88.237 155.354  1.00 17.99           C  
ATOM   4527  O   ASN C 165     -29.209  88.259 154.428  1.00 19.06           O  
ATOM   4528  CB  ASN C 165     -28.887  87.613 157.493  1.00 19.99           C  
ATOM   4529  CG  ASN C 165     -29.520  88.493 158.507  1.00 25.44           C  
ATOM   4530  OD1 ASN C 165     -30.054  88.005 159.481  1.00 27.86           O  
ATOM   4531  ND2 ASN C 165     -29.671  89.761 158.176  1.00 35.34           N  
ATOM   4532  N   ARG C 166     -31.029  89.083 155.454  1.00 16.79           N  
ATOM   4533  CA  ARG C 166     -31.339  90.052 154.423  1.00 15.91           C  
ATOM   4534  C   ARG C 166     -31.497  91.487 154.909  1.00 14.93           C  
ATOM   4535  O   ARG C 166     -30.599  92.018 155.539  1.00 15.77           O  
ATOM   4536  CB  ARG C 166     -32.574  89.624 153.673  1.00 16.01           C  
ATOM   4537  CG  ARG C 166     -32.293  88.490 152.775  1.00 17.92           C  
ATOM   4538  CD  ARG C 166     -33.532  87.767 152.386  1.00 19.17           C  
ATOM   4539  NE  ARG C 166     -33.201  86.658 151.524  1.00 18.19           N  
ATOM   4540  CZ  ARG C 166     -33.633  85.422 151.719  1.00 20.29           C  
ATOM   4541  NH1 ARG C 166     -34.443  85.157 152.758  1.00 14.84           N  
ATOM   4542  NH2 ARG C 166     -33.275  84.453 150.850  1.00 20.35           N  
ATOM   4543  N   SER C 167     -32.614  92.119 154.584  1.00 13.18           N  
ATOM   4544  CA  SER C 167     -32.713  93.572 154.587  1.00 12.52           C  
ATOM   4545  C   SER C 167     -33.828  93.961 153.645  1.00 12.17           C  
ATOM   4546  O   SER C 167     -34.174  95.141 153.531  1.00 12.98           O  
ATOM   4547  CB  SER C 167     -31.404  94.261 154.141  1.00 12.40           C  
ATOM   4548  OG  SER C 167     -30.661  94.782 155.239  1.00 11.50           O  
ATOM   4549  N   ARG C 168     -34.344  92.972 152.935  1.00 11.31           N  
ATOM   4550  CA  ARG C 168     -35.648  93.076 152.310  1.00 11.81           C  
ATOM   4551  C   ARG C 168     -36.395  91.782 152.539  1.00 12.33           C  
ATOM   4552  O   ARG C 168     -35.794  90.716 152.597  1.00 13.17           O  
ATOM   4553  CB  ARG C 168     -35.566  93.406 150.821  1.00 11.41           C  
ATOM   4554  CG  ARG C 168     -34.964  92.345 149.913  1.00 10.75           C  
ATOM   4555  CD  ARG C 168     -35.158  92.713 148.460  1.00 10.60           C  
ATOM   4556  NE  ARG C 168     -34.536  91.771 147.534  1.00  8.62           N  
ATOM   4557  CZ  ARG C 168     -35.167  91.222 146.499  1.00  7.25           C  
ATOM   4558  NH1 ARG C 168     -36.429  91.512 146.265  1.00  4.37           N  
ATOM   4559  NH2 ARG C 168     -34.536  90.372 145.705  1.00  7.68           N  
ATOM   4560  N   ALA C 169     -37.701  91.888 152.688  1.00 12.99           N  
ATOM   4561  CA  ALA C 169     -38.545  90.731 152.889  1.00 13.57           C  
ATOM   4562  C   ALA C 169     -38.764  90.098 151.534  1.00 14.30           C  
ATOM   4563  O   ALA C 169     -39.141  90.778 150.580  1.00 14.64           O  
ATOM   4564  CB  ALA C 169     -39.851  91.154 153.483  1.00 13.27           C  
ATOM   4565  N   CYS C 170     -38.506  88.801 151.433  1.00 14.76           N  
ATOM   4566  CA  CYS C 170     -38.667  88.121 150.163  1.00 15.25           C  
ATOM   4567  C   CYS C 170     -40.032  87.443 150.042  1.00 14.81           C  
ATOM   4568  O   CYS C 170     -40.559  86.882 151.009  1.00 14.35           O  
ATOM   4569  CB  CYS C 170     -37.534  87.117 149.959  1.00 15.85           C  
ATOM   4570  SG  CYS C 170     -35.882  87.894 149.992  1.00 21.07           S  
ATOM   4571  N   HIS C 171     -40.607  87.523 148.843  1.00 14.77           N  
ATOM   4572  CA  HIS C 171     -41.816  86.776 148.503  1.00 14.67           C  
ATOM   4573  C   HIS C 171     -41.414  85.374 148.080  1.00 13.90           C  
ATOM   4574  O   HIS C 171     -40.272  85.157 147.689  1.00 13.51           O  
ATOM   4575  CB  HIS C 171     -42.581  87.478 147.386  1.00 15.12           C  
ATOM   4576  CG  HIS C 171     -43.029  88.860 147.743  1.00 17.86           C  
ATOM   4577  ND1 HIS C 171     -44.245  89.118 148.343  1.00 18.61           N  
ATOM   4578  CD2 HIS C 171     -42.415  90.060 147.597  1.00 20.27           C  
ATOM   4579  CE1 HIS C 171     -44.365  90.419 148.540  1.00 20.52           C  
ATOM   4580  NE2 HIS C 171     -43.267  91.014 148.103  1.00 20.99           N  
ATOM   4581  N   PRO C 172     -42.337  84.423 148.148  1.00 13.69           N  
ATOM   4582  CA  PRO C 172     -42.030  83.040 147.765  1.00 13.64           C  
ATOM   4583  C   PRO C 172     -41.766  82.972 146.266  1.00 13.84           C  
ATOM   4584  O   PRO C 172     -42.099  83.940 145.568  1.00 14.43           O  
ATOM   4585  CB  PRO C 172     -43.314  82.286 148.091  1.00 13.68           C  
ATOM   4586  CG  PRO C 172     -44.071  83.217 149.006  1.00 14.46           C  
ATOM   4587  CD  PRO C 172     -43.742  84.599 148.558  1.00 13.58           C  
ATOM   4588  N   CYS C 173     -41.167  81.882 145.788  1.00 12.98           N  
ATOM   4589  CA  CYS C 173     -41.066  81.610 144.360  1.00 12.73           C  
ATOM   4590  C   CYS C 173     -42.410  81.621 143.665  1.00 11.73           C  
ATOM   4591  O   CYS C 173     -43.440  81.346 144.291  1.00 11.90           O  
ATOM   4592  CB  CYS C 173     -40.485  80.223 144.163  1.00 13.18           C  
ATOM   4593  SG  CYS C 173     -38.705  80.127 144.448  1.00 17.81           S  
ATOM   4594  N   SER C 174     -42.397  81.935 142.369  1.00 10.56           N  
ATOM   4595  CA  SER C 174     -43.590  81.813 141.501  1.00  9.14           C  
ATOM   4596  C   SER C 174     -44.285  80.487 141.726  1.00  8.84           C  
ATOM   4597  O   SER C 174     -43.615  79.452 141.767  1.00  9.25           O  
ATOM   4598  CB  SER C 174     -43.179  81.891 140.021  1.00  8.59           C  
ATOM   4599  OG  SER C 174     -44.305  81.838 139.170  1.00  5.86           O  
ATOM   4600  N   PRO C 175     -45.606  80.502 141.858  1.00  8.67           N  
ATOM   4601  CA  PRO C 175     -46.398  79.271 142.033  1.00  8.88           C  
ATOM   4602  C   PRO C 175     -46.140  78.275 140.919  1.00  9.41           C  
ATOM   4603  O   PRO C 175     -46.442  77.100 141.008  1.00 10.31           O  
ATOM   4604  CB  PRO C 175     -47.832  79.768 141.898  1.00  8.43           C  
ATOM   4605  CG  PRO C 175     -47.773  81.195 142.297  1.00  8.24           C  
ATOM   4606  CD  PRO C 175     -46.455  81.706 141.833  1.00  8.59           C  
ATOM   4607  N   MET C 176     -45.578  78.798 139.853  1.00  9.96           N  
ATOM   4608  CA  MET C 176     -45.335  78.127 138.607  1.00 10.49           C  
ATOM   4609  C   MET C 176     -44.103  77.196 138.685  1.00 11.37           C  
ATOM   4610  O   MET C 176     -43.938  76.295 137.861  1.00 11.07           O  
ATOM   4611  CB  MET C 176     -45.101  79.264 137.622  1.00 10.44           C  
ATOM   4612  CG  MET C 176     -44.933  78.903 136.210  1.00 11.10           C  
ATOM   4613  SD  MET C 176     -46.494  79.048 135.475  1.00  9.88           S  
ATOM   4614  CE  MET C 176     -46.020  78.649 133.693  1.00  9.82           C  
ATOM   4615  N   CYS C 177     -43.241  77.440 139.679  1.00 12.63           N  
ATOM   4616  CA  CYS C 177     -42.040  76.661 139.955  1.00 13.28           C  
ATOM   4617  C   CYS C 177     -42.351  75.365 140.683  1.00 13.81           C  
ATOM   4618  O   CYS C 177     -42.923  75.411 141.757  1.00 13.34           O  
ATOM   4619  CB  CYS C 177     -41.093  77.516 140.788  1.00 13.28           C  
ATOM   4620  SG  CYS C 177     -40.466  78.948 139.870  1.00 16.66           S  
ATOM   4621  N   LYS C 178     -41.948  74.226 140.104  1.00 15.19           N  
ATOM   4622  CA  LYS C 178     -42.386  72.885 140.545  1.00 16.91           C  
ATOM   4623  C   LYS C 178     -42.322  72.543 142.042  1.00 17.77           C  
ATOM   4624  O   LYS C 178     -43.285  71.962 142.600  1.00 19.58           O  
ATOM   4625  CB  LYS C 178     -41.710  71.775 139.721  1.00 17.45           C  
ATOM   4626  CG  LYS C 178     -42.197  70.329 140.071  1.00 18.78           C  
ATOM   4627  CD  LYS C 178     -43.373  69.850 139.221  1.00 18.95           C  
ATOM   4628  CE  LYS C 178     -44.062  68.629 139.853  1.00 20.84           C  
ATOM   4629  NZ  LYS C 178     -45.549  68.555 139.557  1.00 20.02           N  
ATOM   4630  N   GLY C 179     -41.212  72.858 142.694  1.00 18.20           N  
ATOM   4631  CA  GLY C 179     -41.173  72.769 144.146  1.00 18.63           C  
ATOM   4632  C   GLY C 179     -40.975  74.181 144.639  1.00 19.43           C  
ATOM   4633  O   GLY C 179     -41.341  75.161 143.976  1.00 19.25           O  
ATOM   4634  N   SER C 180     -40.336  74.335 145.778  1.00 20.18           N  
ATOM   4635  CA  SER C 180     -40.133  75.702 146.255  1.00 20.98           C  
ATOM   4636  C   SER C 180     -39.099  76.527 145.425  1.00 20.49           C  
ATOM   4637  O   SER C 180     -38.766  77.644 145.806  1.00 21.51           O  
ATOM   4638  CB  SER C 180     -39.782  75.683 147.762  1.00 21.75           C  
ATOM   4639  OG  SER C 180     -38.432  75.265 148.013  1.00 22.69           O  
ATOM   4640  N   ARG C 181     -38.675  76.028 144.262  1.00 19.45           N  
ATOM   4641  CA  ARG C 181     -37.318  76.253 143.753  1.00 18.03           C  
ATOM   4642  C   ARG C 181     -37.131  77.236 142.574  1.00 17.74           C  
ATOM   4643  O   ARG C 181     -37.576  76.940 141.460  1.00 18.71           O  
ATOM   4644  CB  ARG C 181     -36.706  74.873 143.396  1.00 18.38           C  
ATOM   4645  CG  ARG C 181     -36.231  74.012 144.577  1.00 17.64           C  
ATOM   4646  CD  ARG C 181     -36.498  72.533 144.435  1.00 19.04           C  
ATOM   4647  NE  ARG C 181     -36.354  71.790 145.706  1.00 24.23           N  
ATOM   4648  CZ  ARG C 181     -36.957  70.602 145.977  1.00 25.92           C  
ATOM   4649  NH1 ARG C 181     -37.750  70.012 145.057  1.00 26.79           N  
ATOM   4650  NH2 ARG C 181     -36.765  69.997 147.155  1.00 21.99           N  
ATOM   4651  N   CYS C 182     -36.408  78.348 142.777  1.00 16.07           N  
ATOM   4652  CA  CYS C 182     -36.187  79.329 141.706  1.00 15.23           C  
ATOM   4653  C   CYS C 182     -34.921  80.181 141.816  1.00 15.31           C  
ATOM   4654  O   CYS C 182     -34.305  80.255 142.866  1.00 15.78           O  
ATOM   4655  CB  CYS C 182     -37.355  80.277 141.636  1.00 15.41           C  
ATOM   4656  SG  CYS C 182     -37.525  81.243 143.151  1.00 15.73           S  
ATOM   4657  N   TRP C 183     -34.554  80.855 140.728  1.00 14.62           N  
ATOM   4658  CA  TRP C 183     -33.387  81.742 140.710  1.00 13.77           C  
ATOM   4659  C   TRP C 183     -33.737  83.241 140.796  1.00 13.71           C  
ATOM   4660  O   TRP C 183     -32.881  84.120 140.635  1.00 14.85           O  
ATOM   4661  CB  TRP C 183     -32.611  81.498 139.424  1.00 13.26           C  
ATOM   4662  CG  TRP C 183     -31.987  80.149 139.348  1.00 13.32           C  
ATOM   4663  CD1 TRP C 183     -32.427  79.086 138.636  1.00 11.98           C  
ATOM   4664  CD2 TRP C 183     -30.811  79.722 140.022  1.00 15.11           C  
ATOM   4665  NE1 TRP C 183     -31.599  78.010 138.834  1.00 13.36           N  
ATOM   4666  CE2 TRP C 183     -30.593  78.386 139.680  1.00 15.81           C  
ATOM   4667  CE3 TRP C 183     -29.929  80.335 140.926  1.00 20.61           C  
ATOM   4668  CZ2 TRP C 183     -29.527  77.655 140.183  1.00 18.63           C  
ATOM   4669  CZ3 TRP C 183     -28.867  79.614 141.422  1.00 20.88           C  
ATOM   4670  CH2 TRP C 183     -28.678  78.289 141.047  1.00 21.32           C  
ATOM   4671  N   GLY C 184     -34.996  83.537 141.048  1.00 13.09           N  
ATOM   4672  CA  GLY C 184     -35.517  84.875 140.866  1.00 12.28           C  
ATOM   4673  C   GLY C 184     -37.008  84.786 140.999  1.00 11.72           C  
ATOM   4674  O   GLY C 184     -37.510  83.734 141.328  1.00 12.05           O  
ATOM   4675  N   GLU C 185     -37.711  85.881 140.779  1.00 12.05           N  
ATOM   4676  CA  GLU C 185     -39.147  85.942 141.062  1.00 12.20           C  
ATOM   4677  C   GLU C 185     -40.002  85.398 139.928  1.00 11.76           C  
ATOM   4678  O   GLU C 185     -41.086  84.863 140.167  1.00 12.25           O  
ATOM   4679  CB  GLU C 185     -39.572  87.383 141.407  1.00 12.48           C  
ATOM   4680  CG  GLU C 185     -39.646  88.353 140.239  1.00 14.82           C  
ATOM   4681  CD  GLU C 185     -40.056  89.761 140.650  1.00 20.32           C  
ATOM   4682  OE1 GLU C 185     -40.816  89.938 141.636  1.00 22.18           O  
ATOM   4683  OE2 GLU C 185     -39.631  90.710 139.959  1.00 23.05           O  
ATOM   4684  N   SER C 186     -39.499  85.551 138.703  1.00 11.60           N  
ATOM   4685  CA  SER C 186     -40.219  85.272 137.458  1.00 11.36           C  
ATOM   4686  C   SER C 186     -40.547  83.796 137.217  1.00 11.68           C  
ATOM   4687  O   SER C 186     -39.740  82.908 137.486  1.00 11.09           O  
ATOM   4688  CB  SER C 186     -39.392  85.783 136.289  1.00 10.98           C  
ATOM   4689  OG  SER C 186     -40.153  86.032 135.141  1.00 12.09           O  
ATOM   4690  N   SER C 187     -41.737  83.558 136.676  1.00 12.32           N  
ATOM   4691  CA  SER C 187     -42.096  82.263 136.140  1.00 13.07           C  
ATOM   4692  C   SER C 187     -41.011  81.717 135.211  1.00 14.41           C  
ATOM   4693  O   SER C 187     -41.043  80.544 134.868  1.00 15.54           O  
ATOM   4694  CB  SER C 187     -43.466  82.315 135.437  1.00 13.13           C  
ATOM   4695  OG  SER C 187     -43.430  82.979 134.187  1.00 13.27           O  
ATOM   4696  N   GLU C 188     -40.050  82.560 134.828  1.00 14.67           N  
ATOM   4697  CA  GLU C 188     -38.930  82.170 133.982  1.00 15.25           C  
ATOM   4698  C   GLU C 188     -37.668  81.790 134.760  1.00 15.00           C  
ATOM   4699  O   GLU C 188     -36.601  81.632 134.180  1.00 14.31           O  
ATOM   4700  CB  GLU C 188     -38.567  83.339 133.071  1.00 15.83           C  
ATOM   4701  CG  GLU C 188     -39.726  83.860 132.259  1.00 19.71           C  
ATOM   4702  CD  GLU C 188     -39.814  83.167 130.919  1.00 25.23           C  
ATOM   4703  OE1 GLU C 188     -39.265  83.730 129.937  1.00 27.14           O  
ATOM   4704  OE2 GLU C 188     -40.404  82.058 130.855  1.00 27.10           O  
ATOM   4705  N   ASP C 189     -37.783  81.635 136.070  1.00 15.03           N  
ATOM   4706  CA  ASP C 189     -36.604  81.587 136.895  1.00 14.26           C  
ATOM   4707  C   ASP C 189     -36.498  80.309 137.660  1.00 13.71           C  
ATOM   4708  O   ASP C 189     -35.568  80.123 138.472  1.00 13.38           O  
ATOM   4709  CB  ASP C 189     -36.671  82.744 137.875  1.00 15.43           C  
ATOM   4710  CG  ASP C 189     -36.313  84.075 137.238  1.00 16.04           C  
ATOM   4711  OD1 ASP C 189     -36.943  85.098 137.600  1.00 17.42           O  
ATOM   4712  OD2 ASP C 189     -35.398  84.198 136.404  1.00 17.55           O  
ATOM   4713  N   CYS C 190     -37.462  79.434 137.419  1.00 13.40           N  
ATOM   4714  CA  CYS C 190     -37.533  78.141 138.078  1.00 14.32           C  
ATOM   4715  C   CYS C 190     -36.292  77.286 137.869  1.00 13.67           C  
ATOM   4716  O   CYS C 190     -35.729  77.241 136.788  1.00 13.35           O  
ATOM   4717  CB  CYS C 190     -38.801  77.396 137.633  1.00 15.18           C  
ATOM   4718  SG  CYS C 190     -40.278  78.439 137.884  1.00 19.17           S  
ATOM   4719  N   GLN C 191     -35.847  76.630 138.934  1.00 13.94           N  
ATOM   4720  CA  GLN C 191     -34.768  75.673 138.803  1.00 13.23           C  
ATOM   4721  C   GLN C 191     -35.280  74.504 137.965  1.00 13.83           C  
ATOM   4722  O   GLN C 191     -36.313  73.929 138.270  1.00 13.91           O  
ATOM   4723  CB  GLN C 191     -34.322  75.191 140.160  1.00 12.24           C  
ATOM   4724  CG  GLN C 191     -33.182  74.222 140.068  1.00 11.78           C  
ATOM   4725  CD  GLN C 191     -32.647  73.741 141.390  1.00 11.00           C  
ATOM   4726  OE1 GLN C 191     -33.239  73.964 142.459  1.00 11.62           O  
ATOM   4727  NE2 GLN C 191     -31.511  73.069 141.326  1.00 10.55           N  
ATOM   4728  N   SER C 192     -34.592  74.167 136.882  1.00 14.93           N  
ATOM   4729  CA  SER C 192     -34.945  72.921 136.224  1.00 15.95           C  
ATOM   4730  C   SER C 192     -34.005  71.863 136.759  1.00 16.01           C  
ATOM   4731  O   SER C 192     -32.817  72.088 136.902  1.00 16.80           O  
ATOM   4732  CB  SER C 192     -34.976  73.024 134.680  1.00 16.87           C  
ATOM   4733  OG  SER C 192     -33.730  73.389 134.103  1.00 16.01           O  
ATOM   4734  N   LEU C 193     -34.569  70.734 137.125  1.00 16.28           N  
ATOM   4735  CA  LEU C 193     -33.842  69.695 137.810  1.00 16.20           C  
ATOM   4736  C   LEU C 193     -33.381  68.703 136.782  1.00 15.97           C  
ATOM   4737  O   LEU C 193     -34.106  68.377 135.846  1.00 16.05           O  
ATOM   4738  CB  LEU C 193     -34.745  69.004 138.832  1.00 16.56           C  
ATOM   4739  CG  LEU C 193     -35.293  69.911 139.956  1.00 18.40           C  
ATOM   4740  CD1 LEU C 193     -36.142  69.107 140.977  1.00 19.41           C  
ATOM   4741  CD2 LEU C 193     -34.191  70.700 140.670  1.00 17.41           C  
ATOM   4742  N   THR C 194     -32.176  68.195 136.967  1.00 15.70           N  
ATOM   4743  CA  THR C 194     -31.577  67.378 135.938  1.00 15.14           C  
ATOM   4744  C   THR C 194     -30.952  66.059 136.448  1.00 14.45           C  
ATOM   4745  O   THR C 194     -30.432  65.272 135.650  1.00 14.12           O  
ATOM   4746  CB  THR C 194     -30.572  68.293 135.159  1.00 15.59           C  
ATOM   4747  OG1 THR C 194     -31.304  69.380 134.564  1.00 13.75           O  
ATOM   4748  CG2 THR C 194     -30.065  67.591 133.952  1.00 17.23           C  
ATOM   4749  N   ARG C 195     -31.017  65.810 137.763  1.00 13.66           N  
ATOM   4750  CA  ARG C 195     -30.291  64.688 138.368  1.00 12.86           C  
ATOM   4751  C   ARG C 195     -31.116  63.810 139.286  1.00 13.24           C  
ATOM   4752  O   ARG C 195     -30.939  62.593 139.330  1.00 13.78           O  
ATOM   4753  CB  ARG C 195     -29.098  65.194 139.167  1.00 12.44           C  
ATOM   4754  CG  ARG C 195     -27.971  64.175 139.192  1.00 11.68           C  
ATOM   4755  CD  ARG C 195     -26.655  64.646 139.797  1.00  9.19           C  
ATOM   4756  NE  ARG C 195     -26.782  64.862 141.224  1.00  9.80           N  
ATOM   4757  CZ  ARG C 195     -27.066  63.924 142.109  1.00 10.37           C  
ATOM   4758  NH1 ARG C 195     -27.246  62.664 141.727  1.00 11.90           N  
ATOM   4759  NH2 ARG C 195     -27.178  64.244 143.389  1.00 10.58           N  
ATOM   4760  N   THR C 196     -31.999  64.444 140.035  1.00 13.16           N  
ATOM   4761  CA  THR C 196     -32.809  63.800 141.050  1.00 13.00           C  
ATOM   4762  C   THR C 196     -34.154  63.340 140.476  1.00 13.62           C  
ATOM   4763  O   THR C 196     -34.993  62.747 141.174  1.00 14.26           O  
ATOM   4764  CB  THR C 196     -33.036  64.828 142.160  1.00 12.96           C  
ATOM   4765  OG1 THR C 196     -33.380  66.098 141.574  1.00 11.04           O  
ATOM   4766  CG2 THR C 196     -31.718  65.121 142.861  1.00 12.59           C  
ATOM   4767  N   VAL C 197     -34.321  63.593 139.188  1.00 14.04           N  
ATOM   4768  CA  VAL C 197     -35.605  63.582 138.515  1.00 14.85           C  
ATOM   4769  C   VAL C 197     -35.603  62.584 137.320  1.00 15.60           C  
ATOM   4770  O   VAL C 197     -36.498  62.601 136.463  1.00 14.93           O  
ATOM   4771  CB  VAL C 197     -35.923  65.065 138.126  1.00 14.87           C  
ATOM   4772  CG1 VAL C 197     -35.905  65.312 136.618  1.00 15.28           C  
ATOM   4773  CG2 VAL C 197     -37.215  65.585 138.817  1.00 14.88           C  
ATOM   4774  N   CYS C 198     -34.601  61.694 137.315  1.00 16.67           N  
ATOM   4775  CA  CYS C 198     -34.289  60.835 136.179  1.00 18.13           C  
ATOM   4776  C   CYS C 198     -34.635  59.363 136.390  1.00 19.22           C  
ATOM   4777  O   CYS C 198     -34.895  58.939 137.522  1.00 19.82           O  
ATOM   4778  CB  CYS C 198     -32.819  60.958 135.843  1.00 17.95           C  
ATOM   4779  SG  CYS C 198     -32.284  62.616 135.325  1.00 19.78           S  
ATOM   4780  N   ALA C 199     -34.633  58.595 135.292  1.00 20.04           N  
ATOM   4781  CA  ALA C 199     -35.065  57.190 135.277  1.00 20.64           C  
ATOM   4782  C   ALA C 199     -33.905  56.236 135.495  1.00 21.48           C  
ATOM   4783  O   ALA C 199     -32.903  56.299 134.771  1.00 21.74           O  
ATOM   4784  CB  ALA C 199     -35.767  56.855 133.955  1.00 20.27           C  
ATOM   4785  N   GLY C 200     -34.056  55.337 136.475  1.00 22.41           N  
ATOM   4786  CA  GLY C 200     -33.031  54.349 136.800  1.00 22.85           C  
ATOM   4787  C   GLY C 200     -31.719  55.014 137.193  1.00 23.19           C  
ATOM   4788  O   GLY C 200     -31.714  56.134 137.729  1.00 23.02           O  
ATOM   4789  N   GLY C 201     -30.604  54.341 136.921  1.00 23.30           N  
ATOM   4790  CA  GLY C 201     -29.306  54.872 137.313  1.00 23.60           C  
ATOM   4791  C   GLY C 201     -28.766  55.887 136.316  1.00 23.49           C  
ATOM   4792  O   GLY C 201     -27.803  55.582 135.593  1.00 23.99           O  
ATOM   4793  N   CYS C 202     -29.373  57.079 136.275  1.00 22.60           N  
ATOM   4794  CA  CYS C 202     -29.082  58.076 135.228  1.00 21.82           C  
ATOM   4795  C   CYS C 202     -28.440  59.301 135.821  1.00 20.36           C  
ATOM   4796  O   CYS C 202     -28.953  59.872 136.787  1.00 20.77           O  
ATOM   4797  CB  CYS C 202     -30.383  58.510 134.555  1.00 22.12           C  
ATOM   4798  SG  CYS C 202     -30.289  58.635 132.767  1.00 24.92           S  
ATOM   4799  N   ALA C 203     -27.338  59.738 135.245  1.00 18.58           N  
ATOM   4800  CA  ALA C 203     -26.626  60.878 135.824  1.00 16.75           C  
ATOM   4801  C   ALA C 203     -27.325  62.174 135.515  1.00 15.86           C  
ATOM   4802  O   ALA C 203     -27.383  63.064 136.368  1.00 15.68           O  
ATOM   4803  CB  ALA C 203     -25.176  60.924 135.352  1.00 15.95           C  
ATOM   4804  N   ARG C 204     -27.831  62.279 134.283  1.00 15.36           N  
ATOM   4805  CA  ARG C 204     -28.501  63.481 133.794  1.00 14.39           C  
ATOM   4806  C   ARG C 204     -29.669  63.236 132.815  1.00 14.22           C  
ATOM   4807  O   ARG C 204     -29.684  62.246 132.054  1.00 12.39           O  
ATOM   4808  CB  ARG C 204     -27.486  64.434 133.187  1.00 14.03           C  
ATOM   4809  CG  ARG C 204     -26.477  64.976 134.174  1.00 13.40           C  
ATOM   4810  CD  ARG C 204     -26.923  66.221 134.982  1.00 13.85           C  
ATOM   4811  NE  ARG C 204     -26.011  66.468 136.107  1.00 12.65           N  
ATOM   4812  CZ  ARG C 204     -26.173  67.391 137.036  1.00 11.07           C  
ATOM   4813  NH1 ARG C 204     -27.237  68.181 137.017  1.00 13.26           N  
ATOM   4814  NH2 ARG C 204     -25.282  67.504 138.007  1.00  8.34           N  
ATOM   4815  N   CYS C 205     -30.649  64.151 132.866  1.00 14.24           N  
ATOM   4816  CA  CYS C 205     -31.807  64.102 131.967  1.00 14.62           C  
ATOM   4817  C   CYS C 205     -32.413  65.419 131.492  1.00 15.02           C  
ATOM   4818  O   CYS C 205     -31.946  66.543 131.808  1.00 15.44           O  
ATOM   4819  CB  CYS C 205     -32.929  63.222 132.522  1.00 14.49           C  
ATOM   4820  SG  CYS C 205     -33.558  63.697 134.128  1.00 14.54           S  
ATOM   4821  N   LYS C 206     -33.454  65.247 130.684  1.00 15.14           N  
ATOM   4822  CA  LYS C 206     -34.285  66.356 130.253  1.00 15.59           C  
ATOM   4823  C   LYS C 206     -35.746  66.160 130.688  1.00 15.17           C  
ATOM   4824  O   LYS C 206     -36.628  66.903 130.262  1.00 15.31           O  
ATOM   4825  CB  LYS C 206     -34.149  66.589 128.735  1.00 15.83           C  
ATOM   4826  CG  LYS C 206     -34.622  65.458 127.825  1.00 16.72           C  
ATOM   4827  CD  LYS C 206     -34.429  65.846 126.368  1.00 19.06           C  
ATOM   4828  CE  LYS C 206     -35.712  65.662 125.585  1.00 21.93           C  
ATOM   4829  NZ  LYS C 206     -35.698  64.320 124.954  1.00 24.07           N  
ATOM   4830  N   GLY C 207     -35.988  65.175 131.547  1.00 14.46           N  
ATOM   4831  CA  GLY C 207     -37.343  64.812 131.923  1.00 14.31           C  
ATOM   4832  C   GLY C 207     -37.389  63.409 132.515  1.00 14.05           C  
ATOM   4833  O   GLY C 207     -36.385  62.679 132.475  1.00 13.79           O  
ATOM   4834  N   PRO C 208     -38.556  63.027 133.032  1.00 13.66           N  
ATOM   4835  CA  PRO C 208     -38.693  61.869 133.929  1.00 13.45           C  
ATOM   4836  C   PRO C 208     -38.533  60.514 133.256  1.00 13.39           C  
ATOM   4837  O   PRO C 208     -38.435  59.521 133.974  1.00 13.05           O  
ATOM   4838  CB  PRO C 208     -40.122  62.008 134.451  1.00 13.26           C  
ATOM   4839  CG  PRO C 208     -40.849  62.714 133.362  1.00 13.38           C  
ATOM   4840  CD  PRO C 208     -39.851  63.675 132.764  1.00 13.91           C  
ATOM   4841  N   LEU C 209     -38.500  60.481 131.924  1.00 13.58           N  
ATOM   4842  CA  LEU C 209     -38.484  59.224 131.165  1.00 14.09           C  
ATOM   4843  C   LEU C 209     -37.074  58.708 130.827  1.00 14.56           C  
ATOM   4844  O   LEU C 209     -36.105  59.495 130.804  1.00 14.59           O  
ATOM   4845  CB  LEU C 209     -39.361  59.329 129.889  1.00 13.95           C  
ATOM   4846  CG  LEU C 209     -40.852  59.684 130.065  1.00 13.21           C  
ATOM   4847  CD1 LEU C 209     -41.588  59.824 128.727  1.00 12.05           C  
ATOM   4848  CD2 LEU C 209     -41.563  58.699 130.995  1.00 11.17           C  
ATOM   4849  N   PRO C 210     -36.963  57.388 130.603  1.00 14.89           N  
ATOM   4850  CA  PRO C 210     -35.744  56.774 130.062  1.00 15.11           C  
ATOM   4851  C   PRO C 210     -35.264  57.485 128.801  1.00 15.60           C  
ATOM   4852  O   PRO C 210     -34.070  57.677 128.608  1.00 15.85           O  
ATOM   4853  CB  PRO C 210     -36.202  55.362 129.712  1.00 15.13           C  
ATOM   4854  CG  PRO C 210     -37.291  55.078 130.659  1.00 14.95           C  
ATOM   4855  CD  PRO C 210     -38.000  56.376 130.889  1.00 14.90           C  
ATOM   4856  N   THR C 211     -36.202  57.891 127.959  1.00 16.39           N  
ATOM   4857  CA  THR C 211     -35.893  58.535 126.688  1.00 17.23           C  
ATOM   4858  C   THR C 211     -35.396  59.947 126.919  1.00 17.54           C  
ATOM   4859  O   THR C 211     -34.729  60.522 126.063  1.00 18.13           O  
ATOM   4860  CB  THR C 211     -37.144  58.575 125.779  1.00 17.52           C  
ATOM   4861  OG1 THR C 211     -38.186  59.331 126.425  1.00 18.19           O  
ATOM   4862  CG2 THR C 211     -37.734  57.166 125.594  1.00 17.50           C  
ATOM   4863  N   ASP C 212     -35.749  60.490 128.081  1.00 17.61           N  
ATOM   4864  CA  ASP C 212     -35.280  61.780 128.553  1.00 17.49           C  
ATOM   4865  C   ASP C 212     -33.843  61.728 129.096  1.00 17.20           C  
ATOM   4866  O   ASP C 212     -33.244  62.763 129.379  1.00 16.63           O  
ATOM   4867  CB  ASP C 212     -36.207  62.255 129.668  1.00 17.86           C  
ATOM   4868  CG  ASP C 212     -37.573  62.679 129.165  1.00 19.63           C  
ATOM   4869  OD1 ASP C 212     -38.593  62.253 129.767  1.00 21.67           O  
ATOM   4870  OD2 ASP C 212     -37.729  63.453 128.191  1.00 21.53           O  
ATOM   4871  N   CYS C 213     -33.307  60.524 129.264  1.00 17.19           N  
ATOM   4872  CA  CYS C 213     -31.966  60.326 129.806  1.00 17.47           C  
ATOM   4873  C   CYS C 213     -30.877  60.826 128.857  1.00 16.55           C  
ATOM   4874  O   CYS C 213     -30.934  60.589 127.643  1.00 16.52           O  
ATOM   4875  CB  CYS C 213     -31.752  58.841 130.100  1.00 17.89           C  
ATOM   4876  SG  CYS C 213     -32.089  58.347 131.812  1.00 22.04           S  
ATOM   4877  N   CYS C 214     -29.901  61.536 129.410  1.00 15.67           N  
ATOM   4878  CA  CYS C 214     -28.758  62.000 128.624  1.00 14.74           C  
ATOM   4879  C   CYS C 214     -27.727  60.900 128.457  1.00 14.97           C  
ATOM   4880  O   CYS C 214     -27.584  60.021 129.310  1.00 14.58           O  
ATOM   4881  CB  CYS C 214     -28.098  63.206 129.276  1.00 14.12           C  
ATOM   4882  SG  CYS C 214     -29.216  64.602 129.502  1.00 12.65           S  
ATOM   4883  N   HIS C 215     -27.022  60.949 127.339  1.00 14.94           N  
ATOM   4884  CA  HIS C 215     -25.794  60.209 127.190  1.00 15.63           C  
ATOM   4885  C   HIS C 215     -24.911  60.362 128.428  1.00 16.04           C  
ATOM   4886  O   HIS C 215     -24.955  61.398 129.128  1.00 15.92           O  
ATOM   4887  CB  HIS C 215     -25.031  60.739 125.987  1.00 15.57           C  
ATOM   4888  CG  HIS C 215     -24.074  59.754 125.426  1.00 16.59           C  
ATOM   4889  ND1 HIS C 215     -24.429  58.854 124.441  1.00 18.26           N  
ATOM   4890  CD2 HIS C 215     -22.790  59.478 125.754  1.00 17.14           C  
ATOM   4891  CE1 HIS C 215     -23.387  58.090 124.160  1.00 20.15           C  
ATOM   4892  NE2 HIS C 215     -22.382  58.447 124.946  1.00 19.37           N  
ATOM   4893  N   GLU C 216     -24.110  59.330 128.678  1.00 16.45           N  
ATOM   4894  CA  GLU C 216     -23.240  59.240 129.847  1.00 17.20           C  
ATOM   4895  C   GLU C 216     -22.059  60.205 129.755  1.00 16.54           C  
ATOM   4896  O   GLU C 216     -21.405  60.471 130.751  1.00 16.77           O  
ATOM   4897  CB  GLU C 216     -22.794  57.771 130.039  1.00 18.18           C  
ATOM   4898  CG  GLU C 216     -21.300  57.486 130.239  1.00 22.82           C  
ATOM   4899  CD  GLU C 216     -20.764  56.463 129.240  1.00 30.22           C  
ATOM   4900  OE1 GLU C 216     -20.474  56.885 128.078  1.00 32.80           O  
ATOM   4901  OE2 GLU C 216     -20.631  55.239 129.601  1.00 30.23           O  
ATOM   4902  N   GLN C 217     -21.809  60.722 128.551  1.00 15.85           N  
ATOM   4903  CA  GLN C 217     -20.735  61.674 128.278  1.00 15.08           C  
ATOM   4904  C   GLN C 217     -21.164  63.131 128.409  1.00 14.50           C  
ATOM   4905  O   GLN C 217     -20.324  64.026 128.356  1.00 13.92           O  
ATOM   4906  CB  GLN C 217     -20.214  61.468 126.858  1.00 14.47           C  
ATOM   4907  CG  GLN C 217     -19.007  60.540 126.707  1.00 15.59           C  
ATOM   4908  CD  GLN C 217     -18.153  60.368 127.961  1.00 14.01           C  
ATOM   4909  OE1 GLN C 217     -18.072  59.285 128.501  1.00 12.07           O  
ATOM   4910  NE2 GLN C 217     -17.510  61.431 128.395  1.00 14.42           N  
ATOM   4911  N   CYS C 218     -22.468  63.355 128.539  1.00 14.13           N  
ATOM   4912  CA  CYS C 218     -23.018  64.665 128.814  1.00 14.57           C  
ATOM   4913  C   CYS C 218     -22.739  65.077 130.226  1.00 14.59           C  
ATOM   4914  O   CYS C 218     -22.727  64.232 131.108  1.00 15.16           O  
ATOM   4915  CB  CYS C 218     -24.510  64.621 128.726  1.00 13.83           C  
ATOM   4916  SG  CYS C 218     -25.047  64.378 127.083  1.00 17.05           S  
ATOM   4917  N   ALA C 219     -22.602  66.386 130.433  1.00 14.47           N  
ATOM   4918  CA  ALA C 219     -22.505  66.967 131.758  1.00 14.34           C  
ATOM   4919  C   ALA C 219     -23.710  67.774 132.322  1.00 14.18           C  
ATOM   4920  O   ALA C 219     -23.931  67.753 133.530  1.00 15.55           O  
ATOM   4921  CB  ALA C 219     -21.223  67.787 131.880  1.00 14.96           C  
ATOM   4922  N   ALA C 220     -24.484  68.529 131.568  1.00 13.13           N  
ATOM   4923  CA  ALA C 220     -25.446  69.344 132.360  1.00 12.33           C  
ATOM   4924  C   ALA C 220     -26.942  69.067 132.108  1.00 12.02           C  
ATOM   4925  O   ALA C 220     -27.805  69.664 132.741  1.00 12.16           O  
ATOM   4926  CB  ALA C 220     -25.133  70.865 132.239  1.00 12.04           C  
ATOM   4927  N   GLY C 221     -27.237  68.156 131.193  1.00 10.82           N  
ATOM   4928  CA  GLY C 221     -28.574  67.967 130.704  1.00  9.64           C  
ATOM   4929  C   GLY C 221     -28.345  67.732 129.252  1.00  8.68           C  
ATOM   4930  O   GLY C 221     -27.228  67.668 128.831  1.00  8.93           O  
ATOM   4931  N   CYS C 222     -29.399  67.604 128.483  1.00  8.70           N  
ATOM   4932  CA  CYS C 222     -29.262  67.397 127.060  1.00  8.48           C  
ATOM   4933  C   CYS C 222     -30.557  67.783 126.450  1.00  8.45           C  
ATOM   4934  O   CYS C 222     -31.516  68.081 127.159  1.00  8.53           O  
ATOM   4935  CB  CYS C 222     -29.048  65.930 126.778  1.00  8.61           C  
ATOM   4936  SG  CYS C 222     -30.189  64.949 127.732  1.00 10.10           S  
ATOM   4937  N   THR C 223     -30.581  67.768 125.129  1.00  8.68           N  
ATOM   4938  CA  THR C 223     -31.777  68.082 124.376  1.00  9.39           C  
ATOM   4939  C   THR C 223     -32.224  66.865 123.618  1.00  9.92           C  
ATOM   4940  O   THR C 223     -33.200  66.910 122.880  1.00 10.60           O  
ATOM   4941  CB  THR C 223     -31.481  69.166 123.373  1.00  9.63           C  
ATOM   4942  OG1 THR C 223     -30.366  68.748 122.566  1.00  9.87           O  
ATOM   4943  CG2 THR C 223     -31.041  70.448 124.081  1.00  7.92           C  
ATOM   4944  N   GLY C 224     -31.491  65.781 123.799  1.00 10.36           N  
ATOM   4945  CA  GLY C 224     -31.804  64.529 123.165  1.00 11.55           C  
ATOM   4946  C   GLY C 224     -30.919  63.458 123.746  1.00 12.43           C  
ATOM   4947  O   GLY C 224     -30.081  63.732 124.618  1.00 12.82           O  
ATOM   4948  N   PRO C 225     -31.060  62.253 123.221  1.00 12.47           N  
ATOM   4949  CA  PRO C 225     -30.496  61.069 123.865  1.00 13.12           C  
ATOM   4950  C   PRO C 225     -29.019  60.821 123.555  1.00 13.44           C  
ATOM   4951  O   PRO C 225     -28.386  59.967 124.187  1.00 13.57           O  
ATOM   4952  CB  PRO C 225     -31.357  59.925 123.296  1.00 13.15           C  
ATOM   4953  CG  PRO C 225     -31.875  60.449 121.941  1.00 13.15           C  
ATOM   4954  CD  PRO C 225     -31.732  61.954 121.944  1.00 12.24           C  
ATOM   4955  N   LYS C 226     -28.470  61.531 122.584  1.00 14.02           N  
ATOM   4956  CA  LYS C 226     -27.164  61.131 122.059  1.00 14.33           C  
ATOM   4957  C   LYS C 226     -26.039  62.140 122.316  1.00 14.49           C  
ATOM   4958  O   LYS C 226     -26.309  63.282 122.685  1.00 13.35           O  
ATOM   4959  CB  LYS C 226     -27.246  60.704 120.581  1.00 14.42           C  
ATOM   4960  CG  LYS C 226     -28.195  61.495 119.666  1.00 14.93           C  
ATOM   4961  CD  LYS C 226     -27.667  61.481 118.228  1.00 15.36           C  
ATOM   4962  CE  LYS C 226     -28.768  61.514 117.225  1.00 16.65           C  
ATOM   4963  NZ  LYS C 226     -29.071  60.150 116.722  1.00 16.32           N  
ATOM   4964  N   HIS C 227     -24.788  61.680 122.132  1.00 15.01           N  
ATOM   4965  CA  HIS C 227     -23.573  62.415 122.535  1.00 15.75           C  
ATOM   4966  C   HIS C 227     -23.349  63.729 121.768  1.00 15.45           C  
ATOM   4967  O   HIS C 227     -22.409  64.470 122.046  1.00 15.87           O  
ATOM   4968  CB  HIS C 227     -22.320  61.516 122.460  1.00 15.63           C  
ATOM   4969  CG  HIS C 227     -22.054  60.960 121.090  1.00 17.56           C  
ATOM   4970  ND1 HIS C 227     -21.294  59.827 120.879  1.00 17.63           N  
ATOM   4971  CD2 HIS C 227     -22.459  61.374 119.867  1.00 18.40           C  
ATOM   4972  CE1 HIS C 227     -21.243  59.571 119.586  1.00 20.16           C  
ATOM   4973  NE2 HIS C 227     -21.931  60.501 118.948  1.00 20.76           N  
ATOM   4974  N   SER C 228     -24.222  63.985 120.804  1.00 14.94           N  
ATOM   4975  CA  SER C 228     -24.258  65.223 120.061  1.00 14.37           C  
ATOM   4976  C   SER C 228     -25.305  66.222 120.624  1.00 14.20           C  
ATOM   4977  O   SER C 228     -25.454  67.338 120.103  1.00 14.40           O  
ATOM   4978  CB  SER C 228     -24.609  64.877 118.611  1.00 15.06           C  
ATOM   4979  OG  SER C 228     -25.851  64.167 118.547  1.00 14.50           O  
ATOM   4980  N   ASP C 229     -26.038  65.818 121.664  1.00 13.37           N  
ATOM   4981  CA  ASP C 229     -27.163  66.602 122.193  1.00 13.05           C  
ATOM   4982  C   ASP C 229     -26.936  67.179 123.588  1.00 13.22           C  
ATOM   4983  O   ASP C 229     -27.867  67.713 124.186  1.00 13.62           O  
ATOM   4984  CB  ASP C 229     -28.415  65.742 122.287  1.00 13.06           C  
ATOM   4985  CG  ASP C 229     -28.965  65.333 120.934  1.00 13.75           C  
ATOM   4986  OD1 ASP C 229     -28.934  66.156 119.976  1.00 14.19           O  
ATOM   4987  OD2 ASP C 229     -29.458  64.194 120.756  1.00 13.12           O  
ATOM   4988  N   CYS C 230     -25.725  67.051 124.120  1.00 12.76           N  
ATOM   4989  CA  CYS C 230     -25.437  67.522 125.450  1.00 12.36           C  
ATOM   4990  C   CYS C 230     -25.491  69.065 125.563  1.00 12.59           C  
ATOM   4991  O   CYS C 230     -25.138  69.821 124.640  1.00 11.21           O  
ATOM   4992  CB  CYS C 230     -24.062  67.053 125.874  1.00 12.33           C  
ATOM   4993  SG  CYS C 230     -23.773  65.301 125.796  1.00 13.74           S  
ATOM   4994  N   LEU C 231     -25.941  69.504 126.737  1.00 12.58           N  
ATOM   4995  CA  LEU C 231     -25.831  70.891 127.166  1.00 11.99           C  
ATOM   4996  C   LEU C 231     -24.370  71.265 127.462  1.00 11.92           C  
ATOM   4997  O   LEU C 231     -24.000  72.416 127.315  1.00 12.78           O  
ATOM   4998  CB  LEU C 231     -26.750  71.148 128.374  1.00 10.87           C  
ATOM   4999  CG  LEU C 231     -28.216  71.098 127.971  1.00 11.58           C  
ATOM   5000  CD1 LEU C 231     -29.260  71.327 129.117  1.00 10.92           C  
ATOM   5001  CD2 LEU C 231     -28.430  72.070 126.803  1.00 10.43           C  
ATOM   5002  N   ALA C 232     -23.575  70.295 127.915  1.00 12.20           N  
ATOM   5003  CA  ALA C 232     -22.126  70.433 128.116  1.00 12.26           C  
ATOM   5004  C   ALA C 232     -21.459  69.037 128.100  1.00 13.21           C  
ATOM   5005  O   ALA C 232     -22.130  68.007 128.216  1.00 13.24           O  
ATOM   5006  CB  ALA C 232     -21.830  71.138 129.384  1.00 12.19           C  
ATOM   5007  N   CYS C 233     -20.141  69.006 127.945  1.00 13.37           N  
ATOM   5008  CA  CYS C 233     -19.407  67.760 127.956  1.00 13.84           C  
ATOM   5009  C   CYS C 233     -18.892  67.328 129.363  1.00 13.41           C  
ATOM   5010  O   CYS C 233     -18.536  68.148 130.203  1.00 12.63           O  
ATOM   5011  CB  CYS C 233     -18.294  67.876 126.919  1.00 14.09           C  
ATOM   5012  SG  CYS C 233     -18.964  68.003 125.220  1.00 18.78           S  
ATOM   5013  N   LEU C 234     -18.859  66.026 129.651  1.00 13.91           N  
ATOM   5014  CA  LEU C 234     -18.357  65.627 130.968  1.00 13.96           C  
ATOM   5015  C   LEU C 234     -16.872  65.922 131.000  1.00 13.85           C  
ATOM   5016  O   LEU C 234     -16.309  66.328 131.992  1.00 13.79           O  
ATOM   5017  CB  LEU C 234     -18.590  64.161 131.203  1.00 12.85           C  
ATOM   5018  CG  LEU C 234     -19.071  63.815 132.593  1.00 13.61           C  
ATOM   5019  CD1 LEU C 234     -18.753  62.336 132.943  1.00 10.92           C  
ATOM   5020  CD2 LEU C 234     -18.545  64.807 133.668  1.00 12.15           C  
ATOM   5021  N   HIS C 235     -16.260  65.707 129.856  1.00 14.30           N  
ATOM   5022  CA  HIS C 235     -14.834  65.691 129.738  1.00 14.73           C  
ATOM   5023  C   HIS C 235     -14.471  66.553 128.559  1.00 14.51           C  
ATOM   5024  O   HIS C 235     -14.061  67.688 128.741  1.00 13.70           O  
ATOM   5025  CB  HIS C 235     -14.368  64.246 129.527  1.00 14.94           C  
ATOM   5026  CG  HIS C 235     -14.711  63.337 130.654  1.00 15.38           C  
ATOM   5027  ND1 HIS C 235     -14.111  63.434 131.894  1.00 16.40           N  
ATOM   5028  CD2 HIS C 235     -15.589  62.309 130.735  1.00 16.34           C  
ATOM   5029  CE1 HIS C 235     -14.598  62.495 132.689  1.00 16.34           C  
ATOM   5030  NE2 HIS C 235     -15.495  61.798 132.010  1.00 17.80           N  
ATOM   5031  N   PHE C 236     -14.660  66.030 127.347  1.00 14.67           N  
ATOM   5032  CA  PHE C 236     -14.121  66.722 126.179  1.00 15.17           C  
ATOM   5033  C   PHE C 236     -15.090  66.844 125.040  1.00 14.73           C  
ATOM   5034  O   PHE C 236     -15.817  65.915 124.715  1.00 15.02           O  
ATOM   5035  CB  PHE C 236     -12.841  66.036 125.668  1.00 15.48           C  
ATOM   5036  CG  PHE C 236     -11.714  66.082 126.635  1.00 16.38           C  
ATOM   5037  CD1 PHE C 236     -11.458  64.989 127.471  1.00 14.91           C  
ATOM   5038  CD2 PHE C 236     -10.911  67.221 126.734  1.00 16.48           C  
ATOM   5039  CE1 PHE C 236     -10.427  65.036 128.413  1.00 15.06           C  
ATOM   5040  CE2 PHE C 236      -9.841  67.256 127.677  1.00 17.35           C  
ATOM   5041  CZ  PHE C 236      -9.613  66.174 128.507  1.00 15.55           C  
ATOM   5042  N   ASN C 237     -15.046  67.994 124.413  1.00 14.80           N  
ATOM   5043  CA  ASN C 237     -15.881  68.307 123.291  1.00 15.92           C  
ATOM   5044  C   ASN C 237     -15.070  68.095 122.023  1.00 15.41           C  
ATOM   5045  O   ASN C 237     -14.225  68.915 121.665  1.00 16.43           O  
ATOM   5046  CB  ASN C 237     -16.318  69.765 123.399  1.00 15.94           C  
ATOM   5047  CG  ASN C 237     -17.217  70.201 122.240  1.00 21.27           C  
ATOM   5048  OD1 ASN C 237     -17.381  69.478 121.233  1.00 23.32           O  
ATOM   5049  ND2 ASN C 237     -17.830  71.387 122.394  1.00 27.82           N  
ATOM   5050  N   HIS C 238     -15.325  66.992 121.349  1.00 14.78           N  
ATOM   5051  CA  HIS C 238     -14.572  66.647 120.165  1.00 14.05           C  
ATOM   5052  C   HIS C 238     -15.435  66.946 118.975  1.00 13.96           C  
ATOM   5053  O   HIS C 238     -16.271  66.138 118.584  1.00 14.29           O  
ATOM   5054  CB  HIS C 238     -14.159  65.166 120.181  1.00 13.87           C  
ATOM   5055  CG  HIS C 238     -13.451  64.728 118.937  1.00 11.91           C  
ATOM   5056  ND1 HIS C 238     -12.975  65.620 118.005  1.00  8.22           N  
ATOM   5057  CD2 HIS C 238     -13.124  63.498 118.478  1.00 11.20           C  
ATOM   5058  CE1 HIS C 238     -12.396  64.963 117.017  1.00  8.72           C  
ATOM   5059  NE2 HIS C 238     -12.489  63.672 117.271  1.00 11.30           N  
ATOM   5060  N   SER C 239     -15.235  68.125 118.414  1.00 14.10           N  
ATOM   5061  CA  SER C 239     -15.946  68.562 117.222  1.00 14.74           C  
ATOM   5062  C   SER C 239     -17.484  68.492 117.374  1.00 14.50           C  
ATOM   5063  O   SER C 239     -18.193  68.061 116.482  1.00 14.75           O  
ATOM   5064  CB  SER C 239     -15.421  67.818 115.973  1.00 15.33           C  
ATOM   5065  OG  SER C 239     -15.214  68.714 114.868  1.00 16.39           O  
ATOM   5066  N   GLY C 240     -17.988  68.947 118.518  1.00 14.83           N  
ATOM   5067  CA  GLY C 240     -19.416  68.942 118.794  1.00 14.69           C  
ATOM   5068  C   GLY C 240     -19.989  67.639 119.325  1.00 14.00           C  
ATOM   5069  O   GLY C 240     -21.207  67.458 119.329  1.00 13.79           O  
ATOM   5070  N   ILE C 241     -19.109  66.752 119.771  1.00 13.38           N  
ATOM   5071  CA  ILE C 241     -19.479  65.434 120.237  1.00 13.31           C  
ATOM   5072  C   ILE C 241     -18.733  65.207 121.524  1.00 13.16           C  
ATOM   5073  O   ILE C 241     -17.517  65.288 121.551  1.00 12.27           O  
ATOM   5074  CB  ILE C 241     -19.103  64.389 119.179  1.00 13.71           C  
ATOM   5075  CG1 ILE C 241     -20.192  64.335 118.094  1.00 15.09           C  
ATOM   5076  CG2 ILE C 241     -18.939  63.031 119.790  1.00 13.04           C  
ATOM   5077  CD1 ILE C 241     -19.675  64.166 116.699  1.00 16.88           C  
ATOM   5078  N   CYS C 242     -19.474  64.965 122.601  1.00 13.28           N  
ATOM   5079  CA  CYS C 242     -18.882  64.796 123.907  1.00 13.46           C  
ATOM   5080  C   CYS C 242     -18.208  63.450 124.047  1.00 13.47           C  
ATOM   5081  O   CYS C 242     -18.814  62.423 123.793  1.00 13.70           O  
ATOM   5082  CB  CYS C 242     -19.939  64.987 124.959  1.00 13.70           C  
ATOM   5083  SG  CYS C 242     -20.524  66.689 124.925  1.00 16.45           S  
ATOM   5084  N   GLU C 243     -16.935  63.459 124.432  1.00 13.30           N  
ATOM   5085  CA  GLU C 243     -16.141  62.239 124.496  1.00 12.98           C  
ATOM   5086  C   GLU C 243     -15.265  62.200 125.746  1.00 12.53           C  
ATOM   5087  O   GLU C 243     -14.805  63.233 126.236  1.00 12.77           O  
ATOM   5088  CB  GLU C 243     -15.276  62.115 123.242  1.00 12.79           C  
ATOM   5089  CG  GLU C 243     -16.083  62.220 121.973  1.00 17.28           C  
ATOM   5090  CD  GLU C 243     -15.523  61.399 120.825  1.00 26.14           C  
ATOM   5091  OE1 GLU C 243     -15.798  60.170 120.798  1.00 29.79           O  
ATOM   5092  OE2 GLU C 243     -14.826  61.982 119.942  1.00 28.20           O  
ATOM   5093  N   LEU C 244     -15.017  60.989 126.231  1.00 11.91           N  
ATOM   5094  CA  LEU C 244     -14.204  60.774 127.384  1.00 11.55           C  
ATOM   5095  C   LEU C 244     -12.850  61.412 127.226  1.00 12.27           C  
ATOM   5096  O   LEU C 244     -12.324  61.976 128.191  1.00 12.62           O  
ATOM   5097  CB  LEU C 244     -14.021  59.272 127.622  1.00 11.27           C  
ATOM   5098  CG  LEU C 244     -13.205  58.824 128.840  1.00  9.93           C  
ATOM   5099  CD1 LEU C 244     -13.603  59.507 130.129  1.00  9.97           C  
ATOM   5100  CD2 LEU C 244     -13.404  57.367 129.012  1.00 12.78           C  
ATOM   5101  N   HIS C 245     -12.263  61.254 126.033  1.00 12.51           N  
ATOM   5102  CA  HIS C 245     -10.902  61.736 125.726  1.00 12.62           C  
ATOM   5103  C   HIS C 245     -10.770  62.101 124.240  1.00 11.89           C  
ATOM   5104  O   HIS C 245     -11.548  61.614 123.433  1.00 12.14           O  
ATOM   5105  CB  HIS C 245      -9.834  60.692 126.138  1.00 12.33           C  
ATOM   5106  CG  HIS C 245      -9.862  59.447 125.301  1.00 13.51           C  
ATOM   5107  ND1 HIS C 245     -10.213  58.210 125.808  1.00 13.99           N  
ATOM   5108  CD2 HIS C 245      -9.591  59.250 123.988  1.00 13.15           C  
ATOM   5109  CE1 HIS C 245     -10.145  57.304 124.847  1.00 13.18           C  
ATOM   5110  NE2 HIS C 245      -9.771  57.910 123.733  1.00 13.98           N  
ATOM   5111  N   CYS C 246      -9.811  62.982 123.909  1.00 11.37           N  
ATOM   5112  CA  CYS C 246      -9.489  63.388 122.535  1.00 10.59           C  
ATOM   5113  C   CYS C 246      -8.738  62.272 121.832  1.00  9.44           C  
ATOM   5114  O   CYS C 246      -8.165  61.399 122.490  1.00  9.58           O  
ATOM   5115  CB  CYS C 246      -8.597  64.616 122.568  1.00 11.04           C  
ATOM   5116  SG  CYS C 246      -9.386  66.071 123.310  1.00 18.31           S  
ATOM   5117  N   PRO C 247      -8.736  62.268 120.504  1.00  8.52           N  
ATOM   5118  CA  PRO C 247      -7.931  61.303 119.764  1.00  8.73           C  
ATOM   5119  C   PRO C 247      -6.414  61.521 119.975  1.00  9.44           C  
ATOM   5120  O   PRO C 247      -5.918  62.658 119.964  1.00  9.60           O  
ATOM   5121  CB  PRO C 247      -8.342  61.582 118.323  1.00  8.68           C  
ATOM   5122  CG  PRO C 247      -9.652  62.281 118.447  1.00  6.58           C  
ATOM   5123  CD  PRO C 247      -9.500  63.133 119.591  1.00  7.95           C  
ATOM   5124  N   ALA C 248      -5.689  60.432 120.199  1.00 10.05           N  
ATOM   5125  CA  ALA C 248      -4.261  60.498 120.490  1.00 10.73           C  
ATOM   5126  C   ALA C 248      -3.497  61.121 119.337  1.00 11.58           C  
ATOM   5127  O   ALA C 248      -3.850  60.940 118.177  1.00 11.78           O  
ATOM   5128  CB  ALA C 248      -3.741  59.122 120.776  1.00 10.96           C  
ATOM   5129  N   LEU C 249      -2.451  61.870 119.651  1.00 12.22           N  
ATOM   5130  CA  LEU C 249      -1.706  62.552 118.609  1.00 12.57           C  
ATOM   5131  C   LEU C 249      -0.990  61.517 117.735  1.00 12.44           C  
ATOM   5132  O   LEU C 249      -0.516  61.805 116.632  1.00 12.76           O  
ATOM   5133  CB  LEU C 249      -0.712  63.514 119.244  1.00 12.35           C  
ATOM   5134  CG  LEU C 249      -1.210  64.919 119.565  1.00 14.01           C  
ATOM   5135  CD1 LEU C 249       0.001  65.738 120.062  1.00 14.20           C  
ATOM   5136  CD2 LEU C 249      -1.914  65.589 118.338  1.00 12.47           C  
ATOM   5137  N   VAL C 250      -0.964  60.301 118.236  1.00 12.34           N  
ATOM   5138  CA  VAL C 250      -0.175  59.243 117.644  1.00 12.72           C  
ATOM   5139  C   VAL C 250      -0.915  57.876 117.688  1.00 12.89           C  
ATOM   5140  O   VAL C 250      -1.729  57.618 118.573  1.00 13.42           O  
ATOM   5141  CB  VAL C 250       1.189  59.199 118.374  1.00 12.73           C  
ATOM   5142  CG1 VAL C 250       1.289  58.010 119.306  1.00 11.17           C  
ATOM   5143  CG2 VAL C 250       2.353  59.276 117.401  1.00 13.24           C  
ATOM   5144  N   THR C 251      -0.668  57.050 116.685  1.00 12.86           N  
ATOM   5145  CA  THR C 251      -1.070  55.663 116.663  1.00 13.07           C  
ATOM   5146  C   THR C 251       0.237  54.905 116.771  1.00 12.76           C  
ATOM   5147  O   THR C 251       1.311  55.440 116.460  1.00 13.01           O  
ATOM   5148  CB  THR C 251      -1.743  55.264 115.309  1.00 13.42           C  
ATOM   5149  OG1 THR C 251      -2.407  56.381 114.714  1.00 14.51           O  
ATOM   5150  CG2 THR C 251      -2.892  54.238 115.527  1.00 15.01           C  
ATOM   5151  N   TYR C 252       0.168  53.649 117.177  1.00 11.81           N  
ATOM   5152  CA  TYR C 252       1.382  52.897 117.291  1.00 10.89           C  
ATOM   5153  C   TYR C 252       1.406  51.841 116.179  1.00 11.26           C  
ATOM   5154  O   TYR C 252       0.353  51.363 115.742  1.00 11.56           O  
ATOM   5155  CB  TYR C 252       1.548  52.350 118.728  1.00 10.50           C  
ATOM   5156  CG  TYR C 252       1.713  53.460 119.747  1.00  9.19           C  
ATOM   5157  CD1 TYR C 252       0.669  53.794 120.614  1.00  8.08           C  
ATOM   5158  CD2 TYR C 252       2.892  54.225 119.803  1.00  7.92           C  
ATOM   5159  CE1 TYR C 252       0.798  54.842 121.530  1.00  6.84           C  
ATOM   5160  CE2 TYR C 252       3.036  55.275 120.713  1.00  6.23           C  
ATOM   5161  CZ  TYR C 252       1.984  55.571 121.575  1.00  7.59           C  
ATOM   5162  OH  TYR C 252       2.094  56.603 122.474  1.00  8.26           O  
ATOM   5163  N   ASN C 253       2.600  51.541 115.674  1.00 10.81           N  
ATOM   5164  CA  ASN C 253       2.771  50.447 114.760  1.00 10.96           C  
ATOM   5165  C   ASN C 253       2.337  49.195 115.534  1.00 10.75           C  
ATOM   5166  O   ASN C 253       2.805  48.948 116.640  1.00 10.34           O  
ATOM   5167  CB  ASN C 253       4.242  50.389 114.319  1.00 11.22           C  
ATOM   5168  CG  ASN C 253       4.509  49.375 113.201  1.00 11.86           C  
ATOM   5169  OD1 ASN C 253       5.043  49.733 112.141  1.00 11.83           O  
ATOM   5170  ND2 ASN C 253       4.184  48.103 113.448  1.00 11.58           N  
ATOM   5171  N   THR C 254       1.414  48.435 114.957  1.00 10.87           N  
ATOM   5172  CA  THR C 254       0.878  47.210 115.571  1.00 10.80           C  
ATOM   5173  C   THR C 254       1.907  46.063 115.783  1.00 10.90           C  
ATOM   5174  O   THR C 254       1.746  45.244 116.683  1.00 10.78           O  
ATOM   5175  CB  THR C 254      -0.400  46.765 114.788  1.00 10.88           C  
ATOM   5176  OG1 THR C 254      -1.521  47.540 115.253  1.00  9.45           O  
ATOM   5177  CG2 THR C 254      -0.789  45.305 115.056  1.00  9.69           C  
ATOM   5178  N   ASP C 255       2.968  46.024 114.984  1.00 10.96           N  
ATOM   5179  CA  ASP C 255       4.059  45.087 115.253  1.00 11.32           C  
ATOM   5180  C   ASP C 255       5.227  45.711 116.015  1.00 11.38           C  
ATOM   5181  O   ASP C 255       5.663  45.162 117.021  1.00 11.61           O  
ATOM   5182  CB  ASP C 255       4.572  44.434 113.966  1.00 11.30           C  
ATOM   5183  CG  ASP C 255       3.660  43.341 113.468  1.00 11.62           C  
ATOM   5184  OD1 ASP C 255       3.932  42.137 113.736  1.00 11.50           O  
ATOM   5185  OD2 ASP C 255       2.640  43.607 112.796  1.00 12.01           O  
ATOM   5186  N   THR C 256       5.727  46.849 115.532  1.00 11.65           N  
ATOM   5187  CA  THR C 256       6.959  47.471 116.052  1.00 11.80           C  
ATOM   5188  C   THR C 256       6.731  48.384 117.267  1.00 11.31           C  
ATOM   5189  O   THR C 256       7.507  48.366 118.226  1.00 11.07           O  
ATOM   5190  CB  THR C 256       7.718  48.243 114.908  1.00 12.08           C  
ATOM   5191  OG1 THR C 256       8.004  47.346 113.828  1.00 12.46           O  
ATOM   5192  CG2 THR C 256       9.131  48.663 115.343  1.00 12.32           C  
ATOM   5193  N   PHE C 257       5.666  49.172 117.197  1.00 10.74           N  
ATOM   5194  CA  PHE C 257       5.292  50.155 118.213  1.00 10.66           C  
ATOM   5195  C   PHE C 257       5.972  51.516 118.073  1.00 11.20           C  
ATOM   5196  O   PHE C 257       6.090  52.293 119.038  1.00 11.02           O  
ATOM   5197  CB  PHE C 257       5.295  49.569 119.639  1.00 10.27           C  
ATOM   5198  CG  PHE C 257       4.002  48.896 119.978  1.00  8.02           C  
ATOM   5199  CD1 PHE C 257       3.767  47.585 119.577  1.00  5.16           C  
ATOM   5200  CD2 PHE C 257       2.979  49.600 120.616  1.00  5.42           C  
ATOM   5201  CE1 PHE C 257       2.553  46.988 119.826  1.00  4.07           C  
ATOM   5202  CE2 PHE C 257       1.766  48.993 120.889  1.00  2.41           C  
ATOM   5203  CZ  PHE C 257       1.547  47.699 120.487  1.00  2.15           C  
ATOM   5204  N   GLU C 258       6.358  51.807 116.830  1.00 11.87           N  
ATOM   5205  CA  GLU C 258       6.799  53.142 116.429  1.00 12.44           C  
ATOM   5206  C   GLU C 258       5.623  54.092 116.412  1.00 12.40           C  
ATOM   5207  O   GLU C 258       4.503  53.710 116.106  1.00 11.89           O  
ATOM   5208  CB  GLU C 258       7.478  53.140 115.050  1.00 12.23           C  
ATOM   5209  CG  GLU C 258       8.609  52.134 114.889  1.00 13.87           C  
ATOM   5210  CD  GLU C 258       9.639  52.169 116.019  1.00 15.02           C  
ATOM   5211  OE1 GLU C 258      10.849  52.331 115.719  1.00 15.33           O  
ATOM   5212  OE2 GLU C 258       9.248  52.018 117.203  1.00 14.10           O  
ATOM   5213  N   SER C 259       5.911  55.337 116.749  1.00 13.12           N  
ATOM   5214  CA  SER C 259       4.935  56.393 116.701  1.00 14.06           C  
ATOM   5215  C   SER C 259       4.590  56.712 115.244  1.00 14.57           C  
ATOM   5216  O   SER C 259       5.470  56.912 114.403  1.00 14.35           O  
ATOM   5217  CB  SER C 259       5.466  57.616 117.460  1.00 14.23           C  
ATOM   5218  OG  SER C 259       5.579  57.323 118.851  1.00 14.33           O  
ATOM   5219  N   MET C 260       3.290  56.690 114.969  1.00 15.28           N  
ATOM   5220  CA  MET C 260       2.706  57.123 113.710  1.00 16.04           C  
ATOM   5221  C   MET C 260       1.805  58.320 113.992  1.00 16.14           C  
ATOM   5222  O   MET C 260       0.947  58.249 114.882  1.00 16.02           O  
ATOM   5223  CB  MET C 260       1.805  56.022 113.168  1.00 16.43           C  
ATOM   5224  CG  MET C 260       2.355  55.231 112.031  1.00 18.75           C  
ATOM   5225  SD  MET C 260       2.101  53.502 112.411  1.00 21.75           S  
ATOM   5226  CE  MET C 260       3.590  52.726 111.467  1.00 19.70           C  
ATOM   5227  N   PRO C 261       1.944  59.411 113.246  1.00 16.01           N  
ATOM   5228  CA  PRO C 261       1.019  60.538 113.444  1.00 15.96           C  
ATOM   5229  C   PRO C 261      -0.448  60.118 113.185  1.00 15.92           C  
ATOM   5230  O   PRO C 261      -0.775  59.466 112.173  1.00 15.51           O  
ATOM   5231  CB  PRO C 261       1.504  61.585 112.423  1.00 16.23           C  
ATOM   5232  CG  PRO C 261       2.897  61.143 112.040  1.00 15.90           C  
ATOM   5233  CD  PRO C 261       2.939  59.665 112.190  1.00 15.31           C  
ATOM   5234  N   ASN C 262      -1.325  60.450 114.125  1.00 15.75           N  
ATOM   5235  CA  ASN C 262      -2.745  60.336 113.865  1.00 15.67           C  
ATOM   5236  C   ASN C 262      -3.184  61.609 113.141  1.00 16.62           C  
ATOM   5237  O   ASN C 262      -2.958  62.744 113.627  1.00 16.69           O  
ATOM   5238  CB  ASN C 262      -3.527  60.134 115.155  1.00 15.23           C  
ATOM   5239  CG  ASN C 262      -4.978  59.721 114.922  1.00 14.96           C  
ATOM   5240  OD1 ASN C 262      -5.451  59.645 113.792  1.00 17.15           O  
ATOM   5241  ND2 ASN C 262      -5.695  59.459 116.010  1.00 14.31           N  
ATOM   5242  N   PRO C 263      -3.787  61.436 111.964  1.00 17.03           N  
ATOM   5243  CA  PRO C 263      -4.414  62.568 111.261  1.00 17.14           C  
ATOM   5244  C   PRO C 263      -5.625  63.043 112.044  1.00 17.11           C  
ATOM   5245  O   PRO C 263      -5.836  64.232 112.122  1.00 17.58           O  
ATOM   5246  CB  PRO C 263      -4.832  61.973 109.922  1.00 17.47           C  
ATOM   5247  CG  PRO C 263      -4.061  60.669 109.832  1.00 17.20           C  
ATOM   5248  CD  PRO C 263      -3.922  60.163 111.228  1.00 16.62           C  
ATOM   5249  N   GLU C 264      -6.382  62.140 112.648  1.00 17.34           N  
ATOM   5250  CA  GLU C 264      -7.412  62.545 113.605  1.00 18.19           C  
ATOM   5251  C   GLU C 264      -6.892  63.032 114.986  1.00 17.45           C  
ATOM   5252  O   GLU C 264      -7.694  63.428 115.830  1.00 17.71           O  
ATOM   5253  CB  GLU C 264      -8.394  61.401 113.857  1.00 18.88           C  
ATOM   5254  CG  GLU C 264      -9.132  60.841 112.651  1.00 23.47           C  
ATOM   5255  CD  GLU C 264      -9.799  59.493 112.983  1.00 30.73           C  
ATOM   5256  OE1 GLU C 264     -10.476  59.382 114.060  1.00 33.25           O  
ATOM   5257  OE2 GLU C 264      -9.640  58.526 112.184  1.00 31.83           O  
ATOM   5258  N   GLY C 265      -5.582  62.996 115.240  1.00 16.43           N  
ATOM   5259  CA  GLY C 265      -5.072  63.326 116.564  1.00 15.41           C  
ATOM   5260  C   GLY C 265      -5.390  64.749 116.970  1.00 14.90           C  
ATOM   5261  O   GLY C 265      -5.530  65.585 116.092  1.00 15.44           O  
ATOM   5262  N   ARG C 266      -5.512  65.031 118.272  1.00 13.89           N  
ATOM   5263  CA  ARG C 266      -5.890  66.359 118.750  1.00 13.26           C  
ATOM   5264  C   ARG C 266      -5.399  66.589 120.156  1.00 13.29           C  
ATOM   5265  O   ARG C 266      -5.221  65.651 120.935  1.00 14.21           O  
ATOM   5266  CB  ARG C 266      -7.404  66.578 118.722  1.00 13.60           C  
ATOM   5267  CG  ARG C 266      -8.045  66.511 117.310  1.00 13.57           C  
ATOM   5268  CD  ARG C 266      -9.122  67.547 117.054  1.00 14.18           C  
ATOM   5269  NE  ARG C 266      -9.666  67.492 115.699  1.00 14.64           N  
ATOM   5270  CZ  ARG C 266      -9.025  67.031 114.624  1.00 12.98           C  
ATOM   5271  NH1 ARG C 266      -7.796  66.561 114.696  1.00 11.98           N  
ATOM   5272  NH2 ARG C 266      -9.640  67.035 113.461  1.00 13.78           N  
ATOM   5273  N   TYR C 267      -5.184  67.852 120.478  1.00 12.48           N  
ATOM   5274  CA  TYR C 267      -4.625  68.257 121.751  1.00 11.81           C  
ATOM   5275  C   TYR C 267      -5.771  68.603 122.647  1.00 11.17           C  
ATOM   5276  O   TYR C 267      -6.804  69.060 122.181  1.00  9.94           O  
ATOM   5277  CB  TYR C 267      -3.820  69.523 121.551  1.00 12.04           C  
ATOM   5278  CG  TYR C 267      -2.532  69.334 120.792  1.00 13.01           C  
ATOM   5279  CD1 TYR C 267      -2.494  69.314 119.389  1.00 11.77           C  
ATOM   5280  CD2 TYR C 267      -1.341  69.191 121.486  1.00 14.03           C  
ATOM   5281  CE1 TYR C 267      -1.282  69.159 118.714  1.00 13.42           C  
ATOM   5282  CE2 TYR C 267      -0.141  69.037 120.829  1.00 14.44           C  
ATOM   5283  CZ  TYR C 267      -0.107  69.019 119.459  1.00 13.89           C  
ATOM   5284  OH  TYR C 267       1.122  68.858 118.881  1.00 14.24           O  
ATOM   5285  N   THR C 268      -5.606  68.417 123.941  1.00 11.23           N  
ATOM   5286  CA  THR C 268      -6.696  68.795 124.816  1.00 11.94           C  
ATOM   5287  C   THR C 268      -6.451  70.195 125.347  1.00 12.06           C  
ATOM   5288  O   THR C 268      -5.440  70.433 125.978  1.00 13.16           O  
ATOM   5289  CB  THR C 268      -6.835  67.824 125.959  1.00 11.94           C  
ATOM   5290  OG1 THR C 268      -5.695  67.959 126.813  1.00 12.39           O  
ATOM   5291  CG2 THR C 268      -6.819  66.387 125.445  1.00  9.73           C  
ATOM   5292  N   PHE C 269      -7.372  71.103 125.073  1.00 11.52           N  
ATOM   5293  CA  PHE C 269      -7.310  72.455 125.570  1.00 11.70           C  
ATOM   5294  C   PHE C 269      -8.571  72.643 126.351  1.00 11.92           C  
ATOM   5295  O   PHE C 269      -9.657  72.610 125.776  1.00 11.20           O  
ATOM   5296  CB  PHE C 269      -7.269  73.434 124.412  1.00 11.55           C  
ATOM   5297  CG  PHE C 269      -7.342  74.850 124.818  1.00 12.49           C  
ATOM   5298  CD1 PHE C 269      -6.459  75.369 125.742  1.00 14.61           C  
ATOM   5299  CD2 PHE C 269      -8.286  75.699 124.238  1.00 16.06           C  
ATOM   5300  CE1 PHE C 269      -6.525  76.730 126.101  1.00 16.14           C  
ATOM   5301  CE2 PHE C 269      -8.366  77.048 124.577  1.00 15.93           C  
ATOM   5302  CZ  PHE C 269      -7.487  77.564 125.511  1.00 16.98           C  
ATOM   5303  N   GLY C 270      -8.435  72.837 127.661  1.00 12.28           N  
ATOM   5304  CA  GLY C 270      -9.594  72.864 128.527  1.00 13.05           C  
ATOM   5305  C   GLY C 270     -10.459  71.646 128.294  1.00 14.01           C  
ATOM   5306  O   GLY C 270      -9.981  70.512 128.164  1.00 14.62           O  
ATOM   5307  N   ALA C 271     -11.757  71.851 128.206  1.00 14.73           N  
ATOM   5308  CA  ALA C 271     -12.617  70.702 127.975  1.00 15.10           C  
ATOM   5309  C   ALA C 271     -12.951  70.513 126.479  1.00 15.70           C  
ATOM   5310  O   ALA C 271     -14.049  70.085 126.133  1.00 16.84           O  
ATOM   5311  CB  ALA C 271     -13.860  70.804 128.840  1.00 14.92           C  
ATOM   5312  N   SER C 272     -11.975  70.794 125.616  1.00 15.54           N  
ATOM   5313  CA  SER C 272     -12.128  70.835 124.163  1.00 15.80           C  
ATOM   5314  C   SER C 272     -11.026  70.069 123.455  1.00 15.30           C  
ATOM   5315  O   SER C 272      -9.946  69.846 124.004  1.00 13.86           O  
ATOM   5316  CB  SER C 272     -11.998  72.285 123.674  1.00 16.36           C  
ATOM   5317  OG  SER C 272     -13.267  72.899 123.571  1.00 19.82           O  
ATOM   5318  N   CYS C 273     -11.296  69.694 122.207  1.00 15.72           N  
ATOM   5319  CA  CYS C 273     -10.309  68.985 121.398  1.00 15.99           C  
ATOM   5320  C   CYS C 273     -10.045  69.861 120.268  1.00 15.38           C  
ATOM   5321  O   CYS C 273     -10.957  70.257 119.552  1.00 16.95           O  
ATOM   5322  CB  CYS C 273     -10.805  67.649 120.859  1.00 16.40           C  
ATOM   5323  SG  CYS C 273     -11.078  66.489 122.178  1.00 18.66           S  
ATOM   5324  N   VAL C 274      -8.772  70.094 120.053  1.00 14.36           N  
ATOM   5325  CA  VAL C 274      -8.343  71.208 119.261  1.00 13.09           C  
ATOM   5326  C   VAL C 274      -7.282  70.610 118.326  1.00 12.59           C  
ATOM   5327  O   VAL C 274      -6.658  69.625 118.685  1.00 12.82           O  
ATOM   5328  CB  VAL C 274      -7.891  72.268 120.301  1.00 12.86           C  
ATOM   5329  CG1 VAL C 274      -6.499  72.764 120.078  1.00 12.29           C  
ATOM   5330  CG2 VAL C 274      -8.943  73.376 120.449  1.00 11.48           C  
ATOM   5331  N   THR C 275      -7.141  71.140 117.121  1.00 12.18           N  
ATOM   5332  CA  THR C 275      -6.150  70.667 116.150  1.00 12.52           C  
ATOM   5333  C   THR C 275      -4.749  71.222 116.444  1.00 11.72           C  
ATOM   5334  O   THR C 275      -3.729  70.707 115.988  1.00 10.90           O  
ATOM   5335  CB  THR C 275      -6.579  71.078 114.701  1.00 13.15           C  
ATOM   5336  OG1 THR C 275      -7.883  70.544 114.411  1.00 14.14           O  
ATOM   5337  CG2 THR C 275      -5.676  70.407 113.627  1.00 14.99           C  
ATOM   5338  N   ALA C 276      -4.723  72.303 117.200  1.00 11.40           N  
ATOM   5339  CA  ALA C 276      -3.501  73.057 117.470  1.00 10.92           C  
ATOM   5340  C   ALA C 276      -3.781  73.860 118.698  1.00 10.02           C  
ATOM   5341  O   ALA C 276      -4.862  74.454 118.831  1.00  9.61           O  
ATOM   5342  CB  ALA C 276      -3.152  74.000 116.304  1.00 10.38           C  
ATOM   5343  N   CYS C 277      -2.809  73.870 119.590  1.00  9.49           N  
ATOM   5344  CA  CYS C 277      -2.844  74.752 120.735  1.00  9.53           C  
ATOM   5345  C   CYS C 277      -3.080  76.184 120.325  1.00  9.03           C  
ATOM   5346  O   CYS C 277      -2.536  76.674 119.316  1.00  8.38           O  
ATOM   5347  CB  CYS C 277      -1.565  74.618 121.548  1.00  9.71           C  
ATOM   5348  SG  CYS C 277      -1.614  72.999 122.312  1.00 11.85           S  
ATOM   5349  N   PRO C 278      -3.930  76.839 121.112  1.00  8.93           N  
ATOM   5350  CA  PRO C 278      -4.184  78.270 120.964  1.00  8.38           C  
ATOM   5351  C   PRO C 278      -2.864  79.006 121.047  1.00  8.03           C  
ATOM   5352  O   PRO C 278      -1.955  78.579 121.758  1.00  7.52           O  
ATOM   5353  CB  PRO C 278      -5.041  78.615 122.181  1.00  8.04           C  
ATOM   5354  CG  PRO C 278      -5.586  77.352 122.669  1.00  8.90           C  
ATOM   5355  CD  PRO C 278      -4.683  76.245 122.232  1.00  8.87           C  
ATOM   5356  N   TYR C 279      -2.788  80.130 120.353  1.00  8.38           N  
ATOM   5357  CA  TYR C 279      -1.537  80.862 120.190  1.00  8.34           C  
ATOM   5358  C   TYR C 279      -0.535  80.837 121.342  1.00  8.99           C  
ATOM   5359  O   TYR C 279       0.655  80.602 121.086  1.00  9.78           O  
ATOM   5360  CB  TYR C 279      -1.773  82.315 119.809  1.00  7.04           C  
ATOM   5361  CG  TYR C 279      -0.483  83.071 119.719  1.00  6.55           C  
ATOM   5362  CD1 TYR C 279       0.395  82.856 118.648  1.00  5.73           C  
ATOM   5363  CD2 TYR C 279      -0.117  83.994 120.700  1.00  5.21           C  
ATOM   5364  CE1 TYR C 279       1.581  83.536 118.553  1.00  3.22           C  
ATOM   5365  CE2 TYR C 279       1.074  84.679 120.608  1.00  3.98           C  
ATOM   5366  CZ  TYR C 279       1.918  84.447 119.529  1.00  3.43           C  
ATOM   5367  OH  TYR C 279       3.107  85.137 119.412  1.00  3.15           O  
ATOM   5368  N   ASN C 280      -0.950  81.137 122.575  1.00  8.51           N  
ATOM   5369  CA  ASN C 280       0.090  81.437 123.567  1.00  8.42           C  
ATOM   5370  C   ASN C 280       0.364  80.295 124.528  1.00  8.35           C  
ATOM   5371  O   ASN C 280       1.069  80.450 125.520  1.00  8.12           O  
ATOM   5372  CB  ASN C 280      -0.194  82.772 124.286  1.00  8.60           C  
ATOM   5373  CG  ASN C 280       0.976  83.268 125.111  1.00  7.40           C  
ATOM   5374  OD1 ASN C 280       2.080  83.458 124.599  1.00  6.43           O  
ATOM   5375  ND2 ASN C 280       0.737  83.474 126.405  1.00  5.28           N  
ATOM   5376  N   TYR C 281      -0.179  79.135 124.192  1.00  8.74           N  
ATOM   5377  CA  TYR C 281      -0.033  77.922 124.978  1.00  8.66           C  
ATOM   5378  C   TYR C 281       1.068  76.989 124.431  1.00  8.86           C  
ATOM   5379  O   TYR C 281       1.408  77.015 123.253  1.00  8.06           O  
ATOM   5380  CB  TYR C 281      -1.366  77.193 124.993  1.00  9.06           C  
ATOM   5381  CG  TYR C 281      -2.395  77.803 125.907  1.00  9.79           C  
ATOM   5382  CD1 TYR C 281      -3.128  78.916 125.523  1.00  9.90           C  
ATOM   5383  CD2 TYR C 281      -2.649  77.240 127.155  1.00 11.22           C  
ATOM   5384  CE1 TYR C 281      -4.066  79.481 126.369  1.00 12.01           C  
ATOM   5385  CE2 TYR C 281      -3.586  77.786 128.012  1.00 13.44           C  
ATOM   5386  CZ  TYR C 281      -4.290  78.909 127.626  1.00 13.55           C  
ATOM   5387  OH  TYR C 281      -5.220  79.441 128.504  1.00 14.63           O  
ATOM   5388  N   LEU C 282       1.609  76.150 125.305  1.00  9.27           N  
ATOM   5389  CA  LEU C 282       2.626  75.192 124.927  1.00  8.96           C  
ATOM   5390  C   LEU C 282       2.023  73.832 124.627  1.00  9.54           C  
ATOM   5391  O   LEU C 282       1.190  73.331 125.375  1.00  9.43           O  
ATOM   5392  CB  LEU C 282       3.635  75.041 126.041  1.00  8.73           C  
ATOM   5393  CG  LEU C 282       4.341  76.253 126.625  1.00  7.81           C  
ATOM   5394  CD1 LEU C 282       4.798  75.934 128.042  1.00  6.96           C  
ATOM   5395  CD2 LEU C 282       5.517  76.607 125.786  1.00  6.90           C  
ATOM   5396  N   SER C 283       2.473  73.243 123.524  1.00 10.87           N  
ATOM   5397  CA  SER C 283       2.070  71.918 123.087  1.00 12.32           C  
ATOM   5398  C   SER C 283       2.855  70.878 123.823  1.00 13.24           C  
ATOM   5399  O   SER C 283       4.046  71.029 124.030  1.00 14.09           O  
ATOM   5400  CB  SER C 283       2.338  71.768 121.601  1.00 12.11           C  
ATOM   5401  OG  SER C 283       1.297  72.389 120.884  1.00 14.72           O  
ATOM   5402  N   THR C 284       2.194  69.803 124.199  1.00 14.85           N  
ATOM   5403  CA  THR C 284       2.833  68.745 124.970  1.00 16.33           C  
ATOM   5404  C   THR C 284       3.044  67.541 124.092  1.00 17.06           C  
ATOM   5405  O   THR C 284       2.323  67.342 123.128  1.00 16.45           O  
ATOM   5406  CB  THR C 284       1.915  68.380 126.138  1.00 16.32           C  
ATOM   5407  OG1 THR C 284       2.053  69.379 127.153  1.00 17.04           O  
ATOM   5408  CG2 THR C 284       2.363  67.143 126.811  1.00 16.84           C  
ATOM   5409  N   ASP C 285       4.046  66.746 124.432  1.00 19.27           N  
ATOM   5410  CA  ASP C 285       4.284  65.453 123.783  1.00 21.22           C  
ATOM   5411  C   ASP C 285       3.083  64.522 123.977  1.00 21.39           C  
ATOM   5412  O   ASP C 285       2.690  63.783 123.062  1.00 21.41           O  
ATOM   5413  CB  ASP C 285       5.563  64.824 124.348  1.00 22.10           C  
ATOM   5414  CG  ASP C 285       6.319  63.988 123.311  1.00 25.23           C  
ATOM   5415  OD1 ASP C 285       5.769  63.803 122.187  1.00 27.30           O  
ATOM   5416  OD2 ASP C 285       7.456  63.469 123.546  1.00 28.46           O  
ATOM   5417  N   VAL C 286       2.488  64.632 125.168  1.00 21.77           N  
ATOM   5418  CA  VAL C 286       1.305  63.903 125.629  1.00 21.92           C  
ATOM   5419  C   VAL C 286      -0.026  64.338 124.943  1.00 22.21           C  
ATOM   5420  O   VAL C 286      -1.132  63.892 125.319  1.00 23.03           O  
ATOM   5421  CB  VAL C 286       1.227  64.082 127.196  1.00 22.18           C  
ATOM   5422  CG1 VAL C 286      -0.102  64.692 127.670  1.00 21.88           C  
ATOM   5423  CG2 VAL C 286       1.548  62.806 127.928  1.00 22.35           C  
ATOM   5424  N   GLY C 287       0.060  65.215 123.951  1.00 21.53           N  
ATOM   5425  CA  GLY C 287      -1.136  65.711 123.286  1.00 20.46           C  
ATOM   5426  C   GLY C 287      -2.002  66.687 124.069  1.00 19.87           C  
ATOM   5427  O   GLY C 287      -3.207  66.685 123.863  1.00 21.14           O  
ATOM   5428  N   SER C 288      -1.416  67.515 124.939  1.00 18.84           N  
ATOM   5429  CA  SER C 288      -2.150  68.534 125.708  1.00 17.95           C  
ATOM   5430  C   SER C 288      -1.594  69.934 125.521  1.00 17.44           C  
ATOM   5431  O   SER C 288      -0.500  70.126 124.995  1.00 17.59           O  
ATOM   5432  CB  SER C 288      -2.164  68.206 127.196  1.00 18.12           C  
ATOM   5433  OG  SER C 288      -0.848  67.961 127.673  1.00 18.60           O  
ATOM   5434  N   CYS C 289      -2.355  70.919 125.967  1.00 16.87           N  
ATOM   5435  CA  CYS C 289      -1.986  72.316 125.790  1.00 16.27           C  
ATOM   5436  C   CYS C 289      -1.944  72.936 127.138  1.00 16.58           C  
ATOM   5437  O   CYS C 289      -2.972  72.924 127.819  1.00 17.54           O  
ATOM   5438  CB  CYS C 289      -3.089  73.040 125.062  1.00 15.87           C  
ATOM   5439  SG  CYS C 289      -3.290  72.581 123.366  1.00 14.80           S  
ATOM   5440  N   THR C 290      -0.807  73.496 127.535  1.00 16.30           N  
ATOM   5441  CA  THR C 290      -0.691  74.049 128.884  1.00 16.79           C  
ATOM   5442  C   THR C 290       0.083  75.341 128.888  1.00 16.43           C  
ATOM   5443  O   THR C 290       0.260  75.948 127.847  1.00 16.54           O  
ATOM   5444  CB  THR C 290      -0.064  73.024 129.880  1.00 16.98           C  
ATOM   5445  OG1 THR C 290       1.159  72.499 129.352  1.00 17.28           O  
ATOM   5446  CG2 THR C 290      -0.947  71.786 130.011  1.00 18.35           C  
ATOM   5447  N   LEU C 291       0.549  75.747 130.064  1.00 16.41           N  
ATOM   5448  CA  LEU C 291       1.187  77.053 130.251  1.00 16.42           C  
ATOM   5449  C   LEU C 291       2.457  76.930 131.067  1.00 16.83           C  
ATOM   5450  O   LEU C 291       3.246  77.873 131.176  1.00 16.72           O  
ATOM   5451  CB  LEU C 291       0.224  78.032 130.918  1.00 15.76           C  
ATOM   5452  CG  LEU C 291      -1.005  78.474 130.118  1.00 14.26           C  
ATOM   5453  CD1 LEU C 291      -2.061  79.003 131.050  1.00 10.73           C  
ATOM   5454  CD2 LEU C 291      -0.641  79.518 129.029  1.00 13.36           C  
ATOM   5455  N   VAL C 292       2.619  75.754 131.662  1.00 17.68           N  
ATOM   5456  CA  VAL C 292       3.861  75.353 132.303  1.00 18.39           C  
ATOM   5457  C   VAL C 292       4.056  73.955 131.805  1.00 18.61           C  
ATOM   5458  O   VAL C 292       3.083  73.234 131.628  1.00 19.04           O  
ATOM   5459  CB  VAL C 292       3.736  75.337 133.830  1.00 18.21           C  
ATOM   5460  CG1 VAL C 292       5.089  75.058 134.470  1.00 18.38           C  
ATOM   5461  CG2 VAL C 292       3.172  76.666 134.335  1.00 18.78           C  
ATOM   5462  N   CYS C 293       5.293  73.574 131.547  1.00 19.38           N  
ATOM   5463  CA  CYS C 293       5.567  72.232 131.047  1.00 20.74           C  
ATOM   5464  C   CYS C 293       5.259  71.160 132.120  1.00 21.55           C  
ATOM   5465  O   CYS C 293       5.138  71.486 133.311  1.00 21.73           O  
ATOM   5466  CB  CYS C 293       7.012  72.145 130.546  1.00 20.55           C  
ATOM   5467  SG  CYS C 293       7.241  72.742 128.833  1.00 22.00           S  
ATOM   5468  N   PRO C 294       5.074  69.902 131.712  1.00 22.10           N  
ATOM   5469  CA  PRO C 294       4.909  68.810 132.683  1.00 22.33           C  
ATOM   5470  C   PRO C 294       6.275  68.353 133.195  1.00 22.64           C  
ATOM   5471  O   PRO C 294       7.273  68.747 132.590  1.00 22.56           O  
ATOM   5472  CB  PRO C 294       4.229  67.704 131.863  1.00 22.58           C  
ATOM   5473  CG  PRO C 294       3.949  68.327 130.479  1.00 22.56           C  
ATOM   5474  CD  PRO C 294       4.971  69.418 130.322  1.00 22.24           C  
ATOM   5475  N   LEU C 295       6.307  67.559 134.275  1.00 22.76           N  
ATOM   5476  CA  LEU C 295       7.546  67.059 134.907  1.00 22.81           C  
ATOM   5477  C   LEU C 295       8.633  66.600 133.909  1.00 22.75           C  
ATOM   5478  O   LEU C 295       8.305  66.110 132.821  1.00 22.74           O  
ATOM   5479  CB  LEU C 295       7.211  65.919 135.893  1.00 22.95           C  
ATOM   5480  CG  LEU C 295       7.845  65.799 137.291  1.00 22.46           C  
ATOM   5481  CD1 LEU C 295       9.284  65.269 137.253  1.00 22.62           C  
ATOM   5482  CD2 LEU C 295       7.752  67.092 138.100  1.00 22.62           C  
ATOM   5483  N   HIS C 296       9.907  66.728 134.301  1.00 22.25           N  
ATOM   5484  CA  HIS C 296      11.069  66.516 133.406  1.00 22.43           C  
ATOM   5485  C   HIS C 296      10.792  66.775 131.908  1.00 21.92           C  
ATOM   5486  O   HIS C 296      11.015  65.913 131.051  1.00 21.93           O  
ATOM   5487  CB  HIS C 296      11.858  65.194 133.659  1.00 22.71           C  
ATOM   5488  CG  HIS C 296      11.021  64.014 134.074  1.00 24.24           C  
ATOM   5489  ND1 HIS C 296      11.571  62.897 134.672  1.00 24.70           N  
ATOM   5490  CD2 HIS C 296       9.692  63.761 133.962  1.00 24.83           C  
ATOM   5491  CE1 HIS C 296      10.617  62.017 134.926  1.00 25.49           C  
ATOM   5492  NE2 HIS C 296       9.465  62.519 134.508  1.00 25.54           N  
ATOM   5493  N   ASN C 297      10.309  67.984 131.627  1.00 21.62           N  
ATOM   5494  CA  ASN C 297       9.950  68.443 130.287  1.00 21.15           C  
ATOM   5495  C   ASN C 297      10.326  69.915 130.172  1.00 20.32           C  
ATOM   5496  O   ASN C 297       9.977  70.709 131.044  1.00 20.48           O  
ATOM   5497  CB  ASN C 297       8.436  68.287 130.051  1.00 21.71           C  
ATOM   5498  CG  ASN C 297       8.082  67.128 129.107  1.00 23.04           C  
ATOM   5499  OD1 ASN C 297       8.819  66.138 128.995  1.00 23.22           O  
ATOM   5500  ND2 ASN C 297       6.926  67.247 128.434  1.00 25.66           N  
ATOM   5501  N   GLN C 298      11.039  70.271 129.106  1.00 19.33           N  
ATOM   5502  CA  GLN C 298      11.498  71.640 128.880  1.00 18.35           C  
ATOM   5503  C   GLN C 298      10.849  72.226 127.632  1.00 17.92           C  
ATOM   5504  O   GLN C 298      10.306  71.488 126.804  1.00 17.80           O  
ATOM   5505  CB  GLN C 298      13.003  71.647 128.712  1.00 18.34           C  
ATOM   5506  CG  GLN C 298      13.480  70.710 127.635  1.00 18.49           C  
ATOM   5507  CD  GLN C 298      14.973  70.719 127.487  1.00 20.54           C  
ATOM   5508  OE1 GLN C 298      15.481  70.878 126.378  1.00 22.17           O  
ATOM   5509  NE2 GLN C 298      15.693  70.555 128.600  1.00 20.71           N  
ATOM   5510  N   GLU C 299      10.900  73.548 127.495  1.00 17.36           N  
ATOM   5511  CA  GLU C 299      10.306  74.198 126.328  1.00 16.91           C  
ATOM   5512  C   GLU C 299      11.342  74.340 125.215  1.00 16.88           C  
ATOM   5513  O   GLU C 299      12.516  74.517 125.479  1.00 16.02           O  
ATOM   5514  CB  GLU C 299       9.704  75.574 126.660  1.00 16.56           C  
ATOM   5515  CG  GLU C 299       9.269  75.811 128.100  1.00 16.40           C  
ATOM   5516  CD  GLU C 299       8.537  77.136 128.291  1.00 16.32           C  
ATOM   5517  OE1 GLU C 299       7.909  77.340 129.352  1.00 15.86           O  
ATOM   5518  OE2 GLU C 299       8.586  77.986 127.381  1.00 17.30           O  
ATOM   5519  N   VAL C 300      10.893  74.238 123.970  1.00 17.29           N  
ATOM   5520  CA  VAL C 300      11.729  74.569 122.831  1.00 17.86           C  
ATOM   5521  C   VAL C 300      10.889  75.322 121.809  1.00 18.56           C  
ATOM   5522  O   VAL C 300       9.665  75.329 121.892  1.00 18.50           O  
ATOM   5523  CB  VAL C 300      12.392  73.318 122.203  1.00 17.66           C  
ATOM   5524  CG1 VAL C 300      12.733  72.295 123.265  1.00 18.04           C  
ATOM   5525  CG2 VAL C 300      11.519  72.689 121.136  1.00 17.84           C  
ATOM   5526  N   THR C 301      11.553  75.949 120.847  1.00 19.71           N  
ATOM   5527  CA  THR C 301      10.875  76.706 119.806  1.00 20.87           C  
ATOM   5528  C   THR C 301      11.000  75.990 118.455  1.00 21.36           C  
ATOM   5529  O   THR C 301      12.112  75.761 117.979  1.00 21.71           O  
ATOM   5530  CB  THR C 301      11.465  78.137 119.751  1.00 21.01           C  
ATOM   5531  OG1 THR C 301      11.553  78.667 121.084  1.00 21.73           O  
ATOM   5532  CG2 THR C 301      10.513  79.105 119.048  1.00 21.50           C  
ATOM   5533  N   ALA C 302       9.866  75.627 117.851  1.00 22.01           N  
ATOM   5534  CA  ALA C 302       9.863  74.929 116.552  1.00 22.56           C  
ATOM   5535  C   ALA C 302       9.283  75.778 115.405  1.00 22.80           C  
ATOM   5536  O   ALA C 302      10.024  76.420 114.644  1.00 23.15           O  
ATOM   5537  CB  ALA C 302       9.127  73.586 116.661  1.00 22.57           C  
ATOM   5538  N   THR C 306       6.944  78.887 117.161  1.00 24.42           N  
ATOM   5539  CA  THR C 306       5.971  78.180 118.000  1.00 25.07           C  
ATOM   5540  C   THR C 306       6.679  77.407 119.110  1.00 24.55           C  
ATOM   5541  O   THR C 306       7.847  77.044 118.973  1.00 24.83           O  
ATOM   5542  CB  THR C 306       5.122  77.194 117.145  1.00 25.39           C  
ATOM   5543  OG1 THR C 306       5.317  77.492 115.751  1.00 26.97           O  
ATOM   5544  CG2 THR C 306       3.615  77.387 117.384  1.00 24.59           C  
ATOM   5545  N   GLN C 307       5.958  77.107 120.181  1.00 23.64           N  
ATOM   5546  CA  GLN C 307       6.609  76.658 121.393  1.00 22.75           C  
ATOM   5547  C   GLN C 307       6.090  75.321 121.866  1.00 22.36           C  
ATOM   5548  O   GLN C 307       4.924  75.206 122.202  1.00 22.32           O  
ATOM   5549  CB  GLN C 307       6.408  77.709 122.469  1.00 22.49           C  
ATOM   5550  CG  GLN C 307       7.560  77.845 123.383  1.00 22.06           C  
ATOM   5551  CD  GLN C 307       8.234  79.191 123.274  1.00 22.49           C  
ATOM   5552  OE1 GLN C 307       7.815  80.149 123.929  1.00 21.10           O  
ATOM   5553  NE2 GLN C 307       9.301  79.266 122.465  1.00 21.83           N  
ATOM   5554  N   ARG C 308       6.962  74.317 121.898  1.00 22.11           N  
ATOM   5555  CA  ARG C 308       6.587  72.963 122.323  1.00 22.03           C  
ATOM   5556  C   ARG C 308       7.179  72.598 123.691  1.00 21.15           C  
ATOM   5557  O   ARG C 308       8.094  73.264 124.179  1.00 20.83           O  
ATOM   5558  CB  ARG C 308       7.029  71.932 121.267  1.00 22.60           C  
ATOM   5559  CG  ARG C 308       5.883  71.333 120.435  1.00 25.30           C  
ATOM   5560  CD  ARG C 308       6.069  69.860 119.987  1.00 29.66           C  
ATOM   5561  NE  ARG C 308       7.045  69.665 118.889  1.00 32.65           N  
ATOM   5562  CZ  ARG C 308       6.814  69.867 117.571  1.00 34.03           C  
ATOM   5563  NH1 ARG C 308       5.629  70.305 117.129  1.00 35.15           N  
ATOM   5564  NH2 ARG C 308       7.786  69.648 116.688  1.00 33.17           N  
ATOM   5565  N   CYS C 309       6.638  71.551 124.305  1.00 20.29           N  
ATOM   5566  CA  CYS C 309       7.261  70.912 125.450  1.00 20.00           C  
ATOM   5567  C   CYS C 309       7.769  69.562 124.999  1.00 20.37           C  
ATOM   5568  O   CYS C 309       7.007  68.774 124.427  1.00 20.48           O  
ATOM   5569  CB  CYS C 309       6.251  70.666 126.558  1.00 19.45           C  
ATOM   5570  SG  CYS C 309       5.803  72.116 127.508  1.00 19.12           S  
ATOM   5571  N   GLU C 310       9.041  69.270 125.256  1.00 20.76           N  
ATOM   5572  CA  GLU C 310       9.518  67.904 125.031  1.00 21.35           C  
ATOM   5573  C   GLU C 310      10.180  67.282 126.244  1.00 21.84           C  
ATOM   5574  O   GLU C 310      10.339  67.944 127.262  1.00 21.90           O  
ATOM   5575  CB  GLU C 310      10.423  67.783 123.809  1.00 20.99           C  
ATOM   5576  CG  GLU C 310      10.863  69.078 123.179  1.00 20.59           C  
ATOM   5577  CD  GLU C 310      11.585  68.820 121.876  1.00 20.05           C  
ATOM   5578  OE1 GLU C 310      10.899  68.563 120.856  1.00 20.09           O  
ATOM   5579  OE2 GLU C 310      12.835  68.853 121.882  1.00 18.59           O  
ATOM   5580  N   LYS C 311      10.522  65.994 126.125  1.00 22.71           N  
ATOM   5581  CA  LYS C 311      11.282  65.258 127.141  1.00 23.34           C  
ATOM   5582  C   LYS C 311      12.711  65.707 127.042  1.00 23.23           C  
ATOM   5583  O   LYS C 311      13.260  65.794 125.940  1.00 23.12           O  
ATOM   5584  CB  LYS C 311      11.216  63.733 126.911  1.00 23.68           C  
ATOM   5585  CG  LYS C 311      10.535  62.927 128.075  1.00 25.43           C  
ATOM   5586  CD  LYS C 311      10.068  61.528 127.582  1.00 27.04           C  
ATOM   5587  CE  LYS C 311       8.552  61.525 127.212  1.00 26.89           C  
ATOM   5588  NZ  LYS C 311       7.975  60.144 127.235  1.00 26.02           N  
ATOM   5589  N   CYS C 312      13.305  65.995 128.193  1.00 23.36           N  
ATOM   5590  CA  CYS C 312      14.726  66.315 128.262  1.00 23.66           C  
ATOM   5591  C   CYS C 312      15.573  65.051 128.020  1.00 23.49           C  
ATOM   5592  O   CYS C 312      15.404  64.038 128.703  1.00 23.27           O  
ATOM   5593  CB  CYS C 312      15.078  67.000 129.602  1.00 23.83           C  
ATOM   5594  SG  CYS C 312      13.659  67.457 130.642  1.00 24.38           S  
ATOM   5595  N   SER C 313      16.458  65.125 127.025  1.00 23.56           N  
ATOM   5596  CA  SER C 313      17.326  64.010 126.630  1.00 23.53           C  
ATOM   5597  C   SER C 313      18.328  63.701 127.745  1.00 23.61           C  
ATOM   5598  O   SER C 313      18.192  62.697 128.456  1.00 23.77           O  
ATOM   5599  CB  SER C 313      18.057  64.328 125.313  1.00 23.61           C  
ATOM   5600  OG  SER C 313      17.189  64.926 124.359  1.00 22.92           O  
ATOM   5601  N   LYS C 314      19.336  64.565 127.876  1.00 23.43           N  
ATOM   5602  CA  LYS C 314      20.133  64.683 129.094  1.00 22.95           C  
ATOM   5603  C   LYS C 314      19.199  65.222 130.207  1.00 22.90           C  
ATOM   5604  O   LYS C 314      18.156  65.820 129.887  1.00 22.77           O  
ATOM   5605  CB  LYS C 314      21.320  65.617 128.835  1.00 22.78           C  
ATOM   5606  CG  LYS C 314      22.567  64.898 128.300  1.00 22.83           C  
ATOM   5607  CD  LYS C 314      22.897  65.251 126.841  1.00 22.03           C  
ATOM   5608  CE  LYS C 314      24.369  65.683 126.667  1.00 21.65           C  
ATOM   5609  NZ  LYS C 314      25.355  64.560 126.662  1.00 19.77           N  
ATOM   5610  N   PRO C 315      19.530  65.015 131.492  1.00 22.77           N  
ATOM   5611  CA  PRO C 315      18.617  65.398 132.584  1.00 22.69           C  
ATOM   5612  C   PRO C 315      18.258  66.877 132.507  1.00 22.54           C  
ATOM   5613  O   PRO C 315      19.115  67.685 132.151  1.00 22.88           O  
ATOM   5614  CB  PRO C 315      19.438  65.117 133.850  1.00 22.48           C  
ATOM   5615  CG  PRO C 315      20.397  64.099 133.437  1.00 22.56           C  
ATOM   5616  CD  PRO C 315      20.779  64.434 132.019  1.00 22.75           C  
ATOM   5617  N   CYS C 316      17.019  67.221 132.839  1.00 22.32           N  
ATOM   5618  CA  CYS C 316      16.499  68.562 132.586  1.00 22.06           C  
ATOM   5619  C   CYS C 316      17.452  69.711 132.920  1.00 21.63           C  
ATOM   5620  O   CYS C 316      17.896  69.849 134.064  1.00 21.62           O  
ATOM   5621  CB  CYS C 316      15.163  68.734 133.271  1.00 21.97           C  
ATOM   5622  SG  CYS C 316      13.895  68.956 132.027  1.00 23.73           S  
ATOM   5623  N   ALA C 317      17.769  70.515 131.900  1.00 21.08           N  
ATOM   5624  CA  ALA C 317      18.750  71.598 132.014  1.00 20.56           C  
ATOM   5625  C   ALA C 317      18.199  72.745 132.841  1.00 20.17           C  
ATOM   5626  O   ALA C 317      17.146  73.293 132.527  1.00 20.21           O  
ATOM   5627  CB  ALA C 317      19.173  72.087 130.639  1.00 20.55           C  
ATOM   5628  N   ARG C 318      18.929  73.100 133.893  1.00 19.74           N  
ATOM   5629  CA  ARG C 318      18.471  74.061 134.889  1.00 19.38           C  
ATOM   5630  C   ARG C 318      18.066  75.400 134.295  1.00 19.10           C  
ATOM   5631  O   ARG C 318      18.545  75.797 133.240  1.00 18.78           O  
ATOM   5632  CB  ARG C 318      19.541  74.259 135.963  1.00 19.75           C  
ATOM   5633  CG  ARG C 318      19.572  73.161 137.019  1.00 20.14           C  
ATOM   5634  CD  ARG C 318      19.638  73.675 138.444  1.00 20.33           C  
ATOM   5635  NE  ARG C 318      19.932  72.599 139.383  1.00 20.68           N  
ATOM   5636  CZ  ARG C 318      20.212  72.781 140.668  1.00 21.33           C  
ATOM   5637  NH1 ARG C 318      20.240  74.002 141.186  1.00 21.22           N  
ATOM   5638  NH2 ARG C 318      20.471  71.737 141.444  1.00 22.39           N  
ATOM   5639  N   VAL C 319      17.172  76.084 134.997  1.00 19.27           N  
ATOM   5640  CA  VAL C 319      16.561  77.336 134.521  1.00 19.85           C  
ATOM   5641  C   VAL C 319      16.391  78.449 135.572  1.00 19.95           C  
ATOM   5642  O   VAL C 319      16.464  78.235 136.778  1.00 19.49           O  
ATOM   5643  CB  VAL C 319      15.167  77.093 133.861  1.00 19.60           C  
ATOM   5644  CG1 VAL C 319      14.469  78.402 133.723  1.00 21.37           C  
ATOM   5645  CG2 VAL C 319      15.317  76.489 132.468  1.00 19.03           C  
ATOM   5646  N   CYS C 320      16.108  79.644 135.084  1.00 20.54           N  
ATOM   5647  CA  CYS C 320      15.965  80.803 135.940  1.00 21.89           C  
ATOM   5648  C   CYS C 320      14.500  81.172 136.280  1.00 21.30           C  
ATOM   5649  O   CYS C 320      13.704  81.524 135.400  1.00 21.59           O  
ATOM   5650  CB  CYS C 320      16.653  81.932 135.225  1.00 21.86           C  
ATOM   5651  SG  CYS C 320      16.738  83.439 136.164  1.00 29.54           S  
ATOM   5652  N   TYR C 321      14.142  81.110 137.555  1.00 20.49           N  
ATOM   5653  CA  TYR C 321      12.741  81.271 137.940  1.00 19.89           C  
ATOM   5654  C   TYR C 321      12.342  82.665 138.402  1.00 19.89           C  
ATOM   5655  O   TYR C 321      13.089  83.340 139.110  1.00 20.86           O  
ATOM   5656  CB  TYR C 321      12.382  80.224 138.981  1.00 20.17           C  
ATOM   5657  CG  TYR C 321      12.161  78.859 138.351  1.00 19.94           C  
ATOM   5658  CD1 TYR C 321      11.028  78.621 137.572  1.00 20.19           C  
ATOM   5659  CD2 TYR C 321      13.095  77.816 138.497  1.00 20.01           C  
ATOM   5660  CE1 TYR C 321      10.794  77.375 136.970  1.00 20.34           C  
ATOM   5661  CE2 TYR C 321      12.881  76.542 137.887  1.00 19.97           C  
ATOM   5662  CZ  TYR C 321      11.715  76.345 137.127  1.00 19.55           C  
ATOM   5663  OH  TYR C 321      11.427  75.158 136.515  1.00 16.31           O  
ATOM   5664  N   GLY C 322      11.175  83.120 137.971  1.00 19.09           N  
ATOM   5665  CA  GLY C 322      10.646  84.389 138.435  1.00 17.84           C  
ATOM   5666  C   GLY C 322       9.638  84.160 139.538  1.00 17.48           C  
ATOM   5667  O   GLY C 322       9.457  83.038 139.969  1.00 17.02           O  
ATOM   5668  N   LEU C 323       8.976  85.213 139.999  1.00 17.56           N  
ATOM   5669  CA  LEU C 323       7.976  85.063 141.054  1.00 17.83           C  
ATOM   5670  C   LEU C 323       6.842  84.184 140.580  1.00 17.80           C  
ATOM   5671  O   LEU C 323       6.469  84.220 139.403  1.00 18.23           O  
ATOM   5672  CB  LEU C 323       7.419  86.413 141.470  1.00 17.61           C  
ATOM   5673  CG  LEU C 323       8.532  87.421 141.696  1.00 18.01           C  
ATOM   5674  CD1 LEU C 323       7.893  88.791 141.892  1.00 17.82           C  
ATOM   5675  CD2 LEU C 323       9.392  86.956 142.891  1.00 16.38           C  
ATOM   5676  N   GLY C 324       6.300  83.396 141.496  1.00 17.30           N  
ATOM   5677  CA  GLY C 324       5.208  82.509 141.169  1.00 17.60           C  
ATOM   5678  C   GLY C 324       5.713  81.123 140.839  1.00 17.65           C  
ATOM   5679  O   GLY C 324       4.939  80.197 140.637  1.00 17.01           O  
ATOM   5680  N   MET C 325       7.023  80.967 140.788  1.00 17.88           N  
ATOM   5681  CA  MET C 325       7.553  79.658 140.476  1.00 18.67           C  
ATOM   5682  C   MET C 325       8.649  79.193 141.408  1.00 18.54           C  
ATOM   5683  O   MET C 325       9.462  79.990 141.903  1.00 18.05           O  
ATOM   5684  CB  MET C 325       8.025  79.603 139.025  1.00 19.22           C  
ATOM   5685  CG  MET C 325       7.562  78.352 138.346  1.00 20.77           C  
ATOM   5686  SD  MET C 325       6.168  78.795 137.412  1.00 24.97           S  
ATOM   5687  CE  MET C 325       6.734  78.177 135.749  1.00 26.30           C  
ATOM   5688  N   GLU C 326       8.643  77.882 141.625  1.00 18.84           N  
ATOM   5689  CA  GLU C 326       9.643  77.183 142.423  1.00 19.40           C  
ATOM   5690  C   GLU C 326       9.785  77.784 143.822  1.00 19.19           C  
ATOM   5691  O   GLU C 326       8.770  78.052 144.466  1.00 19.56           O  
ATOM   5692  CB  GLU C 326      10.970  77.120 141.673  1.00 19.37           C  
ATOM   5693  CG  GLU C 326      10.928  76.105 140.548  1.00 21.28           C  
ATOM   5694  CD  GLU C 326      10.797  74.661 141.031  1.00 24.04           C  
ATOM   5695  OE1 GLU C 326       9.712  74.057 140.826  1.00 24.56           O  
ATOM   5696  OE2 GLU C 326      11.775  74.125 141.610  1.00 23.58           O  
ATOM   5697  N   HIS C 327      11.020  77.997 144.280  1.00 18.59           N  
ATOM   5698  CA  HIS C 327      11.273  78.620 145.588  1.00 18.35           C  
ATOM   5699  C   HIS C 327      10.667  80.022 145.710  1.00 17.07           C  
ATOM   5700  O   HIS C 327      10.529  80.534 146.815  1.00 16.94           O  
ATOM   5701  CB  HIS C 327      12.776  78.659 145.922  1.00 18.68           C  
ATOM   5702  CG  HIS C 327      13.586  79.425 144.924  1.00 21.11           C  
ATOM   5703  ND1 HIS C 327      13.942  78.901 143.696  1.00 21.83           N  
ATOM   5704  CD2 HIS C 327      14.069  80.691 144.951  1.00 22.90           C  
ATOM   5705  CE1 HIS C 327      14.632  79.803 143.021  1.00 23.12           C  
ATOM   5706  NE2 HIS C 327      14.722  80.898 143.757  1.00 24.40           N  
ATOM   5707  N   LEU C 328      10.293  80.628 144.585  1.00 16.21           N  
ATOM   5708  CA  LEU C 328       9.636  81.932 144.606  1.00 15.36           C  
ATOM   5709  C   LEU C 328       8.128  81.882 144.423  1.00 16.11           C  
ATOM   5710  O   LEU C 328       7.536  82.899 144.129  1.00 16.29           O  
ATOM   5711  CB  LEU C 328      10.248  82.872 143.565  1.00 14.39           C  
ATOM   5712  CG  LEU C 328      11.755  83.157 143.641  1.00 12.50           C  
ATOM   5713  CD1 LEU C 328      12.211  83.995 142.485  1.00  5.18           C  
ATOM   5714  CD2 LEU C 328      12.134  83.813 144.976  1.00  8.12           C  
ATOM   5715  N   ARG C 329       7.498  80.720 144.599  1.00 17.40           N  
ATOM   5716  CA  ARG C 329       6.041  80.592 144.382  1.00 19.27           C  
ATOM   5717  C   ARG C 329       5.174  81.546 145.238  1.00 19.37           C  
ATOM   5718  O   ARG C 329       4.317  82.251 144.704  1.00 19.94           O  
ATOM   5719  CB  ARG C 329       5.542  79.124 144.479  1.00 19.74           C  
ATOM   5720  CG  ARG C 329       6.086  78.313 145.664  1.00 23.14           C  
ATOM   5721  CD  ARG C 329       5.214  77.116 146.059  1.00 28.06           C  
ATOM   5722  NE  ARG C 329       5.978  76.068 146.750  1.00 30.20           N  
ATOM   5723  CZ  ARG C 329       6.708  75.127 146.146  1.00 30.50           C  
ATOM   5724  NH1 ARG C 329       6.787  75.087 144.817  1.00 31.53           N  
ATOM   5725  NH2 ARG C 329       7.359  74.222 146.871  1.00 29.72           N  
ATOM   5726  N   GLU C 330       5.427  81.593 146.541  1.00 19.25           N  
ATOM   5727  CA  GLU C 330       4.676  82.469 147.437  1.00 19.78           C  
ATOM   5728  C   GLU C 330       5.465  83.751 147.747  1.00 18.84           C  
ATOM   5729  O   GLU C 330       5.260  84.363 148.771  1.00 17.96           O  
ATOM   5730  CB  GLU C 330       4.251  81.715 148.750  1.00 20.44           C  
ATOM   5731  CG  GLU C 330       3.025  80.787 148.638  1.00 22.78           C  
ATOM   5732  CD  GLU C 330       2.242  80.622 149.957  1.00 27.66           C  
ATOM   5733  OE1 GLU C 330       2.389  79.574 150.648  1.00 27.79           O  
ATOM   5734  OE2 GLU C 330       1.449  81.535 150.317  1.00 29.06           O  
ATOM   5735  N   VAL C 331       6.371  84.154 146.857  1.00 19.23           N  
ATOM   5736  CA  VAL C 331       7.163  85.394 147.064  1.00 18.38           C  
ATOM   5737  C   VAL C 331       6.518  86.628 146.399  1.00 18.46           C  
ATOM   5738  O   VAL C 331       6.186  86.621 145.207  1.00 17.92           O  
ATOM   5739  CB  VAL C 331       8.661  85.223 146.673  1.00 17.95           C  
ATOM   5740  CG1 VAL C 331       9.432  86.550 146.772  1.00 16.30           C  
ATOM   5741  CG2 VAL C 331       9.316  84.173 147.548  1.00 16.14           C  
ATOM   5742  N   ARG C 332       6.340  87.667 147.209  1.00 18.77           N  
ATOM   5743  CA  ARG C 332       5.599  88.878 146.846  1.00 18.92           C  
ATOM   5744  C   ARG C 332       6.234  89.673 145.721  1.00 18.40           C  
ATOM   5745  O   ARG C 332       5.616  89.912 144.686  1.00 18.30           O  
ATOM   5746  CB  ARG C 332       5.500  89.793 148.091  1.00 19.93           C  
ATOM   5747  CG  ARG C 332       4.625  89.268 149.242  1.00 21.43           C  
ATOM   5748  CD  ARG C 332       4.410  90.252 150.411  1.00 26.10           C  
ATOM   5749  NE  ARG C 332       3.855  91.543 149.987  1.00 30.43           N  
ATOM   5750  CZ  ARG C 332       2.600  91.750 149.566  1.00 33.71           C  
ATOM   5751  NH1 ARG C 332       1.723  90.749 149.504  1.00 35.05           N  
ATOM   5752  NH2 ARG C 332       2.216  92.972 149.197  1.00 34.83           N  
ATOM   5753  N   ALA C 333       7.488  90.063 145.935  1.00 18.27           N  
ATOM   5754  CA  ALA C 333       8.133  91.141 145.194  1.00 18.01           C  
ATOM   5755  C   ALA C 333       9.613  90.884 144.972  1.00 18.00           C  
ATOM   5756  O   ALA C 333      10.218  90.045 145.645  1.00 18.77           O  
ATOM   5757  CB  ALA C 333       7.969  92.430 145.956  1.00 17.85           C  
ATOM   5758  N   VAL C 334      10.212  91.627 144.055  1.00 17.12           N  
ATOM   5759  CA  VAL C 334      11.620  91.476 143.825  1.00 17.06           C  
ATOM   5760  C   VAL C 334      12.215  92.380 144.868  1.00 17.46           C  
ATOM   5761  O   VAL C 334      11.786  93.524 145.015  1.00 18.00           O  
ATOM   5762  CB  VAL C 334      12.054  91.911 142.387  1.00 17.66           C  
ATOM   5763  CG1 VAL C 334      13.575  91.940 142.284  1.00 17.11           C  
ATOM   5764  CG2 VAL C 334      11.472  90.978 141.312  1.00 17.21           C  
ATOM   5765  N   THR C 335      13.179  91.857 145.626  1.00 17.56           N  
ATOM   5766  CA  THR C 335      13.757  92.558 146.763  1.00 16.44           C  
ATOM   5767  C   THR C 335      15.233  92.311 146.761  1.00 15.94           C  
ATOM   5768  O   THR C 335      15.734  91.506 145.968  1.00 15.98           O  
ATOM   5769  CB  THR C 335      13.211  92.013 148.091  1.00 16.95           C  
ATOM   5770  OG1 THR C 335      13.499  90.609 148.187  1.00 16.71           O  
ATOM   5771  CG2 THR C 335      11.679  92.119 148.160  1.00 17.71           C  
ATOM   5772  N   SER C 336      15.915  92.966 147.697  1.00 14.88           N  
ATOM   5773  CA  SER C 336      17.354  92.940 147.777  1.00 14.04           C  
ATOM   5774  C   SER C 336      17.849  91.573 148.186  1.00 14.14           C  
ATOM   5775  O   SER C 336      19.055  91.306 148.125  1.00 14.87           O  
ATOM   5776  CB  SER C 336      17.852  94.033 148.728  1.00 13.79           C  
ATOM   5777  OG  SER C 336      17.448  93.817 150.077  1.00 13.10           O  
ATOM   5778  N   ALA C 337      16.919  90.714 148.597  1.00 13.78           N  
ATOM   5779  CA  ALA C 337      17.228  89.339 148.996  1.00 13.78           C  
ATOM   5780  C   ALA C 337      17.187  88.322 147.824  1.00 13.96           C  
ATOM   5781  O   ALA C 337      17.672  87.183 147.949  1.00 14.37           O  
ATOM   5782  CB  ALA C 337      16.292  88.902 150.076  1.00 13.13           C  
ATOM   5783  N   ASN C 338      16.601  88.716 146.708  1.00 13.02           N  
ATOM   5784  CA  ASN C 338      16.395  87.770 145.628  1.00 13.56           C  
ATOM   5785  C   ASN C 338      16.764  88.285 144.217  1.00 13.68           C  
ATOM   5786  O   ASN C 338      16.865  87.487 143.297  1.00 13.16           O  
ATOM   5787  CB  ASN C 338      14.959  87.221 145.663  1.00 13.42           C  
ATOM   5788  CG  ASN C 338      13.910  88.309 145.586  1.00 12.75           C  
ATOM   5789  OD1 ASN C 338      14.000  89.208 144.755  1.00 10.25           O  
ATOM   5790  ND2 ASN C 338      12.901  88.231 146.464  1.00 12.67           N  
ATOM   5791  N   ILE C 339      16.987  89.603 144.102  1.00 13.50           N  
ATOM   5792  CA  ILE C 339      17.311  90.284 142.860  1.00 13.51           C  
ATOM   5793  C   ILE C 339      18.541  89.711 142.166  1.00 14.93           C  
ATOM   5794  O   ILE C 339      18.595  89.670 140.941  1.00 15.32           O  
ATOM   5795  CB  ILE C 339      17.464  91.833 143.063  1.00 13.33           C  
ATOM   5796  CG1 ILE C 339      17.701  92.515 141.727  1.00 12.07           C  
ATOM   5797  CG2 ILE C 339      18.625  92.199 144.011  1.00 12.24           C  
ATOM   5798  CD1 ILE C 339      16.581  93.322 141.248  1.00  9.19           C  
ATOM   5799  N   GLN C 340      19.525  89.261 142.931  1.00 15.64           N  
ATOM   5800  CA  GLN C 340      20.715  88.767 142.289  1.00 16.76           C  
ATOM   5801  C   GLN C 340      20.446  87.350 141.783  1.00 16.64           C  
ATOM   5802  O   GLN C 340      21.143  86.846 140.894  1.00 16.61           O  
ATOM   5803  CB  GLN C 340      21.966  88.973 143.163  1.00 17.14           C  
ATOM   5804  CG  GLN C 340      22.087  90.498 143.687  1.00 22.23           C  
ATOM   5805  CD  GLN C 340      23.152  91.439 142.960  1.00 27.01           C  
ATOM   5806  OE1 GLN C 340      23.251  91.482 141.709  1.00 28.81           O  
ATOM   5807  NE2 GLN C 340      23.901  92.206 143.764  1.00 24.76           N  
ATOM   5808  N   GLU C 341      19.351  86.761 142.256  1.00 16.53           N  
ATOM   5809  CA  GLU C 341      18.882  85.488 141.725  1.00 16.85           C  
ATOM   5810  C   GLU C 341      18.654  85.537 140.214  1.00 16.89           C  
ATOM   5811  O   GLU C 341      18.452  84.492 139.572  1.00 16.32           O  
ATOM   5812  CB  GLU C 341      17.614  85.060 142.430  1.00 16.74           C  
ATOM   5813  CG  GLU C 341      17.894  84.418 143.774  1.00 19.63           C  
ATOM   5814  CD  GLU C 341      16.647  84.099 144.585  1.00 21.10           C  
ATOM   5815  OE1 GLU C 341      15.662  83.574 144.012  1.00 22.29           O  
ATOM   5816  OE2 GLU C 341      16.678  84.345 145.811  1.00 22.26           O  
ATOM   5817  N   PHE C 342      18.713  86.753 139.664  1.00 16.89           N  
ATOM   5818  CA  PHE C 342      18.437  87.001 138.245  1.00 17.39           C  
ATOM   5819  C   PHE C 342      19.660  87.382 137.455  1.00 16.70           C  
ATOM   5820  O   PHE C 342      19.570  87.595 136.262  1.00 16.82           O  
ATOM   5821  CB  PHE C 342      17.322  88.061 138.088  1.00 17.72           C  
ATOM   5822  CG  PHE C 342      16.067  87.670 138.792  1.00 19.10           C  
ATOM   5823  CD1 PHE C 342      15.702  88.285 139.976  1.00 18.53           C  
ATOM   5824  CD2 PHE C 342      15.304  86.610 138.318  1.00 19.21           C  
ATOM   5825  CE1 PHE C 342      14.559  87.893 140.648  1.00 19.82           C  
ATOM   5826  CE2 PHE C 342      14.169  86.197 138.999  1.00 20.69           C  
ATOM   5827  CZ  PHE C 342      13.788  86.850 140.166  1.00 20.18           C  
ATOM   5828  N   ALA C 343      20.802  87.476 138.127  1.00 16.88           N  
ATOM   5829  CA  ALA C 343      22.055  87.766 137.448  1.00 16.06           C  
ATOM   5830  C   ALA C 343      22.296  86.774 136.307  1.00 15.97           C  
ATOM   5831  O   ALA C 343      22.364  85.555 136.528  1.00 15.24           O  
ATOM   5832  CB  ALA C 343      23.177  87.740 138.421  1.00 15.58           C  
ATOM   5833  N   GLY C 344      22.377  87.322 135.089  1.00 16.04           N  
ATOM   5834  CA  GLY C 344      22.832  86.590 133.920  1.00 16.31           C  
ATOM   5835  C   GLY C 344      21.720  85.925 133.141  1.00 16.48           C  
ATOM   5836  O   GLY C 344      21.956  85.336 132.103  1.00 16.05           O  
ATOM   5837  N   CYS C 345      20.503  86.052 133.644  1.00 16.90           N  
ATOM   5838  CA  CYS C 345      19.342  85.379 133.091  1.00 18.16           C  
ATOM   5839  C   CYS C 345      18.767  85.994 131.784  1.00 18.00           C  
ATOM   5840  O   CYS C 345      18.326  87.141 131.778  1.00 17.77           O  
ATOM   5841  CB  CYS C 345      18.267  85.300 134.196  1.00 18.50           C  
ATOM   5842  SG  CYS C 345      18.604  84.031 135.492  1.00 21.88           S  
ATOM   5843  N   LYS C 346      18.777  85.233 130.686  1.00 17.67           N  
ATOM   5844  CA  LYS C 346      18.122  85.659 129.433  1.00 17.83           C  
ATOM   5845  C   LYS C 346      16.611  85.532 129.477  1.00 16.82           C  
ATOM   5846  O   LYS C 346      15.907  86.209 128.771  1.00 17.01           O  
ATOM   5847  CB  LYS C 346      18.588  84.820 128.238  1.00 18.79           C  
ATOM   5848  CG  LYS C 346      19.957  85.173 127.645  1.00 22.03           C  
ATOM   5849  CD  LYS C 346      20.041  84.739 126.152  1.00 27.20           C  
ATOM   5850  CE  LYS C 346      21.425  84.175 125.801  1.00 30.15           C  
ATOM   5851  NZ  LYS C 346      22.160  83.764 127.046  1.00 30.24           N  
ATOM   5852  N   LYS C 347      16.109  84.621 130.288  1.00 16.55           N  
ATOM   5853  CA  LYS C 347      14.700  84.237 130.238  1.00 15.17           C  
ATOM   5854  C   LYS C 347      14.308  83.819 131.634  1.00 13.99           C  
ATOM   5855  O   LYS C 347      14.969  82.967 132.231  1.00 13.14           O  
ATOM   5856  CB  LYS C 347      14.508  83.083 129.243  1.00 15.07           C  
ATOM   5857  CG  LYS C 347      13.098  82.545 129.098  1.00 15.90           C  
ATOM   5858  CD  LYS C 347      13.086  81.274 128.223  1.00 16.91           C  
ATOM   5859  CE  LYS C 347      11.661  80.923 127.766  1.00 17.50           C  
ATOM   5860  NZ  LYS C 347      11.533  79.655 126.934  1.00 18.48           N  
ATOM   5861  N   ILE C 348      13.257  84.458 132.140  1.00 13.34           N  
ATOM   5862  CA  ILE C 348      12.738  84.200 133.470  1.00 13.41           C  
ATOM   5863  C   ILE C 348      11.396  83.465 133.326  1.00 14.15           C  
ATOM   5864  O   ILE C 348      10.486  83.922 132.617  1.00 14.31           O  
ATOM   5865  CB  ILE C 348      12.586  85.519 134.270  1.00 13.30           C  
ATOM   5866  CG1 ILE C 348      13.953  86.142 134.563  1.00 12.47           C  
ATOM   5867  CG2 ILE C 348      11.853  85.281 135.581  1.00 11.56           C  
ATOM   5868  CD1 ILE C 348      13.897  87.552 135.146  1.00 11.95           C  
ATOM   5869  N   PHE C 349      11.318  82.301 133.959  1.00 14.25           N  
ATOM   5870  CA  PHE C 349      10.128  81.470 133.968  1.00 14.17           C  
ATOM   5871  C   PHE C 349       9.300  81.887 135.162  1.00 13.95           C  
ATOM   5872  O   PHE C 349       9.573  81.474 136.277  1.00 14.02           O  
ATOM   5873  CB  PHE C 349      10.540  80.011 134.099  1.00 13.97           C  
ATOM   5874  CG  PHE C 349      11.129  79.443 132.832  1.00 14.66           C  
ATOM   5875  CD1 PHE C 349      12.407  79.843 132.391  1.00 11.25           C  
ATOM   5876  CD2 PHE C 349      10.401  78.525 132.060  1.00 12.26           C  
ATOM   5877  CE1 PHE C 349      12.947  79.317 131.211  1.00 11.30           C  
ATOM   5878  CE2 PHE C 349      10.935  78.007 130.871  1.00 12.64           C  
ATOM   5879  CZ  PHE C 349      12.215  78.393 130.444  1.00 10.22           C  
ATOM   5880  N   GLY C 350       8.295  82.719 134.926  1.00 13.96           N  
ATOM   5881  CA  GLY C 350       7.508  83.276 136.007  1.00 14.02           C  
ATOM   5882  C   GLY C 350       7.531  84.767 135.838  1.00 14.20           C  
ATOM   5883  O   GLY C 350       7.721  85.243 134.712  1.00 14.17           O  
ATOM   5884  N   SER C 351       7.402  85.500 136.942  1.00 14.76           N  
ATOM   5885  CA  SER C 351       7.182  86.936 136.875  1.00 15.65           C  
ATOM   5886  C   SER C 351       8.185  87.808 137.602  1.00 16.55           C  
ATOM   5887  O   SER C 351       9.179  87.333 138.203  1.00 17.37           O  
ATOM   5888  CB  SER C 351       5.828  87.252 137.446  1.00 16.20           C  
ATOM   5889  OG  SER C 351       4.821  86.509 136.787  1.00 18.91           O  
ATOM   5890  N   LEU C 352       7.912  89.104 137.521  1.00 16.14           N  
ATOM   5891  CA  LEU C 352       8.640  90.103 138.248  1.00 15.63           C  
ATOM   5892  C   LEU C 352       7.691  91.203 138.706  1.00 15.75           C  
ATOM   5893  O   LEU C 352       6.906  91.750 137.940  1.00 15.53           O  
ATOM   5894  CB  LEU C 352       9.730  90.692 137.375  1.00 16.11           C  
ATOM   5895  CG  LEU C 352      10.936  89.865 136.943  1.00 15.29           C  
ATOM   5896  CD1 LEU C 352      11.780  90.779 136.129  1.00 10.81           C  
ATOM   5897  CD2 LEU C 352      11.702  89.267 138.129  1.00 13.66           C  
ATOM   5898  N   ALA C 353       7.762  91.512 139.980  1.00 16.06           N  
ATOM   5899  CA  ALA C 353       6.926  92.530 140.534  1.00 16.16           C  
ATOM   5900  C   ALA C 353       7.800  93.415 141.421  1.00 16.41           C  
ATOM   5901  O   ALA C 353       8.611  92.924 142.223  1.00 16.37           O  
ATOM   5902  CB  ALA C 353       5.802  91.916 141.303  1.00 15.88           C  
ATOM   5903  N   PHE C 354       7.664  94.723 141.221  1.00 15.90           N  
ATOM   5904  CA  PHE C 354       8.280  95.678 142.078  1.00 15.13           C  
ATOM   5905  C   PHE C 354       7.191  96.478 142.750  1.00 16.13           C  
ATOM   5906  O   PHE C 354       6.378  97.113 142.090  1.00 17.00           O  
ATOM   5907  CB  PHE C 354       9.150  96.536 141.223  1.00 15.12           C  
ATOM   5908  CG  PHE C 354      10.144  95.748 140.421  1.00 13.58           C  
ATOM   5909  CD1 PHE C 354       9.783  95.179 139.225  1.00  9.37           C  
ATOM   5910  CD2 PHE C 354      11.456  95.568 140.881  1.00 12.93           C  
ATOM   5911  CE1 PHE C 354      10.692  94.432 138.497  1.00 10.71           C  
ATOM   5912  CE2 PHE C 354      12.382  94.817 140.136  1.00  9.91           C  
ATOM   5913  CZ  PHE C 354      12.003  94.274 138.949  1.00  9.87           C  
ATOM   5914  N   LEU C 355       7.186  96.423 144.080  1.00 16.67           N  
ATOM   5915  CA  LEU C 355       6.176  97.035 144.946  1.00 16.16           C  
ATOM   5916  C   LEU C 355       6.912  97.972 145.881  1.00 17.09           C  
ATOM   5917  O   LEU C 355       8.131  97.896 145.970  1.00 16.97           O  
ATOM   5918  CB  LEU C 355       5.463  95.938 145.762  1.00 15.27           C  
ATOM   5919  CG  LEU C 355       4.466  95.019 145.050  1.00 12.69           C  
ATOM   5920  CD1 LEU C 355       5.148  94.101 144.010  1.00 14.48           C  
ATOM   5921  CD2 LEU C 355       3.797  94.189 146.016  1.00 11.08           C  
ATOM   5922  N   PRO C 356       6.205  98.876 146.560  1.00 17.77           N  
ATOM   5923  CA  PRO C 356       6.861  99.785 147.508  1.00 18.29           C  
ATOM   5924  C   PRO C 356       7.943  99.073 148.333  1.00 18.85           C  
ATOM   5925  O   PRO C 356       9.087  99.505 148.352  1.00 19.12           O  
ATOM   5926  CB  PRO C 356       5.707 100.273 148.413  1.00 17.99           C  
ATOM   5927  CG  PRO C 356       4.458  99.995 147.669  1.00 18.41           C  
ATOM   5928  CD  PRO C 356       4.758  99.141 146.444  1.00 17.75           C  
ATOM   5929  N   GLU C 357       7.578  97.973 148.979  1.00 19.62           N  
ATOM   5930  CA  GLU C 357       8.493  97.187 149.804  1.00 20.04           C  
ATOM   5931  C   GLU C 357       9.792  96.762 149.113  1.00 19.36           C  
ATOM   5932  O   GLU C 357      10.741  96.329 149.779  1.00 18.70           O  
ATOM   5933  CB  GLU C 357       7.762  95.946 150.321  1.00 20.88           C  
ATOM   5934  CG  GLU C 357       7.274  95.025 149.222  1.00 23.81           C  
ATOM   5935  CD  GLU C 357       5.911  94.437 149.524  1.00 29.96           C  
ATOM   5936  OE1 GLU C 357       5.884  93.240 149.934  1.00 31.77           O  
ATOM   5937  OE2 GLU C 357       4.882  95.164 149.336  1.00 30.51           O  
ATOM   5938  N   SER C 358       9.817  96.858 147.784  1.00 19.03           N  
ATOM   5939  CA  SER C 358      11.037  96.638 146.993  1.00 18.86           C  
ATOM   5940  C   SER C 358      12.076  97.746 147.252  1.00 19.38           C  
ATOM   5941  O   SER C 358      13.279  97.496 147.268  1.00 18.81           O  
ATOM   5942  CB  SER C 358      10.689  96.563 145.502  1.00 18.58           C  
ATOM   5943  OG  SER C 358       9.872  95.431 145.172  1.00 17.02           O  
ATOM   5944  N   PHE C 359      11.595  98.964 147.486  1.00 20.71           N  
ATOM   5945  CA  PHE C 359      12.455 100.123 147.727  1.00 22.43           C  
ATOM   5946  C   PHE C 359      12.151 100.665 149.136  1.00 24.03           C  
ATOM   5947  O   PHE C 359      12.328  99.912 150.094  1.00 24.46           O  
ATOM   5948  CB  PHE C 359      12.293 101.105 146.562  1.00 22.25           C  
ATOM   5949  CG  PHE C 359      12.408 100.427 145.204  1.00 21.17           C  
ATOM   5950  CD1 PHE C 359      11.274 100.035 144.495  1.00 21.12           C  
ATOM   5951  CD2 PHE C 359      13.650 100.129 144.665  1.00 20.76           C  
ATOM   5952  CE1 PHE C 359      11.382  99.378 143.245  1.00 19.88           C  
ATOM   5953  CE2 PHE C 359      13.768  99.461 143.412  1.00 21.57           C  
ATOM   5954  CZ  PHE C 359      12.636  99.087 142.712  1.00 19.46           C  
ATOM   5955  N   ASP C 360      11.684 101.908 149.307  1.00 26.02           N  
ATOM   5956  CA  ASP C 360      11.138 102.320 150.627  1.00 27.64           C  
ATOM   5957  C   ASP C 360       9.605 102.375 150.640  1.00 27.83           C  
ATOM   5958  O   ASP C 360       8.947 101.806 151.525  1.00 28.38           O  
ATOM   5959  CB  ASP C 360      11.732 103.641 151.192  1.00 28.35           C  
ATOM   5960  CG  ASP C 360      12.694 104.364 150.217  1.00 30.77           C  
ATOM   5961  OD1 ASP C 360      12.884 103.916 149.051  1.00 31.43           O  
ATOM   5962  OD2 ASP C 360      13.309 105.414 150.565  1.00 33.57           O  
ATOM   5963  N   SER C 365       8.602  97.222 156.676  1.00 17.79           N  
ATOM   5964  CA  SER C 365       9.694  96.398 156.153  1.00 17.54           C  
ATOM   5965  C   SER C 365      11.052  96.856 156.669  1.00 17.64           C  
ATOM   5966  O   SER C 365      11.522  97.937 156.305  1.00 17.70           O  
ATOM   5967  CB  SER C 365       9.697  96.364 154.607  1.00 17.74           C  
ATOM   5968  OG  SER C 365      10.634  97.275 154.040  1.00 16.67           O  
ATOM   5969  N   ASN C 366      11.680  96.034 157.510  1.00 17.36           N  
ATOM   5970  CA  ASN C 366      13.072  96.273 157.898  1.00 17.22           C  
ATOM   5971  C   ASN C 366      14.097  95.877 156.806  1.00 16.32           C  
ATOM   5972  O   ASN C 366      15.292  96.092 156.946  1.00 16.72           O  
ATOM   5973  CB  ASN C 366      13.373  95.602 159.237  1.00 17.33           C  
ATOM   5974  CG  ASN C 366      12.772  96.359 160.387  1.00 19.84           C  
ATOM   5975  OD1 ASN C 366      12.180  97.417 160.177  1.00 22.65           O  
ATOM   5976  ND2 ASN C 366      12.916  95.840 161.613  1.00 22.07           N  
ATOM   5977  N   THR C 367      13.606  95.337 155.713  1.00 14.57           N  
ATOM   5978  CA  THR C 367      14.430  94.749 154.683  1.00 14.10           C  
ATOM   5979  C   THR C 367      15.134  95.773 153.790  1.00 13.63           C  
ATOM   5980  O   THR C 367      14.461  96.566 153.132  1.00 14.07           O  
ATOM   5981  CB  THR C 367      13.502  93.873 153.834  1.00 14.13           C  
ATOM   5982  OG1 THR C 367      12.998  92.829 154.672  1.00 14.14           O  
ATOM   5983  CG2 THR C 367      14.248  93.158 152.725  1.00 12.88           C  
ATOM   5984  N   ALA C 368      16.470  95.709 153.726  1.00 12.19           N  
ATOM   5985  CA  ALA C 368      17.280  96.610 152.901  1.00 10.85           C  
ATOM   5986  C   ALA C 368      16.691  96.880 151.508  1.00 10.68           C  
ATOM   5987  O   ALA C 368      16.340  95.936 150.786  1.00 10.07           O  
ATOM   5988  CB  ALA C 368      18.655  96.061 152.766  1.00 10.91           C  
ATOM   5989  N   PRO C 369      16.585  98.161 151.131  1.00 10.41           N  
ATOM   5990  CA  PRO C 369      16.007  98.547 149.830  1.00 10.58           C  
ATOM   5991  C   PRO C 369      16.865  98.243 148.589  1.00 11.13           C  
ATOM   5992  O   PRO C 369      18.066  98.409 148.609  1.00 10.93           O  
ATOM   5993  CB  PRO C 369      15.786 100.066 149.973  1.00 10.30           C  
ATOM   5994  CG  PRO C 369      16.694 100.514 151.065  1.00  9.32           C  
ATOM   5995  CD  PRO C 369      16.991  99.333 151.931  1.00  9.88           C  
ATOM   5996  N   LEU C 370      16.222  97.808 147.512  1.00 12.52           N  
ATOM   5997  CA  LEU C 370      16.827  97.818 146.173  1.00 13.76           C  
ATOM   5998  C   LEU C 370      17.379  99.184 145.788  1.00 14.16           C  
ATOM   5999  O   LEU C 370      16.616 100.148 145.628  1.00 14.59           O  
ATOM   6000  CB  LEU C 370      15.774  97.472 145.129  1.00 13.55           C  
ATOM   6001  CG  LEU C 370      15.790  96.127 144.424  1.00 15.33           C  
ATOM   6002  CD1 LEU C 370      16.171  95.061 145.385  1.00 18.52           C  
ATOM   6003  CD2 LEU C 370      14.388  95.833 143.870  1.00 16.77           C  
ATOM   6004  N   GLN C 371      18.692  99.271 145.634  1.00 14.42           N  
ATOM   6005  CA  GLN C 371      19.285 100.459 145.048  1.00 14.97           C  
ATOM   6006  C   GLN C 371      19.161 100.372 143.541  1.00 14.59           C  
ATOM   6007  O   GLN C 371      19.298  99.310 142.976  1.00 14.34           O  
ATOM   6008  CB  GLN C 371      20.742 100.581 145.465  1.00 15.32           C  
ATOM   6009  CG  GLN C 371      20.966 100.345 146.953  1.00 17.41           C  
ATOM   6010  CD  GLN C 371      20.434 101.483 147.852  1.00 20.25           C  
ATOM   6011  OE1 GLN C 371      19.828 102.456 147.369  1.00 19.65           O  
ATOM   6012  NE2 GLN C 371      20.679 101.356 149.164  1.00 20.35           N  
ATOM   6013  N   PRO C 372      18.930 101.487 142.874  1.00 14.92           N  
ATOM   6014  CA  PRO C 372      18.660 101.465 141.426  1.00 15.26           C  
ATOM   6015  C   PRO C 372      19.665 100.672 140.573  1.00 15.77           C  
ATOM   6016  O   PRO C 372      19.280 100.148 139.530  1.00 15.79           O  
ATOM   6017  CB  PRO C 372      18.699 102.940 141.048  1.00 14.95           C  
ATOM   6018  CG  PRO C 372      18.330 103.633 142.298  1.00 15.25           C  
ATOM   6019  CD  PRO C 372      18.958 102.854 143.415  1.00 14.77           C  
ATOM   6020  N   GLU C 373      20.922 100.592 141.004  1.00 16.33           N  
ATOM   6021  CA  GLU C 373      21.975  99.960 140.194  1.00 17.46           C  
ATOM   6022  C   GLU C 373      21.906  98.425 140.231  1.00 17.18           C  
ATOM   6023  O   GLU C 373      22.383  97.745 139.322  1.00 17.17           O  
ATOM   6024  CB  GLU C 373      23.378 100.471 140.585  1.00 17.01           C  
ATOM   6025  CG  GLU C 373      23.537 100.755 142.079  1.00 20.31           C  
ATOM   6026  CD  GLU C 373      23.344 102.237 142.454  1.00 23.05           C  
ATOM   6027  OE1 GLU C 373      24.370 102.911 142.777  1.00 24.16           O  
ATOM   6028  OE2 GLU C 373      22.173 102.721 142.439  1.00 20.48           O  
ATOM   6029  N   GLN C 374      21.311  97.887 141.289  1.00 16.90           N  
ATOM   6030  CA  GLN C 374      21.120  96.456 141.394  1.00 16.45           C  
ATOM   6031  C   GLN C 374      20.222  96.029 140.270  1.00 16.32           C  
ATOM   6032  O   GLN C 374      20.419  94.950 139.691  1.00 16.15           O  
ATOM   6033  CB  GLN C 374      20.535  96.075 142.756  1.00 16.34           C  
ATOM   6034  CG  GLN C 374      21.641  95.634 143.732  1.00 16.92           C  
ATOM   6035  CD  GLN C 374      21.212  95.647 145.170  1.00 16.37           C  
ATOM   6036  OE1 GLN C 374      20.596  96.599 145.607  1.00 17.69           O  
ATOM   6037  NE2 GLN C 374      21.544  94.587 145.916  1.00 17.71           N  
ATOM   6038  N   LEU C 375      19.274  96.913 139.941  1.00 15.88           N  
ATOM   6039  CA  LEU C 375      18.275  96.677 138.910  1.00 15.67           C  
ATOM   6040  C   LEU C 375      18.899  96.336 137.580  1.00 15.54           C  
ATOM   6041  O   LEU C 375      18.326  95.623 136.765  1.00 16.14           O  
ATOM   6042  CB  LEU C 375      17.367  97.883 138.744  1.00 15.82           C  
ATOM   6043  CG  LEU C 375      16.440  98.163 139.917  1.00 15.65           C  
ATOM   6044  CD1 LEU C 375      15.579  99.411 139.714  1.00 13.48           C  
ATOM   6045  CD2 LEU C 375      15.574  96.944 140.101  1.00 14.66           C  
ATOM   6046  N   GLN C 376      20.095  96.823 137.366  1.00 15.35           N  
ATOM   6047  CA  GLN C 376      20.798  96.500 136.148  1.00 15.33           C  
ATOM   6048  C   GLN C 376      20.917  95.003 135.865  1.00 14.64           C  
ATOM   6049  O   GLN C 376      21.234  94.654 134.744  1.00 14.88           O  
ATOM   6050  CB  GLN C 376      22.178  97.188 136.104  1.00 15.74           C  
ATOM   6051  CG  GLN C 376      22.120  98.639 135.613  1.00 17.44           C  
ATOM   6052  CD  GLN C 376      23.229  99.482 136.207  1.00 22.54           C  
ATOM   6053  OE1 GLN C 376      24.359  99.001 136.397  1.00 22.59           O  
ATOM   6054  NE2 GLN C 376      22.914 100.744 136.523  1.00 23.98           N  
ATOM   6055  N   VAL C 377      20.667  94.115 136.832  1.00 14.02           N  
ATOM   6056  CA  VAL C 377      20.763  92.680 136.536  1.00 13.76           C  
ATOM   6057  C   VAL C 377      19.917  92.316 135.326  1.00 13.86           C  
ATOM   6058  O   VAL C 377      20.217  91.352 134.623  1.00 15.45           O  
ATOM   6059  CB  VAL C 377      20.249  91.749 137.652  1.00 13.63           C  
ATOM   6060  CG1 VAL C 377      21.346  91.355 138.577  1.00 14.12           C  
ATOM   6061  CG2 VAL C 377      19.065  92.341 138.372  1.00 13.53           C  
ATOM   6062  N   PHE C 378      18.874  93.087 135.083  1.00 13.14           N  
ATOM   6063  CA  PHE C 378      17.848  92.745 134.107  1.00 13.36           C  
ATOM   6064  C   PHE C 378      18.225  93.074 132.690  1.00 13.83           C  
ATOM   6065  O   PHE C 378      17.443  92.857 131.761  1.00 12.47           O  
ATOM   6066  CB  PHE C 378      16.549  93.439 134.482  1.00 12.71           C  
ATOM   6067  CG  PHE C 378      15.957  92.901 135.730  1.00 13.97           C  
ATOM   6068  CD1 PHE C 378      15.735  93.738 136.826  1.00 11.88           C  
ATOM   6069  CD2 PHE C 378      15.681  91.513 135.837  1.00 12.67           C  
ATOM   6070  CE1 PHE C 378      15.210  93.235 137.997  1.00 11.59           C  
ATOM   6071  CE2 PHE C 378      15.157  90.987 136.990  1.00 12.80           C  
ATOM   6072  CZ  PHE C 378      14.914  91.853 138.091  1.00 14.79           C  
ATOM   6073  N   GLU C 379      19.425  93.621 132.541  1.00 14.99           N  
ATOM   6074  CA  GLU C 379      19.921  94.050 131.246  1.00 17.10           C  
ATOM   6075  C   GLU C 379      19.925  92.888 130.214  1.00 17.34           C  
ATOM   6076  O   GLU C 379      19.557  93.097 129.064  1.00 16.98           O  
ATOM   6077  CB  GLU C 379      21.282  94.726 131.420  1.00 17.38           C  
ATOM   6078  CG  GLU C 379      22.332  94.441 130.354  1.00 22.52           C  
ATOM   6079  CD  GLU C 379      23.772  94.764 130.814  1.00 28.50           C  
ATOM   6080  OE1 GLU C 379      24.583  95.226 129.956  1.00 29.07           O  
ATOM   6081  OE2 GLU C 379      24.103  94.543 132.023  1.00 30.23           O  
ATOM   6082  N   THR C 380      20.285  91.671 130.651  1.00 17.77           N  
ATOM   6083  CA  THR C 380      20.266  90.487 129.788  1.00 17.83           C  
ATOM   6084  C   THR C 380      18.891  89.885 129.549  1.00 17.82           C  
ATOM   6085  O   THR C 380      18.762  88.992 128.717  1.00 19.18           O  
ATOM   6086  CB  THR C 380      21.117  89.356 130.380  1.00 17.99           C  
ATOM   6087  OG1 THR C 380      20.545  88.963 131.625  1.00 18.68           O  
ATOM   6088  CG2 THR C 380      22.484  89.839 130.767  1.00 18.27           C  
ATOM   6089  N   LEU C 381      17.884  90.325 130.286  1.00 17.05           N  
ATOM   6090  CA  LEU C 381      16.554  89.748 130.184  1.00 16.89           C  
ATOM   6091  C   LEU C 381      15.883  89.968 128.830  1.00 17.21           C  
ATOM   6092  O   LEU C 381      15.671  91.093 128.418  1.00 17.33           O  
ATOM   6093  CB  LEU C 381      15.640  90.292 131.299  1.00 16.44           C  
ATOM   6094  CG  LEU C 381      14.359  89.475 131.481  1.00 16.29           C  
ATOM   6095  CD1 LEU C 381      14.652  88.046 131.913  1.00 15.51           C  
ATOM   6096  CD2 LEU C 381      13.398  90.115 132.399  1.00 15.31           C  
ATOM   6097  N   GLU C 382      15.482  88.890 128.177  1.00 17.43           N  
ATOM   6098  CA  GLU C 382      14.792  89.011 126.896  1.00 18.18           C  
ATOM   6099  C   GLU C 382      13.319  88.568 126.895  1.00 18.03           C  
ATOM   6100  O   GLU C 382      12.505  89.098 126.141  1.00 17.95           O  
ATOM   6101  CB  GLU C 382      15.569  88.259 125.844  1.00 18.12           C  
ATOM   6102  CG  GLU C 382      16.849  88.956 125.473  1.00 19.69           C  
ATOM   6103  CD  GLU C 382      17.659  88.095 124.582  1.00 23.28           C  
ATOM   6104  OE1 GLU C 382      17.023  87.240 123.947  1.00 27.10           O  
ATOM   6105  OE2 GLU C 382      18.897  88.246 124.528  1.00 25.60           O  
ATOM   6106  N   GLU C 383      13.001  87.609 127.757  1.00 17.60           N  
ATOM   6107  CA  GLU C 383      11.682  87.031 127.858  1.00 16.81           C  
ATOM   6108  C   GLU C 383      11.277  86.848 129.308  1.00 15.36           C  
ATOM   6109  O   GLU C 383      12.016  86.298 130.103  1.00 15.27           O  
ATOM   6110  CB  GLU C 383      11.667  85.672 127.162  1.00 17.42           C  
ATOM   6111  CG  GLU C 383      10.307  84.971 127.224  1.00 21.45           C  
ATOM   6112  CD  GLU C 383      10.158  83.764 126.285  1.00 28.49           C  
ATOM   6113  OE1 GLU C 383       9.920  82.645 126.799  1.00 30.11           O  
ATOM   6114  OE2 GLU C 383      10.237  83.913 125.027  1.00 32.44           O  
ATOM   6115  N   ILE C 384      10.088  87.309 129.652  1.00 14.78           N  
ATOM   6116  CA  ILE C 384       9.437  86.899 130.888  1.00 14.32           C  
ATOM   6117  C   ILE C 384       8.293  85.960 130.507  1.00 13.53           C  
ATOM   6118  O   ILE C 384       7.489  86.314 129.689  1.00 14.41           O  
ATOM   6119  CB  ILE C 384       8.915  88.115 131.637  1.00 14.29           C  
ATOM   6120  CG1 ILE C 384      10.113  88.957 132.102  1.00 15.75           C  
ATOM   6121  CG2 ILE C 384       8.007  87.667 132.782  1.00 12.48           C  
ATOM   6122  CD1 ILE C 384       9.777  90.376 132.548  1.00 19.40           C  
ATOM   6123  N   THR C 385       8.216  84.758 131.046  1.00 12.57           N  
ATOM   6124  CA  THR C 385       7.071  83.921 130.654  1.00 12.15           C  
ATOM   6125  C   THR C 385       5.807  84.320 131.399  1.00 12.89           C  
ATOM   6126  O   THR C 385       4.688  83.974 130.980  1.00 13.13           O  
ATOM   6127  CB  THR C 385       7.334  82.384 130.798  1.00 11.17           C  
ATOM   6128  OG1 THR C 385       7.380  82.025 132.180  1.00 10.19           O  
ATOM   6129  CG2 THR C 385       8.685  81.984 130.245  1.00  7.01           C  
ATOM   6130  N   GLY C 386       5.991  85.046 132.504  1.00 13.57           N  
ATOM   6131  CA  GLY C 386       4.883  85.458 133.358  1.00 14.13           C  
ATOM   6132  C   GLY C 386       4.403  86.857 133.085  1.00 14.46           C  
ATOM   6133  O   GLY C 386       4.028  87.166 131.948  1.00 13.86           O  
ATOM   6134  N   TYR C 387       4.404  87.708 134.113  1.00 15.19           N  
ATOM   6135  CA  TYR C 387       4.029  89.119 133.894  1.00 16.23           C  
ATOM   6136  C   TYR C 387       5.091  90.064 134.448  1.00 17.11           C  
ATOM   6137  O   TYR C 387       6.031  89.632 135.116  1.00 17.09           O  
ATOM   6138  CB  TYR C 387       2.653  89.455 134.515  1.00 15.59           C  
ATOM   6139  CG  TYR C 387       2.663  89.217 135.991  1.00 14.22           C  
ATOM   6140  CD1 TYR C 387       3.217  90.164 136.849  1.00 12.91           C  
ATOM   6141  CD2 TYR C 387       2.191  88.014 136.531  1.00  7.74           C  
ATOM   6142  CE1 TYR C 387       3.279  89.923 138.229  1.00 12.41           C  
ATOM   6143  CE2 TYR C 387       2.252  87.760 137.892  1.00  5.96           C  
ATOM   6144  CZ  TYR C 387       2.813  88.721 138.729  1.00 10.04           C  
ATOM   6145  OH  TYR C 387       2.908  88.531 140.077  1.00 10.26           O  
ATOM   6146  N   LEU C 388       4.893  91.351 134.168  1.00 17.80           N  
ATOM   6147  CA  LEU C 388       5.713  92.426 134.675  1.00 18.16           C  
ATOM   6148  C   LEU C 388       4.809  93.474 135.327  1.00 19.10           C  
ATOM   6149  O   LEU C 388       3.921  94.072 134.678  1.00 19.04           O  
ATOM   6150  CB  LEU C 388       6.525  93.045 133.544  1.00 17.53           C  
ATOM   6151  CG  LEU C 388       7.487  94.129 134.028  1.00 17.31           C  
ATOM   6152  CD1 LEU C 388       8.544  93.522 134.973  1.00 17.90           C  
ATOM   6153  CD2 LEU C 388       8.158  94.878 132.853  1.00 15.39           C  
ATOM   6154  N   TYR C 389       5.061  93.692 136.616  1.00 19.20           N  
ATOM   6155  CA  TYR C 389       4.235  94.532 137.455  1.00 19.58           C  
ATOM   6156  C   TYR C 389       5.151  95.540 138.162  1.00 19.82           C  
ATOM   6157  O   TYR C 389       6.090  95.123 138.894  1.00 19.64           O  
ATOM   6158  CB  TYR C 389       3.518  93.662 138.489  1.00 19.44           C  
ATOM   6159  CG  TYR C 389       2.734  94.387 139.586  1.00 20.55           C  
ATOM   6160  CD1 TYR C 389       1.357  94.518 139.495  1.00 21.31           C  
ATOM   6161  CD2 TYR C 389       3.354  94.869 140.740  1.00 21.35           C  
ATOM   6162  CE1 TYR C 389       0.606  95.138 140.498  1.00 21.49           C  
ATOM   6163  CE2 TYR C 389       2.600  95.503 141.756  1.00 20.61           C  
ATOM   6164  CZ  TYR C 389       1.216  95.623 141.620  1.00 21.55           C  
ATOM   6165  OH  TYR C 389       0.408  96.247 142.578  1.00 23.48           O  
ATOM   6166  N   ILE C 390       4.860  96.837 137.958  1.00 18.72           N  
ATOM   6167  CA  ILE C 390       5.628  97.890 138.572  1.00 18.38           C  
ATOM   6168  C   ILE C 390       4.767  98.969 139.285  1.00 19.16           C  
ATOM   6169  O   ILE C 390       4.087  99.792 138.671  1.00 19.40           O  
ATOM   6170  CB  ILE C 390       6.681  98.466 137.591  1.00 18.01           C  
ATOM   6171  CG1 ILE C 390       7.353  97.341 136.797  1.00 16.34           C  
ATOM   6172  CG2 ILE C 390       7.752  99.226 138.362  1.00 16.09           C  
ATOM   6173  CD1 ILE C 390       8.377  97.778 135.798  1.00 13.10           C  
ATOM   6174  N   SER C 391       4.817  98.950 140.609  1.00 18.92           N  
ATOM   6175  CA  SER C 391       3.948  99.801 141.398  1.00 19.40           C  
ATOM   6176  C   SER C 391       4.791 100.641 142.346  1.00 19.17           C  
ATOM   6177  O   SER C 391       4.280 101.413 143.181  1.00 19.47           O  
ATOM   6178  CB  SER C 391       2.927  98.962 142.149  1.00 19.46           C  
ATOM   6179  OG  SER C 391       3.567  98.155 143.104  1.00 21.32           O  
ATOM   6180  N   ALA C 392       6.101 100.476 142.187  1.00 18.43           N  
ATOM   6181  CA  ALA C 392       7.099 101.328 142.810  1.00 17.71           C  
ATOM   6182  C   ALA C 392       8.355 101.180 141.983  1.00 17.08           C  
ATOM   6183  O   ALA C 392       8.563 100.174 141.343  1.00 16.74           O  
ATOM   6184  CB  ALA C 392       7.321 100.944 144.278  1.00 17.25           C  
ATOM   6185  N   TRP C 393       9.179 102.203 141.970  1.00 17.15           N  
ATOM   6186  CA  TRP C 393      10.277 102.239 141.040  1.00 17.48           C  
ATOM   6187  C   TRP C 393      11.057 103.507 141.388  1.00 17.97           C  
ATOM   6188  O   TRP C 393      10.464 104.568 141.606  1.00 17.74           O  
ATOM   6189  CB  TRP C 393       9.766 102.268 139.584  1.00 17.43           C  
ATOM   6190  CG  TRP C 393      10.836 102.052 138.501  1.00 17.97           C  
ATOM   6191  CD1 TRP C 393      11.433 103.010 137.702  1.00 17.24           C  
ATOM   6192  CD2 TRP C 393      11.434 100.804 138.126  1.00 18.78           C  
ATOM   6193  NE1 TRP C 393      12.337 102.422 136.846  1.00 16.39           N  
ATOM   6194  CE2 TRP C 393      12.369 101.075 137.091  1.00 16.89           C  
ATOM   6195  CE3 TRP C 393      11.286  99.472 138.573  1.00 18.59           C  
ATOM   6196  CZ2 TRP C 393      13.135 100.085 136.508  1.00 16.88           C  
ATOM   6197  CZ3 TRP C 393      12.034  98.485 137.976  1.00 17.31           C  
ATOM   6198  CH2 TRP C 393      12.945  98.797 136.941  1.00 19.03           C  
ATOM   6199  N   PRO C 394      12.388 103.375 141.446  1.00 18.32           N  
ATOM   6200  CA  PRO C 394      13.291 104.483 141.811  1.00 18.11           C  
ATOM   6201  C   PRO C 394      13.049 105.815 141.083  1.00 18.22           C  
ATOM   6202  O   PRO C 394      13.260 105.937 139.882  1.00 18.57           O  
ATOM   6203  CB  PRO C 394      14.680 103.932 141.451  1.00 17.52           C  
ATOM   6204  CG  PRO C 394      14.540 102.446 141.543  1.00 17.77           C  
ATOM   6205  CD  PRO C 394      13.121 102.117 141.166  1.00 17.64           C  
ATOM   6206  N   ASP C 395      12.627 106.813 141.839  1.00 18.55           N  
ATOM   6207  CA  ASP C 395      12.563 108.208 141.380  1.00 18.91           C  
ATOM   6208  C   ASP C 395      13.690 108.671 140.462  1.00 18.41           C  
ATOM   6209  O   ASP C 395      13.463 109.401 139.502  1.00 18.51           O  
ATOM   6210  CB  ASP C 395      12.543 109.127 142.605  1.00 18.82           C  
ATOM   6211  CG  ASP C 395      11.341 108.891 143.473  1.00 20.62           C  
ATOM   6212  OD1 ASP C 395      10.264 108.633 142.899  1.00 21.79           O  
ATOM   6213  OD2 ASP C 395      11.365 108.937 144.725  1.00 24.17           O  
ATOM   6214  N   SER C 396      14.911 108.285 140.795  1.00 17.87           N  
ATOM   6215  CA  SER C 396      16.062 108.707 140.035  1.00 17.49           C  
ATOM   6216  C   SER C 396      16.085 108.155 138.594  1.00 17.72           C  
ATOM   6217  O   SER C 396      16.812 108.697 137.743  1.00 17.82           O  
ATOM   6218  CB  SER C 396      17.347 108.364 140.801  1.00 17.48           C  
ATOM   6219  OG  SER C 396      17.757 107.023 140.577  1.00 16.85           O  
ATOM   6220  N   LEU C 397      15.279 107.119 138.309  1.00 17.12           N  
ATOM   6221  CA  LEU C 397      15.300 106.460 136.996  1.00 16.85           C  
ATOM   6222  C   LEU C 397      14.124 106.919 136.173  1.00 16.92           C  
ATOM   6223  O   LEU C 397      13.014 106.765 136.620  1.00 17.90           O  
ATOM   6224  CB  LEU C 397      15.242 104.931 137.133  1.00 15.94           C  
ATOM   6225  CG  LEU C 397      16.364 104.178 137.863  1.00 15.20           C  
ATOM   6226  CD1 LEU C 397      16.041 102.713 137.961  1.00 12.23           C  
ATOM   6227  CD2 LEU C 397      17.717 104.372 137.216  1.00 12.77           C  
ATOM   6228  N   PRO C 398      14.350 107.451 134.970  1.00 17.15           N  
ATOM   6229  CA  PRO C 398      13.288 108.088 134.189  1.00 17.12           C  
ATOM   6230  C   PRO C 398      12.471 107.136 133.347  1.00 17.94           C  
ATOM   6231  O   PRO C 398      11.441 107.559 132.806  1.00 18.42           O  
ATOM   6232  CB  PRO C 398      14.051 109.032 133.269  1.00 16.49           C  
ATOM   6233  CG  PRO C 398      15.454 108.847 133.577  1.00 16.76           C  
ATOM   6234  CD  PRO C 398      15.632 107.519 134.260  1.00 17.27           C  
ATOM   6235  N   ASP C 399      12.915 105.883 133.231  1.00 18.24           N  
ATOM   6236  CA  ASP C 399      12.242 104.895 132.395  1.00 17.91           C  
ATOM   6237  C   ASP C 399      12.463 103.463 132.875  1.00 17.50           C  
ATOM   6238  O   ASP C 399      13.089 103.213 133.931  1.00 17.44           O  
ATOM   6239  CB  ASP C 399      12.748 105.002 130.967  1.00 18.42           C  
ATOM   6240  CG  ASP C 399      14.224 104.658 130.834  1.00 22.39           C  
ATOM   6241  OD1 ASP C 399      14.929 104.471 131.854  1.00 25.91           O  
ATOM   6242  OD2 ASP C 399      14.790 104.580 129.724  1.00 28.03           O  
ATOM   6243  N   LEU C 400      11.996 102.515 132.067  1.00 16.36           N  
ATOM   6244  CA  LEU C 400      12.273 101.116 132.347  1.00 15.59           C  
ATOM   6245  C   LEU C 400      13.462 100.615 131.535  1.00 15.25           C  
ATOM   6246  O   LEU C 400      13.510  99.460 131.151  1.00 15.52           O  
ATOM   6247  CB  LEU C 400      11.028 100.292 132.103  1.00 15.23           C  
ATOM   6248  CG  LEU C 400       9.850 100.879 132.882  1.00 15.99           C  
ATOM   6249  CD1 LEU C 400       8.566 100.128 132.579  1.00 18.23           C  
ATOM   6250  CD2 LEU C 400      10.109 100.940 134.410  1.00 14.40           C  
ATOM   6251  N   SER C 401      14.453 101.455 131.281  1.00 14.35           N  
ATOM   6252  CA  SER C 401      15.427 100.984 130.310  1.00 13.44           C  
ATOM   6253  C   SER C 401      16.257  99.810 130.798  1.00 13.60           C  
ATOM   6254  O   SER C 401      16.961  99.181 130.005  1.00 13.71           O  
ATOM   6255  CB  SER C 401      16.293 102.099 129.757  1.00 12.51           C  
ATOM   6256  OG  SER C 401      17.195 102.469 130.736  1.00 11.27           O  
ATOM   6257  N   VAL C 402      16.172  99.472 132.078  1.00 13.96           N  
ATOM   6258  CA  VAL C 402      16.787  98.208 132.486  1.00 14.71           C  
ATOM   6259  C   VAL C 402      16.180  96.989 131.724  1.00 14.40           C  
ATOM   6260  O   VAL C 402      16.844  95.950 131.569  1.00 13.81           O  
ATOM   6261  CB  VAL C 402      16.743  97.957 134.000  1.00 14.49           C  
ATOM   6262  CG1 VAL C 402      17.071  99.213 134.768  1.00 16.56           C  
ATOM   6263  CG2 VAL C 402      15.449  97.425 134.388  1.00 13.54           C  
ATOM   6264  N   PHE C 403      14.956  97.169 131.233  1.00 14.14           N  
ATOM   6265  CA  PHE C 403      14.235  96.173 130.431  1.00 14.96           C  
ATOM   6266  C   PHE C 403      14.344  96.383 128.938  1.00 15.15           C  
ATOM   6267  O   PHE C 403      13.592  95.787 128.178  1.00 16.14           O  
ATOM   6268  CB  PHE C 403      12.751  96.135 130.848  1.00 14.85           C  
ATOM   6269  CG  PHE C 403      12.562  95.669 132.247  1.00 14.53           C  
ATOM   6270  CD1 PHE C 403      12.149  96.549 133.228  1.00 12.05           C  
ATOM   6271  CD2 PHE C 403      12.922  94.361 132.610  1.00 15.68           C  
ATOM   6272  CE1 PHE C 403      12.012  96.133 134.551  1.00 12.46           C  
ATOM   6273  CE2 PHE C 403      12.808  93.934 133.943  1.00 14.16           C  
ATOM   6274  CZ  PHE C 403      12.329  94.837 134.910  1.00 13.07           C  
ATOM   6275  N   GLN C 404      15.258  97.247 128.530  1.00 15.32           N  
ATOM   6276  CA  GLN C 404      15.492  97.602 127.135  1.00 16.52           C  
ATOM   6277  C   GLN C 404      15.566  96.431 126.138  1.00 17.19           C  
ATOM   6278  O   GLN C 404      15.345  96.624 124.942  1.00 17.50           O  
ATOM   6279  CB  GLN C 404      16.884  98.230 127.059  1.00 17.29           C  
ATOM   6280  CG  GLN C 404      16.920  99.702 126.998  1.00 18.11           C  
ATOM   6281  CD  GLN C 404      18.298 100.203 126.725  1.00 18.52           C  
ATOM   6282  OE1 GLN C 404      19.308  99.553 127.050  1.00 15.57           O  
ATOM   6283  NE2 GLN C 404      18.357 101.376 126.133  1.00 19.86           N  
ATOM   6284  N   ASN C 405      16.001  95.259 126.612  1.00 17.26           N  
ATOM   6285  CA  ASN C 405      16.193  94.085 125.780  1.00 16.60           C  
ATOM   6286  C   ASN C 405      15.117  93.086 126.156  1.00 16.84           C  
ATOM   6287  O   ASN C 405      15.200  91.886 125.851  1.00 17.73           O  
ATOM   6288  CB  ASN C 405      17.551  93.471 126.034  1.00 16.47           C  
ATOM   6289  CG  ASN C 405      18.693  94.460 125.865  1.00 18.52           C  
ATOM   6290  OD1 ASN C 405      19.657  94.422 126.617  1.00 21.01           O  
ATOM   6291  ND2 ASN C 405      18.608  95.326 124.871  1.00 17.12           N  
ATOM   6292  N   LEU C 406      14.108  93.548 126.874  1.00 15.78           N  
ATOM   6293  CA  LEU C 406      12.988  92.669 127.081  1.00 15.17           C  
ATOM   6294  C   LEU C 406      12.206  92.708 125.773  1.00 15.16           C  
ATOM   6295  O   LEU C 406      11.759  93.780 125.370  1.00 15.74           O  
ATOM   6296  CB  LEU C 406      12.146  93.114 128.259  1.00 14.03           C  
ATOM   6297  CG  LEU C 406      10.895  92.301 128.500  1.00 12.88           C  
ATOM   6298  CD1 LEU C 406      11.239  90.850 128.781  1.00 10.23           C  
ATOM   6299  CD2 LEU C 406      10.126  92.928 129.650  1.00 12.80           C  
ATOM   6300  N   GLN C 407      12.072  91.541 125.134  1.00 14.62           N  
ATOM   6301  CA  GLN C 407      11.447  91.375 123.825  1.00 14.39           C  
ATOM   6302  C   GLN C 407      10.014  90.913 123.912  1.00 15.58           C  
ATOM   6303  O   GLN C 407       9.221  91.213 122.999  1.00 16.04           O  
ATOM   6304  CB  GLN C 407      12.205  90.331 122.988  1.00 13.54           C  
ATOM   6305  CG  GLN C 407      13.602  90.753 122.530  1.00 13.32           C  
ATOM   6306  CD  GLN C 407      14.276  89.697 121.685  1.00 14.64           C  
ATOM   6307  OE1 GLN C 407      13.653  89.139 120.779  1.00 18.26           O  
ATOM   6308  NE2 GLN C 407      15.531  89.401 121.978  1.00 13.13           N  
ATOM   6309  N   VAL C 408       9.688  90.142 124.961  1.00 16.19           N  
ATOM   6310  CA  VAL C 408       8.398  89.429 125.055  1.00 17.51           C  
ATOM   6311  C   VAL C 408       8.036  89.070 126.500  1.00 17.71           C  
ATOM   6312  O   VAL C 408       8.757  88.292 127.151  1.00 18.17           O  
ATOM   6313  CB  VAL C 408       8.400  88.091 124.272  1.00 17.78           C  
ATOM   6314  CG1 VAL C 408       8.515  88.316 122.762  1.00 20.60           C  
ATOM   6315  CG2 VAL C 408       9.568  87.264 124.684  1.00 18.48           C  
ATOM   6316  N   ILE C 409       6.934  89.653 126.990  1.00 16.79           N  
ATOM   6317  CA  ILE C 409       6.274  89.205 128.196  1.00 15.66           C  
ATOM   6318  C   ILE C 409       5.157  88.332 127.661  1.00 16.29           C  
ATOM   6319  O   ILE C 409       4.298  88.817 126.955  1.00 18.24           O  
ATOM   6320  CB  ILE C 409       5.694  90.408 128.993  1.00 15.15           C  
ATOM   6321  CG1 ILE C 409       6.811  91.363 129.400  1.00 12.05           C  
ATOM   6322  CG2 ILE C 409       4.974  89.943 130.251  1.00 13.47           C  
ATOM   6323  CD1 ILE C 409       6.368  92.748 129.578  1.00  8.52           C  
ATOM   6324  N   ARG C 410       5.172  87.050 127.969  1.00 15.97           N  
ATOM   6325  CA  ARG C 410       4.231  86.106 127.403  1.00 15.22           C  
ATOM   6326  C   ARG C 410       2.890  86.103 128.089  1.00 15.26           C  
ATOM   6327  O   ARG C 410       1.881  85.859 127.447  1.00 15.72           O  
ATOM   6328  CB  ARG C 410       4.812  84.718 127.501  1.00 15.28           C  
ATOM   6329  CG  ARG C 410       6.090  84.594 126.780  1.00 15.08           C  
ATOM   6330  CD  ARG C 410       6.350  83.217 126.349  1.00 15.99           C  
ATOM   6331  NE  ARG C 410       7.256  83.137 125.220  1.00 17.55           N  
ATOM   6332  CZ  ARG C 410       6.979  83.624 124.029  1.00 20.87           C  
ATOM   6333  NH1 ARG C 410       5.822  84.264 123.842  1.00 24.66           N  
ATOM   6334  NH2 ARG C 410       7.849  83.489 123.032  1.00 19.02           N  
ATOM   6335  N   GLY C 411       2.875  86.375 129.390  1.00 15.30           N  
ATOM   6336  CA  GLY C 411       1.654  86.342 130.178  1.00 14.54           C  
ATOM   6337  C   GLY C 411       0.985  84.987 130.255  1.00 14.30           C  
ATOM   6338  O   GLY C 411      -0.204  84.891 130.017  1.00 15.14           O  
ATOM   6339  N   ARG C 412       1.741  83.940 130.543  1.00 13.85           N  
ATOM   6340  CA  ARG C 412       1.154  82.642 130.810  1.00 13.85           C  
ATOM   6341  C   ARG C 412       0.762  82.650 132.279  1.00 14.37           C  
ATOM   6342  O   ARG C 412       0.188  81.666 132.784  1.00 14.69           O  
ATOM   6343  CB  ARG C 412       2.185  81.559 130.621  1.00 13.79           C  
ATOM   6344  CG  ARG C 412       2.900  81.612 129.312  1.00 15.16           C  
ATOM   6345  CD  ARG C 412       2.953  80.275 128.629  1.00 16.68           C  
ATOM   6346  NE  ARG C 412       3.876  80.267 127.500  1.00 17.61           N  
ATOM   6347  CZ  ARG C 412       5.185  80.030 127.606  1.00 16.97           C  
ATOM   6348  NH1 ARG C 412       5.737  79.780 128.803  1.00 15.09           N  
ATOM   6349  NH2 ARG C 412       5.930  80.029 126.507  1.00 14.95           N  
ATOM   6350  N   ILE C 413       1.154  83.723 132.973  1.00 13.04           N  
ATOM   6351  CA  ILE C 413       0.751  83.985 134.319  1.00 13.04           C  
ATOM   6352  C   ILE C 413       0.490  85.442 134.346  1.00 12.55           C  
ATOM   6353  O   ILE C 413       1.301  86.220 133.898  1.00 12.83           O  
ATOM   6354  CB  ILE C 413       1.865  83.762 135.338  1.00 14.28           C  
ATOM   6355  CG1 ILE C 413       2.497  82.369 135.218  1.00 16.73           C  
ATOM   6356  CG2 ILE C 413       1.289  84.001 136.752  1.00 11.54           C  
ATOM   6357  CD1 ILE C 413       3.784  82.227 136.046  1.00 20.45           C  
ATOM   6358  N   LEU C 414      -0.596  85.832 134.968  1.00 12.54           N  
ATOM   6359  CA  LEU C 414      -1.053  87.190 134.831  1.00 12.97           C  
ATOM   6360  C   LEU C 414      -1.239  87.862 136.168  1.00 13.10           C  
ATOM   6361  O   LEU C 414      -1.697  87.254 137.134  1.00 11.61           O  
ATOM   6362  CB  LEU C 414      -2.354  87.181 134.024  1.00 13.32           C  
ATOM   6363  CG  LEU C 414      -2.184  86.765 132.550  1.00 12.41           C  
ATOM   6364  CD1 LEU C 414      -3.577  86.638 131.868  1.00 11.29           C  
ATOM   6365  CD2 LEU C 414      -1.277  87.765 131.827  1.00  9.34           C  
ATOM   6366  N   HIS C 415      -0.859  89.124 136.260  1.00 14.66           N  
ATOM   6367  CA  HIS C 415      -1.059  89.760 137.553  1.00 15.52           C  
ATOM   6368  C   HIS C 415      -2.558  89.786 137.772  1.00 16.37           C  
ATOM   6369  O   HIS C 415      -3.334  90.082 136.851  1.00 17.64           O  
ATOM   6370  CB  HIS C 415      -0.436  91.129 137.659  1.00 15.26           C  
ATOM   6371  CG  HIS C 415      -0.556  91.695 139.027  1.00 16.49           C  
ATOM   6372  ND1 HIS C 415      -1.393  92.746 139.320  1.00 17.53           N  
ATOM   6373  CD2 HIS C 415      -0.010  91.299 140.206  1.00 15.79           C  
ATOM   6374  CE1 HIS C 415      -1.344  92.983 140.622  1.00 17.56           C  
ATOM   6375  NE2 HIS C 415      -0.507  92.123 141.179  1.00 14.15           N  
ATOM   6376  N   ASN C 416      -2.982  89.396 138.963  1.00 16.60           N  
ATOM   6377  CA  ASN C 416      -4.405  89.213 139.231  1.00 16.36           C  
ATOM   6378  C   ASN C 416      -5.162  88.256 138.291  1.00 16.50           C  
ATOM   6379  O   ASN C 416      -6.402  88.213 138.296  1.00 16.32           O  
ATOM   6380  CB  ASN C 416      -5.058  90.565 139.212  1.00 16.17           C  
ATOM   6381  CG  ASN C 416      -4.970  91.227 140.521  1.00 16.23           C  
ATOM   6382  OD1 ASN C 416      -4.491  90.641 141.500  1.00 13.51           O  
ATOM   6383  ND2 ASN C 416      -5.420  92.465 140.569  1.00 17.06           N  
ATOM   6384  N   GLY C 417      -4.410  87.489 137.504  1.00 16.42           N  
ATOM   6385  CA  GLY C 417      -4.954  86.744 136.387  1.00 16.63           C  
ATOM   6386  C   GLY C 417      -5.422  87.574 135.192  1.00 16.69           C  
ATOM   6387  O   GLY C 417      -6.050  87.018 134.308  1.00 17.11           O  
ATOM   6388  N   ALA C 418      -5.116  88.873 135.139  1.00 16.61           N  
ATOM   6389  CA  ALA C 418      -5.654  89.728 134.075  1.00 16.47           C  
ATOM   6390  C   ALA C 418      -4.643  90.496 133.257  1.00 16.88           C  
ATOM   6391  O   ALA C 418      -4.880  90.704 132.056  1.00 18.03           O  
ATOM   6392  CB  ALA C 418      -6.664  90.679 134.618  1.00 16.61           C  
ATOM   6393  N   TYR C 419      -3.541  90.930 133.883  1.00 16.70           N  
ATOM   6394  CA  TYR C 419      -2.606  91.910 133.281  1.00 16.29           C  
ATOM   6395  C   TYR C 419      -1.163  91.391 133.199  1.00 16.00           C  
ATOM   6396  O   TYR C 419      -0.618  90.865 134.169  1.00 16.47           O  
ATOM   6397  CB  TYR C 419      -2.606  93.218 134.084  1.00 15.94           C  
ATOM   6398  CG  TYR C 419      -3.985  93.790 134.377  1.00 17.48           C  
ATOM   6399  CD1 TYR C 419      -4.644  93.505 135.576  1.00 15.95           C  
ATOM   6400  CD2 TYR C 419      -4.614  94.622 133.461  1.00 15.14           C  
ATOM   6401  CE1 TYR C 419      -5.875  94.036 135.846  1.00 18.94           C  
ATOM   6402  CE2 TYR C 419      -5.849  95.159 133.715  1.00 17.80           C  
ATOM   6403  CZ  TYR C 419      -6.488  94.874 134.909  1.00 20.44           C  
ATOM   6404  OH  TYR C 419      -7.735  95.423 135.163  1.00 17.68           O  
ATOM   6405  N   SER C 420      -0.550  91.542 132.044  1.00 14.94           N  
ATOM   6406  CA  SER C 420       0.755  90.974 131.821  1.00 14.93           C  
ATOM   6407  C   SER C 420       1.782  92.091 131.890  1.00 15.43           C  
ATOM   6408  O   SER C 420       2.936  91.856 132.203  1.00 14.66           O  
ATOM   6409  CB  SER C 420       0.806  90.274 130.475  1.00 14.18           C  
ATOM   6410  OG  SER C 420       0.611  91.192 129.420  1.00 15.36           O  
ATOM   6411  N   LEU C 421       1.345  93.316 131.615  1.00 16.09           N  
ATOM   6412  CA  LEU C 421       2.144  94.455 131.976  1.00 16.64           C  
ATOM   6413  C   LEU C 421       1.297  95.386 132.838  1.00 17.32           C  
ATOM   6414  O   LEU C 421       0.161  95.715 132.476  1.00 17.94           O  
ATOM   6415  CB  LEU C 421       2.705  95.134 130.728  1.00 16.52           C  
ATOM   6416  CG  LEU C 421       3.567  96.368 130.990  1.00 17.21           C  
ATOM   6417  CD1 LEU C 421       4.747  96.061 131.900  1.00 14.07           C  
ATOM   6418  CD2 LEU C 421       4.062  96.968 129.662  1.00 18.05           C  
ATOM   6419  N   THR C 422       1.848  95.778 133.991  1.00 17.42           N  
ATOM   6420  CA  THR C 422       1.225  96.734 134.891  1.00 16.81           C  
ATOM   6421  C   THR C 422       2.233  97.792 135.278  1.00 17.00           C  
ATOM   6422  O   THR C 422       3.335  97.478 135.689  1.00 17.44           O  
ATOM   6423  CB  THR C 422       0.733  95.994 136.136  1.00 17.31           C  
ATOM   6424  OG1 THR C 422      -0.189  94.987 135.718  1.00 18.28           O  
ATOM   6425  CG2 THR C 422      -0.123  96.878 137.062  1.00 15.94           C  
ATOM   6426  N   LEU C 423       1.844  99.053 135.126  1.00 17.09           N  
ATOM   6427  CA  LEU C 423       2.629 100.203 135.516  1.00 16.59           C  
ATOM   6428  C   LEU C 423       1.705 101.228 136.221  1.00 17.32           C  
ATOM   6429  O   LEU C 423       0.798 101.845 135.608  1.00 17.28           O  
ATOM   6430  CB  LEU C 423       3.254 100.815 134.293  1.00 16.28           C  
ATOM   6431  CG  LEU C 423       4.294  99.984 133.531  1.00 18.79           C  
ATOM   6432  CD1 LEU C 423       4.607 100.612 132.136  1.00 14.11           C  
ATOM   6433  CD2 LEU C 423       5.576  99.746 134.367  1.00 18.97           C  
ATOM   6434  N   GLN C 424       1.907 101.393 137.521  1.00 17.38           N  
ATOM   6435  CA  GLN C 424       1.037 102.258 138.279  1.00 17.87           C  
ATOM   6436  C   GLN C 424       1.792 102.961 139.366  1.00 17.87           C  
ATOM   6437  O   GLN C 424       2.575 102.316 140.077  1.00 18.89           O  
ATOM   6438  CB  GLN C 424      -0.117 101.468 138.848  1.00 17.91           C  
ATOM   6439  CG  GLN C 424       0.242 100.168 139.492  1.00 20.15           C  
ATOM   6440  CD  GLN C 424      -0.966  99.573 140.182  1.00 23.93           C  
ATOM   6441  OE1 GLN C 424      -1.372 100.090 141.183  1.00 22.26           O  
ATOM   6442  NE2 GLN C 424      -1.564  98.516 139.621  1.00 27.00           N  
ATOM   6443  N   GLY C 425       1.604 104.285 139.443  1.00 17.54           N  
ATOM   6444  CA  GLY C 425       2.119 105.141 140.523  1.00 16.75           C  
ATOM   6445  C   GLY C 425       3.626 105.347 140.607  1.00 16.11           C  
ATOM   6446  O   GLY C 425       4.182 105.318 141.710  1.00 14.78           O  
ATOM   6447  N   LEU C 426       4.268 105.620 139.461  1.00 16.57           N  
ATOM   6448  CA  LEU C 426       5.698 105.346 139.275  1.00 16.53           C  
ATOM   6449  C   LEU C 426       6.711 106.481 139.224  1.00 17.49           C  
ATOM   6450  O   LEU C 426       7.962 106.254 139.407  1.00 19.74           O  
ATOM   6451  CB  LEU C 426       5.896 104.551 138.009  1.00 16.03           C  
ATOM   6452  CG  LEU C 426       5.458 103.103 138.060  1.00 17.06           C  
ATOM   6453  CD1 LEU C 426       6.010 102.395 136.831  1.00 13.86           C  
ATOM   6454  CD2 LEU C 426       6.001 102.521 139.371  1.00 18.43           C  
ATOM   6455  N   GLY C 427       6.298 107.691 138.898  1.00 16.37           N  
ATOM   6456  CA  GLY C 427       7.380 108.666 138.692  1.00 14.49           C  
ATOM   6457  C   GLY C 427       8.103 108.635 137.339  1.00 13.22           C  
ATOM   6458  O   GLY C 427       8.587 109.674 136.935  1.00 14.45           O  
ATOM   6459  N   ILE C 428       8.186 107.499 136.644  1.00 11.82           N  
ATOM   6460  CA  ILE C 428       8.885 107.417 135.329  1.00 11.86           C  
ATOM   6461  C   ILE C 428       8.412 108.435 134.287  1.00 11.68           C  
ATOM   6462  O   ILE C 428       7.266 108.825 134.272  1.00 13.04           O  
ATOM   6463  CB  ILE C 428       8.823 105.994 134.699  1.00 10.98           C  
ATOM   6464  CG1 ILE C 428       7.376 105.539 134.498  1.00 10.86           C  
ATOM   6465  CG2 ILE C 428       9.644 105.038 135.524  1.00 10.91           C  
ATOM   6466  CD1 ILE C 428       7.189 104.187 133.768  1.00 12.45           C  
ATOM   6467  N   SER C 429       9.286 108.858 133.408  1.00 10.99           N  
ATOM   6468  CA  SER C 429       8.895 109.876 132.456  1.00 11.41           C  
ATOM   6469  C   SER C 429       8.541 109.282 131.059  1.00 11.99           C  
ATOM   6470  O   SER C 429       7.709 109.822 130.320  1.00 12.06           O  
ATOM   6471  CB  SER C 429       9.979 110.969 132.382  1.00 11.13           C  
ATOM   6472  OG  SER C 429      10.068 111.703 133.598  1.00  9.86           O  
ATOM   6473  N   TRP C 430       9.180 108.170 130.715  1.00 12.00           N  
ATOM   6474  CA  TRP C 430       8.798 107.365 129.557  1.00 12.35           C  
ATOM   6475  C   TRP C 430       9.031 105.863 129.856  1.00 12.52           C  
ATOM   6476  O   TRP C 430       9.565 105.524 130.921  1.00 11.82           O  
ATOM   6477  CB  TRP C 430       9.590 107.796 128.345  1.00 11.94           C  
ATOM   6478  CG  TRP C 430      11.081 107.687 128.544  1.00 10.98           C  
ATOM   6479  CD1 TRP C 430      11.856 106.631 128.235  1.00 12.71           C  
ATOM   6480  CD2 TRP C 430      11.960 108.693 129.041  1.00  9.02           C  
ATOM   6481  NE1 TRP C 430      13.174 106.901 128.510  1.00 11.61           N  
ATOM   6482  CE2 TRP C 430      13.260 108.165 129.017  1.00  9.43           C  
ATOM   6483  CE3 TRP C 430      11.779 109.992 129.517  1.00  7.76           C  
ATOM   6484  CZ2 TRP C 430      14.364 108.877 129.443  1.00  8.46           C  
ATOM   6485  CZ3 TRP C 430      12.868 110.692 129.950  1.00  7.31           C  
ATOM   6486  CH2 TRP C 430      14.146 110.141 129.912  1.00  8.02           C  
ATOM   6487  N   LEU C 431       8.625 104.993 128.932  1.00 12.22           N  
ATOM   6488  CA  LEU C 431       8.731 103.542 129.123  1.00 12.14           C  
ATOM   6489  C   LEU C 431      10.103 102.967 128.791  1.00 12.17           C  
ATOM   6490  O   LEU C 431      10.736 102.301 129.616  1.00 12.08           O  
ATOM   6491  CB  LEU C 431       7.653 102.819 128.328  1.00 11.90           C  
ATOM   6492  CG  LEU C 431       6.236 103.156 128.790  1.00 13.08           C  
ATOM   6493  CD1 LEU C 431       5.161 102.845 127.711  1.00 14.39           C  
ATOM   6494  CD2 LEU C 431       5.915 102.407 130.055  1.00 12.65           C  
ATOM   6495  N   GLY C 432      10.585 103.244 127.586  1.00 13.00           N  
ATOM   6496  CA  GLY C 432      11.880 102.747 127.161  1.00 13.12           C  
ATOM   6497  C   GLY C 432      11.940 101.239 126.974  1.00 13.45           C  
ATOM   6498  O   GLY C 432      13.000 100.647 126.977  1.00 14.11           O  
ATOM   6499  N   LEU C 433      10.800 100.605 126.771  1.00 14.12           N  
ATOM   6500  CA  LEU C 433      10.792  99.162 126.581  1.00 14.28           C  
ATOM   6501  C   LEU C 433      11.010  98.922 125.119  1.00 14.76           C  
ATOM   6502  O   LEU C 433      10.206  98.275 124.468  1.00 14.91           O  
ATOM   6503  CB  LEU C 433       9.465  98.570 126.986  1.00 13.41           C  
ATOM   6504  CG  LEU C 433       9.175  98.640 128.460  1.00 12.44           C  
ATOM   6505  CD1 LEU C 433       7.705  98.366 128.733  1.00 10.83           C  
ATOM   6506  CD2 LEU C 433      10.012  97.542 129.029  1.00 13.68           C  
ATOM   6507  N   ARG C 434      12.108  99.454 124.612  1.00 14.98           N  
ATOM   6508  CA  ARG C 434      12.268  99.612 123.182  1.00 15.47           C  
ATOM   6509  C   ARG C 434      12.488  98.304 122.444  1.00 16.27           C  
ATOM   6510  O   ARG C 434      12.482  98.290 121.204  1.00 16.53           O  
ATOM   6511  CB  ARG C 434      13.417 100.525 122.912  1.00 15.22           C  
ATOM   6512  CG  ARG C 434      14.712  99.949 123.344  1.00 14.34           C  
ATOM   6513  CD  ARG C 434      15.837 100.769 122.831  1.00 19.02           C  
ATOM   6514  NE  ARG C 434      17.151 100.213 123.100  1.00 22.32           N  
ATOM   6515  CZ  ARG C 434      18.246 100.930 122.991  1.00 25.61           C  
ATOM   6516  NH1 ARG C 434      18.171 102.210 122.626  1.00 26.65           N  
ATOM   6517  NH2 ARG C 434      19.424 100.392 123.257  1.00 30.25           N  
ATOM   6518  N   SER C 435      12.687  97.208 123.183  1.00 16.27           N  
ATOM   6519  CA  SER C 435      12.761  95.911 122.517  1.00 15.85           C  
ATOM   6520  C   SER C 435      11.458  95.130 122.566  1.00 16.09           C  
ATOM   6521  O   SER C 435      11.358  94.092 121.915  1.00 17.02           O  
ATOM   6522  CB  SER C 435      13.880  95.053 123.068  1.00 15.18           C  
ATOM   6523  OG  SER C 435      15.096  95.620 122.743  1.00 12.81           O  
ATOM   6524  N   LEU C 436      10.472  95.601 123.315  1.00 16.05           N  
ATOM   6525  CA  LEU C 436       9.305  94.769 123.579  1.00 16.56           C  
ATOM   6526  C   LEU C 436       8.391  94.747 122.376  1.00 17.27           C  
ATOM   6527  O   LEU C 436       7.847  95.774 121.996  1.00 18.44           O  
ATOM   6528  CB  LEU C 436       8.585  95.216 124.847  1.00 16.07           C  
ATOM   6529  CG  LEU C 436       7.253  94.571 125.177  1.00 16.98           C  
ATOM   6530  CD1 LEU C 436       7.493  93.130 125.576  1.00 16.99           C  
ATOM   6531  CD2 LEU C 436       6.559  95.334 126.305  1.00 15.36           C  
ATOM   6532  N   ARG C 437       8.244  93.572 121.783  1.00 17.06           N  
ATOM   6533  CA  ARG C 437       7.436  93.381 120.592  1.00 18.07           C  
ATOM   6534  C   ARG C 437       6.209  92.494 120.792  1.00 16.92           C  
ATOM   6535  O   ARG C 437       5.394  92.379 119.913  1.00 15.91           O  
ATOM   6536  CB  ARG C 437       8.283  92.781 119.474  1.00 19.17           C  
ATOM   6537  CG  ARG C 437       8.825  91.408 119.838  1.00 24.10           C  
ATOM   6538  CD  ARG C 437       9.872  90.818 118.877  1.00 34.48           C  
ATOM   6539  NE  ARG C 437      10.175  89.437 119.285  1.00 41.57           N  
ATOM   6540  CZ  ARG C 437       9.293  88.425 119.241  1.00 45.62           C  
ATOM   6541  NH1 ARG C 437       8.047  88.605 118.771  1.00 45.85           N  
ATOM   6542  NH2 ARG C 437       9.672  87.220 119.650  1.00 47.61           N  
ATOM   6543  N   GLU C 438       6.099  91.841 121.941  1.00 17.31           N  
ATOM   6544  CA  GLU C 438       4.968  90.964 122.208  1.00 16.81           C  
ATOM   6545  C   GLU C 438       4.474  91.015 123.632  1.00 16.54           C  
ATOM   6546  O   GLU C 438       5.235  90.899 124.584  1.00 16.71           O  
ATOM   6547  CB  GLU C 438       5.307  89.517 121.856  1.00 17.22           C  
ATOM   6548  CG  GLU C 438       4.171  88.512 122.051  1.00 17.98           C  
ATOM   6549  CD  GLU C 438       4.398  87.211 121.282  1.00 21.87           C  
ATOM   6550  OE1 GLU C 438       4.943  87.245 120.151  1.00 20.09           O  
ATOM   6551  OE2 GLU C 438       4.025  86.129 121.809  1.00 25.94           O  
ATOM   6552  N   LEU C 439       3.164  91.153 123.758  1.00 16.38           N  
ATOM   6553  CA  LEU C 439       2.486  90.799 124.985  1.00 15.78           C  
ATOM   6554  C   LEU C 439       1.612  89.555 124.697  1.00 15.81           C  
ATOM   6555  O   LEU C 439       0.467  89.662 124.277  1.00 15.47           O  
ATOM   6556  CB  LEU C 439       1.720  92.010 125.516  1.00 16.49           C  
ATOM   6557  CG  LEU C 439       2.682  93.176 125.826  1.00 15.32           C  
ATOM   6558  CD1 LEU C 439       1.904  94.406 126.204  1.00 17.78           C  
ATOM   6559  CD2 LEU C 439       3.560  92.780 126.978  1.00 16.00           C  
ATOM   6560  N   GLY C 440       2.213  88.378 124.905  1.00 15.71           N  
ATOM   6561  CA  GLY C 440       1.657  87.090 124.563  1.00 15.14           C  
ATOM   6562  C   GLY C 440       0.194  86.981 124.836  1.00 15.29           C  
ATOM   6563  O   GLY C 440      -0.560  86.514 124.019  1.00 15.83           O  
ATOM   6564  N   SER C 441      -0.216  87.448 125.999  1.00 15.99           N  
ATOM   6565  CA  SER C 441      -1.610  87.498 126.345  1.00 15.43           C  
ATOM   6566  C   SER C 441      -1.698  88.398 127.583  1.00 15.55           C  
ATOM   6567  O   SER C 441      -0.693  88.926 128.025  1.00 15.93           O  
ATOM   6568  CB  SER C 441      -2.112  86.072 126.559  1.00 14.96           C  
ATOM   6569  OG  SER C 441      -2.392  85.800 127.894  1.00 17.02           O  
ATOM   6570  N   GLY C 442      -2.889  88.596 128.126  1.00 15.46           N  
ATOM   6571  CA  GLY C 442      -3.049  89.510 129.243  1.00 15.89           C  
ATOM   6572  C   GLY C 442      -3.269  90.929 128.782  1.00 15.34           C  
ATOM   6573  O   GLY C 442      -3.043  91.237 127.620  1.00 15.48           O  
ATOM   6574  N   LEU C 443      -3.690  91.785 129.697  1.00 14.55           N  
ATOM   6575  CA  LEU C 443      -3.892  93.188 129.376  1.00 14.37           C  
ATOM   6576  C   LEU C 443      -2.732  94.095 129.867  1.00 14.48           C  
ATOM   6577  O   LEU C 443      -1.863  93.675 130.633  1.00 15.18           O  
ATOM   6578  CB  LEU C 443      -5.211  93.640 129.971  1.00 14.18           C  
ATOM   6579  CG  LEU C 443      -6.377  92.983 129.278  1.00 14.75           C  
ATOM   6580  CD1 LEU C 443      -7.596  93.689 129.578  1.00 15.09           C  
ATOM   6581  CD2 LEU C 443      -6.041  93.190 127.870  1.00 17.72           C  
ATOM   6582  N   ALA C 444      -2.696  95.325 129.396  1.00 13.76           N  
ATOM   6583  CA  ALA C 444      -1.671  96.236 129.855  1.00 14.03           C  
ATOM   6584  C   ALA C 444      -2.437  97.289 130.593  1.00 13.82           C  
ATOM   6585  O   ALA C 444      -3.510  97.710 130.165  1.00 14.12           O  
ATOM   6586  CB  ALA C 444      -0.914  96.822 128.716  1.00 13.39           C  
ATOM   6587  N   LEU C 445      -1.920  97.648 131.749  1.00 13.88           N  
ATOM   6588  CA  LEU C 445      -2.601  98.557 132.622  1.00 14.17           C  
ATOM   6589  C   LEU C 445      -1.571  99.582 133.049  1.00 14.45           C  
ATOM   6590  O   LEU C 445      -0.668  99.288 133.833  1.00 14.74           O  
ATOM   6591  CB  LEU C 445      -3.207  97.805 133.809  1.00 13.58           C  
ATOM   6592  CG  LEU C 445      -3.775  98.694 134.928  1.00 14.65           C  
ATOM   6593  CD1 LEU C 445      -4.963  99.493 134.458  1.00 12.33           C  
ATOM   6594  CD2 LEU C 445      -4.168  97.877 136.146  1.00 16.36           C  
ATOM   6595  N   ILE C 446      -1.683 100.770 132.486  1.00 14.87           N  
ATOM   6596  CA  ILE C 446      -0.767 101.852 132.828  1.00 15.99           C  
ATOM   6597  C   ILE C 446      -1.557 103.010 133.426  1.00 16.18           C  
ATOM   6598  O   ILE C 446      -2.139 103.808 132.708  1.00 16.97           O  
ATOM   6599  CB  ILE C 446       0.046 102.265 131.585  1.00 15.65           C  
ATOM   6600  CG1 ILE C 446       0.698 101.005 130.967  1.00 17.04           C  
ATOM   6601  CG2 ILE C 446       1.131 103.243 131.971  1.00 15.32           C  
ATOM   6602  CD1 ILE C 446       1.621 101.238 129.726  1.00 16.66           C  
ATOM   6603  N   HIS C 447      -1.630 103.083 134.745  1.00 16.36           N  
ATOM   6604  CA  HIS C 447      -2.406 104.166 135.355  1.00 16.21           C  
ATOM   6605  C   HIS C 447      -1.608 104.943 136.396  1.00 15.67           C  
ATOM   6606  O   HIS C 447      -0.622 104.460 136.913  1.00 15.32           O  
ATOM   6607  CB  HIS C 447      -3.746 103.666 135.918  1.00 15.52           C  
ATOM   6608  CG  HIS C 447      -3.603 102.798 137.124  1.00 17.52           C  
ATOM   6609  ND1 HIS C 447      -3.037 101.535 137.073  1.00 19.22           N  
ATOM   6610  CD2 HIS C 447      -3.936 103.011 138.422  1.00 17.74           C  
ATOM   6611  CE1 HIS C 447      -3.031 101.010 138.286  1.00 18.44           C  
ATOM   6612  NE2 HIS C 447      -3.567 101.887 139.122  1.00 18.78           N  
ATOM   6613  N   HIS C 448      -2.041 106.167 136.668  1.00 15.81           N  
ATOM   6614  CA  HIS C 448      -1.574 106.937 137.818  1.00 15.42           C  
ATOM   6615  C   HIS C 448      -0.080 107.178 137.817  1.00 15.55           C  
ATOM   6616  O   HIS C 448       0.594 107.178 138.863  1.00 16.15           O  
ATOM   6617  CB  HIS C 448      -2.097 106.325 139.106  1.00 15.31           C  
ATOM   6618  CG  HIS C 448      -3.570 106.503 139.261  1.00 15.68           C  
ATOM   6619  ND1 HIS C 448      -4.121 107.533 139.994  1.00 13.92           N  
ATOM   6620  CD2 HIS C 448      -4.608 105.841 138.701  1.00 16.30           C  
ATOM   6621  CE1 HIS C 448      -5.436 107.484 139.893  1.00 15.17           C  
ATOM   6622  NE2 HIS C 448      -5.759 106.464 139.118  1.00 16.09           N  
ATOM   6623  N   ASN C 449       0.432 107.432 136.618  1.00 14.92           N  
ATOM   6624  CA  ASN C 449       1.835 107.812 136.478  1.00 13.95           C  
ATOM   6625  C   ASN C 449       1.995 109.278 136.110  1.00 12.87           C  
ATOM   6626  O   ASN C 449       2.103 109.634 134.941  1.00 11.58           O  
ATOM   6627  CB  ASN C 449       2.568 106.840 135.547  1.00 13.99           C  
ATOM   6628  CG  ASN C 449       2.423 105.413 136.012  1.00 14.34           C  
ATOM   6629  OD1 ASN C 449       2.931 105.047 137.076  1.00 15.73           O  
ATOM   6630  ND2 ASN C 449       1.658 104.614 135.264  1.00 12.41           N  
ATOM   6631  N   THR C 450       1.979 110.110 137.148  1.00 12.22           N  
ATOM   6632  CA  THR C 450       2.004 111.575 137.009  1.00 12.52           C  
ATOM   6633  C   THR C 450       2.758 112.139 135.801  1.00 11.98           C  
ATOM   6634  O   THR C 450       2.232 113.026 135.113  1.00 10.66           O  
ATOM   6635  CB  THR C 450       2.576 112.240 138.282  1.00 12.58           C  
ATOM   6636  OG1 THR C 450       1.901 111.745 139.436  1.00 14.33           O  
ATOM   6637  CG2 THR C 450       2.256 113.747 138.297  1.00 13.80           C  
ATOM   6638  N   HIS C 451       3.984 111.641 135.565  1.00 12.13           N  
ATOM   6639  CA  HIS C 451       4.905 112.310 134.635  1.00 12.29           C  
ATOM   6640  C   HIS C 451       5.148 111.552 133.355  1.00 12.93           C  
ATOM   6641  O   HIS C 451       5.907 112.023 132.458  1.00 13.79           O  
ATOM   6642  CB  HIS C 451       6.287 112.580 135.244  1.00 11.62           C  
ATOM   6643  CG  HIS C 451       6.268 113.060 136.650  1.00  8.69           C  
ATOM   6644  ND1 HIS C 451       6.559 112.233 137.710  1.00  7.14           N  
ATOM   6645  CD2 HIS C 451       6.078 114.290 137.170  1.00  8.57           C  
ATOM   6646  CE1 HIS C 451       6.513 112.923 138.831  1.00  8.43           C  
ATOM   6647  NE2 HIS C 451       6.224 114.176 138.533  1.00 10.03           N  
ATOM   6648  N   LEU C 452       4.541 110.382 133.283  1.00 12.61           N  
ATOM   6649  CA  LEU C 452       4.732 109.477 132.161  1.00 12.84           C  
ATOM   6650  C   LEU C 452       4.041 109.906 130.840  1.00 13.21           C  
ATOM   6651  O   LEU C 452       2.817 109.853 130.720  1.00 13.60           O  
ATOM   6652  CB  LEU C 452       4.275 108.081 132.597  1.00 11.86           C  
ATOM   6653  CG  LEU C 452       4.239 106.990 131.554  1.00 11.74           C  
ATOM   6654  CD1 LEU C 452       5.659 106.455 131.276  1.00 12.99           C  
ATOM   6655  CD2 LEU C 452       3.379 105.918 132.109  1.00 12.76           C  
ATOM   6656  N   CYS C 453       4.833 110.367 129.880  1.00 14.08           N  
ATOM   6657  CA  CYS C 453       4.417 110.488 128.486  1.00 15.22           C  
ATOM   6658  C   CYS C 453       4.834 109.233 127.762  1.00 15.67           C  
ATOM   6659  O   CYS C 453       5.354 108.302 128.383  1.00 15.51           O  
ATOM   6660  CB  CYS C 453       5.185 111.605 127.831  1.00 15.63           C  
ATOM   6661  SG  CYS C 453       4.927 113.204 128.574  1.00 19.43           S  
ATOM   6662  N   PHE C 454       4.652 109.239 126.438  1.00 16.34           N  
ATOM   6663  CA  PHE C 454       5.084 108.159 125.544  1.00 16.63           C  
ATOM   6664  C   PHE C 454       4.464 106.837 125.880  1.00 17.58           C  
ATOM   6665  O   PHE C 454       5.179 105.833 125.974  1.00 18.26           O  
ATOM   6666  CB  PHE C 454       6.603 108.005 125.514  1.00 16.36           C  
ATOM   6667  CG  PHE C 454       7.315 109.229 125.047  1.00 15.62           C  
ATOM   6668  CD1 PHE C 454       7.731 110.186 125.957  1.00 15.84           C  
ATOM   6669  CD2 PHE C 454       7.536 109.446 123.694  1.00 14.49           C  
ATOM   6670  CE1 PHE C 454       8.381 111.343 125.518  1.00 16.57           C  
ATOM   6671  CE2 PHE C 454       8.174 110.589 123.245  1.00 14.99           C  
ATOM   6672  CZ  PHE C 454       8.605 111.543 124.153  1.00 16.42           C  
ATOM   6673  N   VAL C 455       3.145 106.858 126.068  1.00 17.70           N  
ATOM   6674  CA  VAL C 455       2.333 105.676 126.263  1.00 18.21           C  
ATOM   6675  C   VAL C 455       1.446 105.467 125.034  1.00 18.02           C  
ATOM   6676  O   VAL C 455       1.287 104.339 124.568  1.00 17.80           O  
ATOM   6677  CB  VAL C 455       1.479 105.799 127.571  1.00 19.01           C  
ATOM   6678  CG1 VAL C 455       0.204 104.938 127.555  1.00 18.39           C  
ATOM   6679  CG2 VAL C 455       2.314 105.426 128.784  1.00 20.78           C  
ATOM   6680  N   HIS C 456       0.888 106.563 124.511  1.00 17.98           N  
ATOM   6681  CA  HIS C 456      -0.023 106.531 123.347  1.00 18.00           C  
ATOM   6682  C   HIS C 456       0.721 106.711 122.029  1.00 17.26           C  
ATOM   6683  O   HIS C 456       0.179 107.037 120.969  1.00 16.20           O  
ATOM   6684  CB  HIS C 456      -1.142 107.518 123.589  1.00 18.18           C  
ATOM   6685  CG  HIS C 456      -1.803 107.282 124.908  1.00 20.36           C  
ATOM   6686  ND1 HIS C 456      -2.654 106.219 125.125  1.00 21.23           N  
ATOM   6687  CD2 HIS C 456      -1.637 107.886 126.108  1.00 21.22           C  
ATOM   6688  CE1 HIS C 456      -3.044 106.226 126.385  1.00 22.14           C  
ATOM   6689  NE2 HIS C 456      -2.434 107.224 127.004  1.00 23.16           N  
ATOM   6690  N   THR C 457       1.987 106.366 122.186  1.00 17.39           N  
ATOM   6691  CA  THR C 457       3.122 106.518 121.316  1.00 17.06           C  
ATOM   6692  C   THR C 457       3.503 105.080 120.928  1.00 15.95           C  
ATOM   6693  O   THR C 457       4.017 104.828 119.856  1.00 16.74           O  
ATOM   6694  CB  THR C 457       4.185 107.152 122.259  1.00 17.49           C  
ATOM   6695  OG1 THR C 457       4.266 108.555 122.018  1.00 19.91           O  
ATOM   6696  CG2 THR C 457       5.558 106.674 122.025  1.00 16.93           C  
ATOM   6697  N   VAL C 458       3.255 104.138 121.819  1.00 14.37           N  
ATOM   6698  CA  VAL C 458       3.537 102.767 121.543  1.00 14.78           C  
ATOM   6699  C   VAL C 458       2.360 102.154 120.746  1.00 15.13           C  
ATOM   6700  O   VAL C 458       1.208 102.266 121.165  1.00 15.29           O  
ATOM   6701  CB  VAL C 458       3.712 101.991 122.861  1.00 15.57           C  
ATOM   6702  CG1 VAL C 458       3.904 100.454 122.589  1.00 15.72           C  
ATOM   6703  CG2 VAL C 458       4.857 102.578 123.729  1.00 14.09           C  
ATOM   6704  N   PRO C 459       2.622 101.466 119.631  1.00 14.67           N  
ATOM   6705  CA  PRO C 459       1.528 100.860 118.861  1.00 14.45           C  
ATOM   6706  C   PRO C 459       1.125  99.568 119.564  1.00 14.32           C  
ATOM   6707  O   PRO C 459       1.514  98.467 119.162  1.00 14.62           O  
ATOM   6708  CB  PRO C 459       2.177 100.576 117.509  1.00 13.87           C  
ATOM   6709  CG  PRO C 459       3.582 100.256 117.869  1.00 14.84           C  
ATOM   6710  CD  PRO C 459       3.937 101.154 119.044  1.00 14.48           C  
ATOM   6711  N   TRP C 460       0.393  99.714 120.662  1.00 14.11           N  
ATOM   6712  CA  TRP C 460      -0.044  98.565 121.445  1.00 13.79           C  
ATOM   6713  C   TRP C 460      -0.597  97.429 120.564  1.00 14.33           C  
ATOM   6714  O   TRP C 460      -0.233  96.273 120.768  1.00 14.32           O  
ATOM   6715  CB  TRP C 460      -0.993  99.024 122.550  1.00 12.52           C  
ATOM   6716  CG  TRP C 460      -0.234  99.880 123.526  1.00 11.38           C  
ATOM   6717  CD1 TRP C 460      -0.305 101.244 123.664  1.00 10.94           C  
ATOM   6718  CD2 TRP C 460       0.731  99.441 124.486  1.00  8.85           C  
ATOM   6719  NE1 TRP C 460       0.559 101.678 124.644  1.00 10.45           N  
ATOM   6720  CE2 TRP C 460       1.204 100.590 125.170  1.00 10.47           C  
ATOM   6721  CE3 TRP C 460       1.235  98.196 124.851  1.00  7.81           C  
ATOM   6722  CZ2 TRP C 460       2.158 100.525 126.182  1.00 10.21           C  
ATOM   6723  CZ3 TRP C 460       2.196  98.125 125.847  1.00 12.42           C  
ATOM   6724  CH2 TRP C 460       2.656  99.294 126.502  1.00  9.56           C  
ATOM   6725  N   ASP C 461      -1.422  97.799 119.583  1.00 15.43           N  
ATOM   6726  CA  ASP C 461      -1.977  96.957 118.506  1.00 17.28           C  
ATOM   6727  C   ASP C 461      -0.983  95.865 118.118  1.00 16.89           C  
ATOM   6728  O   ASP C 461      -1.340  94.702 118.000  1.00 16.61           O  
ATOM   6729  CB  ASP C 461      -2.201  97.868 117.274  1.00 18.80           C  
ATOM   6730  CG  ASP C 461      -3.429  97.474 116.397  1.00 23.23           C  
ATOM   6731  OD1 ASP C 461      -3.334  96.506 115.574  1.00 27.10           O  
ATOM   6732  OD2 ASP C 461      -4.514  98.125 116.403  1.00 25.60           O  
ATOM   6733  N   GLN C 462       0.274  96.255 117.921  1.00 16.58           N  
ATOM   6734  CA  GLN C 462       1.312  95.344 117.464  1.00 16.34           C  
ATOM   6735  C   GLN C 462       1.828  94.394 118.547  1.00 15.96           C  
ATOM   6736  O   GLN C 462       2.223  93.272 118.240  1.00 16.34           O  
ATOM   6737  CB  GLN C 462       2.470  96.125 116.869  1.00 16.24           C  
ATOM   6738  CG  GLN C 462       2.339  96.321 115.394  1.00 19.04           C  
ATOM   6739  CD  GLN C 462       2.857  97.675 114.964  1.00 22.10           C  
ATOM   6740  OE1 GLN C 462       4.082  97.911 114.949  1.00 22.35           O  
ATOM   6741  NE2 GLN C 462       1.934  98.580 114.623  1.00 23.09           N  
ATOM   6742  N   LEU C 463       1.829  94.807 119.807  1.00 14.96           N  
ATOM   6743  CA  LEU C 463       2.260  93.869 120.812  1.00 14.42           C  
ATOM   6744  C   LEU C 463       1.197  92.815 121.106  1.00 13.98           C  
ATOM   6745  O   LEU C 463       1.541  91.720 121.551  1.00 14.65           O  
ATOM   6746  CB  LEU C 463       2.704  94.557 122.107  1.00 14.52           C  
ATOM   6747  CG  LEU C 463       3.771  95.665 122.162  1.00 15.35           C  
ATOM   6748  CD1 LEU C 463       4.703  95.758 121.005  1.00  9.03           C  
ATOM   6749  CD2 LEU C 463       3.058  96.958 122.298  1.00 19.11           C  
ATOM   6750  N   PHE C 464      -0.080  93.111 120.888  1.00 13.07           N  
ATOM   6751  CA  PHE C 464      -1.092  92.175 121.347  1.00 13.16           C  
ATOM   6752  C   PHE C 464      -1.188  90.995 120.403  1.00 14.05           C  
ATOM   6753  O   PHE C 464      -0.796  91.083 119.237  1.00 14.57           O  
ATOM   6754  CB  PHE C 464      -2.421  92.868 121.557  1.00 12.98           C  
ATOM   6755  CG  PHE C 464      -2.400  93.885 122.680  1.00 13.75           C  
ATOM   6756  CD1 PHE C 464      -3.012  95.122 122.529  1.00 13.26           C  
ATOM   6757  CD2 PHE C 464      -1.753  93.606 123.895  1.00 13.66           C  
ATOM   6758  CE1 PHE C 464      -2.973  96.064 123.565  1.00 12.90           C  
ATOM   6759  CE2 PHE C 464      -1.710  94.543 124.916  1.00 13.40           C  
ATOM   6760  CZ  PHE C 464      -2.324  95.776 124.743  1.00 13.12           C  
ATOM   6761  N   ARG C 465      -1.664  89.863 120.899  1.00 14.49           N  
ATOM   6762  CA  ARG C 465      -1.747  88.682 120.057  1.00 14.37           C  
ATOM   6763  C   ARG C 465      -3.136  88.045 120.077  1.00 15.21           C  
ATOM   6764  O   ARG C 465      -3.388  87.093 119.314  1.00 14.71           O  
ATOM   6765  CB  ARG C 465      -0.661  87.658 120.417  1.00 14.65           C  
ATOM   6766  CG  ARG C 465       0.830  88.036 120.077  1.00 14.19           C  
ATOM   6767  CD  ARG C 465       1.174  88.416 118.606  1.00 15.09           C  
ATOM   6768  NE  ARG C 465       2.133  89.528 118.635  1.00 17.13           N  
ATOM   6769  CZ  ARG C 465       3.411  89.434 118.282  1.00 19.30           C  
ATOM   6770  NH1 ARG C 465       3.901  88.298 117.783  1.00 20.18           N  
ATOM   6771  NH2 ARG C 465       4.211  90.478 118.416  1.00 17.68           N  
ATOM   6772  N   ASN C 466      -4.038  88.546 120.932  1.00 15.63           N  
ATOM   6773  CA  ASN C 466      -5.452  88.148 120.843  1.00 16.78           C  
ATOM   6774  C   ASN C 466      -6.393  89.341 120.991  1.00 16.86           C  
ATOM   6775  O   ASN C 466      -5.979  90.371 121.498  1.00 17.80           O  
ATOM   6776  CB  ASN C 466      -5.815  86.912 121.714  1.00 16.74           C  
ATOM   6777  CG  ASN C 466      -5.878  87.214 123.200  1.00 19.53           C  
ATOM   6778  OD1 ASN C 466      -5.128  86.647 123.999  1.00 20.09           O  
ATOM   6779  ND2 ASN C 466      -6.780  88.105 123.582  1.00 21.64           N  
ATOM   6780  N   PRO C 467      -7.620  89.242 120.481  1.00 16.82           N  
ATOM   6781  CA  PRO C 467      -8.570  90.358 120.553  1.00 17.07           C  
ATOM   6782  C   PRO C 467      -9.112  90.678 121.956  1.00 17.01           C  
ATOM   6783  O   PRO C 467      -9.809  91.697 122.108  1.00 17.75           O  
ATOM   6784  CB  PRO C 467      -9.710  89.922 119.618  1.00 16.97           C  
ATOM   6785  CG  PRO C 467      -9.628  88.446 119.567  1.00 16.97           C  
ATOM   6786  CD  PRO C 467      -8.175  88.097 119.744  1.00 16.98           C  
ATOM   6787  N   HIS C 468      -8.824  89.830 122.943  1.00 16.32           N  
ATOM   6788  CA  HIS C 468      -9.232  90.092 124.326  1.00 15.11           C  
ATOM   6789  C   HIS C 468      -8.239  91.048 124.988  1.00 14.45           C  
ATOM   6790  O   HIS C 468      -8.336  91.322 126.179  1.00 14.72           O  
ATOM   6791  CB  HIS C 468      -9.348  88.790 125.141  1.00 14.40           C  
ATOM   6792  CG  HIS C 468     -10.564  87.988 124.826  1.00 15.22           C  
ATOM   6793  ND1 HIS C 468     -11.825  88.359 125.241  1.00 15.96           N  
ATOM   6794  CD2 HIS C 468     -10.719  86.838 124.126  1.00 15.22           C  
ATOM   6795  CE1 HIS C 468     -12.707  87.479 124.801  1.00 16.37           C  
ATOM   6796  NE2 HIS C 468     -12.062  86.545 124.125  1.00 16.62           N  
ATOM   6797  N   GLN C 469      -7.273  91.547 124.234  1.00 13.46           N  
ATOM   6798  CA  GLN C 469      -6.234  92.378 124.857  1.00 12.33           C  
ATOM   6799  C   GLN C 469      -6.393  93.862 124.552  1.00 12.12           C  
ATOM   6800  O   GLN C 469      -6.899  94.247 123.517  1.00 12.44           O  
ATOM   6801  CB  GLN C 469      -4.859  91.931 124.415  1.00 11.86           C  
ATOM   6802  CG  GLN C 469      -4.512  90.539 124.747  1.00 12.28           C  
ATOM   6803  CD  GLN C 469      -3.130  90.213 124.276  1.00 14.68           C  
ATOM   6804  OE1 GLN C 469      -2.951  89.852 123.113  1.00 15.29           O  
ATOM   6805  NE2 GLN C 469      -2.132  90.391 125.146  1.00 14.95           N  
ATOM   6806  N   ALA C 470      -5.940  94.708 125.449  1.00 12.41           N  
ATOM   6807  CA  ALA C 470      -6.016  96.136 125.210  1.00 13.05           C  
ATOM   6808  C   ALA C 470      -5.150  96.840 126.202  1.00 13.49           C  
ATOM   6809  O   ALA C 470      -4.571  96.225 127.113  1.00 12.62           O  
ATOM   6810  CB  ALA C 470      -7.482  96.676 125.300  1.00 12.15           C  
ATOM   6811  N   LEU C 471      -5.072  98.153 126.006  1.00 14.45           N  
ATOM   6812  CA  LEU C 471      -4.331  98.997 126.905  1.00 15.10           C  
ATOM   6813  C   LEU C 471      -5.319  99.822 127.698  1.00 15.99           C  
ATOM   6814  O   LEU C 471      -6.202 100.517 127.139  1.00 16.17           O  
ATOM   6815  CB  LEU C 471      -3.370  99.867 126.124  1.00 15.49           C  
ATOM   6816  CG  LEU C 471      -2.320 100.713 126.838  1.00 14.71           C  
ATOM   6817  CD1 LEU C 471      -2.737 102.140 126.754  1.00 10.70           C  
ATOM   6818  CD2 LEU C 471      -2.055 100.250 128.270  1.00 15.29           C  
ATOM   6819  N   LEU C 472      -5.198  99.684 129.014  1.00 16.02           N  
ATOM   6820  CA  LEU C 472      -6.090 100.343 129.936  1.00 15.82           C  
ATOM   6821  C   LEU C 472      -5.231 101.393 130.605  1.00 16.03           C  
ATOM   6822  O   LEU C 472      -4.098 101.103 131.023  1.00 15.89           O  
ATOM   6823  CB  LEU C 472      -6.613  99.331 130.926  1.00 15.77           C  
ATOM   6824  CG  LEU C 472      -7.422  98.195 130.311  1.00 15.21           C  
ATOM   6825  CD1 LEU C 472      -7.911  97.304 131.420  1.00 15.18           C  
ATOM   6826  CD2 LEU C 472      -8.566  98.705 129.501  1.00 14.16           C  
ATOM   6827  N   HIS C 473      -5.742 102.620 130.666  1.00 15.77           N  
ATOM   6828  CA  HIS C 473      -4.875 103.759 130.916  1.00 16.06           C  
ATOM   6829  C   HIS C 473      -5.647 104.959 131.408  1.00 15.83           C  
ATOM   6830  O   HIS C 473      -6.593 105.423 130.769  1.00 15.86           O  
ATOM   6831  CB  HIS C 473      -4.097 104.125 129.637  1.00 15.93           C  
ATOM   6832  CG  HIS C 473      -4.980 104.634 128.541  1.00 16.65           C  
ATOM   6833  ND1 HIS C 473      -5.547 105.891 128.570  1.00 16.72           N  
ATOM   6834  CD2 HIS C 473      -5.439 104.037 127.419  1.00 14.96           C  
ATOM   6835  CE1 HIS C 473      -6.301 106.053 127.498  1.00 18.29           C  
ATOM   6836  NE2 HIS C 473      -6.245 104.945 126.779  1.00 18.00           N  
ATOM   6837  N   THR C 474      -5.206 105.478 132.543  1.00 16.21           N  
ATOM   6838  CA  THR C 474      -5.791 106.691 133.130  1.00 16.25           C  
ATOM   6839  C   THR C 474      -4.755 107.392 134.033  1.00 16.08           C  
ATOM   6840  O   THR C 474      -3.691 106.805 134.312  1.00 16.53           O  
ATOM   6841  CB  THR C 474      -7.166 106.352 133.806  1.00 16.21           C  
ATOM   6842  OG1 THR C 474      -7.824 107.548 134.211  1.00 16.82           O  
ATOM   6843  CG2 THR C 474      -7.036 105.496 135.086  1.00 15.12           C  
ATOM   6844  N   ALA C 475      -5.007 108.648 134.409  1.00 15.78           N  
ATOM   6845  CA  ALA C 475      -4.091 109.415 135.284  1.00 15.38           C  
ATOM   6846  C   ALA C 475      -2.576 109.348 134.953  1.00 15.76           C  
ATOM   6847  O   ALA C 475      -1.732 109.453 135.845  1.00 16.19           O  
ATOM   6848  CB  ALA C 475      -4.333 109.049 136.761  1.00 14.93           C  
ATOM   6849  N   ASN C 476      -2.213 109.156 133.689  1.00 15.81           N  
ATOM   6850  CA  ASN C 476      -0.822 109.347 133.300  1.00 16.25           C  
ATOM   6851  C   ASN C 476      -0.747 110.749 132.753  1.00 16.34           C  
ATOM   6852  O   ASN C 476      -1.792 111.380 132.622  1.00 17.49           O  
ATOM   6853  CB  ASN C 476      -0.387 108.349 132.246  1.00 16.04           C  
ATOM   6854  CG  ASN C 476      -0.631 106.910 132.664  1.00 18.80           C  
ATOM   6855  OD1 ASN C 476      -1.020 106.078 131.839  1.00 19.23           O  
ATOM   6856  ND2 ASN C 476      -0.393 106.602 133.939  1.00 22.01           N  
ATOM   6857  N   ARG C 477       0.455 111.240 132.429  1.00 15.81           N  
ATOM   6858  CA  ARG C 477       0.609 112.601 131.946  1.00 14.71           C  
ATOM   6859  C   ARG C 477      -0.262 112.888 130.741  1.00 15.39           C  
ATOM   6860  O   ARG C 477      -0.156 112.203 129.742  1.00 14.52           O  
ATOM   6861  CB  ARG C 477       2.045 112.903 131.611  1.00 14.22           C  
ATOM   6862  CG  ARG C 477       2.446 114.150 132.223  1.00 11.65           C  
ATOM   6863  CD  ARG C 477       3.686 114.738 131.684  1.00 10.12           C  
ATOM   6864  NE  ARG C 477       3.725 116.111 132.169  1.00  7.56           N  
ATOM   6865  CZ  ARG C 477       4.550 117.057 131.795  1.00  2.00           C  
ATOM   6866  NH1 ARG C 477       5.512 116.860 130.929  1.00  2.00           N  
ATOM   6867  NH2 ARG C 477       4.396 118.220 132.334  1.00  2.20           N  
ATOM   6868  N   PRO C 478      -1.137 113.896 130.875  1.00 16.77           N  
ATOM   6869  CA  PRO C 478      -2.101 114.273 129.834  1.00 17.78           C  
ATOM   6870  C   PRO C 478      -1.388 114.584 128.542  1.00 19.02           C  
ATOM   6871  O   PRO C 478      -0.402 115.310 128.573  1.00 19.06           O  
ATOM   6872  CB  PRO C 478      -2.712 115.564 130.385  1.00 17.76           C  
ATOM   6873  CG  PRO C 478      -2.533 115.484 131.843  1.00 16.96           C  
ATOM   6874  CD  PRO C 478      -1.268 114.758 132.071  1.00 16.59           C  
ATOM   6875  N   GLU C 479      -1.901 114.064 127.433  1.00 20.55           N  
ATOM   6876  CA  GLU C 479      -1.168 114.029 126.170  1.00 22.23           C  
ATOM   6877  C   GLU C 479      -0.913 115.403 125.586  1.00 21.99           C  
ATOM   6878  O   GLU C 479       0.173 115.661 125.087  1.00 22.62           O  
ATOM   6879  CB  GLU C 479      -1.877 113.121 125.146  1.00 23.04           C  
ATOM   6880  CG  GLU C 479      -1.148 112.979 123.813  1.00 26.06           C  
ATOM   6881  CD  GLU C 479      -1.990 113.418 122.608  1.00 30.36           C  
ATOM   6882  OE1 GLU C 479      -2.923 114.258 122.751  1.00 30.91           O  
ATOM   6883  OE2 GLU C 479      -1.712 112.913 121.495  1.00 32.19           O  
ATOM   6884  N   ASP C 480      -1.901 116.287 125.637  1.00 22.32           N  
ATOM   6885  CA  ASP C 480      -1.682 117.665 125.166  1.00 22.34           C  
ATOM   6886  C   ASP C 480      -0.532 118.347 125.923  1.00 21.88           C  
ATOM   6887  O   ASP C 480       0.138 119.200 125.384  1.00 21.96           O  
ATOM   6888  CB  ASP C 480      -2.971 118.508 125.221  1.00 22.28           C  
ATOM   6889  CG  ASP C 480      -3.775 118.290 126.505  1.00 23.55           C  
ATOM   6890  OD1 ASP C 480      -4.026 117.105 126.866  1.00 24.89           O  
ATOM   6891  OD2 ASP C 480      -4.215 119.242 127.202  1.00 22.93           O  
ATOM   6892  N   GLU C 481      -0.315 117.937 127.168  1.00 22.06           N  
ATOM   6893  CA  GLU C 481       0.704 118.490 128.059  1.00 22.06           C  
ATOM   6894  C   GLU C 481       2.072 118.016 127.657  1.00 22.51           C  
ATOM   6895  O   GLU C 481       3.057 118.760 127.755  1.00 22.63           O  
ATOM   6896  CB  GLU C 481       0.469 117.997 129.473  1.00 21.85           C  
ATOM   6897  CG  GLU C 481      -0.386 118.897 130.314  1.00 22.22           C  
ATOM   6898  CD  GLU C 481       0.434 119.537 131.388  1.00 23.82           C  
ATOM   6899  OE1 GLU C 481       1.033 118.772 132.183  1.00 24.09           O  
ATOM   6900  OE2 GLU C 481       0.505 120.791 131.407  1.00 24.25           O  
ATOM   6901  N   CYS C 482       2.128 116.751 127.252  1.00 22.76           N  
ATOM   6902  CA  CYS C 482       3.327 116.163 126.668  1.00 23.37           C  
ATOM   6903  C   CYS C 482       3.724 116.925 125.402  1.00 23.94           C  
ATOM   6904  O   CYS C 482       4.880 117.357 125.279  1.00 23.82           O  
ATOM   6905  CB  CYS C 482       3.112 114.670 126.395  1.00 22.83           C  
ATOM   6906  SG  CYS C 482       3.039 113.699 127.931  1.00 23.74           S  
ATOM   6907  N   VAL C 483       2.760 117.124 124.492  1.00 24.72           N  
ATOM   6908  CA  VAL C 483       2.995 117.926 123.285  1.00 25.50           C  
ATOM   6909  C   VAL C 483       3.230 119.415 123.609  1.00 25.63           C  
ATOM   6910  O   VAL C 483       4.033 120.079 122.944  1.00 25.92           O  
ATOM   6911  CB  VAL C 483       1.909 117.699 122.156  1.00 25.86           C  
ATOM   6912  CG1 VAL C 483       0.630 118.558 122.367  1.00 26.08           C  
ATOM   6913  CG2 VAL C 483       2.513 117.979 120.755  1.00 26.25           C  
ATOM   6914  N   GLY C 484       2.561 119.922 124.644  1.00 25.68           N  
ATOM   6915  CA  GLY C 484       2.716 121.307 125.076  1.00 26.03           C  
ATOM   6916  C   GLY C 484       4.122 121.620 125.563  1.00 26.08           C  
ATOM   6917  O   GLY C 484       4.580 122.763 125.468  1.00 25.90           O  
ATOM   6918  N   GLU C 485       4.797 120.594 126.087  1.00 26.19           N  
ATOM   6919  CA  GLU C 485       6.204 120.691 126.456  1.00 26.34           C  
ATOM   6920  C   GLU C 485       7.088 120.282 125.265  1.00 25.93           C  
ATOM   6921  O   GLU C 485       8.312 120.422 125.311  1.00 26.13           O  
ATOM   6922  CB  GLU C 485       6.497 119.839 127.701  1.00 26.55           C  
ATOM   6923  CG  GLU C 485       7.745 120.253 128.493  1.00 27.37           C  
ATOM   6924  CD  GLU C 485       8.391 119.080 129.240  1.00 28.44           C  
ATOM   6925  OE1 GLU C 485       7.771 118.564 130.211  1.00 28.78           O  
ATOM   6926  OE2 GLU C 485       9.514 118.659 128.859  1.00 27.32           O  
ATOM   6927  N   GLY C 486       6.457 119.793 124.197  1.00 25.26           N  
ATOM   6928  CA  GLY C 486       7.161 119.391 122.986  1.00 24.22           C  
ATOM   6929  C   GLY C 486       7.812 118.018 123.067  1.00 23.39           C  
ATOM   6930  O   GLY C 486       8.949 117.847 122.605  1.00 23.44           O  
ATOM   6931  N   LEU C 487       7.090 117.046 123.640  1.00 22.43           N  
ATOM   6932  CA  LEU C 487       7.593 115.679 123.848  1.00 21.08           C  
ATOM   6933  C   LEU C 487       6.949 114.624 122.937  1.00 21.03           C  
ATOM   6934  O   LEU C 487       6.247 113.735 123.418  1.00 21.15           O  
ATOM   6935  CB  LEU C 487       7.412 115.255 125.312  1.00 20.58           C  
ATOM   6936  CG  LEU C 487       8.389 115.644 126.425  1.00 19.19           C  
ATOM   6937  CD1 LEU C 487       8.172 114.765 127.641  1.00 18.37           C  
ATOM   6938  CD2 LEU C 487       9.827 115.549 125.983  1.00 18.91           C  
ATOM   6939  N   ALA C 488       7.207 114.714 121.630  1.00 20.88           N  
ATOM   6940  CA  ALA C 488       6.785 113.687 120.651  1.00 20.74           C  
ATOM   6941  C   ALA C 488       7.857 112.602 120.346  1.00 20.11           C  
ATOM   6942  O   ALA C 488       8.946 112.592 120.924  1.00 19.57           O  
ATOM   6943  CB  ALA C 488       6.352 114.369 119.341  1.00 21.15           C  
ATOM   6944  N   CYS C 489       7.539 111.698 119.427  1.00 19.32           N  
ATOM   6945  CA  CYS C 489       8.558 110.831 118.866  1.00 19.35           C  
ATOM   6946  C   CYS C 489       9.493 111.614 117.990  1.00 19.16           C  
ATOM   6947  O   CYS C 489       9.106 112.635 117.438  1.00 19.16           O  
ATOM   6948  CB  CYS C 489       7.951 109.725 118.039  1.00 18.43           C  
ATOM   6949  SG  CYS C 489       7.217 108.529 119.126  1.00 21.30           S  
ATOM   6950  N   HIS C 490      10.716 111.108 117.859  1.00 19.35           N  
ATOM   6951  CA  HIS C 490      11.700 111.670 116.960  1.00 19.89           C  
ATOM   6952  C   HIS C 490      11.206 111.591 115.518  1.00 19.71           C  
ATOM   6953  O   HIS C 490      10.343 110.785 115.218  1.00 19.64           O  
ATOM   6954  CB  HIS C 490      13.027 110.929 117.129  1.00 19.86           C  
ATOM   6955  CG  HIS C 490      14.205 111.708 116.641  1.00 21.36           C  
ATOM   6956  ND1 HIS C 490      14.812 111.459 115.428  1.00 22.27           N  
ATOM   6957  CD2 HIS C 490      14.864 112.758 117.184  1.00 21.54           C  
ATOM   6958  CE1 HIS C 490      15.809 112.307 115.257  1.00 22.42           C  
ATOM   6959  NE2 HIS C 490      15.860 113.108 116.304  1.00 22.55           N  
ATOM   6960  N   GLN C 491      11.745 112.447 114.648  1.00 20.57           N  
ATOM   6961  CA  GLN C 491      11.483 112.423 113.193  1.00 21.15           C  
ATOM   6962  C   GLN C 491      11.728 111.053 112.577  1.00 20.24           C  
ATOM   6963  O   GLN C 491      10.897 110.526 111.830  1.00 20.08           O  
ATOM   6964  CB  GLN C 491      12.423 113.396 112.446  1.00 21.97           C  
ATOM   6965  CG  GLN C 491      12.109 114.885 112.563  1.00 26.32           C  
ATOM   6966  CD  GLN C 491      10.711 115.266 112.068  1.00 31.86           C  
ATOM   6967  OE1 GLN C 491       9.772 114.451 112.125  1.00 35.26           O  
ATOM   6968  NE2 GLN C 491      10.565 116.513 111.603  1.00 32.62           N  
ATOM   6969  N   LEU C 492      12.904 110.514 112.877  1.00 19.08           N  
ATOM   6970  CA  LEU C 492      13.407 109.292 112.263  1.00 18.70           C  
ATOM   6971  C   LEU C 492      12.622 108.018 112.603  1.00 18.15           C  
ATOM   6972  O   LEU C 492      12.972 106.943 112.142  1.00 17.69           O  
ATOM   6973  CB  LEU C 492      14.876 109.109 112.664  1.00 18.53           C  
ATOM   6974  CG  LEU C 492      15.941 109.628 111.693  1.00 19.88           C  
ATOM   6975  CD1 LEU C 492      15.340 110.010 110.331  1.00 18.28           C  
ATOM   6976  CD2 LEU C 492      16.735 110.799 112.309  1.00 18.95           C  
ATOM   6977  N   CYS C 493      11.579 108.133 113.419  1.00 17.44           N  
ATOM   6978  CA  CYS C 493      10.809 106.968 113.823  1.00 17.37           C  
ATOM   6979  C   CYS C 493       9.684 106.671 112.837  1.00 16.91           C  
ATOM   6980  O   CYS C 493       8.837 107.528 112.607  1.00 17.44           O  
ATOM   6981  CB  CYS C 493      10.213 107.209 115.213  1.00 17.64           C  
ATOM   6982  SG  CYS C 493      11.377 107.238 116.614  1.00 18.52           S  
ATOM   6983  N   ALA C 494       9.642 105.465 112.277  1.00 15.99           N  
ATOM   6984  CA  ALA C 494       8.537 105.099 111.385  1.00 15.54           C  
ATOM   6985  C   ALA C 494       7.174 105.267 112.051  1.00 15.42           C  
ATOM   6986  O   ALA C 494       6.991 104.853 113.202  1.00 16.12           O  
ATOM   6987  CB  ALA C 494       8.702 103.686 110.886  1.00 15.38           C  
ATOM   6988  N   ARG C 495       6.234 105.895 111.340  1.00 14.83           N  
ATOM   6989  CA  ARG C 495       4.811 105.960 111.747  1.00 14.14           C  
ATOM   6990  C   ARG C 495       4.512 106.617 113.105  1.00 12.85           C  
ATOM   6991  O   ARG C 495       3.489 106.328 113.732  1.00 13.04           O  
ATOM   6992  CB  ARG C 495       4.175 104.557 111.701  1.00 14.80           C  
ATOM   6993  CG  ARG C 495       4.483 103.737 110.440  1.00 17.56           C  
ATOM   6994  CD  ARG C 495       3.323 103.639 109.465  1.00 23.45           C  
ATOM   6995  NE  ARG C 495       3.765 103.684 108.063  1.00 27.39           N  
ATOM   6996  CZ  ARG C 495       2.978 103.998 107.024  1.00 28.44           C  
ATOM   6997  NH1 ARG C 495       1.692 104.311 107.208  1.00 26.65           N  
ATOM   6998  NH2 ARG C 495       3.486 104.000 105.793  1.00 28.64           N  
ATOM   6999  N   GLY C 496       5.397 107.495 113.562  1.00 11.76           N  
ATOM   7000  CA  GLY C 496       5.254 108.149 114.861  1.00 10.24           C  
ATOM   7001  C   GLY C 496       5.176 107.249 116.100  1.00  9.39           C  
ATOM   7002  O   GLY C 496       4.539 107.600 117.071  1.00  9.68           O  
ATOM   7003  N   HIS C 497       5.825 106.093 116.081  1.00  8.43           N  
ATOM   7004  CA  HIS C 497       5.675 105.115 117.153  1.00  7.53           C  
ATOM   7005  C   HIS C 497       6.961 104.998 117.934  1.00  6.64           C  
ATOM   7006  O   HIS C 497       7.983 104.645 117.353  1.00  6.63           O  
ATOM   7007  CB  HIS C 497       5.367 103.749 116.546  1.00  7.66           C  
ATOM   7008  CG  HIS C 497       3.998 103.636 115.944  1.00  9.20           C  
ATOM   7009  ND1 HIS C 497       2.876 104.210 116.513  1.00  9.50           N  
ATOM   7010  CD2 HIS C 497       3.570 102.995 114.831  1.00  9.09           C  
ATOM   7011  CE1 HIS C 497       1.818 103.926 115.779  1.00  9.39           C  
ATOM   7012  NE2 HIS C 497       2.213 103.195 114.751  1.00 10.80           N  
ATOM   7013  N   CYS C 498       6.935 105.263 119.238  1.00  5.56           N  
ATOM   7014  CA  CYS C 498       8.148 105.091 120.041  1.00  5.40           C  
ATOM   7015  C   CYS C 498       7.956 104.812 121.521  1.00  3.92           C  
ATOM   7016  O   CYS C 498       6.887 104.984 122.054  1.00  3.51           O  
ATOM   7017  CB  CYS C 498       9.085 106.286 119.880  1.00  6.25           C  
ATOM   7018  SG  CYS C 498       8.411 107.779 120.596  1.00 10.19           S  
ATOM   7019  N   TRP C 499       9.030 104.416 122.186  1.00  3.31           N  
ATOM   7020  CA  TRP C 499       8.957 104.064 123.576  1.00  2.72           C  
ATOM   7021  C   TRP C 499       9.400 105.142 124.533  1.00  3.28           C  
ATOM   7022  O   TRP C 499       9.371 104.932 125.754  1.00  2.89           O  
ATOM   7023  CB  TRP C 499       9.763 102.819 123.816  1.00  3.21           C  
ATOM   7024  CG  TRP C 499       9.189 101.631 123.206  1.00  2.00           C  
ATOM   7025  CD1 TRP C 499       9.475 101.136 121.983  1.00  2.00           C  
ATOM   7026  CD2 TRP C 499       8.223 100.758 123.785  1.00  2.00           C  
ATOM   7027  NE1 TRP C 499       8.744  99.995 121.755  1.00  2.27           N  
ATOM   7028  CE2 TRP C 499       7.956  99.750 122.847  1.00  2.00           C  
ATOM   7029  CE3 TRP C 499       7.537 100.732 125.003  1.00  3.01           C  
ATOM   7030  CZ2 TRP C 499       7.060  98.727 123.090  1.00  2.00           C  
ATOM   7031  CZ3 TRP C 499       6.641  99.709 125.242  1.00  2.00           C  
ATOM   7032  CH2 TRP C 499       6.417  98.725 124.295  1.00  2.00           C  
ATOM   7033  N   GLY C 500       9.745 106.315 123.995  1.00  4.17           N  
ATOM   7034  CA  GLY C 500      10.332 107.409 124.768  1.00  5.30           C  
ATOM   7035  C   GLY C 500      10.962 108.421 123.818  1.00  6.24           C  
ATOM   7036  O   GLY C 500      10.836 108.231 122.627  1.00  6.76           O  
ATOM   7037  N   PRO C 501      11.612 109.483 124.311  1.00  6.83           N  
ATOM   7038  CA  PRO C 501      12.151 110.545 123.447  1.00  7.04           C  
ATOM   7039  C   PRO C 501      13.401 110.157 122.663  1.00  7.93           C  
ATOM   7040  O   PRO C 501      14.174 109.304 123.092  1.00  8.72           O  
ATOM   7041  CB  PRO C 501      12.507 111.632 124.438  1.00  7.06           C  
ATOM   7042  CG  PRO C 501      12.774 110.929 125.734  1.00  6.78           C  
ATOM   7043  CD  PRO C 501      11.869 109.756 125.739  1.00  7.17           C  
ATOM   7044  N   GLY C 502      13.593 110.738 121.493  1.00  8.00           N  
ATOM   7045  CA  GLY C 502      14.887 110.614 120.856  1.00  8.97           C  
ATOM   7046  C   GLY C 502      15.157 109.433 119.941  1.00 10.07           C  
ATOM   7047  O   GLY C 502      14.414 108.437 119.892  1.00 10.27           O  
ATOM   7048  N   PRO C 503      16.256 109.539 119.206  1.00 10.48           N  
ATOM   7049  CA  PRO C 503      16.505 108.627 118.086  1.00 10.79           C  
ATOM   7050  C   PRO C 503      16.877 107.206 118.471  1.00 11.08           C  
ATOM   7051  O   PRO C 503      17.161 106.449 117.564  1.00 11.61           O  
ATOM   7052  CB  PRO C 503      17.655 109.313 117.350  1.00 10.79           C  
ATOM   7053  CG  PRO C 503      18.421 110.026 118.479  1.00 11.35           C  
ATOM   7054  CD  PRO C 503      17.325 110.557 119.360  1.00 10.11           C  
ATOM   7055  N   THR C 504      16.891 106.851 119.757  1.00 11.92           N  
ATOM   7056  CA  THR C 504      17.205 105.474 120.206  1.00 12.34           C  
ATOM   7057  C   THR C 504      15.977 104.719 120.662  1.00 12.58           C  
ATOM   7058  O   THR C 504      16.079 103.535 120.996  1.00 13.58           O  
ATOM   7059  CB  THR C 504      18.149 105.459 121.430  1.00 12.92           C  
ATOM   7060  OG1 THR C 504      17.492 106.109 122.537  1.00 14.13           O  
ATOM   7061  CG2 THR C 504      19.466 106.285 121.185  1.00 12.73           C  
ATOM   7062  N   GLN C 505      14.830 105.398 120.708  1.00 12.18           N  
ATOM   7063  CA  GLN C 505      13.595 104.830 121.248  1.00 11.63           C  
ATOM   7064  C   GLN C 505      12.520 104.467 120.230  1.00 11.98           C  
ATOM   7065  O   GLN C 505      11.402 104.126 120.641  1.00 12.39           O  
ATOM   7066  CB  GLN C 505      12.956 105.787 122.256  1.00 11.10           C  
ATOM   7067  CG  GLN C 505      13.822 106.132 123.389  1.00  9.61           C  
ATOM   7068  CD  GLN C 505      14.035 104.999 124.349  1.00  9.29           C  
ATOM   7069  OE1 GLN C 505      13.212 104.082 124.463  1.00 11.01           O  
ATOM   7070  NE2 GLN C 505      15.141 105.057 125.056  1.00  9.79           N  
ATOM   7071  N   CYS C 506      12.823 104.568 118.937  1.00 11.70           N  
ATOM   7072  CA  CYS C 506      11.866 104.229 117.897  1.00 12.75           C  
ATOM   7073  C   CYS C 506      11.411 102.802 117.986  1.00 13.70           C  
ATOM   7074  O   CYS C 506      12.183 101.934 118.415  1.00 14.30           O  
ATOM   7075  CB  CYS C 506      12.513 104.391 116.547  1.00 12.68           C  
ATOM   7076  SG  CYS C 506      13.033 106.056 116.379  1.00 13.41           S  
ATOM   7077  N   VAL C 507      10.178 102.545 117.555  1.00 14.36           N  
ATOM   7078  CA  VAL C 507       9.706 101.176 117.456  1.00 15.53           C  
ATOM   7079  C   VAL C 507      10.443 100.538 116.288  1.00 17.24           C  
ATOM   7080  O   VAL C 507      11.305  99.689 116.482  1.00 17.07           O  
ATOM   7081  CB  VAL C 507       8.196 101.137 117.269  1.00 14.97           C  
ATOM   7082  CG1 VAL C 507       7.728  99.759 116.789  1.00 13.42           C  
ATOM   7083  CG2 VAL C 507       7.539 101.527 118.568  1.00 14.46           C  
ATOM   7084  N   ASN C 508      10.100 100.974 115.078  1.00 19.44           N  
ATOM   7085  CA  ASN C 508      10.867 100.673 113.879  1.00 21.04           C  
ATOM   7086  C   ASN C 508      11.535 101.970 113.411  1.00 20.89           C  
ATOM   7087  O   ASN C 508      10.914 103.036 113.343  1.00 21.35           O  
ATOM   7088  CB  ASN C 508       9.969 100.062 112.792  1.00 21.95           C  
ATOM   7089  CG  ASN C 508       9.925  98.508 112.859  1.00 26.08           C  
ATOM   7090  OD1 ASN C 508      10.931  97.825 112.581  1.00 27.39           O  
ATOM   7091  ND2 ASN C 508       8.757  97.953 113.239  1.00 28.91           N  
ATOM   7092  N   CYS C 509      12.827 101.883 113.148  1.00 20.67           N  
ATOM   7093  CA  CYS C 509      13.586 102.993 112.593  1.00 19.82           C  
ATOM   7094  C   CYS C 509      13.159 103.197 111.140  1.00 18.21           C  
ATOM   7095  O   CYS C 509      12.898 102.242 110.413  1.00 17.46           O  
ATOM   7096  CB  CYS C 509      15.053 102.653 112.700  1.00 20.46           C  
ATOM   7097  SG  CYS C 509      16.133 103.803 111.905  1.00 25.41           S  
ATOM   7098  N   SER C 510      13.035 104.450 110.729  1.00 16.60           N  
ATOM   7099  CA  SER C 510      12.416 104.740 109.443  1.00 15.23           C  
ATOM   7100  C   SER C 510      13.460 104.796 108.378  1.00 13.99           C  
ATOM   7101  O   SER C 510      13.166 104.636 107.225  1.00 13.72           O  
ATOM   7102  CB  SER C 510      11.624 106.043 109.477  1.00 14.91           C  
ATOM   7103  OG  SER C 510      12.507 107.141 109.475  1.00 16.70           O  
ATOM   7104  N   GLN C 511      14.691 105.023 108.788  1.00 13.79           N  
ATOM   7105  CA  GLN C 511      15.820 105.057 107.875  1.00 13.94           C  
ATOM   7106  C   GLN C 511      16.817 103.957 108.206  1.00 13.25           C  
ATOM   7107  O   GLN C 511      16.569 102.781 107.914  1.00 14.07           O  
ATOM   7108  CB  GLN C 511      16.496 106.414 107.961  1.00 14.12           C  
ATOM   7109  CG  GLN C 511      15.525 107.531 107.764  1.00 17.02           C  
ATOM   7110  CD  GLN C 511      15.196 107.747 106.301  1.00 18.71           C  
ATOM   7111  OE1 GLN C 511      15.976 107.378 105.415  1.00 19.07           O  
ATOM   7112  NE2 GLN C 511      14.052 108.349 106.048  1.00 17.24           N  
ATOM   7113  N   PHE C 512      17.923 104.335 108.837  1.00 12.51           N  
ATOM   7114  CA  PHE C 512      18.997 103.420 109.115  1.00 12.44           C  
ATOM   7115  C   PHE C 512      19.374 103.468 110.571  1.00 13.17           C  
ATOM   7116  O   PHE C 512      19.083 104.451 111.266  1.00 14.24           O  
ATOM   7117  CB  PHE C 512      20.172 103.724 108.216  1.00 12.28           C  
ATOM   7118  CG  PHE C 512      19.835 103.674 106.752  1.00 12.92           C  
ATOM   7119  CD1 PHE C 512      19.401 104.816 106.081  1.00 13.04           C  
ATOM   7120  CD2 PHE C 512      19.960 102.488 106.034  1.00 13.40           C  
ATOM   7121  CE1 PHE C 512      19.093 104.780 104.719  1.00 12.34           C  
ATOM   7122  CE2 PHE C 512      19.638 102.435 104.662  1.00 13.27           C  
ATOM   7123  CZ  PHE C 512      19.201 103.581 104.009  1.00 12.08           C  
ATOM   7124  N   LEU C 513      19.978 102.397 111.055  1.00 13.31           N  
ATOM   7125  CA  LEU C 513      20.389 102.348 112.432  1.00 14.58           C  
ATOM   7126  C   LEU C 513      21.875 102.241 112.471  1.00 15.08           C  
ATOM   7127  O   LEU C 513      22.457 101.433 111.780  1.00 16.18           O  
ATOM   7128  CB  LEU C 513      19.819 101.135 113.134  1.00 15.43           C  
ATOM   7129  CG  LEU C 513      18.388 101.172 113.680  1.00 17.49           C  
ATOM   7130  CD1 LEU C 513      17.722  99.805 113.465  1.00 15.58           C  
ATOM   7131  CD2 LEU C 513      18.286 101.639 115.153  1.00 16.22           C  
ATOM   7132  N   ARG C 514      22.497 103.095 113.247  1.00 15.86           N  
ATOM   7133  CA  ARG C 514      23.869 102.895 113.567  1.00 16.70           C  
ATOM   7134  C   ARG C 514      23.879 102.594 115.062  1.00 17.44           C  
ATOM   7135  O   ARG C 514      23.429 103.411 115.878  1.00 16.88           O  
ATOM   7136  CB  ARG C 514      24.725 104.102 113.212  1.00 16.06           C  
ATOM   7137  CG  ARG C 514      26.203 103.894 113.533  1.00 15.00           C  
ATOM   7138  CD  ARG C 514      27.102 104.724 112.661  1.00 15.81           C  
ATOM   7139  NE  ARG C 514      26.587 106.077 112.672  1.00 19.22           N  
ATOM   7140  CZ  ARG C 514      26.224 106.766 111.618  1.00 17.82           C  
ATOM   7141  NH1 ARG C 514      26.364 106.263 110.397  1.00 16.48           N  
ATOM   7142  NH2 ARG C 514      25.748 107.991 111.801  1.00 17.80           N  
ATOM   7143  N   GLY C 515      24.360 101.401 115.402  1.00 17.97           N  
ATOM   7144  CA  GLY C 515      24.231 100.916 116.755  1.00 19.69           C  
ATOM   7145  C   GLY C 515      22.744 100.863 117.064  1.00 21.31           C  
ATOM   7146  O   GLY C 515      21.987 100.145 116.382  1.00 21.61           O  
ATOM   7147  N   GLN C 516      22.325 101.649 118.059  1.00 21.75           N  
ATOM   7148  CA  GLN C 516      20.915 101.748 118.450  1.00 22.41           C  
ATOM   7149  C   GLN C 516      20.384 103.185 118.228  1.00 22.06           C  
ATOM   7150  O   GLN C 516      19.409 103.628 118.847  1.00 21.78           O  
ATOM   7151  CB  GLN C 516      20.749 101.355 119.915  1.00 22.52           C  
ATOM   7152  CG  GLN C 516      21.483 100.100 120.300  1.00 25.81           C  
ATOM   7153  CD  GLN C 516      20.732  98.853 119.877  1.00 30.23           C  
ATOM   7154  OE1 GLN C 516      19.559  98.677 120.241  1.00 31.76           O  
ATOM   7155  NE2 GLN C 516      21.397  97.984 119.108  1.00 29.60           N  
ATOM   7156  N   GLU C 517      21.039 103.925 117.358  1.00 21.29           N  
ATOM   7157  CA  GLU C 517      20.587 105.266 117.104  1.00 21.26           C  
ATOM   7158  C   GLU C 517      20.018 105.221 115.720  1.00 21.16           C  
ATOM   7159  O   GLU C 517      20.683 104.769 114.766  1.00 20.44           O  
ATOM   7160  CB  GLU C 517      21.748 106.231 117.184  1.00 21.19           C  
ATOM   7161  CG  GLU C 517      21.367 107.577 117.742  1.00 23.73           C  
ATOM   7162  CD  GLU C 517      22.145 108.717 117.095  1.00 25.56           C  
ATOM   7163  OE1 GLU C 517      21.538 109.549 116.371  1.00 23.16           O  
ATOM   7164  OE2 GLU C 517      23.377 108.768 117.321  1.00 29.26           O  
ATOM   7165  N   CYS C 518      18.767 105.633 115.613  1.00 21.01           N  
ATOM   7166  CA  CYS C 518      18.140 105.685 114.327  1.00 22.17           C  
ATOM   7167  C   CYS C 518      18.674 106.927 113.633  1.00 21.55           C  
ATOM   7168  O   CYS C 518      18.646 108.001 114.214  1.00 21.30           O  
ATOM   7169  CB  CYS C 518      16.629 105.699 114.459  1.00 22.65           C  
ATOM   7170  SG  CYS C 518      15.855 105.618 112.809  1.00 30.40           S  
ATOM   7171  N   VAL C 519      19.226 106.764 112.425  1.00 21.09           N  
ATOM   7172  CA  VAL C 519      19.902 107.863 111.738  1.00 20.27           C  
ATOM   7173  C   VAL C 519      19.396 108.128 110.336  1.00 20.95           C  
ATOM   7174  O   VAL C 519      18.700 107.317 109.747  1.00 20.93           O  
ATOM   7175  CB  VAL C 519      21.417 107.702 111.696  1.00 19.92           C  
ATOM   7176  CG1 VAL C 519      21.992 107.691 113.122  1.00 19.51           C  
ATOM   7177  CG2 VAL C 519      21.810 106.462 110.893  1.00 20.27           C  
ATOM   7178  N   GLU C 520      19.767 109.278 109.805  1.00 21.93           N  
ATOM   7179  CA  GLU C 520      19.235 109.746 108.547  1.00 22.94           C  
ATOM   7180  C   GLU C 520      19.890 109.021 107.389  1.00 22.95           C  
ATOM   7181  O   GLU C 520      19.189 108.558 106.511  1.00 23.66           O  
ATOM   7182  CB  GLU C 520      19.389 111.260 108.431  1.00 23.09           C  
ATOM   7183  CG  GLU C 520      18.849 111.867 107.147  1.00 26.34           C  
ATOM   7184  CD  GLU C 520      17.372 111.587 106.937  1.00 30.07           C  
ATOM   7185  OE1 GLU C 520      16.644 111.445 107.939  1.00 31.75           O  
ATOM   7186  OE2 GLU C 520      16.933 111.516 105.766  1.00 31.58           O  
ATOM   7187  N   GLU C 521      21.216 108.917 107.389  1.00 22.93           N  
ATOM   7188  CA  GLU C 521      21.933 108.218 106.337  1.00 23.43           C  
ATOM   7189  C   GLU C 521      23.132 107.558 106.979  1.00 23.08           C  
ATOM   7190  O   GLU C 521      23.674 108.079 107.949  1.00 23.50           O  
ATOM   7191  CB  GLU C 521      22.459 109.161 105.237  1.00 23.79           C  
ATOM   7192  CG  GLU C 521      21.446 109.970 104.414  1.00 27.77           C  
ATOM   7193  CD  GLU C 521      20.488 109.160 103.515  1.00 33.29           C  
ATOM   7194  OE1 GLU C 521      20.724 107.937 103.259  1.00 35.74           O  
ATOM   7195  OE2 GLU C 521      19.471 109.767 103.049  1.00 32.74           O  
ATOM   7196  N   CYS C 522      23.531 106.405 106.446  1.00 21.92           N  
ATOM   7197  CA  CYS C 522      24.836 105.843 106.720  1.00 21.25           C  
ATOM   7198  C   CYS C 522      25.913 106.519 105.892  1.00 19.78           C  
ATOM   7199  O   CYS C 522      25.661 106.975 104.780  1.00 19.56           O  
ATOM   7200  CB  CYS C 522      24.841 104.367 106.357  1.00 21.43           C  
ATOM   7201  SG  CYS C 522      23.580 103.480 107.244  1.00 25.65           S  
ATOM   7202  N   ARG C 523      27.139 106.492 106.401  1.00 18.64           N  
ATOM   7203  CA  ARG C 523      28.247 107.166 105.743  1.00 17.50           C  
ATOM   7204  C   ARG C 523      28.750 106.385 104.546  1.00 16.19           C  
ATOM   7205  O   ARG C 523      29.899 105.945 104.496  1.00 16.38           O  
ATOM   7206  CB  ARG C 523      29.362 107.434 106.738  1.00 18.26           C  
ATOM   7207  CG  ARG C 523      29.009 108.491 107.774  1.00 19.08           C  
ATOM   7208  CD  ARG C 523      30.067 108.594 108.850  1.00 22.43           C  
ATOM   7209  NE  ARG C 523      29.519 109.021 110.139  1.00 23.71           N  
ATOM   7210  CZ  ARG C 523      29.544 108.266 111.227  1.00 23.44           C  
ATOM   7211  NH1 ARG C 523      30.086 107.032 111.175  1.00 21.96           N  
ATOM   7212  NH2 ARG C 523      29.038 108.750 112.365  1.00 21.73           N  
ATOM   7213  N   VAL C 524      27.879 106.211 103.569  1.00 15.11           N  
ATOM   7214  CA  VAL C 524      28.200 105.355 102.433  1.00 14.33           C  
ATOM   7215  C   VAL C 524      28.917 106.205 101.394  1.00 14.68           C  
ATOM   7216  O   VAL C 524      29.864 105.758 100.764  1.00 14.53           O  
ATOM   7217  CB  VAL C 524      26.926 104.673 101.862  1.00 13.49           C  
ATOM   7218  CG1 VAL C 524      27.169 104.083 100.484  1.00 13.96           C  
ATOM   7219  CG2 VAL C 524      26.480 103.620 102.754  1.00 10.54           C  
ATOM   7220  N   LEU C 525      28.493 107.454 101.268  1.00 15.40           N  
ATOM   7221  CA  LEU C 525      29.035 108.333 100.263  1.00 16.22           C  
ATOM   7222  C   LEU C 525      29.901 109.430 100.844  1.00 17.32           C  
ATOM   7223  O   LEU C 525      30.709 110.036 100.126  1.00 18.67           O  
ATOM   7224  CB  LEU C 525      27.882 108.932  99.440  1.00 16.01           C  
ATOM   7225  CG  LEU C 525      27.220 107.872  98.537  1.00 15.94           C  
ATOM   7226  CD1 LEU C 525      26.233 108.492  97.609  1.00 13.27           C  
ATOM   7227  CD2 LEU C 525      28.256 107.021  97.761  1.00 13.20           C  
ATOM   7228  N   GLN C 526      29.724 109.703 102.138  1.00 18.33           N  
ATOM   7229  CA  GLN C 526      30.305 110.891 102.800  1.00 18.67           C  
ATOM   7230  C   GLN C 526      30.510 110.547 104.247  1.00 18.89           C  
ATOM   7231  O   GLN C 526      29.822 109.671 104.763  1.00 19.49           O  
ATOM   7232  CB  GLN C 526      29.322 112.037 102.807  1.00 17.93           C  
ATOM   7233  CG  GLN C 526      29.246 112.847 101.553  1.00 20.34           C  
ATOM   7234  CD  GLN C 526      27.959 113.694 101.519  1.00 22.78           C  
ATOM   7235  OE1 GLN C 526      27.906 114.753 100.874  1.00 23.33           O  
ATOM   7236  NE2 GLN C 526      26.927 113.226 102.222  1.00 23.08           N  
ATOM   7237  N   GLY C 527      31.416 111.248 104.915  1.00 18.56           N  
ATOM   7238  CA  GLY C 527      31.556 111.071 106.336  1.00 18.76           C  
ATOM   7239  C   GLY C 527      32.749 110.250 106.785  1.00 19.21           C  
ATOM   7240  O   GLY C 527      33.173 109.296 106.138  1.00 17.19           O  
ATOM   7241  N   LEU C 528      33.199 110.627 107.983  1.00 20.84           N  
ATOM   7242  CA  LEU C 528      34.551 110.419 108.479  1.00 21.85           C  
ATOM   7243  C   LEU C 528      34.975 108.960 108.357  1.00 21.45           C  
ATOM   7244  O   LEU C 528      35.827 108.702 107.479  1.00 22.64           O  
ATOM   7245  CB  LEU C 528      34.783 111.082 109.886  1.00 23.33           C  
ATOM   7246  CG  LEU C 528      34.872 112.640 110.127  1.00 24.49           C  
ATOM   7247  CD1 LEU C 528      34.857 113.088 111.644  1.00 25.51           C  
ATOM   7248  CD2 LEU C 528      36.065 113.338 109.394  1.00 25.76           C  
ATOM   7249  N   PRO C 529      34.437 108.016 109.164  1.00 19.65           N  
ATOM   7250  CA  PRO C 529      34.632 106.575 108.877  1.00 18.31           C  
ATOM   7251  C   PRO C 529      33.511 105.993 107.988  1.00 17.00           C  
ATOM   7252  O   PRO C 529      32.364 105.920 108.416  1.00 16.67           O  
ATOM   7253  CB  PRO C 529      34.658 105.922 110.279  1.00 18.27           C  
ATOM   7254  CG  PRO C 529      33.853 106.822 111.157  1.00 17.78           C  
ATOM   7255  CD  PRO C 529      33.694 108.209 110.422  1.00 19.51           C  
ATOM   7256  N   ARG C 530      33.849 105.614 106.754  1.00 16.27           N  
ATOM   7257  CA  ARG C 530      32.867 105.106 105.766  1.00 15.19           C  
ATOM   7258  C   ARG C 530      32.239 103.793 106.188  1.00 14.72           C  
ATOM   7259  O   ARG C 530      32.753 103.107 107.059  1.00 14.98           O  
ATOM   7260  CB  ARG C 530      33.487 104.905 104.384  1.00 14.61           C  
ATOM   7261  CG  ARG C 530      33.952 106.149 103.719  1.00 12.93           C  
ATOM   7262  CD  ARG C 530      32.885 106.847 102.952  1.00 13.48           C  
ATOM   7263  NE  ARG C 530      33.126 108.256 103.188  1.00 17.73           N  
ATOM   7264  CZ  ARG C 530      33.646 109.085 102.307  1.00 13.58           C  
ATOM   7265  NH1 ARG C 530      33.910 108.693 101.084  1.00 13.61           N  
ATOM   7266  NH2 ARG C 530      33.858 110.316 102.646  1.00 14.00           N  
ATOM   7267  N   GLU C 531      31.138 103.442 105.542  1.00 14.19           N  
ATOM   7268  CA  GLU C 531      30.261 102.425 106.067  1.00 14.40           C  
ATOM   7269  C   GLU C 531      29.615 101.786 104.888  1.00 14.69           C  
ATOM   7270  O   GLU C 531      29.636 102.349 103.803  1.00 16.15           O  
ATOM   7271  CB  GLU C 531      29.172 103.045 106.957  1.00 14.09           C  
ATOM   7272  CG  GLU C 531      29.518 103.193 108.439  1.00 13.81           C  
ATOM   7273  CD  GLU C 531      28.616 104.197 109.170  1.00 17.03           C  
ATOM   7274  OE1 GLU C 531      28.895 104.513 110.362  1.00 18.63           O  
ATOM   7275  OE2 GLU C 531      27.636 104.710 108.562  1.00 16.12           O  
ATOM   7276  N   TYR C 532      29.063 100.601 105.096  1.00 13.99           N  
ATOM   7277  CA  TYR C 532      28.147 100.017 104.166  1.00 13.59           C  
ATOM   7278  C   TYR C 532      26.869  99.707 104.925  1.00 13.11           C  
ATOM   7279  O   TYR C 532      26.823  99.833 106.109  1.00 12.61           O  
ATOM   7280  CB  TYR C 532      28.742  98.735 103.592  1.00 14.06           C  
ATOM   7281  CG  TYR C 532      28.935  97.647 104.612  1.00 15.33           C  
ATOM   7282  CD1 TYR C 532      28.086  96.534 104.642  1.00 13.56           C  
ATOM   7283  CD2 TYR C 532      29.953  97.742 105.564  1.00 16.07           C  
ATOM   7284  CE1 TYR C 532      28.272  95.547 105.586  1.00 15.33           C  
ATOM   7285  CE2 TYR C 532      30.129  96.763 106.540  1.00 17.06           C  
ATOM   7286  CZ  TYR C 532      29.296  95.673 106.540  1.00 16.57           C  
ATOM   7287  OH  TYR C 532      29.484  94.697 107.486  1.00 16.78           O  
ATOM   7288  N   VAL C 533      25.853  99.246 104.217  1.00 14.31           N  
ATOM   7289  CA  VAL C 533      24.539  98.947 104.768  1.00 14.44           C  
ATOM   7290  C   VAL C 533      24.183  97.480 104.680  1.00 15.10           C  
ATOM   7291  O   VAL C 533      24.017  96.918 103.603  1.00 14.72           O  
ATOM   7292  CB  VAL C 533      23.429  99.749 104.036  1.00 14.11           C  
ATOM   7293  CG1 VAL C 533      22.038  99.346 104.552  1.00 13.55           C  
ATOM   7294  CG2 VAL C 533      23.665 101.229 104.251  1.00 14.23           C  
ATOM   7295  N   ASN C 534      24.029  96.872 105.833  1.00 16.18           N  
ATOM   7296  CA  ASN C 534      23.451  95.563 105.877  1.00 17.57           C  
ATOM   7297  C   ASN C 534      22.086  95.607 106.519  1.00 18.28           C  
ATOM   7298  O   ASN C 534      21.973  96.001 107.681  1.00 18.56           O  
ATOM   7299  CB  ASN C 534      24.337  94.602 106.647  1.00 18.26           C  
ATOM   7300  CG  ASN C 534      23.876  93.181 106.500  1.00 17.29           C  
ATOM   7301  OD1 ASN C 534      22.926  92.729 107.144  1.00 16.13           O  
ATOM   7302  ND2 ASN C 534      24.500  92.489 105.596  1.00 21.63           N  
ATOM   7303  N   ALA C 535      21.062  95.177 105.772  1.00 19.12           N  
ATOM   7304  CA  ALA C 535      19.679  95.259 106.226  1.00 19.41           C  
ATOM   7305  C   ALA C 535      19.486  96.518 107.067  1.00 20.21           C  
ATOM   7306  O   ALA C 535      19.136  96.443 108.241  1.00 20.88           O  
ATOM   7307  CB  ALA C 535      19.309  94.031 107.031  1.00 18.69           C  
ATOM   7308  N   ARG C 536      19.748  97.676 106.483  1.00 20.95           N  
ATOM   7309  CA  ARG C 536      19.403  98.937 107.141  1.00 22.11           C  
ATOM   7310  C   ARG C 536      20.269  99.236 108.391  1.00 21.96           C  
ATOM   7311  O   ARG C 536      20.067 100.244 109.069  1.00 21.84           O  
ATOM   7312  CB  ARG C 536      17.912  98.973 107.498  1.00 22.11           C  
ATOM   7313  CG  ARG C 536      16.972  98.994 106.291  1.00 25.72           C  
ATOM   7314  CD  ARG C 536      15.503  99.361 106.623  1.00 30.34           C  
ATOM   7315  NE  ARG C 536      14.550  98.875 105.617  1.00 34.77           N  
ATOM   7316  CZ  ARG C 536      13.213  98.844 105.777  1.00 37.97           C  
ATOM   7317  NH1 ARG C 536      12.660  99.272 106.918  1.00 39.31           N  
ATOM   7318  NH2 ARG C 536      12.422  98.380 104.799  1.00 37.02           N  
ATOM   7319  N   HIS C 537      21.231  98.371 108.691  1.00 21.53           N  
ATOM   7320  CA  HIS C 537      22.230  98.705 109.702  1.00 21.44           C  
ATOM   7321  C   HIS C 537      23.451  99.360 109.045  1.00 20.64           C  
ATOM   7322  O   HIS C 537      23.889  98.913 107.962  1.00 20.26           O  
ATOM   7323  CB  HIS C 537      22.622  97.442 110.454  1.00 21.83           C  
ATOM   7324  CG  HIS C 537      21.535  96.920 111.335  1.00 24.12           C  
ATOM   7325  ND1 HIS C 537      21.419  97.279 112.667  1.00 26.50           N  
ATOM   7326  CD2 HIS C 537      20.493  96.093 111.069  1.00 24.53           C  
ATOM   7327  CE1 HIS C 537      20.361  96.674 113.185  1.00 27.56           C  
ATOM   7328  NE2 HIS C 537      19.779  95.955 112.235  1.00 26.57           N  
ATOM   7329  N   CYS C 538      23.964 100.434 109.646  1.00 19.05           N  
ATOM   7330  CA  CYS C 538      25.213 101.037 109.168  1.00 18.80           C  
ATOM   7331  C   CYS C 538      26.353 100.294 109.849  1.00 18.56           C  
ATOM   7332  O   CYS C 538      26.451 100.296 111.082  1.00 18.92           O  
ATOM   7333  CB  CYS C 538      25.360 102.501 109.591  1.00 18.69           C  
ATOM   7334  SG  CYS C 538      24.007 103.597 109.219  1.00 19.88           S  
ATOM   7335  N   LEU C 539      27.229  99.691 109.070  1.00 17.60           N  
ATOM   7336  CA  LEU C 539      28.332  98.963 109.643  1.00 17.77           C  
ATOM   7337  C   LEU C 539      29.579  99.538 109.075  1.00 17.87           C  
ATOM   7338  O   LEU C 539      29.550 100.073 107.991  1.00 18.14           O  
ATOM   7339  CB  LEU C 539      28.188  97.467 109.324  1.00 18.69           C  
ATOM   7340  CG  LEU C 539      26.832  96.944 109.825  1.00 18.33           C  
ATOM   7341  CD1 LEU C 539      26.459  95.710 109.100  1.00 19.50           C  
ATOM   7342  CD2 LEU C 539      26.827  96.725 111.315  1.00 15.36           C  
ATOM   7343  N   PRO C 540      30.697  99.427 109.779  1.00 18.91           N  
ATOM   7344  CA  PRO C 540      31.920 100.139 109.370  1.00 18.43           C  
ATOM   7345  C   PRO C 540      32.588  99.413 108.213  1.00 18.08           C  
ATOM   7346  O   PRO C 540      32.745  98.175 108.283  1.00 18.35           O  
ATOM   7347  CB  PRO C 540      32.832  99.982 110.585  1.00 18.29           C  
ATOM   7348  CG  PRO C 540      32.003  99.335 111.630  1.00 19.05           C  
ATOM   7349  CD  PRO C 540      30.937  98.547 110.944  1.00 19.14           C  
ATOM   7350  N   CYS C 541      32.930 100.143 107.154  1.00 17.14           N  
ATOM   7351  CA  CYS C 541      33.983  99.677 106.252  1.00 16.59           C  
ATOM   7352  C   CYS C 541      35.254  99.380 107.066  1.00 16.34           C  
ATOM   7353  O   CYS C 541      35.551 100.116 108.032  1.00 16.43           O  
ATOM   7354  CB  CYS C 541      34.298 100.722 105.216  1.00 15.60           C  
ATOM   7355  SG  CYS C 541      33.070 100.737 103.883  1.00 17.46           S  
ATOM   7356  N   HIS C 542      35.954  98.290 106.702  1.00 15.59           N  
ATOM   7357  CA  HIS C 542      37.293  97.972 107.207  1.00 14.89           C  
ATOM   7358  C   HIS C 542      38.149  99.228 107.088  1.00 14.74           C  
ATOM   7359  O   HIS C 542      38.093  99.882 106.056  1.00 16.03           O  
ATOM   7360  CB  HIS C 542      37.946  96.813 106.428  1.00 13.86           C  
ATOM   7361  CG  HIS C 542      39.304  96.417 106.937  1.00 14.54           C  
ATOM   7362  ND1 HIS C 542      39.527  95.264 107.667  1.00 15.57           N  
ATOM   7363  CD2 HIS C 542      40.511  97.026 106.832  1.00 11.37           C  
ATOM   7364  CE1 HIS C 542      40.803  95.190 107.995  1.00 12.12           C  
ATOM   7365  NE2 HIS C 542      41.425  96.232 107.476  1.00  9.30           N  
ATOM   7366  N   PRO C 543      38.930  99.561 108.119  1.00 13.88           N  
ATOM   7367  CA  PRO C 543      39.756 100.775 108.085  1.00 13.75           C  
ATOM   7368  C   PRO C 543      40.743 100.853 106.933  1.00 13.26           C  
ATOM   7369  O   PRO C 543      41.291 101.914 106.742  1.00 13.76           O  
ATOM   7370  CB  PRO C 543      40.523 100.754 109.445  1.00 12.69           C  
ATOM   7371  CG  PRO C 543      39.695  99.887 110.322  1.00 13.94           C  
ATOM   7372  CD  PRO C 543      39.101  98.820 109.385  1.00 13.68           C  
ATOM   7373  N   GLU C 544      40.972  99.790 106.183  1.00 13.54           N  
ATOM   7374  CA  GLU C 544      41.961  99.855 105.123  1.00 13.79           C  
ATOM   7375  C   GLU C 544      41.383 100.113 103.728  1.00 14.40           C  
ATOM   7376  O   GLU C 544      42.135 100.228 102.770  1.00 15.65           O  
ATOM   7377  CB  GLU C 544      42.902  98.644 105.159  1.00 14.11           C  
ATOM   7378  CG  GLU C 544      43.850  98.634 106.352  1.00 13.46           C  
ATOM   7379  CD  GLU C 544      44.809  99.826 106.389  1.00 16.39           C  
ATOM   7380  OE1 GLU C 544      45.311 100.259 105.318  1.00 13.96           O  
ATOM   7381  OE2 GLU C 544      45.084 100.328 107.514  1.00 18.48           O  
ATOM   7382  N   CYS C 545      40.057 100.197 103.605  1.00 14.58           N  
ATOM   7383  CA  CYS C 545      39.404 100.711 102.390  1.00 14.92           C  
ATOM   7384  C   CYS C 545      39.627 102.213 102.238  1.00 13.87           C  
ATOM   7385  O   CYS C 545      39.375 102.938 103.161  1.00 14.11           O  
ATOM   7386  CB  CYS C 545      37.905 100.479 102.476  1.00 14.52           C  
ATOM   7387  SG  CYS C 545      37.508  98.759 102.711  1.00 20.89           S  
ATOM   7388  N   GLN C 546      40.096 102.640 101.074  1.00 13.50           N  
ATOM   7389  CA  GLN C 546      40.242 104.036 100.719  1.00 14.31           C  
ATOM   7390  C   GLN C 546      38.867 104.627 100.567  1.00 14.00           C  
ATOM   7391  O   GLN C 546      38.081 104.174  99.747  1.00 14.43           O  
ATOM   7392  CB  GLN C 546      40.949 104.140  99.379  1.00 14.64           C  
ATOM   7393  CG  GLN C 546      41.276 105.568  98.874  1.00 16.87           C  
ATOM   7394  CD  GLN C 546      42.058 105.500  97.541  1.00 21.12           C  
ATOM   7395  OE1 GLN C 546      43.272 105.659  97.526  1.00 23.09           O  
ATOM   7396  NE2 GLN C 546      41.368 105.181  96.451  1.00 21.41           N  
ATOM   7397  N   PRO C 547      38.528 105.605 101.392  1.00 14.21           N  
ATOM   7398  CA  PRO C 547      37.211 106.252 101.253  1.00 13.63           C  
ATOM   7399  C   PRO C 547      37.133 106.740  99.833  1.00 12.74           C  
ATOM   7400  O   PRO C 547      38.120 107.276  99.384  1.00 12.61           O  
ATOM   7401  CB  PRO C 547      37.264 107.429 102.245  1.00 13.22           C  
ATOM   7402  CG  PRO C 547      38.640 107.467 102.755  1.00 13.95           C  
ATOM   7403  CD  PRO C 547      39.297 106.117 102.539  1.00 13.15           C  
ATOM   7404  N   GLN C 548      36.027 106.529  99.136  1.00 12.42           N  
ATOM   7405  CA  GLN C 548      35.934 106.938  97.728  1.00 12.18           C  
ATOM   7406  C   GLN C 548      35.172 108.202  97.513  1.00 11.93           C  
ATOM   7407  O   GLN C 548      34.339 108.542  98.302  1.00 11.93           O  
ATOM   7408  CB  GLN C 548      35.278 105.839  96.906  1.00 11.36           C  
ATOM   7409  CG  GLN C 548      36.074 104.590  96.932  1.00 10.26           C  
ATOM   7410  CD  GLN C 548      37.442 104.800  96.362  1.00  9.65           C  
ATOM   7411  OE1 GLN C 548      37.589 105.024  95.139  1.00 11.34           O  
ATOM   7412  NE2 GLN C 548      38.457 104.735  97.218  1.00  4.73           N  
ATOM   7413  N   ASN C 549      35.421 108.866  96.400  1.00 12.79           N  
ATOM   7414  CA  ASN C 549      34.705 110.092  96.067  1.00 13.66           C  
ATOM   7415  C   ASN C 549      33.696 109.821  94.961  1.00 13.45           C  
ATOM   7416  O   ASN C 549      34.063 109.418  93.853  1.00 13.46           O  
ATOM   7417  CB  ASN C 549      35.692 111.205  95.657  1.00 14.26           C  
ATOM   7418  CG  ASN C 549      36.320 111.917  96.868  1.00 16.94           C  
ATOM   7419  OD1 ASN C 549      35.884 111.709  98.014  1.00 15.34           O  
ATOM   7420  ND2 ASN C 549      37.334 112.793  96.612  1.00 19.23           N  
ATOM   7421  N   GLY C 550      32.423 110.012  95.281  1.00 13.49           N  
ATOM   7422  CA  GLY C 550      31.334 109.794  94.337  1.00 13.64           C  
ATOM   7423  C   GLY C 550      30.967 108.330  94.060  1.00 13.20           C  
ATOM   7424  O   GLY C 550      30.159 108.041  93.177  1.00 14.36           O  
ATOM   7425  N   SER C 551      31.575 107.406  94.785  1.00 12.07           N  
ATOM   7426  CA  SER C 551      31.236 106.024  94.679  1.00 11.37           C  
ATOM   7427  C   SER C 551      31.215 105.450  96.064  1.00 11.15           C  
ATOM   7428  O   SER C 551      31.702 106.031  97.014  1.00 11.26           O  
ATOM   7429  CB  SER C 551      32.269 105.292  93.826  1.00 11.67           C  
ATOM   7430  OG  SER C 551      32.546 103.978  94.343  1.00 12.44           O  
ATOM   7431  N   VAL C 552      30.687 104.253  96.173  1.00 11.23           N  
ATOM   7432  CA  VAL C 552      30.665 103.546  97.430  1.00 10.97           C  
ATOM   7433  C   VAL C 552      32.101 103.216  97.882  1.00 10.24           C  
ATOM   7434  O   VAL C 552      32.983 103.187  97.064  1.00 10.02           O  
ATOM   7435  CB  VAL C 552      29.734 102.359  97.197  1.00 10.94           C  
ATOM   7436  CG1 VAL C 552      30.326 101.021  97.613  1.00 12.62           C  
ATOM   7437  CG2 VAL C 552      28.383 102.665  97.827  1.00 12.89           C  
ATOM   7438  N   THR C 553      32.335 103.023  99.178  1.00 10.82           N  
ATOM   7439  CA  THR C 553      33.656 102.654  99.716  1.00 10.94           C  
ATOM   7440  C   THR C 553      33.859 101.121  99.975  1.00 11.49           C  
ATOM   7441  O   THR C 553      34.944 100.586  99.727  1.00 11.84           O  
ATOM   7442  CB  THR C 553      33.980 103.494 100.951  1.00 10.56           C  
ATOM   7443  OG1 THR C 553      34.445 104.773 100.538  1.00 10.26           O  
ATOM   7444  CG2 THR C 553      35.176 102.934 101.717  1.00 10.64           C  
ATOM   7445  N   CYS C 554      32.831 100.394 100.395  1.00 12.02           N  
ATOM   7446  CA  CYS C 554      32.995  98.946 100.439  1.00 13.28           C  
ATOM   7447  C   CYS C 554      31.700  98.191 100.196  1.00 14.10           C  
ATOM   7448  O   CYS C 554      30.653  98.800 100.149  1.00 14.93           O  
ATOM   7449  CB  CYS C 554      33.586  98.518 101.789  1.00 13.61           C  
ATOM   7450  SG  CYS C 554      32.476  98.913 103.177  1.00 13.34           S  
ATOM   7451  N   PHE C 555      31.796  96.860 100.106  1.00 14.57           N  
ATOM   7452  CA  PHE C 555      30.674  95.973  99.869  1.00 15.17           C  
ATOM   7453  C   PHE C 555      30.341  95.132 101.087  1.00 15.74           C  
ATOM   7454  O   PHE C 555      29.324  94.406 101.081  1.00 15.29           O  
ATOM   7455  CB  PHE C 555      30.974  95.012  98.706  1.00 15.48           C  
ATOM   7456  CG  PHE C 555      31.690  95.651  97.547  1.00 16.37           C  
ATOM   7457  CD1 PHE C 555      31.007  96.499  96.670  1.00 16.88           C  
ATOM   7458  CD2 PHE C 555      33.026  95.414  97.337  1.00 13.94           C  
ATOM   7459  CE1 PHE C 555      31.640  97.103  95.605  1.00 16.22           C  
ATOM   7460  CE2 PHE C 555      33.662  96.010  96.283  1.00 17.32           C  
ATOM   7461  CZ  PHE C 555      32.969  96.886  95.414  1.00 16.81           C  
ATOM   7462  N   GLY C 556      31.215  95.182 102.099  1.00 15.98           N  
ATOM   7463  CA  GLY C 556      30.966  94.545 103.379  1.00 15.63           C  
ATOM   7464  C   GLY C 556      32.072  94.853 104.372  1.00 16.41           C  
ATOM   7465  O   GLY C 556      32.876  95.735 104.157  1.00 17.02           O  
ATOM   7466  N   PRO C 557      32.160  94.090 105.452  1.00 17.01           N  
ATOM   7467  CA  PRO C 557      33.063  94.446 106.560  1.00 17.19           C  
ATOM   7468  C   PRO C 557      34.559  94.135 106.367  1.00 17.73           C  
ATOM   7469  O   PRO C 557      35.404  94.839 106.931  1.00 19.35           O  
ATOM   7470  CB  PRO C 557      32.539  93.592 107.686  1.00 17.89           C  
ATOM   7471  CG  PRO C 557      32.038  92.278 106.928  1.00 18.24           C  
ATOM   7472  CD  PRO C 557      31.418  92.823 105.671  1.00 16.34           C  
ATOM   7473  N   GLU C 558      34.892  93.079 105.634  1.00 17.61           N  
ATOM   7474  CA  GLU C 558      36.294  92.622 105.476  1.00 16.89           C  
ATOM   7475  C   GLU C 558      37.202  93.460 104.553  1.00 15.90           C  
ATOM   7476  O   GLU C 558      36.730  94.142 103.641  1.00 16.26           O  
ATOM   7477  CB  GLU C 558      36.341  91.151 105.067  1.00 16.00           C  
ATOM   7478  CG  GLU C 558      35.642  90.249 106.063  1.00 17.62           C  
ATOM   7479  CD  GLU C 558      35.484  88.827 105.556  1.00 20.70           C  
ATOM   7480  OE1 GLU C 558      36.278  87.948 105.984  1.00 22.79           O  
ATOM   7481  OE2 GLU C 558      34.573  88.588 104.720  1.00 21.83           O  
ATOM   7482  N   ALA C 559      38.507  93.386 104.819  1.00 15.04           N  
ATOM   7483  CA  ALA C 559      39.542  94.116 104.077  1.00 13.72           C  
ATOM   7484  C   ALA C 559      39.743  93.663 102.613  1.00 13.14           C  
ATOM   7485  O   ALA C 559      40.559  94.254 101.915  1.00 12.64           O  
ATOM   7486  CB  ALA C 559      40.864  94.120 104.838  1.00 11.57           C  
ATOM   7487  N   ASP C 560      39.020  92.628 102.174  1.00 12.95           N  
ATOM   7488  CA  ASP C 560      39.007  92.227 100.772  1.00 13.86           C  
ATOM   7489  C   ASP C 560      37.683  92.626 100.135  1.00 14.69           C  
ATOM   7490  O   ASP C 560      37.295  92.111  99.075  1.00 14.08           O  
ATOM   7491  CB  ASP C 560      39.180  90.723 100.608  1.00 14.11           C  
ATOM   7492  CG  ASP C 560      38.000  89.971 101.131  1.00 14.85           C  
ATOM   7493  OD1 ASP C 560      37.106  90.661 101.666  1.00 18.09           O  
ATOM   7494  OD2 ASP C 560      37.855  88.739 101.061  1.00 14.94           O  
ATOM   7495  N   GLN C 561      36.977  93.543 100.792  1.00 15.70           N  
ATOM   7496  CA  GLN C 561      35.696  94.001 100.285  1.00 15.43           C  
ATOM   7497  C   GLN C 561      35.746  95.483  99.988  1.00 16.11           C  
ATOM   7498  O   GLN C 561      34.704  96.103  99.856  1.00 17.45           O  
ATOM   7499  CB  GLN C 561      34.578  93.664 101.284  1.00 15.39           C  
ATOM   7500  CG  GLN C 561      33.872  92.376 101.019  1.00 11.31           C  
ATOM   7501  CD  GLN C 561      33.107  91.883 102.236  1.00 14.44           C  
ATOM   7502  OE1 GLN C 561      33.525  92.136 103.387  1.00 13.45           O  
ATOM   7503  NE2 GLN C 561      32.007  91.131 102.005  1.00  9.70           N  
ATOM   7504  N   CYS C 562      36.952  96.050  99.874  1.00 16.82           N  
ATOM   7505  CA  CYS C 562      37.159  97.481  99.562  1.00 16.60           C  
ATOM   7506  C   CYS C 562      37.085  97.708  98.091  1.00 16.39           C  
ATOM   7507  O   CYS C 562      37.398  96.808  97.321  1.00 16.06           O  
ATOM   7508  CB  CYS C 562      38.545  97.931  99.990  1.00 16.44           C  
ATOM   7509  SG  CYS C 562      38.867  97.576 101.715  1.00 18.67           S  
ATOM   7510  N   VAL C 563      36.746  98.928  97.670  1.00 16.48           N  
ATOM   7511  CA  VAL C 563      36.915  99.200  96.247  1.00 16.05           C  
ATOM   7512  C   VAL C 563      38.392  99.465  95.959  1.00 16.77           C  
ATOM   7513  O   VAL C 563      38.889  99.170  94.878  1.00 18.55           O  
ATOM   7514  CB  VAL C 563      35.882 100.227  95.617  1.00 16.35           C  
ATOM   7515  CG1 VAL C 563      34.655 100.431  96.526  1.00 14.79           C  
ATOM   7516  CG2 VAL C 563      36.555 101.541  95.131  1.00 13.86           C  
ATOM   7517  N   ALA C 564      39.110 100.001  96.929  1.00 16.55           N  
ATOM   7518  CA  ALA C 564      40.496 100.352  96.705  1.00 16.28           C  
ATOM   7519  C   ALA C 564      41.193 100.458  98.045  1.00 16.52           C  
ATOM   7520  O   ALA C 564      40.584 100.861  99.051  1.00 17.26           O  
ATOM   7521  CB  ALA C 564      40.592 101.649  95.951  1.00 16.20           C  
ATOM   7522  N   CYS C 565      42.474 100.108  98.053  1.00 16.23           N  
ATOM   7523  CA  CYS C 565      43.241 100.031  99.270  1.00 15.64           C  
ATOM   7524  C   CYS C 565      43.745 101.422  99.637  1.00 15.27           C  
ATOM   7525  O   CYS C 565      44.178 102.221  98.786  1.00 15.22           O  
ATOM   7526  CB  CYS C 565      44.361  99.007  99.109  1.00 15.26           C  
ATOM   7527  SG  CYS C 565      43.731  97.266  98.984  1.00 22.03           S  
ATOM   7528  N   ALA C 566      43.640 101.716 100.922  1.00 14.11           N  
ATOM   7529  CA  ALA C 566      44.117 102.946 101.472  1.00 13.27           C  
ATOM   7530  C   ALA C 566      45.642 102.930 101.410  1.00 12.66           C  
ATOM   7531  O   ALA C 566      46.292 103.962 101.254  1.00 12.48           O  
ATOM   7532  CB  ALA C 566      43.615 103.077 102.898  1.00 13.30           C  
ATOM   7533  N   HIS C 567      46.226 101.751 101.497  1.00 11.20           N  
ATOM   7534  CA  HIS C 567      47.665 101.727 101.588  1.00 10.83           C  
ATOM   7535  C   HIS C 567      48.262 100.716 100.655  1.00  9.96           C  
ATOM   7536  O   HIS C 567      48.552 101.053  99.519  1.00  9.44           O  
ATOM   7537  CB  HIS C 567      48.102 101.523 103.033  1.00 10.56           C  
ATOM   7538  CG  HIS C 567      47.619 102.601 103.950  1.00 11.93           C  
ATOM   7539  ND1 HIS C 567      48.256 103.820 104.069  1.00 12.91           N  
ATOM   7540  CD2 HIS C 567      46.553 102.652 104.781  1.00 12.24           C  
ATOM   7541  CE1 HIS C 567      47.609 104.571 104.941  1.00 13.56           C  
ATOM   7542  NE2 HIS C 567      46.573 103.884 105.390  1.00 14.47           N  
ATOM   7543  N   TYR C 568      48.435  99.489 101.145  1.00  9.69           N  
ATOM   7544  CA  TYR C 568      48.904  98.367 100.336  1.00  9.30           C  
ATOM   7545  C   TYR C 568      47.889  97.236 100.302  1.00  8.86           C  
ATOM   7546  O   TYR C 568      46.858  97.247 100.998  1.00  8.10           O  
ATOM   7547  CB  TYR C 568      50.270  97.838 100.840  1.00  9.74           C  
ATOM   7548  CG  TYR C 568      51.333  98.913 100.922  1.00 11.03           C  
ATOM   7549  CD1 TYR C 568      51.582  99.603 102.120  1.00 12.05           C  
ATOM   7550  CD2 TYR C 568      52.072  99.259  99.794  1.00 12.45           C  
ATOM   7551  CE1 TYR C 568      52.560 100.621 102.180  1.00 13.62           C  
ATOM   7552  CE2 TYR C 568      53.028 100.266  99.840  1.00 13.89           C  
ATOM   7553  CZ  TYR C 568      53.266 100.937 101.028  1.00 14.38           C  
ATOM   7554  OH  TYR C 568      54.228 101.899 101.030  1.00 15.65           O  
ATOM   7555  N   LYS C 569      48.194  96.259  99.465  1.00  8.54           N  
ATOM   7556  CA  LYS C 569      47.339  95.124  99.321  1.00  9.56           C  
ATOM   7557  C   LYS C 569      48.154  93.860  99.426  1.00  9.22           C  
ATOM   7558  O   LYS C 569      49.088  93.649  98.655  1.00  8.98           O  
ATOM   7559  CB  LYS C 569      46.590  95.161  97.993  1.00  9.58           C  
ATOM   7560  CG  LYS C 569      45.460  94.132  97.983  1.00 13.78           C  
ATOM   7561  CD  LYS C 569      44.722  93.978  96.620  1.00 17.38           C  
ATOM   7562  CE  LYS C 569      43.805  95.153  96.308  1.00 18.53           C  
ATOM   7563  NZ  LYS C 569      43.324  95.132  94.886  1.00 19.40           N  
ATOM   7564  N   ASP C 570      47.823  93.035 100.407  1.00  9.18           N  
ATOM   7565  CA  ASP C 570      48.308  91.674 100.376  1.00  9.48           C  
ATOM   7566  C   ASP C 570      47.147  90.775  99.926  1.00  9.59           C  
ATOM   7567  O   ASP C 570      46.358  90.305 100.735  1.00  9.63           O  
ATOM   7568  CB  ASP C 570      48.921  91.241 101.702  1.00  9.44           C  
ATOM   7569  CG  ASP C 570      49.668  89.902 101.580  1.00 11.75           C  
ATOM   7570  OD1 ASP C 570      49.568  89.214 100.526  1.00 14.83           O  
ATOM   7571  OD2 ASP C 570      50.363  89.435 102.491  1.00 13.24           O  
ATOM   7572  N   PRO C 571      47.051  90.534  98.626  1.00  9.49           N  
ATOM   7573  CA  PRO C 571      45.813  90.029  98.026  1.00  9.65           C  
ATOM   7574  C   PRO C 571      45.322  88.718  98.678  1.00 11.11           C  
ATOM   7575  O   PRO C 571      46.120  87.782  98.839  1.00 11.46           O  
ATOM   7576  CB  PRO C 571      46.231  89.755  96.577  1.00  8.94           C  
ATOM   7577  CG  PRO C 571      47.440  90.533  96.334  1.00  6.55           C  
ATOM   7578  CD  PRO C 571      48.149  90.621  97.643  1.00  9.16           C  
ATOM   7579  N   PRO C 572      44.021  88.601  98.949  1.00 11.73           N  
ATOM   7580  CA  PRO C 572      42.995  89.555  98.487  1.00 12.29           C  
ATOM   7581  C   PRO C 572      42.749  90.788  99.365  1.00 13.36           C  
ATOM   7582  O   PRO C 572      41.803  91.558  99.045  1.00 13.33           O  
ATOM   7583  CB  PRO C 572      41.745  88.696  98.527  1.00 12.50           C  
ATOM   7584  CG  PRO C 572      41.984  87.851  99.752  1.00 11.91           C  
ATOM   7585  CD  PRO C 572      43.426  87.461  99.659  1.00 11.06           C  
ATOM   7586  N   PHE C 573      43.559  90.961 100.427  1.00 13.34           N  
ATOM   7587  CA  PHE C 573      43.360  92.008 101.445  1.00 12.63           C  
ATOM   7588  C   PHE C 573      44.151  93.298 101.342  1.00 12.63           C  
ATOM   7589  O   PHE C 573      45.377  93.285 101.127  1.00 12.10           O  
ATOM   7590  CB  PHE C 573      43.645  91.455 102.818  1.00 12.01           C  
ATOM   7591  CG  PHE C 573      42.875  90.228 103.123  1.00 12.51           C  
ATOM   7592  CD1 PHE C 573      43.516  88.986 103.139  1.00  7.76           C  
ATOM   7593  CD2 PHE C 573      41.497  90.305 103.387  1.00  9.69           C  
ATOM   7594  CE1 PHE C 573      42.814  87.859 103.403  1.00  7.91           C  
ATOM   7595  CE2 PHE C 573      40.790  89.166 103.653  1.00  8.53           C  
ATOM   7596  CZ  PHE C 573      41.443  87.942 103.661  1.00  9.40           C  
ATOM   7597  N   CYS C 574      43.434  94.405 101.561  1.00 11.87           N  
ATOM   7598  CA  CYS C 574      44.057  95.669 101.837  1.00 11.55           C  
ATOM   7599  C   CYS C 574      44.684  95.627 103.216  1.00 12.45           C  
ATOM   7600  O   CYS C 574      44.047  95.203 104.179  1.00 13.15           O  
ATOM   7601  CB  CYS C 574      42.989  96.714 101.881  1.00 12.31           C  
ATOM   7602  SG  CYS C 574      42.208  96.911 100.312  1.00  9.30           S  
ATOM   7603  N   VAL C 575      45.923  96.085 103.349  1.00 12.62           N  
ATOM   7604  CA  VAL C 575      46.551  96.072 104.653  1.00 12.58           C  
ATOM   7605  C   VAL C 575      47.327  97.360 104.879  1.00 13.83           C  
ATOM   7606  O   VAL C 575      47.824  97.975 103.911  1.00 14.44           O  
ATOM   7607  CB  VAL C 575      47.488  94.857 104.842  1.00 12.24           C  
ATOM   7608  CG1 VAL C 575      46.702  93.582 104.986  1.00 11.34           C  
ATOM   7609  CG2 VAL C 575      48.484  94.760 103.717  1.00 11.66           C  
ATOM   7610  N   ALA C 576      47.430  97.759 106.143  1.00 13.89           N  
ATOM   7611  CA  ALA C 576      48.300  98.855 106.527  1.00 15.52           C  
ATOM   7612  C   ALA C 576      49.741  98.635 106.049  1.00 16.51           C  
ATOM   7613  O   ALA C 576      50.242  99.353 105.183  1.00 16.90           O  
ATOM   7614  CB  ALA C 576      48.246  99.049 108.045  1.00 15.41           C  
ATOM   7615  N   ARG C 577      50.399  97.618 106.585  1.00 17.82           N  
ATOM   7616  CA  ARG C 577      51.783  97.349 106.228  1.00 19.28           C  
ATOM   7617  C   ARG C 577      51.937  96.017 105.481  1.00 19.82           C  
ATOM   7618  O   ARG C 577      51.118  95.100 105.638  1.00 20.14           O  
ATOM   7619  CB  ARG C 577      52.653  97.325 107.488  1.00 19.63           C  
ATOM   7620  CG  ARG C 577      52.504  98.539 108.418  1.00 23.17           C  
ATOM   7621  CD  ARG C 577      53.614  98.670 109.477  1.00 27.54           C  
ATOM   7622  NE  ARG C 577      53.359  99.769 110.423  1.00 30.04           N  
ATOM   7623  CZ  ARG C 577      54.284 100.282 111.243  1.00 31.14           C  
ATOM   7624  NH1 ARG C 577      55.523  99.797 111.233  1.00 32.75           N  
ATOM   7625  NH2 ARG C 577      53.985 101.281 112.073  1.00 31.06           N  
ATOM   7626  N   CYS C 578      52.980  95.915 104.662  1.00 20.32           N  
ATOM   7627  CA  CYS C 578      53.492  94.609 104.253  1.00 21.57           C  
ATOM   7628  C   CYS C 578      53.979  93.838 105.493  1.00 21.02           C  
ATOM   7629  O   CYS C 578      54.621  94.426 106.366  1.00 21.14           O  
ATOM   7630  CB  CYS C 578      54.647  94.768 103.254  1.00 21.78           C  
ATOM   7631  SG  CYS C 578      54.080  95.114 101.569  1.00 25.63           S  
ATOM   7632  N   PRO C 579      53.640  92.552 105.594  1.00 20.84           N  
ATOM   7633  CA  PRO C 579      54.069  91.716 106.730  1.00 20.71           C  
ATOM   7634  C   PRO C 579      55.576  91.554 106.827  1.00 21.03           C  
ATOM   7635  O   PRO C 579      56.217  91.234 105.822  1.00 20.71           O  
ATOM   7636  CB  PRO C 579      53.415  90.361 106.451  1.00 20.56           C  
ATOM   7637  CG  PRO C 579      52.325  90.653 105.474  1.00 20.75           C  
ATOM   7638  CD  PRO C 579      52.773  91.819 104.654  1.00 20.51           C  
ATOM   7639  N   SER C 580      56.119  91.789 108.026  1.00 21.51           N  
ATOM   7640  CA  SER C 580      57.553  91.642 108.287  1.00 22.12           C  
ATOM   7641  C   SER C 580      57.830  91.261 109.739  1.00 22.31           C  
ATOM   7642  O   SER C 580      57.000  90.631 110.396  1.00 22.59           O  
ATOM   7643  CB  SER C 580      58.309  92.925 107.926  1.00 22.19           C  
ATOM   7644  OG  SER C 580      57.508  94.068 108.179  1.00 22.76           O  
ATOM   7645  N   ILE C 591      57.266  84.313 106.889  1.00 22.81           N  
ATOM   7646  CA  ILE C 591      56.507  85.392 106.242  1.00 22.62           C  
ATOM   7647  C   ILE C 591      57.183  86.774 106.326  1.00 22.39           C  
ATOM   7648  O   ILE C 591      57.017  87.507 107.302  1.00 22.98           O  
ATOM   7649  CB  ILE C 591      55.049  85.487 106.792  1.00 22.90           C  
ATOM   7650  CG1 ILE C 591      54.556  84.142 107.358  1.00 23.02           C  
ATOM   7651  CG2 ILE C 591      54.108  86.073 105.722  1.00 22.50           C  
ATOM   7652  CD1 ILE C 591      54.641  84.039 108.902  1.00 23.64           C  
ATOM   7653  N   TRP C 592      57.938  87.122 105.293  1.00 21.76           N  
ATOM   7654  CA  TRP C 592      58.471  88.469 105.131  1.00 21.13           C  
ATOM   7655  C   TRP C 592      58.118  88.957 103.731  1.00 19.90           C  
ATOM   7656  O   TRP C 592      58.497  88.330 102.730  1.00 19.94           O  
ATOM   7657  CB  TRP C 592      59.988  88.484 105.302  1.00 21.63           C  
ATOM   7658  CG  TRP C 592      60.457  87.986 106.608  1.00 24.21           C  
ATOM   7659  CD1 TRP C 592      60.712  86.692 106.939  1.00 26.61           C  
ATOM   7660  CD2 TRP C 592      60.757  88.767 107.774  1.00 27.26           C  
ATOM   7661  NE1 TRP C 592      61.149  86.610 108.241  1.00 28.69           N  
ATOM   7662  CE2 TRP C 592      61.187  87.869 108.781  1.00 28.23           C  
ATOM   7663  CE3 TRP C 592      60.704  90.138 108.077  1.00 28.42           C  
ATOM   7664  CZ2 TRP C 592      61.563  88.293 110.067  1.00 28.92           C  
ATOM   7665  CZ3 TRP C 592      61.072  90.562 109.359  1.00 29.39           C  
ATOM   7666  CH2 TRP C 592      61.499  89.638 110.336  1.00 29.69           C  
ATOM   7667  N   LYS C 593      57.408  90.077 103.653  1.00 18.18           N  
ATOM   7668  CA  LYS C 593      56.968  90.592 102.362  1.00 16.72           C  
ATOM   7669  C   LYS C 593      57.314  92.059 102.157  1.00 16.16           C  
ATOM   7670  O   LYS C 593      57.558  92.776 103.127  1.00 15.59           O  
ATOM   7671  CB  LYS C 593      55.469  90.387 102.212  1.00 16.62           C  
ATOM   7672  CG  LYS C 593      55.075  88.952 101.951  1.00 15.74           C  
ATOM   7673  CD  LYS C 593      53.629  88.720 102.327  1.00 13.18           C  
ATOM   7674  CE  LYS C 593      52.878  88.157 101.159  1.00 11.24           C  
ATOM   7675  NZ  LYS C 593      51.612  87.630 101.649  1.00 10.50           N  
ATOM   7676  N   PHE C 594      57.334  92.489 100.896  1.00 15.61           N  
ATOM   7677  CA  PHE C 594      57.690  93.858 100.529  1.00 15.48           C  
ATOM   7678  C   PHE C 594      56.732  94.451  99.489  1.00 16.35           C  
ATOM   7679  O   PHE C 594      56.157  93.728  98.688  1.00 15.94           O  
ATOM   7680  CB  PHE C 594      59.147  93.943 100.054  1.00 14.65           C  
ATOM   7681  CG  PHE C 594      59.362  93.466  98.654  1.00 13.21           C  
ATOM   7682  CD1 PHE C 594      59.336  94.357  97.585  1.00 12.62           C  
ATOM   7683  CD2 PHE C 594      59.603  92.122  98.391  1.00 12.76           C  
ATOM   7684  CE1 PHE C 594      59.519  93.914  96.271  1.00  9.75           C  
ATOM   7685  CE2 PHE C 594      59.814  91.672  97.085  1.00 10.76           C  
ATOM   7686  CZ  PHE C 594      59.766  92.570  96.026  1.00 10.73           C  
ATOM   7687  N   PRO C 595      56.530  95.766  99.542  1.00 17.53           N  
ATOM   7688  CA  PRO C 595      55.698  96.480  98.578  1.00 18.55           C  
ATOM   7689  C   PRO C 595      56.168  96.335  97.150  1.00 20.11           C  
ATOM   7690  O   PRO C 595      57.308  96.677  96.837  1.00 20.44           O  
ATOM   7691  CB  PRO C 595      55.911  97.934  98.972  1.00 18.54           C  
ATOM   7692  CG  PRO C 595      56.301  97.898 100.381  1.00 17.78           C  
ATOM   7693  CD  PRO C 595      57.047  96.665 100.585  1.00 17.44           C  
ATOM   7694  N   ASP C 596      55.284  95.824  96.305  1.00 21.96           N  
ATOM   7695  CA  ASP C 596      55.330  95.973  94.847  1.00 23.62           C  
ATOM   7696  C   ASP C 596      55.413  97.442  94.493  1.00 23.74           C  
ATOM   7697  O   ASP C 596      55.155  98.289  95.351  1.00 24.05           O  
ATOM   7698  CB  ASP C 596      53.956  95.556  94.328  1.00 24.42           C  
ATOM   7699  CG  ASP C 596      54.009  94.933  92.986  1.00 27.58           C  
ATOM   7700  OD1 ASP C 596      55.101  94.423  92.638  1.00 31.83           O  
ATOM   7701  OD2 ASP C 596      53.008  94.889  92.224  1.00 30.07           O  
ATOM   7702  N   GLU C 597      55.652  97.747  93.219  1.00 23.95           N  
ATOM   7703  CA  GLU C 597      55.429  99.108  92.725  1.00 24.72           C  
ATOM   7704  C   GLU C 597      53.953  99.522  92.622  1.00 24.47           C  
ATOM   7705  O   GLU C 597      53.619 100.705  92.713  1.00 24.65           O  
ATOM   7706  CB  GLU C 597      56.104  99.332  91.390  1.00 25.00           C  
ATOM   7707  CG  GLU C 597      56.888 100.631  91.393  1.00 29.69           C  
ATOM   7708  CD  GLU C 597      56.495 101.598  90.278  1.00 33.91           C  
ATOM   7709  OE1 GLU C 597      56.340 101.122  89.109  1.00 35.10           O  
ATOM   7710  OE2 GLU C 597      56.374 102.828  90.577  1.00 32.12           O  
ATOM   7711  N   GLU C 598      53.065  98.557  92.427  1.00 24.28           N  
ATOM   7712  CA  GLU C 598      51.640  98.849  92.344  1.00 24.15           C  
ATOM   7713  C   GLU C 598      51.021  98.913  93.737  1.00 22.63           C  
ATOM   7714  O   GLU C 598      49.828  99.161  93.867  1.00 22.50           O  
ATOM   7715  CB  GLU C 598      50.925  97.760  91.537  1.00 25.50           C  
ATOM   7716  CG  GLU C 598      51.140  97.790  90.019  1.00 29.59           C  
ATOM   7717  CD  GLU C 598      50.480  96.589  89.357  1.00 35.53           C  
ATOM   7718  OE1 GLU C 598      49.907  95.769  90.118  1.00 39.82           O  
ATOM   7719  OE2 GLU C 598      50.516  96.447  88.106  1.00 36.66           O  
ATOM   7720  N   GLY C 599      51.831  98.678  94.767  1.00 21.24           N  
ATOM   7721  CA  GLY C 599      51.362  98.606  96.134  1.00 19.70           C  
ATOM   7722  C   GLY C 599      50.978  97.227  96.662  1.00 19.29           C  
ATOM   7723  O   GLY C 599      50.442  97.133  97.757  1.00 19.58           O  
ATOM   7724  N   ALA C 600      51.258  96.151  95.930  1.00 18.18           N  
ATOM   7725  CA  ALA C 600      50.916  94.827  96.434  1.00 17.67           C  
ATOM   7726  C   ALA C 600      52.100  94.037  97.001  1.00 16.86           C  
ATOM   7727  O   ALA C 600      53.144  93.958  96.398  1.00 17.24           O  
ATOM   7728  CB  ALA C 600      50.164  94.010  95.361  1.00 17.79           C  
ATOM   7729  N   CYS C 601      51.916  93.426  98.157  1.00 16.04           N  
ATOM   7730  CA  CYS C 601      53.000  92.730  98.825  1.00 15.16           C  
ATOM   7731  C   CYS C 601      53.457  91.478  98.089  1.00 14.79           C  
ATOM   7732  O   CYS C 601      52.666  90.542  97.877  1.00 14.02           O  
ATOM   7733  CB  CYS C 601      52.577  92.350 100.226  1.00 15.21           C  
ATOM   7734  SG  CYS C 601      51.639  93.640 101.062  1.00 16.38           S  
ATOM   7735  N   GLN C 602      54.735  91.491  97.692  1.00 14.07           N  
ATOM   7736  CA  GLN C 602      55.430  90.312  97.178  1.00 13.62           C  
ATOM   7737  C   GLN C 602      56.232  89.734  98.310  1.00 13.49           C  
ATOM   7738  O   GLN C 602      56.551  90.448  99.232  1.00 13.71           O  
ATOM   7739  CB  GLN C 602      56.387  90.663  96.045  1.00 13.22           C  
ATOM   7740  CG  GLN C 602      55.835  91.568  94.959  1.00 12.23           C  
ATOM   7741  CD  GLN C 602      54.414  91.242  94.541  1.00  9.83           C  
ATOM   7742  OE1 GLN C 602      54.139  90.133  94.081  1.00  7.30           O  
ATOM   7743  NE2 GLN C 602      53.509  92.218  94.686  1.00  5.78           N  
ATOM   7744  N   PRO C 603      56.525  88.441  98.269  1.00 13.72           N  
ATOM   7745  CA  PRO C 603      57.368  87.802  99.287  1.00 14.10           C  
ATOM   7746  C   PRO C 603      58.835  88.124  99.054  1.00 14.27           C  
ATOM   7747  O   PRO C 603      59.251  88.253  97.895  1.00 14.22           O  
ATOM   7748  CB  PRO C 603      57.114  86.302  99.061  1.00 14.27           C  
ATOM   7749  CG  PRO C 603      55.912  86.278  98.209  1.00 14.14           C  
ATOM   7750  CD  PRO C 603      56.027  87.464  97.292  1.00 13.58           C  
ATOM   7751  N   CYS C 604      59.601  88.251 100.136  1.00 14.51           N  
ATOM   7752  CA  CYS C 604      61.011  88.585 100.018  1.00 14.53           C  
ATOM   7753  C   CYS C 604      61.629  87.334  99.480  1.00 15.83           C  
ATOM   7754  O   CYS C 604      61.231  86.241  99.897  1.00 16.04           O  
ATOM   7755  CB  CYS C 604      61.613  88.966 101.370  1.00 14.18           C  
ATOM   7756  SG  CYS C 604      61.240  90.655 101.929  1.00 12.07           S  
ATOM   7757  N   PRO C 605      62.550  87.476  98.520  1.00 16.92           N  
ATOM   7758  CA  PRO C 605      63.204  86.317  97.906  1.00 17.63           C  
ATOM   7759  C   PRO C 605      64.218  85.703  98.846  1.00 18.34           C  
ATOM   7760  O   PRO C 605      64.581  84.540  98.651  1.00 18.35           O  
ATOM   7761  CB  PRO C 605      63.881  86.905  96.659  1.00 17.54           C  
ATOM   7762  CG  PRO C 605      63.228  88.264  96.487  1.00 17.53           C  
ATOM   7763  CD  PRO C 605      63.014  88.736  97.910  1.00 17.02           C  
ATOM   7764  N   ILE C 606      64.657  86.453  99.853  1.00 19.13           N  
ATOM   7765  CA  ILE C 606      65.597  85.886 100.826  1.00 20.02           C  
ATOM   7766  C   ILE C 606      64.904  85.543 102.160  1.00 20.52           C  
ATOM   7767  O   ILE C 606      64.034  86.290 102.650  1.00 20.26           O  
ATOM   7768  CB  ILE C 606      66.911  86.741 100.954  1.00 20.02           C  
ATOM   7769  CG1 ILE C 606      67.839  86.465  99.755  1.00 19.84           C  
ATOM   7770  CG2 ILE C 606      67.639  86.486 102.286  1.00 20.01           C  
ATOM   7771  CD1 ILE C 606      68.954  87.497  99.543  1.00 20.24           C  
ATOM   7772  N   ASN C 607      65.325  84.404 102.716  1.00 21.10           N  
ATOM   7773  CA  ASN C 607      64.550  83.606 103.676  1.00 21.66           C  
ATOM   7774  C   ASN C 607      64.108  84.278 104.987  1.00 21.66           C  
ATOM   7775  O   ASN C 607      64.896  84.564 105.900  1.00 21.49           O  
ATOM   7776  CB  ASN C 607      65.271  82.260 103.949  1.00 21.71           C  
ATOM   7777  CG  ASN C 607      64.547  81.060 103.319  1.00 22.18           C  
ATOM   7778  OD1 ASN C 607      63.315  80.933 103.407  1.00 24.13           O  
ATOM   7779  ND2 ASN C 607      65.306  80.182 102.685  1.00 20.94           N  
ATOM   7780  OXT ASN C 607      62.914  84.542 105.150  1.00 21.82           O  
TER    7781      ASN C 607                                                      
MASTER      410    0    3   25   79    0    4    6 7890    3   89   81          
END                                                                             
