# Supplementary material for: Epitope Prediction Based on Random Peptide Library Screening: Benchmark Dataset and Prediction Tools Evaluation
Source: Molecules. 2011 Jun 16;16(6):4971–93. doi: 10.3390/molecules16064971 (PMC6264216; doi:10.3390/molecules16064971)
Supplement: Supplementary file 1 [file molecules-16-04971-s001.zip › supplementary materials/datasets/MS00049/EP00049.txt]

P557 E558 A559 D560 Q561 D570 P571 P572 F573 K593 F594 P595 D596 E597 E598 G599 A600 C601 Q602 P603
