# Supplementary material for: Epitope Prediction Based on Random Peptide Library Screening: Benchmark Dataset and Prediction Tools Evaluation
Source: Molecules. 2011 Jun 16;16(6):4971–93. doi: 10.3390/molecules16064971 (PMC6264216; doi:10.3390/molecules16064971)
Supplement: Supplementary file 1 [file molecules-16-04971-s001.zip › supplementary materials/datasets/MS00052/2ADF_A.pdb]

HEADER    BLOOD CLOTTING/IMMUNE SYSTEM            20-JUL-05   2ADF              
TITLE     CRYSTAL STRUCTURE AND PARATOPE DETERMINATION OF 82D6A3, AN            
TITLE    2 ANTITHROMBOTIC ANTIBODY DIRECTED AGAINST THE VON                     
TITLE    3 WILLEBRAND FACTOR A3-DOMAIN                                          
ATOM      1  N   ASP A 922      35.194  43.721 107.952  1.00 32.19           N  
ATOM      2  CA  ASP A 922      35.057  42.967 109.233  1.00 32.09           C  
ATOM      3  C   ASP A 922      34.348  41.626 109.017  1.00 31.57           C  
ATOM      4  O   ASP A 922      34.770  40.609 109.572  1.00 31.87           O  
ATOM      5  CB  ASP A 922      34.332  43.818 110.289  1.00 32.47           C  
ATOM      6  CG  ASP A 922      34.369  43.199 111.681  1.00 33.23           C  
ATOM      7  OD1 ASP A 922      33.716  42.156 111.897  1.00 34.40           O  
ATOM      8  OD2 ASP A 922      34.997  43.707 112.638  1.00 34.56           O  
ATOM      9  N   CYS A 923      33.277  41.636 108.219  1.00 30.64           N  
ATOM     10  CA  CYS A 923      32.506  40.425 107.883  1.00 29.72           C  
ATOM     11  C   CYS A 923      32.028  39.620 109.097  1.00 28.53           C  
ATOM     12  O   CYS A 923      32.315  38.422 109.209  1.00 28.06           O  
ATOM     13  CB  CYS A 923      33.315  39.521 106.947  1.00 30.05           C  
ATOM     14  SG  CYS A 923      33.846  40.341 105.432  1.00 31.92           S  
ATOM     15  N   SER A 924      31.297  40.277 109.996  1.00 27.33           N  
ATOM     16  CA  SER A 924      30.801  39.627 111.214  1.00 26.10           C  
ATOM     17  C   SER A 924      29.393  39.047 111.066  1.00 25.11           C  
ATOM     18  O   SER A 924      28.916  38.334 111.952  1.00 24.72           O  
ATOM     19  CB  SER A 924      30.839  40.601 112.399  1.00 26.40           C  
ATOM     20  OG  SER A 924      30.024  41.733 112.144  1.00 26.95           O  
ATOM     21  N   GLN A 925      28.732  39.350 109.951  1.00 24.02           N  
ATOM     22  CA  GLN A 925      27.368  38.871 109.717  1.00 22.96           C  
ATOM     23  C   GLN A 925      27.265  37.868 108.560  1.00 21.56           C  
ATOM     24  O   GLN A 925      28.201  37.757 107.754  1.00 21.09           O  
ATOM     25  CB  GLN A 925      26.401  40.053 109.577  1.00 23.42           C  
ATOM     26  CG  GLN A 925      25.918  40.569 110.950  1.00 25.41           C  
ATOM     27  CD  GLN A 925      25.356  41.978 110.903  1.00 27.86           C  
ATOM     28  OE1 GLN A 925      25.163  42.547 109.823  1.00 29.32           O  
ATOM     29  NE2 GLN A 925      25.100  42.552 112.078  1.00 28.72           N  
ATOM     30  N   PRO A 926      26.157  37.117 108.499  1.00 20.19           N  
ATOM     31  CA  PRO A 926      25.996  36.081 107.478  1.00 19.00           C  
ATOM     32  C   PRO A 926      25.989  36.636 106.064  1.00 17.83           C  
ATOM     33  O   PRO A 926      25.186  37.509 105.737  1.00 17.83           O  
ATOM     34  CB  PRO A 926      24.632  35.457 107.809  1.00 19.07           C  
ATOM     35  CG  PRO A 926      24.367  35.829 109.229  1.00 19.85           C  
ATOM     36  CD  PRO A 926      24.990  37.177 109.400  1.00 20.03           C  
ATOM     37  N   LEU A 927      26.887  36.111 105.239  1.00 16.38           N  
ATOM     38  CA  LEU A 927      26.995  36.508 103.847  1.00 15.08           C  
ATOM     39  C   LEU A 927      27.205  35.289 102.963  1.00 13.84           C  
ATOM     40  O   LEU A 927      28.160  34.535 103.152  1.00 13.22           O  
ATOM     41  CB  LEU A 927      28.174  37.472 103.653  1.00 15.23           C  
ATOM     42  CG  LEU A 927      28.592  37.749 102.206  1.00 16.16           C  
ATOM     43  CD1 LEU A 927      27.542  38.565 101.449  1.00 16.15           C  
ATOM     44  CD2 LEU A 927      29.953  38.436 102.178  1.00 17.90           C  
ATOM     45  N   ASP A 928      26.302  35.093 102.009  1.00 12.92           N  
ATOM     46  CA  ASP A 928      26.491  34.086 100.971  1.00 12.51           C  
ATOM     47  C   ASP A 928      27.105  34.818  99.785  1.00 12.59           C  
ATOM     48  O   ASP A 928      26.497  35.766  99.263  1.00 12.40           O  
ATOM     49  CB  ASP A 928      25.155  33.476 100.534  1.00 12.73           C  
ATOM     50  CG  ASP A 928      24.572  32.503 101.553  1.00 12.94           C  
ATOM     51  OD1 ASP A 928      25.316  31.971 102.399  1.00 13.54           O  
ATOM     52  OD2 ASP A 928      23.367  32.186 101.558  1.00 13.18           O  
ATOM     53  N   VAL A 929      28.292  34.395  99.349  1.00 11.94           N  
ATOM     54  CA  VAL A 929      28.912  35.019  98.181  1.00 12.05           C  
ATOM     55  C   VAL A 929      29.299  34.011  97.088  1.00 11.93           C  
ATOM     56  O   VAL A 929      29.853  32.938  97.381  1.00 11.77           O  
ATOM     57  CB  VAL A 929      30.120  35.949  98.578  1.00 12.81           C  
ATOM     58  CG1 VAL A 929      31.190  35.173  99.334  1.00 12.19           C  
ATOM     59  CG2 VAL A 929      30.724  36.651  97.347  1.00 13.54           C  
ATOM     60  N   ILE A 930      28.965  34.356  95.840  1.00 11.25           N  
ATOM     61  CA  ILE A 930      29.418  33.594  94.673  1.00 11.65           C  
ATOM     62  C   ILE A 930      30.543  34.328  93.966  1.00 11.83           C  
ATOM     63  O   ILE A 930      30.432  35.530  93.687  1.00 11.83           O  
ATOM     64  CB  ILE A 930      28.252  33.353  93.662  1.00 11.63           C  
ATOM     65  CG1 ILE A 930      27.177  32.445  94.274  1.00 11.72           C  
ATOM     66  CG2 ILE A 930      28.783  32.761  92.324  1.00 11.93           C  
ATOM     67  CD1 ILE A 930      25.982  32.218  93.341  1.00  9.72           C  
ATOM     68  N   LEU A 931      31.644  33.614  93.714  1.00 12.18           N  
ATOM     69  CA  LEU A 931      32.654  34.077  92.774  1.00 12.19           C  
ATOM     70  C   LEU A 931      32.303  33.425  91.439  1.00 12.44           C  
ATOM     71  O   LEU A 931      32.372  32.201  91.283  1.00 12.78           O  
ATOM     72  CB  LEU A 931      34.076  33.670  93.217  1.00 11.63           C  
ATOM     73  CG  LEU A 931      34.490  34.088  94.639  1.00 11.81           C  
ATOM     74  CD1 LEU A 931      35.935  33.657  94.956  1.00 10.83           C  
ATOM     75  CD2 LEU A 931      34.315  35.592  94.890  1.00 11.86           C  
ATOM     76  N   LEU A 932      31.938  34.258  90.475  1.00 12.64           N  
ATOM     77  CA  LEU A 932      31.506  33.804  89.167  1.00 12.69           C  
ATOM     78  C   LEU A 932      32.604  34.146  88.182  1.00 12.87           C  
ATOM     79  O   LEU A 932      32.735  35.296  87.723  1.00 13.48           O  
ATOM     80  CB  LEU A 932      30.181  34.486  88.795  1.00 12.60           C  
ATOM     81  CG  LEU A 932      29.556  34.185  87.426  1.00 12.14           C  
ATOM     82  CD1 LEU A 932      29.438  32.680  87.207  1.00 12.79           C  
ATOM     83  CD2 LEU A 932      28.171  34.879  87.334  1.00 11.58           C  
ATOM     84  N   LEU A 933      33.428  33.141  87.901  1.00 12.78           N  
ATOM     85  CA  LEU A 933      34.602  33.305  87.051  1.00 12.67           C  
ATOM     86  C   LEU A 933      34.251  33.238  85.576  1.00 12.83           C  
ATOM     87  O   LEU A 933      33.295  32.578  85.177  1.00 12.78           O  
ATOM     88  CB  LEU A 933      35.664  32.241  87.387  1.00 12.59           C  
ATOM     89  CG  LEU A 933      35.985  32.004  88.876  1.00 12.61           C  
ATOM     90  CD1 LEU A 933      37.215  31.045  89.023  1.00 12.62           C  
ATOM     91  CD2 LEU A 933      36.197  33.289  89.659  1.00 11.99           C  
ATOM     92  N   ASP A 934      35.040  33.923  84.761  1.00 12.43           N  
ATOM     93  CA  ASP A 934      34.790  33.953  83.330  1.00 12.69           C  
ATOM     94  C   ASP A 934      35.589  32.831  82.669  1.00 13.14           C  
ATOM     95  O   ASP A 934      36.795  32.969  82.463  1.00 13.14           O  
ATOM     96  CB  ASP A 934      35.208  35.324  82.803  1.00 12.59           C  
ATOM     97  CG  ASP A 934      35.026  35.480  81.312  1.00 13.57           C  
ATOM     98  OD1 ASP A 934      34.721  34.489  80.609  1.00 13.13           O  
ATOM     99  OD2 ASP A 934      35.176  36.587  80.754  1.00 12.96           O  
ATOM    100  N   GLY A 935      34.910  31.735  82.326  1.00 12.78           N  
ATOM    101  CA  GLY A 935      35.556  30.596  81.675  1.00 13.11           C  
ATOM    102  C   GLY A 935      35.378  30.599  80.169  1.00 13.68           C  
ATOM    103  O   GLY A 935      35.621  29.581  79.517  1.00 13.92           O  
ATOM    104  N   SER A 936      34.975  31.743  79.603  1.00 13.83           N  
ATOM    105  CA  SER A 936      34.751  31.840  78.149  1.00 14.29           C  
ATOM    106  C   SER A 936      36.041  31.665  77.350  1.00 14.83           C  
ATOM    107  O   SER A 936      37.139  31.760  77.903  1.00 14.44           O  
ATOM    108  CB  SER A 936      34.088  33.180  77.768  1.00 14.28           C  
ATOM    109  OG  SER A 936      34.953  34.287  78.017  1.00 15.82           O  
ATOM    110  N   SER A 937      35.901  31.427  76.048  1.00 15.30           N  
ATOM    111  CA  SER A 937      37.058  31.311  75.159  1.00 16.66           C  
ATOM    112  C   SER A 937      37.454  32.689  74.613  1.00 17.46           C  
ATOM    113  O   SER A 937      37.715  32.849  73.417  1.00 19.15           O  
ATOM    114  CB  SER A 937      36.740  30.352  74.006  1.00 16.59           C  
ATOM    115  OG  SER A 937      36.368  29.075  74.496  1.00 17.38           O  
ATOM    116  N   SER A 938      37.514  33.689  75.481  1.00 17.78           N  
ATOM    117  CA  SER A 938      37.831  35.040  75.038  1.00 18.24           C  
ATOM    118  C   SER A 938      39.346  35.262  74.968  1.00 17.98           C  
ATOM    119  O   SER A 938      39.896  35.548  73.892  1.00 18.32           O  
ATOM    120  CB  SER A 938      37.150  36.074  75.947  1.00 18.36           C  
ATOM    121  OG  SER A 938      35.744  35.843  76.012  1.00 21.73           O  
ATOM    122  N   PHE A 939      40.015  35.121  76.109  1.00 17.60           N  
ATOM    123  CA  PHE A 939      41.478  35.270  76.188  1.00 17.81           C  
ATOM    124  C   PHE A 939      42.131  33.904  76.390  1.00 17.50           C  
ATOM    125  O   PHE A 939      41.419  32.937  76.657  1.00 17.19           O  
ATOM    126  CB  PHE A 939      41.850  36.242  77.319  1.00 17.93           C  
ATOM    127  CG  PHE A 939      41.618  37.682  76.970  1.00 19.26           C  
ATOM    128  CD1 PHE A 939      40.394  38.295  77.239  1.00 20.29           C  
ATOM    129  CD2 PHE A 939      42.613  38.424  76.343  1.00 20.35           C  
ATOM    130  CE1 PHE A 939      40.169  39.635  76.891  1.00 21.15           C  
ATOM    131  CE2 PHE A 939      42.402  39.763  75.996  1.00 21.36           C  
ATOM    132  CZ  PHE A 939      41.180  40.369  76.272  1.00 21.73           C  
ATOM    133  N   PRO A 940      43.461  33.793  76.239  1.00 17.33           N  
ATOM    134  CA  PRO A 940      44.147  32.528  76.519  1.00 16.93           C  
ATOM    135  C   PRO A 940      43.896  31.993  77.946  1.00 16.62           C  
ATOM    136  O   PRO A 940      43.540  32.760  78.855  1.00 15.72           O  
ATOM    137  CB  PRO A 940      45.628  32.873  76.298  1.00 17.51           C  
ATOM    138  CG  PRO A 940      45.593  33.992  75.302  1.00 17.60           C  
ATOM    139  CD  PRO A 940      44.400  34.824  75.754  1.00 17.43           C  
ATOM    140  N   ALA A 941      44.095  30.686  78.125  1.00 16.55           N  
ATOM    141  CA  ALA A 941      43.833  29.993  79.391  1.00 16.33           C  
ATOM    142  C   ALA A 941      44.579  30.556  80.595  1.00 16.19           C  
ATOM    143  O   ALA A 941      44.157  30.341  81.727  1.00 15.53           O  
ATOM    144  CB  ALA A 941      44.117  28.492  79.253  1.00 16.95           C  
ATOM    145  N   SER A 942      45.683  31.267  80.356  1.00 15.76           N  
ATOM    146  CA  SER A 942      46.420  31.909  81.448  1.00 15.52           C  
ATOM    147  C   SER A 942      45.547  32.905  82.228  1.00 15.23           C  
ATOM    148  O   SER A 942      45.750  33.110  83.424  1.00 14.64           O  
ATOM    149  CB  SER A 942      47.697  32.579  80.925  1.00 15.96           C  
ATOM    150  OG  SER A 942      47.386  33.596  79.993  1.00 17.53           O  
ATOM    151  N   TYR A 943      44.576  33.516  81.549  1.00 14.59           N  
ATOM    152  CA  TYR A 943      43.625  34.414  82.200  1.00 14.92           C  
ATOM    153  C   TYR A 943      42.793  33.667  83.233  1.00 14.68           C  
ATOM    154  O   TYR A 943      42.649  34.126  84.366  1.00 13.80           O  
ATOM    155  CB  TYR A 943      42.722  35.081  81.164  1.00 14.96           C  
ATOM    156  CG  TYR A 943      43.324  36.329  80.559  1.00 17.44           C  
ATOM    157  CD1 TYR A 943      44.542  36.280  79.870  1.00 19.17           C  
ATOM    158  CD2 TYR A 943      42.673  37.561  80.667  1.00 19.66           C  
ATOM    159  CE1 TYR A 943      45.090  37.415  79.316  1.00 21.05           C  
ATOM    160  CE2 TYR A 943      43.218  38.710  80.102  1.00 20.20           C  
ATOM    161  CZ  TYR A 943      44.423  38.626  79.437  1.00 21.37           C  
ATOM    162  OH  TYR A 943      44.983  39.753  78.879  1.00 22.91           O  
ATOM    163  N   PHE A 944      42.267  32.504  82.845  1.00 14.40           N  
ATOM    164  CA  PHE A 944      41.512  31.673  83.774  1.00 14.69           C  
ATOM    165  C   PHE A 944      42.370  31.237  84.969  1.00 14.75           C  
ATOM    166  O   PHE A 944      41.863  31.127  86.088  1.00 14.75           O  
ATOM    167  CB  PHE A 944      40.910  30.454  83.063  1.00 14.81           C  
ATOM    168  CG  PHE A 944      39.860  29.743  83.874  1.00 15.01           C  
ATOM    169  CD1 PHE A 944      38.603  30.322  84.071  1.00 14.81           C  
ATOM    170  CD2 PHE A 944      40.124  28.496  84.441  1.00 16.21           C  
ATOM    171  CE1 PHE A 944      37.618  29.666  84.828  1.00 16.46           C  
ATOM    172  CE2 PHE A 944      39.142  27.829  85.191  1.00 16.45           C  
ATOM    173  CZ  PHE A 944      37.899  28.411  85.389  1.00 16.20           C  
ATOM    174  N   ASP A 945      43.664  30.995  84.746  1.00 15.06           N  
ATOM    175  CA  ASP A 945      44.551  30.633  85.856  1.00 15.31           C  
ATOM    176  C   ASP A 945      44.608  31.742  86.910  1.00 14.70           C  
ATOM    177  O   ASP A 945      44.605  31.465  88.112  1.00 14.45           O  
ATOM    178  CB  ASP A 945      45.966  30.283  85.360  1.00 16.36           C  
ATOM    179  CG  ASP A 945      46.016  28.953  84.613  1.00 19.17           C  
ATOM    180  OD1 ASP A 945      45.074  28.137  84.753  1.00 22.09           O  
ATOM    181  OD2 ASP A 945      46.961  28.634  83.860  1.00 23.06           O  
ATOM    182  N   GLU A 946      44.656  32.995  86.456  1.00 14.18           N  
ATOM    183  CA  GLU A 946      44.701  34.143  87.360  1.00 13.91           C  
ATOM    184  C   GLU A 946      43.376  34.271  88.113  1.00 13.44           C  
ATOM    185  O   GLU A 946      43.352  34.700  89.264  1.00 13.09           O  
ATOM    186  CB  GLU A 946      44.986  35.439  86.593  1.00 14.06           C  
ATOM    187  CG  GLU A 946      46.376  35.545  85.972  1.00 14.98           C  
ATOM    188  CD  GLU A 946      47.460  35.932  86.963  1.00 17.57           C  
ATOM    189  OE1 GLU A 946      47.194  35.978  88.181  1.00 18.50           O  
ATOM    190  OE2 GLU A 946      48.593  36.197  86.516  1.00 18.78           O  
ATOM    191  N   MET A 947      42.288  33.900  87.447  1.00 12.99           N  
ATOM    192  CA  MET A 947      40.953  33.905  88.059  1.00 12.84           C  
ATOM    193  C   MET A 947      40.884  32.851  89.171  1.00 13.09           C  
ATOM    194  O   MET A 947      40.271  33.081  90.216  1.00 13.25           O  
ATOM    195  CB  MET A 947      39.890  33.621  87.008  1.00 12.93           C  
ATOM    196  CG  MET A 947      39.777  34.706  85.958  1.00 12.54           C  
ATOM    197  SD  MET A 947      38.544  34.262  84.721  1.00 14.17           S  
ATOM    198  CE  MET A 947      39.089  35.316  83.371  1.00 12.89           C  
ATOM    199  N   LYS A 948      41.517  31.702  88.933  1.00 12.79           N  
ATOM    200  CA  LYS A 948      41.649  30.660  89.949  1.00 12.87           C  
ATOM    201  C   LYS A 948      42.500  31.175  91.126  1.00 12.96           C  
ATOM    202  O   LYS A 948      42.141  30.957  92.288  1.00 12.99           O  
ATOM    203  CB  LYS A 948      42.244  29.377  89.341  1.00 13.88           C  
ATOM    204  CG  LYS A 948      41.261  28.593  88.435  1.00 13.78           C  
ATOM    205  CD  LYS A 948      41.979  27.493  87.611  1.00 13.98           C  
ATOM    206  CE  LYS A 948      42.580  26.413  88.500  1.00 14.52           C  
ATOM    207  NZ  LYS A 948      43.081  25.205  87.757  1.00 14.95           N  
ATOM    208  N   SER A 949      43.599  31.885  90.834  1.00 12.71           N  
ATOM    209  CA  SER A 949      44.427  32.471  91.898  1.00 12.76           C  
ATOM    210  C   SER A 949      43.647  33.482  92.732  1.00 12.20           C  
ATOM    211  O   SER A 949      43.802  33.531  93.956  1.00 11.73           O  
ATOM    212  CB  SER A 949      45.713  33.105  91.347  1.00 12.63           C  
ATOM    213  OG  SER A 949      46.468  32.111  90.687  1.00 16.35           O  
ATOM    214  N   PHE A 950      42.811  34.271  92.059  1.00 11.85           N  
ATOM    215  CA  PHE A 950      41.907  35.221  92.707  1.00 12.08           C  
ATOM    216  C   PHE A 950      40.916  34.511  93.652  1.00 12.38           C  
ATOM    217  O   PHE A 950      40.751  34.924  94.803  1.00 12.47           O  
ATOM    218  CB  PHE A 950      41.169  36.039  91.631  1.00 11.94           C  
ATOM    219  CG  PHE A 950      39.910  36.710  92.113  1.00 13.98           C  
ATOM    220  CD1 PHE A 950      39.966  37.925  92.782  1.00 14.96           C  
ATOM    221  CD2 PHE A 950      38.655  36.126  91.878  1.00 15.26           C  
ATOM    222  CE1 PHE A 950      38.801  38.551  93.231  1.00 17.78           C  
ATOM    223  CE2 PHE A 950      37.478  36.744  92.322  1.00 16.49           C  
ATOM    224  CZ  PHE A 950      37.549  37.958  92.998  1.00 16.07           C  
ATOM    225  N   ALA A 951      40.262  33.456  93.157  1.00 12.13           N  
ATOM    226  CA  ALA A 951      39.322  32.674  93.968  1.00 12.82           C  
ATOM    227  C   ALA A 951      39.985  32.076  95.221  1.00 13.02           C  
ATOM    228  O   ALA A 951      39.411  32.114  96.323  1.00 12.82           O  
ATOM    229  CB  ALA A 951      38.649  31.584  93.115  1.00 12.32           C  
ATOM    230  N   LYS A 952      41.203  31.562  95.063  1.00 13.58           N  
ATOM    231  CA  LYS A 952      41.937  30.981  96.182  1.00 14.05           C  
ATOM    232  C   LYS A 952      42.315  32.049  97.200  1.00 14.10           C  
ATOM    233  O   LYS A 952      42.234  31.818  98.411  1.00 13.78           O  
ATOM    234  CB  LYS A 952      43.216  30.293  95.713  1.00 14.50           C  
ATOM    235  CG  LYS A 952      43.034  29.063  94.862  1.00 16.57           C  
ATOM    236  CD  LYS A 952      44.383  28.415  94.809  1.00 19.56           C  
ATOM    237  CE  LYS A 952      44.566  27.473  93.668  1.00 21.49           C  
ATOM    238  NZ  LYS A 952      46.028  27.078  93.661  1.00 23.15           N  
ATOM    239  N   ALA A 953      42.747  33.210  96.708  1.00 14.24           N  
ATOM    240  CA  ALA A 953      43.141  34.298  97.594  1.00 14.60           C  
ATOM    241  C   ALA A 953      41.919  34.747  98.386  1.00 14.64           C  
ATOM    242  O   ALA A 953      42.028  35.030  99.580  1.00 14.28           O  
ATOM    243  CB  ALA A 953      43.732  35.469  96.800  1.00 14.51           C  
ATOM    244  N   PHE A 954      40.768  34.810  97.710  1.00 14.41           N  
ATOM    245  CA  PHE A 954      39.512  35.222  98.335  1.00 15.16           C  
ATOM    246  C   PHE A 954      39.109  34.242  99.435  1.00 15.04           C  
ATOM    247  O   PHE A 954      38.797  34.654 100.555  1.00 14.75           O  
ATOM    248  CB  PHE A 954      38.384  35.352  97.301  1.00 15.46           C  
ATOM    249  CG  PHE A 954      37.102  35.871  97.884  1.00 17.14           C  
ATOM    250  CD1 PHE A 954      36.803  37.227  97.824  1.00 18.54           C  
ATOM    251  CD2 PHE A 954      36.206  35.006  98.531  1.00 18.81           C  
ATOM    252  CE1 PHE A 954      35.628  37.722  98.377  1.00 20.31           C  
ATOM    253  CE2 PHE A 954      35.026  35.490  99.089  1.00 20.23           C  
ATOM    254  CZ  PHE A 954      34.736  36.850  99.012  1.00 19.97           C  
ATOM    255  N   ILE A 955      39.130  32.949  99.108  1.00 15.41           N  
ATOM    256  CA  ILE A 955      38.816  31.893 100.078  1.00 15.89           C  
ATOM    257  C   ILE A 955      39.756  31.949 101.278  1.00 16.42           C  
ATOM    258  O   ILE A 955      39.312  31.878 102.428  1.00 16.11           O  
ATOM    259  CB  ILE A 955      38.848  30.492  99.410  1.00 15.97           C  
ATOM    260  CG1 ILE A 955      37.655  30.344  98.468  1.00 15.64           C  
ATOM    261  CG2 ILE A 955      38.813  29.368 100.472  1.00 15.14           C  
ATOM    262  CD1 ILE A 955      37.788  29.227  97.454  1.00 17.93           C  
ATOM    263  N   SER A 956      41.051  32.081 101.008  1.00 16.96           N  
ATOM    264  CA  SER A 956      42.046  32.137 102.075  1.00 17.75           C  
ATOM    265  C   SER A 956      41.767  33.270 103.064  1.00 17.91           C  
ATOM    266  O   SER A 956      41.982  33.115 104.268  1.00 17.66           O  
ATOM    267  CB  SER A 956      43.456  32.256 101.494  1.00 18.31           C  
ATOM    268  OG  SER A 956      43.786  31.094 100.745  1.00 19.59           O  
ATOM    269  N   LYS A 957      41.255  34.388 102.557  1.00 18.03           N  
ATOM    270  CA  LYS A 957      40.999  35.572 103.386  1.00 18.50           C  
ATOM    271  C   LYS A 957      39.622  35.694 104.020  1.00 18.41           C  
ATOM    272  O   LYS A 957      39.450  36.429 104.995  1.00 18.01           O  
ATOM    273  CB  LYS A 957      41.244  36.834 102.573  1.00 18.81           C  
ATOM    274  CG  LYS A 957      42.686  37.204 102.499  1.00 19.89           C  
ATOM    275  CD  LYS A 957      42.800  38.670 102.230  1.00 20.48           C  
ATOM    276  CE  LYS A 957      44.215  39.130 102.408  1.00 20.26           C  
ATOM    277  NZ  LYS A 957      44.231  40.603 102.338  1.00 18.58           N  
ATOM    278  N   ALA A 958      38.647  35.001 103.445  1.00 18.02           N  
ATOM    279  CA  ALA A 958      37.260  35.101 103.880  1.00 18.25           C  
ATOM    280  C   ALA A 958      37.037  34.579 105.295  1.00 18.09           C  
ATOM    281  O   ALA A 958      37.690  33.629 105.734  1.00 18.11           O  
ATOM    282  CB  ALA A 958      36.355  34.379 102.894  1.00 17.55           C  
ATOM    283  N   ASN A 959      36.107  35.213 106.002  1.00 18.28           N  
ATOM    284  CA  ASN A 959      35.738  34.794 107.346  1.00 18.01           C  
ATOM    285  C   ASN A 959      34.680  33.687 107.240  1.00 17.92           C  
ATOM    286  O   ASN A 959      33.494  33.926 107.449  1.00 17.91           O  
ATOM    287  CB  ASN A 959      35.221  36.003 108.137  1.00 18.39           C  
ATOM    288  CG  ASN A 959      35.113  35.741 109.635  1.00 18.65           C  
ATOM    289  OD1 ASN A 959      34.338  36.399 110.327  1.00 20.10           O  
ATOM    290  ND2 ASN A 959      35.895  34.791 110.141  1.00 18.62           N  
ATOM    291  N   ILE A 960      35.121  32.478 106.901  1.00 17.82           N  
ATOM    292  CA  ILE A 960      34.209  31.356 106.647  1.00 18.05           C  
ATOM    293  C   ILE A 960      33.760  30.657 107.927  1.00 18.18           C  
ATOM    294  O   ILE A 960      34.574  30.359 108.808  1.00 17.81           O  
ATOM    295  CB  ILE A 960      34.824  30.356 105.625  1.00 18.16           C  
ATOM    296  CG1 ILE A 960      35.145  31.079 104.307  1.00 18.74           C  
ATOM    297  CG2 ILE A 960      33.874  29.170 105.374  1.00 18.20           C  
ATOM    298  CD1 ILE A 960      35.781  30.196 103.235  1.00 20.38           C  
ATOM    299  N   GLY A 961      32.455  30.405 108.018  1.00 18.02           N  
ATOM    300  CA  GLY A 961      31.849  29.788 109.206  1.00 18.62           C  
ATOM    301  C   GLY A 961      30.337  29.714 109.047  1.00 18.79           C  
ATOM    302  O   GLY A 961      29.782  30.423 108.213  1.00 18.83           O  
ATOM    303  N   PRO A 962      29.667  28.889 109.859  1.00 19.16           N  
ATOM    304  CA  PRO A 962      28.210  28.632 109.722  1.00 19.14           C  
ATOM    305  C   PRO A 962      27.292  29.868 109.765  1.00 18.97           C  
ATOM    306  O   PRO A 962      26.277  29.909 109.047  1.00 19.04           O  
ATOM    307  CB  PRO A 962      27.896  27.717 110.914  1.00 19.21           C  
ATOM    308  CG  PRO A 962      29.203  27.128 111.310  1.00 19.31           C  
ATOM    309  CD  PRO A 962      30.254  28.147 110.988  1.00 19.11           C  
ATOM    310  N   ARG A 963      27.648  30.841 110.606  1.00 18.25           N  
ATOM    311  CA  ARG A 963      26.894  32.090 110.764  1.00 17.71           C  
ATOM    312  C   ARG A 963      27.672  33.274 110.186  1.00 16.69           C  
ATOM    313  O   ARG A 963      27.336  34.440 110.417  1.00 16.11           O  
ATOM    314  CB  ARG A 963      26.561  32.328 112.244  1.00 18.13           C  
ATOM    315  CG  ARG A 963      25.663  31.244 112.834  1.00 20.18           C  
ATOM    316  CD  ARG A 963      25.238  31.421 114.298  1.00 23.77           C  
ATOM    317  NE  ARG A 963      26.355  31.577 115.237  1.00 27.47           N  
ATOM    318  CZ  ARG A 963      27.304  30.665 115.470  1.00 28.94           C  
ATOM    319  NH1 ARG A 963      27.330  29.514 114.797  1.00 29.69           N  
ATOM    320  NH2 ARG A 963      28.258  30.924 116.359  1.00 28.77           N  
ATOM    321  N   LEU A 964      28.700  32.955 109.407  1.00 15.97           N  
ATOM    322  CA  LEU A 964      29.585  33.956 108.830  1.00 15.01           C  
ATOM    323  C   LEU A 964      29.521  33.902 107.296  1.00 14.63           C  
ATOM    324  O   LEU A 964      28.421  33.845 106.726  1.00 14.76           O  
ATOM    325  CB  LEU A 964      31.006  33.764 109.382  1.00 14.90           C  
ATOM    326  CG  LEU A 964      31.162  33.921 110.907  1.00 15.31           C  
ATOM    327  CD1 LEU A 964      32.470  33.317 111.406  1.00 15.00           C  
ATOM    328  CD2 LEU A 964      31.030  35.380 111.349  1.00 14.81           C  
ATOM    329  N   THR A 965      30.675  33.926 106.631  1.00 14.07           N  
ATOM    330  CA  THR A 965      30.725  33.871 105.168  1.00 13.75           C  
ATOM    331  C   THR A 965      30.695  32.445 104.622  1.00 14.06           C  
ATOM    332  O   THR A 965      31.353  31.554 105.159  1.00 14.18           O  
ATOM    333  CB  THR A 965      31.985  34.608 104.654  1.00 13.85           C  
ATOM    334  OG1 THR A 965      31.887  35.996 104.984  1.00 14.05           O  
ATOM    335  CG2 THR A 965      32.045  34.612 103.124  1.00 12.55           C  
ATOM    336  N   GLN A 966      29.913  32.250 103.560  1.00 13.69           N  
ATOM    337  CA  GLN A 966      29.875  31.008 102.792  1.00 14.48           C  
ATOM    338  C   GLN A 966      30.260  31.409 101.361  1.00 14.26           C  
ATOM    339  O   GLN A 966      29.682  32.351 100.802  1.00 14.16           O  
ATOM    340  CB  GLN A 966      28.469  30.380 102.831  1.00 14.56           C  
ATOM    341  CG  GLN A 966      28.428  28.932 102.354  1.00 17.46           C  
ATOM    342  CD  GLN A 966      27.030  28.294 102.315  1.00 18.63           C  
ATOM    343  OE1 GLN A 966      25.987  28.973 102.360  1.00 19.78           O  
ATOM    344  NE2 GLN A 966      27.017  26.977 102.202  1.00 20.40           N  
ATOM    345  N   VAL A 967      31.222  30.700 100.768  1.00 13.79           N  
ATOM    346  CA  VAL A 967      31.718  31.043  99.430  1.00 14.51           C  
ATOM    347  C   VAL A 967      31.503  29.889  98.450  1.00 14.56           C  
ATOM    348  O   VAL A 967      31.879  28.756  98.735  1.00 15.61           O  
ATOM    349  CB  VAL A 967      33.242  31.370  99.431  1.00 14.22           C  
ATOM    350  CG1 VAL A 967      33.715  31.836  98.029  1.00 14.24           C  
ATOM    351  CG2 VAL A 967      33.595  32.401 100.499  1.00 15.00           C  
ATOM    352  N   SER A 968      30.882  30.167  97.311  1.00 14.65           N  
ATOM    353  CA  SER A 968      30.797  29.157  96.251  1.00 13.93           C  
ATOM    354  C   SER A 968      31.498  29.705  95.028  1.00 13.25           C  
ATOM    355  O   SER A 968      31.638  30.927  94.877  1.00 13.67           O  
ATOM    356  CB  SER A 968      29.351  28.744  95.924  1.00 14.09           C  
ATOM    357  OG  SER A 968      28.591  29.859  95.521  1.00 16.57           O  
ATOM    358  N   VAL A 969      31.969  28.808  94.169  1.00 12.28           N  
ATOM    359  CA  VAL A 969      32.679  29.227  92.967  1.00 12.11           C  
ATOM    360  C   VAL A 969      31.999  28.603  91.756  1.00 11.96           C  
ATOM    361  O   VAL A 969      31.836  27.396  91.689  1.00 11.49           O  
ATOM    362  CB  VAL A 969      34.193  28.870  93.014  1.00 11.87           C  
ATOM    363  CG1 VAL A 969      34.920  29.404  91.756  1.00 11.24           C  
ATOM    364  CG2 VAL A 969      34.848  29.453  94.289  1.00 12.61           C  
ATOM    365  N   LEU A 970      31.574  29.459  90.834  1.00 12.24           N  
ATOM    366  CA  LEU A 970      30.945  29.045  89.592  1.00 12.79           C  
ATOM    367  C   LEU A 970      31.744  29.629  88.465  1.00 12.65           C  
ATOM    368  O   LEU A 970      32.530  30.557  88.674  1.00 13.62           O  
ATOM    369  CB  LEU A 970      29.524  29.638  89.491  1.00 12.18           C  
ATOM    370  CG  LEU A 970      28.360  28.968  90.215  1.00 12.83           C  
ATOM    371  CD1 LEU A 970      28.627  28.712  91.698  1.00 12.63           C  
ATOM    372  CD2 LEU A 970      27.090  29.810  90.007  1.00 12.65           C  
ATOM    373  N   GLN A 971      31.547  29.099  87.264  1.00 12.43           N  
ATOM    374  CA  GLN A 971      32.188  29.695  86.092  1.00 13.32           C  
ATOM    375  C   GLN A 971      31.233  29.656  84.927  1.00 13.08           C  
ATOM    376  O   GLN A 971      30.347  28.805  84.891  1.00 12.89           O  
ATOM    377  CB  GLN A 971      33.511  28.992  85.735  1.00 12.94           C  
ATOM    378  CG  GLN A 971      33.383  27.516  85.332  1.00 14.24           C  
ATOM    379  CD  GLN A 971      34.628  27.006  84.628  1.00 16.16           C  
ATOM    380  OE1 GLN A 971      35.080  27.602  83.645  1.00 17.30           O  
ATOM    381  NE2 GLN A 971      35.177  25.894  85.114  1.00 15.42           N  
ATOM    382  N   TYR A 972      31.421  30.557  83.967  1.00 12.56           N  
ATOM    383  CA  TYR A 972      30.538  30.598  82.804  1.00 12.61           C  
ATOM    384  C   TYR A 972      31.287  30.598  81.471  1.00 12.76           C  
ATOM    385  O   TYR A 972      32.444  30.984  81.393  1.00 12.59           O  
ATOM    386  CB  TYR A 972      29.574  31.813  82.881  1.00 12.33           C  
ATOM    387  CG  TYR A 972      30.232  33.182  82.676  1.00 11.66           C  
ATOM    388  CD1 TYR A 972      30.368  33.729  81.389  1.00 12.26           C  
ATOM    389  CD2 TYR A 972      30.690  33.931  83.772  1.00 11.97           C  
ATOM    390  CE1 TYR A 972      30.987  34.972  81.183  1.00 12.92           C  
ATOM    391  CE2 TYR A 972      31.305  35.190  83.585  1.00 12.05           C  
ATOM    392  CZ  TYR A 972      31.453  35.691  82.292  1.00 12.64           C  
ATOM    393  OH  TYR A 972      32.036  36.918  82.115  1.00 12.57           O  
ATOM    394  N   GLY A 973      30.572  30.182  80.432  1.00 13.09           N  
ATOM    395  CA  GLY A 973      31.028  30.167  79.066  1.00 13.47           C  
ATOM    396  C   GLY A 973      29.754  29.817  78.320  1.00 14.67           C  
ATOM    397  O   GLY A 973      28.769  30.553  78.404  1.00 14.05           O  
ATOM    398  N   SER A 974      29.767  28.689  77.619  1.00 14.77           N  
ATOM    399  CA  SER A 974      28.576  28.179  76.920  1.00 15.99           C  
ATOM    400  C   SER A 974      27.368  28.093  77.869  1.00 16.42           C  
ATOM    401  O   SER A 974      26.225  28.437  77.503  1.00 16.64           O  
ATOM    402  CB  SER A 974      28.894  26.804  76.348  1.00 15.96           C  
ATOM    403  OG  SER A 974      29.873  26.911  75.331  1.00 16.70           O  
ATOM    404  N   ILE A 975      27.649  27.633  79.091  1.00 16.07           N  
ATOM    405  CA  ILE A 975      26.687  27.531  80.182  1.00 15.86           C  
ATOM    406  C   ILE A 975      27.455  27.863  81.473  1.00 15.44           C  
ATOM    407  O   ILE A 975      28.668  28.059  81.440  1.00 15.99           O  
ATOM    408  CB  ILE A 975      26.108  26.092  80.287  1.00 16.13           C  
ATOM    409  CG1 ILE A 975      27.251  25.077  80.324  1.00 17.94           C  
ATOM    410  CG2 ILE A 975      25.115  25.795  79.128  1.00 16.19           C  
ATOM    411  CD1 ILE A 975      26.956  23.840  81.140  1.00 21.82           C  
ATOM    412  N   THR A 976      26.751  27.901  82.603  1.00 14.06           N  
ATOM    413  CA  THR A 976      27.365  28.148  83.901  1.00 13.66           C  
ATOM    414  C   THR A 976      27.429  26.830  84.666  1.00 13.67           C  
ATOM    415  O   THR A 976      26.475  26.036  84.629  1.00 13.21           O  
ATOM    416  CB  THR A 976      26.550  29.218  84.638  1.00 13.91           C  
ATOM    417  OG1 THR A 976      26.775  30.467  83.978  1.00 14.75           O  
ATOM    418  CG2 THR A 976      27.042  29.475  86.076  1.00 14.00           C  
ATOM    419  N   THR A 977      28.557  26.590  85.337  1.00 12.91           N  
ATOM    420  CA  THR A 977      28.732  25.364  86.112  1.00 13.15           C  
ATOM    421  C   THR A 977      29.091  25.690  87.554  1.00 12.83           C  
ATOM    422  O   THR A 977      29.687  26.731  87.834  1.00 13.34           O  
ATOM    423  CB  THR A 977      29.828  24.455  85.487  1.00 13.11           C  
ATOM    424  OG1 THR A 977      31.061  25.177  85.408  1.00 14.85           O  
ATOM    425  CG2 THR A 977      29.516  24.137  84.022  1.00 13.92           C  
ATOM    426  N   ILE A 978      28.711  24.800  88.463  1.00 12.84           N  
ATOM    427  CA  ILE A 978      29.054  24.930  89.875  1.00 13.17           C  
ATOM    428  C   ILE A 978      30.316  24.111  90.102  1.00 13.94           C  
ATOM    429  O   ILE A 978      30.297  22.899  89.927  1.00 13.99           O  
ATOM    430  CB  ILE A 978      27.932  24.366  90.757  1.00 13.11           C  
ATOM    431  CG1 ILE A 978      26.598  25.096  90.468  1.00 13.02           C  
ATOM    432  CG2 ILE A 978      28.360  24.452  92.223  1.00 12.35           C  
ATOM    433  CD1 ILE A 978      25.325  24.381  91.018  1.00 12.41           C  
ATOM    434  N   ASP A 979      31.401  24.776  90.499  1.00 14.77           N  
ATOM    435  CA  ASP A 979      32.681  24.090  90.722  1.00 16.03           C  
ATOM    436  C   ASP A 979      33.006  23.908  92.216  1.00 15.65           C  
ATOM    437  O   ASP A 979      33.564  22.885  92.624  1.00 16.13           O  
ATOM    438  CB  ASP A 979      33.805  24.772  89.927  1.00 17.21           C  
ATOM    439  CG  ASP A 979      33.529  24.778  88.411  1.00 20.18           C  
ATOM    440  OD1 ASP A 979      32.355  24.865  88.008  1.00 27.76           O  
ATOM    441  OD2 ASP A 979      34.399  24.712  87.532  1.00 25.54           O  
ATOM    442  N   VAL A 980      32.651  24.894  93.031  1.00 15.11           N  
ATOM    443  CA  VAL A 980      32.712  24.757  94.485  1.00 14.86           C  
ATOM    444  C   VAL A 980      31.300  25.086  94.962  1.00 15.17           C  
ATOM    445  O   VAL A 980      30.877  26.237  94.862  1.00 15.44           O  
ATOM    446  CB  VAL A 980      33.765  25.712  95.135  1.00 15.56           C  
ATOM    447  CG1 VAL A 980      33.762  25.581  96.659  1.00 15.10           C  
ATOM    448  CG2 VAL A 980      35.152  25.442  94.566  1.00 15.48           C  
ATOM    449  N   PRO A 981      30.549  24.089  95.434  1.00 14.67           N  
ATOM    450  CA  PRO A 981      29.149  24.313  95.822  1.00 14.80           C  
ATOM    451  C   PRO A 981      29.026  24.878  97.231  1.00 15.42           C  
ATOM    452  O   PRO A 981      30.026  24.958  97.958  1.00 14.57           O  
ATOM    453  CB  PRO A 981      28.560  22.896  95.810  1.00 14.95           C  
ATOM    454  CG  PRO A 981      29.736  22.028  96.267  1.00 13.48           C  
ATOM    455  CD  PRO A 981      30.966  22.689  95.654  1.00 14.82           C  
ATOM    456  N   TRP A 982      27.807  25.260  97.604  1.00 16.27           N  
ATOM    457  CA  TRP A 982      27.518  25.627  98.978  1.00 18.43           C  
ATOM    458  C   TRP A 982      27.863  24.406  99.822  1.00 20.95           C  
ATOM    459  O   TRP A 982      27.663  23.262  99.404  1.00 20.73           O  
ATOM    460  CB  TRP A 982      26.041  25.980  99.182  1.00 17.36           C  
ATOM    461  CG  TRP A 982      25.544  27.172  98.424  1.00 15.46           C  
ATOM    462  CD1 TRP A 982      24.421  27.227  97.628  1.00 14.46           C  
ATOM    463  CD2 TRP A 982      26.118  28.482  98.393  1.00 14.01           C  
ATOM    464  NE1 TRP A 982      24.275  28.490  97.104  1.00 13.74           N  
ATOM    465  CE2 TRP A 982      25.300  29.282  97.552  1.00 13.17           C  
ATOM    466  CE3 TRP A 982      27.256  29.071  98.981  1.00 13.32           C  
ATOM    467  CZ2 TRP A 982      25.576  30.631  97.291  1.00 13.31           C  
ATOM    468  CZ3 TRP A 982      27.526  30.423  98.725  1.00 12.96           C  
ATOM    469  CH2 TRP A 982      26.688  31.182  97.881  1.00 12.68           C  
ATOM    470  N   ASN A 983      28.389  24.656 101.007  1.00 24.66           N  
ATOM    471  CA  ASN A 983      28.842  23.581 101.873  1.00 28.18           C  
ATOM    472  C   ASN A 983      28.683  23.922 103.346  1.00 30.01           C  
ATOM    473  O   ASN A 983      29.067  25.014 103.783  1.00 30.82           O  
ATOM    474  CB  ASN A 983      30.315  23.297 101.576  1.00 28.25           C  
ATOM    475  CG  ASN A 983      30.869  22.173 102.408  1.00 30.27           C  
ATOM    476  OD1 ASN A 983      31.966  22.279 102.951  1.00 32.02           O  
ATOM    477  ND2 ASN A 983      30.103  21.089 102.534  1.00 32.24           N  
ATOM    478  N   VAL A 984      28.136  22.976 104.109  1.00 32.22           N  
ATOM    479  CA  VAL A 984      27.977  23.139 105.550  1.00 34.15           C  
ATOM    480  C   VAL A 984      29.357  23.233 106.229  1.00 35.37           C  
ATOM    481  O   VAL A 984      29.723  24.295 106.751  1.00 35.69           O  
ATOM    482  CB  VAL A 984      27.129  21.989 106.184  1.00 34.23           C  
ATOM    483  CG1 VAL A 984      26.942  22.203 107.689  1.00 34.61           C  
ATOM    484  CG2 VAL A 984      25.770  21.866 105.498  1.00 34.64           C  
ATOM    485  N   VAL A 985      30.121  22.136 106.179  1.00 36.66           N  
ATOM    486  CA  VAL A 985      31.411  22.010 106.883  1.00 37.74           C  
ATOM    487  C   VAL A 985      32.645  22.172 105.970  1.00 38.17           C  
ATOM    488  O   VAL A 985      33.236  21.169 105.546  1.00 38.42           O  
ATOM    489  CB  VAL A 985      31.528  20.625 107.574  1.00 37.82           C  
ATOM    490  CG1 VAL A 985      32.539  20.675 108.731  1.00 38.14           C  
ATOM    491  CG2 VAL A 985      30.166  20.129 108.057  1.00 38.14           C  
ATOM    492  N   PRO A 986      33.052  23.409 105.674  1.00 38.46           N  
ATOM    493  CA  PRO A 986      34.197  23.635 104.798  1.00 38.29           C  
ATOM    494  C   PRO A 986      35.521  23.894 105.521  1.00 38.04           C  
ATOM    495  O   PRO A 986      35.566  24.649 106.500  1.00 38.24           O  
ATOM    496  CB  PRO A 986      33.782  24.890 104.024  1.00 38.53           C  
ATOM    497  CG  PRO A 986      32.743  25.590 104.929  1.00 38.70           C  
ATOM    498  CD  PRO A 986      32.460  24.686 106.111  1.00 38.57           C  
ATOM    499  N   GLU A 987      36.582  23.252 105.041  1.00 37.27           N  
ATOM    500  CA  GLU A 987      37.938  23.558 105.490  1.00 36.27           C  
ATOM    501  C   GLU A 987      38.642  24.235 104.315  1.00 34.97           C  
ATOM    502  O   GLU A 987      38.539  23.774 103.170  1.00 34.63           O  
ATOM    503  CB  GLU A 987      38.678  22.311 105.993  1.00 36.71           C  
ATOM    504  CG  GLU A 987      38.713  21.138 105.025  1.00 38.36           C  
ATOM    505  CD  GLU A 987      39.064  19.822 105.699  1.00 40.25           C  
ATOM    506  OE1 GLU A 987      40.100  19.224 105.330  1.00 41.23           O  
ATOM    507  OE2 GLU A 987      38.313  19.390 106.605  1.00 41.17           O  
ATOM    508  N   LYS A 988      39.325  25.343 104.596  1.00 33.25           N  
ATOM    509  CA  LYS A 988      39.935  26.156 103.542  1.00 31.65           C  
ATOM    510  C   LYS A 988      40.889  25.402 102.625  1.00 30.81           C  
ATOM    511  O   LYS A 988      40.870  25.620 101.418  1.00 30.62           O  
ATOM    512  CB  LYS A 988      40.586  27.420 104.108  1.00 31.73           C  
ATOM    513  CG  LYS A 988      39.576  28.492 104.474  1.00 30.61           C  
ATOM    514  CD  LYS A 988      40.246  29.745 104.968  1.00 29.23           C  
ATOM    515  CE  LYS A 988      39.209  30.777 105.356  1.00 27.99           C  
ATOM    516  NZ  LYS A 988      39.858  32.034 105.801  1.00 27.80           N  
ATOM    517  N   ALA A 989      41.704  24.514 103.190  1.00 29.59           N  
ATOM    518  CA  ALA A 989      42.647  23.723 102.398  1.00 28.52           C  
ATOM    519  C   ALA A 989      41.917  22.887 101.340  1.00 27.70           C  
ATOM    520  O   ALA A 989      42.399  22.721 100.217  1.00 27.45           O  
ATOM    521  CB  ALA A 989      43.489  22.832 103.306  1.00 28.57           C  
ATOM    522  N   HIS A 990      40.747  22.373 101.712  1.00 26.86           N  
ATOM    523  CA  HIS A 990      39.928  21.565 100.815  1.00 26.12           C  
ATOM    524  C   HIS A 990      39.277  22.412  99.715  1.00 24.88           C  
ATOM    525  O   HIS A 990      39.257  22.010  98.553  1.00 24.50           O  
ATOM    526  CB  HIS A 990      38.878  20.778 101.599  1.00 26.44           C  
ATOM    527  CG  HIS A 990      37.953  19.986 100.731  1.00 28.54           C  
ATOM    528  ND1 HIS A 990      38.357  18.855 100.055  1.00 30.03           N  
ATOM    529  CD2 HIS A 990      36.649  20.170 100.415  1.00 30.09           C  
ATOM    530  CE1 HIS A 990      37.340  18.372  99.365  1.00 30.72           C  
ATOM    531  NE2 HIS A 990      36.291  19.151  99.565  1.00 30.94           N  
ATOM    532  N   LEU A 991      38.754  23.576 100.090  1.00 23.82           N  
ATOM    533  CA  LEU A 991      38.180  24.513  99.120  1.00 22.90           C  
ATOM    534  C   LEU A 991      39.227  24.949  98.098  1.00 22.08           C  
ATOM    535  O   LEU A 991      38.911  25.090  96.919  1.00 21.66           O  
ATOM    536  CB  LEU A 991      37.573  25.737  99.823  1.00 23.12           C  
ATOM    537  CG  LEU A 991      36.397  25.495 100.784  1.00 23.47           C  
ATOM    538  CD1 LEU A 991      36.010  26.770 101.517  1.00 23.91           C  
ATOM    539  CD2 LEU A 991      35.193  24.916 100.047  1.00 24.40           C  
ATOM    540  N   LEU A 992      40.468  25.154  98.545  1.00 21.17           N  
ATOM    541  CA  LEU A 992      41.545  25.530  97.621  1.00 20.70           C  
ATOM    542  C   LEU A 992      41.846  24.420  96.618  1.00 20.49           C  
ATOM    543  O   LEU A 992      42.046  24.697  95.434  1.00 20.36           O  
ATOM    544  CB  LEU A 992      42.825  25.959  98.355  1.00 20.63           C  
ATOM    545  CG  LEU A 992      42.794  27.141  99.337  1.00 20.48           C  
ATOM    546  CD1 LEU A 992      44.217  27.508  99.776  1.00 21.24           C  
ATOM    547  CD2 LEU A 992      42.110  28.339  98.752  1.00 19.55           C  
ATOM    548  N   SER A 993      41.866  23.169  97.085  1.00 20.77           N  
ATOM    549  CA  SER A 993      42.084  22.027  96.191  1.00 21.15           C  
ATOM    550  C   SER A 993      40.948  21.891  95.166  1.00 20.87           C  
ATOM    551  O   SER A 993      41.188  21.483  94.024  1.00 20.88           O  
ATOM    552  CB  SER A 993      42.300  20.719  96.970  1.00 21.40           C  
ATOM    553  OG  SER A 993      41.154  20.367  97.726  1.00 23.57           O  
ATOM    554  N   LEU A 994      39.729  22.253  95.572  1.00 20.37           N  
ATOM    555  CA  LEU A 994      38.568  22.222  94.676  1.00 20.07           C  
ATOM    556  C   LEU A 994      38.716  23.250  93.555  1.00 19.64           C  
ATOM    557  O   LEU A 994      38.375  22.969  92.405  1.00 20.19           O  
ATOM    558  CB  LEU A 994      37.264  22.439  95.443  1.00 20.30           C  
ATOM    559  CG  LEU A 994      36.804  21.321  96.389  1.00 21.35           C  
ATOM    560  CD1 LEU A 994      35.483  21.707  97.021  1.00 22.05           C  
ATOM    561  CD2 LEU A 994      36.681  19.995  95.656  1.00 21.77           C  
ATOM    562  N   VAL A 995      39.228  24.432  93.894  1.00 18.54           N  
ATOM    563  CA  VAL A 995      39.520  25.465  92.889  1.00 18.02           C  
ATOM    564  C   VAL A 995      40.672  25.003  91.979  1.00 18.18           C  
ATOM    565  O   VAL A 995      40.613  25.166  90.756  1.00 17.96           O  
ATOM    566  CB  VAL A 995      39.898  26.826  93.531  1.00 17.86           C  
ATOM    567  CG1 VAL A 995      40.284  27.831  92.460  1.00 16.40           C  
ATOM    568  CG2 VAL A 995      38.744  27.375  94.387  1.00 17.39           C  
ATOM    569  N   ASP A 996      41.705  24.419  92.587  1.00 18.43           N  
ATOM    570  CA  ASP A 996      42.886  23.940  91.856  1.00 19.35           C  
ATOM    571  C   ASP A 996      42.574  23.103  90.626  1.00 18.96           C  
ATOM    572  O   ASP A 996      43.200  23.266  89.584  1.00 19.33           O  
ATOM    573  CB  ASP A 996      43.800  23.118  92.778  1.00 19.83           C  
ATOM    574  CG  ASP A 996      44.844  23.955  93.466  1.00 22.76           C  
ATOM    575  OD1 ASP A 996      45.200  25.021  92.919  1.00 26.39           O  
ATOM    576  OD2 ASP A 996      45.396  23.612  94.539  1.00 26.67           O  
ATOM    577  N   VAL A 997      41.604  22.207  90.753  1.00 18.70           N  
ATOM    578  CA  VAL A 997      41.293  21.273  89.680  1.00 18.70           C  
ATOM    579  C   VAL A 997      40.361  21.852  88.610  1.00 18.53           C  
ATOM    580  O   VAL A 997      40.070  21.177  87.626  1.00 18.32           O  
ATOM    581  CB  VAL A 997      40.742  19.925  90.231  1.00 18.72           C  
ATOM    582  CG1 VAL A 997      41.759  19.265  91.162  1.00 19.64           C  
ATOM    583  CG2 VAL A 997      39.401  20.123  90.942  1.00 19.08           C  
ATOM    584  N   MET A 998      39.906  23.093  88.793  1.00 18.15           N  
ATOM    585  CA  MET A 998      39.021  23.730  87.808  1.00 18.32           C  
ATOM    586  C   MET A 998      39.713  23.915  86.463  1.00 18.55           C  
ATOM    587  O   MET A 998      40.872  24.304  86.404  1.00 18.26           O  
ATOM    588  CB  MET A 998      38.512  25.085  88.307  1.00 17.57           C  
ATOM    589  CG  MET A 998      37.635  25.004  89.550  1.00 18.12           C  
ATOM    590  SD  MET A 998      37.036  26.616  90.102  1.00 19.75           S  
ATOM    591  CE  MET A 998      36.254  27.229  88.620  1.00 17.47           C  
ATOM    592  N   GLN A 999      38.997  23.610  85.386  1.00 19.38           N  
ATOM    593  CA  GLN A 999      39.487  23.869  84.030  1.00 20.60           C  
ATOM    594  C   GLN A 999      38.429  24.732  83.363  1.00 20.52           C  
ATOM    595  O   GLN A 999      37.247  24.562  83.646  1.00 19.69           O  
ATOM    596  CB  GLN A 999      39.674  22.562  83.266  1.00 21.29           C  
ATOM    597  CG  GLN A 999      40.629  21.568  83.931  1.00 24.52           C  
ATOM    598  CD  GLN A 999      42.095  21.831  83.622  1.00 28.54           C  
ATOM    599  OE1 GLN A 999      42.651  22.882  83.979  1.00 31.21           O  
ATOM    600  NE2 GLN A 999      42.735  20.860  82.971  1.00 30.58           N  
ATOM    601  N   ARG A1000      38.821  25.658  82.488  1.00 20.35           N  
ATOM    602  CA  ARG A1000      37.806  26.560  81.939  1.00 20.83           C  
ATOM    603  C   ARG A1000      36.758  25.855  81.071  1.00 20.67           C  
ATOM    604  O   ARG A1000      37.067  24.919  80.326  1.00 21.18           O  
ATOM    605  CB  ARG A1000      38.412  27.779  81.236  1.00 20.95           C  
ATOM    606  CG  ARG A1000      38.741  27.571  79.803  1.00 22.05           C  
ATOM    607  CD  ARG A1000      39.336  28.775  79.133  1.00 22.76           C  
ATOM    608  NE  ARG A1000      39.578  28.463  77.731  1.00 23.38           N  
ATOM    609  CZ  ARG A1000      40.128  29.291  76.855  1.00 24.70           C  
ATOM    610  NH1 ARG A1000      40.507  30.506  77.222  1.00 23.11           N  
ATOM    611  NH2 ARG A1000      40.291  28.899  75.598  1.00 25.40           N  
ATOM    612  N   GLU A1001      35.521  26.319  81.225  1.00 20.61           N  
ATOM    613  CA  GLU A1001      34.324  25.836  80.516  1.00 20.46           C  
ATOM    614  C   GLU A1001      34.478  25.996  78.999  1.00 19.73           C  
ATOM    615  O   GLU A1001      34.161  25.076  78.232  1.00 19.47           O  
ATOM    616  CB  GLU A1001      33.105  26.623  81.056  1.00 21.04           C  
ATOM    617  CG  GLU A1001      31.770  26.556  80.297  1.00 22.93           C  
ATOM    618  CD  GLU A1001      31.196  25.157  80.154  1.00 26.50           C  
ATOM    619  OE1 GLU A1001      31.384  24.312  81.060  1.00 27.46           O  
ATOM    620  OE2 GLU A1001      30.542  24.899  79.119  1.00 28.36           O  
ATOM    621  N   GLY A1002      34.992  27.155  78.583  1.00 18.20           N  
ATOM    622  CA  GLY A1002      35.105  27.510  77.168  1.00 17.32           C  
ATOM    623  C   GLY A1002      33.770  27.981  76.608  1.00 16.73           C  
ATOM    624  O   GLY A1002      32.743  27.892  77.278  1.00 16.28           O  
ATOM    625  N   GLY A1003      33.787  28.481  75.375  1.00 16.46           N  
ATOM    626  CA  GLY A1003      32.565  28.914  74.700  1.00 16.47           C  
ATOM    627  C   GLY A1003      32.377  30.420  74.743  1.00 16.07           C  
ATOM    628  O   GLY A1003      33.288  31.150  75.146  1.00 16.39           O  
ATOM    629  N   PRO A1004      31.199  30.887  74.335  1.00 15.94           N  
ATOM    630  CA  PRO A1004      30.922  32.324  74.278  1.00 15.62           C  
ATOM    631  C   PRO A1004      30.611  32.895  75.658  1.00 15.44           C  
ATOM    632  O   PRO A1004      30.322  32.138  76.585  1.00 15.87           O  
ATOM    633  CB  PRO A1004      29.681  32.396  73.388  1.00 15.48           C  
ATOM    634  CG  PRO A1004      28.964  31.094  73.632  1.00 16.29           C  
ATOM    635  CD  PRO A1004      30.038  30.081  73.897  1.00 15.54           C  
ATOM    636  N   SER A1005      30.656  34.216  75.785  1.00 14.88           N  
ATOM    637  CA  SER A1005      30.360  34.877  77.050  1.00 14.73           C  
ATOM    638  C   SER A1005      28.856  35.064  77.229  1.00 14.29           C  
ATOM    639  O   SER A1005      28.312  36.081  76.796  1.00 13.14           O  
ATOM    640  CB  SER A1005      31.070  36.238  77.096  1.00 15.16           C  
ATOM    641  OG  SER A1005      32.462  36.050  76.906  1.00 17.40           O  
ATOM    642  N   GLN A1006      28.183  34.072  77.831  1.00 13.73           N  
ATOM    643  CA  GLN A1006      26.735  34.150  78.099  1.00 13.54           C  
ATOM    644  C   GLN A1006      26.575  34.738  79.504  1.00 13.12           C  
ATOM    645  O   GLN A1006      26.292  34.026  80.470  1.00 12.85           O  
ATOM    646  CB  GLN A1006      26.088  32.761  78.025  1.00 14.18           C  
ATOM    647  CG  GLN A1006      26.331  32.016  76.705  1.00 15.57           C  
ATOM    648  CD  GLN A1006      25.360  32.375  75.596  1.00 20.01           C  
ATOM    649  OE1 GLN A1006      24.471  33.229  75.762  1.00 21.97           O  
ATOM    650  NE2 GLN A1006      25.519  31.718  74.453  1.00 19.91           N  
ATOM    651  N   ILE A1007      26.806  36.042  79.616  1.00 12.42           N  
ATOM    652  CA  ILE A1007      26.860  36.694  80.924  1.00 12.15           C  
ATOM    653  C   ILE A1007      25.488  36.853  81.573  1.00 12.32           C  
ATOM    654  O   ILE A1007      25.377  36.755  82.794  1.00 11.88           O  
ATOM    655  CB  ILE A1007      27.588  38.061  80.826  1.00 12.29           C  
ATOM    656  CG1 ILE A1007      28.944  37.887  80.123  1.00 10.32           C  
ATOM    657  CG2 ILE A1007      27.774  38.669  82.219  1.00 12.80           C  
ATOM    658  CD1 ILE A1007      29.756  39.218  79.925  1.00  9.63           C  
ATOM    659  N   GLY A1008      24.460  37.111  80.762  1.00 11.52           N  
ATOM    660  CA  GLY A1008      23.103  37.275  81.279  1.00 12.25           C  
ATOM    661  C   GLY A1008      22.651  35.983  81.934  1.00 12.11           C  
ATOM    662  O   GLY A1008      22.198  35.976  83.071  1.00 11.74           O  
ATOM    663  N   ASP A1009      22.826  34.883  81.209  1.00 12.61           N  
ATOM    664  CA  ASP A1009      22.531  33.542  81.703  1.00 12.41           C  
ATOM    665  C   ASP A1009      23.336  33.215  82.969  1.00 12.49           C  
ATOM    666  O   ASP A1009      22.791  32.647  83.911  1.00 11.31           O  
ATOM    667  CB  ASP A1009      22.816  32.508  80.598  1.00 13.02           C  
ATOM    668  CG  ASP A1009      22.402  31.105  80.993  1.00 14.30           C  
ATOM    669  OD1 ASP A1009      21.184  30.876  81.113  1.00 14.16           O  
ATOM    670  OD2 ASP A1009      23.222  30.173  81.199  1.00 16.20           O  
ATOM    671  N   ALA A1010      24.624  33.595  82.989  1.00 11.39           N  
ATOM    672  CA  ALA A1010      25.494  33.332  84.127  1.00 11.83           C  
ATOM    673  C   ALA A1010      25.033  34.069  85.381  1.00 11.81           C  
ATOM    674  O   ALA A1010      24.956  33.471  86.455  1.00 11.95           O  
ATOM    675  CB  ALA A1010      26.953  33.682  83.800  1.00 11.14           C  
ATOM    676  N   LEU A1011      24.727  35.359  85.250  1.00 11.72           N  
ATOM    677  CA  LEU A1011      24.208  36.101  86.388  1.00 11.85           C  
ATOM    678  C   LEU A1011      22.860  35.537  86.868  1.00 11.81           C  
ATOM    679  O   LEU A1011      22.621  35.460  88.071  1.00 12.25           O  
ATOM    680  CB  LEU A1011      24.130  37.610  86.104  1.00 12.26           C  
ATOM    681  CG  LEU A1011      23.513  38.469  87.225  1.00 11.60           C  
ATOM    682  CD1 LEU A1011      24.244  38.277  88.567  1.00 13.26           C  
ATOM    683  CD2 LEU A1011      23.459  39.947  86.847  1.00 14.18           C  
ATOM    684  N   GLY A1012      21.991  35.144  85.938  1.00 11.70           N  
ATOM    685  CA  GLY A1012      20.713  34.507  86.294  1.00 12.10           C  
ATOM    686  C   GLY A1012      20.946  33.258  87.129  1.00 12.02           C  
ATOM    687  O   GLY A1012      20.265  33.026  88.146  1.00 11.98           O  
ATOM    688  N   PHE A1013      21.925  32.462  86.700  1.00 12.08           N  
ATOM    689  CA  PHE A1013      22.284  31.234  87.397  1.00 11.85           C  
ATOM    690  C   PHE A1013      22.713  31.603  88.820  1.00 11.71           C  
ATOM    691  O   PHE A1013      22.179  31.060  89.791  1.00 11.16           O  
ATOM    692  CB  PHE A1013      23.395  30.505  86.635  1.00 12.61           C  
ATOM    693  CG  PHE A1013      23.634  29.077  87.079  1.00 12.92           C  
ATOM    694  CD1 PHE A1013      23.500  28.025  86.170  1.00 13.46           C  
ATOM    695  CD2 PHE A1013      24.005  28.787  88.391  1.00 14.39           C  
ATOM    696  CE1 PHE A1013      23.733  26.706  86.563  1.00 13.94           C  
ATOM    697  CE2 PHE A1013      24.252  27.464  88.799  1.00 15.31           C  
ATOM    698  CZ  PHE A1013      24.106  26.428  87.889  1.00 14.11           C  
ATOM    699  N   ALA A1014      23.642  32.552  88.938  1.00 11.58           N  
ATOM    700  CA  ALA A1014      24.138  33.004  90.246  1.00 11.17           C  
ATOM    701  C   ALA A1014      22.997  33.481  91.165  1.00 11.04           C  
ATOM    702  O   ALA A1014      22.913  33.082  92.335  1.00 10.60           O  
ATOM    703  CB  ALA A1014      25.175  34.112  90.063  1.00 11.27           C  
ATOM    704  N   VAL A1015      22.125  34.332  90.634  1.00 10.13           N  
ATOM    705  CA  VAL A1015      20.995  34.846  91.415  1.00 10.62           C  
ATOM    706  C   VAL A1015      20.128  33.691  91.937  1.00 10.49           C  
ATOM    707  O   VAL A1015      19.746  33.674  93.114  1.00 10.54           O  
ATOM    708  CB  VAL A1015      20.132  35.848  90.600  1.00 10.28           C  
ATOM    709  CG1 VAL A1015      18.814  36.185  91.330  1.00 10.72           C  
ATOM    710  CG2 VAL A1015      20.908  37.142  90.310  1.00 10.48           C  
ATOM    711  N   ARG A1016      19.827  32.729  91.073  1.00 11.14           N  
ATOM    712  CA  ARG A1016      19.021  31.576  91.496  1.00 11.74           C  
ATOM    713  C   ARG A1016      19.722  30.765  92.601  1.00 12.03           C  
ATOM    714  O   ARG A1016      19.090  30.384  93.607  1.00 11.87           O  
ATOM    715  CB  ARG A1016      18.671  30.683  90.301  1.00 11.96           C  
ATOM    716  CG  ARG A1016      18.128  29.288  90.671  1.00 12.68           C  
ATOM    717  CD  ARG A1016      16.684  29.214  91.160  1.00 15.59           C  
ATOM    718  NE  ARG A1016      16.386  29.994  92.358  1.00 14.70           N  
ATOM    719  CZ  ARG A1016      15.163  30.083  92.895  1.00 17.75           C  
ATOM    720  NH1 ARG A1016      14.150  29.440  92.344  1.00 15.73           N  
ATOM    721  NH2 ARG A1016      14.944  30.813  93.983  1.00 15.95           N  
ATOM    722  N   TYR A1017      21.025  30.529  92.424  1.00 12.68           N  
ATOM    723  CA  TYR A1017      21.811  29.725  93.366  1.00 12.76           C  
ATOM    724  C   TYR A1017      21.930  30.413  94.735  1.00 13.43           C  
ATOM    725  O   TYR A1017      21.949  29.744  95.779  1.00 13.07           O  
ATOM    726  CB  TYR A1017      23.193  29.401  92.764  1.00 13.43           C  
ATOM    727  CG  TYR A1017      23.949  28.259  93.442  1.00 13.31           C  
ATOM    728  CD1 TYR A1017      23.346  27.014  93.626  1.00 13.34           C  
ATOM    729  CD2 TYR A1017      25.280  28.416  93.847  1.00 13.40           C  
ATOM    730  CE1 TYR A1017      24.022  25.958  94.235  1.00 12.77           C  
ATOM    731  CE2 TYR A1017      25.988  27.348  94.455  1.00 13.41           C  
ATOM    732  CZ  TYR A1017      25.345  26.132  94.635  1.00 12.46           C  
ATOM    733  OH  TYR A1017      25.985  25.079  95.229  1.00 12.47           O  
ATOM    734  N   LEU A1018      21.992  31.746  94.721  1.00 13.17           N  
ATOM    735  CA  LEU A1018      22.004  32.546  95.947  1.00 14.02           C  
ATOM    736  C   LEU A1018      20.642  32.595  96.657  1.00 14.86           C  
ATOM    737  O   LEU A1018      20.592  32.799  97.871  1.00 15.78           O  
ATOM    738  CB  LEU A1018      22.481  33.974  95.661  1.00 13.79           C  
ATOM    739  CG  LEU A1018      23.993  34.183  95.578  1.00 14.62           C  
ATOM    740  CD1 LEU A1018      24.337  35.444  94.786  1.00 14.43           C  
ATOM    741  CD2 LEU A1018      24.611  34.216  96.978  1.00 14.78           C  
ATOM    742  N   THR A1019      19.547  32.401  95.927  1.00 15.65           N  
ATOM    743  CA  THR A1019      18.210  32.547  96.534  1.00 17.27           C  
ATOM    744  C   THR A1019      17.454  31.239  96.758  1.00 18.46           C  
ATOM    745  O   THR A1019      16.296  31.246  97.197  1.00 17.69           O  
ATOM    746  CB  THR A1019      17.333  33.502  95.704  1.00 17.22           C  
ATOM    747  OG1 THR A1019      17.280  33.040  94.352  1.00 17.99           O  
ATOM    748  CG2 THR A1019      17.963  34.888  95.603  1.00 17.39           C  
ATOM    749  N   SER A1020      18.101  30.121  96.454  1.00 19.74           N  
ATOM    750  CA  SER A1020      17.467  28.815  96.606  1.00 21.14           C  
ATOM    751  C   SER A1020      17.916  28.154  97.914  1.00 22.08           C  
ATOM    752  O   SER A1020      19.050  27.675  98.022  1.00 22.69           O  
ATOM    753  CB  SER A1020      17.806  27.929  95.406  1.00 20.85           C  
ATOM    754  OG  SER A1020      17.300  26.624  95.586  1.00 20.92           O  
ATOM    755  N   GLU A1021      17.028  28.120  98.902  1.00 23.66           N  
ATOM    756  CA  GLU A1021      17.377  27.536 100.208  1.00 24.76           C  
ATOM    757  C   GLU A1021      17.628  26.029 100.106  1.00 24.49           C  
ATOM    758  O   GLU A1021      18.502  25.493 100.807  1.00 25.09           O  
ATOM    759  CB  GLU A1021      16.314  27.814 101.292  1.00 25.13           C  
ATOM    760  CG  GLU A1021      15.607  29.174 101.273  1.00 27.90           C  
ATOM    761  CD  GLU A1021      16.510  30.395 101.087  1.00 31.28           C  
ATOM    762  OE1 GLU A1021      17.747  30.257 100.919  1.00 33.33           O  
ATOM    763  OE2 GLU A1021      15.965  31.524 101.098  1.00 32.61           O  
ATOM    764  N   MET A1022      16.887  25.370  99.209  1.00 23.72           N  
ATOM    765  CA  MET A1022      16.977  23.920  99.012  1.00 22.95           C  
ATOM    766  C   MET A1022      18.354  23.486  98.491  1.00 21.49           C  
ATOM    767  O   MET A1022      18.752  22.338  98.690  1.00 21.46           O  
ATOM    768  CB  MET A1022      15.820  23.385  98.127  1.00 23.22           C  
ATOM    769  CG  MET A1022      16.110  23.115  96.625  1.00 25.53           C  
ATOM    770  SD  MET A1022      14.663  22.553  95.645  1.00 32.20           S  
ATOM    771  CE  MET A1022      15.375  21.424  94.442  1.00 28.71           C  
ATOM    772  N   HIS A1023      19.084  24.406  97.863  1.00 19.77           N  
ATOM    773  CA  HIS A1023      20.411  24.088  97.324  1.00 18.60           C  
ATOM    774  C   HIS A1023      21.600  24.477  98.222  1.00 18.01           C  
ATOM    775  O   HIS A1023      22.750  24.188  97.896  1.00 17.80           O  
ATOM    776  CB  HIS A1023      20.575  24.641  95.904  1.00 18.07           C  
ATOM    777  CG  HIS A1023      19.648  24.011  94.908  1.00 18.61           C  
ATOM    778  ND1 HIS A1023      18.501  24.634  94.460  1.00 16.72           N  
ATOM    779  CD2 HIS A1023      19.687  22.805  94.291  1.00 17.80           C  
ATOM    780  CE1 HIS A1023      17.879  23.844  93.601  1.00 17.46           C  
ATOM    781  NE2 HIS A1023      18.575  22.725  93.485  1.00 17.99           N  
ATOM    782  N   GLY A1024      21.329  25.124  99.348  1.00 17.60           N  
ATOM    783  CA  GLY A1024      22.402  25.453 100.286  1.00 16.90           C  
ATOM    784  C   GLY A1024      22.552  26.905 100.700  1.00 16.88           C  
ATOM    785  O   GLY A1024      23.281  27.205 101.654  1.00 16.51           O  
ATOM    786  N   ALA A1025      21.888  27.817  99.994  1.00 16.21           N  
ATOM    787  CA  ALA A1025      21.943  29.234 100.382  1.00 16.29           C  
ATOM    788  C   ALA A1025      21.222  29.396 101.722  1.00 15.98           C  
ATOM    789  O   ALA A1025      20.317  28.619 102.027  1.00 15.53           O  
ATOM    790  CB  ALA A1025      21.301  30.107  99.312  1.00 16.34           C  
ATOM    791  N   ARG A1026      21.629  30.376 102.526  1.00 15.64           N  
ATOM    792  CA  ARG A1026      21.003  30.599 103.833  1.00 16.18           C  
ATOM    793  C   ARG A1026      19.965  31.722 103.772  1.00 17.24           C  
ATOM    794  O   ARG A1026      20.282  32.838 103.364  1.00 17.21           O  
ATOM    795  CB  ARG A1026      22.058  30.910 104.901  1.00 15.89           C  
ATOM    796  CG  ARG A1026      23.030  29.771 105.180  1.00 14.91           C  
ATOM    797  CD  ARG A1026      24.255  30.203 105.968  1.00 14.16           C  
ATOM    798  NE  ARG A1026      25.043  31.163 105.197  1.00 13.25           N  
ATOM    799  CZ  ARG A1026      26.046  31.882 105.679  1.00 12.20           C  
ATOM    800  NH1 ARG A1026      26.409  31.777 106.956  1.00 12.47           N  
ATOM    801  NH2 ARG A1026      26.681  32.716 104.876  1.00 12.25           N  
ATOM    802  N   PRO A1027      18.735  31.429 104.198  1.00 18.80           N  
ATOM    803  CA  PRO A1027      17.636  32.404 104.164  1.00 19.61           C  
ATOM    804  C   PRO A1027      17.959  33.779 104.778  1.00 20.01           C  
ATOM    805  O   PRO A1027      17.653  34.809 104.170  1.00 20.87           O  
ATOM    806  CB  PRO A1027      16.529  31.701 104.960  1.00 19.85           C  
ATOM    807  CG  PRO A1027      16.801  30.251 104.739  1.00 19.91           C  
ATOM    808  CD  PRO A1027      18.296  30.131 104.750  1.00 18.80           C  
ATOM    809  N   GLY A1028      18.587  33.808 105.947  1.00 19.72           N  
ATOM    810  CA  GLY A1028      18.877  35.090 106.594  1.00 19.70           C  
ATOM    811  C   GLY A1028      20.059  35.894 106.067  1.00 19.23           C  
ATOM    812  O   GLY A1028      20.241  37.054 106.446  1.00 19.48           O  
ATOM    813  N   ALA A1029      20.849  35.302 105.175  1.00 18.58           N  
ATOM    814  CA  ALA A1029      22.120  35.895 104.759  1.00 17.69           C  
ATOM    815  C   ALA A1029      22.051  37.011 103.717  1.00 17.18           C  
ATOM    816  O   ALA A1029      21.149  37.041 102.874  1.00 17.00           O  
ATOM    817  CB  ALA A1029      23.069  34.798 104.278  1.00 17.66           C  
ATOM    818  N   SER A1030      23.016  37.927 103.794  1.00 16.58           N  
ATOM    819  CA  SER A1030      23.248  38.894 102.719  1.00 16.13           C  
ATOM    820  C   SER A1030      23.706  38.103 101.498  1.00 15.32           C  
ATOM    821  O   SER A1030      24.303  37.032 101.642  1.00 14.83           O  
ATOM    822  CB  SER A1030      24.324  39.911 103.111  1.00 15.86           C  
ATOM    823  OG  SER A1030      23.865  40.730 104.171  1.00 18.16           O  
ATOM    824  N   LYS A1031      23.438  38.633 100.305  1.00 14.92           N  
ATOM    825  CA  LYS A1031      23.743  37.935  99.064  1.00 14.33           C  
ATOM    826  C   LYS A1031      24.632  38.799  98.182  1.00 14.14           C  
ATOM    827  O   LYS A1031      24.382  40.004  98.021  1.00 13.66           O  
ATOM    828  CB  LYS A1031      22.445  37.599  98.313  1.00 14.62           C  
ATOM    829  CG  LYS A1031      21.365  36.866  99.139  1.00 15.94           C  
ATOM    830  CD  LYS A1031      21.824  35.486  99.557  1.00 18.18           C  
ATOM    831  CE  LYS A1031      20.729  34.744 100.298  1.00 19.97           C  
ATOM    832  NZ  LYS A1031      21.177  33.356 100.552  1.00 20.96           N  
ATOM    833  N   ALA A1032      25.677  38.189  97.628  1.00 13.69           N  
ATOM    834  CA  ALA A1032      26.590  38.900  96.747  1.00 13.20           C  
ATOM    835  C   ALA A1032      27.154  37.989  95.675  1.00 13.20           C  
ATOM    836  O   ALA A1032      27.356  36.787  95.895  1.00 12.96           O  
ATOM    837  CB  ALA A1032      27.741  39.551  97.552  1.00 13.32           C  
ATOM    838  N   VAL A1033      27.366  38.564  94.499  1.00 12.85           N  
ATOM    839  CA  VAL A1033      28.119  37.881  93.458  1.00 13.21           C  
ATOM    840  C   VAL A1033      29.216  38.792  92.898  1.00 12.61           C  
ATOM    841  O   VAL A1033      28.984  39.971  92.589  1.00 12.52           O  
ATOM    842  CB  VAL A1033      27.217  37.301  92.323  1.00 13.57           C  
ATOM    843  CG1 VAL A1033      26.369  38.376  91.685  1.00 15.08           C  
ATOM    844  CG2 VAL A1033      28.082  36.573  91.262  1.00 13.15           C  
ATOM    845  N   VAL A1034      30.426  38.252  92.818  1.00 12.91           N  
ATOM    846  CA  VAL A1034      31.501  38.939  92.146  1.00 12.75           C  
ATOM    847  C   VAL A1034      31.538  38.285  90.770  1.00 12.71           C  
ATOM    848  O   VAL A1034      31.764  37.081  90.650  1.00 12.97           O  
ATOM    849  CB  VAL A1034      32.863  38.745  92.861  1.00 12.79           C  
ATOM    850  CG1 VAL A1034      33.972  39.440  92.072  1.00 13.76           C  
ATOM    851  CG2 VAL A1034      32.794  39.271  94.286  1.00 12.05           C  
ATOM    852  N   ILE A1035      31.296  39.071  89.731  1.00 12.39           N  
ATOM    853  CA  ILE A1035      31.294  38.513  88.385  1.00 12.28           C  
ATOM    854  C   ILE A1035      32.457  39.070  87.552  1.00 12.44           C  
ATOM    855  O   ILE A1035      32.597  40.277  87.380  1.00 12.96           O  
ATOM    856  CB  ILE A1035      29.907  38.718  87.699  1.00 12.37           C  
ATOM    857  CG1 ILE A1035      29.887  38.097  86.295  1.00 13.08           C  
ATOM    858  CG2 ILE A1035      29.525  40.192  87.683  1.00 12.25           C  
ATOM    859  CD1 ILE A1035      28.494  38.067  85.668  1.00 14.47           C  
ATOM    860  N   LEU A1036      33.288  38.172  87.040  1.00 11.88           N  
ATOM    861  CA  LEU A1036      34.422  38.574  86.202  1.00 12.46           C  
ATOM    862  C   LEU A1036      33.996  38.607  84.750  1.00 12.33           C  
ATOM    863  O   LEU A1036      33.238  37.737  84.302  1.00 11.79           O  
ATOM    864  CB  LEU A1036      35.592  37.606  86.390  1.00 11.93           C  
ATOM    865  CG  LEU A1036      36.035  37.351  87.841  1.00 12.54           C  
ATOM    866  CD1 LEU A1036      37.281  36.475  87.829  1.00 12.34           C  
ATOM    867  CD2 LEU A1036      36.323  38.648  88.570  1.00 10.87           C  
ATOM    868  N   VAL A1037      34.483  39.616  84.024  1.00 12.38           N  
ATOM    869  CA  VAL A1037      34.086  39.858  82.634  1.00 12.37           C  
ATOM    870  C   VAL A1037      35.287  40.258  81.765  1.00 12.44           C  
ATOM    871  O   VAL A1037      35.931  41.276  82.030  1.00 12.32           O  
ATOM    872  CB  VAL A1037      32.980  40.966  82.552  1.00 12.91           C  
ATOM    873  CG1 VAL A1037      32.607  41.274  81.093  1.00 11.40           C  
ATOM    874  CG2 VAL A1037      31.733  40.552  83.340  1.00 12.68           C  
ATOM    875  N   THR A1038      35.579  39.442  80.747  1.00 12.24           N  
ATOM    876  CA  THR A1038      36.658  39.737  79.788  1.00 11.78           C  
ATOM    877  C   THR A1038      36.182  40.010  78.348  1.00 11.25           C  
ATOM    878  O   THR A1038      36.981  40.365  77.483  1.00 11.56           O  
ATOM    879  CB  THR A1038      37.761  38.640  79.784  1.00 12.02           C  
ATOM    880  OG1 THR A1038      37.255  37.412  79.229  1.00 11.67           O  
ATOM    881  CG2 THR A1038      38.219  38.308  81.207  1.00 11.25           C  
ATOM    882  N   ASP A1039      34.894  39.831  78.074  1.00 11.02           N  
ATOM    883  CA  ASP A1039      34.405  40.132  76.730  1.00 11.09           C  
ATOM    884  C   ASP A1039      32.970  40.644  76.790  1.00 10.34           C  
ATOM    885  O   ASP A1039      32.358  40.714  77.862  1.00 11.32           O  
ATOM    886  CB  ASP A1039      34.539  38.898  75.815  1.00 11.51           C  
ATOM    887  CG  ASP A1039      34.754  39.252  74.325  1.00 14.26           C  
ATOM    888  OD1 ASP A1039      34.447  40.376  73.873  1.00 15.19           O  
ATOM    889  OD2 ASP A1039      35.219  38.429  73.506  1.00 19.00           O  
ATOM    890  N   VAL A1040      32.456  41.009  75.629  1.00  9.38           N  
ATOM    891  CA  VAL A1040      31.098  41.503  75.475  1.00  9.85           C  
ATOM    892  C   VAL A1040      30.141  40.327  75.662  1.00  9.57           C  
ATOM    893  O   VAL A1040      30.374  39.238  75.120  1.00  9.93           O  
ATOM    894  CB  VAL A1040      30.927  42.112  74.070  1.00  9.62           C  
ATOM    895  CG1 VAL A1040      29.498  42.663  73.854  1.00  8.32           C  
ATOM    896  CG2 VAL A1040      31.965  43.211  73.851  1.00 10.65           C  
ATOM    897  N   SER A1041      29.072  40.529  76.429  1.00 10.39           N  
ATOM    898  CA  SER A1041      28.075  39.461  76.561  1.00 10.39           C  
ATOM    899  C   SER A1041      27.382  39.206  75.230  1.00 10.78           C  
ATOM    900  O   SER A1041      26.962  40.149  74.538  1.00 10.65           O  
ATOM    901  CB  SER A1041      27.040  39.772  77.643  1.00 10.78           C  
ATOM    902  OG  SER A1041      26.150  38.667  77.808  1.00 11.00           O  
ATOM    903  N   VAL A1042      27.267  37.925  74.875  1.00 11.22           N  
ATOM    904  CA  VAL A1042      26.537  37.525  73.674  1.00 11.59           C  
ATOM    905  C   VAL A1042      25.010  37.478  73.899  1.00 11.99           C  
ATOM    906  O   VAL A1042      24.256  37.396  72.939  1.00 11.52           O  
ATOM    907  CB  VAL A1042      27.044  36.185  73.038  1.00 12.08           C  
ATOM    908  CG1 VAL A1042      28.531  36.286  72.669  1.00 12.24           C  
ATOM    909  CG2 VAL A1042      26.782  34.983  73.941  1.00 13.12           C  
ATOM    910  N   ASP A1043      24.563  37.520  75.151  1.00 12.33           N  
ATOM    911  CA  ASP A1043      23.123  37.621  75.447  1.00 13.35           C  
ATOM    912  C   ASP A1043      22.840  38.911  76.224  1.00 13.49           C  
ATOM    913  O   ASP A1043      23.765  39.565  76.696  1.00 13.37           O  
ATOM    914  CB  ASP A1043      22.603  36.379  76.205  1.00 13.23           C  
ATOM    915  CG  ASP A1043      23.325  36.125  77.546  1.00 14.61           C  
ATOM    916  OD1 ASP A1043      24.177  36.939  77.976  1.00 13.01           O  
ATOM    917  OD2 ASP A1043      23.113  35.104  78.237  1.00 13.15           O  
ATOM    918  N   SER A1044      21.570  39.287  76.340  1.00 13.13           N  
ATOM    919  CA  SER A1044      21.212  40.483  77.089  1.00 13.44           C  
ATOM    920  C   SER A1044      21.429  40.264  78.594  1.00 13.55           C  
ATOM    921  O   SER A1044      21.098  39.198  79.131  1.00 13.19           O  
ATOM    922  CB  SER A1044      19.759  40.867  76.819  1.00 14.02           C  
ATOM    923  OG  SER A1044      19.412  41.979  77.615  1.00 14.45           O  
ATOM    924  N   VAL A1045      21.992  41.271  79.263  1.00 13.60           N  
ATOM    925  CA  VAL A1045      22.244  41.196  80.706  1.00 14.46           C  
ATOM    926  C   VAL A1045      21.172  41.913  81.546  1.00 15.04           C  
ATOM    927  O   VAL A1045      21.180  41.836  82.783  1.00 15.14           O  
ATOM    928  CB  VAL A1045      23.654  41.757  81.085  1.00 14.32           C  
ATOM    929  CG1 VAL A1045      24.759  40.946  80.421  1.00 15.09           C  
ATOM    930  CG2 VAL A1045      23.784  43.245  80.737  1.00 13.68           C  
ATOM    931  N   ASP A1046      20.251  42.596  80.873  1.00 15.05           N  
ATOM    932  CA  ASP A1046      19.269  43.443  81.568  1.00 16.24           C  
ATOM    933  C   ASP A1046      18.351  42.710  82.551  1.00 15.84           C  
ATOM    934  O   ASP A1046      18.204  43.147  83.697  1.00 15.84           O  
ATOM    935  CB  ASP A1046      18.457  44.279  80.566  1.00 16.60           C  
ATOM    936  CG  ASP A1046      19.285  45.390  79.929  1.00 19.40           C  
ATOM    937  OD1 ASP A1046      20.401  45.118  79.444  1.00 21.85           O  
ATOM    938  OD2 ASP A1046      18.899  46.573  79.865  1.00 23.27           O  
ATOM    939  N   ALA A1047      17.759  41.600  82.108  1.00 15.77           N  
ATOM    940  CA  ALA A1047      16.822  40.832  82.932  1.00 15.92           C  
ATOM    941  C   ALA A1047      17.473  40.260  84.185  1.00 15.46           C  
ATOM    942  O   ALA A1047      16.902  40.365  85.274  1.00 15.66           O  
ATOM    943  CB  ALA A1047      16.130  39.718  82.115  1.00 15.90           C  
ATOM    944  N   ALA A1048      18.646  39.647  84.018  1.00 14.96           N  
ATOM    945  CA  ALA A1048      19.429  39.089  85.120  1.00 14.18           C  
ATOM    946  C   ALA A1048      19.862  40.166  86.112  1.00 13.92           C  
ATOM    947  O   ALA A1048      19.832  39.942  87.323  1.00 13.37           O  
ATOM    948  CB  ALA A1048      20.658  38.343  84.582  1.00 14.26           C  
ATOM    949  N   ALA A1049      20.282  41.327  85.611  1.00 13.59           N  
ATOM    950  CA  ALA A1049      20.663  42.408  86.516  1.00 13.84           C  
ATOM    951  C   ALA A1049      19.462  42.911  87.320  1.00 14.35           C  
ATOM    952  O   ALA A1049      19.606  43.249  88.502  1.00 14.02           O  
ATOM    953  CB  ALA A1049      21.354  43.545  85.767  1.00 13.90           C  
ATOM    954  N   ASP A1050      18.285  42.950  86.687  1.00 14.89           N  
ATOM    955  CA  ASP A1050      17.057  43.351  87.384  1.00 15.60           C  
ATOM    956  C   ASP A1050      16.599  42.278  88.380  1.00 15.10           C  
ATOM    957  O   ASP A1050      16.079  42.609  89.455  1.00 14.70           O  
ATOM    958  CB  ASP A1050      15.925  43.688  86.409  1.00 16.13           C  
ATOM    959  CG  ASP A1050      14.690  44.238  87.123  1.00 19.42           C  
ATOM    960  OD1 ASP A1050      14.845  45.159  87.958  1.00 22.49           O  
ATOM    961  OD2 ASP A1050      13.530  43.817  86.912  1.00 23.01           O  
ATOM    962  N   ALA A1051      16.790  41.006  88.016  1.00 14.51           N  
ATOM    963  CA  ALA A1051      16.520  39.883  88.918  1.00 14.33           C  
ATOM    964  C   ALA A1051      17.430  39.952  90.142  1.00 13.91           C  
ATOM    965  O   ALA A1051      16.964  39.716  91.261  1.00 14.01           O  
ATOM    966  CB  ALA A1051      16.664  38.524  88.198  1.00 14.01           C  
ATOM    967  N   ALA A1052      18.716  40.271  89.932  1.00 13.79           N  
ATOM    968  CA  ALA A1052      19.662  40.487  91.038  1.00 13.44           C  
ATOM    969  C   ALA A1052      19.174  41.586  91.998  1.00 13.72           C  
ATOM    970  O   ALA A1052      19.045  41.346  93.198  1.00 13.42           O  
ATOM    971  CB  ALA A1052      21.069  40.791  90.513  1.00 13.03           C  
ATOM    972  N   ARG A1053      18.885  42.775  91.469  1.00 14.12           N  
ATOM    973  CA  ARG A1053      18.321  43.877  92.275  1.00 14.87           C  
ATOM    974  C   ARG A1053      17.037  43.450  93.017  1.00 14.83           C  
ATOM    975  O   ARG A1053      16.902  43.671  94.224  1.00 14.65           O  
ATOM    976  CB  ARG A1053      18.025  45.088  91.385  1.00 15.17           C  
ATOM    977  CG  ARG A1053      17.334  46.258  92.108  1.00 17.32           C  
ATOM    978  CD  ARG A1053      16.483  47.144  91.205  1.00 20.57           C  
ATOM    979  NE  ARG A1053      15.471  46.360  90.493  1.00 23.80           N  
ATOM    980  CZ  ARG A1053      14.259  46.064  90.955  1.00 24.25           C  
ATOM    981  NH1 ARG A1053      13.854  46.492  92.146  1.00 24.89           N  
ATOM    982  NH2 ARG A1053      13.441  45.335  90.209  1.00 25.42           N  
ATOM    983  N   SER A1054      16.112  42.824  92.296  1.00 14.99           N  
ATOM    984  CA  SER A1054      14.827  42.402  92.871  1.00 15.54           C  
ATOM    985  C   SER A1054      14.983  41.438  94.059  1.00 15.45           C  
ATOM    986  O   SER A1054      14.202  41.476  95.016  1.00 15.16           O  
ATOM    987  CB  SER A1054      13.953  41.760  91.793  1.00 15.80           C  
ATOM    988  OG  SER A1054      12.686  41.427  92.313  1.00 17.72           O  
ATOM    989  N   ASN A1055      16.000  40.586  93.978  1.00 15.26           N  
ATOM    990  CA  ASN A1055      16.298  39.580  94.993  1.00 15.43           C  
ATOM    991  C   ASN A1055      17.341  40.019  96.038  1.00 15.18           C  
ATOM    992  O   ASN A1055      17.821  39.195  96.822  1.00 14.67           O  
ATOM    993  CB  ASN A1055      16.736  38.278  94.297  1.00 15.37           C  
ATOM    994  CG  ASN A1055      15.559  37.499  93.710  1.00 16.60           C  
ATOM    995  OD1 ASN A1055      14.809  36.856  94.442  1.00 19.02           O  
ATOM    996  ND2 ASN A1055      15.406  37.542  92.387  1.00 16.30           N  
ATOM    997  N   ARG A1056      17.675  41.312  96.042  1.00 15.11           N  
ATOM    998  CA  ARG A1056      18.669  41.902  96.958  1.00 15.51           C  
ATOM    999  C   ARG A1056      20.051  41.228  96.869  1.00 15.59           C  
ATOM   1000  O   ARG A1056      20.749  41.050  97.871  1.00 16.09           O  
ATOM   1001  CB  ARG A1056      18.145  41.962  98.404  1.00 16.12           C  
ATOM   1002  CG  ARG A1056      16.909  42.844  98.594  1.00 17.59           C  
ATOM   1003  CD  ARG A1056      16.413  42.908 100.042  1.00 21.95           C  
ATOM   1004  NE  ARG A1056      14.967  43.118 100.129  1.00 25.89           N  
ATOM   1005  CZ  ARG A1056      14.372  44.184 100.658  1.00 27.00           C  
ATOM   1006  NH1 ARG A1056      15.088  45.175 101.181  1.00 28.25           N  
ATOM   1007  NH2 ARG A1056      13.044  44.252 100.680  1.00 28.46           N  
ATOM   1008  N   VAL A1057      20.433  40.865  95.648  1.00 14.73           N  
ATOM   1009  CA  VAL A1057      21.748  40.308  95.378  1.00 14.39           C  
ATOM   1010  C   VAL A1057      22.621  41.464  94.903  1.00 14.25           C  
ATOM   1011  O   VAL A1057      22.359  42.048  93.849  1.00 14.45           O  
ATOM   1012  CB  VAL A1057      21.684  39.204  94.298  1.00 14.38           C  
ATOM   1013  CG1 VAL A1057      23.094  38.804  93.814  1.00 15.20           C  
ATOM   1014  CG2 VAL A1057      20.897  37.968  94.807  1.00 14.19           C  
ATOM   1015  N   THR A1058      23.644  41.807  95.687  1.00 13.51           N  
ATOM   1016  CA  THR A1058      24.583  42.858  95.287  1.00 13.43           C  
ATOM   1017  C   THR A1058      25.563  42.300  94.261  1.00 13.15           C  
ATOM   1018  O   THR A1058      26.213  41.288  94.513  1.00 13.72           O  
ATOM   1019  CB  THR A1058      25.357  43.382  96.505  1.00 13.28           C  
ATOM   1020  OG1 THR A1058      24.438  43.904  97.467  1.00 13.82           O  
ATOM   1021  CG2 THR A1058      26.211  44.600  96.121  1.00 13.97           C  
ATOM   1022  N   VAL A1059      25.677  42.961  93.114  1.00 12.59           N  
ATOM   1023  CA  VAL A1059      26.569  42.491  92.049  1.00 12.13           C  
ATOM   1024  C   VAL A1059      27.820  43.380  91.950  1.00 12.26           C  
ATOM   1025  O   VAL A1059      27.713  44.609  91.889  1.00 11.59           O  
ATOM   1026  CB  VAL A1059      25.831  42.434  90.686  1.00 12.04           C  
ATOM   1027  CG1 VAL A1059      26.763  41.929  89.574  1.00 11.08           C  
ATOM   1028  CG2 VAL A1059      24.596  41.523  90.771  1.00 10.87           C  
ATOM   1029  N   PHE A1060      28.993  42.745  91.955  1.00 12.11           N  
ATOM   1030  CA  PHE A1060      30.278  43.432  91.820  1.00 12.46           C  
ATOM   1031  C   PHE A1060      30.945  42.955  90.533  1.00 11.98           C  
ATOM   1032  O   PHE A1060      31.627  41.933  90.540  1.00 12.06           O  
ATOM   1033  CB  PHE A1060      31.194  43.114  93.015  1.00 12.05           C  
ATOM   1034  CG  PHE A1060      30.674  43.607  94.340  1.00 12.86           C  
ATOM   1035  CD1 PHE A1060      30.905  44.922  94.749  1.00 12.93           C  
ATOM   1036  CD2 PHE A1060      29.969  42.749  95.197  1.00 12.63           C  
ATOM   1037  CE1 PHE A1060      30.441  45.380  95.982  1.00 13.26           C  
ATOM   1038  CE2 PHE A1060      29.502  43.198  96.429  1.00 14.44           C  
ATOM   1039  CZ  PHE A1060      29.741  44.522  96.828  1.00 14.48           C  
ATOM   1040  N   PRO A1061      30.718  43.651  89.422  1.00 12.00           N  
ATOM   1041  CA  PRO A1061      31.376  43.291  88.166  1.00 12.38           C  
ATOM   1042  C   PRO A1061      32.843  43.730  88.157  1.00 11.99           C  
ATOM   1043  O   PRO A1061      33.165  44.820  88.615  1.00 13.30           O  
ATOM   1044  CB  PRO A1061      30.587  44.075  87.100  1.00 12.15           C  
ATOM   1045  CG  PRO A1061      29.468  44.770  87.829  1.00 13.37           C  
ATOM   1046  CD  PRO A1061      29.811  44.807  89.273  1.00 11.81           C  
ATOM   1047  N   ILE A1062      33.725  42.857  87.698  1.00 12.51           N  
ATOM   1048  CA  ILE A1062      35.128  43.227  87.482  1.00 12.31           C  
ATOM   1049  C   ILE A1062      35.449  42.991  86.012  1.00 12.13           C  
ATOM   1050  O   ILE A1062      35.541  41.841  85.565  1.00 12.64           O  
ATOM   1051  CB  ILE A1062      36.089  42.436  88.405  1.00 12.60           C  
ATOM   1052  CG1 ILE A1062      35.697  42.630  89.883  1.00 12.77           C  
ATOM   1053  CG2 ILE A1062      37.578  42.851  88.116  1.00 11.96           C  
ATOM   1054  CD1 ILE A1062      36.443  41.688  90.863  1.00 14.58           C  
ATOM   1055  N   GLY A1063      35.592  44.085  85.267  1.00 12.41           N  
ATOM   1056  CA  GLY A1063      35.971  44.026  83.862  1.00 12.36           C  
ATOM   1057  C   GLY A1063      37.486  43.991  83.747  1.00 12.94           C  
ATOM   1058  O   GLY A1063      38.188  44.750  84.435  1.00 13.04           O  
ATOM   1059  N   ILE A1064      38.002  43.098  82.911  1.00 12.98           N  
ATOM   1060  CA  ILE A1064      39.450  43.008  82.716  1.00 13.58           C  
ATOM   1061  C   ILE A1064      39.809  43.061  81.232  1.00 13.77           C  
ATOM   1062  O   ILE A1064      39.254  42.302  80.417  1.00 13.03           O  
ATOM   1063  CB  ILE A1064      40.058  41.710  83.329  1.00 13.76           C  
ATOM   1064  CG1 ILE A1064      39.671  41.517  84.794  1.00 15.06           C  
ATOM   1065  CG2 ILE A1064      41.599  41.697  83.192  1.00 13.93           C  
ATOM   1066  CD1 ILE A1064      38.683  40.399  84.991  1.00 17.04           C  
ATOM   1067  N   GLY A1065      40.755  43.936  80.894  1.00 13.74           N  
ATOM   1068  CA  GLY A1065      41.270  44.008  79.527  1.00 14.17           C  
ATOM   1069  C   GLY A1065      40.581  45.044  78.662  1.00 14.35           C  
ATOM   1070  O   GLY A1065      39.923  45.954  79.170  1.00 14.44           O  
ATOM   1071  N   ASP A1066      40.716  44.894  77.349  1.00 14.38           N  
ATOM   1072  CA  ASP A1066      40.268  45.940  76.423  1.00 14.88           C  
ATOM   1073  C   ASP A1066      39.164  45.542  75.443  1.00 15.10           C  
ATOM   1074  O   ASP A1066      39.008  46.173  74.394  1.00 14.86           O  
ATOM   1075  CB  ASP A1066      41.470  46.504  75.659  1.00 15.56           C  
ATOM   1076  CG  ASP A1066      42.212  45.448  74.867  1.00 16.85           C  
ATOM   1077  OD1 ASP A1066      41.714  44.310  74.761  1.00 18.38           O  
ATOM   1078  OD2 ASP A1066      43.305  45.672  74.309  1.00 19.60           O  
ATOM   1079  N   ARG A1067      38.392  44.517  75.797  1.00 14.91           N  
ATOM   1080  CA  ARG A1067      37.312  44.044  74.927  1.00 15.31           C  
ATOM   1081  C   ARG A1067      35.903  44.109  75.485  1.00 15.01           C  
ATOM   1082  O   ARG A1067      34.946  44.146  74.711  1.00 15.19           O  
ATOM   1083  CB  ARG A1067      37.569  42.604  74.519  1.00 15.82           C  
ATOM   1084  CG  ARG A1067      38.823  42.439  73.719  1.00 16.95           C  
ATOM   1085  CD  ARG A1067      38.915  41.108  73.072  1.00 19.83           C  
ATOM   1086  NE  ARG A1067      40.185  40.961  72.387  1.00 20.53           N  
ATOM   1087  CZ  ARG A1067      40.440  40.024  71.490  1.00 21.19           C  
ATOM   1088  NH1 ARG A1067      39.503  39.148  71.150  1.00 21.75           N  
ATOM   1089  NH2 ARG A1067      41.636  39.971  70.919  1.00 22.28           N  
ATOM   1090  N   TYR A1068      35.762  44.060  76.807  1.00 14.44           N  
ATOM   1091  CA  TYR A1068      34.433  44.020  77.411  1.00 13.73           C  
ATOM   1092  C   TYR A1068      33.654  45.325  77.159  1.00 13.90           C  
ATOM   1093  O   TYR A1068      34.225  46.359  76.790  1.00 13.41           O  
ATOM   1094  CB  TYR A1068      34.507  43.656  78.910  1.00 13.60           C  
ATOM   1095  CG  TYR A1068      35.131  44.743  79.742  1.00 13.30           C  
ATOM   1096  CD1 TYR A1068      34.369  45.841  80.156  1.00 12.73           C  
ATOM   1097  CD2 TYR A1068      36.479  44.702  80.094  1.00 12.92           C  
ATOM   1098  CE1 TYR A1068      34.925  46.860  80.886  1.00 13.45           C  
ATOM   1099  CE2 TYR A1068      37.051  45.741  80.848  1.00 12.86           C  
ATOM   1100  CZ  TYR A1068      36.255  46.807  81.238  1.00 12.93           C  
ATOM   1101  OH  TYR A1068      36.771  47.850  81.972  1.00 15.30           O  
ATOM   1102  N   ASP A1069      32.342  45.257  77.339  1.00 14.00           N  
ATOM   1103  CA  ASP A1069      31.477  46.409  77.119  1.00 14.44           C  
ATOM   1104  C   ASP A1069      31.214  47.083  78.460  1.00 14.44           C  
ATOM   1105  O   ASP A1069      30.544  46.522  79.334  1.00 14.44           O  
ATOM   1106  CB  ASP A1069      30.183  45.962  76.440  1.00 14.39           C  
ATOM   1107  CG  ASP A1069      29.358  47.121  75.925  1.00 16.79           C  
ATOM   1108  OD1 ASP A1069      29.059  48.046  76.709  1.00 19.34           O  
ATOM   1109  OD2 ASP A1069      28.942  47.187  74.747  1.00 19.67           O  
ATOM   1110  N   ALA A1070      31.757  48.290  78.612  1.00 14.74           N  
ATOM   1111  CA  ALA A1070      31.666  49.035  79.864  1.00 15.11           C  
ATOM   1112  C   ALA A1070      30.220  49.336  80.272  1.00 15.00           C  
ATOM   1113  O   ALA A1070      29.896  49.315  81.459  1.00 15.03           O  
ATOM   1114  CB  ALA A1070      32.506  50.309  79.790  1.00 15.37           C  
ATOM   1115  N   ALA A1071      29.359  49.591  79.288  1.00 14.28           N  
ATOM   1116  CA  ALA A1071      27.942  49.850  79.540  1.00 14.18           C  
ATOM   1117  C   ALA A1071      27.273  48.625  80.164  1.00 13.78           C  
ATOM   1118  O   ALA A1071      26.473  48.751  81.101  1.00 13.79           O  
ATOM   1119  CB  ALA A1071      27.228  50.266  78.257  1.00 14.17           C  
ATOM   1120  N   GLN A1072      27.605  47.443  79.647  1.00 13.22           N  
ATOM   1121  CA  GLN A1072      27.095  46.189  80.205  1.00 13.37           C  
ATOM   1122  C   GLN A1072      27.533  45.997  81.655  1.00 13.93           C  
ATOM   1123  O   GLN A1072      26.742  45.555  82.482  1.00 13.16           O  
ATOM   1124  CB  GLN A1072      27.543  44.987  79.375  1.00 12.60           C  
ATOM   1125  CG  GLN A1072      26.899  44.892  77.987  1.00 12.78           C  
ATOM   1126  CD  GLN A1072      27.289  43.618  77.252  1.00 12.84           C  
ATOM   1127  OE1 GLN A1072      28.312  42.998  77.573  1.00 12.80           O  
ATOM   1128  NE2 GLN A1072      26.486  43.230  76.261  1.00 11.48           N  
ATOM   1129  N   LEU A1073      28.794  46.313  81.957  1.00 14.62           N  
ATOM   1130  CA  LEU A1073      29.293  46.214  83.340  1.00 16.18           C  
ATOM   1131  C   LEU A1073      28.472  47.057  84.308  1.00 16.11           C  
ATOM   1132  O   LEU A1073      28.124  46.601  85.400  1.00 16.40           O  
ATOM   1133  CB  LEU A1073      30.761  46.636  83.452  1.00 16.58           C  
ATOM   1134  CG  LEU A1073      31.954  45.773  83.063  1.00 19.04           C  
ATOM   1135  CD1 LEU A1073      33.177  46.447  83.661  1.00 19.21           C  
ATOM   1136  CD2 LEU A1073      31.855  44.352  83.577  1.00 20.12           C  
ATOM   1137  N   ARG A1074      28.166  48.289  83.901  1.00 16.06           N  
ATOM   1138  CA  ARG A1074      27.368  49.209  84.703  1.00 15.95           C  
ATOM   1139  C   ARG A1074      25.941  48.670  84.901  1.00 15.54           C  
ATOM   1140  O   ARG A1074      25.383  48.791  85.990  1.00 14.94           O  
ATOM   1141  CB  ARG A1074      27.386  50.614  84.060  1.00 16.18           C  
ATOM   1142  CG  ARG A1074      26.518  51.697  84.720  1.00 18.81           C  
ATOM   1143  CD  ARG A1074      26.258  52.907  83.797  1.00 22.90           C  
ATOM   1144  NE  ARG A1074      26.000  52.416  82.443  1.00 27.34           N  
ATOM   1145  CZ  ARG A1074      24.819  52.006  81.983  1.00 28.79           C  
ATOM   1146  NH1 ARG A1074      23.724  52.064  82.743  1.00 29.22           N  
ATOM   1147  NH2 ARG A1074      24.735  51.545  80.744  1.00 28.65           N  
ATOM   1148  N   ILE A1075      25.363  48.070  83.856  1.00 14.66           N  
ATOM   1149  CA  ILE A1075      24.027  47.477  83.950  1.00 14.05           C  
ATOM   1150  C   ILE A1075      24.016  46.320  84.956  1.00 13.40           C  
ATOM   1151  O   ILE A1075      23.090  46.191  85.762  1.00 12.14           O  
ATOM   1152  CB  ILE A1075      23.503  47.039  82.550  1.00 14.07           C  
ATOM   1153  CG1 ILE A1075      23.147  48.281  81.713  1.00 14.74           C  
ATOM   1154  CG2 ILE A1075      22.298  46.097  82.693  1.00 14.25           C  
ATOM   1155  CD1 ILE A1075      22.975  48.023  80.221  1.00 16.95           C  
ATOM   1156  N   LEU A1076      25.050  45.483  84.906  1.00 12.77           N  
ATOM   1157  CA  LEU A1076      25.176  44.361  85.834  1.00 12.43           C  
ATOM   1158  C   LEU A1076      25.133  44.787  87.307  1.00 13.13           C  
ATOM   1159  O   LEU A1076      24.518  44.105  88.137  1.00 13.06           O  
ATOM   1160  CB  LEU A1076      26.464  43.576  85.553  1.00 12.36           C  
ATOM   1161  CG  LEU A1076      26.587  42.784  84.244  1.00 11.04           C  
ATOM   1162  CD1 LEU A1076      28.067  42.343  84.076  1.00 10.87           C  
ATOM   1163  CD2 LEU A1076      25.667  41.556  84.227  1.00 12.16           C  
ATOM   1164  N   ALA A1077      25.768  45.916  87.625  1.00 13.23           N  
ATOM   1165  CA  ALA A1077      25.851  46.393  89.013  1.00 13.79           C  
ATOM   1166  C   ALA A1077      24.530  46.971  89.553  1.00 14.31           C  
ATOM   1167  O   ALA A1077      24.408  47.251  90.746  1.00 13.75           O  
ATOM   1168  CB  ALA A1077      26.993  47.401  89.162  1.00 13.38           C  
ATOM   1169  N   GLY A1078      23.550  47.149  88.673  1.00 15.60           N  
ATOM   1170  CA  GLY A1078      22.225  47.625  89.076  1.00 16.99           C  
ATOM   1171  C   GLY A1078      22.233  49.019  89.674  1.00 18.54           C  
ATOM   1172  O   GLY A1078      22.982  49.875  89.207  1.00 18.17           O  
ATOM   1173  N   PRO A1079      21.423  49.233  90.724  1.00 19.92           N  
ATOM   1174  CA  PRO A1079      21.277  50.546  91.374  1.00 21.16           C  
ATOM   1175  C   PRO A1079      22.603  51.212  91.725  1.00 22.13           C  
ATOM   1176  O   PRO A1079      22.750  52.421  91.531  1.00 22.51           O  
ATOM   1177  CB  PRO A1079      20.514  50.218  92.665  1.00 21.21           C  
ATOM   1178  CG  PRO A1079      19.760  48.990  92.360  1.00 21.22           C  
ATOM   1179  CD  PRO A1079      20.602  48.203  91.391  1.00 20.13           C  
ATOM   1180  N   ALA A1080      23.554  50.414  92.219  1.00 23.27           N  
ATOM   1181  CA  ALA A1080      24.883  50.894  92.593  1.00 24.02           C  
ATOM   1182  C   ALA A1080      25.657  51.431  91.395  1.00 24.64           C  
ATOM   1183  O   ALA A1080      26.518  52.309  91.542  1.00 24.68           O  
ATOM   1184  CB  ALA A1080      25.664  49.785  93.254  1.00 24.05           C  
ATOM   1185  N   GLY A1081      25.352  50.895  90.214  1.00 25.09           N  
ATOM   1186  CA  GLY A1081      26.018  51.293  88.980  1.00 25.48           C  
ATOM   1187  C   GLY A1081      27.526  51.213  89.121  1.00 25.91           C  
ATOM   1188  O   GLY A1081      28.051  50.298  89.760  1.00 25.96           O  
ATOM   1189  N   ASP A1082      28.218  52.204  88.564  1.00 26.02           N  
ATOM   1190  CA  ASP A1082      29.684  52.201  88.545  1.00 26.16           C  
ATOM   1191  C   ASP A1082      30.389  52.206  89.915  1.00 25.37           C  
ATOM   1192  O   ASP A1082      31.578  51.886  89.992  1.00 25.09           O  
ATOM   1193  CB  ASP A1082      30.219  53.278  87.587  1.00 26.80           C  
ATOM   1194  CG  ASP A1082      30.006  52.903  86.117  1.00 28.90           C  
ATOM   1195  OD1 ASP A1082      30.177  51.709  85.765  1.00 30.55           O  
ATOM   1196  OD2 ASP A1082      29.676  53.728  85.238  1.00 31.63           O  
ATOM   1197  N   SER A1083      29.658  52.527  90.983  1.00 24.31           N  
ATOM   1198  CA  SER A1083      30.210  52.473  92.346  1.00 23.70           C  
ATOM   1199  C   SER A1083      30.727  51.075  92.729  1.00 22.66           C  
ATOM   1200  O   SER A1083      31.722  50.945  93.446  1.00 22.52           O  
ATOM   1201  CB  SER A1083      29.168  52.926  93.371  1.00 24.17           C  
ATOM   1202  OG  SER A1083      29.693  52.848  94.690  1.00 25.79           O  
ATOM   1203  N   ASN A1084      30.039  50.044  92.250  1.00 21.14           N  
ATOM   1204  CA  ASN A1084      30.402  48.657  92.512  1.00 20.14           C  
ATOM   1205  C   ASN A1084      31.172  48.021  91.352  1.00 18.94           C  
ATOM   1206  O   ASN A1084      31.385  46.811  91.339  1.00 18.86           O  
ATOM   1207  CB  ASN A1084      29.145  47.822  92.787  1.00 20.25           C  
ATOM   1208  CG  ASN A1084      28.594  48.007  94.196  1.00 21.35           C  
ATOM   1209  OD1 ASN A1084      29.197  48.659  95.051  1.00 22.64           O  
ATOM   1210  ND2 ASN A1084      27.446  47.405  94.446  1.00 22.01           N  
ATOM   1211  N   VAL A1085      31.578  48.839  90.384  1.00 17.75           N  
ATOM   1212  CA  VAL A1085      32.274  48.357  89.191  1.00 16.26           C  
ATOM   1213  C   VAL A1085      33.781  48.614  89.256  1.00 15.90           C  
ATOM   1214  O   VAL A1085      34.222  49.715  89.590  1.00 14.68           O  
ATOM   1215  CB  VAL A1085      31.704  49.007  87.890  1.00 16.96           C  
ATOM   1216  CG1 VAL A1085      32.522  48.590  86.662  1.00 16.37           C  
ATOM   1217  CG2 VAL A1085      30.229  48.639  87.698  1.00 16.20           C  
ATOM   1218  N   VAL A1086      34.549  47.581  88.933  1.00 14.88           N  
ATOM   1219  CA  VAL A1086      36.000  47.681  88.803  1.00 14.99           C  
ATOM   1220  C   VAL A1086      36.406  47.454  87.352  1.00 14.89           C  
ATOM   1221  O   VAL A1086      35.948  46.507  86.708  1.00 14.68           O  
ATOM   1222  CB  VAL A1086      36.724  46.692  89.751  1.00 14.35           C  
ATOM   1223  CG1 VAL A1086      38.235  46.599  89.414  1.00 14.53           C  
ATOM   1224  CG2 VAL A1086      36.510  47.131  91.208  1.00 14.76           C  
ATOM   1225  N   LYS A1087      37.251  48.342  86.843  1.00 15.36           N  
ATOM   1226  CA  LYS A1087      37.765  48.249  85.474  1.00 16.04           C  
ATOM   1227  C   LYS A1087      39.282  48.025  85.537  1.00 15.62           C  
ATOM   1228  O   LYS A1087      40.057  48.965  85.743  1.00 15.80           O  
ATOM   1229  CB  LYS A1087      37.420  49.514  84.668  1.00 16.25           C  
ATOM   1230  CG  LYS A1087      35.906  49.784  84.521  1.00 18.01           C  
ATOM   1231  CD  LYS A1087      35.580  51.129  83.841  1.00 20.30           C  
ATOM   1232  CE  LYS A1087      35.649  51.073  82.297  1.00 21.39           C  
ATOM   1233  NZ  LYS A1087      35.148  52.349  81.641  1.00 21.81           N  
ATOM   1234  N   LEU A1088      39.701  46.773  85.402  1.00 15.40           N  
ATOM   1235  CA  LEU A1088      41.127  46.437  85.460  1.00 14.81           C  
ATOM   1236  C   LEU A1088      41.768  46.366  84.084  1.00 14.97           C  
ATOM   1237  O   LEU A1088      41.179  45.858  83.123  1.00 14.25           O  
ATOM   1238  CB  LEU A1088      41.377  45.103  86.178  1.00 14.89           C  
ATOM   1239  CG  LEU A1088      41.302  44.915  87.688  1.00 15.93           C  
ATOM   1240  CD1 LEU A1088      41.725  43.465  87.981  1.00 16.73           C  
ATOM   1241  CD2 LEU A1088      42.168  45.908  88.457  1.00 13.52           C  
ATOM   1242  N   GLN A1089      42.998  46.861  84.027  1.00 14.40           N  
ATOM   1243  CA  GLN A1089      43.817  46.880  82.838  1.00 15.50           C  
ATOM   1244  C   GLN A1089      44.471  45.502  82.623  1.00 14.90           C  
ATOM   1245  O   GLN A1089      44.445  44.952  81.511  1.00 15.15           O  
ATOM   1246  CB  GLN A1089      44.891  47.949  83.066  1.00 16.02           C  
ATOM   1247  CG  GLN A1089      45.396  48.696  81.874  1.00 20.61           C  
ATOM   1248  CD  GLN A1089      45.930  50.089  82.262  1.00 23.43           C  
ATOM   1249  OE1 GLN A1089      46.590  50.265  83.300  1.00 25.94           O  
ATOM   1250  NE2 GLN A1089      45.620  51.076  81.443  1.00 25.39           N  
ATOM   1251  N   ARG A1090      45.029  44.946  83.699  1.00 13.85           N  
ATOM   1252  CA  ARG A1090      45.845  43.724  83.643  1.00 13.87           C  
ATOM   1253  C   ARG A1090      45.310  42.607  84.528  1.00 13.62           C  
ATOM   1254  O   ARG A1090      45.081  42.822  85.721  1.00 13.50           O  
ATOM   1255  CB  ARG A1090      47.271  44.060  84.107  1.00 13.69           C  
ATOM   1256  CG  ARG A1090      48.060  44.957  83.169  1.00 14.90           C  
ATOM   1257  CD  ARG A1090      49.220  45.722  83.835  1.00 18.55           C  
ATOM   1258  NE  ARG A1090      48.837  47.130  83.979  1.00 24.20           N  
ATOM   1259  CZ  ARG A1090      48.846  47.853  85.090  1.00 24.16           C  
ATOM   1260  NH1 ARG A1090      49.310  47.386  86.249  1.00 24.06           N  
ATOM   1261  NH2 ARG A1090      48.433  49.101  85.009  1.00 25.56           N  
ATOM   1262  N   ILE A1091      45.155  41.411  83.960  1.00 13.47           N  
ATOM   1263  CA  ILE A1091      44.632  40.255  84.705  1.00 13.55           C  
ATOM   1264  C   ILE A1091      45.489  39.899  85.925  1.00 13.35           C  
ATOM   1265  O   ILE A1091      44.973  39.430  86.939  1.00 12.58           O  
ATOM   1266  CB  ILE A1091      44.457  39.011  83.755  1.00 13.88           C  
ATOM   1267  CG1 ILE A1091      43.685  37.883  84.450  1.00 15.11           C  
ATOM   1268  CG2 ILE A1091      45.806  38.518  83.221  1.00 14.47           C  
ATOM   1269  CD1 ILE A1091      42.273  38.247  84.837  1.00 16.02           C  
ATOM   1270  N   GLU A1092      46.796  40.149  85.821  1.00 13.43           N  
ATOM   1271  CA  GLU A1092      47.751  39.874  86.899  1.00 14.36           C  
ATOM   1272  C   GLU A1092      47.417  40.645  88.169  1.00 13.87           C  
ATOM   1273  O   GLU A1092      47.782  40.237  89.270  1.00 14.33           O  
ATOM   1274  CB  GLU A1092      49.175  40.242  86.451  1.00 15.00           C  
ATOM   1275  CG  GLU A1092      49.733  39.361  85.341  1.00 19.21           C  
ATOM   1276  CD  GLU A1092      49.374  39.792  83.919  1.00 23.09           C  
ATOM   1277  OE1 GLU A1092      48.531  40.698  83.708  1.00 22.44           O  
ATOM   1278  OE2 GLU A1092      49.964  39.201  82.982  1.00 26.71           O  
ATOM   1279  N   ASP A1093      46.711  41.760  88.009  1.00 13.08           N  
ATOM   1280  CA  ASP A1093      46.333  42.612  89.149  1.00 12.23           C  
ATOM   1281  C   ASP A1093      45.046  42.169  89.855  1.00 11.80           C  
ATOM   1282  O   ASP A1093      44.652  42.739  90.872  1.00 11.09           O  
ATOM   1283  CB  ASP A1093      46.233  44.068  88.683  1.00 11.87           C  
ATOM   1284  CG  ASP A1093      47.565  44.605  88.156  1.00 10.24           C  
ATOM   1285  OD1 ASP A1093      48.643  44.136  88.600  1.00 10.52           O  
ATOM   1286  OD2 ASP A1093      47.633  45.503  87.302  1.00  8.28           O  
ATOM   1287  N   LEU A1094      44.402  41.135  89.332  1.00 11.95           N  
ATOM   1288  CA  LEU A1094      43.138  40.657  89.899  1.00 11.67           C  
ATOM   1289  C   LEU A1094      43.329  39.964  91.267  1.00 11.94           C  
ATOM   1290  O   LEU A1094      42.705  40.372  92.248  1.00 10.82           O  
ATOM   1291  CB  LEU A1094      42.379  39.763  88.891  1.00 11.98           C  
ATOM   1292  CG  LEU A1094      41.144  39.045  89.452  1.00 11.83           C  
ATOM   1293  CD1 LEU A1094      40.039  40.048  89.780  1.00 13.32           C  
ATOM   1294  CD2 LEU A1094      40.670  37.971  88.459  1.00 13.33           C  
ATOM   1295  N   PRO A1095      44.204  38.952  91.367  1.00 12.58           N  
ATOM   1296  CA  PRO A1095      44.453  38.331  92.670  1.00 12.46           C  
ATOM   1297  C   PRO A1095      44.929  39.356  93.699  1.00 12.03           C  
ATOM   1298  O   PRO A1095      44.564  39.267  94.869  1.00 11.48           O  
ATOM   1299  CB  PRO A1095      45.556  37.301  92.382  1.00 13.03           C  
ATOM   1300  CG  PRO A1095      45.503  37.070  90.910  1.00 13.73           C  
ATOM   1301  CD  PRO A1095      44.976  38.306  90.289  1.00 12.18           C  
ATOM   1302  N   THR A1096      45.699  40.346  93.249  1.00 11.84           N  
ATOM   1303  CA  THR A1096      46.253  41.368  94.141  1.00 12.00           C  
ATOM   1304  C   THR A1096      45.172  42.208  94.799  1.00 11.80           C  
ATOM   1305  O   THR A1096      45.352  42.674  95.915  1.00 11.64           O  
ATOM   1306  CB  THR A1096      47.255  42.270  93.398  1.00 11.42           C  
ATOM   1307  OG1 THR A1096      48.211  41.451  92.719  1.00 13.73           O  
ATOM   1308  CG2 THR A1096      48.111  43.065  94.395  1.00 11.33           C  
ATOM   1309  N   MET A1097      44.055  42.396  94.107  1.00 12.75           N  
ATOM   1310  CA  MET A1097      42.907  43.112  94.676  1.00 13.79           C  
ATOM   1311  C   MET A1097      42.503  42.533  96.027  1.00 13.94           C  
ATOM   1312  O   MET A1097      42.105  43.273  96.927  1.00 14.31           O  
ATOM   1313  CB  MET A1097      41.712  43.051  93.735  1.00 13.85           C  
ATOM   1314  CG  MET A1097      41.827  43.929  92.500  1.00 15.64           C  
ATOM   1315  SD  MET A1097      40.351  43.775  91.460  1.00 19.16           S  
ATOM   1316  CE  MET A1097      39.080  44.306  92.601  1.00 19.17           C  
ATOM   1317  N   VAL A1098      42.633  41.212  96.158  1.00 13.48           N  
ATOM   1318  CA  VAL A1098      42.292  40.503  97.385  1.00 13.83           C  
ATOM   1319  C   VAL A1098      43.437  40.430  98.393  1.00 13.66           C  
ATOM   1320  O   VAL A1098      43.239  40.702  99.576  1.00 14.04           O  
ATOM   1321  CB  VAL A1098      41.787  39.070  97.080  1.00 14.35           C  
ATOM   1322  CG1 VAL A1098      41.475  38.313  98.378  1.00 15.56           C  
ATOM   1323  CG2 VAL A1098      40.555  39.133  96.202  1.00 14.26           C  
ATOM   1324  N   THR A1099      44.629  40.055  97.936  1.00 13.03           N  
ATOM   1325  CA  THR A1099      45.759  39.887  98.856  1.00 12.76           C  
ATOM   1326  C   THR A1099      46.260  41.187  99.460  1.00 12.44           C  
ATOM   1327  O   THR A1099      46.772  41.184 100.578  1.00 12.60           O  
ATOM   1328  CB  THR A1099      46.937  39.169  98.175  1.00 12.33           C  
ATOM   1329  OG1 THR A1099      47.341  39.925  97.031  1.00 12.20           O  
ATOM   1330  CG2 THR A1099      46.499  37.824  97.599  1.00 12.46           C  
ATOM   1331  N   LEU A1100      46.121  42.292  98.729  1.00 12.25           N  
ATOM   1332  CA  LEU A1100      46.641  43.582  99.195  1.00 12.42           C  
ATOM   1333  C   LEU A1100      45.655  44.309 100.112  1.00 12.81           C  
ATOM   1334  O   LEU A1100      44.681  44.917  99.643  1.00 12.70           O  
ATOM   1335  CB  LEU A1100      47.023  44.480  98.010  1.00 12.12           C  
ATOM   1336  CG  LEU A1100      47.591  45.879  98.301  1.00 12.20           C  
ATOM   1337  CD1 LEU A1100      48.866  45.780  99.090  1.00 11.97           C  
ATOM   1338  CD2 LEU A1100      47.813  46.643  96.998  1.00 12.77           C  
ATOM   1339  N   GLY A1101      45.924  44.254 101.414  1.00 12.97           N  
ATOM   1340  CA  GLY A1101      45.077  44.922 102.399  1.00 14.08           C  
ATOM   1341  C   GLY A1101      43.687  44.314 102.520  1.00 14.62           C  
ATOM   1342  O   GLY A1101      43.413  43.236 101.984  1.00 14.66           O  
ATOM   1343  N   ASN A1102      42.799  45.040 103.194  1.00 15.52           N  
ATOM   1344  CA  ASN A1102      41.464  44.538 103.542  1.00 16.52           C  
ATOM   1345  C   ASN A1102      40.275  45.153 102.796  1.00 16.49           C  
ATOM   1346  O   ASN A1102      39.129  44.793 103.068  1.00 16.77           O  
ATOM   1347  CB  ASN A1102      41.246  44.714 105.054  1.00 16.96           C  
ATOM   1348  CG  ASN A1102      42.319  44.022 105.887  1.00 18.86           C  
ATOM   1349  OD1 ASN A1102      42.659  42.860 105.639  1.00 22.86           O  
ATOM   1350  ND2 ASN A1102      42.846  44.728 106.880  1.00 19.52           N  
ATOM   1351  N   SER A1103      40.536  46.046 101.846  1.00 16.29           N  
ATOM   1352  CA  SER A1103      39.454  46.776 101.172  1.00 16.42           C  
ATOM   1353  C   SER A1103      38.436  45.916 100.405  1.00 16.85           C  
ATOM   1354  O   SER A1103      37.260  46.268 100.370  1.00 16.84           O  
ATOM   1355  CB  SER A1103      40.006  47.876 100.259  1.00 15.94           C  
ATOM   1356  OG  SER A1103      40.711  47.311  99.169  1.00 16.13           O  
ATOM   1357  N   PHE A1104      38.881  44.810  99.802  1.00 17.39           N  
ATOM   1358  CA  PHE A1104      38.001  43.980  98.970  1.00 18.73           C  
ATOM   1359  C   PHE A1104      36.877  43.339  99.784  1.00 19.51           C  
ATOM   1360  O   PHE A1104      35.702  43.450  99.426  1.00 19.62           O  
ATOM   1361  CB  PHE A1104      38.794  42.911  98.203  1.00 18.53           C  
ATOM   1362  CG  PHE A1104      37.997  42.219  97.126  1.00 19.23           C  
ATOM   1363  CD1 PHE A1104      37.996  42.711  95.830  1.00 20.70           C  
ATOM   1364  CD2 PHE A1104      37.242  41.082  97.410  1.00 19.57           C  
ATOM   1365  CE1 PHE A1104      37.256  42.080  94.822  1.00 20.63           C  
ATOM   1366  CE2 PHE A1104      36.497  40.450  96.411  1.00 20.28           C  
ATOM   1367  CZ  PHE A1104      36.513  40.949  95.115  1.00 19.73           C  
ATOM   1368  N   LEU A1105      37.240  42.670 100.870  1.00 20.78           N  
ATOM   1369  CA  LEU A1105      36.249  42.035 101.739  1.00 22.79           C  
ATOM   1370  C   LEU A1105      35.422  43.051 102.530  1.00 23.53           C  
ATOM   1371  O   LEU A1105      34.260  42.786 102.854  1.00 23.98           O  
ATOM   1372  CB  LEU A1105      36.913  41.029 102.677  1.00 23.10           C  
ATOM   1373  CG  LEU A1105      37.348  39.700 102.061  1.00 24.27           C  
ATOM   1374  CD1 LEU A1105      38.330  39.008 102.990  1.00 26.70           C  
ATOM   1375  CD2 LEU A1105      36.146  38.809 101.771  1.00 26.25           C  
ATOM   1376  N   HIS A1106      36.013  44.206 102.832  1.00 24.56           N  
ATOM   1377  CA  HIS A1106      35.295  45.277 103.521  1.00 25.71           C  
ATOM   1378  C   HIS A1106      34.163  45.813 102.630  1.00 26.26           C  
ATOM   1379  O   HIS A1106      33.047  46.040 103.106  1.00 26.18           O  
ATOM   1380  CB  HIS A1106      36.256  46.398 103.932  1.00 25.99           C  
ATOM   1381  CG  HIS A1106      35.634  47.445 104.805  1.00 27.64           C  
ATOM   1382  ND1 HIS A1106      35.227  48.672 104.324  1.00 29.06           N  
ATOM   1383  CD2 HIS A1106      35.360  47.452 106.132  1.00 29.05           C  
ATOM   1384  CE1 HIS A1106      34.731  49.390 105.316  1.00 29.38           C  
ATOM   1385  NE2 HIS A1106      34.800  48.673 106.424  1.00 29.75           N  
ATOM   1386  N   LYS A1107      34.464  45.989 101.342  1.00 26.65           N  
ATOM   1387  CA  LYS A1107      33.507  46.448 100.340  1.00 27.73           C  
ATOM   1388  C   LYS A1107      32.378  45.427 100.198  1.00 28.31           C  
ATOM   1389  O   LYS A1107      31.199  45.783 100.167  1.00 28.09           O  
ATOM   1390  CB  LYS A1107      34.230  46.638  98.996  1.00 27.90           C  
ATOM   1391  CG  LYS A1107      33.360  47.041  97.803  1.00 28.84           C  
ATOM   1392  CD  LYS A1107      32.923  48.500  97.849  1.00 31.04           C  
ATOM   1393  CE  LYS A1107      32.093  48.840  96.621  1.00 32.25           C  
ATOM   1394  NZ  LYS A1107      31.427  50.162  96.730  1.00 33.67           N  
ATOM   1395  N   LEU A1108      32.761  44.155 100.137  1.00 29.14           N  
ATOM   1396  CA  LEU A1108      31.832  43.050  99.976  1.00 30.12           C  
ATOM   1397  C   LEU A1108      30.871  42.911 101.161  1.00 30.61           C  
ATOM   1398  O   LEU A1108      29.671  42.701 100.976  1.00 30.64           O  
ATOM   1399  CB  LEU A1108      32.617  41.752  99.792  1.00 30.22           C  
ATOM   1400  CG  LEU A1108      31.851  40.552  99.250  1.00 31.19           C  
ATOM   1401  CD1 LEU A1108      31.810  40.599  97.729  1.00 31.47           C  
ATOM   1402  CD2 LEU A1108      32.528  39.290  99.721  1.00 31.82           C  
ATOM   1403  N   CYS A1109      31.407  43.027 102.373  1.00 31.07           N  
ATOM   1404  CA  CYS A1109      30.615  42.884 103.594  1.00 31.72           C  
ATOM   1405  C   CYS A1109      29.976  44.195 104.052  1.00 32.28           C  
ATOM   1406  O   CYS A1109      29.246  44.215 105.046  1.00 32.33           O  
ATOM   1407  CB  CYS A1109      31.482  42.302 104.712  1.00 31.48           C  
ATOM   1408  SG  CYS A1109      32.175  40.681 104.307  1.00 31.38           S  
ATOM   1409  N   SER A1110      30.232  45.266 103.294  1.00 33.06           N  
ATOM   1410  CA  SER A1110      29.818  46.644 103.616  1.00 33.87           C  
ATOM   1411  C   SER A1110      30.473  47.146 104.903  1.00 34.20           C  
ATOM   1412  O   SER A1110      31.701  47.266 104.990  1.00 34.57           O  
ATOM   1413  CB  SER A1110      28.291  46.804 103.677  1.00 34.02           C  
ATOM   1414  OG  SER A1110      27.711  46.704 102.386  1.00 34.63           O  
TER    1415      SER A1110                                                      
MASTER      325    0    4   18   49    0    8    6 5165    3   30   50          
END                                                                             
