# Supplementary material for: Epitope Prediction Based on Random Peptide Library Screening: Benchmark Dataset and Prediction Tools Evaluation
Source: Molecules. 2011 Jun 16;16(6):4971–93. doi: 10.3390/molecules16064971 (PMC6264216; doi:10.3390/molecules16064971)
Supplement: Supplementary file 1 [file molecules-16-04971-s001.zip › supplementary materials/datasets/MS00054/EP00054.txt]

F2196 T2197 N2198 M2199 F2200 R2215 R2220 P2221 Q2222 V2223 S2250 L2251 L2252 T2253 H2315 Q2316
