# Supplementary material for: Epitope Prediction Based on Random Peptide Library Screening: Benchmark Dataset and Prediction Tools Evaluation
Source: Molecules. 2011 Jun 16;16(6):4971–93. doi: 10.3390/molecules16064971 (PMC6264216; doi:10.3390/molecules16064971)
Supplement: Supplementary file 1 [file molecules-16-04971-s001.zip › supplementary materials/datasets/MS00054/FA00054.txt]

>1
CMKWSNRSSRWC
>2
CGRWFNRSDLHC
>3
CSKWHNRSKRHC
>4
CSKWANRLVSIC
>5
QCSKWVNRSRCA
>6
NCGKWTNRRTCL
>7
QCSRWSNRTSCT
>9
KCTRWTNRHLCS
>11
ECTRWSNRSRCF
>12
QCGRWSNRSYCS
>14
TCHRWGNRTSCQ
>15
QCHRWANRISCS
>16
QCHTWSNRRSCL
>17
ACTTWSNRSKCP
>18
RCTQWTNRAYCP
>19
ACTQWSNRHMCG
>20
SCHAWSNRRTCR
>21
RCHAWSNRKSCV
>23
KCGPWSNRSSCT
>24
TCHPFSNRSTCT
>25
KCEPDDPWPQCI
>26
ACKRNHRWGACV
>27
ECGSHAWGRRCK
