# Supplementary material for: Epitope Prediction Based on Random Peptide Library Screening: Benchmark Dataset and Prediction Tools Evaluation
Source: Molecules. 2011 Jun 16;16(6):4971–93. doi: 10.3390/molecules16064971 (PMC6264216; doi:10.3390/molecules16064971)
Supplement: Supplementary file 1 [file molecules-16-04971-s001.zip › supplementary materials/datasets/MS00055/2GHW.pdb]

HEADER    VIRUS/VIRAL PROTEIN/ANTIBIOTIC          27-MAR-06   2GHW              
TITLE     CRYSTAL STRUCTURE OF SARS SPIKE PROTEIN RECEPTOR BINDING              
TITLE    2 DOMAIN IN COMPLEX WITH A NEUTRALIZING ANTIBODY, 80R                  
COMPND    MOL_ID: 1;                                                            
COMPND   2 MOLECULE: SPIKE GLYCOPROTEIN;                                        
COMPND   3 CHAIN: A, C;                                                         
COMPND   4 FRAGMENT: RBD OF SPIKE PROTEIN S1 (318-510);                         
COMPND   5 SYNONYM: PEPLOMER PROTEIN, E2, RBD;                                  
COMPND   6 ENGINEERED: YES;                                                     
COMPND   7 MOL_ID: 2;                                                           
COMPND   8 MOLECULE: ANTI-SARS SCFV ANTIBODY, 80R;                              
COMPND   9 CHAIN: B, D;                                                         
COMPND  10 ENGINEERED: YES                                                      
SOURCE    MOL_ID: 1;                                                            
SOURCE   2 ORGANISM_SCIENTIFIC: SARS CORONAVIRUS;                               
SOURCE   3 ORGANISM_TAXID: 227859;                                              
SOURCE   4 GENE: S;                                                             
SOURCE   5 EXPRESSION_SYSTEM: SPODOPTERA FRUGIPERDA;                            
SOURCE   6 EXPRESSION_SYSTEM_COMMON: FALL ARMYWORM;                             
SOURCE   7 EXPRESSION_SYSTEM_TAXID: 7108;                                       
SOURCE   8 EXPRESSION_SYSTEM_VECTOR_TYPE: PLASMID;                              
SOURCE   9 EXPRESSION_SYSTEM_PLASMID: PACGP67A;                                 
SOURCE  10 MOL_ID: 2;                                                           
SOURCE  11 ORGANISM_SCIENTIFIC: HOMO SAPIENS;                                   
SOURCE  12 ORGANISM_COMMON: HUMAN;                                              
SOURCE  13 ORGANISM_TAXID: 9606;                                                
SOURCE  14 EXPRESSION_SYSTEM: ESCHERICHIA COLI BL21(DE3);                       
SOURCE  15 EXPRESSION_SYSTEM_TAXID: 469008;                                     
SOURCE  16 EXPRESSION_SYSTEM_STRAIN: BL21(DE3);                                 
SOURCE  17 EXPRESSION_SYSTEM_VECTOR_TYPE: PLASMID;                              
SOURCE  18 EXPRESSION_SYSTEM_PLASMID: PET22B                                    
KEYWDS    SARS, S PROTEIN, NEUTRALIZING ANTIBODY, VIRUS/VIRAL                   
KEYWDS   2 PROTEIN/ANTIBIOTIC COMPLEX                                           
EXPDTA    X-RAY DIFFRACTION                                                     
AUTHOR    W.C.HWANG,Y.LIN,E.SANTELLI,J.SUI,L.JAROSZEWSKI,B.STEC,                
AUTHOR   2 M.FARZAN,W.A.MARASCO,R.C.LIDDINGTON                                  
REVDAT   3   24-FEB-09 2GHW    1       VERSN                                    
REVDAT   2   08-JUL-08 2GHW    1       JRNL                                     
REVDAT   1   19-SEP-06 2GHW    0                                                
JRNL        AUTH   W.C.HWANG,Y.LIN,E.SANTELLI,J.SUI,L.JAROSZEWSKI,              
JRNL        AUTH 2 B.STEC,M.FARZAN,W.A.MARASCO,R.C.LIDDINGTON                   
JRNL        TITL   STRUCTURAL BASIS OF NEUTRALIZATION BY A HUMAN                
JRNL        TITL 2 ANTI-SEVERE ACUTE RESPIRATORY SYNDROME SPIKE                 
JRNL        TITL 3 PROTEIN ANTIBODY, 80R.                                       
JRNL        REF    J.BIOL.CHEM.                  V. 281 34610 2006              
JRNL        REFN                   ISSN 0021-9258                               
JRNL        PMID   16954221                                                     
JRNL        DOI    10.1074/JBC.M603275200                                       
REMARK   1                                                                      
REMARK   2                                                                      
REMARK   2 RESOLUTION.    2.30 ANGSTROMS.                                       
REMARK   3                                                                      
REMARK   3 REFINEMENT.                                                          
REMARK   3   PROGRAM     : REFMAC 5.2.0019                                      
REMARK   3   AUTHORS     : MURSHUDOV,VAGIN,DODSON                               
REMARK   3                                                                      
REMARK   3    REFINEMENT TARGET : MAXIMUM LIKELIHOOD                            
REMARK   3                                                                      
REMARK   3  DATA USED IN REFINEMENT.                                            
REMARK   3   RESOLUTION RANGE HIGH (ANGSTROMS) : 2.30                           
REMARK   3   RESOLUTION RANGE LOW  (ANGSTROMS) : 45.55                          
REMARK   3   DATA CUTOFF            (SIGMA(F)) : NULL                           
REMARK   3   COMPLETENESS FOR RANGE        (%) : 93.8                           
REMARK   3   NUMBER OF REFLECTIONS             : 43380                          
REMARK   3                                                                      
REMARK   3  FIT TO DATA USED IN REFINEMENT.                                     
REMARK   3   CROSS-VALIDATION METHOD          : THROUGHOUT                      
REMARK   3   FREE R VALUE TEST SET SELECTION  : RANDOM                          
REMARK   3   R VALUE     (WORKING + TEST SET) : 0.251                           
REMARK   3   R VALUE            (WORKING SET) : 0.248                           
REMARK   3   FREE R VALUE                     : 0.295                           
REMARK   3   FREE R VALUE TEST SET SIZE   (%) : 5.100                           
REMARK   3   FREE R VALUE TEST SET COUNT      : 2308                            
REMARK   3                                                                      
REMARK   3  FIT IN THE HIGHEST RESOLUTION BIN.                                  
REMARK   3   TOTAL NUMBER OF BINS USED           : 20                           
REMARK   3   BIN RESOLUTION RANGE HIGH       (A) : 2.30                         
REMARK   3   BIN RESOLUTION RANGE LOW        (A) : 2.36                         
REMARK   3   REFLECTION IN BIN     (WORKING SET) : 2990                         
REMARK   3   BIN COMPLETENESS (WORKING+TEST) (%) : 87.39                        
REMARK   3   BIN R VALUE           (WORKING SET) : 0.3010                       
REMARK   3   BIN FREE R VALUE SET COUNT          : 169                          
REMARK   3   BIN FREE R VALUE                    : 0.3910                       
REMARK   3                                                                      
REMARK   3  NUMBER OF NON-HYDROGEN ATOMS USED IN REFINEMENT.                    
REMARK   3   PROTEIN ATOMS            : 6614                                    
REMARK   3   NUCLEIC ACID ATOMS       : 0                                       
REMARK   3   HETEROGEN ATOMS          : 5                                       
REMARK   3   SOLVENT ATOMS            : 470                                     
REMARK   3                                                                      
REMARK   3  B VALUES.                                                           
REMARK   3   FROM WILSON PLOT           (A**2) : NULL                           
REMARK   3   MEAN B VALUE      (OVERALL, A**2) : 17.11                          
REMARK   3   OVERALL ANISOTROPIC B VALUE.                                       
REMARK   3    B11 (A**2) : -1.64000                                             
REMARK   3    B22 (A**2) : -2.58000                                             
REMARK   3    B33 (A**2) : 4.33000                                              
REMARK   3    B12 (A**2) : 0.00000                                              
REMARK   3    B13 (A**2) : 0.51000                                              
REMARK   3    B23 (A**2) : 0.00000                                              
REMARK   3                                                                      
REMARK   3  ESTIMATED OVERALL COORDINATE ERROR.                                 
REMARK   3   ESU BASED ON R VALUE                            (A): 0.408         
REMARK   3   ESU BASED ON FREE R VALUE                       (A): 0.285         
REMARK   3   ESU BASED ON MAXIMUM LIKELIHOOD                 (A): 0.237         
REMARK   3   ESU FOR B VALUES BASED ON MAXIMUM LIKELIHOOD (A**2): 37.100        
REMARK   3                                                                      
REMARK   3 CORRELATION COEFFICIENTS.                                            
REMARK   3   CORRELATION COEFFICIENT FO-FC      : 0.897                         
REMARK   3   CORRELATION COEFFICIENT FO-FC FREE : 0.848                         
REMARK   3                                                                      
REMARK   3  RMS DEVIATIONS FROM IDEAL VALUES        COUNT    RMS    WEIGHT      
REMARK   3   BOND LENGTHS REFINED ATOMS        (A):  6802 ; 0.009 ; 0.022       
REMARK   3   BOND LENGTHS OTHERS               (A):  4620 ; 0.001 ; 0.020       
REMARK   3   BOND ANGLES REFINED ATOMS   (DEGREES):  9266 ; 1.217 ; 1.947       
REMARK   3   BOND ANGLES OTHERS          (DEGREES): 11135 ; 0.850 ; 3.003       
REMARK   3   TORSION ANGLES, PERIOD 1    (DEGREES):   836 ; 6.662 ; 5.000       
REMARK   3   TORSION ANGLES, PERIOD 2    (DEGREES):   312 ;31.323 ;23.141       
REMARK   3   TORSION ANGLES, PERIOD 3    (DEGREES):  1026 ;14.710 ;15.000       
REMARK   3   TORSION ANGLES, PERIOD 4    (DEGREES):    47 ;13.268 ;15.000       
REMARK   3   CHIRAL-CENTER RESTRAINTS       (A**3):   984 ; 0.073 ; 0.200       
REMARK   3   GENERAL PLANES REFINED ATOMS      (A):  7672 ; 0.003 ; 0.020       
REMARK   3   GENERAL PLANES OTHERS             (A):  1503 ; 0.001 ; 0.020       
REMARK   3   NON-BONDED CONTACTS REFINED ATOMS (A):  1192 ; 0.165 ; 0.200       
REMARK   3   NON-BONDED CONTACTS OTHERS        (A):  4902 ; 0.190 ; 0.200       
REMARK   3   NON-BONDED TORSION REFINED ATOMS  (A):  3162 ; 0.180 ; 0.200       
REMARK   3   NON-BONDED TORSION OTHERS         (A):  3726 ; 0.079 ; 0.200       
REMARK   3   H-BOND (X...Y) REFINED ATOMS      (A):   345 ; 0.171 ; 0.200       
REMARK   3   H-BOND (X...Y) OTHERS             (A):     3 ; 0.053 ; 0.200       
REMARK   3   POTENTIAL METAL-ION REFINED ATOMS (A):  NULL ;  NULL ;  NULL       
REMARK   3   POTENTIAL METAL-ION OTHERS        (A):  NULL ;  NULL ;  NULL       
REMARK   3   SYMMETRY VDW REFINED ATOMS        (A):    24 ; 0.177 ; 0.200       
REMARK   3   SYMMETRY VDW OTHERS               (A):    69 ; 0.191 ; 0.200       
REMARK   3   SYMMETRY H-BOND REFINED ATOMS     (A):    11 ; 0.145 ; 0.200       
REMARK   3   SYMMETRY H-BOND OTHERS            (A):  NULL ;  NULL ;  NULL       
REMARK   3   SYMMETRY METAL-ION REFINED ATOMS  (A):  NULL ;  NULL ;  NULL       
REMARK   3   SYMMETRY METAL-ION OTHERS         (A):  NULL ;  NULL ;  NULL       
REMARK   3                                                                      
REMARK   3  ISOTROPIC THERMAL FACTOR RESTRAINTS.     COUNT   RMS    WEIGHT      
REMARK   3   MAIN-CHAIN BOND REFINED ATOMS  (A**2):  5330 ; 0.524 ; 1.500       
REMARK   3   MAIN-CHAIN BOND OTHER ATOMS    (A**2):  1699 ; 0.069 ; 1.500       
REMARK   3   MAIN-CHAIN ANGLE REFINED ATOMS (A**2):  6760 ; 0.612 ; 2.000       
REMARK   3   SIDE-CHAIN BOND REFINED ATOMS  (A**2):  3225 ; 0.877 ; 3.000       
REMARK   3   SIDE-CHAIN ANGLE REFINED ATOMS (A**2):  2506 ; 1.308 ; 4.500       
REMARK   3                                                                      
REMARK   3 ANISOTROPIC THERMAL FACTOR RESTRAINTS.    COUNT   RMS   WEIGHT       
REMARK   3   RIGID-BOND RESTRAINTS          (A**2):  NULL ;  NULL ;  NULL       
REMARK   3   SPHERICITY; FREE ATOMS         (A**2):  NULL ;  NULL ;  NULL       
REMARK   3   SPHERICITY; BONDED ATOMS       (A**2):  NULL ;  NULL ;  NULL       
REMARK   3                                                                      
REMARK   3  NCS RESTRAINTS STATISTICS                                           
REMARK   3   NUMBER OF DIFFERENT NCS GROUPS : 2                                 
REMARK   3                                                                      
REMARK   3  NCS GROUP NUMBER               : 1                                  
REMARK   3     CHAIN NAMES                    : A C                             
REMARK   3     NUMBER OF COMPONENTS NCS GROUP : 3                               
REMARK   3       COMPONENT C  SSSEQI  TO  C   SSSEQI   CODE                     
REMARK   3           1     A    322       A     349      2                      
REMARK   3           1     C    322       C     349      2                      
REMARK   3           2     A    361       A     369      2                      
REMARK   3           2     C    361       C     369      2                      
REMARK   3           3     A    381       A     502      2                      
REMARK   3           3     C    381       C     502      2                      
REMARK   3                   GROUP CHAIN        COUNT   RMS     WEIGHT          
REMARK   3   TIGHT POSITIONAL   1    A    (A):    930 ;  0.03 ;  0.05           
REMARK   3   MEDIUM POSITIONAL  1    A    (A):   1487 ;  0.14 ;  0.50           
REMARK   3   TIGHT THERMAL      1    A (A**2):    930 ;  0.09 ;  0.50           
REMARK   3   MEDIUM THERMAL     1    A (A**2):   1487 ;  0.75 ;  2.00           
REMARK   3                                                                      
REMARK   3  NCS GROUP NUMBER               : 2                                  
REMARK   3     CHAIN NAMES                    : B D                             
REMARK   3     NUMBER OF COMPONENTS NCS GROUP : 1                               
REMARK   3       COMPONENT C  SSSEQI  TO  C   SSSEQI   CODE                     
REMARK   3           1     B      1       B     240      2                      
REMARK   3           1     D      1       D     240      2                      
REMARK   3                   GROUP CHAIN        COUNT   RMS     WEIGHT          
REMARK   3   TIGHT POSITIONAL   2    B    (A):   1319 ;  0.03 ;  0.05           
REMARK   3   MEDIUM POSITIONAL  2    B    (A):   1983 ;  0.13 ;  0.50           
REMARK   3   TIGHT THERMAL      2    B (A**2):   1319 ;  0.08 ;  0.50           
REMARK   3   MEDIUM THERMAL     2    B (A**2):   1983 ;  0.71 ;  2.00           
REMARK   3                                                                      
REMARK   3  TLS DETAILS                                                         
REMARK   3   NUMBER OF TLS GROUPS  : 4                                          
REMARK   3                                                                      
REMARK   3   TLS GROUP : 1                                                      
REMARK   3    NUMBER OF COMPONENTS GROUP : 1                                    
REMARK   3    COMPONENTS        C SSSEQI   TO  C SSSEQI                         
REMARK   3    RESIDUE RANGE :   B     1        B   244                          
REMARK   3    ORIGIN FOR THE GROUP (A):  -3.3270 -24.4040  15.3570              
REMARK   3    T TENSOR                                                          
REMARK   3      T11:  -0.1336 T22:  -0.1788                                     
REMARK   3      T33:  -0.1579 T12:  -0.0391                                     
REMARK   3      T13:   0.0660 T23:  -0.0009                                     
REMARK   3    L TENSOR                                                          
REMARK   3      L11:   2.2784 L22:   2.1958                                     
REMARK   3      L33:   1.3683 L12:  -0.6814                                     
REMARK   3      L13:   0.7547 L23:   0.3151                                     
REMARK   3    S TENSOR                                                          
REMARK   3      S11:  -0.0176 S12:  -0.0623 S13:  -0.1542                       
REMARK   3      S21:   0.0959 S22:   0.0020 S23:   0.0426                       
REMARK   3      S31:   0.1855 S32:  -0.0073 S33:   0.0156                       
REMARK   3                                                                      
REMARK   3   TLS GROUP : 2                                                      
REMARK   3    NUMBER OF COMPONENTS GROUP : 1                                    
REMARK   3    COMPONENTS        C SSSEQI   TO  C SSSEQI                         
REMARK   3    RESIDUE RANGE :   C   318        C   505                          
REMARK   3    ORIGIN FOR THE GROUP (A):  27.2230  56.9630  15.2330              
REMARK   3    T TENSOR                                                          
REMARK   3      T11:  -0.1368 T22:  -0.1580                                     
REMARK   3      T33:  -0.1466 T12:  -0.0320                                     
REMARK   3      T13:  -0.0491 T23:   0.0149                                     
REMARK   3    L TENSOR                                                          
REMARK   3      L11:   2.1035 L22:   2.1672                                     
REMARK   3      L33:   1.1555 L12:  -0.5523                                     
REMARK   3      L13:  -0.8272 L23:  -0.2871                                     
REMARK   3    S TENSOR                                                          
REMARK   3      S11:   0.0445 S12:  -0.0494 S13:   0.1647                       
REMARK   3      S21:   0.0373 S22:  -0.0597 S23:  -0.1275                       
REMARK   3      S31:  -0.1738 S32:   0.0346 S33:   0.0152                       
REMARK   3                                                                      
REMARK   3   TLS GROUP : 3                                                      
REMARK   3    NUMBER OF COMPONENTS GROUP : 1                                    
REMARK   3    COMPONENTS        C SSSEQI   TO  C SSSEQI                         
REMARK   3    RESIDUE RANGE :   D     1        D   245                          
REMARK   3    ORIGIN FOR THE GROUP (A):  13.6840   1.8600  23.4500              
REMARK   3    T TENSOR                                                          
REMARK   3      T11:  -0.1624 T22:  -0.1586                                     
REMARK   3      T33:  -0.1844 T12:   0.0007                                     
REMARK   3      T13:   0.0469 T23:  -0.0311                                     
REMARK   3    L TENSOR                                                          
REMARK   3      L11:   3.0356 L22:   2.6452                                     
REMARK   3      L33:   0.5113 L12:   0.5675                                     
REMARK   3      L13:  -0.2013 L23:  -0.2761                                     
REMARK   3    S TENSOR                                                          
REMARK   3      S11:   0.0736 S12:  -0.1291 S13:   0.2510                       
REMARK   3      S21:   0.1468 S22:  -0.0906 S23:  -0.2222                       
REMARK   3      S31:  -0.0361 S32:   0.1262 S33:   0.0171                       
REMARK   3                                                                      
REMARK   3   TLS GROUP : 4                                                      
REMARK   3    NUMBER OF COMPONENTS GROUP : 1                                    
REMARK   3    COMPONENTS        C SSSEQI   TO  C SSSEQI                         
REMARK   3    RESIDUE RANGE :   A   319        A   509                          
REMARK   3    ORIGIN FOR THE GROUP (A):  10.1890  30.6650  23.4250              
REMARK   3    T TENSOR                                                          
REMARK   3      T11:  -0.1794 T22:  -0.1441                                     
REMARK   3      T33:  -0.1364 T12:   0.0093                                     
REMARK   3      T13:  -0.0266 T23:   0.0388                                     
REMARK   3    L TENSOR                                                          
REMARK   3      L11:   2.2400 L22:   2.7906                                     
REMARK   3      L33:   0.7073 L12:   0.8526                                     
REMARK   3      L13:   0.2043 L23:   0.0223                                     
REMARK   3    S TENSOR                                                          
REMARK   3      S11:   0.0977 S12:  -0.2278 S13:  -0.2331                       
REMARK   3      S21:   0.1663 S22:  -0.0800 S23:   0.2730                       
REMARK   3      S31:   0.0181 S32:  -0.1195 S33:  -0.0177                       
REMARK   3                                                                      
REMARK   3  BULK SOLVENT MODELLING.                                             
REMARK   3   METHOD USED : MASK                                                 
REMARK   3   PARAMETERS FOR MASK CALCULATION                                    
REMARK   3   VDW PROBE RADIUS   : 1.40                                          
REMARK   3   ION PROBE RADIUS   : 0.80                                          
REMARK   3   SHRINKAGE RADIUS   : 0.80                                          
REMARK   3                                                                      
REMARK   3  OTHER REFINEMENT REMARKS: HYDROGENS HAVE BEEN ADDED IN THE          
REMARK   3  RIDING POSITIONS                                                    
REMARK   4                                                                      
REMARK   4 2GHW COMPLIES WITH FORMAT V. 3.15, 01-DEC-08                         
REMARK 100                                                                      
REMARK 100 THIS ENTRY HAS BEEN PROCESSED BY RCSB ON 06-APR-06.                  
REMARK 100 THE RCSB ID CODE IS RCSB037138.                                      
REMARK 200                                                                      
REMARK 200 EXPERIMENTAL DETAILS                                                 
REMARK 200  EXPERIMENT TYPE                : X-RAY DIFFRACTION                  
REMARK 200  DATE OF DATA COLLECTION        : 20-SEP-05                          
REMARK 200  TEMPERATURE           (KELVIN) : 100                                
REMARK 200  PH                             : 4.6                                
REMARK 200  NUMBER OF CRYSTALS USED        : 1                                  
REMARK 200                                                                      
REMARK 200  SYNCHROTRON              (Y/N) : Y                                  
REMARK 200  RADIATION SOURCE               : ALS                                
REMARK 200  BEAMLINE                       : 5.0.3                              
REMARK 200  X-RAY GENERATOR MODEL          : NULL                               
REMARK 200  MONOCHROMATIC OR LAUE    (M/L) : M                                  
REMARK 200  WAVELENGTH OR RANGE        (A) : 1.11587                            
REMARK 200  MONOCHROMATOR                  : NULL                               
REMARK 200  OPTICS                         : NULL                               
REMARK 200                                                                      
REMARK 200  DETECTOR TYPE                  : CCD                                
REMARK 200  DETECTOR MANUFACTURER          : ADSC QUANTUM 4                     
REMARK 200  INTENSITY-INTEGRATION SOFTWARE : BLU-ICE, DENZO                     
REMARK 200  DATA SCALING SOFTWARE          : SCALEPACK                          
REMARK 200                                                                      
REMARK 200  NUMBER OF UNIQUE REFLECTIONS   : 51915                              
REMARK 200  RESOLUTION RANGE HIGH      (A) : 2.290                              
REMARK 200  RESOLUTION RANGE LOW       (A) : 50.000                             
REMARK 200  REJECTION CRITERIA  (SIGMA(I)) : -4.000                             
REMARK 200                                                                      
REMARK 200 OVERALL.                                                             
REMARK 200  COMPLETENESS FOR RANGE     (%) : 93.8                               
REMARK 200  DATA REDUNDANCY                : 3.100                              
REMARK 200  R MERGE                    (I) : 0.14500                            
REMARK 200  R SYM                      (I) : NULL                               
REMARK 200  <I/SIGMA(I)> FOR THE DATA SET  : 8.8000                             
REMARK 200                                                                      
REMARK 200 IN THE HIGHEST RESOLUTION SHELL.                                     
REMARK 200  HIGHEST RESOLUTION SHELL, RANGE HIGH (A) : 2.29                     
REMARK 200  HIGHEST RESOLUTION SHELL, RANGE LOW  (A) : 2.38                     
REMARK 200  COMPLETENESS FOR SHELL     (%) : 87.0                               
REMARK 200  DATA REDUNDANCY IN SHELL       : NULL                               
REMARK 200  R MERGE FOR SHELL          (I) : 0.57100                            
REMARK 200  R SYM FOR SHELL            (I) : NULL                               
REMARK 200  <I/SIGMA(I)> FOR SHELL         : 1.900                              
REMARK 200                                                                      
REMARK 200 DIFFRACTION PROTOCOL: SINGLE WAVELENGTH                              
REMARK 200 METHOD USED TO DETERMINE THE STRUCTURE: MOLECULAR REPLACEMENT        
REMARK 200 SOFTWARE USED: MOLREP, PHASER                                        
REMARK 200 STARTING MODEL: 2AJF CHAIN F, 1DZB CHAIN A                           
REMARK 200                                                                      
REMARK 200 REMARK: NULL                                                         
REMARK 280                                                                      
REMARK 280 CRYSTAL                                                              
REMARK 280 SOLVENT CONTENT, VS   (%): 57.21                                     
REMARK 280 MATTHEWS COEFFICIENT, VM (ANGSTROMS**3/DA): 2.87                     
REMARK 280                                                                      
REMARK 280 CRYSTALLIZATION CONDITIONS: 12.5% PEG4000, 0.1M SODIUM ACETATE,      
REMARK 280  0.2M AMMONIUM SULFATE, PH 4.6, VAPOR DIFFUSION, HANGING DROP,       
REMARK 280  TEMPERATURE 290K                                                    
REMARK 290                                                                      
REMARK 290 CRYSTALLOGRAPHIC SYMMETRY                                            
REMARK 290 SYMMETRY OPERATORS FOR SPACE GROUP: P 1 21 1                         
REMARK 290                                                                      
REMARK 290      SYMOP   SYMMETRY                                                
REMARK 290     NNNMMM   OPERATOR                                                
REMARK 290       1555   X,Y,Z                                                   
REMARK 290       2555   -X,Y+1/2,-Z                                             
REMARK 290                                                                      
REMARK 290     WHERE NNN -> OPERATOR NUMBER                                     
REMARK 290           MMM -> TRANSLATION VECTOR                                  
REMARK 290                                                                      
REMARK 290 CRYSTALLOGRAPHIC SYMMETRY TRANSFORMATIONS                            
REMARK 290 THE FOLLOWING TRANSFORMATIONS OPERATE ON THE ATOM/HETATM             
REMARK 290 RECORDS IN THIS ENTRY TO PRODUCE CRYSTALLOGRAPHICALLY                
REMARK 290 RELATED MOLECULES.                                                   
REMARK 290   SMTRY1   1  1.000000  0.000000  0.000000        0.00000            
REMARK 290   SMTRY2   1  0.000000  1.000000  0.000000        0.00000            
REMARK 290   SMTRY3   1  0.000000  0.000000  1.000000        0.00000            
REMARK 290   SMTRY1   2 -1.000000  0.000000  0.000000        0.00000            
REMARK 290   SMTRY2   2  0.000000  1.000000  0.000000       87.95100            
REMARK 290   SMTRY3   2  0.000000  0.000000 -1.000000        0.00000            
REMARK 290                                                                      
REMARK 290 REMARK: NULL                                                         
REMARK 300                                                                      
REMARK 300 BIOMOLECULE: 1, 2                                                    
REMARK 300 SEE REMARK 350 FOR THE AUTHOR PROVIDED AND/OR PROGRAM                
REMARK 300 GENERATED ASSEMBLY INFORMATION FOR THE STRUCTURE IN                  
REMARK 300 THIS ENTRY. THE REMARK MAY ALSO PROVIDE INFORMATION ON               
REMARK 300 BURIED SURFACE AREA.                                                 
REMARK 350                                                                      
REMARK 350 COORDINATES FOR A COMPLETE MULTIMER REPRESENTING THE KNOWN           
REMARK 350 BIOLOGICALLY SIGNIFICANT OLIGOMERIZATION STATE OF THE                
REMARK 350 MOLECULE CAN BE GENERATED BY APPLYING BIOMT TRANSFORMATIONS          
REMARK 350 GIVEN BELOW.  BOTH NON-CRYSTALLOGRAPHIC AND                          
REMARK 350 CRYSTALLOGRAPHIC OPERATIONS ARE GIVEN.                               
REMARK 350                                                                      
REMARK 350 BIOMOLECULE: 1                                                       
REMARK 350 AUTHOR DETERMINED BIOLOGICAL UNIT: DIMERIC                           
REMARK 350 SOFTWARE DETERMINED QUATERNARY STRUCTURE: DIMERIC                    
REMARK 350 SOFTWARE USED: PISA                                                  
REMARK 350 TOTAL BURIED SURFACE AREA: 2820 ANGSTROM**2                          
REMARK 350 SURFACE AREA OF THE COMPLEX: 18620 ANGSTROM**2                       
REMARK 350 CHANGE IN SOLVENT FREE ENERGY: -41.0 KCAL/MOL                        
REMARK 350 APPLY THE FOLLOWING TO CHAINS: A, B                                  
REMARK 350   BIOMT1   1  1.000000  0.000000  0.000000        0.00000            
REMARK 350   BIOMT2   1  0.000000  1.000000  0.000000        0.00000            
REMARK 350   BIOMT3   1  0.000000  0.000000  1.000000        0.00000            
REMARK 350                                                                      
REMARK 350 BIOMOLECULE: 2                                                       
REMARK 350 AUTHOR DETERMINED BIOLOGICAL UNIT: DIMERIC                           
REMARK 350 SOFTWARE DETERMINED QUATERNARY STRUCTURE: DIMERIC                    
REMARK 350 SOFTWARE USED: PISA                                                  
REMARK 350 TOTAL BURIED SURFACE AREA: 2490 ANGSTROM**2                          
REMARK 350 SURFACE AREA OF THE COMPLEX: 18600 ANGSTROM**2                       
REMARK 350 CHANGE IN SOLVENT FREE ENERGY: -20.0 KCAL/MOL                        
REMARK 350 APPLY THE FOLLOWING TO CHAINS: C, D                                  
REMARK 350   BIOMT1   1  1.000000  0.000000  0.000000        0.00000            
REMARK 350   BIOMT2   1  0.000000  1.000000  0.000000        0.00000            
REMARK 350   BIOMT3   1  0.000000  0.000000  1.000000        0.00000            
REMARK 465                                                                      
REMARK 465 MISSING RESIDUES                                                     
REMARK 465 THE FOLLOWING RESIDUES WERE NOT LOCATED IN THE                       
REMARK 465 EXPERIMENT. (M=MODEL NUMBER; RES=RESIDUE NAME; C=CHAIN               
REMARK 465 IDENTIFIER; SSSEQ=SEQUENCE NUMBER; I=INSERTION CODE.)                
REMARK 465                                                                      
REMARK 465   M RES C SSSEQI                                                     
REMARK 465     MET A   314                                                      
REMARK 465     ALA A   315                                                      
REMARK 465     ASP A   316                                                      
REMARK 465     PRO A   317                                                      
REMARK 465     ASN A   318                                                      
REMARK 465     VAL A   510                                                      
REMARK 465     SER A   511                                                      
REMARK 465     GLY A   512                                                      
REMARK 465     LEU A   513                                                      
REMARK 465     VAL A   514                                                      
REMARK 465     PRO A   515                                                      
REMARK 465     ARG A   516                                                      
REMARK 465     MET B    -1                                                      
REMARK 465     ALA B     0                                                      
REMARK 465     GLY B   120                                                      
REMARK 465     GLY B   121                                                      
REMARK 465     SER B   122                                                      
REMARK 465     GLY B   123                                                      
REMARK 465     GLY B   124                                                      
REMARK 465     GLY B   125                                                      
REMARK 465     GLY B   126                                                      
REMARK 465     SER B   127                                                      
REMARK 465     GLY B   128                                                      
REMARK 465     GLY B   129                                                      
REMARK 465     GLY B   130                                                      
REMARK 465     GLY B   131                                                      
REMARK 465     ARG B   245                                                      
REMARK 465     MET C   314                                                      
REMARK 465     ALA C   315                                                      
REMARK 465     ASP C   316                                                      
REMARK 465     PRO C   317                                                      
REMARK 465     ALA C   506                                                      
REMARK 465     PRO C   507                                                      
REMARK 465     ALA C   508                                                      
REMARK 465     THR C   509                                                      
REMARK 465     VAL C   510                                                      
REMARK 465     SER C   511                                                      
REMARK 465     GLY C   512                                                      
REMARK 465     LEU C   513                                                      
REMARK 465     VAL C   514                                                      
REMARK 465     PRO C   515                                                      
REMARK 465     ARG C   516                                                      
REMARK 465     MET D    -1                                                      
REMARK 465     ALA D     0                                                      
REMARK 465     GLY D   118                                                      
REMARK 465     GLY D   119                                                      
REMARK 465     GLY D   120                                                      
REMARK 465     GLY D   121                                                      
REMARK 465     SER D   122                                                      
REMARK 465     GLY D   123                                                      
REMARK 465     GLY D   124                                                      
REMARK 465     GLY D   125                                                      
REMARK 465     GLY D   126                                                      
REMARK 465     SER D   127                                                      
REMARK 465     GLY D   128                                                      
REMARK 465     GLY D   129                                                      
REMARK 465     GLY D   130                                                      
REMARK 465     GLY D   131                                                      
REMARK 500                                                                      
REMARK 500 GEOMETRY AND STEREOCHEMISTRY                                         
REMARK 500 SUBTOPIC: CLOSE CONTACTS IN SAME ASYMMETRIC UNIT                     
REMARK 500                                                                      
REMARK 500 THE FOLLOWING ATOMS ARE IN CLOSE CONTACT.                            
REMARK 500                                                                      
REMARK 500  ATM1  RES C  SSEQI   ATM2  RES C  SSEQI           DISTANCE          
REMARK 500   O    HOH D   284     O    HOH D   409              1.72            
REMARK 500   O    HOH D   368     O    HOH D   377              1.93            
REMARK 500                                                                      
REMARK 500 REMARK: NULL                                                         
REMARK 500                                                                      
REMARK 500 GEOMETRY AND STEREOCHEMISTRY                                         
REMARK 500 SUBTOPIC: COVALENT BOND ANGLES                                       
REMARK 500                                                                      
REMARK 500 THE STEREOCHEMICAL PARAMETERS OF THE FOLLOWING RESIDUES              
REMARK 500 HAVE VALUES WHICH DEVIATE FROM EXPECTED VALUES BY MORE               
REMARK 500 THAN 6*RMSD (M=MODEL NUMBER; RES=RESIDUE NAME; C=CHAIN               
REMARK 500 IDENTIFIER; SSEQ=SEQUENCE NUMBER; I=INSERTION CODE).                 
REMARK 500                                                                      
REMARK 500 STANDARD TABLE:                                                      
REMARK 500 FORMAT: (10X,I3,1X,A3,1X,A1,I4,A1,3(1X,A4,2X),12X,F5.1)              
REMARK 500                                                                      
REMARK 500 EXPECTED VALUES PROTEIN: ENGH AND HUBER, 1999                        
REMARK 500 EXPECTED VALUES NUCLEIC ACID: CLOWNEY ET AL 1996                     
REMARK 500                                                                      
REMARK 500  M RES CSSEQI ATM1   ATM2   ATM3                                     
REMARK 500    ARG B 156   NE  -  CZ  -  NH1 ANGL. DEV. =   3.5 DEGREES          
REMARK 500                                                                      
REMARK 500 REMARK: NULL                                                         
REMARK 500                                                                      
REMARK 500 GEOMETRY AND STEREOCHEMISTRY                                         
REMARK 500 SUBTOPIC: TORSION ANGLES                                             
REMARK 500                                                                      
REMARK 500 TORSION ANGLES OUTSIDE THE EXPECTED RAMACHANDRAN REGIONS:            
REMARK 500 (M=MODEL NUMBER; RES=RESIDUE NAME; C=CHAIN IDENTIFIER;               
REMARK 500 SSEQ=SEQUENCE NUMBER; I=INSERTION CODE).                             
REMARK 500                                                                      
REMARK 500 STANDARD TABLE:                                                      
REMARK 500 FORMAT:(10X,I3,1X,A3,1X,A1,I4,A1,4X,F7.2,3X,F7.2)                    
REMARK 500                                                                      
REMARK 500 EXPECTED VALUES: GJ KLEYWEGT AND TA JONES (1996). PHI/PSI-           
REMARK 500 CHOLOGY: RAMACHANDRAN REVISITED. STRUCTURE 4, 1395 - 1400            
REMARK 500                                                                      
REMARK 500  M RES CSSEQI        PSI       PHI                                   
REMARK 500    ASN A 321       65.85     60.50                                   
REMARK 500    LYS A 373       31.48    -88.60                                   
REMARK 500    ASN A 409      -60.63   -122.87                                   
REMARK 500    ASP A 415       33.39    -93.49                                   
REMARK 500    LYS B  43     -167.75   -129.40                                   
REMARK 500    VAL B  48      -62.12   -100.24                                   
REMARK 500    SER B 101       60.32     37.37                                   
REMARK 500    VAL B 115       78.76   -106.62                                   
REMARK 500    SER B 117      -28.13   -156.02                                   
REMARK 500    ARG B 162     -123.88     47.87                                   
REMARK 500    ALA B 183      -45.36     74.87                                   
REMARK 500    PRO B 212      -37.83    -39.70                                   
REMARK 500    VAL B 243       62.31   -117.59                                   
REMARK 500    ILE C 319      132.67   -173.31                                   
REMARK 500    THR C 320      -68.69   -101.84                                   
REMARK 500    ASN C 321       77.16   -111.21                                   
REMARK 500    ASP C 351       68.80   -119.90                                   
REMARK 500    THR C 359       56.54   -104.64                                   
REMARK 500    ASN C 409      -65.95   -123.63                                   
REMARK 500    LEU C 504       52.39    -90.88                                   
REMARK 500    SER D 116     -152.65    -96.84                                   
REMARK 500    ARG D 162     -123.28     43.67                                   
REMARK 500    ASN D 164       47.52    -86.35                                   
REMARK 500    ALA D 183      -47.18     78.99                                   
REMARK 500    ARG D 209       80.73     32.60                                   
REMARK 500    LEU D 242       95.35   -165.85                                   
REMARK 500    VAL D 243      -65.70   -128.82                                   
REMARK 500                                                                      
REMARK 500 REMARK: NULL                                                         
REMARK 500                                                                      
REMARK 500 GEOMETRY AND STEREOCHEMISTRY                                         
REMARK 500 SUBTOPIC: NON-CIS, NON-TRANS                                         
REMARK 500                                                                      
REMARK 500 THE FOLLOWING PEPTIDE BONDS DEVIATE SIGNIFICANTLY FROM BOTH          
REMARK 500 CIS AND TRANS CONFORMATION.  CIS BONDS, IF ANY, ARE LISTED           
REMARK 500 ON CISPEP RECORDS.  TRANS IS DEFINED AS 180 +/- 30 AND               
REMARK 500 CIS IS DEFINED AS 0 +/- 30 DEGREES.                                  
REMARK 500                                 MODEL     OMEGA                      
REMARK 500 TYR B  102     TYR B  103                  148.15                    
REMARK 500 TYR D  102     TYR D  103                  147.71                    
REMARK 500                                                                      
REMARK 500 REMARK: NULL                                                         
REMARK 525                                                                      
REMARK 525 SOLVENT                                                              
REMARK 525                                                                      
REMARK 525 THE SOLVENT MOLECULES HAVE CHAIN IDENTIFIERS THAT                    
REMARK 525 INDICATE THE POLYMER CHAIN WITH WHICH THEY ARE MOST                  
REMARK 525 CLOSELY ASSOCIATED. THE REMARK LISTS ALL THE SOLVENT                 
REMARK 525 MOLECULES WHICH ARE MORE THAN 5A AWAY FROM THE                       
REMARK 525 NEAREST POLYMER CHAIN (M = MODEL NUMBER;                             
REMARK 525 RES=RESIDUE NAME; C=CHAIN IDENTIFIER; SSEQ=SEQUENCE                  
REMARK 525 NUMBER; I=INSERTION CODE):                                           
REMARK 525                                                                      
REMARK 525  M RES CSSEQI                                                        
REMARK 525    HOH C 126        DISTANCE =  9.76 ANGSTROMS                       
REMARK 525    HOH D 282        DISTANCE =  8.20 ANGSTROMS                       
REMARK 525    HOH C 517        DISTANCE =  6.80 ANGSTROMS                       
REMARK 525    HOH D 283        DISTANCE =  7.88 ANGSTROMS                       
REMARK 525    HOH C 522        DISTANCE =  7.27 ANGSTROMS                       
REMARK 525    HOH C 542        DISTANCE =  5.16 ANGSTROMS                       
REMARK 525    HOH B 339        DISTANCE =  5.35 ANGSTROMS                       
REMARK 525    HOH A 547        DISTANCE =  5.04 ANGSTROMS                       
REMARK 525    HOH A 548        DISTANCE = 25.72 ANGSTROMS                       
REMARK 525    HOH A 549        DISTANCE = 27.80 ANGSTROMS                       
REMARK 525    HOH B 343        DISTANCE =  5.30 ANGSTROMS                       
REMARK 525    HOH A 553        DISTANCE = 17.38 ANGSTROMS                       
REMARK 525    HOH A 554        DISTANCE = 15.99 ANGSTROMS                       
REMARK 525    HOH C 552        DISTANCE =  5.61 ANGSTROMS                       
REMARK 525    HOH A 555        DISTANCE = 26.21 ANGSTROMS                       
REMARK 525    HOH D 319        DISTANCE =  6.02 ANGSTROMS                       
REMARK 525    HOH D 321        DISTANCE =  5.55 ANGSTROMS                       
REMARK 525    HOH D 322        DISTANCE =  6.15 ANGSTROMS                       
REMARK 525    HOH C 557        DISTANCE =  5.54 ANGSTROMS                       
REMARK 525    HOH B 358        DISTANCE =  8.03 ANGSTROMS                       
REMARK 525    HOH B 359        DISTANCE = 10.35 ANGSTROMS                       
REMARK 525    HOH B 360        DISTANCE =  7.92 ANGSTROMS                       
REMARK 525    HOH B 362        DISTANCE =  9.40 ANGSTROMS                       
REMARK 525    HOH D 334        DISTANCE = 13.57 ANGSTROMS                       
REMARK 525    HOH B 365        DISTANCE =  5.11 ANGSTROMS                       
REMARK 525    HOH D 336        DISTANCE =  5.26 ANGSTROMS                       
REMARK 525    HOH B 366        DISTANCE = 12.20 ANGSTROMS                       
REMARK 525    HOH A 574        DISTANCE =  5.94 ANGSTROMS                       
REMARK 525    HOH B 368        DISTANCE =  7.42 ANGSTROMS                       
REMARK 525    HOH D 339        DISTANCE =  8.44 ANGSTROMS                       
REMARK 525    HOH B 369        DISTANCE =  7.12 ANGSTROMS                       
REMARK 525    HOH C 574        DISTANCE =  6.46 ANGSTROMS                       
REMARK 525    HOH D 341        DISTANCE = 14.16 ANGSTROMS                       
REMARK 525    HOH B 371        DISTANCE = 18.10 ANGSTROMS                       
REMARK 525    HOH B 372        DISTANCE = 13.00 ANGSTROMS                       
REMARK 525    HOH D 343        DISTANCE = 11.87 ANGSTROMS                       
REMARK 525    HOH D 344        DISTANCE = 11.31 ANGSTROMS                       
REMARK 525    HOH D 345        DISTANCE =  5.35 ANGSTROMS                       
REMARK 525    HOH B 378        DISTANCE =  8.22 ANGSTROMS                       
REMARK 525    HOH D 349        DISTANCE =  7.35 ANGSTROMS                       
REMARK 525    HOH B 379        DISTANCE =  9.03 ANGSTROMS                       
REMARK 525    HOH D 350        DISTANCE =  6.88 ANGSTROMS                       
REMARK 525    HOH A 587        DISTANCE =  7.05 ANGSTROMS                       
REMARK 525    HOH A 589        DISTANCE =  7.32 ANGSTROMS                       
REMARK 525    HOH A 591        DISTANCE =  6.58 ANGSTROMS                       
REMARK 525    HOH B 384        DISTANCE =  8.51 ANGSTROMS                       
REMARK 525    HOH B 385        DISTANCE =  8.40 ANGSTROMS                       
REMARK 525    HOH C 594        DISTANCE =  5.73 ANGSTROMS                       
REMARK 525    HOH D 360        DISTANCE = 11.60 ANGSTROMS                       
REMARK 525    HOH D 362        DISTANCE =  7.40 ANGSTROMS                       
REMARK 525    HOH A 599        DISTANCE = 34.96 ANGSTROMS                       
REMARK 525    HOH C 597        DISTANCE =  5.35 ANGSTROMS                       
REMARK 525    HOH B 393        DISTANCE = 11.07 ANGSTROMS                       
REMARK 525    HOH D 364        DISTANCE =  5.49 ANGSTROMS                       
REMARK 525    HOH A 602        DISTANCE =  8.14 ANGSTROMS                       
REMARK 525    HOH B 395        DISTANCE =  8.76 ANGSTROMS                       
REMARK 525    HOH B 396        DISTANCE = 10.07 ANGSTROMS                       
REMARK 525    HOH D 367        DISTANCE =  5.72 ANGSTROMS                       
REMARK 525    HOH B 397        DISTANCE =  8.24 ANGSTROMS                       
REMARK 525    HOH C 604        DISTANCE =  5.08 ANGSTROMS                       
REMARK 525    HOH D 370        DISTANCE =  5.05 ANGSTROMS                       
REMARK 525    HOH C 605        DISTANCE =  7.55 ANGSTROMS                       
REMARK 525    HOH D 374        DISTANCE =  5.02 ANGSTROMS                       
REMARK 525    HOH C 612        DISTANCE =  5.69 ANGSTROMS                       
REMARK 800                                                                      
REMARK 800 SITE                                                                 
REMARK 800 SITE_IDENTIFIER: AC1                                                 
REMARK 800 EVIDENCE_CODE: SOFTWARE                                              
REMARK 800 SITE_DESCRIPTION: BINDING SITE FOR RESIDUE CL C 20                   
REMARK 800 SITE_IDENTIFIER: AC2                                                 
REMARK 800 EVIDENCE_CODE: SOFTWARE                                              
REMARK 800 SITE_DESCRIPTION: BINDING SITE FOR RESIDUE CL A 88                   
REMARK 800 SITE_IDENTIFIER: AC3                                                 
REMARK 800 EVIDENCE_CODE: SOFTWARE                                              
REMARK 800 SITE_DESCRIPTION: BINDING SITE FOR RESIDUE CL A 142                  
REMARK 800 SITE_IDENTIFIER: AC4                                                 
REMARK 800 EVIDENCE_CODE: SOFTWARE                                              
REMARK 800 SITE_DESCRIPTION: BINDING SITE FOR RESIDUE CL A 246                  
REMARK 800 SITE_IDENTIFIER: AC5                                                 
REMARK 800 EVIDENCE_CODE: SOFTWARE                                              
REMARK 800 SITE_DESCRIPTION: BINDING SITE FOR RESIDUE CL A 517                  
REMARK 900                                                                      
REMARK 900 RELATED ENTRIES                                                      
REMARK 900 RELATED ID: 2GHV   RELATED DB: PDB                                   
REMARK 900 CRYSTALS TRUCTURE OF S1 RBD                                          
REMARK 900 RELATED ID: 2AJF   RELATED DB: PDB                                   
REMARK 900 CRYSTALS TRUCTURE OF S1 RBD IN COMPLEX WITH ITS RECEPTOR             
REMARK 900 RELATED ID: 1DZB   RELATED DB: PDB                                   
REMARK 999                                                                      
REMARK 999 SEQUENCE                                                             
REMARK 999                                                                      
REMARK 999 THE SEQUENCE OF ANTI-SARS SCFV ANTIBODY, 80R IS                      
REMARK 999 NOT AVAILABLE AT UNIPROT SEQUENCE DATABASE AT THE TIME               
REMARK 999 OF PROCESSING.                                                       
DBREF  2GHW C  317   510  UNP    P59594   SPIKE_CVHSA    317    510             
DBREF  2GHW A  317   510  UNP    P59594   SPIKE_CVHSA    317    510             
DBREF  2GHW B    2   235  UNP    Q65ZC9   Q65ZC9_HUMAN     2    235             
DBREF  2GHW D    2   235  UNP    Q65ZC9   Q65ZC9_HUMAN     2    235             
SEQADV 2GHW MET C  314  UNP  P59594              CLONING ARTIFACT               
SEQADV 2GHW ALA C  315  UNP  P59594              CLONING ARTIFACT               
SEQADV 2GHW ASP C  316  UNP  P59594              CLONING ARTIFACT               
SEQADV 2GHW SER C  511  UNP  P59594              CLONING ARTIFACT               
SEQADV 2GHW GLY C  512  UNP  P59594              CLONING ARTIFACT               
SEQADV 2GHW LEU C  513  UNP  P59594              CLONING ARTIFACT               
SEQADV 2GHW VAL C  514  UNP  P59594              CLONING ARTIFACT               
SEQADV 2GHW PRO C  515  UNP  P59594              CLONING ARTIFACT               
SEQADV 2GHW ARG C  516  UNP  P59594              CLONING ARTIFACT               
SEQADV 2GHW MET A  314  UNP  P59594              CLONING ARTIFACT               
SEQADV 2GHW ALA A  315  UNP  P59594              CLONING ARTIFACT               
SEQADV 2GHW ASP A  316  UNP  P59594              CLONING ARTIFACT               
SEQADV 2GHW SER A  511  UNP  P59594              CLONING ARTIFACT               
SEQADV 2GHW GLY A  512  UNP  P59594              CLONING ARTIFACT               
SEQADV 2GHW LEU A  513  UNP  P59594              CLONING ARTIFACT               
SEQADV 2GHW VAL A  514  UNP  P59594              CLONING ARTIFACT               
SEQADV 2GHW PRO A  515  UNP  P59594              CLONING ARTIFACT               
SEQADV 2GHW ARG A  516  UNP  P59594              CLONING ARTIFACT               
SEQRES   1 A  203  MET ALA ASP PRO ASN ILE THR ASN LEU CYS PRO PHE GLY          
SEQRES   2 A  203  GLU VAL PHE ASN ALA THR LYS PHE PRO SER VAL TYR ALA          
SEQRES   3 A  203  TRP GLU ARG LYS LYS ILE SER ASN CYS VAL ALA ASP TYR          
SEQRES   4 A  203  SER VAL LEU TYR ASN SER THR PHE PHE SER THR PHE LYS          
SEQRES   5 A  203  CYS TYR GLY VAL SER ALA THR LYS LEU ASN ASP LEU CYS          
SEQRES   6 A  203  PHE SER ASN VAL TYR ALA ASP SER PHE VAL VAL LYS GLY          
SEQRES   7 A  203  ASP ASP VAL ARG GLN ILE ALA PRO GLY GLN THR GLY VAL          
SEQRES   8 A  203  ILE ALA ASP TYR ASN TYR LYS LEU PRO ASP ASP PHE MET          
SEQRES   9 A  203  GLY CYS VAL LEU ALA TRP ASN THR ARG ASN ILE ASP ALA          
SEQRES  10 A  203  THR SER THR GLY ASN TYR ASN TYR LYS TYR ARG TYR LEU          
SEQRES  11 A  203  ARG HIS GLY LYS LEU ARG PRO PHE GLU ARG ASP ILE SER          
SEQRES  12 A  203  ASN VAL PRO PHE SER PRO ASP GLY LYS PRO CYS THR PRO          
SEQRES  13 A  203  PRO ALA LEU ASN CYS TYR TRP PRO LEU ASN ASP TYR GLY          
SEQRES  14 A  203  PHE TYR THR THR THR GLY ILE GLY TYR GLN PRO TYR ARG          
SEQRES  15 A  203  VAL VAL VAL LEU SER PHE GLU LEU LEU ASN ALA PRO ALA          
SEQRES  16 A  203  THR VAL SER GLY LEU VAL PRO ARG                              
SEQRES   1 B  247  MET ALA GLU VAL GLN LEU VAL GLN SER GLY GLY GLY VAL          
SEQRES   2 B  247  VAL GLN PRO GLY LYS SER LEU ARG LEU SER CYS ALA ALA          
SEQRES   3 B  247  SER GLY PHE ALA PHE SER SER TYR ALA MET HIS TRP VAL          
SEQRES   4 B  247  ARG GLN ALA PRO GLY LYS GLY LEU GLU TRP VAL ALA VAL          
SEQRES   5 B  247  ILE SER TYR ASP GLY SER ASN LYS TYR TYR ALA ASP SER          
SEQRES   6 B  247  VAL LYS GLY ARG PHE THR ILE SER ARG ASP ASN SER LYS          
SEQRES   7 B  247  ASN THR LEU TYR LEU GLN MET ASN SER LEU ARG ALA GLU          
SEQRES   8 B  247  ASP THR ALA VAL TYR TYR CYS ALA ARG ASP ARG SER TYR          
SEQRES   9 B  247  TYR LEU ASP TYR TRP GLY GLN GLY THR LEU VAL THR VAL          
SEQRES  10 B  247  SER SER GLY GLY GLY GLY SER GLY GLY GLY GLY SER GLY          
SEQRES  11 B  247  GLY GLY GLY SER GLU THR THR LEU THR GLN SER PRO ALA          
SEQRES  12 B  247  THR LEU SER LEU SER PRO GLY GLU ARG ALA THR LEU SER          
SEQRES  13 B  247  CYS ARG ALA SER GLN SER VAL ARG SER ASN LEU ALA TRP          
SEQRES  14 B  247  TYR GLN GLN LYS PRO GLY GLN ALA PRO ARG PRO LEU ILE          
SEQRES  15 B  247  TYR ASP ALA SER THR ARG ALA THR GLY ILE PRO ASP ARG          
SEQRES  16 B  247  PHE SER GLY SER GLY SER GLY THR ASP PHE THR LEU THR          
SEQRES  17 B  247  ILE SER ARG LEU GLU PRO GLU ASP PHE ALA VAL TYR TYR          
SEQRES  18 B  247  CYS GLN GLN ARG SER ASN TRP PRO PRO THR PHE GLY GLN          
SEQRES  19 B  247  GLY THR LYS VAL GLU VAL LYS SER GLY LEU VAL PRO ARG          
SEQRES   1 C  203  MET ALA ASP PRO ASN ILE THR ASN LEU CYS PRO PHE GLY          
SEQRES   2 C  203  GLU VAL PHE ASN ALA THR LYS PHE PRO SER VAL TYR ALA          
SEQRES   3 C  203  TRP GLU ARG LYS LYS ILE SER ASN CYS VAL ALA ASP TYR          
SEQRES   4 C  203  SER VAL LEU TYR ASN SER THR PHE PHE SER THR PHE LYS          
SEQRES   5 C  203  CYS TYR GLY VAL SER ALA THR LYS LEU ASN ASP LEU CYS          
SEQRES   6 C  203  PHE SER ASN VAL TYR ALA ASP SER PHE VAL VAL LYS GLY          
SEQRES   7 C  203  ASP ASP VAL ARG GLN ILE ALA PRO GLY GLN THR GLY VAL          
SEQRES   8 C  203  ILE ALA ASP TYR ASN TYR LYS LEU PRO ASP ASP PHE MET          
SEQRES   9 C  203  GLY CYS VAL LEU ALA TRP ASN THR ARG ASN ILE ASP ALA          
SEQRES  10 C  203  THR SER THR GLY ASN TYR ASN TYR LYS TYR ARG TYR LEU          
SEQRES  11 C  203  ARG HIS GLY LYS LEU ARG PRO PHE GLU ARG ASP ILE SER          
SEQRES  12 C  203  ASN VAL PRO PHE SER PRO ASP GLY LYS PRO CYS THR PRO          
SEQRES  13 C  203  PRO ALA LEU ASN CYS TYR TRP PRO LEU ASN ASP TYR GLY          
SEQRES  14 C  203  PHE TYR THR THR THR GLY ILE GLY TYR GLN PRO TYR ARG          
SEQRES  15 C  203  VAL VAL VAL LEU SER PHE GLU LEU LEU ASN ALA PRO ALA          
SEQRES  16 C  203  THR VAL SER GLY LEU VAL PRO ARG                              
SEQRES   1 D  247  MET ALA GLU VAL GLN LEU VAL GLN SER GLY GLY GLY VAL          
SEQRES   2 D  247  VAL GLN PRO GLY LYS SER LEU ARG LEU SER CYS ALA ALA          
SEQRES   3 D  247  SER GLY PHE ALA PHE SER SER TYR ALA MET HIS TRP VAL          
SEQRES   4 D  247  ARG GLN ALA PRO GLY LYS GLY LEU GLU TRP VAL ALA VAL          
SEQRES   5 D  247  ILE SER TYR ASP GLY SER ASN LYS TYR TYR ALA ASP SER          
SEQRES   6 D  247  VAL LYS GLY ARG PHE THR ILE SER ARG ASP ASN SER LYS          
SEQRES   7 D  247  ASN THR LEU TYR LEU GLN MET ASN SER LEU ARG ALA GLU          
SEQRES   8 D  247  ASP THR ALA VAL TYR TYR CYS ALA ARG ASP ARG SER TYR          
SEQRES   9 D  247  TYR LEU ASP TYR TRP GLY GLN GLY THR LEU VAL THR VAL          
SEQRES  10 D  247  SER SER GLY GLY GLY GLY SER GLY GLY GLY GLY SER GLY          
SEQRES  11 D  247  GLY GLY GLY SER GLU THR THR LEU THR GLN SER PRO ALA          
SEQRES  12 D  247  THR LEU SER LEU SER PRO GLY GLU ARG ALA THR LEU SER          
SEQRES  13 D  247  CYS ARG ALA SER GLN SER VAL ARG SER ASN LEU ALA TRP          
SEQRES  14 D  247  TYR GLN GLN LYS PRO GLY GLN ALA PRO ARG PRO LEU ILE          
SEQRES  15 D  247  TYR ASP ALA SER THR ARG ALA THR GLY ILE PRO ASP ARG          
SEQRES  16 D  247  PHE SER GLY SER GLY SER GLY THR ASP PHE THR LEU THR          
SEQRES  17 D  247  ILE SER ARG LEU GLU PRO GLU ASP PHE ALA VAL TYR TYR          
SEQRES  18 D  247  CYS GLN GLN ARG SER ASN TRP PRO PRO THR PHE GLY GLN          
SEQRES  19 D  247  GLY THR LYS VAL GLU VAL LYS SER GLY LEU VAL PRO ARG          
HET     CL  C  20       1                                                       
HET     CL  A  88       1                                                       
HET     CL  A 142       1                                                       
HET     CL  A 246       1                                                       
HET     CL  A 517       1                                                       
HETNAM      CL CHLORIDE ION                                                     
FORMUL   5   CL    5(CL 1-)                                                     
FORMUL  10  HOH   *470(H2 O)                                                    
HELIX    1   1 PHE A  325  ASN A  330  1                                   6    
HELIX    2   2 SER A  336  TRP A  340  5                                   5    
HELIX    3   3 TYR A  352  ASN A  357  1                                   6    
HELIX    4   4 GLY A  368  LYS A  373  1                                   6    
HELIX    5   5 ASP A  392  ILE A  397  5                                   6    
HELIX    6   6 GLY A  403  ASN A  409  1                                   7    
HELIX    7   7 THR A  425  ALA A  430  1                                   6    
HELIX    8   8 GLY A  488  TYR A  491  5                                   4    
HELIX    9   9 ALA B   28  TYR B   32  5                                   5    
HELIX   10  10 ARG B   87  THR B   91  5                                   5    
HELIX   11  11 GLU B  211  PHE B  215  5                                   5    
HELIX   12  12 PHE C  325  ASN C  330  1                                   6    
HELIX   13  13 SER C  336  TRP C  340  5                                   5    
HELIX   14  14 TYR C  352  ASN C  357  1                                   6    
HELIX   15  15 GLY C  368  LYS C  373  1                                   6    
HELIX   16  16 ASP C  392  ILE C  397  5                                   6    
HELIX   17  17 GLY C  403  ASN C  409  1                                   7    
HELIX   18  18 THR C  425  ALA C  430  1                                   6    
HELIX   19  19 ALA D   28  TYR D   32  5                                   5    
HELIX   20  20 ASP D   62  LYS D   65  5                                   4    
HELIX   21  21 ARG D   87  THR D   91  5                                   5    
HELIX   22  22 GLU D  211  PHE D  215  5                                   5    
SHEET    1   A 5 GLU A 341  ALA A 350  0                                        
SHEET    2   A 5 CYS A 378  LYS A 390 -1  O  VAL A 382   N  ILE A 345           
SHEET    3   A 5 PRO A 493  LEU A 503 -1  O  VAL A 496   N  PHE A 387           
SHEET    4   A 5 CYS A 419  ASN A 424 -1  N  LEU A 421   O  VAL A 497           
SHEET    5   A 5 THR A 363  CYS A 366 -1  N  LYS A 365   O  VAL A 420           
SHEET    1   B 2 LYS A 439  ARG A 441  0                                        
SHEET    2   B 2 LEU A 478  ASP A 480 -1  O  ASN A 479   N  TYR A 440           
SHEET    1   C 4 GLN B   3  SER B   7  0                                        
SHEET    2   C 4 LEU B  18  SER B  25 -1  O  SER B  25   N  GLN B   3           
SHEET    3   C 4 THR B  78  MET B  83 -1  O  MET B  83   N  LEU B  18           
SHEET    4   C 4 PHE B  68  ASP B  73 -1  N  SER B  71   O  TYR B  80           
SHEET    1   D 6 GLY B  10  VAL B  12  0                                        
SHEET    2   D 6 THR B 111  VAL B 115  1  O  THR B 114   N  VAL B  12           
SHEET    3   D 6 ALA B  92  ARG B 100 -1  N  TYR B  94   O  THR B 111           
SHEET    4   D 6 MET B  34  GLN B  39 -1  N  VAL B  37   O  TYR B  95           
SHEET    5   D 6 LEU B  45  ILE B  51 -1  O  ALA B  49   N  TRP B  36           
SHEET    6   D 6 LYS B  58  TYR B  60 -1  O  TYR B  59   N  VAL B  50           
SHEET    1   E 4 GLY B  10  VAL B  12  0                                        
SHEET    2   E 4 THR B 111  VAL B 115  1  O  THR B 114   N  VAL B  12           
SHEET    3   E 4 ALA B  92  ARG B 100 -1  N  TYR B  94   O  THR B 111           
SHEET    4   E 4 TYR B 103  TRP B 107 -1  O  TYR B 103   N  ARG B 100           
SHEET    1   F 4 LEU B 136  SER B 139  0                                        
SHEET    2   F 4 ALA B 151  ALA B 157 -1  O  ARG B 156   N  THR B 137           
SHEET    3   F 4 ASP B 202  ILE B 207 -1  O  ILE B 207   N  ALA B 151           
SHEET    4   F 4 PHE B 194  SER B 197 -1  N  SER B 195   O  THR B 206           
SHEET    1   G 6 THR B 142  LEU B 145  0                                        
SHEET    2   G 6 THR B 234  VAL B 238  1  O  LYS B 235   N  LEU B 143           
SHEET    3   G 6 ALA B 216  GLN B 222 -1  N  ALA B 216   O  VAL B 236           
SHEET    4   G 6 LEU B 165  GLN B 170 -1  N  GLN B 170   O  VAL B 217           
SHEET    5   G 6 ARG B 177  TYR B 181 -1  O  ARG B 177   N  GLN B 169           
SHEET    6   G 6 THR B 185  ARG B 186 -1  O  THR B 185   N  TYR B 181           
SHEET    1   H 4 THR B 142  LEU B 145  0                                        
SHEET    2   H 4 THR B 234  VAL B 238  1  O  LYS B 235   N  LEU B 143           
SHEET    3   H 4 ALA B 216  GLN B 222 -1  N  ALA B 216   O  VAL B 236           
SHEET    4   H 4 THR B 229  PHE B 230 -1  O  THR B 229   N  GLN B 222           
SHEET    1   I 5 GLU C 341  ALA C 350  0                                        
SHEET    2   I 5 CYS C 378  LYS C 390 -1  O  ALA C 384   N  LYS C 343           
SHEET    3   I 5 PRO C 493  LEU C 503 -1  O  VAL C 496   N  PHE C 387           
SHEET    4   I 5 CYS C 419  ASN C 424 -1  N  LEU C 421   O  VAL C 497           
SHEET    5   I 5 THR C 363  CYS C 366 -1  N  LYS C 365   O  VAL C 420           
SHEET    1   J 2 LYS C 439  ARG C 441  0                                        
SHEET    2   J 2 LEU C 478  ASP C 480 -1  O  ASN C 479   N  TYR C 440           
SHEET    1   K 4 GLN D   3  SER D   7  0                                        
SHEET    2   K 4 LEU D  18  SER D  25 -1  O  ALA D  23   N  VAL D   5           
SHEET    3   K 4 THR D  78  MET D  83 -1  O  MET D  83   N  LEU D  18           
SHEET    4   K 4 PHE D  68  ASP D  73 -1  N  SER D  71   O  TYR D  80           
SHEET    1   L 6 GLY D  10  VAL D  12  0                                        
SHEET    2   L 6 THR D 111  VAL D 115  1  O  THR D 114   N  VAL D  12           
SHEET    3   L 6 ALA D  92  ARG D 100 -1  N  TYR D  94   O  THR D 111           
SHEET    4   L 6 MET D  34  GLN D  39 -1  N  VAL D  37   O  TYR D  95           
SHEET    5   L 6 LEU D  45  ILE D  51 -1  O  GLU D  46   N  ARG D  38           
SHEET    6   L 6 LYS D  58  TYR D  60 -1  O  TYR D  59   N  VAL D  50           
SHEET    1   M 4 GLY D  10  VAL D  12  0                                        
SHEET    2   M 4 THR D 111  VAL D 115  1  O  THR D 114   N  VAL D  12           
SHEET    3   M 4 ALA D  92  ARG D 100 -1  N  TYR D  94   O  THR D 111           
SHEET    4   M 4 TYR D 103  TRP D 107 -1  O  TYR D 103   N  ARG D 100           
SHEET    1   N 4 LEU D 136  SER D 139  0                                        
SHEET    2   N 4 ALA D 151  ALA D 157 -1  O  SER D 154   N  SER D 139           
SHEET    3   N 4 ASP D 202  ILE D 207 -1  O  ILE D 207   N  ALA D 151           
SHEET    4   N 4 PHE D 194  GLY D 198 -1  N  SER D 195   O  THR D 206           
SHEET    1   O 6 THR D 142  LEU D 145  0                                        
SHEET    2   O 6 THR D 234  VAL D 238  1  O  LYS D 235   N  LEU D 143           
SHEET    3   O 6 VAL D 217  GLN D 222 -1  N  TYR D 218   O  THR D 234           
SHEET    4   O 6 LEU D 165  GLN D 170 -1  N  GLN D 170   O  VAL D 217           
SHEET    5   O 6 ARG D 177  TYR D 181 -1  O  LEU D 179   N  TRP D 167           
SHEET    6   O 6 THR D 185  ARG D 186 -1  O  THR D 185   N  TYR D 181           
SHEET    1   P 4 THR D 142  LEU D 145  0                                        
SHEET    2   P 4 THR D 234  VAL D 238  1  O  LYS D 235   N  LEU D 143           
SHEET    3   P 4 VAL D 217  GLN D 222 -1  N  TYR D 218   O  THR D 234           
SHEET    4   P 4 THR D 229  PHE D 230 -1  O  THR D 229   N  GLN D 222           
SSBOND   1 CYS A  323    CYS A  348                          1555   1555  2.04  
SSBOND   2 CYS A  366    CYS A  419                          1555   1555  2.06  
SSBOND   3 CYS A  467    CYS A  474                          1555   1555  2.04  
SSBOND   4 CYS B   22    CYS B   96                          1555   1555  2.05  
SSBOND   5 CYS B  155    CYS B  220                          1555   1555  2.09  
SSBOND   6 CYS C  323    CYS C  348                          1555   1555  2.04  
SSBOND   7 CYS C  467    CYS C  474                          1555   1555  2.04  
SSBOND   8 CYS D   22    CYS D   96                          1555   1555  2.06  
SSBOND   9 CYS D  155    CYS D  220                          1555   1555  2.08  
CISPEP   1 PRO A  469    PRO A  470          0         0.28                     
CISPEP   2 GLY B  118    GLY B  119          0         1.46                     
CISPEP   3 SER B  139    PRO B  140          0        -2.76                     
CISPEP   4 TRP B  226    PRO B  227          0        -4.87                     
CISPEP   5 PRO C  469    PRO C  470          0        -1.65                     
CISPEP   6 SER D  139    PRO D  140          0        -5.34                     
CISPEP   7 TRP D  226    PRO D  227          0        -7.43                     
SITE     1 AC1  1 HOH D 291                                                     
SITE     1 AC2  6 GLY A 488  TYR A 491  HOH A 545  SER B  31                    
SITE     2 AC2  6 TYR B  32  HOH B 411                                          
SITE     1 AC3  3 HOH C 517  HOH C 536  HOH C 566                               
SITE     1 AC4  3 TYR A 491  HOH A 596  ARG B 100                               
SITE     1 AC5  5 HOH A 563  HOH A 567  HOH A 577  HOH A 595                    
SITE     2 AC5  5 HOH B 399                                                     
CRYST1   47.453  175.902   67.561  90.00  96.55  90.00 P 1 21 1      4          
ORIGX1      1.000000  0.000000  0.000000        0.00000                         
ORIGX2      0.000000  1.000000  0.000000        0.00000                         
ORIGX3      0.000000  0.000000  1.000000        0.00000                         
SCALE1      0.021073  0.000000  0.002420        0.00000                         
SCALE2      0.000000  0.005685  0.000000        0.00000                         
SCALE3      0.000000  0.000000  0.014899        0.00000                         
ATOM      1  N   ILE A 319     -13.948  22.132  39.211  1.00 35.20           N  
ATOM      2  CA  ILE A 319     -12.748  22.652  39.881  1.00 35.18           C  
ATOM      3  C   ILE A 319     -12.052  21.526  40.678  1.00 35.10           C  
ATOM      4  O   ILE A 319     -11.425  21.784  41.713  1.00 35.26           O  
ATOM      5  CB  ILE A 319     -13.103  23.867  40.806  1.00 35.45           C  
ATOM      6  CG1 ILE A 319     -13.940  24.900  40.038  1.00 35.21           C  
ATOM      7  CG2 ILE A 319     -11.834  24.542  41.367  1.00 35.58           C  
ATOM      8  CD1 ILE A 319     -14.093  26.233  40.744  1.00 35.18           C  
ATOM      9  N   THR A 320     -12.160  20.286  40.184  1.00 34.64           N  
ATOM     10  CA  THR A 320     -11.452  19.137  40.767  1.00 34.31           C  
ATOM     11  C   THR A 320     -10.018  19.063  40.220  1.00 34.05           C  
ATOM     12  O   THR A 320      -9.771  18.472  39.165  1.00 33.96           O  
ATOM     13  CB  THR A 320     -12.179  17.797  40.482  1.00 34.31           C  
ATOM     14  OG1 THR A 320     -13.501  17.830  41.036  1.00 34.38           O  
ATOM     15  CG2 THR A 320     -11.413  16.623  41.086  1.00 34.40           C  
ATOM     16  N   ASN A 321      -9.087  19.681  40.945  1.00 33.72           N  
ATOM     17  CA  ASN A 321      -7.667  19.664  40.592  1.00 33.37           C  
ATOM     18  C   ASN A 321      -7.393  20.290  39.215  1.00 33.02           C  
ATOM     19  O   ASN A 321      -6.976  19.608  38.272  1.00 32.96           O  
ATOM     20  CB  ASN A 321      -7.105  18.234  40.677  1.00 33.48           C  
ATOM     21  CG  ASN A 321      -5.591  18.207  40.834  1.00 33.92           C  
ATOM     22  OD1 ASN A 321      -5.053  18.661  41.846  1.00 34.53           O  
ATOM     23  ND2 ASN A 321      -4.897  17.671  39.831  1.00 34.89           N  
ATOM     24  N   LEU A 322      -7.641  21.594  39.115  1.00 32.53           N  
ATOM     25  CA  LEU A 322      -7.317  22.360  37.910  1.00 32.21           C  
ATOM     26  C   LEU A 322      -5.795  22.482  37.762  1.00 31.85           C  
ATOM     27  O   LEU A 322      -5.072  22.486  38.759  1.00 31.60           O  
ATOM     28  CB  LEU A 322      -7.962  23.758  37.963  1.00 32.21           C  
ATOM     29  CG  LEU A 322      -9.343  23.955  37.316  1.00 32.28           C  
ATOM     30  CD1 LEU A 322     -10.271  22.793  37.596  1.00 32.42           C  
ATOM     31  CD2 LEU A 322      -9.976  25.267  37.776  1.00 32.08           C  
ATOM     32  N   CYS A 323      -5.320  22.570  36.520  1.00 31.53           N  
ATOM     33  CA  CYS A 323      -3.883  22.678  36.252  1.00 31.49           C  
ATOM     34  C   CYS A 323      -3.333  23.999  36.795  1.00 31.12           C  
ATOM     35  O   CYS A 323      -3.796  25.068  36.392  1.00 31.16           O  
ATOM     36  CB  CYS A 323      -3.576  22.580  34.745  1.00 31.63           C  
ATOM     37  SG  CYS A 323      -3.583  20.890  33.991  1.00 32.74           S  
ATOM     38  N   PRO A 324      -2.350  23.928  37.718  1.00 30.67           N  
ATOM     39  CA  PRO A 324      -1.754  25.145  38.258  1.00 30.41           C  
ATOM     40  C   PRO A 324      -0.897  25.867  37.220  1.00 30.17           C  
ATOM     41  O   PRO A 324       0.312  25.661  37.158  1.00 30.39           O  
ATOM     42  CB  PRO A 324      -0.910  24.630  39.434  1.00 30.41           C  
ATOM     43  CG  PRO A 324      -0.580  23.243  39.088  1.00 30.49           C  
ATOM     44  CD  PRO A 324      -1.757  22.719  38.321  1.00 30.76           C  
ATOM     45  N   PHE A 325      -1.542  26.694  36.400  1.00 29.70           N  
ATOM     46  CA  PHE A 325      -0.853  27.466  35.361  1.00 29.41           C  
ATOM     47  C   PHE A 325      -0.058  28.651  35.930  1.00 29.11           C  
ATOM     48  O   PHE A 325       0.923  29.098  35.326  1.00 28.83           O  
ATOM     49  CB  PHE A 325      -1.859  27.989  34.326  1.00 29.41           C  
ATOM     50  CG  PHE A 325      -2.323  26.952  33.335  1.00 29.37           C  
ATOM     51  CD1 PHE A 325      -3.678  26.685  33.173  1.00 29.27           C  
ATOM     52  CD2 PHE A 325      -1.407  26.249  32.558  1.00 29.41           C  
ATOM     53  CE1 PHE A 325      -4.108  25.740  32.254  1.00 29.29           C  
ATOM     54  CE2 PHE A 325      -1.834  25.297  31.640  1.00 29.30           C  
ATOM     55  CZ  PHE A 325      -3.184  25.048  31.483  1.00 29.11           C  
ATOM     56  N   GLY A 326      -0.491  29.157  37.084  1.00 28.72           N  
ATOM     57  CA  GLY A 326       0.139  30.306  37.727  1.00 28.43           C  
ATOM     58  C   GLY A 326       1.592  30.100  38.104  1.00 28.28           C  
ATOM     59  O   GLY A 326       2.350  31.063  38.193  1.00 28.58           O  
ATOM     60  N   GLU A 327       1.995  28.852  38.337  1.00 27.96           N  
ATOM     61  CA  GLU A 327       3.407  28.550  38.619  1.00 27.51           C  
ATOM     62  C   GLU A 327       4.290  28.703  37.372  1.00 26.92           C  
ATOM     63  O   GLU A 327       5.500  28.912  37.497  1.00 26.88           O  
ATOM     64  CB  GLU A 327       3.567  27.155  39.250  1.00 27.62           C  
ATOM     65  CG  GLU A 327       3.294  25.967  38.314  1.00 28.01           C  
ATOM     66  CD  GLU A 327       3.066  24.644  39.060  1.00 27.96           C  
ATOM     67  OE1 GLU A 327       3.324  23.576  38.468  1.00 28.41           O  
ATOM     68  OE2 GLU A 327       2.630  24.665  40.233  1.00 29.15           O  
ATOM     69  N   VAL A 328       3.680  28.612  36.186  1.00 26.16           N  
ATOM     70  CA  VAL A 328       4.387  28.796  34.913  1.00 25.64           C  
ATOM     71  C   VAL A 328       4.416  30.268  34.488  1.00 25.30           C  
ATOM     72  O   VAL A 328       5.488  30.832  34.238  1.00 25.53           O  
ATOM     73  CB  VAL A 328       3.750  27.955  33.769  1.00 25.53           C  
ATOM     74  CG1 VAL A 328       4.269  28.406  32.389  1.00 25.68           C  
ATOM     75  CG2 VAL A 328       4.028  26.486  33.975  1.00 25.26           C  
ATOM     76  N   PHE A 329       3.238  30.879  34.402  1.00 24.68           N  
ATOM     77  CA  PHE A 329       3.097  32.227  33.856  1.00 24.20           C  
ATOM     78  C   PHE A 329       3.647  33.309  34.782  1.00 23.94           C  
ATOM     79  O   PHE A 329       4.145  34.330  34.307  1.00 23.93           O  
ATOM     80  CB  PHE A 329       1.630  32.515  33.519  1.00 24.31           C  
ATOM     81  CG  PHE A 329       1.084  31.658  32.404  1.00 24.21           C  
ATOM     82  CD1 PHE A 329       1.460  31.891  31.087  1.00 23.86           C  
ATOM     83  CD2 PHE A 329       0.198  30.626  32.665  1.00 24.49           C  
ATOM     84  CE1 PHE A 329       0.969  31.107  30.051  1.00 23.85           C  
ATOM     85  CE2 PHE A 329      -0.300  29.834  31.627  1.00 24.54           C  
ATOM     86  CZ  PHE A 329       0.091  30.076  30.321  1.00 24.10           C  
ATOM     87  N   ASN A 330       3.567  33.077  36.094  1.00 23.47           N  
ATOM     88  CA  ASN A 330       4.050  34.034  37.092  1.00 23.06           C  
ATOM     89  C   ASN A 330       5.442  33.686  37.631  1.00 22.66           C  
ATOM     90  O   ASN A 330       5.819  34.130  38.720  1.00 22.86           O  
ATOM     91  CB  ASN A 330       3.055  34.136  38.263  1.00 23.23           C  
ATOM     92  CG  ASN A 330       1.643  34.489  37.813  1.00 23.35           C  
ATOM     93  OD1 ASN A 330       1.447  35.218  36.836  1.00 23.86           O  
ATOM     94  ND2 ASN A 330       0.654  33.977  38.531  1.00 23.56           N  
ATOM     95  N   ALA A 331       6.200  32.885  36.887  1.00 22.10           N  
ATOM     96  CA  ALA A 331       7.577  32.568  37.263  1.00 21.70           C  
ATOM     97  C   ALA A 331       8.381  33.852  37.294  1.00 21.26           C  
ATOM     98  O   ALA A 331       8.362  34.612  36.324  1.00 21.29           O  
ATOM     99  CB  ALA A 331       8.208  31.584  36.278  1.00 21.63           C  
ATOM    100  N   THR A 332       9.074  34.080  38.412  1.00 20.79           N  
ATOM    101  CA  THR A 332       9.913  35.263  38.606  1.00 20.45           C  
ATOM    102  C   THR A 332      10.925  35.450  37.474  1.00 19.95           C  
ATOM    103  O   THR A 332      11.057  36.547  36.965  1.00 20.03           O  
ATOM    104  CB  THR A 332      10.660  35.200  39.959  1.00 20.39           C  
ATOM    105  OG1 THR A 332       9.704  35.142  41.029  1.00 20.91           O  
ATOM    106  CG2 THR A 332      11.542  36.416  40.151  1.00 20.62           C  
ATOM    107  N   LYS A 333      11.618  34.379  37.090  1.00 19.66           N  
ATOM    108  CA  LYS A 333      12.650  34.425  36.050  1.00 19.63           C  
ATOM    109  C   LYS A 333      12.314  33.500  34.888  1.00 19.12           C  
ATOM    110  O   LYS A 333      11.931  32.351  35.112  1.00 19.66           O  
ATOM    111  CB  LYS A 333      14.012  34.019  36.631  1.00 19.86           C  
ATOM    112  CG  LYS A 333      14.734  35.140  37.388  1.00 20.58           C  
ATOM    113  CD  LYS A 333      16.247  34.932  37.409  1.00 20.76           C  
ATOM    114  CE  LYS A 333      16.958  36.134  38.015  1.00 22.03           C  
ATOM    115  NZ  LYS A 333      18.418  35.897  38.214  1.00 22.70           N  
ATOM    116  N   PHE A 334      12.466  34.008  33.664  1.00 18.09           N  
ATOM    117  CA  PHE A 334      12.279  33.232  32.428  1.00 17.72           C  
ATOM    118  C   PHE A 334      13.626  32.992  31.753  1.00 17.09           C  
ATOM    119  O   PHE A 334      14.531  33.799  31.887  1.00 16.75           O  
ATOM    120  CB  PHE A 334      11.358  33.978  31.447  1.00 17.20           C  
ATOM    121  CG  PHE A 334       9.923  33.547  31.505  1.00 16.70           C  
ATOM    122  CD1 PHE A 334       9.265  33.437  32.724  1.00 15.34           C  
ATOM    123  CD2 PHE A 334       9.220  33.273  30.336  1.00 16.33           C  
ATOM    124  CE1 PHE A 334       7.942  33.048  32.779  1.00 15.94           C  
ATOM    125  CE2 PHE A 334       7.887  32.872  30.387  1.00 16.78           C  
ATOM    126  CZ  PHE A 334       7.251  32.758  31.612  1.00 16.03           C  
ATOM    127  N   PRO A 335      13.776  31.863  31.048  1.00 16.92           N  
ATOM    128  CA  PRO A 335      15.045  31.624  30.379  1.00 17.24           C  
ATOM    129  C   PRO A 335      15.165  32.284  29.001  1.00 17.46           C  
ATOM    130  O   PRO A 335      14.200  32.806  28.444  1.00 15.98           O  
ATOM    131  CB  PRO A 335      15.063  30.112  30.228  1.00 16.99           C  
ATOM    132  CG  PRO A 335      13.637  29.747  30.078  1.00 16.56           C  
ATOM    133  CD  PRO A 335      12.844  30.733  30.871  1.00 16.76           C  
ATOM    134  N   SER A 336      16.384  32.245  28.482  1.00 18.31           N  
ATOM    135  CA  SER A 336      16.691  32.715  27.147  1.00 18.64           C  
ATOM    136  C   SER A 336      16.109  31.721  26.131  1.00 18.83           C  
ATOM    137  O   SER A 336      16.064  30.530  26.396  1.00 18.50           O  
ATOM    138  CB  SER A 336      18.215  32.835  27.003  1.00 19.23           C  
ATOM    139  OG  SER A 336      18.772  33.735  27.963  1.00 19.07           O  
ATOM    140  N   VAL A 337      15.664  32.218  24.975  1.00 19.36           N  
ATOM    141  CA  VAL A 337      15.035  31.360  23.942  1.00 19.31           C  
ATOM    142  C   VAL A 337      15.925  30.224  23.380  1.00 19.36           C  
ATOM    143  O   VAL A 337      15.416  29.176  22.982  1.00 19.72           O  
ATOM    144  CB  VAL A 337      14.393  32.207  22.790  1.00 19.46           C  
ATOM    145  CG1 VAL A 337      15.440  33.008  22.013  1.00 18.92           C  
ATOM    146  CG2 VAL A 337      13.543  31.304  21.867  1.00 19.36           C  
ATOM    147  N   TYR A 338      17.245  30.403  23.388  1.00 19.34           N  
ATOM    148  CA  TYR A 338      18.150  29.337  22.934  1.00 18.96           C  
ATOM    149  C   TYR A 338      18.208  28.185  23.948  1.00 18.96           C  
ATOM    150  O   TYR A 338      18.404  27.030  23.566  1.00 19.02           O  
ATOM    151  CB  TYR A 338      19.561  29.896  22.642  1.00 19.13           C  
ATOM    152  CG  TYR A 338      20.487  29.942  23.844  1.00 18.62           C  
ATOM    153  CD1 TYR A 338      21.369  28.910  24.089  1.00 18.40           C  
ATOM    154  CD2 TYR A 338      20.465  31.010  24.737  1.00 19.42           C  
ATOM    155  CE1 TYR A 338      22.212  28.931  25.169  1.00 18.99           C  
ATOM    156  CE2 TYR A 338      21.322  31.040  25.836  1.00 19.89           C  
ATOM    157  CZ  TYR A 338      22.184  29.980  26.042  1.00 18.90           C  
ATOM    158  OH  TYR A 338      23.034  29.947  27.111  1.00 19.53           O  
ATOM    159  N   ALA A 339      18.034  28.528  25.231  1.00 18.65           N  
ATOM    160  CA  ALA A 339      18.049  27.596  26.340  1.00 18.39           C  
ATOM    161  C   ALA A 339      16.657  27.543  26.987  1.00 18.51           C  
ATOM    162  O   ALA A 339      16.508  27.613  28.223  1.00 18.04           O  
ATOM    163  CB  ALA A 339      19.087  28.029  27.344  1.00 18.64           C  
ATOM    164  N   TRP A 340      15.645  27.410  26.129  1.00 18.47           N  
ATOM    165  CA  TRP A 340      14.236  27.363  26.541  1.00 18.37           C  
ATOM    166  C   TRP A 340      13.959  26.181  27.466  1.00 18.30           C  
ATOM    167  O   TRP A 340      14.522  25.105  27.294  1.00 18.31           O  
ATOM    168  CB  TRP A 340      13.313  27.323  25.315  1.00 18.41           C  
ATOM    169  CG  TRP A 340      13.494  26.124  24.448  1.00 18.88           C  
ATOM    170  CD1 TRP A 340      14.311  26.009  23.358  1.00 19.36           C  
ATOM    171  CD2 TRP A 340      12.847  24.858  24.598  1.00 19.82           C  
ATOM    172  NE1 TRP A 340      14.220  24.752  22.830  1.00 19.34           N  
ATOM    173  CE2 TRP A 340      13.324  24.024  23.571  1.00 19.77           C  
ATOM    174  CE3 TRP A 340      11.897  24.349  25.499  1.00 19.53           C  
ATOM    175  CZ2 TRP A 340      12.877  22.718  23.409  1.00 19.11           C  
ATOM    176  CZ3 TRP A 340      11.468  23.042  25.341  1.00 19.21           C  
ATOM    177  CH2 TRP A 340      11.959  22.244  24.305  1.00 18.99           C  
ATOM    178  N   GLU A 341      13.099  26.398  28.456  1.00 18.15           N  
ATOM    179  CA  GLU A 341      12.854  25.399  29.498  1.00 18.35           C  
ATOM    180  C   GLU A 341      11.435  24.853  29.436  1.00 17.72           C  
ATOM    181  O   GLU A 341      10.494  25.561  29.072  1.00 17.67           O  
ATOM    182  CB  GLU A 341      13.103  25.986  30.887  1.00 18.07           C  
ATOM    183  CG  GLU A 341      14.560  26.087  31.252  1.00 19.61           C  
ATOM    184  CD  GLU A 341      14.812  26.983  32.455  1.00 20.74           C  
ATOM    185  OE1 GLU A 341      15.871  27.645  32.495  1.00 24.78           O  
ATOM    186  OE2 GLU A 341      13.952  27.034  33.362  1.00 26.10           O  
ATOM    187  N   ARG A 342      11.305  23.585  29.815  1.00 17.43           N  
ATOM    188  CA  ARG A 342      10.031  22.908  29.879  1.00 17.47           C  
ATOM    189  C   ARG A 342       9.722  22.519  31.312  1.00 17.35           C  
ATOM    190  O   ARG A 342      10.546  21.943  31.985  1.00 16.65           O  
ATOM    191  CB  ARG A 342      10.073  21.665  28.997  1.00 17.39           C  
ATOM    192  CG  ARG A 342       8.784  20.841  28.979  1.00 16.94           C  
ATOM    193  CD  ARG A 342       8.790  19.816  27.865  1.00 16.65           C  
ATOM    194  NE  ARG A 342       8.724  20.447  26.548  1.00 16.16           N  
ATOM    195  CZ  ARG A 342       8.540  19.799  25.402  1.00 16.80           C  
ATOM    196  NH1 ARG A 342       8.417  18.478  25.385  1.00 17.31           N  
ATOM    197  NH2 ARG A 342       8.480  20.480  24.259  1.00 17.66           N  
ATOM    198  N   LYS A 343       8.529  22.859  31.781  1.00 18.28           N  
ATOM    199  CA  LYS A 343       7.988  22.253  32.984  1.00 18.78           C  
ATOM    200  C   LYS A 343       6.792  21.416  32.554  1.00 19.10           C  
ATOM    201  O   LYS A 343       5.989  21.858  31.728  1.00 18.88           O  
ATOM    202  CB  LYS A 343       7.568  23.296  34.033  1.00 18.62           C  
ATOM    203  CG  LYS A 343       7.172  22.657  35.383  1.00 19.17           C  
ATOM    204  CD  LYS A 343       6.567  23.651  36.382  1.00 19.87           C  
ATOM    205  CE  LYS A 343       7.640  24.358  37.221  1.00 20.58           C  
ATOM    206  NZ  LYS A 343       8.127  23.482  38.329  1.00 20.76           N  
ATOM    207  N   LYS A 344       6.692  20.204  33.102  1.00 19.61           N  
ATOM    208  CA  LYS A 344       5.504  19.379  32.939  1.00 20.01           C  
ATOM    209  C   LYS A 344       4.601  19.543  34.171  1.00 20.32           C  
ATOM    210  O   LYS A 344       5.052  19.398  35.304  1.00 20.16           O  
ATOM    211  CB  LYS A 344       5.898  17.915  32.733  1.00 20.01           C  
ATOM    212  CG  LYS A 344       4.734  16.959  32.437  1.00 19.97           C  
ATOM    213  CD  LYS A 344       5.187  15.516  32.626  1.00 20.45           C  
ATOM    214  CE  LYS A 344       4.100  14.513  32.334  1.00 20.30           C  
ATOM    215  NZ  LYS A 344       4.564  13.135  32.696  1.00 20.41           N  
ATOM    216  N   ILE A 345       3.335  19.886  33.935  1.00 20.98           N  
ATOM    217  CA  ILE A 345       2.313  19.905  34.979  1.00 21.44           C  
ATOM    218  C   ILE A 345       1.494  18.626  34.804  1.00 21.82           C  
ATOM    219  O   ILE A 345       0.859  18.446  33.768  1.00 21.99           O  
ATOM    220  CB  ILE A 345       1.385  21.145  34.883  1.00 21.37           C  
ATOM    221  CG1 ILE A 345       2.194  22.450  34.825  1.00 21.75           C  
ATOM    222  CG2 ILE A 345       0.443  21.181  36.080  1.00 21.11           C  
ATOM    223  CD1 ILE A 345       2.568  22.908  33.410  1.00 22.57           C  
ATOM    224  N   SER A 346       1.526  17.745  35.804  1.00 22.36           N  
ATOM    225  CA  SER A 346       0.946  16.394  35.683  1.00 22.90           C  
ATOM    226  C   SER A 346      -0.452  16.261  36.280  1.00 23.25           C  
ATOM    227  O   SER A 346      -0.780  16.930  37.258  1.00 23.10           O  
ATOM    228  CB  SER A 346       1.850  15.359  36.361  1.00 22.70           C  
ATOM    229  OG  SER A 346       3.115  15.285  35.737  1.00 22.82           O  
ATOM    230  N   ASN A 347      -1.255  15.385  35.672  1.00 24.06           N  
ATOM    231  CA  ASN A 347      -2.548  14.931  36.213  1.00 24.62           C  
ATOM    232  C   ASN A 347      -3.505  16.036  36.662  1.00 25.17           C  
ATOM    233  O   ASN A 347      -3.861  16.113  37.841  1.00 25.24           O  
ATOM    234  CB  ASN A 347      -2.327  13.957  37.384  1.00 24.72           C  
ATOM    235  CG  ASN A 347      -1.533  12.718  36.991  1.00 25.19           C  
ATOM    236  OD1 ASN A 347      -0.948  12.055  37.850  1.00 25.51           O  
ATOM    237  ND2 ASN A 347      -1.510  12.398  35.695  1.00 25.36           N  
ATOM    238  N   CYS A 348      -3.939  16.874  35.724  1.00 25.69           N  
ATOM    239  CA  CYS A 348      -4.841  17.982  36.054  1.00 26.18           C  
ATOM    240  C   CYS A 348      -5.745  18.364  34.885  1.00 26.25           C  
ATOM    241  O   CYS A 348      -5.410  18.118  33.724  1.00 25.99           O  
ATOM    242  CB  CYS A 348      -4.025  19.197  36.492  1.00 26.54           C  
ATOM    243  SG  CYS A 348      -2.694  19.650  35.350  1.00 28.33           S  
ATOM    244  N   VAL A 349      -6.886  18.977  35.191  1.00 26.52           N  
ATOM    245  CA  VAL A 349      -7.809  19.399  34.137  1.00 26.94           C  
ATOM    246  C   VAL A 349      -7.373  20.742  33.559  1.00 27.29           C  
ATOM    247  O   VAL A 349      -7.411  21.765  34.247  1.00 27.33           O  
ATOM    248  CB  VAL A 349      -9.297  19.440  34.602  1.00 26.94           C  
ATOM    249  CG1 VAL A 349      -9.704  18.106  35.190  1.00 26.33           C  
ATOM    250  CG2 VAL A 349      -9.547  20.561  35.595  1.00 27.00           C  
ATOM    251  N   ALA A 350      -6.927  20.723  32.301  1.00 27.80           N  
ATOM    252  CA  ALA A 350      -6.500  21.937  31.612  1.00 27.97           C  
ATOM    253  C   ALA A 350      -7.688  22.878  31.513  1.00 28.43           C  
ATOM    254  O   ALA A 350      -8.737  22.508  30.974  1.00 28.49           O  
ATOM    255  CB  ALA A 350      -5.966  21.612  30.224  1.00 28.12           C  
ATOM    256  N   ASP A 351      -7.528  24.072  32.080  1.00 28.83           N  
ATOM    257  CA  ASP A 351      -8.559  25.105  32.070  1.00 29.19           C  
ATOM    258  C   ASP A 351      -7.944  26.399  31.523  1.00 29.53           C  
ATOM    259  O   ASP A 351      -7.997  27.464  32.156  1.00 29.73           O  
ATOM    260  CB  ASP A 351      -9.120  25.302  33.487  1.00 29.23           C  
ATOM    261  CG  ASP A 351     -10.554  25.799  33.486  1.00 29.62           C  
ATOM    262  OD1 ASP A 351     -11.427  25.079  32.954  1.00 30.00           O  
ATOM    263  OD2 ASP A 351     -10.814  26.899  34.025  1.00 30.62           O  
ATOM    264  N   TYR A 352      -7.354  26.287  30.335  1.00 29.90           N  
ATOM    265  CA  TYR A 352      -6.681  27.415  29.677  1.00 30.08           C  
ATOM    266  C   TYR A 352      -7.677  28.470  29.167  1.00 30.39           C  
ATOM    267  O   TYR A 352      -7.297  29.609  28.886  1.00 30.42           O  
ATOM    268  CB  TYR A 352      -5.718  26.939  28.566  1.00 30.06           C  
ATOM    269  CG  TYR A 352      -6.298  26.083  27.438  1.00 30.02           C  
ATOM    270  CD1 TYR A 352      -6.651  24.739  27.641  1.00 30.73           C  
ATOM    271  CD2 TYR A 352      -6.428  26.597  26.149  1.00 30.14           C  
ATOM    272  CE1 TYR A 352      -7.159  23.946  26.592  1.00 30.11           C  
ATOM    273  CE2 TYR A 352      -6.925  25.811  25.100  1.00 30.07           C  
ATOM    274  CZ  TYR A 352      -7.287  24.493  25.331  1.00 29.72           C  
ATOM    275  OH  TYR A 352      -7.771  23.738  24.298  1.00 29.34           O  
ATOM    276  N   SER A 353      -8.946  28.065  29.070  1.00 30.67           N  
ATOM    277  CA  SER A 353     -10.094  28.950  28.830  1.00 30.83           C  
ATOM    278  C   SER A 353     -10.194  30.141  29.796  1.00 31.04           C  
ATOM    279  O   SER A 353     -10.690  31.206  29.418  1.00 31.09           O  
ATOM    280  CB  SER A 353     -11.376  28.128  28.956  1.00 30.93           C  
ATOM    281  OG  SER A 353     -11.109  26.754  28.693  1.00 31.40           O  
ATOM    282  N   VAL A 354      -9.726  29.956  31.026  1.00 20.00           N  
ATOM    283  CA  VAL A 354      -9.701  31.039  32.004  1.00 20.00           C  
ATOM    284  C   VAL A 354      -8.599  32.045  31.683  1.00 20.00           C  
ATOM    285  O   VAL A 354      -8.696  33.222  32.028  1.00 31.34           O  
ATOM    286  CB  VAL A 354      -9.494  30.505  33.433  1.00 20.00           C  
ATOM    287  CG1 VAL A 354      -9.361  31.656  34.419  1.00 20.00           C  
ATOM    288  CG2 VAL A 354     -10.638  29.584  33.829  1.00 20.00           C  
ATOM    289  N   LEU A 355      -7.552  31.567  31.019  1.00 31.17           N  
ATOM    290  CA  LEU A 355      -6.428  32.413  30.619  1.00 31.12           C  
ATOM    291  C   LEU A 355      -6.765  33.229  29.357  1.00 31.10           C  
ATOM    292  O   LEU A 355      -6.365  34.394  29.240  1.00 31.13           O  
ATOM    293  CB  LEU A 355      -5.159  31.567  30.406  1.00 31.29           C  
ATOM    294  CG  LEU A 355      -4.401  31.075  31.654  1.00 31.53           C  
ATOM    295  CD1 LEU A 355      -3.772  32.245  32.420  1.00 31.92           C  
ATOM    296  CD2 LEU A 355      -5.295  30.250  32.582  1.00 32.11           C  
ATOM    297  N   TYR A 356      -7.498  32.614  28.427  1.00 30.92           N  
ATOM    298  CA  TYR A 356      -8.034  33.312  27.247  1.00 30.81           C  
ATOM    299  C   TYR A 356      -8.906  34.506  27.650  1.00 30.83           C  
ATOM    300  O   TYR A 356      -8.803  35.579  27.053  1.00 30.68           O  
ATOM    301  CB  TYR A 356      -8.853  32.350  26.383  1.00 30.55           C  
ATOM    302  CG  TYR A 356      -9.257  32.922  25.043  1.00 30.48           C  
ATOM    303  CD1 TYR A 356     -10.510  33.510  24.861  1.00 30.59           C  
ATOM    304  CD2 TYR A 356      -8.390  32.871  23.954  1.00 29.96           C  
ATOM    305  CE1 TYR A 356     -10.885  34.039  23.625  1.00 30.48           C  
ATOM    306  CE2 TYR A 356      -8.751  33.392  22.716  1.00 30.13           C  
ATOM    307  CZ  TYR A 356     -10.000  33.974  22.557  1.00 30.37           C  
ATOM    308  OH  TYR A 356     -10.362  34.490  21.335  1.00 30.02           O  
ATOM    309  N   ASN A 357      -9.757  34.299  28.662  1.00 30.98           N  
ATOM    310  CA  ASN A 357     -10.588  35.364  29.263  1.00 31.02           C  
ATOM    311  C   ASN A 357      -9.820  36.599  29.746  1.00 30.99           C  
ATOM    312  O   ASN A 357     -10.383  37.694  29.811  1.00 31.30           O  
ATOM    313  CB  ASN A 357     -11.381  34.814  30.455  1.00 31.06           C  
ATOM    314  CG  ASN A 357     -12.714  34.217  30.052  1.00 32.14           C  
ATOM    315  OD1 ASN A 357     -13.737  34.481  30.692  1.00 33.57           O  
ATOM    316  ND2 ASN A 357     -12.717  33.413  28.992  1.00 32.93           N  
ATOM    317  N   SER A 358      -8.551  36.415  30.107  1.00 30.97           N  
ATOM    318  CA  SER A 358      -7.733  37.490  30.675  1.00 30.76           C  
ATOM    319  C   SER A 358      -7.351  38.563  29.659  1.00 30.49           C  
ATOM    320  O   SER A 358      -7.103  38.275  28.485  1.00 30.72           O  
ATOM    321  CB  SER A 358      -6.445  36.916  31.283  1.00 30.98           C  
ATOM    322  OG  SER A 358      -6.726  35.841  32.162  1.00 32.00           O  
ATOM    323  N   THR A 359      -7.291  39.799  30.148  1.00 29.99           N  
ATOM    324  CA  THR A 359      -6.687  40.927  29.437  1.00 29.41           C  
ATOM    325  C   THR A 359      -5.146  40.782  29.358  1.00 28.79           C  
ATOM    326  O   THR A 359      -4.497  41.456  28.562  1.00 29.07           O  
ATOM    327  CB  THR A 359      -7.080  42.265  30.154  1.00 29.56           C  
ATOM    328  OG1 THR A 359      -6.912  43.384  29.274  1.00 29.69           O  
ATOM    329  CG2 THR A 359      -6.255  42.473  31.427  1.00 29.91           C  
ATOM    330  N   PHE A 360      -4.597  39.883  30.183  1.00 27.95           N  
ATOM    331  CA  PHE A 360      -3.145  39.633  30.378  1.00 27.33           C  
ATOM    332  C   PHE A 360      -2.265  39.316  29.135  1.00 26.52           C  
ATOM    333  O   PHE A 360      -1.077  39.660  29.129  1.00 26.56           O  
ATOM    334  CB  PHE A 360      -3.016  38.489  31.414  1.00 27.54           C  
ATOM    335  CG  PHE A 360      -1.606  38.198  31.880  1.00 27.79           C  
ATOM    336  CD1 PHE A 360      -1.060  38.868  32.976  1.00 28.71           C  
ATOM    337  CD2 PHE A 360      -0.848  37.209  31.266  1.00 28.09           C  
ATOM    338  CE1 PHE A 360       0.247  38.577  33.421  1.00 28.16           C  
ATOM    339  CE2 PHE A 360       0.443  36.911  31.706  1.00 27.77           C  
ATOM    340  CZ  PHE A 360       0.990  37.596  32.786  1.00 27.69           C  
ATOM    341  N   PHE A 361      -2.830  38.675  28.106  1.00 25.45           N  
ATOM    342  CA  PHE A 361      -2.046  38.131  26.971  1.00 24.82           C  
ATOM    343  C   PHE A 361      -2.188  38.887  25.649  1.00 23.93           C  
ATOM    344  O   PHE A 361      -3.294  39.157  25.205  1.00 23.81           O  
ATOM    345  CB  PHE A 361      -2.423  36.666  26.721  1.00 24.86           C  
ATOM    346  CG  PHE A 361      -2.039  35.750  27.841  1.00 24.85           C  
ATOM    347  CD1 PHE A 361      -3.003  35.223  28.690  1.00 25.38           C  
ATOM    348  CD2 PHE A 361      -0.712  35.438  28.066  1.00 24.56           C  
ATOM    349  CE1 PHE A 361      -2.644  34.384  29.738  1.00 25.48           C  
ATOM    350  CE2 PHE A 361      -0.349  34.606  29.111  1.00 25.28           C  
ATOM    351  CZ  PHE A 361      -1.316  34.074  29.946  1.00 25.14           C  
ATOM    352  N   SER A 362      -1.061  39.192  25.010  1.00 23.11           N  
ATOM    353  CA  SER A 362      -1.073  39.873  23.712  1.00 22.84           C  
ATOM    354  C   SER A 362      -1.151  38.875  22.552  1.00 22.27           C  
ATOM    355  O   SER A 362      -1.802  39.144  21.544  1.00 22.42           O  
ATOM    356  CB  SER A 362       0.119  40.826  23.564  1.00 22.54           C  
ATOM    357  OG  SER A 362       1.339  40.137  23.437  1.00 23.49           O  
ATOM    358  N   THR A 363      -0.508  37.722  22.711  1.00 21.78           N  
ATOM    359  CA  THR A 363      -0.683  36.575  21.813  1.00 21.46           C  
ATOM    360  C   THR A 363      -1.402  35.422  22.538  1.00 21.10           C  
ATOM    361  O   THR A 363      -1.124  35.132  23.705  1.00 20.27           O  
ATOM    362  CB  THR A 363       0.680  36.099  21.250  1.00 21.50           C  
ATOM    363  OG1 THR A 363       1.186  37.078  20.328  1.00 21.24           O  
ATOM    364  CG2 THR A 363       0.559  34.744  20.534  1.00 21.45           C  
ATOM    365  N   PHE A 364      -2.359  34.808  21.841  1.00 21.20           N  
ATOM    366  CA  PHE A 364      -3.042  33.590  22.297  1.00 20.94           C  
ATOM    367  C   PHE A 364      -3.571  32.829  21.077  1.00 20.73           C  
ATOM    368  O   PHE A 364      -4.677  33.087  20.607  1.00 20.47           O  
ATOM    369  CB  PHE A 364      -4.191  33.933  23.248  1.00 21.31           C  
ATOM    370  CG  PHE A 364      -4.506  32.848  24.249  1.00 21.39           C  
ATOM    371  CD1 PHE A 364      -4.299  33.066  25.611  1.00 22.30           C  
ATOM    372  CD2 PHE A 364      -5.002  31.613  23.838  1.00 21.89           C  
ATOM    373  CE1 PHE A 364      -4.588  32.075  26.547  1.00 22.22           C  
ATOM    374  CE2 PHE A 364      -5.289  30.616  24.764  1.00 21.68           C  
ATOM    375  CZ  PHE A 364      -5.082  30.846  26.122  1.00 22.15           C  
ATOM    376  N   LYS A 365      -2.766  31.913  20.544  1.00 20.50           N  
ATOM    377  CA  LYS A 365      -3.181  31.117  19.387  1.00 20.43           C  
ATOM    378  C   LYS A 365      -3.091  29.624  19.708  1.00 19.81           C  
ATOM    379  O   LYS A 365      -2.026  29.109  20.062  1.00 19.57           O  
ATOM    380  CB  LYS A 365      -2.350  31.466  18.147  1.00 20.41           C  
ATOM    381  CG  LYS A 365      -2.286  32.960  17.867  1.00 21.49           C  
ATOM    382  CD  LYS A 365      -1.689  33.277  16.490  1.00 21.74           C  
ATOM    383  CE  LYS A 365      -1.184  34.717  16.424  1.00 21.84           C  
ATOM    384  NZ  LYS A 365      -2.233  35.676  16.875  1.00 23.36           N  
ATOM    385  N   CYS A 366      -4.232  28.951  19.606  1.00 19.43           N  
ATOM    386  CA  CYS A 366      -4.297  27.521  19.761  1.00 19.36           C  
ATOM    387  C   CYS A 366      -4.479  26.926  18.382  1.00 18.87           C  
ATOM    388  O   CYS A 366      -5.099  27.533  17.509  1.00 18.71           O  
ATOM    389  CB  CYS A 366      -5.429  27.116  20.703  1.00 19.39           C  
ATOM    390  SG  CYS A 366      -5.222  27.729  22.390  1.00 21.04           S  
ATOM    391  N   TYR A 367      -3.902  25.746  18.204  1.00 18.80           N  
ATOM    392  CA  TYR A 367      -3.821  25.070  16.921  1.00 18.72           C  
ATOM    393  C   TYR A 367      -4.462  23.711  17.070  1.00 18.81           C  
ATOM    394  O   TYR A 367      -4.499  23.161  18.172  1.00 18.83           O  
ATOM    395  CB  TYR A 367      -2.347  24.918  16.514  1.00 18.42           C  
ATOM    396  CG  TYR A 367      -1.658  26.244  16.316  1.00 17.41           C  
ATOM    397  CD1 TYR A 367      -1.018  26.885  17.377  1.00 17.32           C  
ATOM    398  CD2 TYR A 367      -1.687  26.884  15.078  1.00 16.90           C  
ATOM    399  CE1 TYR A 367      -0.411  28.125  17.212  1.00 17.73           C  
ATOM    400  CE2 TYR A 367      -1.080  28.122  14.896  1.00 17.81           C  
ATOM    401  CZ  TYR A 367      -0.442  28.739  15.967  1.00 17.99           C  
ATOM    402  OH  TYR A 367       0.162  29.966  15.792  1.00 18.14           O  
ATOM    403  N   GLY A 368      -5.000  23.185  15.975  1.00 18.99           N  
ATOM    404  CA  GLY A 368      -5.577  21.849  15.976  1.00 18.78           C  
ATOM    405  C   GLY A 368      -6.640  21.665  17.037  1.00 18.94           C  
ATOM    406  O   GLY A 368      -7.534  22.497  17.171  1.00 19.37           O  
ATOM    407  N   VAL A 369      -6.534  20.584  17.809  1.00 18.87           N  
ATOM    408  CA  VAL A 369      -7.600  20.193  18.748  1.00 18.70           C  
ATOM    409  C   VAL A 369      -7.729  21.123  19.966  1.00 18.83           C  
ATOM    410  O   VAL A 369      -8.776  21.156  20.613  1.00 18.40           O  
ATOM    411  CB  VAL A 369      -7.439  18.718  19.216  1.00 18.57           C  
ATOM    412  CG1 VAL A 369      -6.183  18.531  20.062  1.00 17.51           C  
ATOM    413  CG2 VAL A 369      -8.667  18.278  19.976  1.00 18.52           C  
ATOM    414  N   SER A 370      -6.666  21.870  20.273  1.00 19.11           N  
ATOM    415  CA  SER A 370      -6.691  22.867  21.354  1.00 19.34           C  
ATOM    416  C   SER A 370      -7.545  24.088  21.009  1.00 19.38           C  
ATOM    417  O   SER A 370      -8.000  24.805  21.902  1.00 19.08           O  
ATOM    418  CB  SER A 370      -5.274  23.336  21.681  1.00 19.21           C  
ATOM    419  OG  SER A 370      -4.535  22.310  22.311  1.00 20.45           O  
ATOM    420  N   ALA A 371      -7.711  24.339  19.710  1.00 19.77           N  
ATOM    421  CA  ALA A 371      -8.554  25.426  19.201  1.00 20.12           C  
ATOM    422  C   ALA A 371     -10.043  25.047  19.199  1.00 20.51           C  
ATOM    423  O   ALA A 371     -10.910  25.927  19.171  1.00 20.63           O  
ATOM    424  CB  ALA A 371      -8.111  25.811  17.799  1.00 19.60           C  
ATOM    425  N   THR A 372     -10.336  23.742  19.204  1.00 21.25           N  
ATOM    426  CA  THR A 372     -11.713  23.242  19.295  1.00 21.76           C  
ATOM    427  C   THR A 372     -12.139  23.039  20.756  1.00 22.14           C  
ATOM    428  O   THR A 372     -13.238  23.417  21.144  1.00 21.82           O  
ATOM    429  CB  THR A 372     -11.922  21.937  18.460  1.00 21.80           C  
ATOM    430  OG1 THR A 372     -11.286  20.821  19.093  1.00 22.10           O  
ATOM    431  CG2 THR A 372     -11.365  22.098  17.048  1.00 21.67           C  
ATOM    432  N   LYS A 373     -11.251  22.470  21.564  1.00 23.07           N  
ATOM    433  CA  LYS A 373     -11.509  22.267  22.996  1.00 23.84           C  
ATOM    434  C   LYS A 373     -11.079  23.482  23.839  1.00 24.50           C  
ATOM    435  O   LYS A 373     -10.684  23.316  24.998  1.00 24.72           O  
ATOM    436  CB  LYS A 373     -10.751  21.031  23.517  1.00 24.07           C  
ATOM    437  CG  LYS A 373     -11.268  19.654  23.080  1.00 24.22           C  
ATOM    438  CD  LYS A 373     -10.532  18.571  23.901  1.00 24.10           C  
ATOM    439  CE  LYS A 373     -10.275  17.281  23.127  1.00 24.72           C  
ATOM    440  NZ  LYS A 373      -8.911  16.715  23.443  1.00 24.29           N  
ATOM    441  N   LEU A 374     -11.162  24.692  23.278  1.00 25.01           N  
ATOM    442  CA  LEU A 374     -10.608  25.891  23.932  1.00 25.17           C  
ATOM    443  C   LEU A 374     -11.352  26.253  25.226  1.00 25.52           C  
ATOM    444  O   LEU A 374     -10.722  26.577  26.242  1.00 25.30           O  
ATOM    445  CB  LEU A 374     -10.606  27.079  22.957  1.00 25.18           C  
ATOM    446  CG  LEU A 374     -10.058  28.435  23.417  1.00 24.85           C  
ATOM    447  CD1 LEU A 374      -8.996  28.299  24.493  1.00 25.18           C  
ATOM    448  CD2 LEU A 374      -9.507  29.188  22.212  1.00 25.11           C  
ATOM    449  N   ASN A 375     -12.684  26.183  25.180  1.00 25.89           N  
ATOM    450  CA  ASN A 375     -13.524  26.438  26.356  1.00 26.13           C  
ATOM    451  C   ASN A 375     -13.936  25.162  27.103  1.00 26.40           C  
ATOM    452  O   ASN A 375     -14.751  25.217  28.032  1.00 26.08           O  
ATOM    453  CB  ASN A 375     -14.747  27.267  25.958  1.00 26.31           C  
ATOM    454  CG  ASN A 375     -14.382  28.702  25.588  1.00 26.81           C  
ATOM    455  OD1 ASN A 375     -14.639  29.151  24.472  1.00 28.48           O  
ATOM    456  ND2 ASN A 375     -13.767  29.419  26.523  1.00 26.79           N  
ATOM    457  N   ASP A 376     -13.340  24.030  26.705  1.00 26.72           N  
ATOM    458  CA  ASP A 376     -13.561  22.725  27.347  1.00 26.76           C  
ATOM    459  C   ASP A 376     -12.624  22.483  28.532  1.00 26.80           C  
ATOM    460  O   ASP A 376     -11.581  23.130  28.671  1.00 26.65           O  
ATOM    461  CB  ASP A 376     -13.372  21.574  26.343  1.00 26.86           C  
ATOM    462  CG  ASP A 376     -14.456  21.520  25.281  1.00 27.20           C  
ATOM    463  OD1 ASP A 376     -14.211  20.876  24.240  1.00 27.78           O  
ATOM    464  OD2 ASP A 376     -15.547  22.098  25.480  1.00 28.28           O  
ATOM    465  N   LEU A 377     -13.018  21.504  29.350  1.00 27.05           N  
ATOM    466  CA  LEU A 377     -12.357  21.143  30.605  1.00 26.96           C  
ATOM    467  C   LEU A 377     -12.080  19.626  30.592  1.00 26.89           C  
ATOM    468  O   LEU A 377     -13.018  18.828  30.581  1.00 27.12           O  
ATOM    469  CB  LEU A 377     -13.289  21.527  31.760  1.00 26.97           C  
ATOM    470  CG  LEU A 377     -12.759  21.730  33.179  1.00 27.25           C  
ATOM    471  CD1 LEU A 377     -13.824  22.423  34.039  1.00 27.32           C  
ATOM    472  CD2 LEU A 377     -12.361  20.410  33.809  1.00 28.21           C  
ATOM    473  N   CYS A 378     -10.801  19.239  30.593  1.00 27.01           N  
ATOM    474  CA  CYS A 378     -10.389  17.835  30.360  1.00 26.56           C  
ATOM    475  C   CYS A 378      -9.060  17.441  31.055  1.00 26.03           C  
ATOM    476  O   CYS A 378      -8.201  18.288  31.267  1.00 25.92           O  
ATOM    477  CB  CYS A 378     -10.274  17.594  28.848  1.00 26.79           C  
ATOM    478  SG  CYS A 378     -10.427  15.856  28.343  1.00 28.10           S  
ATOM    479  N   PHE A 379      -8.900  16.151  31.374  1.00 25.51           N  
ATOM    480  CA  PHE A 379      -7.733  15.634  32.130  1.00 25.03           C  
ATOM    481  C   PHE A 379      -6.523  15.278  31.261  1.00 24.61           C  
ATOM    482  O   PHE A 379      -6.590  14.367  30.430  1.00 24.58           O  
ATOM    483  CB  PHE A 379      -8.105  14.386  32.949  1.00 25.20           C  
ATOM    484  CG  PHE A 379      -8.203  14.628  34.430  1.00 25.30           C  
ATOM    485  CD1 PHE A 379      -9.437  14.828  35.039  1.00 25.54           C  
ATOM    486  CD2 PHE A 379      -7.060  14.637  35.218  1.00 25.36           C  
ATOM    487  CE1 PHE A 379      -9.529  15.049  36.410  1.00 25.47           C  
ATOM    488  CE2 PHE A 379      -7.143  14.857  36.588  1.00 25.54           C  
ATOM    489  CZ  PHE A 379      -8.379  15.063  37.185  1.00 25.44           C  
ATOM    490  N   SER A 380      -5.405  15.961  31.505  1.00 23.87           N  
ATOM    491  CA  SER A 380      -4.190  15.786  30.713  1.00 23.31           C  
ATOM    492  C   SER A 380      -2.926  16.136  31.499  1.00 22.69           C  
ATOM    493  O   SER A 380      -2.999  16.664  32.607  1.00 22.70           O  
ATOM    494  CB  SER A 380      -4.262  16.682  29.475  1.00 23.31           C  
ATOM    495  OG  SER A 380      -4.437  18.035  29.857  1.00 23.72           O  
ATOM    496  N   ASN A 381      -1.775  15.817  30.913  1.00 21.82           N  
ATOM    497  CA  ASN A 381      -0.499  16.377  31.331  1.00 21.13           C  
ATOM    498  C   ASN A 381      -0.189  17.562  30.426  1.00 20.72           C  
ATOM    499  O   ASN A 381      -0.395  17.489  29.209  1.00 20.61           O  
ATOM    500  CB  ASN A 381       0.628  15.347  31.212  1.00 21.01           C  
ATOM    501  CG  ASN A 381       0.510  14.212  32.222  1.00 20.51           C  
ATOM    502  OD1 ASN A 381      -0.105  14.353  33.284  1.00 19.78           O  
ATOM    503  ND2 ASN A 381       1.111  13.078  31.890  1.00 18.84           N  
ATOM    504  N   VAL A 382       0.307  18.647  31.015  1.00 20.09           N  
ATOM    505  CA  VAL A 382       0.605  19.856  30.265  1.00 19.61           C  
ATOM    506  C   VAL A 382       2.105  20.096  30.278  1.00 19.08           C  
ATOM    507  O   VAL A 382       2.706  20.157  31.338  1.00 18.56           O  
ATOM    508  CB  VAL A 382      -0.110  21.083  30.876  1.00 19.71           C  
ATOM    509  CG1 VAL A 382       0.108  22.323  30.005  1.00 19.59           C  
ATOM    510  CG2 VAL A 382      -1.590  20.793  31.065  1.00 19.22           C  
ATOM    511  N   TYR A 383       2.697  20.209  29.091  1.00 18.80           N  
ATOM    512  CA  TYR A 383       4.094  20.587  28.940  1.00 18.77           C  
ATOM    513  C   TYR A 383       4.138  22.060  28.586  1.00 18.78           C  
ATOM    514  O   TYR A 383       3.592  22.468  27.558  1.00 18.53           O  
ATOM    515  CB  TYR A 383       4.778  19.768  27.835  1.00 18.53           C  
ATOM    516  CG  TYR A 383       4.780  18.275  28.087  1.00 18.47           C  
ATOM    517  CD1 TYR A 383       3.895  17.439  27.418  1.00 17.80           C  
ATOM    518  CD2 TYR A 383       5.653  17.704  29.008  1.00 17.67           C  
ATOM    519  CE1 TYR A 383       3.884  16.087  27.647  1.00 18.23           C  
ATOM    520  CE2 TYR A 383       5.655  16.350  29.235  1.00 18.17           C  
ATOM    521  CZ  TYR A 383       4.763  15.544  28.555  1.00 18.63           C  
ATOM    522  OH  TYR A 383       4.750  14.191  28.778  1.00 18.37           O  
ATOM    523  N   ALA A 384       4.773  22.852  29.450  1.00 18.89           N  
ATOM    524  CA  ALA A 384       4.883  24.302  29.267  1.00 18.85           C  
ATOM    525  C   ALA A 384       6.322  24.719  28.916  1.00 18.91           C  
ATOM    526  O   ALA A 384       7.238  24.542  29.716  1.00 18.78           O  
ATOM    527  CB  ALA A 384       4.408  25.018  30.524  1.00 18.54           C  
ATOM    528  N   ASP A 385       6.506  25.276  27.721  1.00 19.19           N  
ATOM    529  CA  ASP A 385       7.806  25.789  27.271  1.00 19.31           C  
ATOM    530  C   ASP A 385       7.894  27.296  27.464  1.00 19.52           C  
ATOM    531  O   ASP A 385       7.168  28.035  26.813  1.00 19.83           O  
ATOM    532  CB  ASP A 385       8.032  25.442  25.793  1.00 19.39           C  
ATOM    533  CG  ASP A 385       7.926  23.956  25.533  1.00 19.89           C  
ATOM    534  OD1 ASP A 385       8.059  23.191  26.509  1.00 20.70           O  
ATOM    535  OD2 ASP A 385       7.692  23.545  24.375  1.00 22.19           O  
ATOM    536  N   SER A 386       8.799  27.743  28.340  1.00 19.73           N  
ATOM    537  CA  SER A 386       8.955  29.163  28.668  1.00 19.59           C  
ATOM    538  C   SER A 386      10.212  29.745  28.043  1.00 19.87           C  
ATOM    539  O   SER A 386      11.264  29.125  28.045  1.00 20.49           O  
ATOM    540  CB  SER A 386       9.020  29.372  30.182  1.00 19.69           C  
ATOM    541  OG  SER A 386       7.799  29.023  30.814  1.00 18.98           O  
ATOM    542  N   PHE A 387      10.097  30.950  27.510  1.00 19.99           N  
ATOM    543  CA  PHE A 387      11.260  31.693  27.061  1.00 19.61           C  
ATOM    544  C   PHE A 387      10.890  33.144  26.794  1.00 19.79           C  
ATOM    545  O   PHE A 387       9.704  33.515  26.808  1.00 19.22           O  
ATOM    546  CB  PHE A 387      11.880  31.063  25.809  1.00 19.44           C  
ATOM    547  CG  PHE A 387      10.897  30.774  24.710  1.00 19.01           C  
ATOM    548  CD1 PHE A 387      10.569  31.751  23.781  1.00 18.31           C  
ATOM    549  CD2 PHE A 387      10.335  29.510  24.579  1.00 18.48           C  
ATOM    550  CE1 PHE A 387       9.687  31.480  22.755  1.00 19.31           C  
ATOM    551  CE2 PHE A 387       9.451  29.232  23.555  1.00 18.13           C  
ATOM    552  CZ  PHE A 387       9.123  30.218  22.644  1.00 18.46           C  
ATOM    553  N   VAL A 388      11.920  33.959  26.566  1.00 19.56           N  
ATOM    554  CA  VAL A 388      11.729  35.358  26.254  1.00 19.67           C  
ATOM    555  C   VAL A 388      12.180  35.630  24.824  1.00 19.91           C  
ATOM    556  O   VAL A 388      13.182  35.083  24.367  1.00 20.07           O  
ATOM    557  CB  VAL A 388      12.476  36.261  27.260  1.00 19.43           C  
ATOM    558  CG1 VAL A 388      12.389  37.702  26.843  1.00 18.51           C  
ATOM    559  CG2 VAL A 388      11.904  36.073  28.666  1.00 18.91           C  
ATOM    560  N   VAL A 389      11.421  36.458  24.114  1.00 20.19           N  
ATOM    561  CA  VAL A 389      11.838  36.942  22.803  1.00 20.31           C  
ATOM    562  C   VAL A 389      11.442  38.396  22.605  1.00 20.50           C  
ATOM    563  O   VAL A 389      10.650  38.955  23.367  1.00 20.97           O  
ATOM    564  CB  VAL A 389      11.289  36.087  21.625  1.00 20.35           C  
ATOM    565  CG1 VAL A 389      11.905  34.701  21.631  1.00 19.71           C  
ATOM    566  CG2 VAL A 389       9.740  36.044  21.626  1.00 20.81           C  
ATOM    567  N   LYS A 390      12.020  38.982  21.563  1.00 20.57           N  
ATOM    568  CA  LYS A 390      11.750  40.336  21.109  1.00 20.66           C  
ATOM    569  C   LYS A 390      10.337  40.332  20.569  1.00 20.63           C  
ATOM    570  O   LYS A 390       9.852  39.286  20.156  1.00 20.80           O  
ATOM    571  CB  LYS A 390      12.720  40.685  19.973  1.00 20.38           C  
ATOM    572  CG  LYS A 390      13.139  42.107  19.898  1.00 21.04           C  
ATOM    573  CD  LYS A 390      14.240  42.318  18.827  1.00 21.27           C  
ATOM    574  CE  LYS A 390      13.737  42.006  17.414  1.00 22.57           C  
ATOM    575  NZ  LYS A 390      14.613  42.574  16.349  1.00 22.16           N  
ATOM    576  N   GLY A 391       9.693  41.494  20.538  1.00 20.79           N  
ATOM    577  CA  GLY A 391       8.332  41.614  20.010  1.00 20.98           C  
ATOM    578  C   GLY A 391       8.217  41.204  18.551  1.00 21.23           C  
ATOM    579  O   GLY A 391       7.267  40.515  18.168  1.00 21.11           O  
ATOM    580  N   ASP A 392       9.189  41.604  17.733  1.00 21.35           N  
ATOM    581  CA  ASP A 392       9.204  41.207  16.315  1.00 21.41           C  
ATOM    582  C   ASP A 392       9.412  39.713  16.114  1.00 21.42           C  
ATOM    583  O   ASP A 392       9.132  39.191  15.037  1.00 21.71           O  
ATOM    584  CB  ASP A 392      10.300  41.942  15.541  1.00 21.57           C  
ATOM    585  CG  ASP A 392      10.004  43.403  15.351  1.00 22.24           C  
ATOM    586  OD1 ASP A 392       8.807  43.785  15.291  1.00 23.02           O  
ATOM    587  OD2 ASP A 392      10.984  44.171  15.242  1.00 24.49           O  
ATOM    588  N   ASP A 393       9.915  39.036  17.139  1.00 21.32           N  
ATOM    589  CA  ASP A 393      10.187  37.608  17.066  1.00 21.21           C  
ATOM    590  C   ASP A 393       9.025  36.714  17.500  1.00 21.04           C  
ATOM    591  O   ASP A 393       9.007  35.537  17.152  1.00 20.98           O  
ATOM    592  CB  ASP A 393      11.431  37.294  17.892  1.00 21.17           C  
ATOM    593  CG  ASP A 393      12.685  37.838  17.266  1.00 21.73           C  
ATOM    594  OD1 ASP A 393      12.628  38.239  16.078  1.00 22.54           O  
ATOM    595  OD2 ASP A 393      13.733  37.837  17.945  1.00 22.33           O  
ATOM    596  N   VAL A 394       8.060  37.262  18.235  1.00 21.05           N  
ATOM    597  CA  VAL A 394       6.917  36.482  18.739  1.00 21.10           C  
ATOM    598  C   VAL A 394       6.181  35.720  17.634  1.00 21.46           C  
ATOM    599  O   VAL A 394       5.784  34.566  17.835  1.00 21.65           O  
ATOM    600  CB  VAL A 394       5.908  37.374  19.531  1.00 21.01           C  
ATOM    601  CG1 VAL A 394       4.625  36.626  19.815  1.00 20.64           C  
ATOM    602  CG2 VAL A 394       6.529  37.851  20.839  1.00 20.72           C  
ATOM    603  N   ARG A 395       6.015  36.346  16.467  1.00 21.21           N  
ATOM    604  CA  ARG A 395       5.350  35.687  15.343  1.00 21.64           C  
ATOM    605  C   ARG A 395       6.077  34.418  14.843  1.00 21.18           C  
ATOM    606  O   ARG A 395       5.479  33.610  14.139  1.00 21.12           O  
ATOM    607  CB  ARG A 395       5.172  36.671  14.174  1.00 21.67           C  
ATOM    608  CG  ARG A 395       6.387  36.727  13.295  1.00 23.09           C  
ATOM    609  CD  ARG A 395       6.622  38.033  12.627  1.00 24.82           C  
ATOM    610  NE  ARG A 395       7.890  37.933  11.914  1.00 28.52           N  
ATOM    611  CZ  ARG A 395       8.049  37.335  10.730  1.00 30.29           C  
ATOM    612  NH1 ARG A 395       7.007  36.822  10.072  1.00 31.76           N  
ATOM    613  NH2 ARG A 395       9.262  37.277  10.183  1.00 30.15           N  
ATOM    614  N   GLN A 396       7.367  34.276  15.160  1.00 21.08           N  
ATOM    615  CA  GLN A 396       8.133  33.073  14.799  1.00 20.92           C  
ATOM    616  C   GLN A 396       7.755  31.838  15.609  1.00 20.79           C  
ATOM    617  O   GLN A 396       8.037  30.723  15.186  1.00 21.05           O  
ATOM    618  CB  GLN A 396       9.642  33.307  14.935  1.00 20.77           C  
ATOM    619  CG  GLN A 396      10.202  34.298  13.914  1.00 21.36           C  
ATOM    620  CD  GLN A 396      11.717  34.321  13.874  1.00 20.51           C  
ATOM    621  OE1 GLN A 396      12.369  33.333  14.170  1.00 20.69           O  
ATOM    622  NE2 GLN A 396      12.281  35.453  13.494  1.00 21.03           N  
ATOM    623  N   ILE A 397       7.134  32.027  16.769  1.00 20.63           N  
ATOM    624  CA  ILE A 397       6.692  30.907  17.582  1.00 20.51           C  
ATOM    625  C   ILE A 397       5.330  30.438  17.048  1.00 20.62           C  
ATOM    626  O   ILE A 397       4.304  30.548  17.715  1.00 19.77           O  
ATOM    627  CB  ILE A 397       6.624  31.275  19.078  1.00 20.50           C  
ATOM    628  CG1 ILE A 397       7.890  32.031  19.517  1.00 20.19           C  
ATOM    629  CG2 ILE A 397       6.409  30.015  19.923  1.00 20.74           C  
ATOM    630  CD1 ILE A 397       9.230  31.363  19.115  1.00 20.28           C  
ATOM    631  N   ALA A 398       5.355  29.927  15.814  1.00 20.88           N  
ATOM    632  CA  ALA A 398       4.179  29.401  15.123  1.00 21.00           C  
ATOM    633  C   ALA A 398       4.639  28.317  14.149  1.00 21.32           C  
ATOM    634  O   ALA A 398       5.798  28.329  13.707  1.00 21.17           O  
ATOM    635  CB  ALA A 398       3.454  30.491  14.381  1.00 20.82           C  
ATOM    636  N   PRO A 399       3.754  27.350  13.848  1.00 21.37           N  
ATOM    637  CA  PRO A 399       4.045  26.334  12.837  1.00 21.51           C  
ATOM    638  C   PRO A 399       4.376  26.923  11.464  1.00 21.38           C  
ATOM    639  O   PRO A 399       3.713  27.855  11.010  1.00 20.94           O  
ATOM    640  CB  PRO A 399       2.734  25.524  12.764  1.00 21.57           C  
ATOM    641  CG  PRO A 399       2.067  25.743  14.091  1.00 21.43           C  
ATOM    642  CD  PRO A 399       2.438  27.134  14.488  1.00 21.78           C  
ATOM    643  N   GLY A 400       5.395  26.372  10.813  1.00 21.65           N  
ATOM    644  CA  GLY A 400       5.738  26.755   9.438  1.00 22.05           C  
ATOM    645  C   GLY A 400       6.562  28.026   9.310  1.00 22.01           C  
ATOM    646  O   GLY A 400       6.836  28.488   8.205  1.00 22.33           O  
ATOM    647  N   GLN A 401       6.975  28.594  10.430  1.00 22.37           N  
ATOM    648  CA  GLN A 401       7.683  29.871  10.403  1.00 22.57           C  
ATOM    649  C   GLN A 401       9.170  29.625  10.268  1.00 22.41           C  
ATOM    650  O   GLN A 401       9.660  28.574  10.648  1.00 22.18           O  
ATOM    651  CB  GLN A 401       7.355  30.707  11.642  1.00 22.67           C  
ATOM    652  CG  GLN A 401       5.874  31.112  11.725  1.00 23.74           C  
ATOM    653  CD  GLN A 401       5.360  31.825  10.467  1.00 25.57           C  
ATOM    654  OE1 GLN A 401       4.541  31.281   9.727  1.00 27.48           O  
ATOM    655  NE2 GLN A 401       5.837  33.044  10.228  1.00 25.99           N  
ATOM    656  N   THR A 402       9.864  30.590   9.673  1.00 22.80           N  
ATOM    657  CA  THR A 402      11.314  30.546   9.508  1.00 22.85           C  
ATOM    658  C   THR A 402      11.902  31.844  10.051  1.00 22.94           C  
ATOM    659  O   THR A 402      11.194  32.836  10.182  1.00 23.84           O  
ATOM    660  CB  THR A 402      11.716  30.348   8.013  1.00 22.91           C  
ATOM    661  OG1 THR A 402      11.315  31.489   7.243  1.00 23.44           O  
ATOM    662  CG2 THR A 402      11.064  29.100   7.435  1.00 22.44           C  
ATOM    663  N   GLY A 403      13.197  31.840  10.353  1.00 22.96           N  
ATOM    664  CA  GLY A 403      13.848  32.962  11.032  1.00 22.72           C  
ATOM    665  C   GLY A 403      14.777  32.441  12.111  1.00 22.57           C  
ATOM    666  O   GLY A 403      14.698  31.291  12.493  1.00 23.57           O  
ATOM    667  N   VAL A 404      15.658  33.281  12.617  1.00 22.48           N  
ATOM    668  CA  VAL A 404      16.713  32.812  13.518  1.00 22.35           C  
ATOM    669  C   VAL A 404      16.190  32.149  14.803  1.00 22.21           C  
ATOM    670  O   VAL A 404      16.836  31.251  15.329  1.00 22.19           O  
ATOM    671  CB  VAL A 404      17.715  33.941  13.864  1.00 22.16           C  
ATOM    672  CG1 VAL A 404      18.419  34.415  12.614  1.00 22.07           C  
ATOM    673  CG2 VAL A 404      17.023  35.095  14.533  1.00 22.79           C  
ATOM    674  N   ILE A 405      15.032  32.587  15.296  1.00 22.08           N  
ATOM    675  CA  ILE A 405      14.395  31.974  16.470  1.00 22.10           C  
ATOM    676  C   ILE A 405      13.738  30.652  16.084  1.00 21.94           C  
ATOM    677  O   ILE A 405      13.947  29.630  16.741  1.00 21.97           O  
ATOM    678  CB  ILE A 405      13.310  32.897  17.108  1.00 22.22           C  
ATOM    679  CG1 ILE A 405      13.909  34.249  17.512  1.00 22.21           C  
ATOM    680  CG2 ILE A 405      12.670  32.228  18.299  1.00 22.74           C  
ATOM    681  CD1 ILE A 405      15.166  34.140  18.326  1.00 21.51           C  
ATOM    682  N   ALA A 406      12.943  30.698  15.014  1.00 21.86           N  
ATOM    683  CA  ALA A 406      12.281  29.528  14.454  1.00 21.55           C  
ATOM    684  C   ALA A 406      13.285  28.472  13.995  1.00 21.20           C  
ATOM    685  O   ALA A 406      13.064  27.283  14.198  1.00 21.42           O  
ATOM    686  CB  ALA A 406      11.356  29.938  13.291  1.00 21.41           C  
ATOM    687  N   ASP A 407      14.383  28.909  13.387  1.00 20.95           N  
ATOM    688  CA  ASP A 407      15.384  27.984  12.842  1.00 21.02           C  
ATOM    689  C   ASP A 407      16.339  27.437  13.886  1.00 20.47           C  
ATOM    690  O   ASP A 407      16.641  26.246  13.881  1.00 20.62           O  
ATOM    691  CB  ASP A 407      16.232  28.659  11.763  1.00 21.28           C  
ATOM    692  CG  ASP A 407      15.448  29.013  10.524  1.00 23.09           C  
ATOM    693  OD1 ASP A 407      14.252  28.637  10.417  1.00 23.60           O  
ATOM    694  OD2 ASP A 407      16.059  29.681   9.649  1.00 26.88           O  
ATOM    695  N   TYR A 408      16.838  28.313  14.754  1.00 19.99           N  
ATOM    696  CA  TYR A 408      18.007  27.988  15.555  1.00 20.04           C  
ATOM    697  C   TYR A 408      17.772  28.008  17.057  1.00 19.54           C  
ATOM    698  O   TYR A 408      18.697  27.687  17.805  1.00 19.17           O  
ATOM    699  CB  TYR A 408      19.180  28.925  15.210  1.00 20.28           C  
ATOM    700  CG  TYR A 408      19.578  28.956  13.746  1.00 19.72           C  
ATOM    701  CD1 TYR A 408      19.927  30.147  13.140  1.00 20.62           C  
ATOM    702  CD2 TYR A 408      19.606  27.800  12.972  1.00 20.56           C  
ATOM    703  CE1 TYR A 408      20.298  30.196  11.787  1.00 20.72           C  
ATOM    704  CE2 TYR A 408      19.974  27.834  11.612  1.00 20.27           C  
ATOM    705  CZ  TYR A 408      20.319  29.043  11.036  1.00 20.74           C  
ATOM    706  OH  TYR A 408      20.696  29.120   9.713  1.00 20.95           O  
ATOM    707  N   ASN A 409      16.558  28.348  17.499  1.00 19.17           N  
ATOM    708  CA  ASN A 409      16.252  28.400  18.944  1.00 19.16           C  
ATOM    709  C   ASN A 409      15.094  27.522  19.414  1.00 18.76           C  
ATOM    710  O   ASN A 409      15.280  26.665  20.268  1.00 19.34           O  
ATOM    711  CB  ASN A 409      15.983  29.840  19.383  1.00 19.05           C  
ATOM    712  CG  ASN A 409      17.227  30.698  19.382  1.00 19.37           C  
ATOM    713  OD1 ASN A 409      17.800  30.967  20.444  1.00 18.63           O  
ATOM    714  ND2 ASN A 409      17.647  31.152  18.195  1.00 15.97           N  
ATOM    715  N   TYR A 410      13.899  27.770  18.886  1.00 18.85           N  
ATOM    716  CA  TYR A 410      12.679  27.058  19.294  1.00 18.66           C  
ATOM    717  C   TYR A 410      11.790  26.827  18.078  1.00 18.60           C  
ATOM    718  O   TYR A 410      11.459  27.773  17.364  1.00 18.66           O  
ATOM    719  CB  TYR A 410      11.896  27.842  20.354  1.00 18.36           C  
ATOM    720  CG  TYR A 410      10.705  27.075  20.928  1.00 18.88           C  
ATOM    721  CD1 TYR A 410      10.853  26.254  22.043  1.00 17.64           C  
ATOM    722  CD2 TYR A 410       9.432  27.173  20.348  1.00 18.83           C  
ATOM    723  CE1 TYR A 410       9.797  25.555  22.554  1.00 17.37           C  
ATOM    724  CE2 TYR A 410       8.363  26.475  20.857  1.00 17.88           C  
ATOM    725  CZ  TYR A 410       8.552  25.668  21.966  1.00 18.49           C  
ATOM    726  OH  TYR A 410       7.486  24.967  22.488  1.00 18.63           O  
ATOM    727  N   LYS A 411      11.399  25.571  17.866  1.00 18.56           N  
ATOM    728  CA  LYS A 411      10.656  25.158  16.671  1.00 18.28           C  
ATOM    729  C   LYS A 411       9.413  24.351  17.045  1.00 17.94           C  
ATOM    730  O   LYS A 411       9.478  23.332  17.738  1.00 16.82           O  
ATOM    731  CB  LYS A 411      11.568  24.335  15.745  1.00 18.46           C  
ATOM    732  CG  LYS A 411      10.959  23.892  14.406  1.00 18.42           C  
ATOM    733  CD  LYS A 411      10.508  25.073  13.577  1.00 19.28           C  
ATOM    734  CE  LYS A 411      10.103  24.690  12.158  1.00 19.96           C  
ATOM    735  NZ  LYS A 411       9.335  25.822  11.527  1.00 19.85           N  
ATOM    736  N   LEU A 412       8.272  24.849  16.586  1.00 18.43           N  
ATOM    737  CA  LEU A 412       7.010  24.133  16.665  1.00 18.21           C  
ATOM    738  C   LEU A 412       6.862  23.264  15.420  1.00 18.64           C  
ATOM    739  O   LEU A 412       7.321  23.658  14.334  1.00 18.04           O  
ATOM    740  CB  LEU A 412       5.855  25.126  16.780  1.00 17.62           C  
ATOM    741  CG  LEU A 412       5.817  25.904  18.103  1.00 16.10           C  
ATOM    742  CD1 LEU A 412       4.646  26.857  18.112  1.00 15.72           C  
ATOM    743  CD2 LEU A 412       5.752  24.956  19.318  1.00 14.02           C  
ATOM    744  N   PRO A 413       6.254  22.065  15.578  1.00 19.24           N  
ATOM    745  CA  PRO A 413       5.943  21.174  14.444  1.00 19.60           C  
ATOM    746  C   PRO A 413       4.853  21.738  13.542  1.00 20.00           C  
ATOM    747  O   PRO A 413       4.003  22.465  14.025  1.00 19.95           O  
ATOM    748  CB  PRO A 413       5.422  19.895  15.115  1.00 19.49           C  
ATOM    749  CG  PRO A 413       5.601  20.066  16.572  1.00 19.35           C  
ATOM    750  CD  PRO A 413       5.845  21.491  16.873  1.00 19.07           C  
ATOM    751  N   ASP A 414       4.852  21.376  12.256  1.00 20.62           N  
ATOM    752  CA  ASP A 414       3.776  21.801  11.340  1.00 20.82           C  
ATOM    753  C   ASP A 414       2.415  21.292  11.817  1.00 20.93           C  
ATOM    754  O   ASP A 414       1.401  21.959  11.617  1.00 21.25           O  
ATOM    755  CB  ASP A 414       4.006  21.291   9.913  1.00 21.52           C  
ATOM    756  CG  ASP A 414       5.294  21.788   9.308  1.00 23.12           C  
ATOM    757  OD1 ASP A 414       5.671  22.945   9.579  1.00 25.19           O  
ATOM    758  OD2 ASP A 414       5.927  21.011   8.555  1.00 25.76           O  
ATOM    759  N   ASP A 415       2.416  20.106  12.436  1.00 20.69           N  
ATOM    760  CA  ASP A 415       1.213  19.461  12.989  1.00 20.34           C  
ATOM    761  C   ASP A 415       0.988  19.776  14.484  1.00 19.75           C  
ATOM    762  O   ASP A 415       0.464  18.940  15.224  1.00 19.94           O  
ATOM    763  CB  ASP A 415       1.261  17.923  12.751  1.00 20.60           C  
ATOM    764  CG  ASP A 415       2.381  17.201  13.548  1.00 22.10           C  
ATOM    765  OD1 ASP A 415       3.491  17.750  13.705  1.00 24.42           O  
ATOM    766  OD2 ASP A 415       2.165  16.050  13.993  1.00 23.87           O  
ATOM    767  N   PHE A 416       1.362  20.981  14.916  1.00 18.86           N  
ATOM    768  CA  PHE A 416       1.273  21.365  16.330  1.00 18.41           C  
ATOM    769  C   PHE A 416      -0.179  21.569  16.753  1.00 17.95           C  
ATOM    770  O   PHE A 416      -0.941  22.224  16.042  1.00 17.46           O  
ATOM    771  CB  PHE A 416       2.076  22.636  16.582  1.00 17.85           C  
ATOM    772  CG  PHE A 416       1.963  23.170  17.981  1.00 18.10           C  
ATOM    773  CD1 PHE A 416       2.359  22.395  19.073  1.00 17.94           C  
ATOM    774  CD2 PHE A 416       1.489  24.461  18.210  1.00 16.82           C  
ATOM    775  CE1 PHE A 416       2.271  22.893  20.372  1.00 18.31           C  
ATOM    776  CE2 PHE A 416       1.401  24.971  19.500  1.00 17.01           C  
ATOM    777  CZ  PHE A 416       1.792  24.191  20.585  1.00 17.59           C  
ATOM    778  N   MET A 417      -0.542  21.010  17.910  1.00 17.90           N  
ATOM    779  CA  MET A 417      -1.935  20.973  18.371  1.00 18.19           C  
ATOM    780  C   MET A 417      -2.121  21.677  19.718  1.00 17.86           C  
ATOM    781  O   MET A 417      -3.135  21.455  20.389  1.00 17.75           O  
ATOM    782  CB  MET A 417      -2.433  19.521  18.513  1.00 18.47           C  
ATOM    783  CG  MET A 417      -2.226  18.597  17.315  1.00 19.58           C  
ATOM    784  SD  MET A 417      -3.499  18.655  16.042  1.00 21.60           S  
ATOM    785  CE  MET A 417      -2.825  19.932  14.997  1.00 22.03           C  
ATOM    786  N   GLY A 418      -1.167  22.517  20.106  1.00 17.42           N  
ATOM    787  CA  GLY A 418      -1.224  23.223  21.394  1.00 17.87           C  
ATOM    788  C   GLY A 418      -1.470  24.727  21.288  1.00 17.80           C  
ATOM    789  O   GLY A 418      -1.943  25.225  20.261  1.00 17.14           O  
ATOM    790  N   CYS A 419      -1.154  25.448  22.360  1.00 18.11           N  
ATOM    791  CA  CYS A 419      -1.352  26.897  22.400  1.00 18.65           C  
ATOM    792  C   CYS A 419      -0.064  27.688  22.605  1.00 18.40           C  
ATOM    793  O   CYS A 419       0.835  27.256  23.313  1.00 18.81           O  
ATOM    794  CB  CYS A 419      -2.367  27.277  23.483  1.00 19.07           C  
ATOM    795  SG  CYS A 419      -3.913  26.422  23.296  1.00 20.74           S  
ATOM    796  N   VAL A 420       0.005  28.847  21.957  1.00 18.37           N  
ATOM    797  CA  VAL A 420       1.123  29.778  22.101  1.00 18.27           C  
ATOM    798  C   VAL A 420       0.568  31.032  22.766  1.00 18.21           C  
ATOM    799  O   VAL A 420      -0.383  31.645  22.276  1.00 17.31           O  
ATOM    800  CB  VAL A 420       1.778  30.137  20.736  1.00 18.21           C  
ATOM    801  CG1 VAL A 420       2.950  31.088  20.929  1.00 18.59           C  
ATOM    802  CG2 VAL A 420       2.242  28.882  20.028  1.00 18.22           C  
ATOM    803  N   LEU A 421       1.155  31.363  23.912  1.00 18.34           N  
ATOM    804  CA  LEU A 421       0.768  32.509  24.709  1.00 18.33           C  
ATOM    805  C   LEU A 421       1.973  33.427  24.841  1.00 18.32           C  
ATOM    806  O   LEU A 421       3.072  32.956  25.121  1.00 18.63           O  
ATOM    807  CB  LEU A 421       0.332  32.053  26.099  1.00 18.37           C  
ATOM    808  CG  LEU A 421      -0.936  31.204  26.216  1.00 18.54           C  
ATOM    809  CD1 LEU A 421      -0.847  29.869  25.504  1.00 19.63           C  
ATOM    810  CD2 LEU A 421      -1.205  30.974  27.668  1.00 18.58           C  
ATOM    811  N   ALA A 422       1.774  34.727  24.642  1.00 18.19           N  
ATOM    812  CA  ALA A 422       2.842  35.716  24.847  1.00 18.12           C  
ATOM    813  C   ALA A 422       2.297  36.981  25.500  1.00 18.03           C  
ATOM    814  O   ALA A 422       1.102  37.285  25.412  1.00 18.09           O  
ATOM    815  CB  ALA A 422       3.535  36.050  23.529  1.00 17.77           C  
ATOM    816  N   TRP A 423       3.171  37.703  26.179  1.00 17.84           N  
ATOM    817  CA  TRP A 423       2.794  38.968  26.787  1.00 17.70           C  
ATOM    818  C   TRP A 423       3.988  39.908  26.909  1.00 17.52           C  
ATOM    819  O   TRP A 423       5.141  39.473  27.002  1.00 17.17           O  
ATOM    820  CB  TRP A 423       2.084  38.764  28.134  1.00 17.90           C  
ATOM    821  CG  TRP A 423       2.897  38.192  29.275  1.00 18.42           C  
ATOM    822  CD1 TRP A 423       3.393  38.878  30.356  1.00 18.62           C  
ATOM    823  CD2 TRP A 423       3.216  36.812  29.504  1.00 18.45           C  
ATOM    824  NE1 TRP A 423       4.033  38.015  31.216  1.00 18.36           N  
ATOM    825  CE2 TRP A 423       3.940  36.743  30.717  1.00 18.47           C  
ATOM    826  CE3 TRP A 423       2.974  35.630  28.798  1.00 18.96           C  
ATOM    827  CZ2 TRP A 423       4.435  35.537  31.225  1.00 18.70           C  
ATOM    828  CZ3 TRP A 423       3.475  34.434  29.302  1.00 18.47           C  
ATOM    829  CH2 TRP A 423       4.191  34.398  30.504  1.00 18.16           C  
ATOM    830  N   ASN A 424       3.692  41.203  26.869  1.00 16.95           N  
ATOM    831  CA  ASN A 424       4.709  42.226  26.906  1.00 17.04           C  
ATOM    832  C   ASN A 424       5.269  42.350  28.322  1.00 17.14           C  
ATOM    833  O   ASN A 424       4.518  42.555  29.275  1.00 17.21           O  
ATOM    834  CB  ASN A 424       4.132  43.555  26.410  1.00 16.22           C  
ATOM    835  CG  ASN A 424       5.170  44.659  26.347  1.00 15.26           C  
ATOM    836  OD1 ASN A 424       5.576  45.193  27.379  1.00 10.96           O  
ATOM    837  ND2 ASN A 424       5.606  45.004  25.135  1.00  8.66           N  
ATOM    838  N   THR A 425       6.593  42.234  28.435  1.00 17.69           N  
ATOM    839  CA  THR A 425       7.295  42.277  29.715  1.00 18.26           C  
ATOM    840  C   THR A 425       8.309  43.427  29.796  1.00 18.87           C  
ATOM    841  O   THR A 425       9.333  43.334  30.469  1.00 18.99           O  
ATOM    842  CB  THR A 425       7.981  40.937  29.982  1.00 18.24           C  
ATOM    843  OG1 THR A 425       8.757  40.566  28.834  1.00 18.18           O  
ATOM    844  CG2 THR A 425       6.930  39.863  30.259  1.00 17.92           C  
ATOM    845  N   ARG A 426       8.002  44.520  29.104  1.00 19.79           N  
ATOM    846  CA  ARG A 426       8.775  45.759  29.178  1.00 20.02           C  
ATOM    847  C   ARG A 426       9.058  46.182  30.619  1.00 20.11           C  
ATOM    848  O   ARG A 426      10.174  46.564  30.955  1.00 20.56           O  
ATOM    849  CB  ARG A 426       8.003  46.878  28.475  1.00 20.09           C  
ATOM    850  CG  ARG A 426       8.787  48.145  28.270  1.00 20.54           C  
ATOM    851  CD  ARG A 426       7.879  49.301  27.883  1.00 21.75           C  
ATOM    852  NE  ARG A 426       8.345  50.540  28.492  1.00 23.66           N  
ATOM    853  CZ  ARG A 426       7.695  51.695  28.455  1.00 25.37           C  
ATOM    854  NH1 ARG A 426       6.528  51.799  27.818  1.00 26.60           N  
ATOM    855  NH2 ARG A 426       8.225  52.756  29.063  1.00 25.94           N  
ATOM    856  N   ASN A 427       8.044  46.114  31.467  1.00 20.14           N  
ATOM    857  CA  ASN A 427       8.178  46.558  32.847  1.00 20.33           C  
ATOM    858  C   ASN A 427       9.122  45.715  33.705  1.00 20.31           C  
ATOM    859  O   ASN A 427       9.731  46.237  34.633  1.00 20.52           O  
ATOM    860  CB  ASN A 427       6.801  46.677  33.496  1.00 20.61           C  
ATOM    861  CG  ASN A 427       5.971  47.802  32.886  1.00 21.70           C  
ATOM    862  OD1 ASN A 427       6.477  48.899  32.636  1.00 23.47           O  
ATOM    863  ND2 ASN A 427       4.693  47.535  32.645  1.00 23.44           N  
ATOM    864  N   ILE A 428       9.278  44.431  33.383  1.00 20.42           N  
ATOM    865  CA  ILE A 428      10.168  43.565  34.159  1.00 20.03           C  
ATOM    866  C   ILE A 428      11.427  43.118  33.404  1.00 19.87           C  
ATOM    867  O   ILE A 428      12.434  42.832  34.037  1.00 19.87           O  
ATOM    868  CB  ILE A 428       9.392  42.361  34.787  1.00 20.12           C  
ATOM    869  CG1 ILE A 428       8.899  41.375  33.721  1.00 20.44           C  
ATOM    870  CG2 ILE A 428       8.205  42.877  35.598  1.00 19.78           C  
ATOM    871  CD1 ILE A 428       8.052  40.249  34.272  1.00 20.16           C  
ATOM    872  N   ASP A 429      11.394  43.089  32.069  1.00 19.83           N  
ATOM    873  CA  ASP A 429      12.521  42.548  31.272  1.00 19.75           C  
ATOM    874  C   ASP A 429      13.374  43.592  30.534  1.00 19.46           C  
ATOM    875  O   ASP A 429      14.358  43.233  29.876  1.00 19.09           O  
ATOM    876  CB  ASP A 429      12.020  41.483  30.275  1.00 19.84           C  
ATOM    877  CG  ASP A 429      11.677  40.162  30.947  1.00 20.04           C  
ATOM    878  OD1 ASP A 429      12.355  39.796  31.930  1.00 20.34           O  
ATOM    879  OD2 ASP A 429      10.723  39.490  30.498  1.00 20.71           O  
ATOM    880  N   ALA A 430      13.002  44.867  30.648  1.00 19.46           N  
ATOM    881  CA  ALA A 430      13.751  45.968  30.042  1.00 19.50           C  
ATOM    882  C   ALA A 430      14.150  46.940  31.126  1.00 19.59           C  
ATOM    883  O   ALA A 430      13.496  47.027  32.164  1.00 19.41           O  
ATOM    884  CB  ALA A 430      12.920  46.676  28.985  1.00 19.15           C  
ATOM    885  N   THR A 431      15.235  47.669  30.889  1.00 19.79           N  
ATOM    886  CA  THR A 431      15.660  48.717  31.815  1.00 19.83           C  
ATOM    887  C   THR A 431      16.111  49.957  31.044  1.00 19.76           C  
ATOM    888  O   THR A 431      16.214  49.934  29.823  1.00 20.09           O  
ATOM    889  CB  THR A 431      16.768  48.200  32.775  1.00 19.66           C  
ATOM    890  OG1 THR A 431      17.973  47.948  32.052  1.00 19.34           O  
ATOM    891  CG2 THR A 431      16.324  46.913  33.460  1.00 19.24           C  
ATOM    892  N   SER A 432      16.363  51.039  31.763  1.00 20.11           N  
ATOM    893  CA  SER A 432      16.813  52.295  31.151  1.00 20.39           C  
ATOM    894  C   SER A 432      18.132  52.141  30.396  1.00 20.40           C  
ATOM    895  O   SER A 432      18.305  52.747  29.344  1.00 20.43           O  
ATOM    896  CB  SER A 432      16.963  53.381  32.219  1.00 20.51           C  
ATOM    897  OG  SER A 432      17.919  52.988  33.184  1.00 21.41           O  
ATOM    898  N   THR A 433      19.042  51.324  30.936  1.00 20.51           N  
ATOM    899  CA  THR A 433      20.380  51.125  30.368  1.00 20.55           C  
ATOM    900  C   THR A 433      20.503  49.858  29.516  1.00 20.60           C  
ATOM    901  O   THR A 433      21.575  49.567  28.988  1.00 19.87           O  
ATOM    902  CB  THR A 433      21.441  51.037  31.473  1.00 20.51           C  
ATOM    903  OG1 THR A 433      21.242  49.835  32.226  1.00 20.94           O  
ATOM    904  CG2 THR A 433      21.365  52.241  32.396  1.00 20.51           C  
ATOM    905  N   GLY A 434      19.405  49.108  29.403  1.00 21.07           N  
ATOM    906  CA  GLY A 434      19.364  47.872  28.633  1.00 21.01           C  
ATOM    907  C   GLY A 434      19.608  46.614  29.448  1.00 21.16           C  
ATOM    908  O   GLY A 434      20.686  46.432  30.007  1.00 20.88           O  
ATOM    909  N   ASN A 435      18.604  45.739  29.503  1.00 21.42           N  
ATOM    910  CA  ASN A 435      18.782  44.392  30.035  1.00 21.25           C  
ATOM    911  C   ASN A 435      19.332  43.474  28.946  1.00 21.23           C  
ATOM    912  O   ASN A 435      18.675  43.232  27.929  1.00 20.51           O  
ATOM    913  CB  ASN A 435      17.467  43.833  30.580  1.00 21.63           C  
ATOM    914  CG  ASN A 435      17.605  42.408  31.113  1.00 21.76           C  
ATOM    915  OD1 ASN A 435      18.707  41.949  31.423  1.00 23.20           O  
ATOM    916  ND2 ASN A 435      16.482  41.711  31.232  1.00 21.33           N  
ATOM    917  N   TYR A 436      20.538  42.960  29.190  1.00 21.24           N  
ATOM    918  CA  TYR A 436      21.262  42.125  28.235  1.00 21.35           C  
ATOM    919  C   TYR A 436      21.374  40.633  28.630  1.00 21.55           C  
ATOM    920  O   TYR A 436      22.015  39.849  27.916  1.00 21.50           O  
ATOM    921  CB  TYR A 436      22.638  42.752  27.985  1.00 20.64           C  
ATOM    922  CG  TYR A 436      22.549  43.890  27.002  1.00 20.26           C  
ATOM    923  CD1 TYR A 436      22.303  45.194  27.429  1.00 20.23           C  
ATOM    924  CD2 TYR A 436      22.685  43.659  25.646  1.00 19.19           C  
ATOM    925  CE1 TYR A 436      22.199  46.229  26.526  1.00 19.34           C  
ATOM    926  CE2 TYR A 436      22.592  44.684  24.736  1.00 19.52           C  
ATOM    927  CZ  TYR A 436      22.345  45.963  25.176  1.00 19.38           C  
ATOM    928  OH  TYR A 436      22.251  46.975  24.261  1.00 19.91           O  
ATOM    929  N   ASN A 437      20.709  40.255  29.731  1.00 21.54           N  
ATOM    930  CA  ASN A 437      20.697  38.878  30.250  1.00 21.77           C  
ATOM    931  C   ASN A 437      20.075  37.803  29.338  1.00 21.70           C  
ATOM    932  O   ASN A 437      20.358  36.611  29.505  1.00 21.92           O  
ATOM    933  CB  ASN A 437      19.976  38.823  31.608  1.00 21.86           C  
ATOM    934  CG  ASN A 437      20.736  39.542  32.713  1.00 22.26           C  
ATOM    935  OD1 ASN A 437      21.933  39.355  32.888  1.00 22.71           O  
ATOM    936  ND2 ASN A 437      20.031  40.364  33.470  1.00 24.87           N  
ATOM    937  N   TYR A 438      19.216  38.206  28.413  1.00 21.55           N  
ATOM    938  CA  TYR A 438      18.537  37.250  27.533  1.00 21.44           C  
ATOM    939  C   TYR A 438      19.274  37.131  26.206  1.00 21.27           C  
ATOM    940  O   TYR A 438      19.781  38.114  25.688  1.00 21.15           O  
ATOM    941  CB  TYR A 438      17.092  37.669  27.272  1.00 21.08           C  
ATOM    942  CG  TYR A 438      16.185  37.599  28.467  1.00 20.66           C  
ATOM    943  CD1 TYR A 438      15.785  38.757  29.130  1.00 19.47           C  
ATOM    944  CD2 TYR A 438      15.689  36.376  28.922  1.00 20.43           C  
ATOM    945  CE1 TYR A 438      14.933  38.698  30.226  1.00 19.81           C  
ATOM    946  CE2 TYR A 438      14.835  36.315  30.025  1.00 19.99           C  
ATOM    947  CZ  TYR A 438      14.457  37.478  30.666  1.00 19.38           C  
ATOM    948  OH  TYR A 438      13.623  37.424  31.759  1.00 19.74           O  
ATOM    949  N   LYS A 439      19.316  35.918  25.669  1.00 21.52           N  
ATOM    950  CA  LYS A 439      20.125  35.596  24.492  1.00 21.81           C  
ATOM    951  C   LYS A 439      19.312  34.748  23.518  1.00 21.87           C  
ATOM    952  O   LYS A 439      18.308  34.139  23.892  1.00 22.22           O  
ATOM    953  CB  LYS A 439      21.392  34.795  24.871  1.00 22.07           C  
ATOM    954  CG  LYS A 439      22.448  35.505  25.758  1.00 22.52           C  
ATOM    955  CD  LYS A 439      23.576  34.526  26.091  1.00 23.07           C  
ATOM    956  CE  LYS A 439      24.854  35.181  26.621  1.00 24.85           C  
ATOM    957  NZ  LYS A 439      25.774  35.748  25.569  1.00 26.66           N  
ATOM    958  N   TYR A 440      19.787  34.723  22.275  1.00 21.57           N  
ATOM    959  CA  TYR A 440      19.336  33.810  21.247  1.00 20.90           C  
ATOM    960  C   TYR A 440      20.560  33.361  20.438  1.00 20.40           C  
ATOM    961  O   TYR A 440      21.605  33.984  20.522  1.00 20.45           O  
ATOM    962  CB  TYR A 440      18.303  34.495  20.348  1.00 20.84           C  
ATOM    963  CG  TYR A 440      18.818  35.698  19.576  1.00 20.58           C  
ATOM    964  CD1 TYR A 440      19.034  35.619  18.207  1.00 20.84           C  
ATOM    965  CD2 TYR A 440      19.077  36.910  20.215  1.00 20.12           C  
ATOM    966  CE1 TYR A 440      19.484  36.688  17.499  1.00 21.63           C  
ATOM    967  CE2 TYR A 440      19.536  37.989  19.524  1.00 20.55           C  
ATOM    968  CZ  TYR A 440      19.732  37.878  18.150  1.00 22.35           C  
ATOM    969  OH  TYR A 440      20.191  38.937  17.422  1.00 21.22           O  
ATOM    970  N   ARG A 441      20.420  32.265  19.693  1.00 20.01           N  
ATOM    971  CA  ARG A 441      21.418  31.782  18.723  1.00 19.66           C  
ATOM    972  C   ARG A 441      21.067  32.287  17.326  1.00 19.23           C  
ATOM    973  O   ARG A 441      19.899  32.311  16.968  1.00 18.42           O  
ATOM    974  CB  ARG A 441      21.423  30.253  18.705  1.00 19.60           C  
ATOM    975  CG  ARG A 441      22.438  29.602  17.756  1.00 19.87           C  
ATOM    976  CD  ARG A 441      22.362  28.079  17.786  1.00 19.50           C  
ATOM    977  NE  ARG A 441      22.322  27.601  19.167  1.00 20.28           N  
ATOM    978  CZ  ARG A 441      23.363  27.553  19.995  1.00 18.34           C  
ATOM    979  NH1 ARG A 441      24.578  27.898  19.599  1.00 18.03           N  
ATOM    980  NH2 ARG A 441      23.173  27.144  21.237  1.00 18.95           N  
ATOM    981  N   TYR A 442      22.076  32.708  16.557  1.00 19.11           N  
ATOM    982  CA  TYR A 442      21.867  33.244  15.198  1.00 18.88           C  
ATOM    983  C   TYR A 442      22.561  32.419  14.141  1.00 18.63           C  
ATOM    984  O   TYR A 442      22.247  32.552  12.967  1.00 18.23           O  
ATOM    985  CB  TYR A 442      22.291  34.729  15.081  1.00 19.03           C  
ATOM    986  CG  TYR A 442      23.796  34.985  15.108  1.00 19.38           C  
ATOM    987  CD1 TYR A 442      24.507  35.273  13.940  1.00 17.91           C  
ATOM    988  CD2 TYR A 442      24.505  34.930  16.305  1.00 18.95           C  
ATOM    989  CE1 TYR A 442      25.890  35.504  13.978  1.00 18.15           C  
ATOM    990  CE2 TYR A 442      25.860  35.156  16.351  1.00 18.84           C  
ATOM    991  CZ  TYR A 442      26.554  35.440  15.189  1.00 18.91           C  
ATOM    992  OH  TYR A 442      27.909  35.649  15.279  1.00 19.40           O  
ATOM    993  N   LEU A 443      23.493  31.557  14.554  1.00 19.17           N  
ATOM    994  CA  LEU A 443      24.195  30.654  13.630  1.00 19.25           C  
ATOM    995  C   LEU A 443      24.084  29.210  14.105  1.00 19.15           C  
ATOM    996  O   LEU A 443      24.244  28.937  15.295  1.00 18.95           O  
ATOM    997  CB  LEU A 443      25.681  31.023  13.531  1.00 19.07           C  
ATOM    998  CG  LEU A 443      26.069  32.308  12.806  1.00 19.08           C  
ATOM    999  CD1 LEU A 443      27.543  32.584  13.085  1.00 17.83           C  
ATOM   1000  CD2 LEU A 443      25.766  32.272  11.289  1.00 17.35           C  
ATOM   1001  N   ARG A 444      23.839  28.299  13.165  1.00 19.11           N  
ATOM   1002  CA  ARG A 444      23.844  26.863  13.444  1.00 19.41           C  
ATOM   1003  C   ARG A 444      24.012  26.085  12.153  1.00 19.77           C  
ATOM   1004  O   ARG A 444      23.634  26.570  11.081  1.00 19.86           O  
ATOM   1005  CB  ARG A 444      22.551  26.438  14.129  1.00 19.37           C  
ATOM   1006  CG  ARG A 444      22.646  25.122  14.878  1.00 19.12           C  
ATOM   1007  CD  ARG A 444      21.358  24.858  15.644  1.00 19.79           C  
ATOM   1008  NE  ARG A 444      21.367  23.574  16.345  1.00 19.60           N  
ATOM   1009  CZ  ARG A 444      21.148  22.397  15.768  1.00 19.88           C  
ATOM   1010  NH1 ARG A 444      20.887  22.307  14.467  1.00 20.35           N  
ATOM   1011  NH2 ARG A 444      21.184  21.296  16.505  1.00 20.68           N  
ATOM   1012  N   HIS A 445      24.607  24.895  12.248  1.00 19.98           N  
ATOM   1013  CA  HIS A 445      24.713  24.001  11.096  1.00 20.24           C  
ATOM   1014  C   HIS A 445      23.456  23.162  11.022  1.00 20.39           C  
ATOM   1015  O   HIS A 445      23.366  22.090  11.629  1.00 20.31           O  
ATOM   1016  CB  HIS A 445      25.963  23.118  11.169  1.00 20.48           C  
ATOM   1017  CG  HIS A 445      27.209  23.826  10.749  1.00 21.06           C  
ATOM   1018  ND1 HIS A 445      27.420  24.243   9.451  1.00 21.97           N  
ATOM   1019  CD2 HIS A 445      28.296  24.218  11.454  1.00 21.44           C  
ATOM   1020  CE1 HIS A 445      28.588  24.853   9.374  1.00 21.81           C  
ATOM   1021  NE2 HIS A 445      29.143  24.846  10.573  1.00 22.63           N  
ATOM   1022  N   GLY A 446      22.477  23.683  10.290  1.00 20.48           N  
ATOM   1023  CA  GLY A 446      21.189  23.032  10.138  1.00 20.31           C  
ATOM   1024  C   GLY A 446      20.157  23.638  11.057  1.00 20.21           C  
ATOM   1025  O   GLY A 446      20.476  24.198  12.112  1.00 20.17           O  
ATOM   1026  N   LYS A 447      18.904  23.515  10.646  1.00 20.30           N  
ATOM   1027  CA  LYS A 447      17.781  23.993  11.435  1.00 20.20           C  
ATOM   1028  C   LYS A 447      17.424  22.972  12.509  1.00 19.89           C  
ATOM   1029  O   LYS A 447      17.659  21.765  12.338  1.00 20.01           O  
ATOM   1030  CB  LYS A 447      16.586  24.245  10.529  1.00 20.41           C  
ATOM   1031  CG  LYS A 447      16.849  25.262   9.411  1.00 21.12           C  
ATOM   1032  CD  LYS A 447      15.620  25.403   8.532  1.00 21.16           C  
ATOM   1033  CE  LYS A 447      15.865  26.330   7.351  1.00 21.70           C  
ATOM   1034  NZ  LYS A 447      14.605  26.465   6.561  1.00 22.52           N  
ATOM   1035  N   LEU A 448      16.872  23.457  13.621  1.00 19.38           N  
ATOM   1036  CA  LEU A 448      16.406  22.568  14.681  1.00 19.05           C  
ATOM   1037  C   LEU A 448      15.187  21.768  14.206  1.00 18.95           C  
ATOM   1038  O   LEU A 448      14.383  22.250  13.390  1.00 18.99           O  
ATOM   1039  CB  LEU A 448      16.013  23.344  15.943  1.00 19.00           C  
ATOM   1040  CG  LEU A 448      17.023  24.180  16.721  1.00 18.96           C  
ATOM   1041  CD1 LEU A 448      16.345  24.726  17.973  1.00 19.72           C  
ATOM   1042  CD2 LEU A 448      18.255  23.406  17.094  1.00 18.53           C  
ATOM   1043  N   ARG A 449      15.057  20.549  14.723  1.00 18.39           N  
ATOM   1044  CA  ARG A 449      13.813  19.801  14.614  0.50 17.83           C  
ATOM   1045  C   ARG A 449      12.844  20.388  15.642  1.00 17.90           C  
ATOM   1046  O   ARG A 449      13.285  21.030  16.599  1.00 17.97           O  
ATOM   1047  CB  ARG A 449      14.049  18.319  14.902  0.50 17.66           C  
ATOM   1048  CG  ARG A 449      14.981  17.633  13.908  0.50 17.04           C  
ATOM   1049  CD  ARG A 449      15.121  16.144  14.205  0.50 16.45           C  
ATOM   1050  NE  ARG A 449      15.596  15.910  15.566  0.50 14.76           N  
ATOM   1051  CZ  ARG A 449      16.869  15.943  15.948  0.50 14.27           C  
ATOM   1052  NH1 ARG A 449      17.841  16.182  15.074  0.50 14.54           N  
ATOM   1053  NH2 ARG A 449      17.178  15.730  17.219  0.50 14.24           N  
ATOM   1054  N   PRO A 450      11.522  20.186  15.448  1.00 17.45           N  
ATOM   1055  CA  PRO A 450      10.567  20.615  16.452  1.00 17.36           C  
ATOM   1056  C   PRO A 450      10.910  20.130  17.858  1.00 17.31           C  
ATOM   1057  O   PRO A 450      11.180  18.951  18.057  1.00 17.95           O  
ATOM   1058  CB  PRO A 450       9.264  19.985  15.974  1.00 17.35           C  
ATOM   1059  CG  PRO A 450       9.415  19.947  14.507  1.00 17.38           C  
ATOM   1060  CD  PRO A 450      10.848  19.586  14.287  1.00 17.17           C  
ATOM   1061  N   PHE A 451      10.922  21.062  18.801  1.00 17.20           N  
ATOM   1062  CA  PHE A 451      11.145  20.819  20.220  1.00 17.38           C  
ATOM   1063  C   PHE A 451      12.587  20.405  20.560  1.00 17.72           C  
ATOM   1064  O   PHE A 451      12.886  20.033  21.700  1.00 17.05           O  
ATOM   1065  CB  PHE A 451      10.101  19.846  20.786  1.00 16.99           C  
ATOM   1066  CG  PHE A 451       8.668  20.317  20.609  1.00 16.53           C  
ATOM   1067  CD1 PHE A 451       7.730  19.519  19.961  1.00 16.07           C  
ATOM   1068  CD2 PHE A 451       8.269  21.574  21.070  1.00 15.94           C  
ATOM   1069  CE1 PHE A 451       6.406  19.956  19.798  1.00 16.36           C  
ATOM   1070  CE2 PHE A 451       6.956  22.018  20.906  1.00 15.12           C  
ATOM   1071  CZ  PHE A 451       6.025  21.211  20.276  1.00 15.53           C  
ATOM   1072  N   GLU A 452      13.478  20.516  19.572  1.00 18.08           N  
ATOM   1073  CA  GLU A 452      14.897  20.318  19.782  1.00 18.44           C  
ATOM   1074  C   GLU A 452      15.465  21.565  20.460  1.00 18.67           C  
ATOM   1075  O   GLU A 452      14.936  22.663  20.331  1.00 19.14           O  
ATOM   1076  CB  GLU A 452      15.608  20.047  18.449  1.00 18.39           C  
ATOM   1077  CG  GLU A 452      17.076  19.635  18.581  1.00 18.66           C  
ATOM   1078  CD  GLU A 452      17.766  19.406  17.242  1.00 19.29           C  
ATOM   1079  OE1 GLU A 452      17.147  19.628  16.178  1.00 19.95           O  
ATOM   1080  OE2 GLU A 452      18.950  19.008  17.257  1.00 22.69           O  
ATOM   1081  N   ARG A 453      16.551  21.376  21.186  1.00 19.50           N  
ATOM   1082  CA  ARG A 453      17.145  22.413  22.008  1.00 19.85           C  
ATOM   1083  C   ARG A 453      18.659  22.302  21.877  1.00 20.16           C  
ATOM   1084  O   ARG A 453      19.224  21.207  21.930  1.00 20.25           O  
ATOM   1085  CB  ARG A 453      16.718  22.210  23.461  1.00 19.68           C  
ATOM   1086  CG  ARG A 453      17.070  23.333  24.419  1.00 19.83           C  
ATOM   1087  CD  ARG A 453      17.409  22.740  25.752  1.00 21.86           C  
ATOM   1088  NE  ARG A 453      17.334  23.685  26.857  1.00 23.93           N  
ATOM   1089  CZ  ARG A 453      17.831  23.442  28.068  1.00 25.60           C  
ATOM   1090  NH1 ARG A 453      18.453  22.290  28.319  1.00 26.64           N  
ATOM   1091  NH2 ARG A 453      17.718  24.348  29.034  1.00 25.95           N  
ATOM   1092  N   ASP A 454      19.309  23.440  21.690  1.00 20.48           N  
ATOM   1093  CA  ASP A 454      20.758  23.503  21.570  1.00 20.37           C  
ATOM   1094  C   ASP A 454      21.246  24.555  22.567  1.00 20.37           C  
ATOM   1095  O   ASP A 454      20.970  25.740  22.402  1.00 20.77           O  
ATOM   1096  CB  ASP A 454      21.119  23.880  20.124  1.00 20.29           C  
ATOM   1097  CG  ASP A 454      22.602  23.752  19.823  1.00 20.72           C  
ATOM   1098  OD1 ASP A 454      22.964  23.924  18.635  1.00 19.78           O  
ATOM   1099  OD2 ASP A 454      23.407  23.503  20.757  1.00 21.23           O  
ATOM   1100  N   ILE A 455      21.934  24.125  23.618  1.00 20.29           N  
ATOM   1101  CA  ILE A 455      22.503  25.064  24.596  1.00 20.18           C  
ATOM   1102  C   ILE A 455      24.049  25.086  24.532  1.00 20.27           C  
ATOM   1103  O   ILE A 455      24.725  25.407  25.519  1.00 20.43           O  
ATOM   1104  CB  ILE A 455      21.984  24.762  26.032  1.00 20.13           C  
ATOM   1105  CG1 ILE A 455      22.447  23.386  26.517  1.00 20.14           C  
ATOM   1106  CG2 ILE A 455      20.463  24.837  26.057  1.00 20.36           C  
ATOM   1107  CD1 ILE A 455      22.420  23.215  28.032  1.00 19.80           C  
ATOM   1108  N   SER A 456      24.587  24.760  23.356  1.00 20.07           N  
ATOM   1109  CA  SER A 456      26.020  24.749  23.115  1.00 20.06           C  
ATOM   1110  C   SER A 456      26.521  26.147  22.775  1.00 20.26           C  
ATOM   1111  O   SER A 456      25.766  26.990  22.299  1.00 20.65           O  
ATOM   1112  CB  SER A 456      26.370  23.782  21.983  1.00 20.00           C  
ATOM   1113  OG  SER A 456      25.917  24.261  20.732  1.00 19.85           O  
ATOM   1114  N   ASN A 457      27.796  26.382  23.050  1.00 20.10           N  
ATOM   1115  CA  ASN A 457      28.452  27.638  22.746  1.00 20.27           C  
ATOM   1116  C   ASN A 457      29.834  27.338  22.159  1.00 20.24           C  
ATOM   1117  O   ASN A 457      30.848  27.400  22.841  1.00 19.91           O  
ATOM   1118  CB  ASN A 457      28.563  28.499  24.005  1.00 20.32           C  
ATOM   1119  CG  ASN A 457      28.908  29.929  23.699  1.00 19.99           C  
ATOM   1120  OD1 ASN A 457      28.728  30.397  22.573  1.00 19.80           O  
ATOM   1121  ND2 ASN A 457      29.400  30.644  24.705  1.00 19.70           N  
ATOM   1122  N   VAL A 458      29.824  26.989  20.878  1.00 20.51           N  
ATOM   1123  CA  VAL A 458      30.983  26.502  20.148  1.00 20.46           C  
ATOM   1124  C   VAL A 458      31.155  27.457  18.966  1.00 20.59           C  
ATOM   1125  O   VAL A 458      30.169  27.841  18.336  1.00 20.53           O  
ATOM   1126  CB  VAL A 458      30.729  25.049  19.651  1.00 20.39           C  
ATOM   1127  CG1 VAL A 458      31.838  24.559  18.741  1.00 20.85           C  
ATOM   1128  CG2 VAL A 458      30.547  24.100  20.827  1.00 20.05           C  
ATOM   1129  N   PRO A 459      32.393  27.876  18.672  1.00 20.69           N  
ATOM   1130  CA  PRO A 459      32.558  28.794  17.544  1.00 20.61           C  
ATOM   1131  C   PRO A 459      32.088  28.205  16.212  1.00 20.63           C  
ATOM   1132  O   PRO A 459      32.321  27.036  15.929  1.00 20.72           O  
ATOM   1133  CB  PRO A 459      34.058  29.059  17.514  1.00 20.66           C  
ATOM   1134  CG  PRO A 459      34.536  28.720  18.875  1.00 21.05           C  
ATOM   1135  CD  PRO A 459      33.673  27.588  19.334  1.00 20.71           C  
ATOM   1136  N   PHE A 460      31.416  29.032  15.420  1.00 20.44           N  
ATOM   1137  CA  PHE A 460      30.808  28.611  14.176  1.00 20.32           C  
ATOM   1138  C   PHE A 460      31.637  29.123  13.017  1.00 20.27           C  
ATOM   1139  O   PHE A 460      32.108  30.257  13.036  1.00 20.38           O  
ATOM   1140  CB  PHE A 460      29.390  29.188  14.084  1.00 19.85           C  
ATOM   1141  CG  PHE A 460      28.692  28.877  12.796  1.00 19.67           C  
ATOM   1142  CD1 PHE A 460      27.796  27.834  12.720  1.00 18.81           C  
ATOM   1143  CD2 PHE A 460      28.941  29.628  11.650  1.00 19.59           C  
ATOM   1144  CE1 PHE A 460      27.153  27.542  11.523  1.00 19.63           C  
ATOM   1145  CE2 PHE A 460      28.299  29.337  10.450  1.00 19.54           C  
ATOM   1146  CZ  PHE A 460      27.404  28.296  10.390  1.00 19.12           C  
ATOM   1147  N   SER A 461      31.801  28.287  12.004  1.00 20.40           N  
ATOM   1148  CA  SER A 461      32.363  28.717  10.736  1.00 20.89           C  
ATOM   1149  C   SER A 461      31.623  28.026   9.587  1.00 21.01           C  
ATOM   1150  O   SER A 461      31.337  26.841   9.681  1.00 20.94           O  
ATOM   1151  CB  SER A 461      33.837  28.369  10.695  1.00 20.83           C  
ATOM   1152  OG  SER A 461      34.004  27.021  11.063  1.00 21.84           O  
ATOM   1153  N   PRO A 462      31.306  28.768   8.506  1.00 21.51           N  
ATOM   1154  CA  PRO A 462      30.569  28.254   7.348  1.00 21.65           C  
ATOM   1155  C   PRO A 462      31.008  26.891   6.857  1.00 21.76           C  
ATOM   1156  O   PRO A 462      30.162  26.044   6.566  1.00 21.69           O  
ATOM   1157  CB  PRO A 462      30.851  29.303   6.270  1.00 21.75           C  
ATOM   1158  CG  PRO A 462      30.960  30.561   7.030  1.00 21.88           C  
ATOM   1159  CD  PRO A 462      31.620  30.201   8.339  1.00 21.53           C  
ATOM   1160  N   ASP A 463      32.320  26.693   6.762  1.00 22.19           N  
ATOM   1161  CA  ASP A 463      32.890  25.438   6.257  1.00 22.18           C  
ATOM   1162  C   ASP A 463      33.112  24.391   7.359  1.00 22.26           C  
ATOM   1163  O   ASP A 463      33.592  23.285   7.079  1.00 21.95           O  
ATOM   1164  CB  ASP A 463      34.184  25.705   5.477  1.00 22.33           C  
ATOM   1165  CG  ASP A 463      35.317  26.214   6.353  1.00 23.22           C  
ATOM   1166  OD1 ASP A 463      35.053  26.698   7.475  1.00 24.67           O  
ATOM   1167  OD2 ASP A 463      36.484  26.135   5.907  1.00 24.30           O  
ATOM   1168  N   GLY A 464      32.766  24.745   8.600  1.00 22.18           N  
ATOM   1169  CA  GLY A 464      32.756  23.802   9.717  1.00 22.48           C  
ATOM   1170  C   GLY A 464      34.117  23.369  10.240  1.00 22.68           C  
ATOM   1171  O   GLY A 464      34.213  22.406  11.012  1.00 22.57           O  
ATOM   1172  N   LYS A 465      35.168  24.070   9.822  1.00 22.80           N  
ATOM   1173  CA  LYS A 465      36.517  23.808  10.309  1.00 22.87           C  
ATOM   1174  C   LYS A 465      36.708  24.559  11.632  1.00 22.79           C  
ATOM   1175  O   LYS A 465      36.170  25.658  11.801  1.00 22.46           O  
ATOM   1176  CB  LYS A 465      37.560  24.229   9.264  1.00 22.86           C  
ATOM   1177  CG  LYS A 465      37.417  23.490   7.923  1.00 23.33           C  
ATOM   1178  CD  LYS A 465      38.738  23.364   7.154  1.00 23.57           C  
ATOM   1179  CE  LYS A 465      39.247  24.715   6.635  1.00 24.44           C  
ATOM   1180  NZ  LYS A 465      40.696  24.677   6.264  1.00 24.14           N  
ATOM   1181  N   PRO A 466      37.437  23.956  12.594  1.00 22.86           N  
ATOM   1182  CA  PRO A 466      37.610  24.630  13.886  1.00 22.85           C  
ATOM   1183  C   PRO A 466      38.395  25.945  13.787  1.00 22.81           C  
ATOM   1184  O   PRO A 466      39.273  26.094  12.934  1.00 23.03           O  
ATOM   1185  CB  PRO A 466      38.390  23.606  14.727  1.00 22.87           C  
ATOM   1186  CG  PRO A 466      38.219  22.302  14.030  1.00 22.96           C  
ATOM   1187  CD  PRO A 466      38.118  22.648  12.575  1.00 23.04           C  
ATOM   1188  N   CYS A 467      38.068  26.880  14.667  1.00 22.45           N  
ATOM   1189  CA  CYS A 467      38.663  28.202  14.643  1.00 22.20           C  
ATOM   1190  C   CYS A 467      38.381  28.938  15.962  1.00 21.77           C  
ATOM   1191  O   CYS A 467      37.457  28.577  16.699  1.00 21.53           O  
ATOM   1192  CB  CYS A 467      38.086  28.989  13.467  1.00 22.50           C  
ATOM   1193  SG  CYS A 467      36.267  29.136  13.534  1.00 22.96           S  
ATOM   1194  N   THR A 468      39.179  29.965  16.251  1.00 21.14           N  
ATOM   1195  CA  THR A 468      38.963  30.811  17.430  1.00 20.95           C  
ATOM   1196  C   THR A 468      38.665  32.255  16.999  1.00 20.61           C  
ATOM   1197  O   THR A 468      39.471  32.872  16.300  1.00 20.15           O  
ATOM   1198  CB  THR A 468      40.184  30.775  18.371  1.00 20.78           C  
ATOM   1199  OG1 THR A 468      40.482  29.412  18.695  1.00 21.28           O  
ATOM   1200  CG2 THR A 468      39.914  31.547  19.659  1.00 20.42           C  
ATOM   1201  N   PRO A 469      37.477  32.779  17.358  1.00 20.39           N  
ATOM   1202  CA  PRO A 469      37.253  34.218  17.165  1.00 20.29           C  
ATOM   1203  C   PRO A 469      38.217  35.109  17.992  1.00 19.75           C  
ATOM   1204  O   PRO A 469      38.650  34.724  19.070  1.00 20.18           O  
ATOM   1205  CB  PRO A 469      35.792  34.420  17.604  1.00 20.03           C  
ATOM   1206  CG  PRO A 469      35.166  33.065  17.535  1.00 20.46           C  
ATOM   1207  CD  PRO A 469      36.273  32.100  17.876  1.00 20.78           C  
ATOM   1208  N   PRO A 470      38.558  36.295  17.485  1.00 19.14           N  
ATOM   1209  CA  PRO A 470      38.099  36.830  16.223  1.00 18.85           C  
ATOM   1210  C   PRO A 470      38.950  36.304  15.063  1.00 18.57           C  
ATOM   1211  O   PRO A 470      40.177  36.202  15.179  1.00 18.56           O  
ATOM   1212  CB  PRO A 470      38.246  38.341  16.418  1.00 18.88           C  
ATOM   1213  CG  PRO A 470      39.388  38.498  17.346  1.00 19.09           C  
ATOM   1214  CD  PRO A 470      39.473  37.221  18.170  1.00 19.42           C  
ATOM   1215  N   ALA A 471      38.290  35.935  13.971  1.00 18.31           N  
ATOM   1216  CA  ALA A 471      38.979  35.455  12.774  1.00 18.03           C  
ATOM   1217  C   ALA A 471      38.044  35.468  11.566  1.00 17.73           C  
ATOM   1218  O   ALA A 471      36.828  35.383  11.717  1.00 17.47           O  
ATOM   1219  CB  ALA A 471      39.528  34.060  13.006  1.00 17.87           C  
ATOM   1220  N   LEU A 472      38.622  35.581  10.373  1.00 17.80           N  
ATOM   1221  CA  LEU A 472      37.864  35.524   9.125  1.00 18.04           C  
ATOM   1222  C   LEU A 472      36.922  34.320   9.147  1.00 18.41           C  
ATOM   1223  O   LEU A 472      37.356  33.204   9.420  1.00 18.84           O  
ATOM   1224  CB  LEU A 472      38.818  35.429   7.925  1.00 17.71           C  
ATOM   1225  CG  LEU A 472      38.184  35.409   6.531  1.00 17.79           C  
ATOM   1226  CD1 LEU A 472      37.482  36.726   6.256  1.00 18.13           C  
ATOM   1227  CD2 LEU A 472      39.210  35.109   5.443  1.00 17.82           C  
ATOM   1228  N   ASN A 473      35.633  34.554   8.886  1.00 18.75           N  
ATOM   1229  CA  ASN A 473      34.631  33.477   8.802  1.00 18.97           C  
ATOM   1230  C   ASN A 473      34.531  32.587  10.047  1.00 19.14           C  
ATOM   1231  O   ASN A 473      34.248  31.406   9.931  1.00 19.56           O  
ATOM   1232  CB  ASN A 473      34.899  32.585   7.580  1.00 19.01           C  
ATOM   1233  CG  ASN A 473      34.999  33.370   6.277  1.00 19.53           C  
ATOM   1234  OD1 ASN A 473      34.340  34.399   6.095  1.00 20.74           O  
ATOM   1235  ND2 ASN A 473      35.817  32.874   5.360  1.00 17.72           N  
ATOM   1236  N   CYS A 474      34.781  33.153  11.225  1.00 19.74           N  
ATOM   1237  CA  CYS A 474      34.679  32.429  12.488  1.00 19.47           C  
ATOM   1238  C   CYS A 474      33.861  33.287  13.408  1.00 19.35           C  
ATOM   1239  O   CYS A 474      34.161  34.452  13.576  1.00 20.17           O  
ATOM   1240  CB  CYS A 474      36.049  32.165  13.121  1.00 19.96           C  
ATOM   1241  SG  CYS A 474      35.992  30.928  14.479  1.00 21.85           S  
ATOM   1242  N   TYR A 475      32.822  32.708  14.002  1.00 19.33           N  
ATOM   1243  CA  TYR A 475      31.816  33.463  14.737  1.00 18.83           C  
ATOM   1244  C   TYR A 475      31.429  32.751  16.027  1.00 18.49           C  
ATOM   1245  O   TYR A 475      31.389  31.518  16.074  1.00 18.42           O  
ATOM   1246  CB  TYR A 475      30.554  33.608  13.880  1.00 18.97           C  
ATOM   1247  CG  TYR A 475      30.792  34.031  12.451  1.00 18.70           C  
ATOM   1248  CD1 TYR A 475      30.490  33.186  11.403  1.00 19.02           C  
ATOM   1249  CD2 TYR A 475      31.311  35.277  12.149  1.00 19.49           C  
ATOM   1250  CE1 TYR A 475      30.701  33.565  10.094  1.00 19.19           C  
ATOM   1251  CE2 TYR A 475      31.534  35.665  10.830  1.00 19.62           C  
ATOM   1252  CZ  TYR A 475      31.221  34.802   9.811  1.00 18.90           C  
ATOM   1253  OH  TYR A 475      31.430  35.168   8.505  1.00 18.29           O  
ATOM   1254  N   TRP A 476      31.139  33.527  17.064  1.00 17.80           N  
ATOM   1255  CA  TRP A 476      30.440  33.002  18.223  1.00 17.84           C  
ATOM   1256  C   TRP A 476      28.961  33.029  17.893  1.00 17.60           C  
ATOM   1257  O   TRP A 476      28.465  34.040  17.383  1.00 17.31           O  
ATOM   1258  CB  TRP A 476      30.725  33.818  19.480  1.00 17.55           C  
ATOM   1259  CG  TRP A 476      32.088  33.582  20.034  1.00 17.92           C  
ATOM   1260  CD1 TRP A 476      33.132  34.457  20.021  1.00 17.36           C  
ATOM   1261  CD2 TRP A 476      32.573  32.385  20.673  1.00 17.48           C  
ATOM   1262  NE1 TRP A 476      34.229  33.889  20.613  1.00 17.34           N  
ATOM   1263  CE2 TRP A 476      33.922  32.620  21.021  1.00 17.05           C  
ATOM   1264  CE3 TRP A 476      31.996  31.143  20.988  1.00 17.00           C  
ATOM   1265  CZ2 TRP A 476      34.710  31.662  21.671  1.00 17.44           C  
ATOM   1266  CZ3 TRP A 476      32.771  30.186  21.628  1.00 17.34           C  
ATOM   1267  CH2 TRP A 476      34.120  30.449  21.965  1.00 18.36           C  
ATOM   1268  N   PRO A 477      28.248  31.918  18.164  1.00 17.69           N  
ATOM   1269  CA  PRO A 477      26.878  31.746  17.664  1.00 17.80           C  
ATOM   1270  C   PRO A 477      25.762  32.407  18.508  1.00 17.93           C  
ATOM   1271  O   PRO A 477      24.619  32.396  18.101  1.00 18.38           O  
ATOM   1272  CB  PRO A 477      26.710  30.229  17.691  1.00 17.33           C  
ATOM   1273  CG  PRO A 477      27.491  29.822  18.876  1.00 17.28           C  
ATOM   1274  CD  PRO A 477      28.679  30.744  18.949  1.00 17.30           C  
ATOM   1275  N   LEU A 478      26.083  32.951  19.673  1.00 18.13           N  
ATOM   1276  CA  LEU A 478      25.061  33.544  20.531  1.00 18.36           C  
ATOM   1277  C   LEU A 478      25.131  35.075  20.506  1.00 18.45           C  
ATOM   1278  O   LEU A 478      26.216  35.646  20.510  1.00 19.00           O  
ATOM   1279  CB  LEU A 478      25.198  33.002  21.966  1.00 18.05           C  
ATOM   1280  CG  LEU A 478      24.987  31.493  22.108  1.00 16.40           C  
ATOM   1281  CD1 LEU A 478      25.039  31.074  23.552  1.00 14.99           C  
ATOM   1282  CD2 LEU A 478      23.678  31.091  21.475  1.00 15.85           C  
ATOM   1283  N   ASN A 479      23.966  35.717  20.441  1.00 18.81           N  
ATOM   1284  CA  ASN A 479      23.829  37.179  20.603  1.00 18.90           C  
ATOM   1285  C   ASN A 479      23.002  37.465  21.843  1.00 19.13           C  
ATOM   1286  O   ASN A 479      22.358  36.560  22.385  1.00 19.35           O  
ATOM   1287  CB  ASN A 479      23.097  37.820  19.418  1.00 18.53           C  
ATOM   1288  CG  ASN A 479      23.906  37.844  18.141  1.00 18.52           C  
ATOM   1289  OD1 ASN A 479      25.125  37.684  18.146  1.00 19.27           O  
ATOM   1290  ND2 ASN A 479      23.214  38.074  17.021  1.00 18.07           N  
ATOM   1291  N   ASP A 480      22.998  38.729  22.268  1.00 19.60           N  
ATOM   1292  CA  ASP A 480      22.088  39.208  23.312  1.00 19.46           C  
ATOM   1293  C   ASP A 480      20.920  39.950  22.706  1.00 19.55           C  
ATOM   1294  O   ASP A 480      21.084  40.724  21.762  1.00 18.81           O  
ATOM   1295  CB  ASP A 480      22.774  40.214  24.229  1.00 19.43           C  
ATOM   1296  CG  ASP A 480      23.924  39.633  24.978  1.00 20.83           C  
ATOM   1297  OD1 ASP A 480      24.666  40.428  25.583  1.00 23.06           O  
ATOM   1298  OD2 ASP A 480      24.100  38.397  24.962  1.00 24.12           O  
ATOM   1299  N   TYR A 481      19.740  39.738  23.273  1.00 19.44           N  
ATOM   1300  CA  TYR A 481      18.703  40.739  23.165  1.00 19.31           C  
ATOM   1301  C   TYR A 481      19.139  41.926  24.026  1.00 18.91           C  
ATOM   1302  O   TYR A 481      19.655  41.737  25.114  1.00 18.69           O  
ATOM   1303  CB  TYR A 481      17.368  40.207  23.670  1.00 19.86           C  
ATOM   1304  CG  TYR A 481      16.630  39.297  22.716  1.00 20.00           C  
ATOM   1305  CD1 TYR A 481      16.180  38.057  23.129  1.00 20.25           C  
ATOM   1306  CD2 TYR A 481      16.366  39.688  21.408  1.00 20.75           C  
ATOM   1307  CE1 TYR A 481      15.493  37.220  22.270  1.00 20.36           C  
ATOM   1308  CE2 TYR A 481      15.675  38.856  20.534  1.00 20.76           C  
ATOM   1309  CZ  TYR A 481      15.234  37.623  20.975  1.00 20.82           C  
ATOM   1310  OH  TYR A 481      14.534  36.789  20.127  1.00 20.26           O  
ATOM   1311  N   GLY A 482      18.952  43.138  23.514  1.00 18.74           N  
ATOM   1312  CA  GLY A 482      19.091  44.360  24.300  1.00 18.68           C  
ATOM   1313  C   GLY A 482      17.724  44.975  24.528  1.00 18.53           C  
ATOM   1314  O   GLY A 482      17.106  45.465  23.600  1.00 18.97           O  
ATOM   1315  N   PHE A 483      17.236  44.928  25.764  1.00 18.50           N  
ATOM   1316  CA  PHE A 483      15.867  45.355  26.068  1.00 18.27           C  
ATOM   1317  C   PHE A 483      15.846  46.665  26.834  1.00 18.28           C  
ATOM   1318  O   PHE A 483      16.258  46.707  27.993  1.00 18.15           O  
ATOM   1319  CB  PHE A 483      15.149  44.281  26.884  1.00 17.91           C  
ATOM   1320  CG  PHE A 483      14.814  43.051  26.103  1.00 17.31           C  
ATOM   1321  CD1 PHE A 483      15.076  41.806  26.617  1.00 17.02           C  
ATOM   1322  CD2 PHE A 483      14.218  43.139  24.851  1.00 17.27           C  
ATOM   1323  CE1 PHE A 483      14.747  40.674  25.894  1.00 18.40           C  
ATOM   1324  CE2 PHE A 483      13.896  42.007  24.138  1.00 17.24           C  
ATOM   1325  CZ  PHE A 483      14.158  40.779  24.663  1.00 16.67           C  
ATOM   1326  N   TYR A 484      15.355  47.717  26.174  1.00 18.20           N  
ATOM   1327  CA  TYR A 484      15.294  49.072  26.730  1.00 18.13           C  
ATOM   1328  C   TYR A 484      13.838  49.512  26.871  1.00 18.29           C  
ATOM   1329  O   TYR A 484      12.963  49.079  26.096  1.00 18.16           O  
ATOM   1330  CB  TYR A 484      16.018  50.077  25.818  1.00 18.03           C  
ATOM   1331  CG  TYR A 484      17.519  49.865  25.683  1.00 18.27           C  
ATOM   1332  CD1 TYR A 484      18.041  48.976  24.747  1.00 18.84           C  
ATOM   1333  CD2 TYR A 484      18.416  50.570  26.479  1.00 18.04           C  
ATOM   1334  CE1 TYR A 484      19.419  48.787  24.621  1.00 18.56           C  
ATOM   1335  CE2 TYR A 484      19.779  50.391  26.353  1.00 17.79           C  
ATOM   1336  CZ  TYR A 484      20.278  49.502  25.429  1.00 18.01           C  
ATOM   1337  OH  TYR A 484      21.638  49.332  25.316  1.00 17.72           O  
ATOM   1338  N   THR A 485      13.611  50.389  27.851  1.00 17.99           N  
ATOM   1339  CA  THR A 485      12.326  51.038  28.103  1.00 17.80           C  
ATOM   1340  C   THR A 485      12.019  52.190  27.128  1.00 17.81           C  
ATOM   1341  O   THR A 485      10.936  52.781  27.163  1.00 17.91           O  
ATOM   1342  CB  THR A 485      12.306  51.618  29.540  1.00 17.77           C  
ATOM   1343  OG1 THR A 485      13.513  52.355  29.774  1.00 16.85           O  
ATOM   1344  CG2 THR A 485      12.199  50.507  30.574  1.00 17.37           C  
ATOM   1345  N   THR A 486      12.983  52.513  26.276  1.00 17.82           N  
ATOM   1346  CA  THR A 486      12.861  53.581  25.294  1.00 17.98           C  
ATOM   1347  C   THR A 486      12.391  53.093  23.907  1.00 17.99           C  
ATOM   1348  O   THR A 486      11.859  53.883  23.141  1.00 17.68           O  
ATOM   1349  CB  THR A 486      14.217  54.310  25.124  1.00 17.96           C  
ATOM   1350  OG1 THR A 486      15.217  53.370  24.716  1.00 18.40           O  
ATOM   1351  CG2 THR A 486      14.651  54.949  26.431  1.00 17.37           C  
ATOM   1352  N   THR A 487      12.577  51.809  23.591  1.00 18.18           N  
ATOM   1353  CA  THR A 487      12.285  51.302  22.238  1.00 18.47           C  
ATOM   1354  C   THR A 487      10.829  50.879  22.064  1.00 18.86           C  
ATOM   1355  O   THR A 487      10.102  50.668  23.052  1.00 19.05           O  
ATOM   1356  CB  THR A 487      13.180  50.119  21.866  1.00 18.37           C  
ATOM   1357  OG1 THR A 487      12.930  49.038  22.763  1.00 19.64           O  
ATOM   1358  CG2 THR A 487      14.665  50.500  21.937  1.00 17.88           C  
ATOM   1359  N   GLY A 488      10.413  50.751  20.800  1.00 18.71           N  
ATOM   1360  CA  GLY A 488       9.027  50.397  20.456  1.00 18.80           C  
ATOM   1361  C   GLY A 488       8.716  48.937  20.721  1.00 18.73           C  
ATOM   1362  O   GLY A 488       9.628  48.150  20.924  1.00 18.67           O  
ATOM   1363  N   ILE A 489       7.433  48.572  20.711  1.00 18.83           N  
ATOM   1364  CA  ILE A 489       7.011  47.191  21.051  1.00 19.04           C  
ATOM   1365  C   ILE A 489       7.775  46.076  20.313  1.00 18.85           C  
ATOM   1366  O   ILE A 489       8.038  45.026  20.897  1.00 18.36           O  
ATOM   1367  CB  ILE A 489       5.480  46.962  20.882  1.00 19.02           C  
ATOM   1368  CG1 ILE A 489       5.021  47.239  19.447  1.00 19.68           C  
ATOM   1369  CG2 ILE A 489       4.711  47.820  21.875  1.00 19.72           C  
ATOM   1370  CD1 ILE A 489       3.590  46.791  19.179  1.00 19.82           C  
ATOM   1371  N   GLY A 490       8.131  46.324  19.048  1.00 18.86           N  
ATOM   1372  CA  GLY A 490       8.890  45.388  18.230  1.00 18.30           C  
ATOM   1373  C   GLY A 490      10.237  44.993  18.810  1.00 18.18           C  
ATOM   1374  O   GLY A 490      10.681  43.861  18.615  1.00 18.20           O  
ATOM   1375  N   TYR A 491      10.896  45.927  19.492  1.00 18.21           N  
ATOM   1376  CA  TYR A 491      12.172  45.666  20.178  1.00 18.15           C  
ATOM   1377  C   TYR A 491      12.004  45.473  21.682  1.00 17.96           C  
ATOM   1378  O   TYR A 491      12.993  45.364  22.401  1.00 18.40           O  
ATOM   1379  CB  TYR A 491      13.169  46.813  19.946  1.00 18.05           C  
ATOM   1380  CG  TYR A 491      13.523  47.109  18.502  1.00 18.54           C  
ATOM   1381  CD1 TYR A 491      13.304  46.184  17.498  1.00 18.03           C  
ATOM   1382  CD2 TYR A 491      14.118  48.320  18.151  1.00 18.96           C  
ATOM   1383  CE1 TYR A 491      13.636  46.452  16.197  1.00 18.20           C  
ATOM   1384  CE2 TYR A 491      14.449  48.590  16.841  1.00 18.82           C  
ATOM   1385  CZ  TYR A 491      14.204  47.644  15.873  1.00 18.16           C  
ATOM   1386  OH  TYR A 491      14.531  47.880  14.566  1.00 19.21           O  
ATOM   1387  N   GLN A 492      10.771  45.453  22.168  1.00 17.99           N  
ATOM   1388  CA  GLN A 492      10.512  45.226  23.596  1.00 17.81           C  
ATOM   1389  C   GLN A 492      10.471  43.725  23.904  1.00 17.65           C  
ATOM   1390  O   GLN A 492      10.275  42.904  22.995  1.00 17.63           O  
ATOM   1391  CB  GLN A 492       9.206  45.898  24.022  1.00 18.31           C  
ATOM   1392  CG  GLN A 492       9.328  47.411  24.229  1.00 18.24           C  
ATOM   1393  CD  GLN A 492       7.984  48.090  24.376  1.00 17.74           C  
ATOM   1394  OE1 GLN A 492       7.015  47.484  24.807  1.00 18.68           O  
ATOM   1395  NE2 GLN A 492       7.927  49.358  24.018  1.00 18.69           N  
ATOM   1396  N   PRO A 493      10.679  43.360  25.188  1.00 17.05           N  
ATOM   1397  CA  PRO A 493      10.646  41.964  25.614  1.00 16.79           C  
ATOM   1398  C   PRO A 493       9.248  41.322  25.706  1.00 16.41           C  
ATOM   1399  O   PRO A 493       8.294  41.942  26.173  1.00 15.89           O  
ATOM   1400  CB  PRO A 493      11.316  42.006  26.996  1.00 16.96           C  
ATOM   1401  CG  PRO A 493      11.063  43.358  27.499  1.00 17.00           C  
ATOM   1402  CD  PRO A 493      11.000  44.267  26.305  1.00 16.97           C  
ATOM   1403  N   TYR A 494       9.152  40.071  25.250  1.00 16.41           N  
ATOM   1404  CA  TYR A 494       7.939  39.267  25.389  1.00 15.85           C  
ATOM   1405  C   TYR A 494       8.274  37.927  26.007  1.00 15.78           C  
ATOM   1406  O   TYR A 494       9.086  37.185  25.478  1.00 15.40           O  
ATOM   1407  CB  TYR A 494       7.228  39.072  24.039  1.00 15.64           C  
ATOM   1408  CG  TYR A 494       6.464  40.308  23.654  1.00 15.59           C  
ATOM   1409  CD1 TYR A 494       7.140  41.443  23.224  1.00 14.03           C  
ATOM   1410  CD2 TYR A 494       5.074  40.370  23.777  1.00 14.96           C  
ATOM   1411  CE1 TYR A 494       6.465  42.587  22.904  1.00 15.38           C  
ATOM   1412  CE2 TYR A 494       4.386  41.534  23.468  1.00 14.99           C  
ATOM   1413  CZ  TYR A 494       5.094  42.634  23.026  1.00 15.14           C  
ATOM   1414  OH  TYR A 494       4.460  43.802  22.705  1.00 16.08           O  
ATOM   1415  N   ARG A 495       7.641  37.636  27.143  1.00 15.87           N  
ATOM   1416  CA  ARG A 495       7.674  36.313  27.713  1.00 15.65           C  
ATOM   1417  C   ARG A 495       6.692  35.457  26.913  1.00 15.81           C  
ATOM   1418  O   ARG A 495       5.619  35.917  26.534  1.00 16.02           O  
ATOM   1419  CB  ARG A 495       7.359  36.363  29.210  1.00 15.51           C  
ATOM   1420  CG  ARG A 495       8.541  36.908  30.002  1.00 15.69           C  
ATOM   1421  CD  ARG A 495       8.331  36.910  31.530  1.00 15.25           C  
ATOM   1422  NE  ARG A 495       9.559  37.329  32.208  1.00 14.57           N  
ATOM   1423  CZ  ARG A 495       9.815  37.176  33.506  1.00 14.30           C  
ATOM   1424  NH1 ARG A 495       8.950  36.594  34.317  1.00 14.27           N  
ATOM   1425  NH2 ARG A 495      10.971  37.607  33.999  1.00 15.11           N  
ATOM   1426  N   VAL A 496       7.095  34.231  26.609  1.00 15.69           N  
ATOM   1427  CA  VAL A 496       6.296  33.327  25.795  1.00 15.39           C  
ATOM   1428  C   VAL A 496       6.157  31.980  26.500  1.00 15.72           C  
ATOM   1429  O   VAL A 496       7.118  31.450  27.067  1.00 15.30           O  
ATOM   1430  CB  VAL A 496       6.932  33.090  24.402  1.00 15.50           C  
ATOM   1431  CG1 VAL A 496       6.126  32.030  23.615  1.00 14.93           C  
ATOM   1432  CG2 VAL A 496       7.046  34.399  23.632  1.00 13.05           C  
ATOM   1433  N   VAL A 497       4.944  31.443  26.479  1.00 15.89           N  
ATOM   1434  CA  VAL A 497       4.690  30.117  27.004  1.00 16.06           C  
ATOM   1435  C   VAL A 497       3.966  29.307  25.938  1.00 16.25           C  
ATOM   1436  O   VAL A 497       2.956  29.741  25.392  1.00 16.65           O  
ATOM   1437  CB  VAL A 497       3.885  30.132  28.310  1.00 15.68           C  
ATOM   1438  CG1 VAL A 497       3.664  28.694  28.795  1.00 15.81           C  
ATOM   1439  CG2 VAL A 497       4.612  30.938  29.356  1.00 15.29           C  
ATOM   1440  N   VAL A 498       4.534  28.153  25.615  1.00 16.55           N  
ATOM   1441  CA  VAL A 498       3.922  27.217  24.696  1.00 16.86           C  
ATOM   1442  C   VAL A 498       3.397  26.029  25.495  1.00 16.92           C  
ATOM   1443  O   VAL A 498       4.133  25.399  26.244  1.00 16.12           O  
ATOM   1444  CB  VAL A 498       4.930  26.742  23.657  1.00 16.77           C  
ATOM   1445  CG1 VAL A 498       4.311  25.651  22.760  1.00 16.70           C  
ATOM   1446  CG2 VAL A 498       5.441  27.937  22.866  1.00 15.52           C  
ATOM   1447  N   LEU A 499       2.110  25.757  25.335  1.00 17.70           N  
ATOM   1448  CA  LEU A 499       1.443  24.644  26.001  1.00 18.43           C  
ATOM   1449  C   LEU A 499       1.236  23.499  25.020  1.00 19.03           C  
ATOM   1450  O   LEU A 499       0.644  23.692  23.959  1.00 18.76           O  
ATOM   1451  CB  LEU A 499       0.075  25.088  26.532  1.00 18.25           C  
ATOM   1452  CG  LEU A 499       0.070  26.315  27.430  1.00 17.35           C  
ATOM   1453  CD1 LEU A 499      -1.357  26.643  27.847  1.00 16.43           C  
ATOM   1454  CD2 LEU A 499       0.974  26.052  28.627  1.00 16.60           C  
ATOM   1455  N   SER A 500       1.742  22.322  25.383  1.00 19.95           N  
ATOM   1456  CA  SER A 500       1.448  21.080  24.682  1.00 20.67           C  
ATOM   1457  C   SER A 500       0.657  20.220  25.643  1.00 21.44           C  
ATOM   1458  O   SER A 500       1.035  20.081  26.802  1.00 21.66           O  
ATOM   1459  CB  SER A 500       2.736  20.360  24.240  1.00 20.58           C  
ATOM   1460  OG  SER A 500       3.399  21.073  23.199  1.00 20.53           O  
ATOM   1461  N   PHE A 501      -0.453  19.664  25.169  1.00 22.58           N  
ATOM   1462  CA  PHE A 501      -1.337  18.862  26.004  1.00 23.38           C  
ATOM   1463  C   PHE A 501      -1.171  17.389  25.652  1.00 24.37           C  
ATOM   1464  O   PHE A 501      -1.098  17.026  24.480  1.00 24.25           O  
ATOM   1465  CB  PHE A 501      -2.793  19.316  25.833  1.00 23.21           C  
ATOM   1466  CG  PHE A 501      -3.018  20.765  26.192  1.00 23.09           C  
ATOM   1467  CD1 PHE A 501      -2.920  21.759  25.224  1.00 23.16           C  
ATOM   1468  CD2 PHE A 501      -3.304  21.135  27.501  1.00 22.98           C  
ATOM   1469  CE1 PHE A 501      -3.110  23.095  25.556  1.00 22.93           C  
ATOM   1470  CE2 PHE A 501      -3.491  22.465  27.839  1.00 22.72           C  
ATOM   1471  CZ  PHE A 501      -3.396  23.446  26.868  1.00 22.83           C  
ATOM   1472  N   GLU A 502      -1.092  16.549  26.681  1.00 25.79           N  
ATOM   1473  CA  GLU A 502      -0.937  15.111  26.508  1.00 26.64           C  
ATOM   1474  C   GLU A 502      -2.064  14.421  27.255  1.00 27.71           C  
ATOM   1475  O   GLU A 502      -2.041  14.344  28.481  1.00 27.83           O  
ATOM   1476  CB  GLU A 502       0.426  14.682  27.044  1.00 26.90           C  
ATOM   1477  CG  GLU A 502       0.728  13.184  26.996  1.00 26.44           C  
ATOM   1478  CD  GLU A 502       1.958  12.835  27.813  1.00 26.27           C  
ATOM   1479  OE1 GLU A 502       3.041  12.655  27.220  1.00 25.65           O  
ATOM   1480  OE2 GLU A 502       1.845  12.764  29.055  1.00 26.19           O  
ATOM   1481  N   LEU A 503      -3.058  13.944  26.505  1.00 29.08           N  
ATOM   1482  CA  LEU A 503      -4.240  13.284  27.081  1.00 29.91           C  
ATOM   1483  C   LEU A 503      -3.838  12.060  27.910  1.00 30.86           C  
ATOM   1484  O   LEU A 503      -3.046  11.223  27.461  1.00 30.46           O  
ATOM   1485  CB  LEU A 503      -5.230  12.858  25.980  1.00 29.92           C  
ATOM   1486  CG  LEU A 503      -6.183  13.897  25.376  1.00 29.73           C  
ATOM   1487  CD1 LEU A 503      -7.330  14.178  26.328  1.00 30.40           C  
ATOM   1488  CD2 LEU A 503      -5.461  15.189  25.003  1.00 30.42           C  
ATOM   1489  N   LEU A 504      -4.394  11.975  29.120  1.00 32.25           N  
ATOM   1490  CA  LEU A 504      -4.184  10.837  30.011  1.00 33.22           C  
ATOM   1491  C   LEU A 504      -5.213   9.742  29.730  1.00 34.25           C  
ATOM   1492  O   LEU A 504      -6.420   9.980  29.838  1.00 34.48           O  
ATOM   1493  CB  LEU A 504      -4.302  11.270  31.475  1.00 33.40           C  
ATOM   1494  CG  LEU A 504      -3.117  12.019  32.078  1.00 33.37           C  
ATOM   1495  CD1 LEU A 504      -3.534  12.658  33.394  1.00 33.75           C  
ATOM   1496  CD2 LEU A 504      -1.931  11.081  32.280  1.00 33.85           C  
ATOM   1497  N   ASN A 505      -4.724   8.552  29.377  1.00 35.35           N  
ATOM   1498  CA  ASN A 505      -5.574   7.379  29.177  1.00 36.20           C  
ATOM   1499  C   ASN A 505      -5.722   6.593  30.486  1.00 37.11           C  
ATOM   1500  O   ASN A 505      -4.776   6.502  31.270  1.00 37.39           O  
ATOM   1501  CB  ASN A 505      -5.012   6.479  28.063  1.00 36.14           C  
ATOM   1502  CG  ASN A 505      -5.080   7.129  26.678  1.00 36.65           C  
ATOM   1503  OD1 ASN A 505      -4.203   6.910  25.838  1.00 37.24           O  
ATOM   1504  ND2 ASN A 505      -6.115   7.933  26.437  1.00 36.36           N  
ATOM   1505  N   ALA A 506      -6.915   6.031  30.701  1.00 38.11           N  
ATOM   1506  CA  ALA A 506      -7.258   5.286  31.928  1.00 38.67           C  
ATOM   1507  C   ALA A 506      -6.779   3.820  32.031  1.00 39.41           C  
ATOM   1508  O   ALA A 506      -6.342   3.418  33.115  1.00 39.83           O  
ATOM   1509  CB  ALA A 506      -8.778   5.348  32.164  1.00 38.89           C  
ATOM   1510  N   PRO A 507      -6.874   3.012  30.934  1.00 40.06           N  
ATOM   1511  CA  PRO A 507      -6.677   1.538  31.062  1.00 40.29           C  
ATOM   1512  C   PRO A 507      -5.266   1.067  31.472  1.00 40.76           C  
ATOM   1513  O   PRO A 507      -4.306   1.845  31.401  1.00 41.13           O  
ATOM   1514  CB  PRO A 507      -7.054   0.995  29.673  1.00 40.30           C  
ATOM   1515  CG  PRO A 507      -6.948   2.135  28.761  1.00 40.39           C  
ATOM   1516  CD  PRO A 507      -7.172   3.399  29.543  1.00 40.01           C  
ATOM   1517  N   ALA A 508      -5.162  -0.203  31.883  1.00 40.96           N  
ATOM   1518  CA  ALA A 508      -3.947  -0.736  32.534  1.00 41.17           C  
ATOM   1519  C   ALA A 508      -2.900  -1.289  31.557  1.00 41.45           C  
ATOM   1520  O   ALA A 508      -3.207  -1.618  30.404  1.00 41.67           O  
ATOM   1521  CB  ALA A 508      -4.326  -1.812  33.567  1.00 41.20           C  
ATOM   1522  N   THR A 509      -1.664  -1.405  32.042  1.00 41.62           N  
ATOM   1523  CA  THR A 509      -0.531  -1.846  31.220  1.00 41.66           C  
ATOM   1524  C   THR A 509       0.107  -3.120  31.776  1.00 41.66           C  
ATOM   1525  O   THR A 509      -0.029  -4.200  31.195  1.00 41.40           O  
ATOM   1526  CB  THR A 509       0.549  -0.740  31.123  1.00 41.90           C  
ATOM   1527  OG1 THR A 509      -0.051   0.482  30.668  1.00 41.84           O  
ATOM   1528  CG2 THR A 509       1.682  -1.155  30.165  1.00 41.96           C  
TER    1529      THR A 509                                                      
ATOM   1530  N   GLU B   1      12.256  53.734   1.683  1.00 22.13           N  
ATOM   1531  CA  GLU B   1      13.634  54.042   2.169  1.00 21.89           C  
ATOM   1532  C   GLU B   1      13.603  55.103   3.277  1.00 21.51           C  
ATOM   1533  O   GLU B   1      12.991  56.163   3.128  1.00 21.54           O  
ATOM   1534  CB  GLU B   1      14.543  54.497   1.016  1.00 21.93           C  
ATOM   1535  CG  GLU B   1      15.964  54.889   1.483  1.00 22.61           C  
ATOM   1536  CD  GLU B   1      17.027  54.853   0.385  1.00 22.74           C  
ATOM   1537  OE1 GLU B   1      18.204  55.121   0.701  1.00 23.12           O  
ATOM   1538  OE2 GLU B   1      16.701  54.562  -0.785  1.00 24.25           O  
ATOM   1539  N   VAL B   2      14.281  54.803   4.378  1.00 21.00           N  
ATOM   1540  CA  VAL B   2      14.284  55.659   5.557  1.00 20.66           C  
ATOM   1541  C   VAL B   2      15.139  56.890   5.299  1.00 20.66           C  
ATOM   1542  O   VAL B   2      16.276  56.776   4.842  1.00 21.12           O  
ATOM   1543  CB  VAL B   2      14.841  54.915   6.783  1.00 20.43           C  
ATOM   1544  CG1 VAL B   2      15.039  55.875   7.959  1.00 19.45           C  
ATOM   1545  CG2 VAL B   2      13.930  53.728   7.143  1.00 19.67           C  
ATOM   1546  N   GLN B   3      14.595  58.065   5.592  1.00 20.43           N  
ATOM   1547  CA  GLN B   3      15.309  59.304   5.325  1.00 20.28           C  
ATOM   1548  C   GLN B   3      15.265  60.238   6.518  1.00 19.49           C  
ATOM   1549  O   GLN B   3      14.216  60.429   7.126  1.00 19.33           O  
ATOM   1550  CB  GLN B   3      14.717  59.985   4.089  1.00 20.66           C  
ATOM   1551  CG  GLN B   3      15.754  60.551   3.151  1.00 22.14           C  
ATOM   1552  CD  GLN B   3      16.756  59.521   2.675  1.00 24.06           C  
ATOM   1553  OE1 GLN B   3      17.918  59.843   2.447  1.00 25.97           O  
ATOM   1554  NE2 GLN B   3      16.317  58.277   2.527  1.00 25.66           N  
ATOM   1555  N   LEU B   4      16.421  60.806   6.836  1.00 19.14           N  
ATOM   1556  CA  LEU B   4      16.577  61.728   7.966  1.00 18.89           C  
ATOM   1557  C   LEU B   4      17.310  62.967   7.497  1.00 18.78           C  
ATOM   1558  O   LEU B   4      18.494  62.911   7.184  1.00 19.24           O  
ATOM   1559  CB  LEU B   4      17.353  61.074   9.100  1.00 18.25           C  
ATOM   1560  CG  LEU B   4      16.696  59.845   9.715  1.00 17.58           C  
ATOM   1561  CD1 LEU B   4      17.574  59.279  10.840  1.00 16.18           C  
ATOM   1562  CD2 LEU B   4      15.308  60.187  10.210  1.00 15.50           C  
ATOM   1563  N   VAL B   5      16.596  64.082   7.430  1.00 18.61           N  
ATOM   1564  CA  VAL B   5      17.170  65.322   6.952  1.00 18.65           C  
ATOM   1565  C   VAL B   5      17.252  66.311   8.105  1.00 18.73           C  
ATOM   1566  O   VAL B   5      16.243  66.674   8.712  1.00 18.29           O  
ATOM   1567  CB  VAL B   5      16.365  65.894   5.784  1.00 18.48           C  
ATOM   1568  CG1 VAL B   5      17.063  67.118   5.214  1.00 18.83           C  
ATOM   1569  CG2 VAL B   5      16.186  64.824   4.718  1.00 17.73           C  
ATOM   1570  N   GLN B   6      18.484  66.717   8.396  1.00 19.12           N  
ATOM   1571  CA  GLN B   6      18.794  67.621   9.487  1.00 19.59           C  
ATOM   1572  C   GLN B   6      18.864  69.081   9.038  1.00 20.01           C  
ATOM   1573  O   GLN B   6      19.130  69.379   7.866  1.00 20.07           O  
ATOM   1574  CB  GLN B   6      20.136  67.223  10.106  1.00 19.73           C  
ATOM   1575  CG  GLN B   6      20.132  65.855  10.759  1.00 19.25           C  
ATOM   1576  CD  GLN B   6      21.438  65.530  11.445  1.00 18.99           C  
ATOM   1577  OE1 GLN B   6      22.078  64.526  11.131  1.00 18.32           O  
ATOM   1578  NE2 GLN B   6      21.848  66.378  12.379  1.00 15.95           N  
ATOM   1579  N   SER B   7      18.631  69.985   9.988  1.00 20.52           N  
ATOM   1580  CA  SER B   7      18.820  71.420   9.770  1.00 20.99           C  
ATOM   1581  C   SER B   7      19.125  72.143  11.083  1.00 21.33           C  
ATOM   1582  O   SER B   7      18.863  71.615  12.159  1.00 21.46           O  
ATOM   1583  CB  SER B   7      17.594  72.028   9.085  1.00 20.88           C  
ATOM   1584  OG  SER B   7      16.392  71.690   9.753  1.00 21.48           O  
ATOM   1585  N   GLY B   8      19.714  73.333  10.980  1.00 22.02           N  
ATOM   1586  CA  GLY B   8      19.989  74.178  12.139  1.00 22.52           C  
ATOM   1587  C   GLY B   8      21.411  74.187  12.685  1.00 23.04           C  
ATOM   1588  O   GLY B   8      21.615  74.307  13.894  1.00 23.68           O  
ATOM   1589  N   GLY B   9      22.405  74.092  11.814  1.00 23.44           N  
ATOM   1590  CA  GLY B   9      23.804  74.230  12.249  1.00 23.60           C  
ATOM   1591  C   GLY B   9      24.230  75.675  12.505  1.00 23.90           C  
ATOM   1592  O   GLY B   9      23.490  76.470  13.097  1.00 24.03           O  
ATOM   1593  N   GLY B  10      25.440  76.009  12.065  1.00 24.02           N  
ATOM   1594  CA  GLY B  10      25.943  77.374  12.145  1.00 23.96           C  
ATOM   1595  C   GLY B  10      26.863  77.610  13.324  1.00 24.01           C  
ATOM   1596  O   GLY B  10      26.964  76.782  14.234  1.00 24.14           O  
ATOM   1597  N   VAL B  11      27.522  78.765  13.299  1.00 24.23           N  
ATOM   1598  CA  VAL B  11      28.496  79.153  14.313  1.00 24.18           C  
ATOM   1599  C   VAL B  11      27.846  80.027  15.389  1.00 24.21           C  
ATOM   1600  O   VAL B  11      27.164  80.999  15.067  1.00 24.27           O  
ATOM   1601  CB  VAL B  11      29.660  79.940  13.669  1.00 24.32           C  
ATOM   1602  CG1 VAL B  11      30.760  80.217  14.690  1.00 24.17           C  
ATOM   1603  CG2 VAL B  11      30.213  79.181  12.458  1.00 23.97           C  
ATOM   1604  N   VAL B  12      28.055  79.676  16.659  1.00 24.14           N  
ATOM   1605  CA  VAL B  12      27.638  80.526  17.789  1.00 24.18           C  
ATOM   1606  C   VAL B  12      28.811  80.842  18.723  1.00 24.14           C  
ATOM   1607  O   VAL B  12      29.901  80.295  18.575  1.00 24.02           O  
ATOM   1608  CB  VAL B  12      26.469  79.910  18.602  1.00 24.09           C  
ATOM   1609  CG1 VAL B  12      25.182  79.958  17.793  1.00 24.49           C  
ATOM   1610  CG2 VAL B  12      26.781  78.484  19.040  1.00 24.24           C  
ATOM   1611  N   GLN B  13      28.585  81.764  19.656  1.00 24.29           N  
ATOM   1612  CA  GLN B  13      29.572  82.083  20.684  1.00 24.30           C  
ATOM   1613  C   GLN B  13      29.279  81.270  21.942  1.00 24.17           C  
ATOM   1614  O   GLN B  13      28.150  80.814  22.124  1.00 24.14           O  
ATOM   1615  CB  GLN B  13      29.560  83.577  21.011  1.00 24.38           C  
ATOM   1616  CG  GLN B  13      30.281  84.442  19.990  1.00 24.67           C  
ATOM   1617  CD  GLN B  13      30.627  85.806  20.541  1.00 25.00           C  
ATOM   1618  OE1 GLN B  13      31.781  86.234  20.482  1.00 26.74           O  
ATOM   1619  NE2 GLN B  13      29.630  86.495  21.096  1.00 25.19           N  
ATOM   1620  N   PRO B  14      30.301  81.058  22.799  1.00 23.99           N  
ATOM   1621  CA  PRO B  14      30.113  80.361  24.079  1.00 23.84           C  
ATOM   1622  C   PRO B  14      29.005  80.934  24.975  1.00 23.58           C  
ATOM   1623  O   PRO B  14      28.849  82.145  25.077  1.00 23.50           O  
ATOM   1624  CB  PRO B  14      31.483  80.494  24.753  1.00 23.89           C  
ATOM   1625  CG  PRO B  14      32.432  80.598  23.625  1.00 24.07           C  
ATOM   1626  CD  PRO B  14      31.717  81.406  22.581  1.00 23.94           C  
ATOM   1627  N   GLY B  15      28.240  80.046  25.606  1.00 23.61           N  
ATOM   1628  CA  GLY B  15      27.099  80.433  26.438  1.00 23.46           C  
ATOM   1629  C   GLY B  15      25.797  80.657  25.682  1.00 23.34           C  
ATOM   1630  O   GLY B  15      24.754  80.867  26.304  1.00 23.29           O  
ATOM   1631  N   LYS B  16      25.846  80.609  24.348  1.00 23.27           N  
ATOM   1632  CA  LYS B  16      24.652  80.790  23.514  1.00 23.27           C  
ATOM   1633  C   LYS B  16      23.903  79.467  23.329  1.00 23.12           C  
ATOM   1634  O   LYS B  16      24.368  78.413  23.763  1.00 23.15           O  
ATOM   1635  CB  LYS B  16      25.026  81.377  22.145  1.00 23.27           C  
ATOM   1636  CG  LYS B  16      25.654  82.757  22.203  1.00 23.58           C  
ATOM   1637  CD  LYS B  16      24.627  83.835  22.509  1.00 23.80           C  
ATOM   1638  CE  LYS B  16      25.298  85.153  22.856  1.00 24.27           C  
ATOM   1639  NZ  LYS B  16      26.124  85.680  21.732  1.00 24.98           N  
ATOM   1640  N   SER B  17      22.744  79.534  22.678  1.00 23.07           N  
ATOM   1641  CA  SER B  17      21.907  78.360  22.469  1.00 23.06           C  
ATOM   1642  C   SER B  17      21.562  78.133  20.996  1.00 22.96           C  
ATOM   1643  O   SER B  17      21.534  79.069  20.198  1.00 22.49           O  
ATOM   1644  CB  SER B  17      20.624  78.478  23.295  1.00 23.11           C  
ATOM   1645  OG  SER B  17      20.918  78.750  24.660  1.00 23.33           O  
ATOM   1646  N   LEU B  18      21.317  76.866  20.657  1.00 23.09           N  
ATOM   1647  CA  LEU B  18      20.855  76.462  19.329  1.00 22.99           C  
ATOM   1648  C   LEU B  18      19.883  75.291  19.447  1.00 22.89           C  
ATOM   1649  O   LEU B  18      19.923  74.533  20.419  1.00 22.67           O  
ATOM   1650  CB  LEU B  18      22.022  76.020  18.438  1.00 23.16           C  
ATOM   1651  CG  LEU B  18      23.018  77.041  17.885  1.00 23.79           C  
ATOM   1652  CD1 LEU B  18      24.003  76.319  16.980  1.00 23.74           C  
ATOM   1653  CD2 LEU B  18      22.339  78.202  17.135  1.00 24.47           C  
ATOM   1654  N   ARG B  19      19.024  75.156  18.437  1.00 22.69           N  
ATOM   1655  CA  ARG B  19      18.150  73.997  18.278  1.00 22.50           C  
ATOM   1656  C   ARG B  19      18.459  73.309  16.956  1.00 22.16           C  
ATOM   1657  O   ARG B  19      18.505  73.960  15.907  1.00 22.09           O  
ATOM   1658  CB  ARG B  19      16.677  74.409  18.295  1.00 22.48           C  
ATOM   1659  CG  ARG B  19      15.732  73.280  17.904  1.00 22.81           C  
ATOM   1660  CD  ARG B  19      14.271  73.684  17.951  1.00 23.22           C  
ATOM   1661  NE  ARG B  19      13.723  73.983  16.621  1.00 23.85           N  
ATOM   1662  CZ  ARG B  19      12.419  74.091  16.357  1.00 23.75           C  
ATOM   1663  NH1 ARG B  19      11.514  73.924  17.324  1.00 23.02           N  
ATOM   1664  NH2 ARG B  19      12.012  74.363  15.122  1.00 23.67           N  
ATOM   1665  N   LEU B  20      18.671  71.996  17.017  1.00 21.85           N  
ATOM   1666  CA  LEU B  20      18.847  71.166  15.829  1.00 21.69           C  
ATOM   1667  C   LEU B  20      17.532  70.443  15.521  1.00 21.36           C  
ATOM   1668  O   LEU B  20      16.811  70.048  16.424  1.00 20.67           O  
ATOM   1669  CB  LEU B  20      19.948  70.118  16.042  1.00 21.57           C  
ATOM   1670  CG  LEU B  20      21.363  70.540  16.436  1.00 21.48           C  
ATOM   1671  CD1 LEU B  20      22.265  69.308  16.450  1.00 20.62           C  
ATOM   1672  CD2 LEU B  20      21.935  71.629  15.521  1.00 20.96           C  
ATOM   1673  N   SER B  21      17.233  70.290  14.235  1.00 21.61           N  
ATOM   1674  CA  SER B  21      16.030  69.596  13.784  1.00 21.69           C  
ATOM   1675  C   SER B  21      16.443  68.384  12.977  1.00 21.73           C  
ATOM   1676  O   SER B  21      17.511  68.375  12.370  1.00 21.69           O  
ATOM   1677  CB  SER B  21      15.154  70.513  12.927  1.00 21.66           C  
ATOM   1678  OG  SER B  21      14.311  71.319  13.728  1.00 21.54           O  
ATOM   1679  N   CYS B  22      15.596  67.358  13.004  1.00 22.19           N  
ATOM   1680  CA  CYS B  22      15.772  66.162  12.195  1.00 21.76           C  
ATOM   1681  C   CYS B  22      14.390  65.683  11.755  1.00 21.53           C  
ATOM   1682  O   CYS B  22      13.630  65.139  12.554  1.00 21.43           O  
ATOM   1683  CB  CYS B  22      16.510  65.093  13.001  1.00 22.32           C  
ATOM   1684  SG  CYS B  22      16.662  63.460  12.226  1.00 23.29           S  
ATOM   1685  N   ALA B  23      14.069  65.919  10.485  1.00 20.99           N  
ATOM   1686  CA  ALA B  23      12.808  65.494   9.894  1.00 20.76           C  
ATOM   1687  C   ALA B  23      12.945  64.074   9.356  1.00 20.47           C  
ATOM   1688  O   ALA B  23      13.829  63.801   8.552  1.00 20.39           O  
ATOM   1689  CB  ALA B  23      12.395  66.456   8.770  1.00 20.57           C  
ATOM   1690  N   ALA B  24      12.057  63.181   9.793  1.00 20.36           N  
ATOM   1691  CA  ALA B  24      12.094  61.766   9.394  1.00 20.15           C  
ATOM   1692  C   ALA B  24      11.053  61.453   8.323  1.00 19.93           C  
ATOM   1693  O   ALA B  24       9.964  62.017   8.321  1.00 20.43           O  
ATOM   1694  CB  ALA B  24      11.867  60.873  10.602  1.00 19.78           C  
ATOM   1695  N   SER B  25      11.400  60.559   7.409  1.00 19.53           N  
ATOM   1696  CA  SER B  25      10.437  60.041   6.448  1.00 19.30           C  
ATOM   1697  C   SER B  25      10.789  58.612   6.032  1.00 19.01           C  
ATOM   1698  O   SER B  25      11.891  58.118   6.313  1.00 18.71           O  
ATOM   1699  CB  SER B  25      10.342  60.955   5.222  1.00 19.26           C  
ATOM   1700  OG  SER B  25      11.532  60.923   4.467  1.00 19.33           O  
ATOM   1701  N   GLY B  26       9.835  57.957   5.375  1.00 18.68           N  
ATOM   1702  CA  GLY B  26      10.011  56.582   4.909  1.00 18.58           C  
ATOM   1703  C   GLY B  26       9.927  55.520   5.997  1.00 18.27           C  
ATOM   1704  O   GLY B  26      10.352  54.390   5.780  1.00 18.02           O  
ATOM   1705  N   PHE B  27       9.383  55.878   7.161  1.00 17.95           N  
ATOM   1706  CA  PHE B  27       9.164  54.916   8.242  1.00 17.91           C  
ATOM   1707  C   PHE B  27       8.223  55.445   9.336  1.00 18.08           C  
ATOM   1708  O   PHE B  27       7.962  56.651   9.423  1.00 18.40           O  
ATOM   1709  CB  PHE B  27      10.493  54.440   8.838  1.00 17.19           C  
ATOM   1710  CG  PHE B  27      11.206  55.467   9.674  1.00 17.22           C  
ATOM   1711  CD1 PHE B  27      11.143  55.416  11.062  1.00 16.45           C  
ATOM   1712  CD2 PHE B  27      11.978  56.453   9.079  1.00 15.79           C  
ATOM   1713  CE1 PHE B  27      11.817  56.334  11.828  1.00 15.93           C  
ATOM   1714  CE2 PHE B  27      12.652  57.369   9.837  1.00 15.99           C  
ATOM   1715  CZ  PHE B  27      12.577  57.313  11.216  1.00 16.58           C  
ATOM   1716  N   ALA B  28       7.706  54.529  10.154  1.00 17.91           N  
ATOM   1717  CA  ALA B  28       6.781  54.871  11.230  1.00 17.72           C  
ATOM   1718  C   ALA B  28       7.539  55.511  12.384  1.00 17.59           C  
ATOM   1719  O   ALA B  28       7.730  54.887  13.424  1.00 17.26           O  
ATOM   1720  CB  ALA B  28       6.020  53.623  11.711  1.00 17.86           C  
ATOM   1721  N   PHE B  29       7.944  56.768  12.185  1.00 17.41           N  
ATOM   1722  CA  PHE B  29       8.729  57.542  13.156  1.00 17.41           C  
ATOM   1723  C   PHE B  29       8.319  57.305  14.620  1.00 17.35           C  
ATOM   1724  O   PHE B  29       9.167  57.150  15.491  1.00 17.37           O  
ATOM   1725  CB  PHE B  29       8.599  59.028  12.807  1.00 17.69           C  
ATOM   1726  CG  PHE B  29       9.502  59.931  13.592  1.00 17.51           C  
ATOM   1727  CD1 PHE B  29      10.860  59.966  13.333  1.00 18.07           C  
ATOM   1728  CD2 PHE B  29       8.990  60.774  14.563  1.00 17.41           C  
ATOM   1729  CE1 PHE B  29      11.706  60.815  14.042  1.00 17.49           C  
ATOM   1730  CE2 PHE B  29       9.826  61.619  15.274  1.00 17.75           C  
ATOM   1731  CZ  PHE B  29      11.190  61.631  15.015  1.00 17.48           C  
ATOM   1732  N   SER B  30       7.012  57.256  14.865  1.00 17.15           N  
ATOM   1733  CA  SER B  30       6.450  57.137  16.213  1.00 17.06           C  
ATOM   1734  C   SER B  30       6.720  55.801  16.926  1.00 16.61           C  
ATOM   1735  O   SER B  30       6.441  55.675  18.114  1.00 16.20           O  
ATOM   1736  CB  SER B  30       4.935  57.427  16.164  1.00 17.31           C  
ATOM   1737  OG  SER B  30       4.354  57.015  14.928  1.00 18.22           O  
ATOM   1738  N   SER B  31       7.271  54.824  16.204  1.00 16.38           N  
ATOM   1739  CA  SER B  31       7.527  53.476  16.727  1.00 16.34           C  
ATOM   1740  C   SER B  31       8.967  53.252  17.195  1.00 16.49           C  
ATOM   1741  O   SER B  31       9.247  52.263  17.879  1.00 16.31           O  
ATOM   1742  CB  SER B  31       7.214  52.446  15.651  1.00 16.26           C  
ATOM   1743  OG  SER B  31       5.848  52.487  15.333  1.00 16.19           O  
ATOM   1744  N   TYR B  32       9.859  54.181  16.832  1.00 16.29           N  
ATOM   1745  CA  TYR B  32      11.286  54.066  17.066  1.00 16.05           C  
ATOM   1746  C   TYR B  32      11.786  55.112  18.043  1.00 16.24           C  
ATOM   1747  O   TYR B  32      11.335  56.246  18.025  1.00 16.41           O  
ATOM   1748  CB  TYR B  32      12.047  54.242  15.741  1.00 15.69           C  
ATOM   1749  CG  TYR B  32      11.793  53.137  14.751  1.00 15.44           C  
ATOM   1750  CD1 TYR B  32      10.672  53.161  13.927  1.00 14.67           C  
ATOM   1751  CD2 TYR B  32      12.654  52.045  14.664  1.00 15.18           C  
ATOM   1752  CE1 TYR B  32      10.423  52.140  13.035  1.00 14.82           C  
ATOM   1753  CE2 TYR B  32      12.412  51.019  13.766  1.00 15.14           C  
ATOM   1754  CZ  TYR B  32      11.299  51.071  12.957  1.00 14.36           C  
ATOM   1755  OH  TYR B  32      11.065  50.050  12.065  1.00 14.94           O  
ATOM   1756  N   ALA B  33      12.731  54.718  18.890  1.00 16.77           N  
ATOM   1757  CA  ALA B  33      13.541  55.668  19.644  1.00 16.62           C  
ATOM   1758  C   ALA B  33      14.439  56.380  18.644  1.00 16.96           C  
ATOM   1759  O   ALA B  33      14.693  55.862  17.545  1.00 17.21           O  
ATOM   1760  CB  ALA B  33      14.370  54.953  20.693  1.00 16.28           C  
ATOM   1761  N   MET B  34      14.884  57.576  19.011  1.00 16.88           N  
ATOM   1762  CA  MET B  34      15.773  58.370  18.183  0.50 16.75           C  
ATOM   1763  C   MET B  34      16.905  58.874  19.051  1.00 17.32           C  
ATOM   1764  O   MET B  34      16.675  59.285  20.199  1.00 16.89           O  
ATOM   1765  CB  MET B  34      15.028  59.562  17.601  0.50 16.29           C  
ATOM   1766  CG  MET B  34      13.907  59.203  16.664  0.50 14.27           C  
ATOM   1767  SD  MET B  34      14.435  58.302  15.213  0.50 10.57           S  
ATOM   1768  CE  MET B  34      15.694  59.370  14.530  0.50  7.97           C  
ATOM   1769  N   HIS B  35      18.120  58.825  18.497  1.00 17.86           N  
ATOM   1770  CA  HIS B  35      19.341  59.233  19.189  1.00 18.10           C  
ATOM   1771  C   HIS B  35      19.973  60.466  18.546  1.00 18.09           C  
ATOM   1772  O   HIS B  35      19.754  60.744  17.367  1.00 17.94           O  
ATOM   1773  CB  HIS B  35      20.401  58.124  19.138  1.00 18.60           C  
ATOM   1774  CG  HIS B  35      19.990  56.828  19.770  1.00 19.36           C  
ATOM   1775  ND1 HIS B  35      19.444  55.787  19.047  1.00 20.75           N  
ATOM   1776  CD2 HIS B  35      20.119  56.374  21.039  1.00 19.19           C  
ATOM   1777  CE1 HIS B  35      19.229  54.762  19.852  1.00 19.66           C  
ATOM   1778  NE2 HIS B  35      19.625  55.094  21.067  1.00 20.10           N  
ATOM   1779  N   TRP B  36      20.763  61.184  19.344  1.00 18.37           N  
ATOM   1780  CA  TRP B  36      21.722  62.173  18.855  1.00 18.58           C  
ATOM   1781  C   TRP B  36      23.134  61.665  19.129  1.00 19.12           C  
ATOM   1782  O   TRP B  36      23.431  61.167  20.227  1.00 18.45           O  
ATOM   1783  CB  TRP B  36      21.501  63.551  19.507  1.00 18.20           C  
ATOM   1784  CG  TRP B  36      20.315  64.283  18.911  1.00 17.66           C  
ATOM   1785  CD1 TRP B  36      19.072  64.363  19.433  1.00 17.25           C  
ATOM   1786  CD2 TRP B  36      20.267  64.977  17.651  1.00 17.71           C  
ATOM   1787  NE1 TRP B  36      18.248  65.073  18.596  1.00 17.52           N  
ATOM   1788  CE2 TRP B  36      18.957  65.467  17.495  1.00 17.30           C  
ATOM   1789  CE3 TRP B  36      21.207  65.244  16.652  1.00 17.57           C  
ATOM   1790  CZ2 TRP B  36      18.559  66.210  16.378  1.00 17.28           C  
ATOM   1791  CZ3 TRP B  36      20.808  65.979  15.538  1.00 17.26           C  
ATOM   1792  CH2 TRP B  36      19.496  66.456  15.416  1.00 17.13           C  
ATOM   1793  N   VAL B  37      23.986  61.760  18.106  1.00 19.82           N  
ATOM   1794  CA  VAL B  37      25.424  61.474  18.230  1.00 20.25           C  
ATOM   1795  C   VAL B  37      26.205  62.610  17.561  1.00 20.91           C  
ATOM   1796  O   VAL B  37      25.738  63.202  16.583  1.00 20.72           O  
ATOM   1797  CB  VAL B  37      25.798  60.111  17.585  1.00 20.34           C  
ATOM   1798  CG1 VAL B  37      27.300  59.830  17.693  1.00 20.58           C  
ATOM   1799  CG2 VAL B  37      25.018  59.000  18.235  1.00 19.55           C  
ATOM   1800  N   ARG B  38      27.390  62.913  18.092  1.00 21.46           N  
ATOM   1801  CA  ARG B  38      28.198  64.019  17.579  1.00 21.68           C  
ATOM   1802  C   ARG B  38      29.660  63.662  17.336  1.00 21.87           C  
ATOM   1803  O   ARG B  38      30.220  62.756  17.959  1.00 21.64           O  
ATOM   1804  CB  ARG B  38      28.138  65.182  18.553  1.00 21.82           C  
ATOM   1805  CG  ARG B  38      28.764  64.885  19.882  1.00 21.58           C  
ATOM   1806  CD  ARG B  38      28.633  66.068  20.776  1.00 22.34           C  
ATOM   1807  NE  ARG B  38      29.259  65.818  22.064  1.00 23.25           N  
ATOM   1808  CZ  ARG B  38      29.280  66.685  23.063  1.00 22.25           C  
ATOM   1809  NH1 ARG B  38      28.710  67.866  22.925  1.00 22.29           N  
ATOM   1810  NH2 ARG B  38      29.880  66.365  24.201  1.00 23.28           N  
ATOM   1811  N   GLN B  39      30.287  64.419  16.449  1.00 22.31           N  
ATOM   1812  CA  GLN B  39      31.681  64.189  16.096  1.00 22.56           C  
ATOM   1813  C   GLN B  39      32.481  65.492  16.059  1.00 22.78           C  
ATOM   1814  O   GLN B  39      32.330  66.311  15.151  1.00 22.30           O  
ATOM   1815  CB  GLN B  39      31.749  63.481  14.751  1.00 22.36           C  
ATOM   1816  CG  GLN B  39      33.125  62.973  14.383  1.00 22.42           C  
ATOM   1817  CD  GLN B  39      33.107  62.142  13.122  1.00 22.31           C  
ATOM   1818  OE1 GLN B  39      33.845  61.162  13.008  1.00 22.76           O  
ATOM   1819  NE2 GLN B  39      32.262  62.525  12.167  1.00 19.91           N  
ATOM   1820  N   ALA B  40      33.343  65.662  17.055  1.00 23.51           N  
ATOM   1821  CA  ALA B  40      34.210  66.825  17.135  1.00 23.91           C  
ATOM   1822  C   ALA B  40      35.203  66.792  15.982  1.00 24.30           C  
ATOM   1823  O   ALA B  40      35.611  65.714  15.554  1.00 24.37           O  
ATOM   1824  CB  ALA B  40      34.936  66.863  18.474  1.00 24.06           C  
ATOM   1825  N   PRO B  41      35.579  67.974  15.464  1.00 24.92           N  
ATOM   1826  CA  PRO B  41      36.468  68.121  14.304  1.00 25.29           C  
ATOM   1827  C   PRO B  41      37.668  67.170  14.299  1.00 25.86           C  
ATOM   1828  O   PRO B  41      38.512  67.223  15.202  1.00 26.09           O  
ATOM   1829  CB  PRO B  41      36.923  69.578  14.406  1.00 25.51           C  
ATOM   1830  CG  PRO B  41      35.757  70.272  15.055  1.00 25.39           C  
ATOM   1831  CD  PRO B  41      35.130  69.284  15.980  1.00 24.84           C  
ATOM   1832  N   GLY B  42      37.718  66.293  13.297  1.00 26.19           N  
ATOM   1833  CA  GLY B  42      38.833  65.367  13.131  1.00 26.22           C  
ATOM   1834  C   GLY B  42      38.975  64.294  14.203  1.00 26.52           C  
ATOM   1835  O   GLY B  42      40.060  63.728  14.357  1.00 26.67           O  
ATOM   1836  N   LYS B  43      37.897  63.996  14.935  1.00 26.71           N  
ATOM   1837  CA  LYS B  43      37.955  62.986  16.007  1.00 26.46           C  
ATOM   1838  C   LYS B  43      36.824  61.936  15.891  1.00 26.19           C  
ATOM   1839  O   LYS B  43      36.193  61.815  14.826  1.00 25.83           O  
ATOM   1840  CB  LYS B  43      38.070  63.664  17.395  1.00 26.80           C  
ATOM   1841  CG  LYS B  43      36.770  64.068  18.102  1.00 27.91           C  
ATOM   1842  CD  LYS B  43      36.517  63.248  19.391  1.00 28.56           C  
ATOM   1843  CE  LYS B  43      35.329  63.778  20.198  1.00 28.54           C  
ATOM   1844  NZ  LYS B  43      34.014  63.655  19.481  1.00 26.68           N  
ATOM   1845  N   GLY B  44      36.637  61.133  16.948  1.00 25.66           N  
ATOM   1846  CA  GLY B  44      35.636  60.045  16.965  1.00 25.04           C  
ATOM   1847  C   GLY B  44      34.214  60.430  17.353  1.00 24.48           C  
ATOM   1848  O   GLY B  44      33.959  61.533  17.794  1.00 24.61           O  
ATOM   1849  N   LEU B  45      33.285  59.495  17.188  1.00 24.06           N  
ATOM   1850  CA  LEU B  45      31.859  59.739  17.450  1.00 23.28           C  
ATOM   1851  C   LEU B  45      31.552  59.555  18.930  1.00 22.56           C  
ATOM   1852  O   LEU B  45      32.054  58.627  19.554  1.00 22.24           O  
ATOM   1853  CB  LEU B  45      30.994  58.776  16.626  1.00 23.20           C  
ATOM   1854  CG  LEU B  45      31.070  58.834  15.093  1.00 22.84           C  
ATOM   1855  CD1 LEU B  45      30.649  57.503  14.490  1.00 22.19           C  
ATOM   1856  CD2 LEU B  45      30.210  59.956  14.551  1.00 21.99           C  
ATOM   1857  N   GLU B  46      30.731  60.441  19.482  1.00 22.00           N  
ATOM   1858  CA  GLU B  46      30.323  60.371  20.884  1.00 21.63           C  
ATOM   1859  C   GLU B  46      28.805  60.353  20.961  1.00 20.96           C  
ATOM   1860  O   GLU B  46      28.133  61.070  20.223  1.00 21.27           O  
ATOM   1861  CB  GLU B  46      30.852  61.574  21.672  1.00 21.84           C  
ATOM   1862  CG  GLU B  46      30.761  61.400  23.204  1.00 22.69           C  
ATOM   1863  CD  GLU B  46      30.872  62.709  23.981  1.00 23.56           C  
ATOM   1864  OE1 GLU B  46      31.398  63.708  23.431  1.00 25.59           O  
ATOM   1865  OE2 GLU B  46      30.428  62.730  25.156  1.00 25.80           O  
ATOM   1866  N   TRP B  47      28.263  59.551  21.870  1.00 19.75           N  
ATOM   1867  CA  TRP B  47      26.817  59.453  22.026  1.00 19.19           C  
ATOM   1868  C   TRP B  47      26.324  60.600  22.906  1.00 18.51           C  
ATOM   1869  O   TRP B  47      26.860  60.819  23.992  1.00 18.64           O  
ATOM   1870  CB  TRP B  47      26.431  58.087  22.615  1.00 18.15           C  
ATOM   1871  CG  TRP B  47      24.978  57.958  22.852  1.00 17.93           C  
ATOM   1872  CD1 TRP B  47      24.025  57.652  21.927  1.00 16.89           C  
ATOM   1873  CD2 TRP B  47      24.287  58.151  24.096  1.00 15.92           C  
ATOM   1874  NE1 TRP B  47      22.788  57.640  22.519  1.00 16.46           N  
ATOM   1875  CE2 TRP B  47      22.918  57.950  23.846  1.00 15.70           C  
ATOM   1876  CE3 TRP B  47      24.696  58.478  25.393  1.00 16.57           C  
ATOM   1877  CZ2 TRP B  47      21.952  58.048  24.846  1.00 16.23           C  
ATOM   1878  CZ3 TRP B  47      23.733  58.580  26.389  1.00 16.69           C  
ATOM   1879  CH2 TRP B  47      22.381  58.370  26.107  1.00 16.78           C  
ATOM   1880  N   VAL B  48      25.304  61.321  22.435  1.00 18.19           N  
ATOM   1881  CA  VAL B  48      24.773  62.502  23.140  1.00 18.02           C  
ATOM   1882  C   VAL B  48      23.495  62.194  23.931  1.00 17.62           C  
ATOM   1883  O   VAL B  48      23.457  62.335  25.169  1.00 17.75           O  
ATOM   1884  CB  VAL B  48      24.500  63.691  22.159  1.00 17.69           C  
ATOM   1885  CG1 VAL B  48      23.796  64.822  22.869  1.00 17.63           C  
ATOM   1886  CG2 VAL B  48      25.785  64.189  21.542  1.00 16.90           C  
ATOM   1887  N   ALA B  49      22.451  61.789  23.219  1.00 17.13           N  
ATOM   1888  CA  ALA B  49      21.138  61.625  23.839  1.00 17.07           C  
ATOM   1889  C   ALA B  49      20.222  60.663  23.094  1.00 16.82           C  
ATOM   1890  O   ALA B  49      20.389  60.412  21.899  1.00 16.12           O  
ATOM   1891  CB  ALA B  49      20.457  62.993  23.987  1.00 17.09           C  
ATOM   1892  N   VAL B  50      19.246  60.129  23.825  1.00 17.07           N  
ATOM   1893  CA  VAL B  50      18.213  59.264  23.262  1.00 17.08           C  
ATOM   1894  C   VAL B  50      16.842  59.675  23.802  1.00 17.25           C  
ATOM   1895  O   VAL B  50      16.708  60.018  24.985  1.00 16.99           O  
ATOM   1896  CB  VAL B  50      18.474  57.767  23.599  1.00 17.00           C  
ATOM   1897  CG1 VAL B  50      18.305  57.494  25.104  1.00 16.78           C  
ATOM   1898  CG2 VAL B  50      17.566  56.867  22.789  1.00 16.81           C  
ATOM   1899  N   ILE B  51      15.840  59.654  22.920  1.00 17.44           N  
ATOM   1900  CA  ILE B  51      14.445  59.843  23.299  1.00 17.75           C  
ATOM   1901  C   ILE B  51      13.650  58.584  22.945  1.00 18.06           C  
ATOM   1902  O   ILE B  51      13.915  57.944  21.934  1.00 18.51           O  
ATOM   1903  CB  ILE B  51      13.808  61.106  22.627  1.00 17.96           C  
ATOM   1904  CG1 ILE B  51      12.424  61.378  23.229  1.00 17.67           C  
ATOM   1905  CG2 ILE B  51      13.701  60.964  21.092  1.00 16.36           C  
ATOM   1906  CD1 ILE B  51      11.908  62.764  22.968  1.00 18.04           C  
ATOM   1907  N   SER B  52      12.690  58.221  23.786  1.00 18.36           N  
ATOM   1908  CA  SER B  52      11.847  57.065  23.506  1.00 18.81           C  
ATOM   1909  C   SER B  52      10.897  57.325  22.343  1.00 18.94           C  
ATOM   1910  O   SER B  52      10.674  58.457  21.949  1.00 18.55           O  
ATOM   1911  CB  SER B  52      11.043  56.655  24.732  1.00 18.65           C  
ATOM   1912  OG  SER B  52      10.195  57.702  25.138  1.00 19.29           O  
ATOM   1913  N   TYR B  53      10.361  56.239  21.799  1.00 19.66           N  
ATOM   1914  CA  TYR B  53       9.415  56.278  20.682  1.00 19.83           C  
ATOM   1915  C   TYR B  53       8.255  57.257  20.888  1.00 19.94           C  
ATOM   1916  O   TYR B  53       7.826  57.904  19.937  1.00 20.29           O  
ATOM   1917  CB  TYR B  53       8.893  54.855  20.373  1.00 20.34           C  
ATOM   1918  CG  TYR B  53       8.031  54.205  21.449  1.00 20.44           C  
ATOM   1919  CD1 TYR B  53       6.645  54.119  21.306  1.00 21.06           C  
ATOM   1920  CD2 TYR B  53       8.603  53.651  22.594  1.00 20.76           C  
ATOM   1921  CE1 TYR B  53       5.854  53.519  22.288  1.00 21.28           C  
ATOM   1922  CE2 TYR B  53       7.824  53.050  23.578  1.00 20.79           C  
ATOM   1923  CZ  TYR B  53       6.454  52.984  23.419  1.00 21.36           C  
ATOM   1924  OH  TYR B  53       5.691  52.379  24.401  1.00 22.36           O  
ATOM   1925  N   ASP B  54       7.769  57.378  22.123  1.00 19.97           N  
ATOM   1926  CA  ASP B  54       6.615  58.229  22.429  1.00 20.13           C  
ATOM   1927  C   ASP B  54       6.974  59.556  23.130  1.00 20.06           C  
ATOM   1928  O   ASP B  54       6.086  60.348  23.458  1.00 19.94           O  
ATOM   1929  CB  ASP B  54       5.592  57.440  23.255  1.00 20.23           C  
ATOM   1930  CG  ASP B  54       6.106  57.077  24.629  1.00 20.87           C  
ATOM   1931  OD1 ASP B  54       7.346  57.067  24.823  1.00 20.50           O  
ATOM   1932  OD2 ASP B  54       5.265  56.793  25.506  1.00 21.04           O  
ATOM   1933  N   GLY B  55       8.267  59.786  23.357  1.00 20.04           N  
ATOM   1934  CA  GLY B  55       8.763  61.059  23.872  1.00 20.21           C  
ATOM   1935  C   GLY B  55       8.701  61.251  25.381  1.00 20.40           C  
ATOM   1936  O   GLY B  55       8.966  62.354  25.870  1.00 20.19           O  
ATOM   1937  N   SER B  56       8.374  60.189  26.121  1.00 20.44           N  
ATOM   1938  CA  SER B  56       8.170  60.286  27.568  1.00 20.72           C  
ATOM   1939  C   SER B  56       9.455  60.014  28.361  1.00 21.20           C  
ATOM   1940  O   SER B  56       9.634  60.567  29.450  1.00 21.54           O  
ATOM   1941  CB  SER B  56       7.042  59.344  28.026  1.00 20.64           C  
ATOM   1942  OG  SER B  56       7.288  57.990  27.684  1.00 19.96           O  
ATOM   1943  N   ASN B  57      10.324  59.154  27.813  1.00 21.26           N  
ATOM   1944  CA  ASN B  57      11.637  58.832  28.387  1.00 21.17           C  
ATOM   1945  C   ASN B  57      12.748  59.550  27.625  1.00 20.96           C  
ATOM   1946  O   ASN B  57      12.778  59.517  26.391  1.00 20.75           O  
ATOM   1947  CB  ASN B  57      11.930  57.323  28.293  1.00 21.40           C  
ATOM   1948  CG  ASN B  57      11.061  56.476  29.200  1.00 21.77           C  
ATOM   1949  OD1 ASN B  57      10.419  56.967  30.129  1.00 20.98           O  
ATOM   1950  ND2 ASN B  57      11.060  55.171  28.938  1.00 23.27           N  
ATOM   1951  N   LYS B  58      13.677  60.161  28.359  1.00 20.78           N  
ATOM   1952  CA  LYS B  58      14.821  60.856  27.758  1.00 20.76           C  
ATOM   1953  C   LYS B  58      16.096  60.597  28.570  1.00 20.38           C  
ATOM   1954  O   LYS B  58      16.073  60.664  29.803  1.00 20.21           O  
ATOM   1955  CB  LYS B  58      14.540  62.358  27.667  1.00 20.98           C  
ATOM   1956  CG  LYS B  58      13.111  62.691  27.248  1.00 21.39           C  
ATOM   1957  CD  LYS B  58      12.979  64.103  26.773  1.00 21.54           C  
ATOM   1958  CE  LYS B  58      11.524  64.522  26.657  1.00 22.43           C  
ATOM   1959  NZ  LYS B  58      11.408  65.945  26.200  1.00 22.92           N  
ATOM   1960  N   TYR B  59      17.194  60.289  27.874  1.00 19.83           N  
ATOM   1961  CA  TYR B  59      18.483  59.984  28.520  1.00 19.57           C  
ATOM   1962  C   TYR B  59      19.658  60.672  27.822  1.00 19.13           C  
ATOM   1963  O   TYR B  59      19.671  60.815  26.602  1.00 18.44           O  
ATOM   1964  CB  TYR B  59      18.701  58.466  28.613  1.00 19.56           C  
ATOM   1965  CG  TYR B  59      17.663  57.807  29.475  1.00 19.48           C  
ATOM   1966  CD1 TYR B  59      16.506  57.264  28.917  1.00 19.79           C  
ATOM   1967  CD2 TYR B  59      17.800  57.779  30.860  1.00 19.91           C  
ATOM   1968  CE1 TYR B  59      15.527  56.667  29.715  1.00 18.83           C  
ATOM   1969  CE2 TYR B  59      16.819  57.200  31.667  1.00 19.98           C  
ATOM   1970  CZ  TYR B  59      15.685  56.643  31.086  1.00 19.59           C  
ATOM   1971  OH  TYR B  59      14.712  56.072  31.887  1.00 19.81           O  
ATOM   1972  N   TYR B  60      20.631  61.112  28.622  1.00 18.92           N  
ATOM   1973  CA  TYR B  60      21.699  62.002  28.153  1.00 18.81           C  
ATOM   1974  C   TYR B  60      23.056  61.530  28.623  1.00 18.64           C  
ATOM   1975  O   TYR B  60      23.190  61.031  29.747  1.00 18.47           O  
ATOM   1976  CB  TYR B  60      21.489  63.432  28.674  1.00 18.37           C  
ATOM   1977  CG  TYR B  60      20.163  64.037  28.294  1.00 18.17           C  
ATOM   1978  CD1 TYR B  60      19.069  63.963  29.154  1.00 17.71           C  
ATOM   1979  CD2 TYR B  60      19.996  64.675  27.075  1.00 18.06           C  
ATOM   1980  CE1 TYR B  60      17.848  64.504  28.805  1.00 17.69           C  
ATOM   1981  CE2 TYR B  60      18.778  65.223  26.717  1.00 18.37           C  
ATOM   1982  CZ  TYR B  60      17.706  65.134  27.586  1.00 17.77           C  
ATOM   1983  OH  TYR B  60      16.495  65.674  27.238  1.00 17.82           O  
ATOM   1984  N   ALA B  61      24.064  61.703  27.768  1.00 18.58           N  
ATOM   1985  CA  ALA B  61      25.459  61.499  28.185  1.00 18.52           C  
ATOM   1986  C   ALA B  61      25.758  62.489  29.293  1.00 18.11           C  
ATOM   1987  O   ALA B  61      25.244  63.602  29.258  1.00 18.23           O  
ATOM   1988  CB  ALA B  61      26.411  61.711  27.025  1.00 17.91           C  
ATOM   1989  N   ASP B  62      26.589  62.091  30.257  1.00 18.34           N  
ATOM   1990  CA  ASP B  62      26.966  62.955  31.395  1.00 18.52           C  
ATOM   1991  C   ASP B  62      27.480  64.341  30.965  1.00 18.23           C  
ATOM   1992  O   ASP B  62      27.182  65.343  31.606  1.00 18.20           O  
ATOM   1993  CB  ASP B  62      28.039  62.272  32.262  1.00 18.84           C  
ATOM   1994  CG  ASP B  62      27.471  61.196  33.189  1.00 19.68           C  
ATOM   1995  OD1 ASP B  62      26.438  60.580  32.848  1.00 20.10           O  
ATOM   1996  OD2 ASP B  62      28.073  60.970  34.270  1.00 21.34           O  
ATOM   1997  N   SER B  63      28.241  64.375  29.876  1.00 18.29           N  
ATOM   1998  CA  SER B  63      28.903  65.594  29.384  1.00 18.25           C  
ATOM   1999  C   SER B  63      27.958  66.731  28.959  1.00 18.26           C  
ATOM   2000  O   SER B  63      28.315  67.904  29.097  1.00 18.22           O  
ATOM   2001  CB  SER B  63      29.826  65.242  28.206  1.00 18.27           C  
ATOM   2002  OG  SER B  63      29.161  64.438  27.249  1.00 17.43           O  
ATOM   2003  N   VAL B  64      26.785  66.386  28.424  1.00 18.20           N  
ATOM   2004  CA  VAL B  64      25.800  67.383  27.957  1.00 18.38           C  
ATOM   2005  C   VAL B  64      24.549  67.413  28.842  1.00 18.64           C  
ATOM   2006  O   VAL B  64      23.625  68.191  28.601  1.00 18.23           O  
ATOM   2007  CB  VAL B  64      25.374  67.128  26.485  1.00 18.01           C  
ATOM   2008  CG1 VAL B  64      26.582  66.884  25.621  1.00 17.23           C  
ATOM   2009  CG2 VAL B  64      24.405  65.952  26.391  1.00 17.95           C  
ATOM   2010  N   LYS B  65      24.542  66.558  29.863  1.00 19.46           N  
ATOM   2011  CA  LYS B  65      23.422  66.410  30.784  1.00 19.60           C  
ATOM   2012  C   LYS B  65      23.166  67.727  31.510  1.00 19.71           C  
ATOM   2013  O   LYS B  65      24.097  68.343  32.031  1.00 20.02           O  
ATOM   2014  CB  LYS B  65      23.728  65.299  31.803  1.00 19.88           C  
ATOM   2015  CG  LYS B  65      22.516  64.741  32.554  1.00 20.26           C  
ATOM   2016  CD  LYS B  65      22.918  63.603  33.510  1.00 20.55           C  
ATOM   2017  CE  LYS B  65      23.789  64.126  34.662  1.00 20.95           C  
ATOM   2018  NZ  LYS B  65      23.933  63.153  35.778  1.00 21.59           N  
ATOM   2019  N   GLY B  66      21.906  68.161  31.516  1.00 19.58           N  
ATOM   2020  CA  GLY B  66      21.496  69.365  32.229  1.00 19.37           C  
ATOM   2021  C   GLY B  66      21.424  70.619  31.379  1.00 19.30           C  
ATOM   2022  O   GLY B  66      20.928  71.648  31.835  1.00 19.38           O  
ATOM   2023  N   ARG B  67      21.931  70.554  30.151  1.00 19.13           N  
ATOM   2024  CA  ARG B  67      21.891  71.711  29.248  1.00 19.13           C  
ATOM   2025  C   ARG B  67      21.540  71.372  27.792  1.00 18.97           C  
ATOM   2026  O   ARG B  67      21.337  72.273  26.969  1.00 18.70           O  
ATOM   2027  CB  ARG B  67      23.214  72.478  29.315  1.00 19.34           C  
ATOM   2028  CG  ARG B  67      24.454  71.627  29.101  1.00 19.46           C  
ATOM   2029  CD  ARG B  67      25.724  72.388  29.484  1.00 19.68           C  
ATOM   2030  NE  ARG B  67      26.909  71.592  29.190  1.00 20.12           N  
ATOM   2031  CZ  ARG B  67      27.400  71.397  27.967  1.00 20.78           C  
ATOM   2032  NH1 ARG B  67      26.824  71.958  26.905  1.00 21.05           N  
ATOM   2033  NH2 ARG B  67      28.472  70.637  27.806  1.00 20.36           N  
ATOM   2034  N   PHE B  68      21.483  70.083  27.471  1.00 18.75           N  
ATOM   2035  CA  PHE B  68      20.930  69.639  26.205  1.00 18.72           C  
ATOM   2036  C   PHE B  68      19.598  68.984  26.553  1.00 18.45           C  
ATOM   2037  O   PHE B  68      19.522  68.211  27.507  1.00 18.23           O  
ATOM   2038  CB  PHE B  68      21.867  68.650  25.504  1.00 18.81           C  
ATOM   2039  CG  PHE B  68      23.042  69.293  24.781  1.00 19.00           C  
ATOM   2040  CD1 PHE B  68      23.652  70.454  25.252  1.00 19.55           C  
ATOM   2041  CD2 PHE B  68      23.566  68.698  23.639  1.00 20.00           C  
ATOM   2042  CE1 PHE B  68      24.735  71.019  24.583  1.00 18.97           C  
ATOM   2043  CE2 PHE B  68      24.659  69.258  22.974  1.00 19.53           C  
ATOM   2044  CZ  PHE B  68      25.237  70.421  23.452  1.00 19.05           C  
ATOM   2045  N   THR B  69      18.551  69.346  25.810  1.00 18.31           N  
ATOM   2046  CA  THR B  69      17.228  68.736  25.935  1.00 18.22           C  
ATOM   2047  C   THR B  69      16.837  68.130  24.586  1.00 18.19           C  
ATOM   2048  O   THR B  69      16.736  68.845  23.589  1.00 17.90           O  
ATOM   2049  CB  THR B  69      16.151  69.761  26.356  1.00 18.24           C  
ATOM   2050  OG1 THR B  69      16.563  70.442  27.550  1.00 18.82           O  
ATOM   2051  CG2 THR B  69      14.811  69.076  26.605  1.00 17.63           C  
ATOM   2052  N   ILE B  70      16.633  66.813  24.567  1.00 18.36           N  
ATOM   2053  CA  ILE B  70      16.157  66.102  23.378  1.00 18.44           C  
ATOM   2054  C   ILE B  70      14.631  66.089  23.435  1.00 18.65           C  
ATOM   2055  O   ILE B  70      14.045  66.023  24.516  1.00 18.74           O  
ATOM   2056  CB  ILE B  70      16.732  64.642  23.269  1.00 18.31           C  
ATOM   2057  CG1 ILE B  70      16.386  64.025  21.909  1.00 18.21           C  
ATOM   2058  CG2 ILE B  70      16.233  63.751  24.401  1.00 18.35           C  
ATOM   2059  CD1 ILE B  70      16.934  62.644  21.697  1.00 17.80           C  
ATOM   2060  N   SER B  71      14.004  66.202  22.269  1.00 18.82           N  
ATOM   2061  CA  SER B  71      12.558  66.194  22.152  1.00 19.22           C  
ATOM   2062  C   SER B  71      12.161  65.745  20.754  1.00 19.44           C  
ATOM   2063  O   SER B  71      12.989  65.684  19.851  1.00 19.20           O  
ATOM   2064  CB  SER B  71      11.975  67.583  22.454  1.00 19.34           C  
ATOM   2065  OG  SER B  71      12.415  68.551  21.516  1.00 19.89           O  
ATOM   2066  N   ARG B  72      10.888  65.412  20.592  1.00 20.00           N  
ATOM   2067  CA  ARG B  72      10.352  65.016  19.300  1.00 20.27           C  
ATOM   2068  C   ARG B  72       8.908  65.478  19.152  1.00 20.59           C  
ATOM   2069  O   ARG B  72       8.183  65.617  20.144  1.00 20.30           O  
ATOM   2070  CB  ARG B  72      10.426  63.493  19.139  1.00 20.29           C  
ATOM   2071  CG  ARG B  72       9.467  62.698  20.031  1.00 20.12           C  
ATOM   2072  CD  ARG B  72       9.876  61.234  20.121  1.00 20.58           C  
ATOM   2073  NE  ARG B  72       9.788  60.568  18.821  1.00 21.11           N  
ATOM   2074  CZ  ARG B  72      10.517  59.517  18.451  1.00 20.81           C  
ATOM   2075  NH1 ARG B  72      11.427  58.987  19.253  1.00 21.10           N  
ATOM   2076  NH2 ARG B  72      10.352  59.004  17.247  1.00 22.33           N  
ATOM   2077  N   ASP B  73       8.507  65.710  17.905  1.00 21.04           N  
ATOM   2078  CA  ASP B  73       7.118  65.988  17.565  1.00 21.48           C  
ATOM   2079  C   ASP B  73       6.646  64.897  16.606  1.00 21.65           C  
ATOM   2080  O   ASP B  73       7.052  64.850  15.444  1.00 21.30           O  
ATOM   2081  CB  ASP B  73       6.981  67.391  16.944  1.00 21.67           C  
ATOM   2082  CG  ASP B  73       5.525  67.834  16.792  1.00 21.59           C  
ATOM   2083  OD1 ASP B  73       4.630  66.963  16.724  1.00 21.94           O  
ATOM   2084  OD2 ASP B  73       5.283  69.057  16.723  1.00 22.03           O  
ATOM   2085  N   ASN B  74       5.795  64.013  17.118  1.00 22.20           N  
ATOM   2086  CA  ASN B  74       5.404  62.799  16.394  1.00 22.50           C  
ATOM   2087  C   ASN B  74       4.368  63.022  15.300  1.00 22.61           C  
ATOM   2088  O   ASN B  74       4.186  62.160  14.444  1.00 22.82           O  
ATOM   2089  CB  ASN B  74       4.928  61.722  17.384  1.00 22.70           C  
ATOM   2090  CG  ASN B  74       6.079  60.947  17.978  1.00 22.86           C  
ATOM   2091  OD1 ASN B  74       7.078  60.714  17.299  1.00 24.00           O  
ATOM   2092  ND2 ASN B  74       5.955  60.547  19.241  1.00 21.77           N  
ATOM   2093  N   SER B  75       3.694  64.170  15.343  1.00 22.80           N  
ATOM   2094  CA  SER B  75       2.816  64.603  14.259  1.00 22.76           C  
ATOM   2095  C   SER B  75       3.631  65.148  13.081  1.00 22.88           C  
ATOM   2096  O   SER B  75       3.305  64.880  11.923  1.00 23.27           O  
ATOM   2097  CB  SER B  75       1.822  65.654  14.762  1.00 22.92           C  
ATOM   2098  OG  SER B  75       2.468  66.654  15.530  1.00 22.80           O  
ATOM   2099  N   LYS B  76       4.694  65.897  13.380  1.00 22.66           N  
ATOM   2100  CA  LYS B  76       5.583  66.448  12.347  1.00 22.29           C  
ATOM   2101  C   LYS B  76       6.665  65.466  11.888  1.00 21.79           C  
ATOM   2102  O   LYS B  76       7.369  65.735  10.913  1.00 21.87           O  
ATOM   2103  CB  LYS B  76       6.265  67.728  12.846  1.00 22.40           C  
ATOM   2104  CG  LYS B  76       5.318  68.847  13.223  1.00 22.73           C  
ATOM   2105  CD  LYS B  76       6.026  70.203  13.191  1.00 22.94           C  
ATOM   2106  CE  LYS B  76       5.112  71.336  13.630  1.00 23.46           C  
ATOM   2107  NZ  LYS B  76       4.852  71.293  15.102  1.00 24.55           N  
ATOM   2108  N   ASN B  77       6.797  64.338  12.586  1.00 21.42           N  
ATOM   2109  CA  ASN B  77       7.880  63.367  12.348  1.00 20.69           C  
ATOM   2110  C   ASN B  77       9.242  64.043  12.474  1.00 19.94           C  
ATOM   2111  O   ASN B  77      10.117  63.883  11.621  1.00 19.59           O  
ATOM   2112  CB  ASN B  77       7.735  62.670  10.982  1.00 20.87           C  
ATOM   2113  CG  ASN B  77       6.617  61.636  10.960  1.00 21.77           C  
ATOM   2114  OD1 ASN B  77       6.166  61.146  12.004  1.00 22.74           O  
ATOM   2115  ND2 ASN B  77       6.172  61.291   9.759  1.00 23.01           N  
ATOM   2116  N   THR B  78       9.398  64.816  13.544  1.00 19.10           N  
ATOM   2117  CA  THR B  78      10.601  65.599  13.748  1.00 18.66           C  
ATOM   2118  C   THR B  78      11.169  65.346  15.135  1.00 18.10           C  
ATOM   2119  O   THR B  78      10.429  65.198  16.114  1.00 17.65           O  
ATOM   2120  CB  THR B  78      10.357  67.117  13.515  1.00 18.64           C  
ATOM   2121  OG1 THR B  78      10.045  67.349  12.134  1.00 17.96           O  
ATOM   2122  CG2 THR B  78      11.593  67.925  13.856  1.00 18.90           C  
ATOM   2123  N   LEU B  79      12.495  65.253  15.175  1.00 17.60           N  
ATOM   2124  CA  LEU B  79      13.269  65.128  16.388  1.00 17.44           C  
ATOM   2125  C   LEU B  79      14.049  66.428  16.534  1.00 17.57           C  
ATOM   2126  O   LEU B  79      14.505  67.011  15.536  1.00 17.48           O  
ATOM   2127  CB  LEU B  79      14.233  63.941  16.286  1.00 17.34           C  
ATOM   2128  CG  LEU B  79      15.172  63.627  17.464  1.00 16.73           C  
ATOM   2129  CD1 LEU B  79      14.452  62.892  18.568  1.00 13.89           C  
ATOM   2130  CD2 LEU B  79      16.353  62.813  16.979  1.00 16.78           C  
ATOM   2131  N   TYR B  80      14.220  66.863  17.777  1.00 17.33           N  
ATOM   2132  CA  TYR B  80      14.940  68.092  18.066  1.00 17.70           C  
ATOM   2133  C   TYR B  80      16.019  67.884  19.123  1.00 17.84           C  
ATOM   2134  O   TYR B  80      15.947  66.955  19.925  1.00 17.33           O  
ATOM   2135  CB  TYR B  80      13.976  69.158  18.585  1.00 17.30           C  
ATOM   2136  CG  TYR B  80      12.802  69.440  17.693  1.00 17.13           C  
ATOM   2137  CD1 TYR B  80      12.937  70.259  16.576  1.00 16.65           C  
ATOM   2138  CD2 TYR B  80      11.546  68.900  17.969  1.00 16.60           C  
ATOM   2139  CE1 TYR B  80      11.852  70.538  15.760  1.00 16.59           C  
ATOM   2140  CE2 TYR B  80      10.458  69.169  17.150  1.00 16.48           C  
ATOM   2141  CZ  TYR B  80      10.617  69.994  16.053  1.00 16.45           C  
ATOM   2142  OH  TYR B  80       9.545  70.275  15.233  1.00 17.14           O  
ATOM   2143  N   LEU B  81      17.003  68.776  19.127  1.00 18.34           N  
ATOM   2144  CA  LEU B  81      17.934  68.897  20.249  1.00 18.58           C  
ATOM   2145  C   LEU B  81      18.096  70.377  20.583  1.00 18.84           C  
ATOM   2146  O   LEU B  81      18.575  71.150  19.762  1.00 18.59           O  
ATOM   2147  CB  LEU B  81      19.291  68.260  19.917  1.00 18.44           C  
ATOM   2148  CG  LEU B  81      20.290  68.069  21.066  1.00 18.30           C  
ATOM   2149  CD1 LEU B  81      19.717  67.208  22.198  1.00 18.00           C  
ATOM   2150  CD2 LEU B  81      21.569  67.456  20.547  1.00 17.95           C  
ATOM   2151  N   GLN B  82      17.661  70.761  21.779  1.00 19.49           N  
ATOM   2152  CA  GLN B  82      17.889  72.104  22.292  1.00 19.97           C  
ATOM   2153  C   GLN B  82      19.219  72.098  23.024  1.00 20.32           C  
ATOM   2154  O   GLN B  82      19.354  71.463  24.070  1.00 20.36           O  
ATOM   2155  CB  GLN B  82      16.762  72.539  23.238  1.00 20.13           C  
ATOM   2156  CG  GLN B  82      16.881  73.962  23.764  1.00 19.87           C  
ATOM   2157  CD  GLN B  82      16.874  75.001  22.654  1.00 21.34           C  
ATOM   2158  OE1 GLN B  82      17.686  75.939  22.654  1.00 21.36           O  
ATOM   2159  NE2 GLN B  82      15.957  74.842  21.699  1.00 20.72           N  
ATOM   2160  N   MET B  83      20.193  72.807  22.456  1.00 20.82           N  
ATOM   2161  CA  MET B  83      21.540  72.891  23.001  1.00 21.12           C  
ATOM   2162  C   MET B  83      21.732  74.256  23.644  1.00 21.26           C  
ATOM   2163  O   MET B  83      22.013  75.233  22.953  1.00 21.09           O  
ATOM   2164  CB  MET B  83      22.569  72.703  21.889  1.00 21.11           C  
ATOM   2165  CG  MET B  83      22.428  71.408  21.123  1.00 21.62           C  
ATOM   2166  SD  MET B  83      23.653  71.264  19.812  1.00 22.03           S  
ATOM   2167  CE  MET B  83      22.968  72.406  18.626  1.00 23.81           C  
ATOM   2168  N   ASN B  84      21.571  74.316  24.965  1.00 21.57           N  
ATOM   2169  CA  ASN B  84      21.720  75.564  25.711  1.00 21.70           C  
ATOM   2170  C   ASN B  84      23.099  75.685  26.347  1.00 21.78           C  
ATOM   2171  O   ASN B  84      23.773  74.677  26.594  1.00 21.95           O  
ATOM   2172  CB  ASN B  84      20.649  75.666  26.792  1.00 21.94           C  
ATOM   2173  CG  ASN B  84      19.251  75.588  26.231  1.00 22.36           C  
ATOM   2174  OD1 ASN B  84      18.875  76.374  25.359  1.00 23.67           O  
ATOM   2175  ND2 ASN B  84      18.467  74.638  26.731  1.00 22.90           N  
ATOM   2176  N   SER B  85      23.515  76.928  26.590  1.00 21.74           N  
ATOM   2177  CA  SER B  85      24.755  77.229  27.310  1.00 21.72           C  
ATOM   2178  C   SER B  85      25.966  76.496  26.722  1.00 21.51           C  
ATOM   2179  O   SER B  85      26.687  75.799  27.437  1.00 21.31           O  
ATOM   2180  CB  SER B  85      24.586  76.884  28.795  1.00 21.87           C  
ATOM   2181  OG  SER B  85      25.727  77.252  29.543  1.00 22.38           O  
ATOM   2182  N   LEU B  86      26.181  76.683  25.420  1.00 21.34           N  
ATOM   2183  CA  LEU B  86      27.196  75.941  24.668  1.00 21.29           C  
ATOM   2184  C   LEU B  86      28.636  76.310  25.052  1.00 21.26           C  
ATOM   2185  O   LEU B  86      28.947  77.481  25.276  1.00 21.27           O  
ATOM   2186  CB  LEU B  86      26.998  76.159  23.160  1.00 21.10           C  
ATOM   2187  CG  LEU B  86      25.816  75.441  22.503  1.00 20.81           C  
ATOM   2188  CD1 LEU B  86      25.581  75.973  21.107  1.00 20.83           C  
ATOM   2189  CD2 LEU B  86      26.054  73.950  22.454  1.00 20.23           C  
ATOM   2190  N   ARG B  87      29.501  75.298  25.125  1.00 21.20           N  
ATOM   2191  CA  ARG B  87      30.934  75.497  25.341  1.00 21.33           C  
ATOM   2192  C   ARG B  87      31.728  75.122  24.095  1.00 21.42           C  
ATOM   2193  O   ARG B  87      31.187  74.535  23.152  1.00 21.41           O  
ATOM   2194  CB  ARG B  87      31.435  74.639  26.502  1.00 21.45           C  
ATOM   2195  CG  ARG B  87      30.920  75.044  27.864  1.00 21.86           C  
ATOM   2196  CD  ARG B  87      29.605  74.366  28.193  1.00 22.24           C  
ATOM   2197  NE  ARG B  87      29.221  74.589  29.588  1.00 22.47           N  
ATOM   2198  CZ  ARG B  87      29.554  73.807  30.617  1.00 22.71           C  
ATOM   2199  NH1 ARG B  87      30.293  72.710  30.449  1.00 22.42           N  
ATOM   2200  NH2 ARG B  87      29.141  74.133  31.838  1.00 23.05           N  
ATOM   2201  N   ALA B  88      33.020  75.450  24.113  1.00 21.39           N  
ATOM   2202  CA  ALA B  88      33.954  75.028  23.064  1.00 21.29           C  
ATOM   2203  C   ALA B  88      33.992  73.508  22.908  1.00 21.08           C  
ATOM   2204  O   ALA B  88      34.146  73.006  21.796  1.00 20.89           O  
ATOM   2205  CB  ALA B  88      35.361  75.570  23.347  1.00 21.23           C  
ATOM   2206  N   GLU B  89      33.840  72.784  24.020  1.00 21.19           N  
ATOM   2207  CA  GLU B  89      33.794  71.309  23.996  1.00 21.22           C  
ATOM   2208  C   GLU B  89      32.631  70.740  23.186  1.00 20.69           C  
ATOM   2209  O   GLU B  89      32.682  69.582  22.794  1.00 21.19           O  
ATOM   2210  CB  GLU B  89      33.793  70.711  25.424  1.00 21.64           C  
ATOM   2211  CG  GLU B  89      32.485  70.872  26.246  1.00 22.92           C  
ATOM   2212  CD  GLU B  89      31.691  69.569  26.430  1.00 24.81           C  
ATOM   2213  OE1 GLU B  89      31.096  69.054  25.454  1.00 26.19           O  
ATOM   2214  OE2 GLU B  89      31.642  69.061  27.574  1.00 26.09           O  
ATOM   2215  N   ASP B  90      31.598  71.543  22.932  1.00 20.34           N  
ATOM   2216  CA  ASP B  90      30.422  71.095  22.163  1.00 19.95           C  
ATOM   2217  C   ASP B  90      30.574  71.205  20.639  1.00 19.62           C  
ATOM   2218  O   ASP B  90      29.692  70.745  19.903  1.00 19.54           O  
ATOM   2219  CB  ASP B  90      29.172  71.875  22.584  1.00 19.90           C  
ATOM   2220  CG  ASP B  90      28.847  71.716  24.052  1.00 19.69           C  
ATOM   2221  OD1 ASP B  90      28.826  70.575  24.556  1.00 20.88           O  
ATOM   2222  OD2 ASP B  90      28.598  72.736  24.707  1.00 19.31           O  
ATOM   2223  N   THR B  91      31.662  71.816  20.165  1.00 19.12           N  
ATOM   2224  CA  THR B  91      31.870  71.984  18.726  1.00 19.01           C  
ATOM   2225  C   THR B  91      31.965  70.613  18.078  1.00 19.00           C  
ATOM   2226  O   THR B  91      32.850  69.824  18.404  1.00 19.55           O  
ATOM   2227  CB  THR B  91      33.133  72.816  18.388  1.00 19.02           C  
ATOM   2228  OG1 THR B  91      32.918  74.186  18.752  1.00 18.75           O  
ATOM   2229  CG2 THR B  91      33.461  72.740  16.886  1.00 18.60           C  
ATOM   2230  N   ALA B  92      31.045  70.338  17.162  1.00 18.51           N  
ATOM   2231  CA  ALA B  92      30.912  69.014  16.594  1.00 18.09           C  
ATOM   2232  C   ALA B  92      29.989  69.046  15.387  1.00 17.77           C  
ATOM   2233  O   ALA B  92      29.222  69.983  15.217  1.00 17.59           O  
ATOM   2234  CB  ALA B  92      30.354  68.059  17.647  1.00 17.91           C  
ATOM   2235  N   VAL B  93      30.101  68.034  14.534  1.00 17.62           N  
ATOM   2236  CA  VAL B  93      29.029  67.694  13.611  1.00 17.32           C  
ATOM   2237  C   VAL B  93      28.056  66.854  14.428  1.00 17.22           C  
ATOM   2238  O   VAL B  93      28.465  65.897  15.078  1.00 17.08           O  
ATOM   2239  CB  VAL B  93      29.525  66.893  12.397  1.00 17.21           C  
ATOM   2240  CG1 VAL B  93      28.350  66.262  11.658  1.00 16.70           C  
ATOM   2241  CG2 VAL B  93      30.355  67.788  11.461  1.00 17.50           C  
ATOM   2242  N   TYR B  94      26.780  67.237  14.418  1.00 17.18           N  
ATOM   2243  CA  TYR B  94      25.745  66.493  15.121  1.00 16.84           C  
ATOM   2244  C   TYR B  94      24.920  65.657  14.143  1.00 17.01           C  
ATOM   2245  O   TYR B  94      24.646  66.078  13.019  1.00 16.42           O  
ATOM   2246  CB  TYR B  94      24.853  67.433  15.928  1.00 16.23           C  
ATOM   2247  CG  TYR B  94      25.519  67.979  17.165  1.00 15.36           C  
ATOM   2248  CD1 TYR B  94      26.501  68.959  17.070  1.00 14.65           C  
ATOM   2249  CD2 TYR B  94      25.168  67.522  18.433  1.00 15.44           C  
ATOM   2250  CE1 TYR B  94      27.121  69.466  18.194  1.00 14.78           C  
ATOM   2251  CE2 TYR B  94      25.783  68.032  19.576  1.00 15.38           C  
ATOM   2252  CZ  TYR B  94      26.758  69.010  19.448  1.00 15.01           C  
ATOM   2253  OH  TYR B  94      27.391  69.538  20.554  1.00 14.58           O  
ATOM   2254  N   TYR B  95      24.560  64.456  14.605  1.00 17.56           N  
ATOM   2255  CA  TYR B  95      23.843  63.459  13.831  1.00 17.69           C  
ATOM   2256  C   TYR B  95      22.640  62.980  14.598  1.00 18.05           C  
ATOM   2257  O   TYR B  95      22.745  62.656  15.790  1.00 18.16           O  
ATOM   2258  CB  TYR B  95      24.712  62.234  13.568  1.00 17.56           C  
ATOM   2259  CG  TYR B  95      25.890  62.499  12.686  1.00 17.31           C  
ATOM   2260  CD1 TYR B  95      25.742  62.561  11.306  1.00 16.72           C  
ATOM   2261  CD2 TYR B  95      27.162  62.678  13.230  1.00 17.41           C  
ATOM   2262  CE1 TYR B  95      26.829  62.807  10.483  1.00 17.02           C  
ATOM   2263  CE2 TYR B  95      28.259  62.911  12.417  1.00 17.71           C  
ATOM   2264  CZ  TYR B  95      28.084  62.976  11.042  1.00 17.17           C  
ATOM   2265  OH  TYR B  95      29.169  63.217  10.237  1.00 17.93           O  
ATOM   2266  N   CYS B  96      21.501  62.949  13.915  1.00 18.36           N  
ATOM   2267  CA  CYS B  96      20.359  62.175  14.383  1.00 18.92           C  
ATOM   2268  C   CYS B  96      20.463  60.789  13.757  1.00 18.41           C  
ATOM   2269  O   CYS B  96      20.983  60.615  12.652  1.00 17.38           O  
ATOM   2270  CB  CYS B  96      19.024  62.853  14.054  1.00 19.23           C  
ATOM   2271  SG  CYS B  96      18.662  63.035  12.282  1.00 22.07           S  
ATOM   2272  N   ALA B  97      19.987  59.800  14.494  1.00 18.47           N  
ATOM   2273  CA  ALA B  97      20.101  58.414  14.075  1.00 18.78           C  
ATOM   2274  C   ALA B  97      18.896  57.620  14.582  1.00 18.81           C  
ATOM   2275  O   ALA B  97      18.486  57.784  15.746  1.00 18.52           O  
ATOM   2276  CB  ALA B  97      21.409  57.820  14.599  1.00 17.96           C  
ATOM   2277  N   ARG B  98      18.321  56.789  13.709  1.00 18.75           N  
ATOM   2278  CA  ARG B  98      17.253  55.882  14.116  1.00 19.05           C  
ATOM   2279  C   ARG B  98      17.792  54.751  14.981  1.00 19.46           C  
ATOM   2280  O   ARG B  98      18.837  54.175  14.683  1.00 19.43           O  
ATOM   2281  CB  ARG B  98      16.502  55.287  12.918  1.00 19.13           C  
ATOM   2282  CG  ARG B  98      15.139  54.704  13.322  1.00 18.26           C  
ATOM   2283  CD  ARG B  98      14.381  54.138  12.161  1.00 18.23           C  
ATOM   2284  NE  ARG B  98      14.860  52.823  11.760  1.00 17.57           N  
ATOM   2285  CZ  ARG B  98      14.344  52.098  10.773  1.00 18.07           C  
ATOM   2286  NH1 ARG B  98      13.319  52.547  10.060  1.00 18.83           N  
ATOM   2287  NH2 ARG B  98      14.852  50.907  10.499  1.00 18.02           N  
ATOM   2288  N   ASP B  99      17.058  54.451  16.051  1.00 20.06           N  
ATOM   2289  CA  ASP B  99      17.416  53.401  16.999  1.00 20.31           C  
ATOM   2290  C   ASP B  99      17.185  52.017  16.419  1.00 20.99           C  
ATOM   2291  O   ASP B  99      16.124  51.747  15.868  1.00 21.19           O  
ATOM   2292  CB  ASP B  99      16.559  53.527  18.259  1.00 20.30           C  
ATOM   2293  CG  ASP B  99      16.708  52.344  19.189  1.00 19.77           C  
ATOM   2294  OD1 ASP B  99      17.743  52.240  19.871  1.00 18.86           O  
ATOM   2295  OD2 ASP B  99      15.776  51.513  19.246  1.00 19.44           O  
ATOM   2296  N   ARG B 100      18.189  51.151  16.561  1.00 21.57           N  
ATOM   2297  CA  ARG B 100      18.036  49.710  16.416  1.00 21.47           C  
ATOM   2298  C   ARG B 100      18.478  49.108  17.751  1.00 21.50           C  
ATOM   2299  O   ARG B 100      19.541  48.507  17.870  1.00 21.26           O  
ATOM   2300  CB  ARG B 100      18.886  49.208  15.260  1.00 21.80           C  
ATOM   2301  CG  ARG B 100      18.559  47.815  14.778  1.00 21.78           C  
ATOM   2302  CD  ARG B 100      19.519  47.448  13.683  1.00 22.85           C  
ATOM   2303  NE  ARG B 100      19.212  46.190  13.009  1.00 23.83           N  
ATOM   2304  CZ  ARG B 100      19.629  44.989  13.394  1.00 25.32           C  
ATOM   2305  NH1 ARG B 100      20.357  44.830  14.491  1.00 26.97           N  
ATOM   2306  NH2 ARG B 100      19.295  43.926  12.678  1.00 26.45           N  
ATOM   2307  N   SER B 101      17.632  49.309  18.757  1.00 21.66           N  
ATOM   2308  CA  SER B 101      17.915  48.989  20.164  1.00 21.81           C  
ATOM   2309  C   SER B 101      19.383  49.272  20.565  1.00 21.35           C  
ATOM   2310  O   SER B 101      20.123  48.389  20.979  1.00 20.85           O  
ATOM   2311  CB  SER B 101      17.444  47.572  20.509  1.00 21.98           C  
ATOM   2312  OG  SER B 101      18.014  46.633  19.623  1.00 25.58           O  
ATOM   2313  N   TYR B 102      19.742  50.555  20.419  1.00 21.02           N  
ATOM   2314  CA  TYR B 102      21.051  51.155  20.742  1.00 20.79           C  
ATOM   2315  C   TYR B 102      22.237  50.806  19.835  1.00 20.48           C  
ATOM   2316  O   TYR B 102      23.379  51.090  20.177  1.00 20.90           O  
ATOM   2317  CB  TYR B 102      21.379  51.035  22.242  1.00 20.63           C  
ATOM   2318  CG  TYR B 102      20.459  51.920  23.053  1.00 20.07           C  
ATOM   2319  CD1 TYR B 102      19.087  51.698  23.044  1.00 20.89           C  
ATOM   2320  CD2 TYR B 102      20.941  52.998  23.786  1.00 20.59           C  
ATOM   2321  CE1 TYR B 102      18.219  52.492  23.757  1.00 20.53           C  
ATOM   2322  CE2 TYR B 102      20.066  53.814  24.512  1.00 20.51           C  
ATOM   2323  CZ  TYR B 102      18.700  53.538  24.491  1.00 20.48           C  
ATOM   2324  OH  TYR B 102      17.787  54.292  25.186  1.00 20.22           O  
ATOM   2325  N   TYR B 103      21.947  50.198  18.688  1.00 20.44           N  
ATOM   2326  CA  TYR B 103      22.742  50.388  17.467  1.00 19.73           C  
ATOM   2327  C   TYR B 103      21.992  51.438  16.634  1.00 19.67           C  
ATOM   2328  O   TYR B 103      20.814  51.710  16.874  1.00 19.92           O  
ATOM   2329  CB  TYR B 103      22.852  49.100  16.655  1.00 19.38           C  
ATOM   2330  CG  TYR B 103      23.500  47.905  17.340  1.00 18.95           C  
ATOM   2331  CD1 TYR B 103      22.863  46.674  17.363  1.00 18.64           C  
ATOM   2332  CD2 TYR B 103      24.760  47.995  17.926  1.00 19.33           C  
ATOM   2333  CE1 TYR B 103      23.439  45.581  17.960  1.00 18.47           C  
ATOM   2334  CE2 TYR B 103      25.354  46.898  18.522  1.00 18.16           C  
ATOM   2335  CZ  TYR B 103      24.684  45.690  18.534  1.00 18.61           C  
ATOM   2336  OH  TYR B 103      25.228  44.575  19.131  1.00 17.93           O  
ATOM   2337  N   LEU B 104      22.659  52.026  15.654  1.00 19.59           N  
ATOM   2338  CA  LEU B 104      22.095  53.142  14.913  1.00 19.69           C  
ATOM   2339  C   LEU B 104      22.057  52.797  13.410  1.00 19.89           C  
ATOM   2340  O   LEU B 104      23.082  52.784  12.742  1.00 19.77           O  
ATOM   2341  CB  LEU B 104      22.908  54.406  15.223  1.00 19.68           C  
ATOM   2342  CG  LEU B 104      23.115  54.641  16.738  1.00 18.91           C  
ATOM   2343  CD1 LEU B 104      24.162  55.697  17.032  1.00 17.91           C  
ATOM   2344  CD2 LEU B 104      21.773  54.979  17.431  1.00 18.09           C  
ATOM   2345  N   ASP B 105      20.867  52.491  12.890  1.00 20.15           N  
ATOM   2346  CA  ASP B 105      20.754  51.889  11.556  1.00 20.48           C  
ATOM   2347  C   ASP B 105      20.513  52.870  10.405  1.00 20.60           C  
ATOM   2348  O   ASP B 105      20.693  52.515   9.239  1.00 20.90           O  
ATOM   2349  CB  ASP B 105      19.713  50.754  11.538  1.00 20.57           C  
ATOM   2350  CG  ASP B 105      18.337  51.185  12.007  1.00 22.03           C  
ATOM   2351  OD1 ASP B 105      18.168  52.353  12.413  1.00 24.92           O  
ATOM   2352  OD2 ASP B 105      17.416  50.335  11.973  1.00 23.69           O  
ATOM   2353  N   TYR B 106      20.117  54.094  10.733  1.00 20.78           N  
ATOM   2354  CA  TYR B 106      19.884  55.132   9.730  1.00 20.56           C  
ATOM   2355  C   TYR B 106      20.293  56.457  10.330  1.00 20.57           C  
ATOM   2356  O   TYR B 106      19.979  56.727  11.483  1.00 20.84           O  
ATOM   2357  CB  TYR B 106      18.418  55.152   9.303  1.00 20.66           C  
ATOM   2358  CG  TYR B 106      18.086  54.060   8.328  1.00 20.39           C  
ATOM   2359  CD1 TYR B 106      18.476  54.157   7.000  1.00 21.61           C  
ATOM   2360  CD2 TYR B 106      17.403  52.920   8.727  1.00 21.34           C  
ATOM   2361  CE1 TYR B 106      18.188  53.148   6.089  1.00 21.12           C  
ATOM   2362  CE2 TYR B 106      17.110  51.900   7.824  1.00 20.57           C  
ATOM   2363  CZ  TYR B 106      17.508  52.023   6.507  1.00 20.78           C  
ATOM   2364  OH  TYR B 106      17.218  51.036   5.594  1.00 20.44           O  
ATOM   2365  N   TRP B 107      21.022  57.261   9.556  1.00 20.34           N  
ATOM   2366  CA  TRP B 107      21.648  58.481  10.060  1.00 20.07           C  
ATOM   2367  C   TRP B 107      21.297  59.683   9.198  1.00 19.78           C  
ATOM   2368  O   TRP B 107      21.251  59.572   7.979  1.00 19.47           O  
ATOM   2369  CB  TRP B 107      23.169  58.343  10.048  1.00 19.96           C  
ATOM   2370  CG  TRP B 107      23.733  57.356  11.008  1.00 20.18           C  
ATOM   2371  CD1 TRP B 107      23.548  56.004  11.003  1.00 19.76           C  
ATOM   2372  CD2 TRP B 107      24.628  57.634  12.090  1.00 19.85           C  
ATOM   2373  NE1 TRP B 107      24.255  55.427  12.021  1.00 19.50           N  
ATOM   2374  CE2 TRP B 107      24.931  56.403  12.703  1.00 20.44           C  
ATOM   2375  CE3 TRP B 107      25.187  58.804  12.611  1.00 19.45           C  
ATOM   2376  CZ2 TRP B 107      25.769  56.308  13.814  1.00 20.51           C  
ATOM   2377  CZ3 TRP B 107      26.037  58.708  13.699  1.00 19.92           C  
ATOM   2378  CH2 TRP B 107      26.320  57.471  14.290  1.00 20.24           C  
ATOM   2379  N   GLY B 108      21.073  60.834   9.832  1.00 19.66           N  
ATOM   2380  CA  GLY B 108      20.919  62.084   9.094  1.00 19.73           C  
ATOM   2381  C   GLY B 108      22.255  62.531   8.531  1.00 19.68           C  
ATOM   2382  O   GLY B 108      23.294  61.980   8.899  1.00 19.59           O  
ATOM   2383  N   GLN B 109      22.234  63.545   7.667  1.00 19.55           N  
ATOM   2384  CA  GLN B 109      23.442  63.977   6.948  1.00 19.30           C  
ATOM   2385  C   GLN B 109      24.494  64.648   7.850  1.00 19.38           C  
ATOM   2386  O   GLN B 109      25.675  64.737   7.484  1.00 19.08           O  
ATOM   2387  CB  GLN B 109      23.086  64.883   5.748  1.00 18.97           C  
ATOM   2388  CG  GLN B 109      22.872  66.373   6.043  1.00 17.81           C  
ATOM   2389  CD  GLN B 109      21.450  66.711   6.442  1.00 17.09           C  
ATOM   2390  OE1 GLN B 109      20.727  65.875   6.982  1.00 15.72           O  
ATOM   2391  NE2 GLN B 109      21.036  67.944   6.167  1.00 15.51           N  
ATOM   2392  N   GLY B 110      24.055  65.108   9.020  1.00 19.45           N  
ATOM   2393  CA  GLY B 110      24.908  65.818   9.951  1.00 19.45           C  
ATOM   2394  C   GLY B 110      24.768  67.324   9.802  1.00 19.65           C  
ATOM   2395  O   GLY B 110      24.586  67.832   8.698  1.00 19.08           O  
ATOM   2396  N   THR B 111      24.842  68.036  10.926  1.00 19.74           N  
ATOM   2397  CA  THR B 111      24.920  69.490  10.921  1.00 19.89           C  
ATOM   2398  C   THR B 111      26.073  69.938  11.817  1.00 19.95           C  
ATOM   2399  O   THR B 111      26.174  69.517  12.975  1.00 19.79           O  
ATOM   2400  CB  THR B 111      23.587  70.149  11.369  1.00 20.14           C  
ATOM   2401  OG1 THR B 111      23.238  69.727  12.695  1.00 20.46           O  
ATOM   2402  CG2 THR B 111      22.457  69.783  10.415  1.00 19.69           C  
ATOM   2403  N   LEU B 112      26.958  70.766  11.265  1.00 20.14           N  
ATOM   2404  CA  LEU B 112      28.079  71.313  12.029  1.00 20.36           C  
ATOM   2405  C   LEU B 112      27.589  72.399  12.978  1.00 20.46           C  
ATOM   2406  O   LEU B 112      26.779  73.247  12.611  1.00 20.53           O  
ATOM   2407  CB  LEU B 112      29.182  71.852  11.104  1.00 20.38           C  
ATOM   2408  CG  LEU B 112      30.430  72.483  11.747  1.00 20.09           C  
ATOM   2409  CD1 LEU B 112      31.163  71.522  12.688  1.00 19.13           C  
ATOM   2410  CD2 LEU B 112      31.370  73.000  10.658  1.00 20.19           C  
ATOM   2411  N   VAL B 113      28.075  72.332  14.211  1.00 20.85           N  
ATOM   2412  CA  VAL B 113      27.817  73.333  15.227  1.00 21.37           C  
ATOM   2413  C   VAL B 113      29.177  73.831  15.711  1.00 21.78           C  
ATOM   2414  O   VAL B 113      29.938  73.061  16.287  1.00 22.06           O  
ATOM   2415  CB  VAL B 113      27.017  72.732  16.404  1.00 21.27           C  
ATOM   2416  CG1 VAL B 113      27.107  73.625  17.645  1.00 21.14           C  
ATOM   2417  CG2 VAL B 113      25.564  72.498  16.000  1.00 21.07           C  
ATOM   2418  N   THR B 114      29.491  75.100  15.452  1.00 22.31           N  
ATOM   2419  CA  THR B 114      30.779  75.675  15.852  1.00 22.80           C  
ATOM   2420  C   THR B 114      30.585  76.658  17.002  1.00 23.15           C  
ATOM   2421  O   THR B 114      29.987  77.712  16.829  1.00 23.11           O  
ATOM   2422  CB  THR B 114      31.495  76.387  14.677  1.00 22.78           C  
ATOM   2423  OG1 THR B 114      31.598  75.495  13.558  1.00 22.88           O  
ATOM   2424  CG2 THR B 114      32.902  76.841  15.098  1.00 22.48           C  
ATOM   2425  N   VAL B 115      31.078  76.289  18.179  1.00 23.91           N  
ATOM   2426  CA  VAL B 115      31.000  77.133  19.360  1.00 24.75           C  
ATOM   2427  C   VAL B 115      32.395  77.680  19.616  1.00 25.54           C  
ATOM   2428  O   VAL B 115      33.111  77.186  20.488  1.00 25.73           O  
ATOM   2429  CB  VAL B 115      30.513  76.344  20.601  1.00 24.71           C  
ATOM   2430  CG1 VAL B 115      30.384  77.274  21.812  1.00 24.27           C  
ATOM   2431  CG2 VAL B 115      29.197  75.650  20.314  1.00 24.12           C  
ATOM   2432  N   SER B 116      32.778  78.700  18.855  1.00 26.45           N  
ATOM   2433  CA  SER B 116      34.153  79.183  18.856  1.00 27.29           C  
ATOM   2434  C   SER B 116      34.208  80.691  18.632  1.00 27.92           C  
ATOM   2435  O   SER B 116      33.986  81.171  17.520  1.00 28.33           O  
ATOM   2436  CB  SER B 116      34.975  78.462  17.786  1.00 27.57           C  
ATOM   2437  OG  SER B 116      35.316  77.151  18.202  1.00 28.54           O  
ATOM   2438  N   SER B 117      34.506  81.431  19.694  1.00 28.43           N  
ATOM   2439  CA  SER B 117      35.100  82.756  19.563  1.00 28.62           C  
ATOM   2440  C   SER B 117      35.868  83.144  20.822  1.00 28.94           C  
ATOM   2441  O   SER B 117      36.824  83.917  20.764  1.00 29.08           O  
ATOM   2442  CB  SER B 117      34.022  83.799  19.262  1.00 28.72           C  
ATOM   2443  OG  SER B 117      34.583  85.096  19.155  1.00 29.14           O  
ATOM   2444  N   GLY B 118      35.443  82.602  21.958  1.00 29.10           N  
ATOM   2445  CA  GLY B 118      36.117  82.849  23.219  1.00 29.17           C  
ATOM   2446  C   GLY B 118      37.558  82.377  23.210  1.00 29.33           C  
ATOM   2447  O   GLY B 118      38.475  83.158  22.956  1.00 29.26           O  
ATOM   2448  N   GLY B 119      37.756  81.093  23.489  1.00 29.38           N  
ATOM   2449  CA  GLY B 119      36.639  80.181  23.757  1.00 29.43           C  
ATOM   2450  C   GLY B 119      36.192  79.452  22.508  1.00 29.46           C  
ATOM   2451  O   GLY B 119      35.447  79.999  21.699  1.00 29.44           O  
ATOM   2452  N   SER B 132      34.370  55.242  34.288  1.00 23.12           N  
ATOM   2453  CA  SER B 132      33.938  53.849  34.094  1.00 23.19           C  
ATOM   2454  C   SER B 132      33.252  53.539  32.738  1.00 23.20           C  
ATOM   2455  O   SER B 132      32.679  52.455  32.556  1.00 23.19           O  
ATOM   2456  CB  SER B 132      33.037  53.419  35.261  1.00 23.19           C  
ATOM   2457  OG  SER B 132      33.795  53.250  36.448  1.00 23.29           O  
ATOM   2458  N   GLU B 133      33.334  54.461  31.780  1.00 23.01           N  
ATOM   2459  CA  GLU B 133      32.848  54.190  30.425  1.00 22.87           C  
ATOM   2460  C   GLU B 133      33.673  53.069  29.781  1.00 22.27           C  
ATOM   2461  O   GLU B 133      34.856  52.909  30.082  1.00 22.48           O  
ATOM   2462  CB  GLU B 133      32.922  55.457  29.569  1.00 23.07           C  
ATOM   2463  CG  GLU B 133      32.083  56.610  30.107  1.00 24.21           C  
ATOM   2464  CD  GLU B 133      32.177  57.864  29.248  1.00 24.89           C  
ATOM   2465  OE1 GLU B 133      31.806  57.790  28.052  1.00 27.41           O  
ATOM   2466  OE2 GLU B 133      32.616  58.920  29.773  1.00 26.42           O  
ATOM   2467  N   THR B 134      33.048  52.272  28.921  1.00 21.63           N  
ATOM   2468  CA  THR B 134      33.778  51.236  28.181  1.00 21.29           C  
ATOM   2469  C   THR B 134      34.511  51.895  27.010  1.00 20.90           C  
ATOM   2470  O   THR B 134      33.889  52.554  26.169  1.00 20.76           O  
ATOM   2471  CB  THR B 134      32.850  50.084  27.681  1.00 20.95           C  
ATOM   2472  OG1 THR B 134      32.284  49.399  28.806  1.00 19.89           O  
ATOM   2473  CG2 THR B 134      33.623  49.080  26.803  1.00 20.81           C  
ATOM   2474  N   THR B 135      35.832  51.724  26.987  1.00 20.74           N  
ATOM   2475  CA  THR B 135      36.697  52.306  25.958  1.00 20.79           C  
ATOM   2476  C   THR B 135      36.936  51.297  24.832  1.00 20.68           C  
ATOM   2477  O   THR B 135      37.234  50.132  25.089  1.00 20.54           O  
ATOM   2478  CB  THR B 135      38.040  52.775  26.578  1.00 20.73           C  
ATOM   2479  OG1 THR B 135      37.813  53.943  27.382  1.00 20.94           O  
ATOM   2480  CG2 THR B 135      39.077  53.098  25.508  1.00 20.99           C  
ATOM   2481  N   LEU B 136      36.789  51.751  23.589  1.00 20.65           N  
ATOM   2482  CA  LEU B 136      36.994  50.905  22.412  1.00 20.59           C  
ATOM   2483  C   LEU B 136      38.250  51.341  21.649  1.00 20.76           C  
ATOM   2484  O   LEU B 136      38.250  52.379  20.981  1.00 20.81           O  
ATOM   2485  CB  LEU B 136      35.778  50.977  21.480  1.00 20.62           C  
ATOM   2486  CG  LEU B 136      34.489  50.286  21.927  1.00 19.75           C  
ATOM   2487  CD1 LEU B 136      33.301  50.722  21.101  1.00 18.46           C  
ATOM   2488  CD2 LEU B 136      34.668  48.795  21.829  1.00 20.39           C  
ATOM   2489  N   THR B 137      39.307  50.532  21.731  1.00 20.70           N  
ATOM   2490  CA  THR B 137      40.593  50.874  21.122  1.00 20.55           C  
ATOM   2491  C   THR B 137      40.756  50.170  19.787  1.00 20.69           C  
ATOM   2492  O   THR B 137      40.932  48.955  19.736  1.00 21.38           O  
ATOM   2493  CB  THR B 137      41.766  50.504  22.039  1.00 20.34           C  
ATOM   2494  OG1 THR B 137      41.544  51.056  23.339  1.00 19.36           O  
ATOM   2495  CG2 THR B 137      43.060  51.046  21.482  1.00 20.51           C  
ATOM   2496  N   GLN B 138      40.702  50.947  18.712  1.00 20.65           N  
ATOM   2497  CA  GLN B 138      40.847  50.433  17.355  1.00 20.52           C  
ATOM   2498  C   GLN B 138      42.309  50.449  16.918  1.00 20.88           C  
ATOM   2499  O   GLN B 138      43.023  51.394  17.214  1.00 20.84           O  
ATOM   2500  CB  GLN B 138      39.992  51.264  16.386  1.00 20.40           C  
ATOM   2501  CG  GLN B 138      38.500  51.240  16.724  1.00 19.35           C  
ATOM   2502  CD  GLN B 138      37.603  51.666  15.578  1.00 18.49           C  
ATOM   2503  OE1 GLN B 138      36.797  52.571  15.725  1.00 16.84           O  
ATOM   2504  NE2 GLN B 138      37.728  51.006  14.443  1.00 15.55           N  
ATOM   2505  N   SER B 139      42.744  49.390  16.228  1.00 21.64           N  
ATOM   2506  CA  SER B 139      44.098  49.309  15.647  1.00 21.99           C  
ATOM   2507  C   SER B 139      44.119  48.544  14.304  1.00 22.57           C  
ATOM   2508  O   SER B 139      43.374  47.580  14.114  1.00 22.73           O  
ATOM   2509  CB  SER B 139      45.076  48.658  16.623  1.00 22.08           C  
ATOM   2510  OG  SER B 139      44.724  47.308  16.888  1.00 22.88           O  
ATOM   2511  N   PRO B 140      44.957  48.986  13.349  1.00 23.03           N  
ATOM   2512  CA  PRO B 140      45.823  50.149  13.405  1.00 22.94           C  
ATOM   2513  C   PRO B 140      45.009  51.427  13.212  1.00 23.11           C  
ATOM   2514  O   PRO B 140      43.812  51.358  12.880  1.00 23.38           O  
ATOM   2515  CB  PRO B 140      46.767  49.923  12.230  1.00 23.20           C  
ATOM   2516  CG  PRO B 140      45.950  49.182  11.247  1.00 23.04           C  
ATOM   2517  CD  PRO B 140      45.044  48.303  12.044  1.00 23.14           C  
ATOM   2518  N   ALA B 141      45.645  52.576  13.436  1.00 22.85           N  
ATOM   2519  CA  ALA B 141      45.007  53.871  13.221  1.00 22.58           C  
ATOM   2520  C   ALA B 141      44.680  54.064  11.743  1.00 22.35           C  
ATOM   2521  O   ALA B 141      43.602  54.533  11.396  1.00 21.91           O  
ATOM   2522  CB  ALA B 141      45.913  54.987  13.704  1.00 22.72           C  
ATOM   2523  N   THR B 142      45.636  53.727  10.882  1.00 22.44           N  
ATOM   2524  CA  THR B 142      45.406  53.674   9.436  1.00 22.43           C  
ATOM   2525  C   THR B 142      45.875  52.332   8.891  1.00 22.45           C  
ATOM   2526  O   THR B 142      46.683  51.631   9.505  1.00 23.06           O  
ATOM   2527  CB  THR B 142      46.129  54.803   8.649  1.00 22.49           C  
ATOM   2528  OG1 THR B 142      47.545  54.697   8.838  1.00 22.35           O  
ATOM   2529  CG2 THR B 142      45.661  56.182   9.096  1.00 22.70           C  
ATOM   2530  N   LEU B 143      45.357  51.994   7.722  1.00 21.98           N  
ATOM   2531  CA  LEU B 143      45.662  50.755   7.060  1.00 21.42           C  
ATOM   2532  C   LEU B 143      45.712  51.110   5.589  1.00 20.89           C  
ATOM   2533  O   LEU B 143      44.701  51.487   5.008  1.00 20.72           O  
ATOM   2534  CB  LEU B 143      44.563  49.738   7.359  1.00 21.39           C  
ATOM   2535  CG  LEU B 143      44.810  48.249   7.144  1.00 21.84           C  
ATOM   2536  CD1 LEU B 143      46.160  47.798   7.707  1.00 22.84           C  
ATOM   2537  CD2 LEU B 143      43.679  47.477   7.786  1.00 21.42           C  
ATOM   2538  N   SER B 144      46.893  51.024   4.997  1.00 20.40           N  
ATOM   2539  CA  SER B 144      47.088  51.497   3.631  1.00 20.27           C  
ATOM   2540  C   SER B 144      47.164  50.313   2.668  1.00 19.93           C  
ATOM   2541  O   SER B 144      48.143  49.572   2.661  1.00 19.95           O  
ATOM   2542  CB  SER B 144      48.336  52.374   3.567  1.00 20.37           C  
ATOM   2543  OG  SER B 144      48.209  53.461   4.482  1.00 20.28           O  
ATOM   2544  N   LEU B 145      46.100  50.124   1.886  1.00 19.43           N  
ATOM   2545  CA  LEU B 145      45.965  48.954   1.014  1.00 19.04           C  
ATOM   2546  C   LEU B 145      45.529  49.361  -0.396  1.00 18.64           C  
ATOM   2547  O   LEU B 145      45.162  50.502  -0.634  1.00 18.36           O  
ATOM   2548  CB  LEU B 145      44.964  47.960   1.615  1.00 18.90           C  
ATOM   2549  CG  LEU B 145      45.289  47.450   3.030  1.00 18.90           C  
ATOM   2550  CD1 LEU B 145      44.086  46.826   3.673  1.00 18.29           C  
ATOM   2551  CD2 LEU B 145      46.466  46.467   3.018  1.00 18.61           C  
ATOM   2552  N   SER B 146      45.608  48.414  -1.328  1.00 18.55           N  
ATOM   2553  CA  SER B 146      45.184  48.612  -2.710  1.00 18.33           C  
ATOM   2554  C   SER B 146      43.906  47.814  -2.924  1.00 18.17           C  
ATOM   2555  O   SER B 146      43.632  46.889  -2.173  1.00 18.01           O  
ATOM   2556  CB  SER B 146      46.255  48.110  -3.675  1.00 18.28           C  
ATOM   2557  OG  SER B 146      47.546  48.586  -3.333  1.00 18.32           O  
ATOM   2558  N   PRO B 147      43.096  48.186  -3.929  1.00 18.16           N  
ATOM   2559  CA  PRO B 147      41.942  47.351  -4.270  1.00 17.99           C  
ATOM   2560  C   PRO B 147      42.272  45.869  -4.471  1.00 17.80           C  
ATOM   2561  O   PRO B 147      43.337  45.528  -4.990  1.00 17.80           O  
ATOM   2562  CB  PRO B 147      41.436  47.989  -5.566  1.00 17.80           C  
ATOM   2563  CG  PRO B 147      41.751  49.433  -5.367  1.00 17.85           C  
ATOM   2564  CD  PRO B 147      43.131  49.407  -4.756  1.00 17.99           C  
ATOM   2565  N   GLY B 148      41.355  45.008  -4.036  1.00 17.53           N  
ATOM   2566  CA  GLY B 148      41.528  43.566  -4.128  1.00 17.54           C  
ATOM   2567  C   GLY B 148      42.228  42.926  -2.940  1.00 17.32           C  
ATOM   2568  O   GLY B 148      42.319  41.704  -2.876  1.00 16.89           O  
ATOM   2569  N   GLU B 149      42.725  43.743  -2.012  1.00 17.23           N  
ATOM   2570  CA  GLU B 149      43.465  43.254  -0.851  1.00 17.39           C  
ATOM   2571  C   GLU B 149      42.521  43.149   0.327  1.00 17.26           C  
ATOM   2572  O   GLU B 149      41.389  43.616   0.275  1.00 17.49           O  
ATOM   2573  CB  GLU B 149      44.666  44.160  -0.517  1.00 17.24           C  
ATOM   2574  CG  GLU B 149      45.825  44.005  -1.510  1.00 17.77           C  
ATOM   2575  CD  GLU B 149      47.074  44.798  -1.150  1.00 17.80           C  
ATOM   2576  OE1 GLU B 149      46.988  45.759  -0.361  1.00 17.41           O  
ATOM   2577  OE2 GLU B 149      48.154  44.462  -1.685  1.00 18.69           O  
ATOM   2578  N   ARG B 150      42.992  42.529   1.395  1.00 17.44           N  
ATOM   2579  CA  ARG B 150      42.148  42.265   2.542  1.00 17.65           C  
ATOM   2580  C   ARG B 150      42.525  43.225   3.653  1.00 17.62           C  
ATOM   2581  O   ARG B 150      43.683  43.277   4.058  1.00 17.71           O  
ATOM   2582  CB  ARG B 150      42.311  40.797   2.970  1.00 17.53           C  
ATOM   2583  CG  ARG B 150      41.454  40.332   4.147  1.00 17.65           C  
ATOM   2584  CD  ARG B 150      41.614  38.823   4.347  1.00 18.05           C  
ATOM   2585  NE  ARG B 150      40.822  38.039   3.389  1.00 18.14           N  
ATOM   2586  CZ  ARG B 150      41.060  36.771   3.039  1.00 18.23           C  
ATOM   2587  NH1 ARG B 150      42.089  36.092   3.543  1.00 17.82           N  
ATOM   2588  NH2 ARG B 150      40.260  36.176   2.164  1.00 18.10           N  
ATOM   2589  N   ALA B 151      41.551  43.995   4.129  1.00 17.73           N  
ATOM   2590  CA  ALA B 151      41.730  44.824   5.325  1.00 18.18           C  
ATOM   2591  C   ALA B 151      41.262  44.066   6.581  1.00 18.33           C  
ATOM   2592  O   ALA B 151      40.167  43.512   6.602  1.00 18.15           O  
ATOM   2593  CB  ALA B 151      40.980  46.163   5.176  1.00 17.68           C  
ATOM   2594  N   THR B 152      42.109  44.024   7.611  1.00 19.03           N  
ATOM   2595  CA  THR B 152      41.744  43.431   8.904  1.00 19.45           C  
ATOM   2596  C   THR B 152      41.900  44.477  10.003  1.00 19.77           C  
ATOM   2597  O   THR B 152      43.016  44.856  10.363  1.00 19.48           O  
ATOM   2598  CB  THR B 152      42.587  42.177   9.261  1.00 19.62           C  
ATOM   2599  OG1 THR B 152      42.552  41.233   8.182  1.00 19.98           O  
ATOM   2600  CG2 THR B 152      42.040  41.507  10.523  1.00 19.33           C  
ATOM   2601  N   LEU B 153      40.758  44.924  10.520  1.00 20.34           N  
ATOM   2602  CA  LEU B 153      40.663  45.996  11.508  1.00 20.97           C  
ATOM   2603  C   LEU B 153      40.346  45.407  12.872  1.00 21.39           C  
ATOM   2604  O   LEU B 153      39.544  44.491  12.968  1.00 22.03           O  
ATOM   2605  CB  LEU B 153      39.539  46.971  11.118  1.00 21.00           C  
ATOM   2606  CG  LEU B 153      39.665  47.778   9.814  1.00 20.88           C  
ATOM   2607  CD1 LEU B 153      39.426  46.925   8.580  1.00 19.88           C  
ATOM   2608  CD2 LEU B 153      38.679  48.936   9.844  1.00 20.75           C  
ATOM   2609  N   SER B 154      40.941  45.956  13.925  1.00 22.17           N  
ATOM   2610  CA  SER B 154      40.748  45.446  15.281  1.00 22.89           C  
ATOM   2611  C   SER B 154      40.112  46.491  16.208  1.00 23.60           C  
ATOM   2612  O   SER B 154      40.229  47.694  15.983  1.00 23.53           O  
ATOM   2613  CB  SER B 154      42.083  44.965  15.864  1.00 23.23           C  
ATOM   2614  OG  SER B 154      42.547  43.774  15.226  1.00 23.47           O  
ATOM   2615  N   CYS B 155      39.435  46.003  17.246  1.00 24.32           N  
ATOM   2616  CA  CYS B 155      38.728  46.837  18.206  1.00 24.50           C  
ATOM   2617  C   CYS B 155      38.743  46.095  19.541  1.00 25.04           C  
ATOM   2618  O   CYS B 155      38.030  45.113  19.729  1.00 26.09           O  
ATOM   2619  CB  CYS B 155      37.291  47.097  17.719  1.00 24.70           C  
ATOM   2620  SG  CYS B 155      36.153  47.935  18.883  1.00 25.56           S  
ATOM   2621  N   ARG B 156      39.596  46.531  20.453  1.00 24.90           N  
ATOM   2622  CA  ARG B 156      39.702  45.896  21.749  1.00 24.45           C  
ATOM   2623  C   ARG B 156      38.937  46.801  22.715  1.00 24.30           C  
ATOM   2624  O   ARG B 156      39.172  48.006  22.758  1.00 24.65           O  
ATOM   2625  CB  ARG B 156      41.186  45.697  22.108  1.00 25.08           C  
ATOM   2626  CG  ARG B 156      41.529  45.256  23.550  1.00 25.68           C  
ATOM   2627  CD  ARG B 156      41.082  43.833  23.938  1.00 27.83           C  
ATOM   2628  NE  ARG B 156      41.663  42.631  23.297  1.00 28.41           N  
ATOM   2629  CZ  ARG B 156      42.779  42.517  22.559  1.00 29.06           C  
ATOM   2630  NH1 ARG B 156      43.577  43.545  22.254  1.00 29.11           N  
ATOM   2631  NH2 ARG B 156      43.109  41.308  22.101  1.00 28.37           N  
ATOM   2632  N   ALA B 157      37.979  46.217  23.438  1.00 23.58           N  
ATOM   2633  CA  ALA B 157      37.153  46.935  24.406  1.00 22.92           C  
ATOM   2634  C   ALA B 157      37.759  46.784  25.802  1.00 22.36           C  
ATOM   2635  O   ALA B 157      38.357  45.758  26.106  1.00 22.15           O  
ATOM   2636  CB  ALA B 157      35.710  46.399  24.381  1.00 22.82           C  
ATOM   2637  N   SER B 158      37.601  47.809  26.638  1.00 21.80           N  
ATOM   2638  CA  SER B 158      38.208  47.840  27.971  1.00 21.73           C  
ATOM   2639  C   SER B 158      37.532  46.853  28.933  1.00 21.62           C  
ATOM   2640  O   SER B 158      38.201  46.214  29.751  1.00 21.62           O  
ATOM   2641  CB  SER B 158      38.184  49.266  28.550  1.00 21.48           C  
ATOM   2642  OG  SER B 158      36.877  49.678  28.921  1.00 20.14           O  
ATOM   2643  N   GLN B 159      36.208  46.752  28.831  1.00 21.67           N  
ATOM   2644  CA  GLN B 159      35.424  45.747  29.544  1.00 21.62           C  
ATOM   2645  C   GLN B 159      34.727  44.890  28.515  1.00 21.16           C  
ATOM   2646  O   GLN B 159      34.617  45.287  27.363  1.00 21.08           O  
ATOM   2647  CB  GLN B 159      34.339  46.404  30.381  1.00 21.97           C  
ATOM   2648  CG  GLN B 159      34.796  47.504  31.309  1.00 22.65           C  
ATOM   2649  CD  GLN B 159      33.620  48.142  32.005  1.00 22.75           C  
ATOM   2650  OE1 GLN B 159      33.413  49.355  31.928  1.00 24.44           O  
ATOM   2651  NE2 GLN B 159      32.814  47.314  32.666  1.00 23.76           N  
ATOM   2652  N   SER B 160      34.214  43.741  28.943  1.00 20.76           N  
ATOM   2653  CA  SER B 160      33.450  42.863  28.060  1.00 20.31           C  
ATOM   2654  C   SER B 160      32.148  43.544  27.618  1.00 20.03           C  
ATOM   2655  O   SER B 160      31.445  44.152  28.415  1.00 20.21           O  
ATOM   2656  CB  SER B 160      33.150  41.529  28.757  1.00 20.13           C  
ATOM   2657  OG  SER B 160      32.486  40.614  27.898  1.00 19.05           O  
ATOM   2658  N   VAL B 161      31.859  43.459  26.329  1.00 19.57           N  
ATOM   2659  CA  VAL B 161      30.581  43.881  25.784  1.00 19.61           C  
ATOM   2660  C   VAL B 161      29.802  42.668  25.235  1.00 19.50           C  
ATOM   2661  O   VAL B 161      28.772  42.827  24.574  1.00 19.26           O  
ATOM   2662  CB  VAL B 161      30.792  44.936  24.668  1.00 19.49           C  
ATOM   2663  CG1 VAL B 161      31.443  46.177  25.231  1.00 19.11           C  
ATOM   2664  CG2 VAL B 161      31.644  44.366  23.539  1.00 20.03           C  
ATOM   2665  N   ARG B 162      30.282  41.464  25.552  1.00 19.29           N  
ATOM   2666  CA  ARG B 162      29.879  40.232  24.868  1.00 19.57           C  
ATOM   2667  C   ARG B 162      29.930  40.408  23.340  1.00 19.18           C  
ATOM   2668  O   ARG B 162      30.979  40.781  22.811  1.00 18.34           O  
ATOM   2669  CB  ARG B 162      28.521  39.739  25.359  1.00 19.57           C  
ATOM   2670  CG  ARG B 162      28.481  39.400  26.839  1.00 20.55           C  
ATOM   2671  CD  ARG B 162      27.128  38.809  27.182  1.00 21.44           C  
ATOM   2672  NE  ARG B 162      26.749  38.931  28.590  1.00 22.70           N  
ATOM   2673  CZ  ARG B 162      26.090  39.957  29.131  1.00 24.80           C  
ATOM   2674  NH1 ARG B 162      25.757  41.029  28.401  1.00 25.35           N  
ATOM   2675  NH2 ARG B 162      25.781  39.924  30.431  1.00 24.79           N  
ATOM   2676  N   SER B 163      28.817  40.161  22.645  1.00 19.17           N  
ATOM   2677  CA  SER B 163      28.742  40.318  21.192  1.00 18.84           C  
ATOM   2678  C   SER B 163      28.123  41.654  20.789  1.00 18.89           C  
ATOM   2679  O   SER B 163      27.818  41.875  19.610  1.00 18.96           O  
ATOM   2680  CB  SER B 163      27.896  39.194  20.616  1.00 19.00           C  
ATOM   2681  OG  SER B 163      26.674  39.114  21.319  1.00 18.55           O  
ATOM   2682  N   ASN B 164      27.975  42.564  21.747  1.00 18.40           N  
ATOM   2683  CA  ASN B 164      27.222  43.791  21.527  1.00 18.12           C  
ATOM   2684  C   ASN B 164      28.032  44.890  20.849  1.00 18.11           C  
ATOM   2685  O   ASN B 164      28.055  46.046  21.298  1.00 17.96           O  
ATOM   2686  CB  ASN B 164      26.591  44.266  22.845  1.00 18.10           C  
ATOM   2687  CG  ASN B 164      25.622  43.245  23.419  1.00 17.77           C  
ATOM   2688  OD1 ASN B 164      24.553  43.009  22.855  1.00 17.17           O  
ATOM   2689  ND2 ASN B 164      26.001  42.619  24.528  1.00 17.44           N  
ATOM   2690  N   LEU B 165      28.659  44.532  19.732  1.00 17.89           N  
ATOM   2691  CA  LEU B 165      29.455  45.471  18.957  1.00 17.85           C  
ATOM   2692  C   LEU B 165      28.855  45.682  17.579  1.00 18.14           C  
ATOM   2693  O   LEU B 165      28.385  44.744  16.958  1.00 18.37           O  
ATOM   2694  CB  LEU B 165      30.880  44.956  18.784  1.00 17.82           C  
ATOM   2695  CG  LEU B 165      31.907  46.052  18.470  1.00 17.29           C  
ATOM   2696  CD1 LEU B 165      32.457  46.613  19.764  1.00 16.33           C  
ATOM   2697  CD2 LEU B 165      33.026  45.528  17.572  1.00 16.55           C  
ATOM   2698  N   ALA B 166      28.897  46.920  17.098  1.00 18.45           N  
ATOM   2699  CA  ALA B 166      28.504  47.222  15.736  1.00 18.24           C  
ATOM   2700  C   ALA B 166      29.640  47.981  15.066  1.00 18.34           C  
ATOM   2701  O   ALA B 166      30.458  48.579  15.740  1.00 19.01           O  
ATOM   2702  CB  ALA B 166      27.215  48.031  15.717  1.00 18.49           C  
ATOM   2703  N   TRP B 167      29.706  47.907  13.742  1.00 18.10           N  
ATOM   2704  CA  TRP B 167      30.707  48.615  12.966  1.00 17.68           C  
ATOM   2705  C   TRP B 167      29.986  49.565  12.017  1.00 17.66           C  
ATOM   2706  O   TRP B 167      28.883  49.263  11.551  1.00 16.81           O  
ATOM   2707  CB  TRP B 167      31.580  47.636  12.165  1.00 17.20           C  
ATOM   2708  CG  TRP B 167      32.524  46.791  12.999  1.00 16.91           C  
ATOM   2709  CD1 TRP B 167      32.233  45.616  13.619  1.00 16.71           C  
ATOM   2710  CD2 TRP B 167      33.910  47.056  13.281  1.00 16.10           C  
ATOM   2711  NE1 TRP B 167      33.341  45.134  14.270  1.00 16.31           N  
ATOM   2712  CE2 TRP B 167      34.382  45.999  14.083  1.00 16.18           C  
ATOM   2713  CE3 TRP B 167      34.794  48.086  12.934  1.00 16.33           C  
ATOM   2714  CZ2 TRP B 167      35.701  45.935  14.546  1.00 16.20           C  
ATOM   2715  CZ3 TRP B 167      36.110  48.017  13.391  1.00 16.35           C  
ATOM   2716  CH2 TRP B 167      36.546  46.947  14.186  1.00 16.48           C  
ATOM   2717  N   TYR B 168      30.621  50.709  11.747  1.00 17.92           N  
ATOM   2718  CA  TYR B 168      30.096  51.738  10.845  1.00 18.19           C  
ATOM   2719  C   TYR B 168      31.153  52.175   9.832  1.00 18.27           C  
ATOM   2720  O   TYR B 168      32.333  52.122  10.117  1.00 17.82           O  
ATOM   2721  CB  TYR B 168      29.639  52.952  11.644  1.00 18.23           C  
ATOM   2722  CG  TYR B 168      28.551  52.628  12.633  1.00 18.35           C  
ATOM   2723  CD1 TYR B 168      28.855  52.303  13.943  1.00 18.01           C  
ATOM   2724  CD2 TYR B 168      27.221  52.633  12.253  1.00 18.52           C  
ATOM   2725  CE1 TYR B 168      27.865  51.997  14.850  1.00 17.56           C  
ATOM   2726  CE2 TYR B 168      26.217  52.317  13.162  1.00 18.54           C  
ATOM   2727  CZ  TYR B 168      26.555  52.009  14.465  1.00 17.80           C  
ATOM   2728  OH  TYR B 168      25.582  51.703  15.392  1.00 18.18           O  
ATOM   2729  N   GLN B 169      30.706  52.590   8.652  1.00 18.54           N  
ATOM   2730  CA  GLN B 169      31.576  53.105   7.600  1.00 19.08           C  
ATOM   2731  C   GLN B 169      31.300  54.591   7.445  1.00 19.66           C  
ATOM   2732  O   GLN B 169      30.156  54.984   7.216  1.00 20.01           O  
ATOM   2733  CB  GLN B 169      31.273  52.399   6.272  1.00 18.90           C  
ATOM   2734  CG  GLN B 169      32.227  52.743   5.141  1.00 18.90           C  
ATOM   2735  CD  GLN B 169      31.742  52.243   3.797  1.00 18.66           C  
ATOM   2736  OE1 GLN B 169      30.778  52.770   3.239  1.00 18.40           O  
ATOM   2737  NE2 GLN B 169      32.409  51.227   3.267  1.00 17.83           N  
ATOM   2738  N   GLN B 170      32.340  55.413   7.567  1.00 20.37           N  
ATOM   2739  CA  GLN B 170      32.219  56.860   7.371  1.00 20.64           C  
ATOM   2740  C   GLN B 170      33.118  57.364   6.232  1.00 20.87           C  
ATOM   2741  O   GLN B 170      34.340  57.248   6.311  1.00 20.18           O  
ATOM   2742  CB  GLN B 170      32.540  57.611   8.668  1.00 20.55           C  
ATOM   2743  CG  GLN B 170      32.137  59.069   8.605  1.00 20.81           C  
ATOM   2744  CD  GLN B 170      32.441  59.837   9.865  1.00 20.74           C  
ATOM   2745  OE1 GLN B 170      33.570  59.843  10.342  1.00 22.65           O  
ATOM   2746  NE2 GLN B 170      31.436  60.522  10.393  1.00 20.05           N  
ATOM   2747  N   LYS B 171      32.500  57.894   5.172  1.00 21.45           N  
ATOM   2748  CA  LYS B 171      33.236  58.553   4.089  1.00 22.31           C  
ATOM   2749  C   LYS B 171      33.538  59.994   4.534  1.00 22.85           C  
ATOM   2750  O   LYS B 171      32.802  60.534   5.372  1.00 23.28           O  
ATOM   2751  CB  LYS B 171      32.423  58.594   2.792  1.00 22.78           C  
ATOM   2752  CG  LYS B 171      31.991  57.245   2.229  1.00 23.63           C  
ATOM   2753  CD  LYS B 171      33.164  56.449   1.668  1.00 25.60           C  
ATOM   2754  CE  LYS B 171      32.744  55.631   0.439  1.00 25.91           C  
ATOM   2755  NZ  LYS B 171      31.503  54.833   0.663  1.00 26.75           N  
ATOM   2756  N   PRO B 172      34.606  60.621   3.980  1.00 22.88           N  
ATOM   2757  CA  PRO B 172      35.052  61.928   4.455  1.00 22.72           C  
ATOM   2758  C   PRO B 172      33.964  63.003   4.480  1.00 22.75           C  
ATOM   2759  O   PRO B 172      33.398  63.372   3.444  1.00 22.72           O  
ATOM   2760  CB  PRO B 172      36.184  62.290   3.485  1.00 22.95           C  
ATOM   2761  CG  PRO B 172      36.701  60.994   3.026  1.00 23.16           C  
ATOM   2762  CD  PRO B 172      35.479  60.125   2.901  1.00 23.08           C  
ATOM   2763  N   GLY B 173      33.665  63.477   5.686  1.00 22.77           N  
ATOM   2764  CA  GLY B 173      32.651  64.508   5.891  1.00 22.68           C  
ATOM   2765  C   GLY B 173      31.205  64.041   5.787  1.00 22.52           C  
ATOM   2766  O   GLY B 173      30.292  64.864   5.883  1.00 21.80           O  
ATOM   2767  N   GLN B 174      30.988  62.735   5.603  1.00 22.31           N  
ATOM   2768  CA  GLN B 174      29.637  62.204   5.413  1.00 22.50           C  
ATOM   2769  C   GLN B 174      29.203  61.404   6.629  1.00 22.45           C  
ATOM   2770  O   GLN B 174      30.015  61.083   7.504  1.00 22.41           O  
ATOM   2771  CB  GLN B 174      29.547  61.357   4.142  1.00 22.34           C  
ATOM   2772  CG  GLN B 174      29.905  62.119   2.871  1.00 22.50           C  
ATOM   2773  CD  GLN B 174      29.775  61.284   1.603  1.00 23.04           C  
ATOM   2774  OE1 GLN B 174      30.169  61.728   0.521  1.00 25.14           O  
ATOM   2775  NE2 GLN B 174      29.223  60.080   1.726  1.00 22.99           N  
ATOM   2776  N   ALA B 175      27.912  61.090   6.679  1.00 22.62           N  
ATOM   2777  CA  ALA B 175      27.320  60.459   7.858  1.00 22.63           C  
ATOM   2778  C   ALA B 175      27.755  59.009   7.961  1.00 22.49           C  
ATOM   2779  O   ALA B 175      27.949  58.358   6.925  1.00 22.56           O  
ATOM   2780  CB  ALA B 175      25.795  60.562   7.819  1.00 22.34           C  
ATOM   2781  N   PRO B 176      27.931  58.503   9.205  1.00 22.41           N  
ATOM   2782  CA  PRO B 176      28.264  57.095   9.370  1.00 22.71           C  
ATOM   2783  C   PRO B 176      27.133  56.185   8.918  1.00 22.83           C  
ATOM   2784  O   PRO B 176      25.957  56.567   8.917  1.00 22.72           O  
ATOM   2785  CB  PRO B 176      28.526  56.953  10.875  1.00 22.72           C  
ATOM   2786  CG  PRO B 176      28.701  58.339  11.376  1.00 22.18           C  
ATOM   2787  CD  PRO B 176      27.844  59.178  10.510  1.00 22.29           C  
ATOM   2788  N   ARG B 177      27.521  54.987   8.516  1.00 23.20           N  
ATOM   2789  CA  ARG B 177      26.639  54.065   7.834  1.00 23.06           C  
ATOM   2790  C   ARG B 177      26.910  52.721   8.464  1.00 22.93           C  
ATOM   2791  O   ARG B 177      28.060  52.307   8.516  1.00 23.23           O  
ATOM   2792  CB  ARG B 177      27.005  54.064   6.348  1.00 23.62           C  
ATOM   2793  CG  ARG B 177      26.075  53.315   5.456  1.00 24.11           C  
ATOM   2794  CD  ARG B 177      26.466  51.876   5.284  1.00 26.49           C  
ATOM   2795  NE  ARG B 177      25.690  51.243   4.218  1.00 27.31           N  
ATOM   2796  CZ  ARG B 177      24.521  50.616   4.378  1.00 29.33           C  
ATOM   2797  NH1 ARG B 177      23.948  50.500   5.589  1.00 28.63           N  
ATOM   2798  NH2 ARG B 177      23.924  50.087   3.305  1.00 28.80           N  
ATOM   2799  N   PRO B 178      25.868  52.036   8.957  1.00 22.74           N  
ATOM   2800  CA  PRO B 178      26.088  50.757   9.631  1.00 22.45           C  
ATOM   2801  C   PRO B 178      26.535  49.641   8.695  1.00 22.07           C  
ATOM   2802  O   PRO B 178      25.967  49.480   7.617  1.00 22.44           O  
ATOM   2803  CB  PRO B 178      24.717  50.440  10.237  1.00 22.77           C  
ATOM   2804  CG  PRO B 178      23.754  51.133   9.353  1.00 22.80           C  
ATOM   2805  CD  PRO B 178      24.438  52.390   8.909  1.00 22.82           C  
ATOM   2806  N   LEU B 179      27.552  48.885   9.117  1.00 21.78           N  
ATOM   2807  CA  LEU B 179      28.034  47.709   8.381  1.00 21.16           C  
ATOM   2808  C   LEU B 179      27.609  46.406   9.043  1.00 20.66           C  
ATOM   2809  O   LEU B 179      27.128  45.492   8.386  1.00 20.22           O  
ATOM   2810  CB  LEU B 179      29.559  47.721   8.306  1.00 21.08           C  
ATOM   2811  CG  LEU B 179      30.217  48.849   7.528  1.00 20.63           C  
ATOM   2812  CD1 LEU B 179      31.701  48.746   7.761  1.00 19.83           C  
ATOM   2813  CD2 LEU B 179      29.868  48.740   6.048  1.00 21.37           C  
ATOM   2814  N   ILE B 180      27.823  46.332  10.348  1.00 20.25           N  
ATOM   2815  CA  ILE B 180      27.669  45.109  11.098  1.00 20.52           C  
ATOM   2816  C   ILE B 180      26.997  45.428  12.430  1.00 20.48           C  
ATOM   2817  O   ILE B 180      27.318  46.426  13.072  1.00 20.24           O  
ATOM   2818  CB  ILE B 180      29.064  44.402  11.334  1.00 20.48           C  
ATOM   2819  CG1 ILE B 180      29.397  43.413  10.204  1.00 20.26           C  
ATOM   2820  CG2 ILE B 180      29.101  43.642  12.668  1.00 19.87           C  
ATOM   2821  CD1 ILE B 180      30.233  44.004   9.102  1.00 20.90           C  
ATOM   2822  N   TYR B 181      26.051  44.578  12.814  1.00 20.68           N  
ATOM   2823  CA  TYR B 181      25.472  44.570  14.161  1.00 20.74           C  
ATOM   2824  C   TYR B 181      25.847  43.271  14.845  1.00 20.39           C  
ATOM   2825  O   TYR B 181      26.105  42.266  14.184  1.00 20.05           O  
ATOM   2826  CB  TYR B 181      23.948  44.640  14.096  1.00 21.19           C  
ATOM   2827  CG  TYR B 181      23.431  45.750  13.235  1.00 21.76           C  
ATOM   2828  CD1 TYR B 181      23.602  47.076  13.616  1.00 22.68           C  
ATOM   2829  CD2 TYR B 181      22.771  45.485  12.033  1.00 22.11           C  
ATOM   2830  CE1 TYR B 181      23.134  48.105  12.834  1.00 22.49           C  
ATOM   2831  CE2 TYR B 181      22.295  46.514  11.244  1.00 21.65           C  
ATOM   2832  CZ  TYR B 181      22.479  47.817  11.652  1.00 22.10           C  
ATOM   2833  OH  TYR B 181      22.014  48.855  10.887  1.00 23.10           O  
ATOM   2834  N   ASP B 182      25.854  43.300  16.170  1.00 20.42           N  
ATOM   2835  CA  ASP B 182      26.086  42.115  16.994  1.00 20.67           C  
ATOM   2836  C   ASP B 182      27.327  41.330  16.587  1.00 21.06           C  
ATOM   2837  O   ASP B 182      27.286  40.105  16.434  1.00 21.30           O  
ATOM   2838  CB  ASP B 182      24.864  41.205  16.974  1.00 20.54           C  
ATOM   2839  CG  ASP B 182      23.644  41.862  17.566  1.00 20.01           C  
ATOM   2840  OD1 ASP B 182      23.643  42.157  18.782  1.00 19.74           O  
ATOM   2841  OD2 ASP B 182      22.688  42.071  16.803  1.00 20.06           O  
ATOM   2842  N   ALA B 183      28.425  42.056  16.396  1.00 21.50           N  
ATOM   2843  CA  ALA B 183      29.736  41.472  16.114  1.00 21.63           C  
ATOM   2844  C   ALA B 183      29.870  40.944  14.687  1.00 21.71           C  
ATOM   2845  O   ALA B 183      30.872  41.218  14.026  1.00 21.81           O  
ATOM   2846  CB  ALA B 183      30.068  40.374  17.130  1.00 21.36           C  
ATOM   2847  N   SER B 184      28.862  40.218  14.208  1.00 21.95           N  
ATOM   2848  CA  SER B 184      29.010  39.395  13.008  1.00 22.29           C  
ATOM   2849  C   SER B 184      27.888  39.470  11.965  1.00 22.57           C  
ATOM   2850  O   SER B 184      28.067  38.968  10.859  1.00 22.86           O  
ATOM   2851  CB  SER B 184      29.163  37.936  13.437  1.00 22.38           C  
ATOM   2852  OG  SER B 184      30.224  37.790  14.358  1.00 22.57           O  
ATOM   2853  N   THR B 185      26.744  40.062  12.305  1.00 22.70           N  
ATOM   2854  CA  THR B 185      25.619  40.188  11.366  1.00 22.57           C  
ATOM   2855  C   THR B 185      25.665  41.483  10.526  1.00 22.70           C  
ATOM   2856  O   THR B 185      25.677  42.588  11.070  1.00 22.58           O  
ATOM   2857  CB  THR B 185      24.271  40.121  12.116  1.00 22.54           C  
ATOM   2858  OG1 THR B 185      24.164  38.869  12.803  1.00 21.27           O  
ATOM   2859  CG2 THR B 185      23.107  40.271  11.144  1.00 22.86           C  
ATOM   2860  N   ARG B 186      25.676  41.332   9.200  1.00 22.78           N  
ATOM   2861  CA  ARG B 186      25.679  42.472   8.284  0.50 22.88           C  
ATOM   2862  C   ARG B 186      24.353  43.228   8.298  1.00 23.38           C  
ATOM   2863  O   ARG B 186      23.273  42.614   8.384  1.00 23.47           O  
ATOM   2864  CB  ARG B 186      25.969  42.031   6.843  0.50 22.53           C  
ATOM   2865  CG  ARG B 186      27.443  41.928   6.483  0.50 21.85           C  
ATOM   2866  CD  ARG B 186      27.917  40.497   6.422  0.50 21.53           C  
ATOM   2867  NE  ARG B 186      27.250  39.734   5.369  0.50 21.26           N  
ATOM   2868  CZ  ARG B 186      27.468  38.445   5.120  0.50 21.42           C  
ATOM   2869  NH1 ARG B 186      28.353  37.755   5.837  0.50 21.45           N  
ATOM   2870  NH2 ARG B 186      26.798  37.839   4.147  0.50 21.26           N  
ATOM   2871  N   ALA B 187      24.444  44.559   8.192  1.00 23.77           N  
ATOM   2872  CA  ALA B 187      23.274  45.421   8.008  1.00 24.04           C  
ATOM   2873  C   ALA B 187      22.749  45.218   6.600  1.00 24.55           C  
ATOM   2874  O   ALA B 187      23.477  44.694   5.744  1.00 24.71           O  
ATOM   2875  CB  ALA B 187      23.644  46.874   8.234  1.00 24.26           C  
ATOM   2876  N   THR B 188      21.500  45.619   6.346  1.00 24.85           N  
ATOM   2877  CA  THR B 188      20.897  45.403   5.022  1.00 24.82           C  
ATOM   2878  C   THR B 188      21.704  46.122   3.957  1.00 24.80           C  
ATOM   2879  O   THR B 188      22.170  47.238   4.184  1.00 25.19           O  
ATOM   2880  CB  THR B 188      19.411  45.872   4.923  1.00 25.21           C  
ATOM   2881  OG1 THR B 188      19.216  47.084   5.665  1.00 25.66           O  
ATOM   2882  CG2 THR B 188      18.455  44.778   5.423  1.00 25.48           C  
ATOM   2883  N   GLY B 189      21.874  45.468   2.807  1.00 24.74           N  
ATOM   2884  CA  GLY B 189      22.595  46.037   1.669  1.00 24.48           C  
ATOM   2885  C   GLY B 189      24.107  45.829   1.680  1.00 24.55           C  
ATOM   2886  O   GLY B 189      24.780  46.116   0.679  1.00 24.82           O  
ATOM   2887  N   ILE B 190      24.652  45.335   2.795  1.00 24.02           N  
ATOM   2888  CA  ILE B 190      26.099  45.175   2.944  1.00 23.77           C  
ATOM   2889  C   ILE B 190      26.565  43.856   2.337  1.00 23.70           C  
ATOM   2890  O   ILE B 190      26.125  42.782   2.776  1.00 23.29           O  
ATOM   2891  CB  ILE B 190      26.523  45.265   4.435  1.00 23.86           C  
ATOM   2892  CG1 ILE B 190      26.212  46.662   4.975  1.00 23.56           C  
ATOM   2893  CG2 ILE B 190      28.016  44.972   4.626  1.00 23.50           C  
ATOM   2894  CD1 ILE B 190      26.777  47.788   4.128  1.00 22.82           C  
ATOM   2895  N   PRO B 191      27.464  43.926   1.329  1.00 23.63           N  
ATOM   2896  CA  PRO B 191      27.890  42.708   0.642  1.00 23.79           C  
ATOM   2897  C   PRO B 191      28.710  41.808   1.559  1.00 23.81           C  
ATOM   2898  O   PRO B 191      29.260  42.279   2.549  1.00 23.92           O  
ATOM   2899  CB  PRO B 191      28.724  43.229  -0.537  1.00 23.74           C  
ATOM   2900  CG  PRO B 191      29.171  44.590  -0.130  1.00 23.76           C  
ATOM   2901  CD  PRO B 191      28.134  45.129   0.797  1.00 23.90           C  
ATOM   2902  N   ASP B 192      28.794  40.526   1.216  1.00 23.94           N  
ATOM   2903  CA  ASP B 192      29.380  39.514   2.107  1.00 23.84           C  
ATOM   2904  C   ASP B 192      30.911  39.547   2.206  1.00 23.74           C  
ATOM   2905  O   ASP B 192      31.497  38.741   2.927  1.00 23.84           O  
ATOM   2906  CB  ASP B 192      28.908  38.109   1.696  1.00 24.02           C  
ATOM   2907  CG  ASP B 192      29.400  37.694   0.311  1.00 25.02           C  
ATOM   2908  OD1 ASP B 192      30.167  38.462  -0.325  1.00 25.85           O  
ATOM   2909  OD2 ASP B 192      29.014  36.589  -0.139  1.00 25.55           O  
ATOM   2910  N   ARG B 193      31.553  40.459   1.473  1.00 23.61           N  
ATOM   2911  CA  ARG B 193      33.004  40.667   1.586  1.00 23.15           C  
ATOM   2912  C   ARG B 193      33.371  41.355   2.907  1.00 23.06           C  
ATOM   2913  O   ARG B 193      34.500  41.243   3.376  1.00 22.93           O  
ATOM   2914  CB  ARG B 193      33.552  41.447   0.383  1.00 22.80           C  
ATOM   2915  CG  ARG B 193      33.039  42.862   0.227  1.00 22.73           C  
ATOM   2916  CD  ARG B 193      33.815  43.630  -0.847  1.00 22.14           C  
ATOM   2917  NE  ARG B 193      33.342  45.005  -0.946  1.00 21.03           N  
ATOM   2918  CZ  ARG B 193      32.303  45.402  -1.676  1.00 21.06           C  
ATOM   2919  NH1 ARG B 193      31.613  44.536  -2.417  1.00 21.83           N  
ATOM   2920  NH2 ARG B 193      31.946  46.680  -1.670  1.00 19.31           N  
ATOM   2921  N   PHE B 194      32.412  42.073   3.488  1.00 23.15           N  
ATOM   2922  CA  PHE B 194      32.508  42.542   4.867  1.00 23.09           C  
ATOM   2923  C   PHE B 194      32.134  41.394   5.791  1.00 22.98           C  
ATOM   2924  O   PHE B 194      31.126  40.737   5.570  1.00 23.66           O  
ATOM   2925  CB  PHE B 194      31.557  43.722   5.113  1.00 23.49           C  
ATOM   2926  CG  PHE B 194      31.918  44.953   4.345  1.00 24.00           C  
ATOM   2927  CD1 PHE B 194      31.392  45.182   3.075  1.00 24.78           C  
ATOM   2928  CD2 PHE B 194      32.800  45.881   4.877  1.00 24.47           C  
ATOM   2929  CE1 PHE B 194      31.737  46.321   2.356  1.00 24.08           C  
ATOM   2930  CE2 PHE B 194      33.149  47.013   4.167  1.00 23.53           C  
ATOM   2931  CZ  PHE B 194      32.617  47.236   2.902  1.00 23.62           C  
ATOM   2932  N   SER B 195      32.953  41.145   6.809  1.00 22.57           N  
ATOM   2933  CA  SER B 195      32.626  40.172   7.843  1.00 22.19           C  
ATOM   2934  C   SER B 195      33.235  40.557   9.192  1.00 21.84           C  
ATOM   2935  O   SER B 195      34.369  41.001   9.265  1.00 21.94           O  
ATOM   2936  CB  SER B 195      33.067  38.759   7.444  1.00 22.26           C  
ATOM   2937  OG  SER B 195      34.455  38.555   7.630  1.00 22.58           O  
ATOM   2938  N   GLY B 196      32.462  40.378  10.254  1.00 21.39           N  
ATOM   2939  CA  GLY B 196      32.902  40.703  11.591  1.00 21.14           C  
ATOM   2940  C   GLY B 196      32.926  39.471  12.455  1.00 20.75           C  
ATOM   2941  O   GLY B 196      32.251  38.491  12.170  1.00 21.58           O  
ATOM   2942  N   SER B 197      33.698  39.536  13.531  1.00 20.40           N  
ATOM   2943  CA  SER B 197      33.932  38.396  14.389  1.00 19.80           C  
ATOM   2944  C   SER B 197      34.327  38.850  15.783  1.00 19.42           C  
ATOM   2945  O   SER B 197      34.968  39.880  15.952  1.00 18.94           O  
ATOM   2946  CB  SER B 197      35.048  37.538  13.795  1.00 19.81           C  
ATOM   2947  OG  SER B 197      35.298  36.383  14.577  1.00 19.36           O  
ATOM   2948  N   GLY B 198      33.943  38.066  16.781  1.00 19.23           N  
ATOM   2949  CA  GLY B 198      34.388  38.296  18.138  1.00 19.33           C  
ATOM   2950  C   GLY B 198      33.258  38.349  19.132  1.00 19.14           C  
ATOM   2951  O   GLY B 198      32.105  38.638  18.788  1.00 19.24           O  
ATOM   2952  N   SER B 199      33.602  38.056  20.374  1.00 18.95           N  
ATOM   2953  CA  SER B 199      32.685  38.203  21.488  1.00 19.20           C  
ATOM   2954  C   SER B 199      33.529  38.426  22.730  1.00 19.22           C  
ATOM   2955  O   SER B 199      34.493  37.704  22.971  1.00 19.53           O  
ATOM   2956  CB  SER B 199      31.803  36.957  21.649  1.00 19.21           C  
ATOM   2957  OG  SER B 199      30.823  37.117  22.660  1.00 19.49           O  
ATOM   2958  N   GLY B 200      33.160  39.440  23.500  1.00 19.41           N  
ATOM   2959  CA  GLY B 200      33.862  39.813  24.714  1.00 19.21           C  
ATOM   2960  C   GLY B 200      34.544  41.153  24.516  1.00 18.96           C  
ATOM   2961  O   GLY B 200      33.889  42.202  24.518  1.00 18.61           O  
ATOM   2962  N   THR B 201      35.863  41.110  24.346  1.00 18.66           N  
ATOM   2963  CA  THR B 201      36.664  42.322  24.182  1.00 18.83           C  
ATOM   2964  C   THR B 201      37.432  42.384  22.861  1.00 18.65           C  
ATOM   2965  O   THR B 201      37.747  43.468  22.403  1.00 19.12           O  
ATOM   2966  CB  THR B 201      37.657  42.500  25.349  1.00 18.65           C  
ATOM   2967  OG1 THR B 201      38.375  41.281  25.574  1.00 19.47           O  
ATOM   2968  CG2 THR B 201      36.926  42.890  26.616  1.00 18.74           C  
ATOM   2969  N   ASP B 202      37.720  41.237  22.252  1.00 18.62           N  
ATOM   2970  CA  ASP B 202      38.544  41.173  21.035  1.00 18.46           C  
ATOM   2971  C   ASP B 202      37.660  40.996  19.795  1.00 18.15           C  
ATOM   2972  O   ASP B 202      36.988  39.973  19.637  1.00 18.83           O  
ATOM   2973  CB  ASP B 202      39.546  40.012  21.171  1.00 18.70           C  
ATOM   2974  CG  ASP B 202      40.756  40.148  20.265  1.00 19.12           C  
ATOM   2975  OD1 ASP B 202      41.465  39.135  20.095  1.00 19.20           O  
ATOM   2976  OD2 ASP B 202      41.021  41.251  19.740  1.00 22.23           O  
ATOM   2977  N   PHE B 203      37.648  42.006  18.932  1.00 17.73           N  
ATOM   2978  CA  PHE B 203      36.763  42.045  17.767  1.00 17.59           C  
ATOM   2979  C   PHE B 203      37.505  42.415  16.505  1.00 17.56           C  
ATOM   2980  O   PHE B 203      38.382  43.275  16.539  1.00 17.84           O  
ATOM   2981  CB  PHE B 203      35.673  43.092  17.962  1.00 16.96           C  
ATOM   2982  CG  PHE B 203      34.789  42.815  19.111  1.00 16.25           C  
ATOM   2983  CD1 PHE B 203      35.117  43.285  20.363  1.00 16.69           C  
ATOM   2984  CD2 PHE B 203      33.633  42.066  18.950  1.00 15.16           C  
ATOM   2985  CE1 PHE B 203      34.305  43.025  21.448  1.00 16.98           C  
ATOM   2986  CE2 PHE B 203      32.814  41.809  20.029  1.00 16.51           C  
ATOM   2987  CZ  PHE B 203      33.158  42.296  21.284  1.00 16.49           C  
ATOM   2988  N   THR B 204      37.128  41.797  15.389  1.00 17.50           N  
ATOM   2989  CA  THR B 204      37.705  42.153  14.108  1.00 17.75           C  
ATOM   2990  C   THR B 204      36.623  42.424  13.071  1.00 17.64           C  
ATOM   2991  O   THR B 204      35.513  41.907  13.162  1.00 17.59           O  
ATOM   2992  CB  THR B 204      38.702  41.078  13.567  1.00 17.83           C  
ATOM   2993  OG1 THR B 204      38.007  39.859  13.277  1.00 17.98           O  
ATOM   2994  CG2 THR B 204      39.824  40.802  14.564  1.00 18.42           C  
ATOM   2995  N   LEU B 205      36.972  43.274  12.112  1.00 17.72           N  
ATOM   2996  CA  LEU B 205      36.198  43.508  10.900  1.00 17.78           C  
ATOM   2997  C   LEU B 205      37.133  43.229   9.738  1.00 17.76           C  
ATOM   2998  O   LEU B 205      38.182  43.840   9.623  1.00 17.56           O  
ATOM   2999  CB  LEU B 205      35.714  44.956  10.839  1.00 18.01           C  
ATOM   3000  CG  LEU B 205      34.992  45.484   9.586  1.00 17.86           C  
ATOM   3001  CD1 LEU B 205      33.755  44.668   9.236  1.00 17.81           C  
ATOM   3002  CD2 LEU B 205      34.604  46.929   9.841  1.00 17.67           C  
ATOM   3003  N   THR B 206      36.768  42.265   8.909  1.00 17.81           N  
ATOM   3004  CA  THR B 206      37.550  41.917   7.743  1.00 17.89           C  
ATOM   3005  C   THR B 206      36.803  42.428   6.519  1.00 17.77           C  
ATOM   3006  O   THR B 206      35.620  42.151   6.356  1.00 17.51           O  
ATOM   3007  CB  THR B 206      37.760  40.396   7.663  1.00 17.86           C  
ATOM   3008  OG1 THR B 206      38.503  39.954   8.814  1.00 18.39           O  
ATOM   3009  CG2 THR B 206      38.503  40.003   6.388  1.00 17.92           C  
ATOM   3010  N   ILE B 207      37.481  43.223   5.699  1.00 18.09           N  
ATOM   3011  CA  ILE B 207      36.975  43.596   4.377  1.00 18.25           C  
ATOM   3012  C   ILE B 207      37.867  42.899   3.369  1.00 18.22           C  
ATOM   3013  O   ILE B 207      39.005  43.309   3.166  1.00 18.05           O  
ATOM   3014  CB  ILE B 207      37.030  45.122   4.114  1.00 18.36           C  
ATOM   3015  CG1 ILE B 207      36.518  45.920   5.311  1.00 18.25           C  
ATOM   3016  CG2 ILE B 207      36.242  45.482   2.840  1.00 17.97           C  
ATOM   3017  CD1 ILE B 207      36.746  47.400   5.153  1.00 18.02           C  
ATOM   3018  N   SER B 208      37.370  41.816   2.783  1.00 18.48           N  
ATOM   3019  CA  SER B 208      38.112  41.075   1.760  1.00 18.82           C  
ATOM   3020  C   SER B 208      37.848  41.702   0.399  1.00 19.05           C  
ATOM   3021  O   SER B 208      36.846  42.388   0.218  1.00 18.99           O  
ATOM   3022  CB  SER B 208      37.692  39.608   1.731  1.00 18.58           C  
ATOM   3023  OG  SER B 208      37.663  39.050   3.028  1.00 19.00           O  
ATOM   3024  N   ARG B 209      38.747  41.461  -0.552  1.00 19.45           N  
ATOM   3025  CA  ARG B 209      38.579  41.941  -1.927  1.00 19.77           C  
ATOM   3026  C   ARG B 209      38.151  43.399  -1.926  1.00 19.74           C  
ATOM   3027  O   ARG B 209      37.084  43.736  -2.454  1.00 19.94           O  
ATOM   3028  CB  ARG B 209      37.545  41.101  -2.687  1.00 19.73           C  
ATOM   3029  CG  ARG B 209      37.909  39.636  -2.850  1.00 20.81           C  
ATOM   3030  CD  ARG B 209      36.686  38.787  -3.250  1.00 21.68           C  
ATOM   3031  NE  ARG B 209      35.625  38.770  -2.230  1.00 22.54           N  
ATOM   3032  CZ  ARG B 209      35.638  38.031  -1.116  1.00 23.78           C  
ATOM   3033  NH1 ARG B 209      34.613  38.100  -0.270  1.00 24.15           N  
ATOM   3034  NH2 ARG B 209      36.664  37.229  -0.828  1.00 24.22           N  
ATOM   3035  N   LEU B 210      38.984  44.249  -1.318  1.00 19.63           N  
ATOM   3036  CA  LEU B 210      38.699  45.685  -1.186  1.00 19.36           C  
ATOM   3037  C   LEU B 210      38.289  46.303  -2.524  1.00 19.21           C  
ATOM   3038  O   LEU B 210      38.927  46.072  -3.551  1.00 19.08           O  
ATOM   3039  CB  LEU B 210      39.904  46.455  -0.598  1.00 19.25           C  
ATOM   3040  CG  LEU B 210      39.983  46.574   0.933  1.00 19.03           C  
ATOM   3041  CD1 LEU B 210      41.381  47.008   1.390  1.00 17.11           C  
ATOM   3042  CD2 LEU B 210      38.926  47.537   1.466  1.00 17.38           C  
ATOM   3043  N   GLU B 211      37.221  47.093  -2.477  1.00 19.08           N  
ATOM   3044  CA  GLU B 211      36.688  47.796  -3.633  1.00 18.91           C  
ATOM   3045  C   GLU B 211      36.939  49.299  -3.431  1.00 18.39           C  
ATOM   3046  O   GLU B 211      36.986  49.766  -2.280  1.00 17.99           O  
ATOM   3047  CB  GLU B 211      35.181  47.533  -3.729  1.00 19.35           C  
ATOM   3048  CG  GLU B 211      34.683  47.108  -5.108  1.00 20.93           C  
ATOM   3049  CD  GLU B 211      34.663  45.610  -5.292  1.00 23.43           C  
ATOM   3050  OE1 GLU B 211      35.290  45.112  -6.259  1.00 22.65           O  
ATOM   3051  OE2 GLU B 211      34.002  44.937  -4.471  1.00 25.73           O  
ATOM   3052  N   PRO B 212      37.082  50.064  -4.534  1.00 17.71           N  
ATOM   3053  CA  PRO B 212      37.239  51.524  -4.480  1.00 17.43           C  
ATOM   3054  C   PRO B 212      36.380  52.266  -3.446  1.00 16.80           C  
ATOM   3055  O   PRO B 212      36.855  53.218  -2.827  1.00 16.64           O  
ATOM   3056  CB  PRO B 212      36.831  51.953  -5.890  1.00 17.40           C  
ATOM   3057  CG  PRO B 212      37.287  50.832  -6.750  1.00 17.65           C  
ATOM   3058  CD  PRO B 212      37.114  49.578  -5.931  1.00 17.86           C  
ATOM   3059  N   GLU B 213      35.140  51.819  -3.257  1.00 16.44           N  
ATOM   3060  CA  GLU B 213      34.188  52.477  -2.347  1.00 16.28           C  
ATOM   3061  C   GLU B 213      34.366  52.076  -0.890  1.00 15.65           C  
ATOM   3062  O   GLU B 213      33.647  52.578  -0.038  1.00 15.17           O  
ATOM   3063  CB  GLU B 213      32.728  52.162  -2.722  1.00 16.47           C  
ATOM   3064  CG  GLU B 213      32.474  51.689  -4.157  1.00 17.41           C  
ATOM   3065  CD  GLU B 213      32.591  50.173  -4.323  1.00 17.29           C  
ATOM   3066  OE1 GLU B 213      32.005  49.422  -3.503  1.00 16.00           O  
ATOM   3067  OE2 GLU B 213      33.269  49.749  -5.286  1.00 16.67           O  
ATOM   3068  N   ASP B 214      35.280  51.145  -0.613  1.00 15.83           N  
ATOM   3069  CA  ASP B 214      35.502  50.625   0.752  1.00 15.83           C  
ATOM   3070  C   ASP B 214      36.510  51.467   1.505  1.00 16.02           C  
ATOM   3071  O   ASP B 214      36.708  51.277   2.705  1.00 16.18           O  
ATOM   3072  CB  ASP B 214      36.045  49.191   0.726  1.00 15.29           C  
ATOM   3073  CG  ASP B 214      35.094  48.213   0.093  1.00 13.70           C  
ATOM   3074  OD1 ASP B 214      33.900  48.525  -0.001  1.00 12.13           O  
ATOM   3075  OD2 ASP B 214      35.549  47.125  -0.312  1.00 10.65           O  
ATOM   3076  N   PHE B 215      37.184  52.359   0.790  1.00 16.21           N  
ATOM   3077  CA  PHE B 215      38.162  53.218   1.422  1.00 16.41           C  
ATOM   3078  C   PHE B 215      37.415  54.316   2.154  1.00 16.48           C  
ATOM   3079  O   PHE B 215      36.684  55.111   1.556  1.00 16.86           O  
ATOM   3080  CB  PHE B 215      39.173  53.720   0.402  1.00 16.48           C  
ATOM   3081  CG  PHE B 215      39.988  52.614  -0.186  1.00 17.19           C  
ATOM   3082  CD1 PHE B 215      39.714  52.120  -1.455  1.00 18.15           C  
ATOM   3083  CD2 PHE B 215      40.996  52.012   0.557  1.00 17.73           C  
ATOM   3084  CE1 PHE B 215      40.456  51.065  -1.986  1.00 16.92           C  
ATOM   3085  CE2 PHE B 215      41.737  50.964   0.034  1.00 17.15           C  
ATOM   3086  CZ  PHE B 215      41.465  50.492  -1.242  1.00 17.00           C  
ATOM   3087  N   ALA B 216      37.580  54.308   3.468  1.00 16.22           N  
ATOM   3088  CA  ALA B 216      36.752  55.086   4.367  1.00 16.32           C  
ATOM   3089  C   ALA B 216      37.298  54.886   5.772  1.00 16.20           C  
ATOM   3090  O   ALA B 216      38.240  54.137   5.968  1.00 16.29           O  
ATOM   3091  CB  ALA B 216      35.310  54.617   4.293  1.00 15.91           C  
ATOM   3092  N   VAL B 217      36.720  55.578   6.738  1.00 16.83           N  
ATOM   3093  CA  VAL B 217      37.033  55.347   8.139  1.00 16.95           C  
ATOM   3094  C   VAL B 217      36.003  54.377   8.670  1.00 17.24           C  
ATOM   3095  O   VAL B 217      34.836  54.419   8.279  1.00 17.17           O  
ATOM   3096  CB  VAL B 217      37.039  56.665   8.949  1.00 17.09           C  
ATOM   3097  CG1 VAL B 217      37.198  56.397  10.445  1.00 17.13           C  
ATOM   3098  CG2 VAL B 217      38.153  57.584   8.444  1.00 16.91           C  
ATOM   3099  N   TYR B 218      36.450  53.478   9.543  1.00 17.81           N  
ATOM   3100  CA  TYR B 218      35.585  52.469  10.122  1.00 17.64           C  
ATOM   3101  C   TYR B 218      35.547  52.601  11.651  1.00 17.93           C  
ATOM   3102  O   TYR B 218      36.582  52.676  12.314  1.00 17.43           O  
ATOM   3103  CB  TYR B 218      36.048  51.082   9.668  1.00 17.74           C  
ATOM   3104  CG  TYR B 218      35.801  50.846   8.183  1.00 17.74           C  
ATOM   3105  CD1 TYR B 218      36.694  51.317   7.226  1.00 17.47           C  
ATOM   3106  CD2 TYR B 218      34.662  50.177   7.739  1.00 17.87           C  
ATOM   3107  CE1 TYR B 218      36.466  51.133   5.870  1.00 17.55           C  
ATOM   3108  CE2 TYR B 218      34.429  49.983   6.371  1.00 17.57           C  
ATOM   3109  CZ  TYR B 218      35.339  50.461   5.452  1.00 17.65           C  
ATOM   3110  OH  TYR B 218      35.128  50.275   4.110  1.00 17.37           O  
ATOM   3111  N   TYR B 219      34.337  52.634  12.196  1.00 18.28           N  
ATOM   3112  CA  TYR B 219      34.118  52.845  13.619  1.00 18.64           C  
ATOM   3113  C   TYR B 219      33.443  51.618  14.211  1.00 18.77           C  
ATOM   3114  O   TYR B 219      32.483  51.130  13.662  1.00 18.71           O  
ATOM   3115  CB  TYR B 219      33.230  54.080  13.846  1.00 19.01           C  
ATOM   3116  CG  TYR B 219      33.961  55.404  13.731  1.00 19.23           C  
ATOM   3117  CD1 TYR B 219      34.587  55.959  14.830  1.00 18.49           C  
ATOM   3118  CD2 TYR B 219      34.021  56.095  12.521  1.00 19.38           C  
ATOM   3119  CE1 TYR B 219      35.255  57.162  14.741  1.00 19.87           C  
ATOM   3120  CE2 TYR B 219      34.701  57.293  12.414  1.00 19.30           C  
ATOM   3121  CZ  TYR B 219      35.316  57.828  13.533  1.00 19.76           C  
ATOM   3122  OH  TYR B 219      35.989  59.031  13.459  1.00 20.04           O  
ATOM   3123  N   CYS B 220      33.966  51.124  15.324  1.00 19.12           N  
ATOM   3124  CA  CYS B 220      33.302  50.097  16.104  1.00 18.98           C  
ATOM   3125  C   CYS B 220      32.516  50.821  17.197  1.00 18.81           C  
ATOM   3126  O   CYS B 220      32.890  51.918  17.602  1.00 18.82           O  
ATOM   3127  CB  CYS B 220      34.311  49.072  16.659  1.00 19.42           C  
ATOM   3128  SG  CYS B 220      35.467  49.653  17.922  1.00 21.13           S  
ATOM   3129  N   GLN B 221      31.392  50.229  17.611  1.00 18.44           N  
ATOM   3130  CA  GLN B 221      30.527  50.780  18.656  1.00 18.10           C  
ATOM   3131  C   GLN B 221      30.002  49.673  19.568  1.00 17.78           C  
ATOM   3132  O   GLN B 221      29.550  48.650  19.084  1.00 17.83           O  
ATOM   3133  CB  GLN B 221      29.321  51.459  18.022  1.00 18.37           C  
ATOM   3134  CG  GLN B 221      28.398  52.163  19.013  1.00 17.88           C  
ATOM   3135  CD  GLN B 221      26.946  51.770  18.876  1.00 17.98           C  
ATOM   3136  OE1 GLN B 221      26.444  51.517  17.773  1.00 15.86           O  
ATOM   3137  NE2 GLN B 221      26.250  51.724  20.016  1.00 17.50           N  
ATOM   3138  N   GLN B 222      30.042  49.894  20.877  1.00 17.33           N  
ATOM   3139  CA  GLN B 222      29.372  49.011  21.829  1.00 17.16           C  
ATOM   3140  C   GLN B 222      28.091  49.665  22.328  1.00 16.54           C  
ATOM   3141  O   GLN B 222      28.036  50.875  22.527  1.00 16.37           O  
ATOM   3142  CB  GLN B 222      30.285  48.656  23.009  1.00 17.11           C  
ATOM   3143  CG  GLN B 222      30.572  49.812  23.961  1.00 19.12           C  
ATOM   3144  CD  GLN B 222      29.603  49.917  25.125  1.00 20.85           C  
ATOM   3145  OE1 GLN B 222      28.840  48.992  25.401  1.00 22.87           O  
ATOM   3146  NE2 GLN B 222      29.641  51.051  25.825  1.00 21.89           N  
ATOM   3147  N   ARG B 223      27.067  48.845  22.532  1.00 16.51           N  
ATOM   3148  CA  ARG B 223      25.771  49.306  23.006  1.00 16.42           C  
ATOM   3149  C   ARG B 223      25.401  48.807  24.419  1.00 16.49           C  
ATOM   3150  O   ARG B 223      24.533  49.387  25.054  1.00 16.54           O  
ATOM   3151  CB  ARG B 223      24.688  48.885  22.010  1.00 16.25           C  
ATOM   3152  CG  ARG B 223      24.587  47.381  21.793  1.00 15.69           C  
ATOM   3153  CD  ARG B 223      23.258  46.992  21.199  1.00 15.88           C  
ATOM   3154  NE  ARG B 223      23.101  45.545  21.171  1.00 16.13           N  
ATOM   3155  CZ  ARG B 223      21.940  44.905  21.068  1.00 16.71           C  
ATOM   3156  NH1 ARG B 223      20.803  45.569  20.972  1.00 18.05           N  
ATOM   3157  NH2 ARG B 223      21.917  43.587  21.068  1.00 17.82           N  
ATOM   3158  N   SER B 224      26.041  47.743  24.903  1.00 16.48           N  
ATOM   3159  CA  SER B 224      25.572  47.067  26.110  1.00 16.71           C  
ATOM   3160  C   SER B 224      26.008  47.681  27.436  1.00 17.06           C  
ATOM   3161  O   SER B 224      25.305  47.545  28.446  1.00 17.19           O  
ATOM   3162  CB  SER B 224      25.961  45.585  26.090  1.00 16.57           C  
ATOM   3163  OG  SER B 224      27.349  45.397  25.951  1.00 16.54           O  
ATOM   3164  N   ASN B 225      27.168  48.329  27.439  1.00 17.35           N  
ATOM   3165  CA  ASN B 225      27.688  48.981  28.641  1.00 17.73           C  
ATOM   3166  C   ASN B 225      27.408  50.488  28.535  1.00 18.15           C  
ATOM   3167  O   ASN B 225      27.776  51.121  27.548  1.00 18.74           O  
ATOM   3168  CB  ASN B 225      29.179  48.675  28.805  1.00 17.52           C  
ATOM   3169  CG  ASN B 225      29.486  47.192  28.672  1.00 16.75           C  
ATOM   3170  OD1 ASN B 225      28.594  46.357  28.798  1.00 17.22           O  
ATOM   3171  ND2 ASN B 225      30.740  46.859  28.395  1.00 14.21           N  
ATOM   3172  N   TRP B 226      26.705  51.035  29.524  1.00 18.53           N  
ATOM   3173  CA  TRP B 226      26.230  52.421  29.470  1.00 18.59           C  
ATOM   3174  C   TRP B 226      27.326  53.439  29.798  1.00 18.78           C  
ATOM   3175  O   TRP B 226      28.070  53.261  30.767  1.00 18.85           O  
ATOM   3176  CB  TRP B 226      25.056  52.642  30.435  1.00 18.65           C  
ATOM   3177  CG  TRP B 226      24.394  53.979  30.243  1.00 18.60           C  
ATOM   3178  CD1 TRP B 226      24.664  55.145  30.913  1.00 18.79           C  
ATOM   3179  CD2 TRP B 226      23.378  54.294  29.283  1.00 18.85           C  
ATOM   3180  NE1 TRP B 226      23.865  56.164  30.434  1.00 18.93           N  
ATOM   3181  CE2 TRP B 226      23.070  55.668  29.431  1.00 18.75           C  
ATOM   3182  CE3 TRP B 226      22.699  53.548  28.311  1.00 18.40           C  
ATOM   3183  CZ2 TRP B 226      22.102  56.302  28.654  1.00 18.63           C  
ATOM   3184  CZ3 TRP B 226      21.746  54.175  27.540  1.00 18.77           C  
ATOM   3185  CH2 TRP B 226      21.449  55.542  27.715  1.00 18.82           C  
ATOM   3186  N   PRO B 227      27.411  54.530  29.012  1.00 18.75           N  
ATOM   3187  CA  PRO B 227      26.656  54.856  27.803  1.00 18.64           C  
ATOM   3188  C   PRO B 227      27.269  54.250  26.542  1.00 18.63           C  
ATOM   3189  O   PRO B 227      28.424  53.821  26.577  1.00 18.38           O  
ATOM   3190  CB  PRO B 227      26.743  56.377  27.750  1.00 18.90           C  
ATOM   3191  CG  PRO B 227      28.069  56.688  28.367  1.00 18.80           C  
ATOM   3192  CD  PRO B 227      28.336  55.617  29.384  1.00 18.82           C  
ATOM   3193  N   PRO B 228      26.498  54.210  25.433  1.00 18.42           N  
ATOM   3194  CA  PRO B 228      27.037  53.713  24.167  1.00 18.42           C  
ATOM   3195  C   PRO B 228      28.296  54.488  23.765  1.00 18.33           C  
ATOM   3196  O   PRO B 228      28.313  55.718  23.844  1.00 18.92           O  
ATOM   3197  CB  PRO B 228      25.907  53.965  23.164  1.00 18.51           C  
ATOM   3198  CG  PRO B 228      24.676  54.075  23.977  1.00 19.07           C  
ATOM   3199  CD  PRO B 228      25.091  54.626  25.310  1.00 18.54           C  
ATOM   3200  N   THR B 229      29.346  53.773  23.376  1.00 17.82           N  
ATOM   3201  CA  THR B 229      30.606  54.407  23.014  1.00 18.00           C  
ATOM   3202  C   THR B 229      31.115  53.907  21.679  1.00 17.59           C  
ATOM   3203  O   THR B 229      30.790  52.808  21.260  1.00 17.50           O  
ATOM   3204  CB  THR B 229      31.702  54.157  24.072  1.00 17.58           C  
ATOM   3205  OG1 THR B 229      31.888  52.748  24.233  1.00 17.27           O  
ATOM   3206  CG2 THR B 229      31.327  54.793  25.405  1.00 17.60           C  
ATOM   3207  N   PHE B 230      31.925  54.740  21.038  1.00 18.00           N  
ATOM   3208  CA  PHE B 230      32.557  54.437  19.764  1.00 18.57           C  
ATOM   3209  C   PHE B 230      34.075  54.461  19.896  1.00 18.87           C  
ATOM   3210  O   PHE B 230      34.627  55.222  20.691  1.00 18.79           O  
ATOM   3211  CB  PHE B 230      32.173  55.482  18.711  1.00 17.99           C  
ATOM   3212  CG  PHE B 230      30.712  55.550  18.416  1.00 17.00           C  
ATOM   3213  CD1 PHE B 230      29.837  56.190  19.291  1.00 17.23           C  
ATOM   3214  CD2 PHE B 230      30.211  55.017  17.245  1.00 16.88           C  
ATOM   3215  CE1 PHE B 230      28.479  56.271  19.013  1.00 16.10           C  
ATOM   3216  CE2 PHE B 230      28.854  55.096  16.957  1.00 16.87           C  
ATOM   3217  CZ  PHE B 230      27.992  55.726  17.841  1.00 16.99           C  
ATOM   3218  N   GLY B 231      34.747  53.640  19.094  1.00 19.41           N  
ATOM   3219  CA  GLY B 231      36.199  53.750  18.941  1.00 19.83           C  
ATOM   3220  C   GLY B 231      36.579  55.040  18.223  1.00 20.18           C  
ATOM   3221  O   GLY B 231      35.712  55.777  17.733  1.00 20.20           O  
ATOM   3222  N   GLN B 232      37.878  55.320  18.169  1.00 20.73           N  
ATOM   3223  CA  GLN B 232      38.381  56.513  17.501  1.00 21.00           C  
ATOM   3224  C   GLN B 232      38.660  56.262  16.022  1.00 21.01           C  
ATOM   3225  O   GLN B 232      39.099  57.167  15.325  1.00 21.52           O  
ATOM   3226  CB  GLN B 232      39.642  57.046  18.194  1.00 21.83           C  
ATOM   3227  CG  GLN B 232      39.496  57.340  19.705  1.00 23.58           C  
ATOM   3228  CD  GLN B 232      38.255  58.167  20.059  1.00 25.18           C  
ATOM   3229  OE1 GLN B 232      37.903  59.130  19.368  1.00 26.15           O  
ATOM   3230  NE2 GLN B 232      37.592  57.788  21.149  1.00 26.41           N  
ATOM   3231  N   GLY B 233      38.416  55.038  15.552  1.00 21.04           N  
ATOM   3232  CA  GLY B 233      38.362  54.741  14.117  1.00 20.57           C  
ATOM   3233  C   GLY B 233      39.627  54.157  13.515  1.00 20.30           C  
ATOM   3234  O   GLY B 233      40.718  54.310  14.050  1.00 20.81           O  
ATOM   3235  N   THR B 234      39.463  53.471  12.392  1.00 20.07           N  
ATOM   3236  CA  THR B 234      40.577  53.050  11.552  1.00 19.92           C  
ATOM   3237  C   THR B 234      40.269  53.555  10.150  1.00 19.48           C  
ATOM   3238  O   THR B 234      39.210  53.277   9.615  1.00 19.16           O  
ATOM   3239  CB  THR B 234      40.791  51.493  11.542  1.00 20.11           C  
ATOM   3240  OG1 THR B 234      41.263  51.046  12.825  1.00 19.82           O  
ATOM   3241  CG2 THR B 234      41.815  51.084  10.462  1.00 19.85           C  
ATOM   3242  N   LYS B 235      41.190  54.333   9.593  1.00 19.55           N  
ATOM   3243  CA  LYS B 235      41.084  54.849   8.238  1.00 19.65           C  
ATOM   3244  C   LYS B 235      41.663  53.817   7.292  1.00 19.33           C  
ATOM   3245  O   LYS B 235      42.843  53.515   7.360  1.00 19.13           O  
ATOM   3246  CB  LYS B 235      41.864  56.170   8.105  1.00 19.52           C  
ATOM   3247  CG  LYS B 235      41.693  56.898   6.754  1.00 19.87           C  
ATOM   3248  CD  LYS B 235      42.378  58.279   6.762  1.00 19.87           C  
ATOM   3249  CE  LYS B 235      41.880  59.199   5.646  1.00 20.64           C  
ATOM   3250  NZ  LYS B 235      42.742  59.233   4.408  1.00 20.76           N  
ATOM   3251  N   VAL B 236      40.831  53.258   6.425  1.00 19.57           N  
ATOM   3252  CA  VAL B 236      41.321  52.399   5.350  1.00 19.99           C  
ATOM   3253  C   VAL B 236      41.494  53.305   4.139  1.00 20.42           C  
ATOM   3254  O   VAL B 236      40.518  53.820   3.594  1.00 20.31           O  
ATOM   3255  CB  VAL B 236      40.365  51.224   5.042  1.00 19.82           C  
ATOM   3256  CG1 VAL B 236      40.967  50.300   3.955  1.00 19.66           C  
ATOM   3257  CG2 VAL B 236      40.075  50.437   6.302  1.00 19.16           C  
ATOM   3258  N   GLU B 237      42.750  53.517   3.750  1.00 21.21           N  
ATOM   3259  CA  GLU B 237      43.111  54.491   2.713  1.00 21.74           C  
ATOM   3260  C   GLU B 237      43.840  53.795   1.582  1.00 21.84           C  
ATOM   3261  O   GLU B 237      44.447  52.749   1.794  1.00 21.85           O  
ATOM   3262  CB  GLU B 237      43.984  55.607   3.297  1.00 21.76           C  
ATOM   3263  CG  GLU B 237      45.108  55.123   4.207  1.00 22.19           C  
ATOM   3264  CD  GLU B 237      46.022  56.237   4.709  1.00 23.20           C  
ATOM   3265  OE1 GLU B 237      47.211  55.930   4.978  1.00 27.39           O  
ATOM   3266  OE2 GLU B 237      45.578  57.404   4.841  1.00 23.48           O  
ATOM   3267  N   VAL B 238      43.765  54.368   0.383  1.00 22.35           N  
ATOM   3268  CA  VAL B 238      44.412  53.785  -0.786  1.00 23.03           C  
ATOM   3269  C   VAL B 238      45.934  53.893  -0.632  1.00 24.06           C  
ATOM   3270  O   VAL B 238      46.469  54.942  -0.241  1.00 24.15           O  
ATOM   3271  CB  VAL B 238      43.958  54.448  -2.109  1.00 22.60           C  
ATOM   3272  CG1 VAL B 238      44.711  53.853  -3.291  1.00 22.16           C  
ATOM   3273  CG2 VAL B 238      42.470  54.275  -2.311  1.00 21.99           C  
ATOM   3274  N   LYS B 239      46.619  52.796  -0.944  1.00 25.12           N  
ATOM   3275  CA  LYS B 239      48.064  52.707  -0.785  1.00 25.92           C  
ATOM   3276  C   LYS B 239      48.732  53.623  -1.788  1.00 26.66           C  
ATOM   3277  O   LYS B 239      48.670  53.377  -2.999  1.00 26.43           O  
ATOM   3278  CB  LYS B 239      48.543  51.260  -0.996  1.00 26.11           C  
ATOM   3279  CG  LYS B 239      49.621  50.799  -0.035  1.00 26.41           C  
ATOM   3280  CD  LYS B 239      51.009  51.135  -0.519  1.00 26.97           C  
ATOM   3281  CE  LYS B 239      52.052  50.896   0.573  1.00 27.29           C  
ATOM   3282  NZ  LYS B 239      51.696  49.747   1.459  1.00 26.91           N  
ATOM   3283  N   SER B 240      49.334  54.698  -1.279  1.00 27.76           N  
ATOM   3284  CA  SER B 240      50.164  55.583  -2.094  1.00 28.51           C  
ATOM   3285  C   SER B 240      51.536  54.938  -2.125  1.00 29.58           C  
ATOM   3286  O   SER B 240      52.004  54.419  -1.108  1.00 30.12           O  
ATOM   3287  CB  SER B 240      50.253  56.996  -1.493  1.00 28.41           C  
ATOM   3288  OG  SER B 240      49.024  57.697  -1.582  1.00 27.34           O  
ATOM   3289  N   GLY B 241      52.184  54.937  -3.279  1.00 30.45           N  
ATOM   3290  CA  GLY B 241      53.464  54.249  -3.385  1.00 31.42           C  
ATOM   3291  C   GLY B 241      53.294  52.783  -3.735  1.00 32.21           C  
ATOM   3292  O   GLY B 241      52.797  51.995  -2.929  1.00 32.10           O  
ATOM   3293  N   LEU B 242      53.711  52.422  -4.945  1.00 33.28           N  
ATOM   3294  CA  LEU B 242      53.704  51.028  -5.392  1.00 34.40           C  
ATOM   3295  C   LEU B 242      54.556  50.140  -4.454  1.00 35.46           C  
ATOM   3296  O   LEU B 242      55.382  50.656  -3.685  1.00 35.72           O  
ATOM   3297  CB  LEU B 242      54.203  50.955  -6.838  1.00 34.46           C  
ATOM   3298  CG  LEU B 242      53.285  51.539  -7.936  1.00 34.52           C  
ATOM   3299  CD1 LEU B 242      52.044  52.279  -7.406  1.00 33.84           C  
ATOM   3300  CD2 LEU B 242      54.105  52.449  -8.847  1.00 34.93           C  
ATOM   3301  N   VAL B 243      54.359  48.817  -4.507  1.00 36.29           N  
ATOM   3302  CA  VAL B 243      54.922  47.924  -3.475  1.00 36.81           C  
ATOM   3303  C   VAL B 243      55.951  46.877  -3.966  1.00 37.45           C  
ATOM   3304  O   VAL B 243      55.732  45.665  -3.812  1.00 37.63           O  
ATOM   3305  CB  VAL B 243      53.778  47.227  -2.670  1.00 37.04           C  
ATOM   3306  CG1 VAL B 243      52.962  48.263  -1.904  1.00 36.90           C  
ATOM   3307  CG2 VAL B 243      52.870  46.408  -3.587  1.00 37.56           C  
ATOM   3308  N   PRO B 244      57.101  47.340  -4.516  1.00 38.00           N  
ATOM   3309  CA  PRO B 244      58.164  46.406  -4.900  1.00 38.06           C  
ATOM   3310  C   PRO B 244      59.098  46.104  -3.724  1.00 38.32           C  
ATOM   3311  O   PRO B 244      60.163  45.503  -3.900  1.00 38.55           O  
ATOM   3312  CB  PRO B 244      58.912  47.176  -5.992  1.00 38.25           C  
ATOM   3313  CG  PRO B 244      58.828  48.606  -5.529  1.00 38.28           C  
ATOM   3314  CD  PRO B 244      57.491  48.737  -4.808  1.00 38.05           C  
TER    3315      PRO B 244                                                      
ATOM   3316  N   ASN C 318      -6.012  10.346  42.275  1.00 40.79           N  
ATOM   3317  CA  ASN C 318      -5.776  10.852  40.888  1.00 40.91           C  
ATOM   3318  C   ASN C 318      -7.063  11.233  40.129  1.00 40.76           C  
ATOM   3319  O   ASN C 318      -6.987  11.684  38.978  1.00 40.93           O  
ATOM   3320  CB  ASN C 318      -4.972   9.818  40.080  1.00 41.07           C  
ATOM   3321  CG  ASN C 318      -3.492   9.756  40.491  1.00 41.95           C  
ATOM   3322  OD1 ASN C 318      -3.074  10.349  41.496  1.00 42.82           O  
ATOM   3323  ND2 ASN C 318      -2.693   9.035  39.701  1.00 41.71           N  
ATOM   3324  N   ILE C 319      -8.230  11.051  40.762  1.00 40.38           N  
ATOM   3325  CA  ILE C 319      -9.527  11.429  40.158  1.00 39.94           C  
ATOM   3326  C   ILE C 319     -10.689  11.264  41.167  1.00 39.49           C  
ATOM   3327  O   ILE C 319     -10.803  10.223  41.826  1.00 39.78           O  
ATOM   3328  CB  ILE C 319      -9.807  10.612  38.849  1.00 40.01           C  
ATOM   3329  CG1 ILE C 319     -10.078  11.553  37.671  1.00 40.14           C  
ATOM   3330  CG2 ILE C 319     -10.951   9.613  39.046  1.00 40.51           C  
ATOM   3331  CD1 ILE C 319      -9.829  10.917  36.317  1.00 39.96           C  
ATOM   3332  N   THR C 320     -11.548  12.282  41.267  1.00 38.59           N  
ATOM   3333  CA  THR C 320     -12.538  12.375  42.353  1.00 37.90           C  
ATOM   3334  C   THR C 320     -13.960  11.974  41.939  1.00 37.31           C  
ATOM   3335  O   THR C 320     -14.472  10.944  42.389  1.00 37.33           O  
ATOM   3336  CB  THR C 320     -12.568  13.805  42.960  1.00 37.95           C  
ATOM   3337  OG1 THR C 320     -11.306  14.092  43.579  1.00 37.61           O  
ATOM   3338  CG2 THR C 320     -13.679  13.941  44.000  1.00 38.19           C  
ATOM   3339  N   ASN C 321     -14.596  12.783  41.091  1.00 36.45           N  
ATOM   3340  CA  ASN C 321     -16.011  12.574  40.758  1.00 35.64           C  
ATOM   3341  C   ASN C 321     -16.243  12.118  39.311  1.00 34.86           C  
ATOM   3342  O   ASN C 321     -16.645  12.896  38.441  1.00 34.68           O  
ATOM   3343  CB  ASN C 321     -16.890  13.783  41.163  1.00 35.73           C  
ATOM   3344  CG  ASN C 321     -16.538  15.080  40.432  1.00 35.99           C  
ATOM   3345  OD1 ASN C 321     -17.388  15.661  39.753  1.00 36.51           O  
ATOM   3346  ND2 ASN C 321     -15.308  15.558  40.603  1.00 35.75           N  
ATOM   3347  N   LEU C 322     -15.976  10.832  39.081  1.00 33.99           N  
ATOM   3348  CA  LEU C 322     -16.307  10.165  37.823  1.00 33.37           C  
ATOM   3349  C   LEU C 322     -17.819   9.977  37.719  1.00 32.69           C  
ATOM   3350  O   LEU C 322     -18.497   9.808  38.737  1.00 32.55           O  
ATOM   3351  CB  LEU C 322     -15.636   8.785  37.745  1.00 33.36           C  
ATOM   3352  CG  LEU C 322     -14.107   8.698  37.768  1.00 33.71           C  
ATOM   3353  CD1 LEU C 322     -13.661   7.253  37.965  1.00 33.61           C  
ATOM   3354  CD2 LEU C 322     -13.506   9.283  36.494  1.00 33.98           C  
ATOM   3355  N   CYS C 323     -18.344   9.992  36.495  1.00 31.88           N  
ATOM   3356  CA  CYS C 323     -19.783   9.829  36.281  1.00 31.42           C  
ATOM   3357  C   CYS C 323     -20.244   8.443  36.731  1.00 30.68           C  
ATOM   3358  O   CYS C 323     -19.758   7.434  36.213  1.00 30.68           O  
ATOM   3359  CB  CYS C 323     -20.163  10.050  34.804  1.00 31.40           C  
ATOM   3360  SG  CYS C 323     -20.029  11.789  34.214  1.00 32.36           S  
ATOM   3361  N   PRO C 324     -21.179   8.388  37.701  1.00 29.89           N  
ATOM   3362  CA  PRO C 324     -21.688   7.104  38.174  1.00 29.35           C  
ATOM   3363  C   PRO C 324     -22.573   6.427  37.124  1.00 28.81           C  
ATOM   3364  O   PRO C 324     -23.798   6.567  37.146  1.00 28.66           O  
ATOM   3365  CB  PRO C 324     -22.487   7.487  39.424  1.00 29.27           C  
ATOM   3366  CG  PRO C 324     -22.931   8.870  39.171  1.00 29.41           C  
ATOM   3367  CD  PRO C 324     -21.816   9.517  38.408  1.00 29.83           C  
ATOM   3368  N   PHE C 325     -21.938   5.707  36.204  1.00 28.19           N  
ATOM   3369  CA  PHE C 325     -22.661   4.964  35.180  1.00 27.86           C  
ATOM   3370  C   PHE C 325     -23.409   3.764  35.773  1.00 27.45           C  
ATOM   3371  O   PHE C 325     -24.404   3.310  35.211  1.00 27.24           O  
ATOM   3372  CB  PHE C 325     -21.710   4.517  34.064  1.00 27.92           C  
ATOM   3373  CG  PHE C 325     -21.300   5.630  33.137  1.00 27.90           C  
ATOM   3374  CD1 PHE C 325     -19.965   5.968  32.977  1.00 28.42           C  
ATOM   3375  CD2 PHE C 325     -22.257   6.352  32.435  1.00 28.24           C  
ATOM   3376  CE1 PHE C 325     -19.588   7.001  32.126  1.00 28.54           C  
ATOM   3377  CE2 PHE C 325     -21.892   7.385  31.587  1.00 28.37           C  
ATOM   3378  CZ  PHE C 325     -20.552   7.708  31.425  1.00 28.65           C  
ATOM   3379  N   GLY C 326     -22.944   3.270  36.916  1.00 26.93           N  
ATOM   3380  CA  GLY C 326     -23.581   2.139  37.587  1.00 26.71           C  
ATOM   3381  C   GLY C 326     -25.076   2.281  37.830  1.00 26.27           C  
ATOM   3382  O   GLY C 326     -25.820   1.324  37.683  1.00 26.35           O  
ATOM   3383  N   GLU C 327     -25.523   3.472  38.206  1.00 25.95           N  
ATOM   3384  CA  GLU C 327     -26.946   3.702  38.505  1.00 25.70           C  
ATOM   3385  C   GLU C 327     -27.846   3.639  37.266  1.00 25.19           C  
ATOM   3386  O   GLU C 327     -29.066   3.469  37.383  1.00 25.22           O  
ATOM   3387  CB  GLU C 327     -27.126   5.049  39.216  1.00 25.96           C  
ATOM   3388  CG  GLU C 327     -26.901   6.274  38.327  1.00 26.20           C  
ATOM   3389  CD  GLU C 327     -26.493   7.513  39.109  1.00 26.41           C  
ATOM   3390  OE1 GLU C 327     -26.240   7.411  40.333  1.00 28.21           O  
ATOM   3391  OE2 GLU C 327     -26.422   8.598  38.494  1.00 27.01           O  
ATOM   3392  N   VAL C 328     -27.242   3.792  36.089  1.00 24.42           N  
ATOM   3393  CA  VAL C 328     -27.939   3.635  34.818  1.00 23.76           C  
ATOM   3394  C   VAL C 328     -27.921   2.178  34.354  1.00 23.44           C  
ATOM   3395  O   VAL C 328     -28.918   1.684  33.824  1.00 23.48           O  
ATOM   3396  CB  VAL C 328     -27.310   4.531  33.730  1.00 23.61           C  
ATOM   3397  CG1 VAL C 328     -27.920   4.241  32.356  1.00 23.31           C  
ATOM   3398  CG2 VAL C 328     -27.478   6.001  34.092  1.00 23.03           C  
ATOM   3399  N   PHE C 329     -26.791   1.496  34.558  1.00 22.97           N  
ATOM   3400  CA  PHE C 329     -26.583   0.138  34.035  1.00 22.55           C  
ATOM   3401  C   PHE C 329     -27.090  -0.943  34.998  1.00 22.25           C  
ATOM   3402  O   PHE C 329     -27.713  -1.924  34.562  1.00 22.19           O  
ATOM   3403  CB  PHE C 329     -25.102  -0.077  33.664  1.00 22.71           C  
ATOM   3404  CG  PHE C 329     -24.662   0.716  32.446  1.00 22.77           C  
ATOM   3405  CD1 PHE C 329     -25.033   0.318  31.172  1.00 22.62           C  
ATOM   3406  CD2 PHE C 329     -23.899   1.865  32.575  1.00 23.72           C  
ATOM   3407  CE1 PHE C 329     -24.644   1.046  30.048  1.00 22.84           C  
ATOM   3408  CE2 PHE C 329     -23.503   2.600  31.445  1.00 23.60           C  
ATOM   3409  CZ  PHE C 329     -23.886   2.189  30.187  1.00 23.07           C  
ATOM   3410  N   ASN C 330     -26.845  -0.754  36.298  1.00 21.71           N  
ATOM   3411  CA  ASN C 330     -27.329  -1.677  37.336  1.00 21.38           C  
ATOM   3412  C   ASN C 330     -28.766  -1.384  37.821  1.00 21.05           C  
ATOM   3413  O   ASN C 330     -29.202  -1.957  38.829  1.00 21.18           O  
ATOM   3414  CB  ASN C 330     -26.392  -1.674  38.560  1.00 21.55           C  
ATOM   3415  CG  ASN C 330     -24.940  -2.049  38.222  1.00 21.93           C  
ATOM   3416  OD1 ASN C 330     -24.622  -2.480  37.114  1.00 23.05           O  
ATOM   3417  ND2 ASN C 330     -24.057  -1.887  39.201  1.00 21.65           N  
ATOM   3418  N   ALA C 331     -29.493  -0.504  37.124  1.00 20.30           N  
ATOM   3419  CA  ALA C 331     -30.844  -0.112  37.535  1.00 19.82           C  
ATOM   3420  C   ALA C 331     -31.807  -1.280  37.377  1.00 19.34           C  
ATOM   3421  O   ALA C 331     -31.866  -1.903  36.320  1.00 19.10           O  
ATOM   3422  CB  ALA C 331     -31.333   1.098  36.732  1.00 19.70           C  
ATOM   3423  N   THR C 332     -32.561  -1.556  38.436  1.00 18.86           N  
ATOM   3424  CA  THR C 332     -33.380  -2.764  38.527  1.00 18.79           C  
ATOM   3425  C   THR C 332     -34.431  -2.853  37.428  1.00 18.64           C  
ATOM   3426  O   THR C 332     -34.580  -3.900  36.801  1.00 18.34           O  
ATOM   3427  CB  THR C 332     -34.077  -2.859  39.901  1.00 18.50           C  
ATOM   3428  OG1 THR C 332     -33.087  -3.007  40.927  1.00 18.45           O  
ATOM   3429  CG2 THR C 332     -35.009  -4.033  39.941  1.00 18.33           C  
ATOM   3430  N   LYS C 333     -35.149  -1.754  37.208  1.00 18.68           N  
ATOM   3431  CA  LYS C 333     -36.225  -1.701  36.215  1.00 18.61           C  
ATOM   3432  C   LYS C 333     -35.786  -0.910  34.994  1.00 18.19           C  
ATOM   3433  O   LYS C 333     -35.157   0.145  35.123  1.00 18.68           O  
ATOM   3434  CB  LYS C 333     -37.479  -1.052  36.815  1.00 18.77           C  
ATOM   3435  CG  LYS C 333     -37.750  -1.428  38.269  1.00 19.63           C  
ATOM   3436  CD  LYS C 333     -39.183  -1.091  38.701  1.00 19.65           C  
ATOM   3437  CE  LYS C 333     -40.153  -2.204  38.345  1.00 20.55           C  
ATOM   3438  NZ  LYS C 333     -41.567  -1.777  38.549  1.00 21.02           N  
ATOM   3439  N   PHE C 334     -36.113  -1.429  33.815  1.00 17.70           N  
ATOM   3440  CA  PHE C 334     -35.845  -0.756  32.544  1.00 17.10           C  
ATOM   3441  C   PHE C 334     -37.185  -0.522  31.837  1.00 16.96           C  
ATOM   3442  O   PHE C 334     -38.113  -1.301  32.008  1.00 16.50           O  
ATOM   3443  CB  PHE C 334     -34.895  -1.584  31.677  1.00 16.36           C  
ATOM   3444  CG  PHE C 334     -33.469  -1.086  31.683  1.00 15.77           C  
ATOM   3445  CD1 PHE C 334     -32.741  -1.021  32.867  1.00 15.07           C  
ATOM   3446  CD2 PHE C 334     -32.850  -0.693  30.502  1.00 15.21           C  
ATOM   3447  CE1 PHE C 334     -31.423  -0.565  32.873  1.00 15.06           C  
ATOM   3448  CE2 PHE C 334     -31.530  -0.223  30.507  1.00 14.90           C  
ATOM   3449  CZ  PHE C 334     -30.823  -0.162  31.691  1.00 14.24           C  
ATOM   3450  N   PRO C 335     -37.316   0.599  31.105  1.00 16.92           N  
ATOM   3451  CA  PRO C 335     -38.569   0.875  30.394  1.00 17.23           C  
ATOM   3452  C   PRO C 335     -38.711   0.194  29.029  1.00 17.34           C  
ATOM   3453  O   PRO C 335     -37.761  -0.368  28.500  1.00 16.62           O  
ATOM   3454  CB  PRO C 335     -38.511   2.388  30.192  1.00 17.17           C  
ATOM   3455  CG  PRO C 335     -37.061   2.689  30.086  1.00 16.68           C  
ATOM   3456  CD  PRO C 335     -36.347   1.703  30.959  1.00 16.72           C  
ATOM   3457  N   SER C 336     -39.917   0.293  28.479  1.00 17.80           N  
ATOM   3458  CA  SER C 336     -40.228  -0.190  27.141  1.00 17.72           C  
ATOM   3459  C   SER C 336     -39.625   0.751  26.106  1.00 17.79           C  
ATOM   3460  O   SER C 336     -39.497   1.927  26.367  1.00 17.90           O  
ATOM   3461  CB  SER C 336     -41.752  -0.253  26.955  1.00 17.78           C  
ATOM   3462  OG  SER C 336     -42.338  -1.298  27.709  1.00 17.51           O  
ATOM   3463  N   VAL C 337     -39.293   0.251  24.918  1.00 18.00           N  
ATOM   3464  CA  VAL C 337     -38.663   1.109  23.901  1.00 18.43           C  
ATOM   3465  C   VAL C 337     -39.544   2.294  23.419  1.00 18.96           C  
ATOM   3466  O   VAL C 337     -39.012   3.365  23.097  1.00 19.55           O  
ATOM   3467  CB  VAL C 337     -38.092   0.277  22.684  1.00 18.33           C  
ATOM   3468  CG1 VAL C 337     -39.199  -0.431  21.911  1.00 17.44           C  
ATOM   3469  CG2 VAL C 337     -37.264   1.164  21.781  1.00 17.91           C  
ATOM   3470  N   TYR C 338     -40.869   2.121  23.380  1.00 19.03           N  
ATOM   3471  CA  TYR C 338     -41.771   3.229  23.008  1.00 19.12           C  
ATOM   3472  C   TYR C 338     -41.829   4.334  24.083  1.00 19.30           C  
ATOM   3473  O   TYR C 338     -42.013   5.509  23.759  1.00 19.51           O  
ATOM   3474  CB  TYR C 338     -43.197   2.708  22.692  1.00 19.15           C  
ATOM   3475  CG  TYR C 338     -44.136   2.641  23.890  1.00 18.97           C  
ATOM   3476  CD1 TYR C 338     -44.984   3.705  24.196  1.00 18.47           C  
ATOM   3477  CD2 TYR C 338     -44.183   1.505  24.707  1.00 19.05           C  
ATOM   3478  CE1 TYR C 338     -45.855   3.647  25.293  1.00 18.78           C  
ATOM   3479  CE2 TYR C 338     -45.046   1.439  25.804  1.00 19.73           C  
ATOM   3480  CZ  TYR C 338     -45.876   2.520  26.085  1.00 18.56           C  
ATOM   3481  OH  TYR C 338     -46.708   2.464  27.153  1.00 19.18           O  
ATOM   3482  N   ALA C 339     -41.679   3.927  25.345  1.00 19.25           N  
ATOM   3483  CA  ALA C 339     -41.750   4.792  26.510  1.00 19.44           C  
ATOM   3484  C   ALA C 339     -40.357   4.902  27.134  1.00 19.86           C  
ATOM   3485  O   ALA C 339     -40.186   4.776  28.359  1.00 20.15           O  
ATOM   3486  CB  ALA C 339     -42.749   4.224  27.523  1.00 19.14           C  
ATOM   3487  N   TRP C 340     -39.366   5.139  26.278  1.00 20.00           N  
ATOM   3488  CA  TRP C 340     -37.964   5.193  26.694  1.00 19.78           C  
ATOM   3489  C   TRP C 340     -37.706   6.384  27.609  1.00 19.88           C  
ATOM   3490  O   TRP C 340     -38.322   7.439  27.452  1.00 20.73           O  
ATOM   3491  CB  TRP C 340     -37.025   5.203  25.476  1.00 19.78           C  
ATOM   3492  CG  TRP C 340     -37.139   6.384  24.546  1.00 19.73           C  
ATOM   3493  CD1 TRP C 340     -37.879   6.461  23.392  1.00 19.41           C  
ATOM   3494  CD2 TRP C 340     -36.451   7.635  24.660  1.00 20.13           C  
ATOM   3495  NE1 TRP C 340     -37.709   7.684  22.801  1.00 18.93           N  
ATOM   3496  CE2 TRP C 340     -36.838   8.425  23.552  1.00 19.59           C  
ATOM   3497  CE3 TRP C 340     -35.546   8.170  25.591  1.00 19.58           C  
ATOM   3498  CZ2 TRP C 340     -36.351   9.721  23.351  1.00 19.85           C  
ATOM   3499  CZ3 TRP C 340     -35.068   9.465  25.391  1.00 19.60           C  
ATOM   3500  CH2 TRP C 340     -35.477  10.226  24.279  1.00 19.28           C  
ATOM   3501  N   GLU C 341     -36.810   6.194  28.577  1.00 19.39           N  
ATOM   3502  CA  GLU C 341     -36.570   7.174  29.636  1.00 19.02           C  
ATOM   3503  C   GLU C 341     -35.165   7.733  29.574  1.00 18.14           C  
ATOM   3504  O   GLU C 341     -34.219   6.986  29.363  1.00 18.17           O  
ATOM   3505  CB  GLU C 341     -36.779   6.530  31.005  1.00 19.05           C  
ATOM   3506  CG  GLU C 341     -38.227   6.196  31.285  1.00 20.23           C  
ATOM   3507  CD  GLU C 341     -38.414   5.289  32.483  1.00 20.47           C  
ATOM   3508  OE1 GLU C 341     -39.462   4.619  32.551  1.00 23.62           O  
ATOM   3509  OE2 GLU C 341     -37.525   5.241  33.356  1.00 24.20           O  
ATOM   3510  N   ARG C 342     -35.042   9.045  29.779  1.00 17.54           N  
ATOM   3511  CA  ARG C 342     -33.752   9.716  29.826  1.00 17.29           C  
ATOM   3512  C   ARG C 342     -33.311  10.004  31.256  1.00 17.14           C  
ATOM   3513  O   ARG C 342     -34.094  10.444  32.082  1.00 16.39           O  
ATOM   3514  CB  ARG C 342     -33.798  11.030  29.051  1.00 17.28           C  
ATOM   3515  CG  ARG C 342     -32.451  11.766  29.032  1.00 16.68           C  
ATOM   3516  CD  ARG C 342     -32.311  12.736  27.894  1.00 15.61           C  
ATOM   3517  NE  ARG C 342     -32.303  12.076  26.591  1.00 13.67           N  
ATOM   3518  CZ  ARG C 342     -32.091  12.703  25.438  1.00 14.31           C  
ATOM   3519  NH1 ARG C 342     -31.848  14.007  25.419  1.00 14.86           N  
ATOM   3520  NH2 ARG C 342     -32.112  12.027  24.294  1.00 14.86           N  
ATOM   3521  N   LYS C 343     -32.036   9.764  31.529  1.00 17.58           N  
ATOM   3522  CA  LYS C 343     -31.435  10.184  32.770  1.00 18.01           C  
ATOM   3523  C   LYS C 343     -30.251  11.092  32.464  1.00 18.38           C  
ATOM   3524  O   LYS C 343     -29.447  10.792  31.585  1.00 17.81           O  
ATOM   3525  CB  LYS C 343     -30.976   8.991  33.600  1.00 18.07           C  
ATOM   3526  CG  LYS C 343     -30.748   9.356  35.066  1.00 18.05           C  
ATOM   3527  CD  LYS C 343     -29.639   8.547  35.708  1.00 18.43           C  
ATOM   3528  CE  LYS C 343     -29.271   9.128  37.080  1.00 19.62           C  
ATOM   3529  NZ  LYS C 343     -30.438   9.258  38.003  1.00 19.77           N  
ATOM   3530  N   LYS C 344     -30.162  12.205  33.198  1.00 18.86           N  
ATOM   3531  CA  LYS C 344     -29.027  13.112  33.110  1.00 19.25           C  
ATOM   3532  C   LYS C 344     -28.126  12.924  34.325  1.00 19.68           C  
ATOM   3533  O   LYS C 344     -28.593  13.002  35.461  1.00 19.60           O  
ATOM   3534  CB  LYS C 344     -29.497  14.568  33.033  1.00 19.25           C  
ATOM   3535  CG  LYS C 344     -28.357  15.592  32.822  1.00 19.09           C  
ATOM   3536  CD  LYS C 344     -28.894  17.014  32.780  1.00 19.31           C  
ATOM   3537  CE  LYS C 344     -27.822  18.028  32.445  1.00 19.06           C  
ATOM   3538  NZ  LYS C 344     -28.414  19.253  31.843  1.00 18.91           N  
ATOM   3539  N   ILE C 345     -26.845  12.658  34.063  1.00 20.45           N  
ATOM   3540  CA  ILE C 345     -25.793  12.641  35.076  1.00 21.05           C  
ATOM   3541  C   ILE C 345     -24.960  13.905  34.864  1.00 21.55           C  
ATOM   3542  O   ILE C 345     -24.292  14.032  33.843  1.00 21.56           O  
ATOM   3543  CB  ILE C 345     -24.861  11.412  34.930  1.00 21.10           C  
ATOM   3544  CG1 ILE C 345     -25.665  10.125  34.708  1.00 21.37           C  
ATOM   3545  CG2 ILE C 345     -23.959  11.290  36.160  1.00 20.67           C  
ATOM   3546  CD1 ILE C 345     -24.820   8.943  34.267  1.00 21.23           C  
ATOM   3547  N   SER C 346     -24.996  14.836  35.814  1.00 22.37           N  
ATOM   3548  CA  SER C 346     -24.391  16.153  35.602  1.00 23.06           C  
ATOM   3549  C   SER C 346     -22.992  16.283  36.210  1.00 23.65           C  
ATOM   3550  O   SER C 346     -22.672  15.613  37.197  1.00 23.51           O  
ATOM   3551  CB  SER C 346     -25.302  17.250  36.162  1.00 23.14           C  
ATOM   3552  OG  SER C 346     -25.098  17.431  37.553  1.00 23.60           O  
ATOM   3553  N   ASN C 347     -22.169  17.135  35.590  1.00 24.34           N  
ATOM   3554  CA  ASN C 347     -20.897  17.602  36.157  1.00 24.79           C  
ATOM   3555  C   ASN C 347     -19.951  16.523  36.696  1.00 25.21           C  
ATOM   3556  O   ASN C 347     -19.651  16.486  37.890  1.00 25.14           O  
ATOM   3557  CB  ASN C 347     -21.184  18.635  37.255  1.00 24.92           C  
ATOM   3558  CG  ASN C 347     -21.673  19.954  36.697  1.00 25.34           C  
ATOM   3559  OD1 ASN C 347     -22.870  20.236  36.686  1.00 25.31           O  
ATOM   3560  ND2 ASN C 347     -20.737  20.776  36.227  1.00 26.52           N  
ATOM   3561  N   CYS C 348     -19.465  15.662  35.809  1.00 25.93           N  
ATOM   3562  CA  CYS C 348     -18.573  14.567  36.213  1.00 26.51           C  
ATOM   3563  C   CYS C 348     -17.687  14.076  35.074  1.00 26.78           C  
ATOM   3564  O   CYS C 348     -17.982  14.305  33.899  1.00 26.59           O  
ATOM   3565  CB  CYS C 348     -19.388  13.392  36.754  1.00 26.77           C  
ATOM   3566  SG  CYS C 348     -20.786  12.935  35.723  1.00 27.92           S  
ATOM   3567  N   VAL C 349     -16.618  13.372  35.436  1.00 27.16           N  
ATOM   3568  CA  VAL C 349     -15.669  12.859  34.454  1.00 27.60           C  
ATOM   3569  C   VAL C 349     -16.184  11.537  33.869  1.00 27.98           C  
ATOM   3570  O   VAL C 349     -16.355  10.559  34.592  1.00 27.91           O  
ATOM   3571  CB  VAL C 349     -14.261  12.666  35.065  1.00 27.66           C  
ATOM   3572  CG1 VAL C 349     -13.257  12.294  33.987  1.00 27.67           C  
ATOM   3573  CG2 VAL C 349     -13.808  13.929  35.787  1.00 27.41           C  
ATOM   3574  N   ALA C 350     -16.444  11.530  32.561  1.00 28.63           N  
ATOM   3575  CA  ALA C 350     -16.934  10.349  31.846  1.00 29.07           C  
ATOM   3576  C   ALA C 350     -15.846   9.279  31.702  1.00 29.78           C  
ATOM   3577  O   ALA C 350     -14.839   9.490  31.006  1.00 30.06           O  
ATOM   3578  CB  ALA C 350     -17.452  10.750  30.470  1.00 29.13           C  
ATOM   3579  N   ASP C 351     -16.043   8.145  32.377  1.00 30.27           N  
ATOM   3580  CA  ASP C 351     -15.099   7.020  32.334  1.00 30.45           C  
ATOM   3581  C   ASP C 351     -15.823   5.788  31.783  1.00 30.88           C  
ATOM   3582  O   ASP C 351     -16.084   4.814  32.508  1.00 31.19           O  
ATOM   3583  CB  ASP C 351     -14.508   6.747  33.732  1.00 30.54           C  
ATOM   3584  CG  ASP C 351     -13.288   5.809  33.697  1.00 30.53           C  
ATOM   3585  OD1 ASP C 351     -12.396   5.950  34.560  1.00 29.41           O  
ATOM   3586  OD2 ASP C 351     -13.217   4.931  32.811  1.00 31.71           O  
ATOM   3587  N   TYR C 352     -16.161   5.849  30.496  1.00 30.98           N  
ATOM   3588  CA  TYR C 352     -16.791   4.715  29.815  1.00 30.98           C  
ATOM   3589  C   TYR C 352     -15.744   3.763  29.217  1.00 31.22           C  
ATOM   3590  O   TYR C 352     -16.090   2.692  28.701  1.00 31.61           O  
ATOM   3591  CB  TYR C 352     -17.829   5.164  28.776  1.00 31.03           C  
ATOM   3592  CG  TYR C 352     -17.347   6.063  27.654  1.00 31.21           C  
ATOM   3593  CD1 TYR C 352     -17.140   7.428  27.859  1.00 31.27           C  
ATOM   3594  CD2 TYR C 352     -17.167   5.563  26.366  1.00 31.58           C  
ATOM   3595  CE1 TYR C 352     -16.725   8.260  26.823  1.00 31.24           C  
ATOM   3596  CE2 TYR C 352     -16.758   6.392  25.322  1.00 31.69           C  
ATOM   3597  CZ  TYR C 352     -16.539   7.737  25.559  1.00 31.22           C  
ATOM   3598  OH  TYR C 352     -16.137   8.556  24.530  1.00 31.28           O  
ATOM   3599  N   SER C 353     -14.473   4.158  29.308  1.00 31.06           N  
ATOM   3600  CA  SER C 353     -13.344   3.266  29.057  1.00 30.94           C  
ATOM   3601  C   SER C 353     -13.392   2.067  30.009  1.00 30.80           C  
ATOM   3602  O   SER C 353     -13.147   0.935  29.598  1.00 30.78           O  
ATOM   3603  CB  SER C 353     -12.026   4.017  29.259  1.00 30.99           C  
ATOM   3604  OG  SER C 353     -12.222   5.415  29.117  1.00 31.64           O  
ATOM   3605  N   VAL C 354     -13.696   2.329  31.282  1.00 30.55           N  
ATOM   3606  CA  VAL C 354     -13.935   1.265  32.269  1.00 30.42           C  
ATOM   3607  C   VAL C 354     -15.070   0.330  31.819  1.00 30.24           C  
ATOM   3608  O   VAL C 354     -15.004  -0.890  32.023  1.00 30.20           O  
ATOM   3609  CB  VAL C 354     -14.264   1.849  33.680  1.00 30.45           C  
ATOM   3610  CG1 VAL C 354     -15.110   0.876  34.496  1.00 30.82           C  
ATOM   3611  CG2 VAL C 354     -12.979   2.203  34.432  1.00 30.71           C  
ATOM   3612  N   LEU C 355     -16.102   0.909  31.211  1.00 29.77           N  
ATOM   3613  CA  LEU C 355     -17.220   0.131  30.689  1.00 29.72           C  
ATOM   3614  C   LEU C 355     -16.844  -0.659  29.413  1.00 29.62           C  
ATOM   3615  O   LEU C 355     -17.241  -1.827  29.262  1.00 29.57           O  
ATOM   3616  CB  LEU C 355     -18.454   1.022  30.478  1.00 29.65           C  
ATOM   3617  CG  LEU C 355     -19.262   1.327  31.759  1.00 30.02           C  
ATOM   3618  CD1 LEU C 355     -20.074   0.115  32.220  1.00 30.40           C  
ATOM   3619  CD2 LEU C 355     -18.384   1.816  32.913  1.00 30.28           C  
ATOM   3620  N   TYR C 356     -16.065  -0.042  28.520  1.00 29.28           N  
ATOM   3621  CA  TYR C 356     -15.570  -0.723  27.315  1.00 29.17           C  
ATOM   3622  C   TYR C 356     -14.702  -1.941  27.643  1.00 29.14           C  
ATOM   3623  O   TYR C 356     -14.936  -3.040  27.124  1.00 28.81           O  
ATOM   3624  CB  TYR C 356     -14.767   0.238  26.446  1.00 29.03           C  
ATOM   3625  CG  TYR C 356     -14.346  -0.359  25.122  1.00 28.93           C  
ATOM   3626  CD1 TYR C 356     -15.247  -0.443  24.062  1.00 28.50           C  
ATOM   3627  CD2 TYR C 356     -13.051  -0.842  24.929  1.00 28.59           C  
ATOM   3628  CE1 TYR C 356     -14.868  -0.987  22.837  1.00 28.96           C  
ATOM   3629  CE2 TYR C 356     -12.658  -1.393  23.707  1.00 28.82           C  
ATOM   3630  CZ  TYR C 356     -13.571  -1.460  22.663  1.00 29.03           C  
ATOM   3631  OH  TYR C 356     -13.196  -1.996  21.450  1.00 28.43           O  
ATOM   3632  N   ASN C 357     -13.698  -1.735  28.497  1.00 29.17           N  
ATOM   3633  CA  ASN C 357     -12.859  -2.827  29.019  1.00 29.11           C  
ATOM   3634  C   ASN C 357     -13.617  -3.689  30.052  1.00 28.97           C  
ATOM   3635  O   ASN C 357     -13.131  -3.918  31.161  1.00 29.18           O  
ATOM   3636  CB  ASN C 357     -11.558  -2.264  29.629  1.00 29.18           C  
ATOM   3637  CG  ASN C 357     -10.414  -2.167  28.619  1.00 30.19           C  
ATOM   3638  OD1 ASN C 357     -10.027  -1.072  28.189  1.00 30.94           O  
ATOM   3639  ND2 ASN C 357      -9.849  -3.319  28.257  1.00 31.05           N  
ATOM   3640  N   SER C 358     -14.806  -4.158  29.668  1.00 28.81           N  
ATOM   3641  CA  SER C 358     -15.647  -5.054  30.479  1.00 28.63           C  
ATOM   3642  C   SER C 358     -16.022  -6.255  29.630  1.00 28.28           C  
ATOM   3643  O   SER C 358     -16.019  -6.173  28.404  1.00 28.17           O  
ATOM   3644  CB  SER C 358     -16.975  -4.390  30.891  1.00 28.72           C  
ATOM   3645  OG  SER C 358     -16.809  -3.150  31.547  1.00 29.53           O  
ATOM   3646  N   THR C 359     -16.373  -7.359  30.280  1.00 28.05           N  
ATOM   3647  CA  THR C 359     -17.099  -8.432  29.609  1.00 27.72           C  
ATOM   3648  C   THR C 359     -18.554  -8.364  30.071  1.00 27.52           C  
ATOM   3649  O   THR C 359     -19.104  -9.322  30.624  1.00 28.31           O  
ATOM   3650  CB  THR C 359     -16.503  -9.809  29.905  1.00 27.76           C  
ATOM   3651  OG1 THR C 359     -16.865 -10.210  31.231  1.00 28.11           O  
ATOM   3652  CG2 THR C 359     -14.983  -9.775  29.752  1.00 27.82           C  
ATOM   3653  N   PHE C 360     -19.160  -7.203  29.867  1.00 26.64           N  
ATOM   3654  CA  PHE C 360     -20.528  -6.950  30.304  1.00 25.98           C  
ATOM   3655  C   PHE C 360     -21.458  -6.716  29.106  1.00 25.21           C  
ATOM   3656  O   PHE C 360     -22.610  -7.159  29.113  1.00 25.28           O  
ATOM   3657  CB  PHE C 360     -20.537  -5.749  31.255  1.00 26.02           C  
ATOM   3658  CG  PHE C 360     -21.878  -5.462  31.869  1.00 26.42           C  
ATOM   3659  CD1 PHE C 360     -22.203  -5.947  33.132  1.00 27.03           C  
ATOM   3660  CD2 PHE C 360     -22.815  -4.691  31.194  1.00 26.14           C  
ATOM   3661  CE1 PHE C 360     -23.452  -5.679  33.706  1.00 26.63           C  
ATOM   3662  CE2 PHE C 360     -24.053  -4.420  31.760  1.00 26.25           C  
ATOM   3663  CZ  PHE C 360     -24.372  -4.915  33.018  1.00 26.22           C  
ATOM   3664  N   PHE C 361     -20.941  -6.053  28.073  1.00 24.32           N  
ATOM   3665  CA  PHE C 361     -21.748  -5.585  26.955  1.00 23.79           C  
ATOM   3666  C   PHE C 361     -21.563  -6.427  25.706  1.00 23.09           C  
ATOM   3667  O   PHE C 361     -20.444  -6.776  25.364  1.00 23.50           O  
ATOM   3668  CB  PHE C 361     -21.383  -4.132  26.647  1.00 23.67           C  
ATOM   3669  CG  PHE C 361     -21.664  -3.204  27.775  1.00 23.30           C  
ATOM   3670  CD1 PHE C 361     -20.644  -2.743  28.581  1.00 23.81           C  
ATOM   3671  CD2 PHE C 361     -22.965  -2.818  28.055  1.00 23.62           C  
ATOM   3672  CE1 PHE C 361     -20.919  -1.896  29.636  1.00 24.34           C  
ATOM   3673  CE2 PHE C 361     -23.247  -1.974  29.112  1.00 23.09           C  
ATOM   3674  CZ  PHE C 361     -22.232  -1.513  29.901  1.00 23.63           C  
ATOM   3675  N   SER C 362     -22.669  -6.734  25.032  1.00 22.42           N  
ATOM   3676  CA  SER C 362     -22.643  -7.399  23.729  1.00 22.06           C  
ATOM   3677  C   SER C 362     -22.496  -6.367  22.598  1.00 21.38           C  
ATOM   3678  O   SER C 362     -21.807  -6.619  21.612  1.00 21.29           O  
ATOM   3679  CB  SER C 362     -23.881  -8.295  23.528  1.00 21.91           C  
ATOM   3680  OG  SER C 362     -25.096  -7.553  23.455  1.00 22.46           O  
ATOM   3681  N   THR C 363     -23.133  -5.210  22.754  1.00 20.90           N  
ATOM   3682  CA  THR C 363     -22.930  -4.071  21.852  1.00 20.84           C  
ATOM   3683  C   THR C 363     -22.238  -2.931  22.606  1.00 20.80           C  
ATOM   3684  O   THR C 363     -22.564  -2.640  23.748  1.00 21.02           O  
ATOM   3685  CB  THR C 363     -24.264  -3.570  21.230  1.00 20.78           C  
ATOM   3686  OG1 THR C 363     -24.921  -4.649  20.560  1.00 19.13           O  
ATOM   3687  CG2 THR C 363     -24.024  -2.443  20.226  1.00 20.63           C  
ATOM   3688  N   PHE C 364     -21.250  -2.321  21.964  1.00 21.03           N  
ATOM   3689  CA  PHE C 364     -20.608  -1.110  22.463  1.00 20.82           C  
ATOM   3690  C   PHE C 364     -20.061  -0.397  21.238  1.00 20.63           C  
ATOM   3691  O   PHE C 364     -18.980  -0.728  20.747  1.00 20.57           O  
ATOM   3692  CB  PHE C 364     -19.480  -1.448  23.450  1.00 21.34           C  
ATOM   3693  CG  PHE C 364     -19.120  -0.316  24.387  1.00 21.16           C  
ATOM   3694  CD1 PHE C 364     -19.176  -0.498  25.765  1.00 22.10           C  
ATOM   3695  CD2 PHE C 364     -18.734   0.923  23.899  1.00 21.06           C  
ATOM   3696  CE1 PHE C 364     -18.848   0.536  26.636  1.00 22.36           C  
ATOM   3697  CE2 PHE C 364     -18.408   1.960  24.756  1.00 21.53           C  
ATOM   3698  CZ  PHE C 364     -18.464   1.771  26.130  1.00 22.26           C  
ATOM   3699  N   LYS C 365     -20.824   0.559  20.721  1.00 20.62           N  
ATOM   3700  CA  LYS C 365     -20.459   1.248  19.478  1.00 20.50           C  
ATOM   3701  C   LYS C 365     -20.543   2.762  19.692  1.00 19.99           C  
ATOM   3702  O   LYS C 365     -21.610   3.300  19.992  1.00 19.82           O  
ATOM   3703  CB  LYS C 365     -21.357   0.791  18.316  1.00 20.51           C  
ATOM   3704  CG  LYS C 365     -21.429  -0.734  18.146  1.00 21.42           C  
ATOM   3705  CD  LYS C 365     -22.417  -1.198  17.061  1.00 22.06           C  
ATOM   3706  CE  LYS C 365     -21.805  -1.136  15.661  1.00 24.27           C  
ATOM   3707  NZ  LYS C 365     -22.573  -1.930  14.647  1.00 23.97           N  
ATOM   3708  N   CYS C 366     -19.397   3.425  19.564  1.00 19.75           N  
ATOM   3709  CA  CYS C 366     -19.309   4.867  19.640  1.00 19.52           C  
ATOM   3710  C   CYS C 366     -19.163   5.474  18.244  1.00 19.05           C  
ATOM   3711  O   CYS C 366     -18.585   4.871  17.332  1.00 18.75           O  
ATOM   3712  CB  CYS C 366     -18.124   5.284  20.502  1.00 19.72           C  
ATOM   3713  SG  CYS C 366     -18.072   4.525  22.127  1.00 21.54           S  
ATOM   3714  N   TYR C 367     -19.691   6.685  18.114  1.00 18.63           N  
ATOM   3715  CA  TYR C 367     -19.793   7.389  16.855  1.00 18.48           C  
ATOM   3716  C   TYR C 367     -19.147   8.752  17.055  1.00 18.50           C  
ATOM   3717  O   TYR C 367     -19.122   9.267  18.176  1.00 18.39           O  
ATOM   3718  CB  TYR C 367     -21.276   7.529  16.457  1.00 18.25           C  
ATOM   3719  CG  TYR C 367     -21.960   6.201  16.216  1.00 17.90           C  
ATOM   3720  CD1 TYR C 367     -22.542   5.484  17.270  1.00 17.47           C  
ATOM   3721  CD2 TYR C 367     -21.994   5.638  14.943  1.00 17.95           C  
ATOM   3722  CE1 TYR C 367     -23.144   4.243  17.058  1.00 17.73           C  
ATOM   3723  CE2 TYR C 367     -22.600   4.394  14.715  1.00 18.09           C  
ATOM   3724  CZ  TYR C 367     -23.176   3.703  15.775  1.00 17.94           C  
ATOM   3725  OH  TYR C 367     -23.776   2.480  15.541  1.00 17.63           O  
ATOM   3726  N   GLY C 368     -18.585   9.313  15.987  1.00 18.47           N  
ATOM   3727  CA  GLY C 368     -17.967  10.632  16.055  1.00 18.33           C  
ATOM   3728  C   GLY C 368     -16.890  10.742  17.117  1.00 18.38           C  
ATOM   3729  O   GLY C 368     -16.103   9.813  17.300  1.00 18.46           O  
ATOM   3730  N   VAL C 369     -16.873  11.875  17.826  1.00 18.46           N  
ATOM   3731  CA  VAL C 369     -15.804  12.226  18.789  1.00 18.25           C  
ATOM   3732  C   VAL C 369     -15.818  11.393  20.073  1.00 18.31           C  
ATOM   3733  O   VAL C 369     -14.859  11.419  20.847  1.00 17.76           O  
ATOM   3734  CB  VAL C 369     -15.876  13.717  19.209  1.00 18.27           C  
ATOM   3735  CG1 VAL C 369     -15.492  14.614  18.044  1.00 18.32           C  
ATOM   3736  CG2 VAL C 369     -17.270  14.062  19.761  1.00 16.43           C  
ATOM   3737  N   SER C 370     -16.930  10.703  20.311  1.00 18.37           N  
ATOM   3738  CA  SER C 370     -17.031   9.718  21.382  1.00 18.79           C  
ATOM   3739  C   SER C 370     -16.181   8.479  21.059  1.00 18.82           C  
ATOM   3740  O   SER C 370     -15.720   7.780  21.964  1.00 18.45           O  
ATOM   3741  CB  SER C 370     -18.505   9.348  21.585  1.00 18.66           C  
ATOM   3742  OG  SER C 370     -18.673   8.146  22.303  1.00 20.26           O  
ATOM   3743  N   ALA C 371     -15.979   8.232  19.761  1.00 19.27           N  
ATOM   3744  CA  ALA C 371     -15.141   7.133  19.258  1.00 19.67           C  
ATOM   3745  C   ALA C 371     -13.657   7.473  19.372  1.00 20.08           C  
ATOM   3746  O   ALA C 371     -12.854   6.630  19.745  1.00 20.29           O  
ATOM   3747  CB  ALA C 371     -15.500   6.819  17.804  1.00 19.04           C  
ATOM   3748  N   THR C 372     -13.303   8.712  19.037  1.00 20.93           N  
ATOM   3749  CA  THR C 372     -11.925   9.209  19.151  1.00 21.27           C  
ATOM   3750  C   THR C 372     -11.443   9.279  20.599  1.00 21.70           C  
ATOM   3751  O   THR C 372     -10.265   9.086  20.878  1.00 21.57           O  
ATOM   3752  CB  THR C 372     -11.800  10.619  18.539  1.00 21.22           C  
ATOM   3753  OG1 THR C 372     -12.514  10.667  17.299  1.00 21.30           O  
ATOM   3754  CG2 THR C 372     -10.319  10.996  18.307  1.00 21.54           C  
ATOM   3755  N   LYS C 373     -12.365   9.562  21.512  1.00 22.44           N  
ATOM   3756  CA  LYS C 373     -12.032   9.801  22.913  1.00 23.18           C  
ATOM   3757  C   LYS C 373     -12.720   8.781  23.839  1.00 23.71           C  
ATOM   3758  O   LYS C 373     -13.355   9.148  24.831  1.00 23.98           O  
ATOM   3759  CB  LYS C 373     -12.412  11.246  23.277  1.00 23.51           C  
ATOM   3760  CG  LYS C 373     -11.574  12.306  22.533  1.00 23.77           C  
ATOM   3761  CD  LYS C 373     -12.349  13.576  22.187  1.00 23.67           C  
ATOM   3762  CE  LYS C 373     -11.501  14.468  21.249  1.00 24.59           C  
ATOM   3763  NZ  LYS C 373     -12.163  15.755  20.837  1.00 24.65           N  
ATOM   3764  N   LEU C 374     -12.585   7.498  23.496  1.00 24.16           N  
ATOM   3765  CA  LEU C 374     -13.130   6.387  24.296  1.00 24.21           C  
ATOM   3766  C   LEU C 374     -12.329   6.213  25.598  1.00 24.53           C  
ATOM   3767  O   LEU C 374     -12.918   6.129  26.687  1.00 24.49           O  
ATOM   3768  CB  LEU C 374     -13.114   5.091  23.467  1.00 24.18           C  
ATOM   3769  CG  LEU C 374     -13.777   3.798  23.977  1.00 23.96           C  
ATOM   3770  CD1 LEU C 374     -13.896   2.818  22.827  1.00 22.93           C  
ATOM   3771  CD2 LEU C 374     -13.032   3.148  25.149  1.00 22.47           C  
ATOM   3772  N   ASN C 375     -10.997   6.177  25.465  1.00 24.69           N  
ATOM   3773  CA  ASN C 375     -10.060   5.998  26.596  1.00 24.97           C  
ATOM   3774  C   ASN C 375      -9.786   7.269  27.432  1.00 25.17           C  
ATOM   3775  O   ASN C 375      -9.080   7.204  28.446  1.00 25.06           O  
ATOM   3776  CB  ASN C 375      -8.706   5.460  26.092  1.00 25.08           C  
ATOM   3777  CG  ASN C 375      -8.700   3.953  25.860  1.00 25.65           C  
ATOM   3778  OD1 ASN C 375      -9.724   3.337  25.589  1.00 26.14           O  
ATOM   3779  ND2 ASN C 375      -7.516   3.359  25.950  1.00 27.94           N  
ATOM   3780  N   ASP C 376     -10.324   8.413  27.008  1.00 25.32           N  
ATOM   3781  CA  ASP C 376     -10.053   9.691  27.683  1.00 25.27           C  
ATOM   3782  C   ASP C 376     -10.959   9.924  28.898  1.00 25.32           C  
ATOM   3783  O   ASP C 376     -12.013   9.295  29.034  1.00 25.49           O  
ATOM   3784  CB  ASP C 376     -10.181  10.856  26.692  1.00 25.23           C  
ATOM   3785  CG  ASP C 376      -9.128  10.809  25.588  1.00 25.19           C  
ATOM   3786  OD1 ASP C 376      -7.935  10.606  25.887  1.00 24.77           O  
ATOM   3787  OD2 ASP C 376      -9.496  10.984  24.413  1.00 25.83           O  
ATOM   3788  N   LEU C 377     -10.518  10.825  29.779  1.00 25.37           N  
ATOM   3789  CA  LEU C 377     -11.264  11.229  30.975  1.00 25.34           C  
ATOM   3790  C   LEU C 377     -11.574  12.732  30.904  1.00 25.22           C  
ATOM   3791  O   LEU C 377     -10.667  13.561  30.943  1.00 25.20           O  
ATOM   3792  CB  LEU C 377     -10.450  10.914  32.234  1.00 25.42           C  
ATOM   3793  CG  LEU C 377      -9.986   9.463  32.395  1.00 25.82           C  
ATOM   3794  CD1 LEU C 377      -9.131   9.295  33.647  1.00 26.35           C  
ATOM   3795  CD2 LEU C 377     -11.173   8.510  32.431  1.00 26.00           C  
ATOM   3796  N   CYS C 378     -12.860  13.069  30.811  1.00 25.25           N  
ATOM   3797  CA  CYS C 378     -13.301  14.429  30.478  1.00 25.27           C  
ATOM   3798  C   CYS C 378     -14.607  14.819  31.200  1.00 24.87           C  
ATOM   3799  O   CYS C 378     -15.433  13.952  31.503  1.00 24.43           O  
ATOM   3800  CB  CYS C 378     -13.495  14.530  28.960  1.00 25.58           C  
ATOM   3801  SG  CYS C 378     -12.417  13.390  28.012  1.00 28.34           S  
ATOM   3802  N   PHE C 379     -14.783  16.124  31.440  1.00 24.33           N  
ATOM   3803  CA  PHE C 379     -15.920  16.659  32.212  1.00 24.07           C  
ATOM   3804  C   PHE C 379     -17.105  17.080  31.347  1.00 23.75           C  
ATOM   3805  O   PHE C 379     -16.985  17.982  30.504  1.00 23.67           O  
ATOM   3806  CB  PHE C 379     -15.496  17.869  33.053  1.00 24.27           C  
ATOM   3807  CG  PHE C 379     -15.117  17.528  34.465  1.00 24.38           C  
ATOM   3808  CD1 PHE C 379     -13.789  17.536  34.862  1.00 24.41           C  
ATOM   3809  CD2 PHE C 379     -16.094  17.206  35.400  1.00 24.74           C  
ATOM   3810  CE1 PHE C 379     -13.438  17.224  36.166  1.00 24.42           C  
ATOM   3811  CE2 PHE C 379     -15.748  16.893  36.708  1.00 24.51           C  
ATOM   3812  CZ  PHE C 379     -14.418  16.905  37.090  1.00 24.43           C  
ATOM   3813  N   SER C 380     -18.258  16.468  31.612  1.00 23.13           N  
ATOM   3814  CA  SER C 380     -19.446  16.650  30.791  1.00 22.79           C  
ATOM   3815  C   SER C 380     -20.730  16.336  31.559  1.00 22.30           C  
ATOM   3816  O   SER C 380     -20.688  15.791  32.659  1.00 22.45           O  
ATOM   3817  CB  SER C 380     -19.348  15.717  29.584  1.00 22.94           C  
ATOM   3818  OG  SER C 380     -18.967  14.413  30.003  1.00 23.23           O  
ATOM   3819  N   ASN C 381     -21.864  16.705  30.974  1.00 21.56           N  
ATOM   3820  CA  ASN C 381     -23.147  16.129  31.356  1.00 21.15           C  
ATOM   3821  C   ASN C 381     -23.402  14.933  30.452  1.00 20.87           C  
ATOM   3822  O   ASN C 381     -23.190  15.014  29.238  1.00 20.86           O  
ATOM   3823  CB  ASN C 381     -24.286  17.140  31.197  1.00 21.01           C  
ATOM   3824  CG  ASN C 381     -24.132  18.362  32.107  1.00 20.33           C  
ATOM   3825  OD1 ASN C 381     -23.583  18.275  33.207  1.00 19.51           O  
ATOM   3826  ND2 ASN C 381     -24.629  19.503  31.646  1.00 18.80           N  
ATOM   3827  N   VAL C 382     -23.843  13.824  31.037  1.00 20.49           N  
ATOM   3828  CA  VAL C 382     -24.171  12.623  30.268  1.00 20.27           C  
ATOM   3829  C   VAL C 382     -25.682  12.389  30.295  1.00 19.99           C  
ATOM   3830  O   VAL C 382     -26.294  12.430  31.358  1.00 19.39           O  
ATOM   3831  CB  VAL C 382     -23.438  11.383  30.827  1.00 20.02           C  
ATOM   3832  CG1 VAL C 382     -23.699  10.170  29.942  1.00 19.56           C  
ATOM   3833  CG2 VAL C 382     -21.945  11.656  30.944  1.00 19.56           C  
ATOM   3834  N   TYR C 383     -26.272  12.178  29.120  1.00 20.15           N  
ATOM   3835  CA  TYR C 383     -27.685  11.825  28.994  1.00 20.44           C  
ATOM   3836  C   TYR C 383     -27.793  10.343  28.630  1.00 20.63           C  
ATOM   3837  O   TYR C 383     -27.394   9.936  27.530  1.00 20.82           O  
ATOM   3838  CB  TYR C 383     -28.382  12.672  27.920  1.00 20.75           C  
ATOM   3839  CG  TYR C 383     -28.411  14.152  28.211  1.00 20.89           C  
ATOM   3840  CD1 TYR C 383     -27.567  15.025  27.542  1.00 21.27           C  
ATOM   3841  CD2 TYR C 383     -29.274  14.680  29.166  1.00 21.57           C  
ATOM   3842  CE1 TYR C 383     -27.580  16.379  27.805  1.00 21.23           C  
ATOM   3843  CE2 TYR C 383     -29.295  16.040  29.439  1.00 21.05           C  
ATOM   3844  CZ  TYR C 383     -28.447  16.889  28.750  1.00 21.75           C  
ATOM   3845  OH  TYR C 383     -28.438  18.255  29.008  1.00 21.67           O  
ATOM   3846  N   ALA C 384     -28.320   9.546  29.562  1.00 20.51           N  
ATOM   3847  CA  ALA C 384     -28.479   8.104  29.376  1.00 20.35           C  
ATOM   3848  C   ALA C 384     -29.932   7.741  29.068  1.00 20.49           C  
ATOM   3849  O   ALA C 384     -30.823   7.950  29.897  1.00 20.63           O  
ATOM   3850  CB  ALA C 384     -27.997   7.356  30.606  1.00 20.18           C  
ATOM   3851  N   ASP C 385     -30.148   7.197  27.870  1.00 20.35           N  
ATOM   3852  CA  ASP C 385     -31.442   6.691  27.423  1.00 20.20           C  
ATOM   3853  C   ASP C 385     -31.509   5.179  27.598  1.00 20.36           C  
ATOM   3854  O   ASP C 385     -30.838   4.445  26.880  1.00 20.19           O  
ATOM   3855  CB  ASP C 385     -31.661   7.018  25.932  1.00 20.31           C  
ATOM   3856  CG  ASP C 385     -31.710   8.510  25.666  1.00 18.96           C  
ATOM   3857  OD1 ASP C 385     -31.854   9.267  26.632  1.00 16.78           O  
ATOM   3858  OD2 ASP C 385     -31.603   8.919  24.499  1.00 20.71           O  
ATOM   3859  N   SER C 386     -32.345   4.731  28.535  1.00 20.36           N  
ATOM   3860  CA  SER C 386     -32.537   3.319  28.825  1.00 19.93           C  
ATOM   3861  C   SER C 386     -33.785   2.771  28.129  1.00 20.00           C  
ATOM   3862  O   SER C 386     -34.791   3.460  27.996  1.00 20.20           O  
ATOM   3863  CB  SER C 386     -32.682   3.120  30.330  1.00 20.02           C  
ATOM   3864  OG  SER C 386     -31.507   3.510  31.021  1.00 20.89           O  
ATOM   3865  N   PHE C 387     -33.698   1.523  27.680  1.00 19.92           N  
ATOM   3866  CA  PHE C 387     -34.850   0.766  27.193  1.00 19.53           C  
ATOM   3867  C   PHE C 387     -34.463  -0.678  26.854  1.00 19.29           C  
ATOM   3868  O   PHE C 387     -33.282  -1.033  26.822  1.00 17.87           O  
ATOM   3869  CB  PHE C 387     -35.519   1.435  25.981  1.00 19.32           C  
ATOM   3870  CG  PHE C 387     -34.599   1.683  24.826  1.00 18.93           C  
ATOM   3871  CD1 PHE C 387     -34.437   0.728  23.837  1.00 18.92           C  
ATOM   3872  CD2 PHE C 387     -33.924   2.892  24.709  1.00 18.79           C  
ATOM   3873  CE1 PHE C 387     -33.595   0.966  22.755  1.00 18.99           C  
ATOM   3874  CE2 PHE C 387     -33.086   3.136  23.636  1.00 18.69           C  
ATOM   3875  CZ  PHE C 387     -32.922   2.170  22.657  1.00 18.36           C  
ATOM   3876  N   VAL C 388     -35.486  -1.500  26.634  1.00 19.42           N  
ATOM   3877  CA  VAL C 388     -35.312  -2.898  26.267  1.00 19.66           C  
ATOM   3878  C   VAL C 388     -35.775  -3.129  24.817  1.00 19.92           C  
ATOM   3879  O   VAL C 388     -36.765  -2.555  24.363  1.00 20.54           O  
ATOM   3880  CB  VAL C 388     -36.068  -3.838  27.261  1.00 19.56           C  
ATOM   3881  CG1 VAL C 388     -36.119  -5.280  26.754  1.00 18.09           C  
ATOM   3882  CG2 VAL C 388     -35.419  -3.793  28.613  1.00 17.85           C  
ATOM   3883  N   VAL C 389     -35.020  -3.934  24.084  1.00 20.27           N  
ATOM   3884  CA  VAL C 389     -35.459  -4.442  22.786  1.00 20.46           C  
ATOM   3885  C   VAL C 389     -35.050  -5.896  22.612  1.00 20.76           C  
ATOM   3886  O   VAL C 389     -34.187  -6.407  23.327  1.00 21.47           O  
ATOM   3887  CB  VAL C 389     -34.924  -3.612  21.571  1.00 20.19           C  
ATOM   3888  CG1 VAL C 389     -35.608  -2.260  21.503  1.00 19.26           C  
ATOM   3889  CG2 VAL C 389     -33.405  -3.477  21.607  1.00 20.71           C  
ATOM   3890  N   LYS C 390     -35.707  -6.542  21.659  1.00 20.86           N  
ATOM   3891  CA  LYS C 390     -35.363  -7.869  21.131  1.00 21.17           C  
ATOM   3892  C   LYS C 390     -33.941  -7.838  20.620  1.00 21.21           C  
ATOM   3893  O   LYS C 390     -33.498  -6.806  20.120  1.00 21.09           O  
ATOM   3894  CB  LYS C 390     -36.248  -8.114  19.907  1.00 21.08           C  
ATOM   3895  CG  LYS C 390     -36.841  -9.441  19.704  1.00 21.90           C  
ATOM   3896  CD  LYS C 390     -37.440  -9.421  18.287  1.00 22.53           C  
ATOM   3897  CE  LYS C 390     -38.381 -10.560  18.026  1.00 24.54           C  
ATOM   3898  NZ  LYS C 390     -38.499 -10.791  16.549  1.00 24.72           N  
ATOM   3899  N   GLY C 391     -33.250  -8.976  20.661  1.00 21.63           N  
ATOM   3900  CA  GLY C 391     -31.905  -9.071  20.088  1.00 21.72           C  
ATOM   3901  C   GLY C 391     -31.820  -8.669  18.614  1.00 22.02           C  
ATOM   3902  O   GLY C 391     -30.871  -7.993  18.198  1.00 21.91           O  
ATOM   3903  N   ASP C 392     -32.812  -9.084  17.824  1.00 22.11           N  
ATOM   3904  CA  ASP C 392     -32.859  -8.746  16.390  1.00 21.97           C  
ATOM   3905  C   ASP C 392     -33.062  -7.259  16.138  1.00 21.90           C  
ATOM   3906  O   ASP C 392     -32.838  -6.810  15.018  1.00 21.87           O  
ATOM   3907  CB  ASP C 392     -34.008  -9.475  15.668  1.00 22.05           C  
ATOM   3908  CG  ASP C 392     -33.714 -10.927  15.386  1.00 21.94           C  
ATOM   3909  OD1 ASP C 392     -32.565 -11.380  15.579  1.00 21.89           O  
ATOM   3910  OD2 ASP C 392     -34.660 -11.613  14.947  1.00 23.47           O  
ATOM   3911  N   ASP C 393     -33.527  -6.521  17.151  1.00 21.72           N  
ATOM   3912  CA  ASP C 393     -33.801  -5.085  17.024  1.00 21.75           C  
ATOM   3913  C   ASP C 393     -32.711  -4.180  17.604  1.00 21.71           C  
ATOM   3914  O   ASP C 393     -32.829  -2.959  17.524  1.00 22.19           O  
ATOM   3915  CB  ASP C 393     -35.109  -4.726  17.716  1.00 21.92           C  
ATOM   3916  CG  ASP C 393     -36.306  -5.431  17.131  1.00 22.32           C  
ATOM   3917  OD1 ASP C 393     -36.260  -5.822  15.944  1.00 21.32           O  
ATOM   3918  OD2 ASP C 393     -37.307  -5.569  17.875  1.00 22.31           O  
ATOM   3919  N   VAL C 394     -31.667  -4.756  18.190  1.00 21.54           N  
ATOM   3920  CA  VAL C 394     -30.537  -3.967  18.682  1.00 21.40           C  
ATOM   3921  C   VAL C 394     -29.814  -3.279  17.519  1.00 21.51           C  
ATOM   3922  O   VAL C 394     -29.326  -2.161  17.678  1.00 21.65           O  
ATOM   3923  CB  VAL C 394     -29.538  -4.834  19.511  1.00 21.24           C  
ATOM   3924  CG1 VAL C 394     -28.298  -4.036  19.864  1.00 20.88           C  
ATOM   3925  CG2 VAL C 394     -30.211  -5.371  20.791  1.00 20.78           C  
ATOM   3926  N   ARG C 395     -29.744  -3.938  16.359  1.00 21.34           N  
ATOM   3927  CA  ARG C 395     -29.136  -3.340  15.164  1.00 21.98           C  
ATOM   3928  C   ARG C 395     -29.750  -1.984  14.760  1.00 21.74           C  
ATOM   3929  O   ARG C 395     -29.062  -1.112  14.234  1.00 21.69           O  
ATOM   3930  CB  ARG C 395     -29.187  -4.312  13.974  1.00 21.96           C  
ATOM   3931  CG  ARG C 395     -30.570  -4.673  13.495  1.00 23.13           C  
ATOM   3932  CD  ARG C 395     -30.534  -5.547  12.239  1.00 25.15           C  
ATOM   3933  NE  ARG C 395     -30.569  -4.753  11.001  1.00 27.38           N  
ATOM   3934  CZ  ARG C 395     -29.556  -4.592  10.142  1.00 29.64           C  
ATOM   3935  NH1 ARG C 395     -28.368  -5.174  10.338  1.00 30.21           N  
ATOM   3936  NH2 ARG C 395     -29.730  -3.836   9.058  1.00 30.10           N  
ATOM   3937  N   GLN C 396     -31.045  -1.814  15.012  1.00 21.99           N  
ATOM   3938  CA  GLN C 396     -31.747  -0.578  14.679  1.00 21.88           C  
ATOM   3939  C   GLN C 396     -31.410   0.602  15.592  1.00 21.88           C  
ATOM   3940  O   GLN C 396     -31.830   1.722  15.320  1.00 21.85           O  
ATOM   3941  CB  GLN C 396     -33.248  -0.799  14.734  1.00 21.92           C  
ATOM   3942  CG  GLN C 396     -33.807  -1.651  13.633  1.00 21.80           C  
ATOM   3943  CD  GLN C 396     -35.302  -1.768  13.766  1.00 22.02           C  
ATOM   3944  OE1 GLN C 396     -36.002  -0.767  13.800  1.00 22.30           O  
ATOM   3945  NE2 GLN C 396     -35.798  -2.988  13.876  1.00 22.94           N  
ATOM   3946  N   ILE C 397     -30.679   0.350  16.673  1.00 21.59           N  
ATOM   3947  CA  ILE C 397     -30.254   1.403  17.571  1.00 21.63           C  
ATOM   3948  C   ILE C 397     -28.904   1.927  17.073  1.00 21.80           C  
ATOM   3949  O   ILE C 397     -27.866   1.802  17.724  1.00 21.03           O  
ATOM   3950  CB  ILE C 397     -30.193   0.911  19.033  1.00 21.59           C  
ATOM   3951  CG1 ILE C 397     -31.514   0.224  19.422  1.00 20.57           C  
ATOM   3952  CG2 ILE C 397     -29.896   2.078  19.969  1.00 21.11           C  
ATOM   3953  CD1 ILE C 397     -32.761   1.082  19.209  1.00 18.96           C  
ATOM   3954  N   ALA C 398     -28.953   2.502  15.877  1.00 22.28           N  
ATOM   3955  CA  ALA C 398     -27.785   3.062  15.208  1.00 22.57           C  
ATOM   3956  C   ALA C 398     -28.274   4.162  14.267  1.00 22.84           C  
ATOM   3957  O   ALA C 398     -29.440   4.141  13.856  1.00 22.90           O  
ATOM   3958  CB  ALA C 398     -27.042   1.990  14.445  1.00 22.42           C  
ATOM   3959  N   PRO C 399     -27.404   5.144  13.956  1.00 23.17           N  
ATOM   3960  CA  PRO C 399     -27.736   6.177  12.971  1.00 23.33           C  
ATOM   3961  C   PRO C 399     -28.075   5.571  11.616  1.00 23.44           C  
ATOM   3962  O   PRO C 399     -27.448   4.597  11.214  1.00 23.57           O  
ATOM   3963  CB  PRO C 399     -26.435   6.985  12.858  1.00 23.27           C  
ATOM   3964  CG  PRO C 399     -25.710   6.729  14.112  1.00 23.45           C  
ATOM   3965  CD  PRO C 399     -26.055   5.345  14.520  1.00 23.19           C  
ATOM   3966  N   GLY C 400     -29.053   6.138  10.923  1.00 23.60           N  
ATOM   3967  CA  GLY C 400     -29.362   5.716   9.551  1.00 23.89           C  
ATOM   3968  C   GLY C 400     -30.137   4.414   9.421  1.00 23.91           C  
ATOM   3969  O   GLY C 400     -30.328   3.912   8.319  1.00 24.08           O  
ATOM   3970  N   GLN C 401     -30.610   3.878  10.537  1.00 24.11           N  
ATOM   3971  CA  GLN C 401     -31.359   2.620  10.523  1.00 24.27           C  
ATOM   3972  C   GLN C 401     -32.852   2.872  10.315  1.00 24.31           C  
ATOM   3973  O   GLN C 401     -33.339   3.980  10.550  1.00 24.29           O  
ATOM   3974  CB  GLN C 401     -31.122   1.849  11.821  1.00 24.22           C  
ATOM   3975  CG  GLN C 401     -29.719   1.296  11.928  1.00 24.89           C  
ATOM   3976  CD  GLN C 401     -29.488   0.093  11.017  1.00 25.06           C  
ATOM   3977  OE1 GLN C 401     -28.769   0.182  10.025  1.00 23.14           O  
ATOM   3978  NE2 GLN C 401     -30.103  -1.041  11.360  1.00 25.83           N  
ATOM   3979  N   THR C 402     -33.555   1.839   9.844  1.00 24.23           N  
ATOM   3980  CA  THR C 402     -35.009   1.864   9.687  1.00 24.18           C  
ATOM   3981  C   THR C 402     -35.572   0.558  10.249  1.00 24.21           C  
ATOM   3982  O   THR C 402     -34.816  -0.325  10.636  1.00 24.54           O  
ATOM   3983  CB  THR C 402     -35.449   2.049   8.205  1.00 24.09           C  
ATOM   3984  OG1 THR C 402     -35.073   0.903   7.441  1.00 24.56           O  
ATOM   3985  CG2 THR C 402     -34.807   3.287   7.591  1.00 24.63           C  
ATOM   3986  N   GLY C 403     -36.896   0.445  10.299  1.00 23.97           N  
ATOM   3987  CA  GLY C 403     -37.560  -0.655  10.995  1.00 23.62           C  
ATOM   3988  C   GLY C 403     -38.457  -0.061  12.058  1.00 23.49           C  
ATOM   3989  O   GLY C 403     -38.351   1.121  12.357  1.00 24.11           O  
ATOM   3990  N   VAL C 404     -39.334  -0.864  12.645  1.00 23.36           N  
ATOM   3991  CA  VAL C 404     -40.349  -0.329  13.559  1.00 22.84           C  
ATOM   3992  C   VAL C 404     -39.754   0.385  14.770  1.00 22.47           C  
ATOM   3993  O   VAL C 404     -40.372   1.306  15.289  1.00 21.93           O  
ATOM   3994  CB  VAL C 404     -41.359  -1.408  14.055  1.00 22.85           C  
ATOM   3995  CG1 VAL C 404     -41.996  -2.128  12.888  1.00 22.46           C  
ATOM   3996  CG2 VAL C 404     -40.690  -2.390  14.998  1.00 23.69           C  
ATOM   3997  N   ILE C 405     -38.570  -0.034  15.223  1.00 22.21           N  
ATOM   3998  CA  ILE C 405     -37.939   0.587  16.402  1.00 21.91           C  
ATOM   3999  C   ILE C 405     -37.339   1.932  16.002  1.00 21.71           C  
ATOM   4000  O   ILE C 405     -37.689   2.959  16.567  1.00 21.90           O  
ATOM   4001  CB  ILE C 405     -36.850  -0.321  17.065  1.00 21.97           C  
ATOM   4002  CG1 ILE C 405     -37.409  -1.715  17.384  1.00 21.69           C  
ATOM   4003  CG2 ILE C 405     -36.288   0.324  18.336  1.00 22.03           C  
ATOM   4004  CD1 ILE C 405     -38.781  -1.713  17.991  1.00 21.54           C  
ATOM   4005  N   ALA C 406     -36.446   1.917  15.015  1.00 21.51           N  
ATOM   4006  CA  ALA C 406     -35.856   3.139  14.475  1.00 21.18           C  
ATOM   4007  C   ALA C 406     -36.932   4.172  14.072  1.00 20.99           C  
ATOM   4008  O   ALA C 406     -36.810   5.360  14.382  1.00 21.41           O  
ATOM   4009  CB  ALA C 406     -34.952   2.803  13.277  1.00 21.35           C  
ATOM   4010  N   ASP C 407     -37.995   3.719  13.417  1.00 20.28           N  
ATOM   4011  CA  ASP C 407     -39.032   4.633  12.911  1.00 20.11           C  
ATOM   4012  C   ASP C 407     -40.061   5.093  13.929  1.00 19.37           C  
ATOM   4013  O   ASP C 407     -40.434   6.258  13.923  1.00 19.35           O  
ATOM   4014  CB  ASP C 407     -39.773   4.014  11.717  1.00 20.12           C  
ATOM   4015  CG  ASP C 407     -38.842   3.658  10.585  1.00 20.49           C  
ATOM   4016  OD1 ASP C 407     -37.717   4.213  10.537  1.00 17.57           O  
ATOM   4017  OD2 ASP C 407     -39.238   2.808   9.760  1.00 22.81           O  
ATOM   4018  N   TYR C 408     -40.539   4.191  14.777  1.00 18.87           N  
ATOM   4019  CA  TYR C 408     -41.703   4.491  15.609  1.00 19.06           C  
ATOM   4020  C   TYR C 408     -41.444   4.463  17.101  1.00 18.83           C  
ATOM   4021  O   TYR C 408     -42.371   4.751  17.881  1.00 18.75           O  
ATOM   4022  CB  TYR C 408     -42.873   3.539  15.272  1.00 18.84           C  
ATOM   4023  CG  TYR C 408     -43.247   3.499  13.804  1.00 18.52           C  
ATOM   4024  CD1 TYR C 408     -43.649   2.315  13.209  1.00 19.00           C  
ATOM   4025  CD2 TYR C 408     -43.190   4.643  13.012  1.00 17.98           C  
ATOM   4026  CE1 TYR C 408     -43.990   2.267  11.857  1.00 19.33           C  
ATOM   4027  CE2 TYR C 408     -43.521   4.608  11.664  1.00 18.71           C  
ATOM   4028  CZ  TYR C 408     -43.917   3.420  11.095  1.00 19.05           C  
ATOM   4029  OH  TYR C 408     -44.257   3.379   9.776  1.00 18.45           O  
ATOM   4030  N   ASN C 409     -40.209   4.149  17.502  1.00 18.84           N  
ATOM   4031  CA  ASN C 409     -39.850   4.085  18.933  1.00 18.77           C  
ATOM   4032  C   ASN C 409     -38.693   4.960  19.397  1.00 18.64           C  
ATOM   4033  O   ASN C 409     -38.890   5.858  20.203  1.00 19.59           O  
ATOM   4034  CB  ASN C 409     -39.560   2.649  19.326  1.00 19.02           C  
ATOM   4035  CG  ASN C 409     -40.786   1.777  19.266  1.00 18.44           C  
ATOM   4036  OD1 ASN C 409     -41.454   1.583  20.284  1.00 16.58           O  
ATOM   4037  ND2 ASN C 409     -41.100   1.255  18.069  1.00 13.13           N  
ATOM   4038  N   TYR C 410     -37.484   4.672  18.924  1.00 18.58           N  
ATOM   4039  CA  TYR C 410     -36.269   5.390  19.342  1.00 18.13           C  
ATOM   4040  C   TYR C 410     -35.354   5.595  18.143  1.00 17.69           C  
ATOM   4041  O   TYR C 410     -34.875   4.622  17.566  1.00 16.80           O  
ATOM   4042  CB  TYR C 410     -35.496   4.615  20.427  1.00 18.00           C  
ATOM   4043  CG  TYR C 410     -34.271   5.375  20.949  1.00 18.04           C  
ATOM   4044  CD1 TYR C 410     -34.359   6.184  22.065  1.00 17.32           C  
ATOM   4045  CD2 TYR C 410     -33.039   5.297  20.302  1.00 18.56           C  
ATOM   4046  CE1 TYR C 410     -33.266   6.877  22.537  1.00 17.51           C  
ATOM   4047  CE2 TYR C 410     -31.931   6.002  20.765  1.00 17.21           C  
ATOM   4048  CZ  TYR C 410     -32.052   6.779  21.887  1.00 17.63           C  
ATOM   4049  OH  TYR C 410     -30.972   7.479  22.366  1.00 18.03           O  
ATOM   4050  N   LYS C 411     -35.094   6.859  17.813  1.00 17.75           N  
ATOM   4051  CA  LYS C 411     -34.359   7.234  16.618  1.00 18.06           C  
ATOM   4052  C   LYS C 411     -33.139   8.072  17.005  1.00 18.41           C  
ATOM   4053  O   LYS C 411     -33.259   9.109  17.658  1.00 18.71           O  
ATOM   4054  CB  LYS C 411     -35.269   8.026  15.675  1.00 17.93           C  
ATOM   4055  CG  LYS C 411     -34.615   8.482  14.344  1.00 17.68           C  
ATOM   4056  CD  LYS C 411     -34.538   7.353  13.341  1.00 18.26           C  
ATOM   4057  CE  LYS C 411     -33.664   7.687  12.148  1.00 18.62           C  
ATOM   4058  NZ  LYS C 411     -33.121   6.445  11.530  1.00 17.84           N  
ATOM   4059  N   LEU C 412     -31.966   7.588  16.618  1.00 18.90           N  
ATOM   4060  CA  LEU C 412     -30.726   8.347  16.710  1.00 18.80           C  
ATOM   4061  C   LEU C 412     -30.577   9.235  15.470  1.00 19.21           C  
ATOM   4062  O   LEU C 412     -31.023   8.863  14.387  1.00 19.12           O  
ATOM   4063  CB  LEU C 412     -29.524   7.394  16.836  1.00 18.36           C  
ATOM   4064  CG  LEU C 412     -29.406   6.552  18.122  1.00 17.21           C  
ATOM   4065  CD1 LEU C 412     -28.187   5.672  18.046  1.00 17.37           C  
ATOM   4066  CD2 LEU C 412     -29.342   7.398  19.402  1.00 16.04           C  
ATOM   4067  N   PRO C 413     -29.945  10.412  15.626  1.00 19.77           N  
ATOM   4068  CA  PRO C 413     -29.645  11.275  14.493  1.00 20.18           C  
ATOM   4069  C   PRO C 413     -28.581  10.666  13.599  1.00 20.71           C  
ATOM   4070  O   PRO C 413     -27.803   9.838  14.067  1.00 21.05           O  
ATOM   4071  CB  PRO C 413     -29.070  12.540  15.143  1.00 20.30           C
[truncated: 246,403 more chars]
