# Supplementary material for: Epitope Prediction Based on Random Peptide Library Screening: Benchmark Dataset and Prediction Tools Evaluation
Source: Molecules. 2011 Jun 16;16(6):4971–93. doi: 10.3390/molecules16064971 (PMC6264216; doi:10.3390/molecules16064971)
Supplement: Supplementary file 1 [file molecules-16-04971-s001.zip › supplementary materials/datasets/MS00055/2GHW_A.pdb]

HEADER    VIRUS/VIRAL PROTEIN/ANTIBIOTIC          27-MAR-06   2GHW              
TITLE     CRYSTAL STRUCTURE OF SARS SPIKE PROTEIN RECEPTOR BINDING              
TITLE    2 DOMAIN IN COMPLEX WITH A NEUTRALIZING ANTIBODY, 80R                  
ATOM      1  N   ILE A 319     -13.948  22.132  39.211  1.00 35.20           N  
ATOM      2  CA  ILE A 319     -12.748  22.652  39.881  1.00 35.18           C  
ATOM      3  C   ILE A 319     -12.052  21.526  40.678  1.00 35.10           C  
ATOM      4  O   ILE A 319     -11.425  21.784  41.713  1.00 35.26           O  
ATOM      5  CB  ILE A 319     -13.103  23.867  40.806  1.00 35.45           C  
ATOM      6  CG1 ILE A 319     -13.940  24.900  40.038  1.00 35.21           C  
ATOM      7  CG2 ILE A 319     -11.834  24.542  41.367  1.00 35.58           C  
ATOM      8  CD1 ILE A 319     -14.093  26.233  40.744  1.00 35.18           C  
ATOM      9  N   THR A 320     -12.160  20.286  40.184  1.00 34.64           N  
ATOM     10  CA  THR A 320     -11.452  19.137  40.767  1.00 34.31           C  
ATOM     11  C   THR A 320     -10.018  19.063  40.220  1.00 34.05           C  
ATOM     12  O   THR A 320      -9.771  18.472  39.165  1.00 33.96           O  
ATOM     13  CB  THR A 320     -12.179  17.797  40.482  1.00 34.31           C  
ATOM     14  OG1 THR A 320     -13.501  17.830  41.036  1.00 34.38           O  
ATOM     15  CG2 THR A 320     -11.413  16.623  41.086  1.00 34.40           C  
ATOM     16  N   ASN A 321      -9.087  19.681  40.945  1.00 33.72           N  
ATOM     17  CA  ASN A 321      -7.667  19.664  40.592  1.00 33.37           C  
ATOM     18  C   ASN A 321      -7.393  20.290  39.215  1.00 33.02           C  
ATOM     19  O   ASN A 321      -6.976  19.608  38.272  1.00 32.96           O  
ATOM     20  CB  ASN A 321      -7.105  18.234  40.677  1.00 33.48           C  
ATOM     21  CG  ASN A 321      -5.591  18.207  40.834  1.00 33.92           C  
ATOM     22  OD1 ASN A 321      -5.053  18.661  41.846  1.00 34.53           O  
ATOM     23  ND2 ASN A 321      -4.897  17.671  39.831  1.00 34.89           N  
ATOM     24  N   LEU A 322      -7.641  21.594  39.115  1.00 32.53           N  
ATOM     25  CA  LEU A 322      -7.317  22.360  37.910  1.00 32.21           C  
ATOM     26  C   LEU A 322      -5.795  22.482  37.762  1.00 31.85           C  
ATOM     27  O   LEU A 322      -5.072  22.486  38.759  1.00 31.60           O  
ATOM     28  CB  LEU A 322      -7.962  23.758  37.963  1.00 32.21           C  
ATOM     29  CG  LEU A 322      -9.343  23.955  37.316  1.00 32.28           C  
ATOM     30  CD1 LEU A 322     -10.271  22.793  37.596  1.00 32.42           C  
ATOM     31  CD2 LEU A 322      -9.976  25.267  37.776  1.00 32.08           C  
ATOM     32  N   CYS A 323      -5.320  22.570  36.520  1.00 31.53           N  
ATOM     33  CA  CYS A 323      -3.883  22.678  36.252  1.00 31.49           C  
ATOM     34  C   CYS A 323      -3.333  23.999  36.795  1.00 31.12           C  
ATOM     35  O   CYS A 323      -3.796  25.068  36.392  1.00 31.16           O  
ATOM     36  CB  CYS A 323      -3.576  22.580  34.745  1.00 31.63           C  
ATOM     37  SG  CYS A 323      -3.583  20.890  33.991  1.00 32.74           S  
ATOM     38  N   PRO A 324      -2.350  23.928  37.718  1.00 30.67           N  
ATOM     39  CA  PRO A 324      -1.754  25.145  38.258  1.00 30.41           C  
ATOM     40  C   PRO A 324      -0.897  25.867  37.220  1.00 30.17           C  
ATOM     41  O   PRO A 324       0.312  25.661  37.158  1.00 30.39           O  
ATOM     42  CB  PRO A 324      -0.910  24.630  39.434  1.00 30.41           C  
ATOM     43  CG  PRO A 324      -0.580  23.243  39.088  1.00 30.49           C  
ATOM     44  CD  PRO A 324      -1.757  22.719  38.321  1.00 30.76           C  
ATOM     45  N   PHE A 325      -1.542  26.694  36.400  1.00 29.70           N  
ATOM     46  CA  PHE A 325      -0.853  27.466  35.361  1.00 29.41           C  
ATOM     47  C   PHE A 325      -0.058  28.651  35.930  1.00 29.11           C  
ATOM     48  O   PHE A 325       0.923  29.098  35.326  1.00 28.83           O  
ATOM     49  CB  PHE A 325      -1.859  27.989  34.326  1.00 29.41           C  
ATOM     50  CG  PHE A 325      -2.323  26.952  33.335  1.00 29.37           C  
ATOM     51  CD1 PHE A 325      -3.678  26.685  33.173  1.00 29.27           C  
ATOM     52  CD2 PHE A 325      -1.407  26.249  32.558  1.00 29.41           C  
ATOM     53  CE1 PHE A 325      -4.108  25.740  32.254  1.00 29.29           C  
ATOM     54  CE2 PHE A 325      -1.834  25.297  31.640  1.00 29.30           C  
ATOM     55  CZ  PHE A 325      -3.184  25.048  31.483  1.00 29.11           C  
ATOM     56  N   GLY A 326      -0.491  29.157  37.084  1.00 28.72           N  
ATOM     57  CA  GLY A 326       0.139  30.306  37.727  1.00 28.43           C  
ATOM     58  C   GLY A 326       1.592  30.100  38.104  1.00 28.28           C  
ATOM     59  O   GLY A 326       2.350  31.063  38.193  1.00 28.58           O  
ATOM     60  N   GLU A 327       1.995  28.852  38.337  1.00 27.96           N  
ATOM     61  CA  GLU A 327       3.407  28.550  38.619  1.00 27.51           C  
ATOM     62  C   GLU A 327       4.290  28.703  37.372  1.00 26.92           C  
ATOM     63  O   GLU A 327       5.500  28.912  37.497  1.00 26.88           O  
ATOM     64  CB  GLU A 327       3.567  27.155  39.250  1.00 27.62           C  
ATOM     65  CG  GLU A 327       3.294  25.967  38.314  1.00 28.01           C  
ATOM     66  CD  GLU A 327       3.066  24.644  39.060  1.00 27.96           C  
ATOM     67  OE1 GLU A 327       3.324  23.576  38.468  1.00 28.41           O  
ATOM     68  OE2 GLU A 327       2.630  24.665  40.233  1.00 29.15           O  
ATOM     69  N   VAL A 328       3.680  28.612  36.186  1.00 26.16           N  
ATOM     70  CA  VAL A 328       4.387  28.796  34.913  1.00 25.64           C  
ATOM     71  C   VAL A 328       4.416  30.268  34.488  1.00 25.30           C  
ATOM     72  O   VAL A 328       5.488  30.832  34.238  1.00 25.53           O  
ATOM     73  CB  VAL A 328       3.750  27.955  33.769  1.00 25.53           C  
ATOM     74  CG1 VAL A 328       4.269  28.406  32.389  1.00 25.68           C  
ATOM     75  CG2 VAL A 328       4.028  26.486  33.975  1.00 25.26           C  
ATOM     76  N   PHE A 329       3.238  30.879  34.402  1.00 24.68           N  
ATOM     77  CA  PHE A 329       3.097  32.227  33.856  1.00 24.20           C  
ATOM     78  C   PHE A 329       3.647  33.309  34.782  1.00 23.94           C  
ATOM     79  O   PHE A 329       4.145  34.330  34.307  1.00 23.93           O  
ATOM     80  CB  PHE A 329       1.630  32.515  33.519  1.00 24.31           C  
ATOM     81  CG  PHE A 329       1.084  31.658  32.404  1.00 24.21           C  
ATOM     82  CD1 PHE A 329       1.460  31.891  31.087  1.00 23.86           C  
ATOM     83  CD2 PHE A 329       0.198  30.626  32.665  1.00 24.49           C  
ATOM     84  CE1 PHE A 329       0.969  31.107  30.051  1.00 23.85           C  
ATOM     85  CE2 PHE A 329      -0.300  29.834  31.627  1.00 24.54           C  
ATOM     86  CZ  PHE A 329       0.091  30.076  30.321  1.00 24.10           C  
ATOM     87  N   ASN A 330       3.567  33.077  36.094  1.00 23.47           N  
ATOM     88  CA  ASN A 330       4.050  34.034  37.092  1.00 23.06           C  
ATOM     89  C   ASN A 330       5.442  33.686  37.631  1.00 22.66           C  
ATOM     90  O   ASN A 330       5.819  34.130  38.720  1.00 22.86           O  
ATOM     91  CB  ASN A 330       3.055  34.136  38.263  1.00 23.23           C  
ATOM     92  CG  ASN A 330       1.643  34.489  37.813  1.00 23.35           C  
ATOM     93  OD1 ASN A 330       1.447  35.218  36.836  1.00 23.86           O  
ATOM     94  ND2 ASN A 330       0.654  33.977  38.531  1.00 23.56           N  
ATOM     95  N   ALA A 331       6.200  32.885  36.887  1.00 22.10           N  
ATOM     96  CA  ALA A 331       7.577  32.568  37.263  1.00 21.70           C  
ATOM     97  C   ALA A 331       8.381  33.852  37.294  1.00 21.26           C  
ATOM     98  O   ALA A 331       8.362  34.612  36.324  1.00 21.29           O  
ATOM     99  CB  ALA A 331       8.208  31.584  36.278  1.00 21.63           C  
ATOM    100  N   THR A 332       9.074  34.080  38.412  1.00 20.79           N  
ATOM    101  CA  THR A 332       9.913  35.263  38.606  1.00 20.45           C  
ATOM    102  C   THR A 332      10.925  35.450  37.474  1.00 19.95           C  
ATOM    103  O   THR A 332      11.057  36.547  36.965  1.00 20.03           O  
ATOM    104  CB  THR A 332      10.660  35.200  39.959  1.00 20.39           C  
ATOM    105  OG1 THR A 332       9.704  35.142  41.029  1.00 20.91           O  
ATOM    106  CG2 THR A 332      11.542  36.416  40.151  1.00 20.62           C  
ATOM    107  N   LYS A 333      11.618  34.379  37.090  1.00 19.66           N  
ATOM    108  CA  LYS A 333      12.650  34.425  36.050  1.00 19.63           C  
ATOM    109  C   LYS A 333      12.314  33.500  34.888  1.00 19.12           C  
ATOM    110  O   LYS A 333      11.931  32.351  35.112  1.00 19.66           O  
ATOM    111  CB  LYS A 333      14.012  34.019  36.631  1.00 19.86           C  
ATOM    112  CG  LYS A 333      14.734  35.140  37.388  1.00 20.58           C  
ATOM    113  CD  LYS A 333      16.247  34.932  37.409  1.00 20.76           C  
ATOM    114  CE  LYS A 333      16.958  36.134  38.015  1.00 22.03           C  
ATOM    115  NZ  LYS A 333      18.418  35.897  38.214  1.00 22.70           N  
ATOM    116  N   PHE A 334      12.466  34.008  33.664  1.00 18.09           N  
ATOM    117  CA  PHE A 334      12.279  33.232  32.428  1.00 17.72           C  
ATOM    118  C   PHE A 334      13.626  32.992  31.753  1.00 17.09           C  
ATOM    119  O   PHE A 334      14.531  33.799  31.887  1.00 16.75           O  
ATOM    120  CB  PHE A 334      11.358  33.978  31.447  1.00 17.20           C  
ATOM    121  CG  PHE A 334       9.923  33.547  31.505  1.00 16.70           C  
ATOM    122  CD1 PHE A 334       9.265  33.437  32.724  1.00 15.34           C  
ATOM    123  CD2 PHE A 334       9.220  33.273  30.336  1.00 16.33           C  
ATOM    124  CE1 PHE A 334       7.942  33.048  32.779  1.00 15.94           C  
ATOM    125  CE2 PHE A 334       7.887  32.872  30.387  1.00 16.78           C  
ATOM    126  CZ  PHE A 334       7.251  32.758  31.612  1.00 16.03           C  
ATOM    127  N   PRO A 335      13.776  31.863  31.048  1.00 16.92           N  
ATOM    128  CA  PRO A 335      15.045  31.624  30.379  1.00 17.24           C  
ATOM    129  C   PRO A 335      15.165  32.284  29.001  1.00 17.46           C  
ATOM    130  O   PRO A 335      14.200  32.806  28.444  1.00 15.98           O  
ATOM    131  CB  PRO A 335      15.063  30.112  30.228  1.00 16.99           C  
ATOM    132  CG  PRO A 335      13.637  29.747  30.078  1.00 16.56           C  
ATOM    133  CD  PRO A 335      12.844  30.733  30.871  1.00 16.76           C  
ATOM    134  N   SER A 336      16.384  32.245  28.482  1.00 18.31           N  
ATOM    135  CA  SER A 336      16.691  32.715  27.147  1.00 18.64           C  
ATOM    136  C   SER A 336      16.109  31.721  26.131  1.00 18.83           C  
ATOM    137  O   SER A 336      16.064  30.530  26.396  1.00 18.50           O  
ATOM    138  CB  SER A 336      18.215  32.835  27.003  1.00 19.23           C  
ATOM    139  OG  SER A 336      18.772  33.735  27.963  1.00 19.07           O  
ATOM    140  N   VAL A 337      15.664  32.218  24.975  1.00 19.36           N  
ATOM    141  CA  VAL A 337      15.035  31.360  23.942  1.00 19.31           C  
ATOM    142  C   VAL A 337      15.925  30.224  23.380  1.00 19.36           C  
ATOM    143  O   VAL A 337      15.416  29.176  22.982  1.00 19.72           O  
ATOM    144  CB  VAL A 337      14.393  32.207  22.790  1.00 19.46           C  
ATOM    145  CG1 VAL A 337      15.440  33.008  22.013  1.00 18.92           C  
ATOM    146  CG2 VAL A 337      13.543  31.304  21.867  1.00 19.36           C  
ATOM    147  N   TYR A 338      17.245  30.403  23.388  1.00 19.34           N  
ATOM    148  CA  TYR A 338      18.150  29.337  22.934  1.00 18.96           C  
ATOM    149  C   TYR A 338      18.208  28.185  23.948  1.00 18.96           C  
ATOM    150  O   TYR A 338      18.404  27.030  23.566  1.00 19.02           O  
ATOM    151  CB  TYR A 338      19.561  29.896  22.642  1.00 19.13           C  
ATOM    152  CG  TYR A 338      20.487  29.942  23.844  1.00 18.62           C  
ATOM    153  CD1 TYR A 338      21.369  28.910  24.089  1.00 18.40           C  
ATOM    154  CD2 TYR A 338      20.465  31.010  24.737  1.00 19.42           C  
ATOM    155  CE1 TYR A 338      22.212  28.931  25.169  1.00 18.99           C  
ATOM    156  CE2 TYR A 338      21.322  31.040  25.836  1.00 19.89           C  
ATOM    157  CZ  TYR A 338      22.184  29.980  26.042  1.00 18.90           C  
ATOM    158  OH  TYR A 338      23.034  29.947  27.111  1.00 19.53           O  
ATOM    159  N   ALA A 339      18.034  28.528  25.231  1.00 18.65           N  
ATOM    160  CA  ALA A 339      18.049  27.596  26.340  1.00 18.39           C  
ATOM    161  C   ALA A 339      16.657  27.543  26.987  1.00 18.51           C  
ATOM    162  O   ALA A 339      16.508  27.613  28.223  1.00 18.04           O  
ATOM    163  CB  ALA A 339      19.087  28.029  27.344  1.00 18.64           C  
ATOM    164  N   TRP A 340      15.645  27.410  26.129  1.00 18.47           N  
ATOM    165  CA  TRP A 340      14.236  27.363  26.541  1.00 18.37           C  
ATOM    166  C   TRP A 340      13.959  26.181  27.466  1.00 18.30           C  
ATOM    167  O   TRP A 340      14.522  25.105  27.294  1.00 18.31           O  
ATOM    168  CB  TRP A 340      13.313  27.323  25.315  1.00 18.41           C  
ATOM    169  CG  TRP A 340      13.494  26.124  24.448  1.00 18.88           C  
ATOM    170  CD1 TRP A 340      14.311  26.009  23.358  1.00 19.36           C  
ATOM    171  CD2 TRP A 340      12.847  24.858  24.598  1.00 19.82           C  
ATOM    172  NE1 TRP A 340      14.220  24.752  22.830  1.00 19.34           N  
ATOM    173  CE2 TRP A 340      13.324  24.024  23.571  1.00 19.77           C  
ATOM    174  CE3 TRP A 340      11.897  24.349  25.499  1.00 19.53           C  
ATOM    175  CZ2 TRP A 340      12.877  22.718  23.409  1.00 19.11           C  
ATOM    176  CZ3 TRP A 340      11.468  23.042  25.341  1.00 19.21           C  
ATOM    177  CH2 TRP A 340      11.959  22.244  24.305  1.00 18.99           C  
ATOM    178  N   GLU A 341      13.099  26.398  28.456  1.00 18.15           N  
ATOM    179  CA  GLU A 341      12.854  25.399  29.498  1.00 18.35           C  
ATOM    180  C   GLU A 341      11.435  24.853  29.436  1.00 17.72           C  
ATOM    181  O   GLU A 341      10.494  25.561  29.072  1.00 17.67           O  
ATOM    182  CB  GLU A 341      13.103  25.986  30.887  1.00 18.07           C  
ATOM    183  CG  GLU A 341      14.560  26.087  31.252  1.00 19.61           C  
ATOM    184  CD  GLU A 341      14.812  26.983  32.455  1.00 20.74           C  
ATOM    185  OE1 GLU A 341      15.871  27.645  32.495  1.00 24.78           O  
ATOM    186  OE2 GLU A 341      13.952  27.034  33.362  1.00 26.10           O  
ATOM    187  N   ARG A 342      11.305  23.585  29.815  1.00 17.43           N  
ATOM    188  CA  ARG A 342      10.031  22.908  29.879  1.00 17.47           C  
ATOM    189  C   ARG A 342       9.722  22.519  31.312  1.00 17.35           C  
ATOM    190  O   ARG A 342      10.546  21.943  31.985  1.00 16.65           O  
ATOM    191  CB  ARG A 342      10.073  21.665  28.997  1.00 17.39           C  
ATOM    192  CG  ARG A 342       8.784  20.841  28.979  1.00 16.94           C  
ATOM    193  CD  ARG A 342       8.790  19.816  27.865  1.00 16.65           C  
ATOM    194  NE  ARG A 342       8.724  20.447  26.548  1.00 16.16           N  
ATOM    195  CZ  ARG A 342       8.540  19.799  25.402  1.00 16.80           C  
ATOM    196  NH1 ARG A 342       8.417  18.478  25.385  1.00 17.31           N  
ATOM    197  NH2 ARG A 342       8.480  20.480  24.259  1.00 17.66           N  
ATOM    198  N   LYS A 343       8.529  22.859  31.781  1.00 18.28           N  
ATOM    199  CA  LYS A 343       7.988  22.253  32.984  1.00 18.78           C  
ATOM    200  C   LYS A 343       6.792  21.416  32.554  1.00 19.10           C  
ATOM    201  O   LYS A 343       5.989  21.858  31.728  1.00 18.88           O  
ATOM    202  CB  LYS A 343       7.568  23.296  34.033  1.00 18.62           C  
ATOM    203  CG  LYS A 343       7.172  22.657  35.383  1.00 19.17           C  
ATOM    204  CD  LYS A 343       6.567  23.651  36.382  1.00 19.87           C  
ATOM    205  CE  LYS A 343       7.640  24.358  37.221  1.00 20.58           C  
ATOM    206  NZ  LYS A 343       8.127  23.482  38.329  1.00 20.76           N  
ATOM    207  N   LYS A 344       6.692  20.204  33.102  1.00 19.61           N  
ATOM    208  CA  LYS A 344       5.504  19.379  32.939  1.00 20.01           C  
ATOM    209  C   LYS A 344       4.601  19.543  34.171  1.00 20.32           C  
ATOM    210  O   LYS A 344       5.052  19.398  35.304  1.00 20.16           O  
ATOM    211  CB  LYS A 344       5.898  17.915  32.733  1.00 20.01           C  
ATOM    212  CG  LYS A 344       4.734  16.959  32.437  1.00 19.97           C  
ATOM    213  CD  LYS A 344       5.187  15.516  32.626  1.00 20.45           C  
ATOM    214  CE  LYS A 344       4.100  14.513  32.334  1.00 20.30           C  
ATOM    215  NZ  LYS A 344       4.564  13.135  32.696  1.00 20.41           N  
ATOM    216  N   ILE A 345       3.335  19.886  33.935  1.00 20.98           N  
ATOM    217  CA  ILE A 345       2.313  19.905  34.979  1.00 21.44           C  
ATOM    218  C   ILE A 345       1.494  18.626  34.804  1.00 21.82           C  
ATOM    219  O   ILE A 345       0.859  18.446  33.768  1.00 21.99           O  
ATOM    220  CB  ILE A 345       1.385  21.145  34.883  1.00 21.37           C  
ATOM    221  CG1 ILE A 345       2.194  22.450  34.825  1.00 21.75           C  
ATOM    222  CG2 ILE A 345       0.443  21.181  36.080  1.00 21.11           C  
ATOM    223  CD1 ILE A 345       2.568  22.908  33.410  1.00 22.57           C  
ATOM    224  N   SER A 346       1.526  17.745  35.804  1.00 22.36           N  
ATOM    225  CA  SER A 346       0.946  16.394  35.683  1.00 22.90           C  
ATOM    226  C   SER A 346      -0.452  16.261  36.280  1.00 23.25           C  
ATOM    227  O   SER A 346      -0.780  16.930  37.258  1.00 23.10           O  
ATOM    228  CB  SER A 346       1.850  15.359  36.361  1.00 22.70           C  
ATOM    229  OG  SER A 346       3.115  15.285  35.737  1.00 22.82           O  
ATOM    230  N   ASN A 347      -1.255  15.385  35.672  1.00 24.06           N  
ATOM    231  CA  ASN A 347      -2.548  14.931  36.213  1.00 24.62           C  
ATOM    232  C   ASN A 347      -3.505  16.036  36.662  1.00 25.17           C  
ATOM    233  O   ASN A 347      -3.861  16.113  37.841  1.00 25.24           O  
ATOM    234  CB  ASN A 347      -2.327  13.957  37.384  1.00 24.72           C  
ATOM    235  CG  ASN A 347      -1.533  12.718  36.991  1.00 25.19           C  
ATOM    236  OD1 ASN A 347      -0.948  12.055  37.850  1.00 25.51           O  
ATOM    237  ND2 ASN A 347      -1.510  12.398  35.695  1.00 25.36           N  
ATOM    238  N   CYS A 348      -3.939  16.874  35.724  1.00 25.69           N  
ATOM    239  CA  CYS A 348      -4.841  17.982  36.054  1.00 26.18           C  
ATOM    240  C   CYS A 348      -5.745  18.364  34.885  1.00 26.25           C  
ATOM    241  O   CYS A 348      -5.410  18.118  33.724  1.00 25.99           O  
ATOM    242  CB  CYS A 348      -4.025  19.197  36.492  1.00 26.54           C  
ATOM    243  SG  CYS A 348      -2.694  19.650  35.350  1.00 28.33           S  
ATOM    244  N   VAL A 349      -6.886  18.977  35.191  1.00 26.52           N  
ATOM    245  CA  VAL A 349      -7.809  19.399  34.137  1.00 26.94           C  
ATOM    246  C   VAL A 349      -7.373  20.742  33.559  1.00 27.29           C  
ATOM    247  O   VAL A 349      -7.411  21.765  34.247  1.00 27.33           O  
ATOM    248  CB  VAL A 349      -9.297  19.440  34.602  1.00 26.94           C  
ATOM    249  CG1 VAL A 349      -9.704  18.106  35.190  1.00 26.33           C  
ATOM    250  CG2 VAL A 349      -9.547  20.561  35.595  1.00 27.00           C  
ATOM    251  N   ALA A 350      -6.927  20.723  32.301  1.00 27.80           N  
ATOM    252  CA  ALA A 350      -6.500  21.937  31.612  1.00 27.97           C  
ATOM    253  C   ALA A 350      -7.688  22.878  31.513  1.00 28.43           C  
ATOM    254  O   ALA A 350      -8.737  22.508  30.974  1.00 28.49           O  
ATOM    255  CB  ALA A 350      -5.966  21.612  30.224  1.00 28.12           C  
ATOM    256  N   ASP A 351      -7.528  24.072  32.080  1.00 28.83           N  
ATOM    257  CA  ASP A 351      -8.559  25.105  32.070  1.00 29.19           C  
ATOM    258  C   ASP A 351      -7.944  26.399  31.523  1.00 29.53           C  
ATOM    259  O   ASP A 351      -7.997  27.464  32.156  1.00 29.73           O  
ATOM    260  CB  ASP A 351      -9.120  25.302  33.487  1.00 29.23           C  
ATOM    261  CG  ASP A 351     -10.554  25.799  33.486  1.00 29.62           C  
ATOM    262  OD1 ASP A 351     -11.427  25.079  32.954  1.00 30.00           O  
ATOM    263  OD2 ASP A 351     -10.814  26.899  34.025  1.00 30.62           O  
ATOM    264  N   TYR A 352      -7.354  26.287  30.335  1.00 29.90           N  
ATOM    265  CA  TYR A 352      -6.681  27.415  29.677  1.00 30.08           C  
ATOM    266  C   TYR A 352      -7.677  28.470  29.167  1.00 30.39           C  
ATOM    267  O   TYR A 352      -7.297  29.609  28.886  1.00 30.42           O  
ATOM    268  CB  TYR A 352      -5.718  26.939  28.566  1.00 30.06           C  
ATOM    269  CG  TYR A 352      -6.298  26.083  27.438  1.00 30.02           C  
ATOM    270  CD1 TYR A 352      -6.651  24.739  27.641  1.00 30.73           C  
ATOM    271  CD2 TYR A 352      -6.428  26.597  26.149  1.00 30.14           C  
ATOM    272  CE1 TYR A 352      -7.159  23.946  26.592  1.00 30.11           C  
ATOM    273  CE2 TYR A 352      -6.925  25.811  25.100  1.00 30.07           C  
ATOM    274  CZ  TYR A 352      -7.287  24.493  25.331  1.00 29.72           C  
ATOM    275  OH  TYR A 352      -7.771  23.738  24.298  1.00 29.34           O  
ATOM    276  N   SER A 353      -8.946  28.065  29.070  1.00 30.67           N  
ATOM    277  CA  SER A 353     -10.094  28.950  28.830  1.00 30.83           C  
ATOM    278  C   SER A 353     -10.194  30.141  29.796  1.00 31.04           C  
ATOM    279  O   SER A 353     -10.690  31.206  29.418  1.00 31.09           O  
ATOM    280  CB  SER A 353     -11.376  28.128  28.956  1.00 30.93           C  
ATOM    281  OG  SER A 353     -11.109  26.754  28.693  1.00 31.40           O  
ATOM    282  N   VAL A 354      -9.726  29.956  31.026  1.00 20.00           N  
ATOM    283  CA  VAL A 354      -9.701  31.039  32.004  1.00 20.00           C  
ATOM    284  C   VAL A 354      -8.599  32.045  31.683  1.00 20.00           C  
ATOM    285  O   VAL A 354      -8.696  33.222  32.028  1.00 31.34           O  
ATOM    286  CB  VAL A 354      -9.494  30.505  33.433  1.00 20.00           C  
ATOM    287  CG1 VAL A 354      -9.361  31.656  34.419  1.00 20.00           C  
ATOM    288  CG2 VAL A 354     -10.638  29.584  33.829  1.00 20.00           C  
ATOM    289  N   LEU A 355      -7.552  31.567  31.019  1.00 31.17           N  
ATOM    290  CA  LEU A 355      -6.428  32.413  30.619  1.00 31.12           C  
ATOM    291  C   LEU A 355      -6.765  33.229  29.357  1.00 31.10           C  
ATOM    292  O   LEU A 355      -6.365  34.394  29.240  1.00 31.13           O  
ATOM    293  CB  LEU A 355      -5.159  31.567  30.406  1.00 31.29           C  
ATOM    294  CG  LEU A 355      -4.401  31.075  31.654  1.00 31.53           C  
ATOM    295  CD1 LEU A 355      -3.772  32.245  32.420  1.00 31.92           C  
ATOM    296  CD2 LEU A 355      -5.295  30.250  32.582  1.00 32.11           C  
ATOM    297  N   TYR A 356      -7.498  32.614  28.427  1.00 30.92           N  
ATOM    298  CA  TYR A 356      -8.034  33.312  27.247  1.00 30.81           C  
ATOM    299  C   TYR A 356      -8.906  34.506  27.650  1.00 30.83           C  
ATOM    300  O   TYR A 356      -8.803  35.579  27.053  1.00 30.68           O  
ATOM    301  CB  TYR A 356      -8.853  32.350  26.383  1.00 30.55           C  
ATOM    302  CG  TYR A 356      -9.257  32.922  25.043  1.00 30.48           C  
ATOM    303  CD1 TYR A 356     -10.510  33.510  24.861  1.00 30.59           C  
ATOM    304  CD2 TYR A 356      -8.390  32.871  23.954  1.00 29.96           C  
ATOM    305  CE1 TYR A 356     -10.885  34.039  23.625  1.00 30.48           C  
ATOM    306  CE2 TYR A 356      -8.751  33.392  22.716  1.00 30.13           C  
ATOM    307  CZ  TYR A 356     -10.000  33.974  22.557  1.00 30.37           C  
ATOM    308  OH  TYR A 356     -10.362  34.490  21.335  1.00 30.02           O  
ATOM    309  N   ASN A 357      -9.757  34.299  28.662  1.00 30.98           N  
ATOM    310  CA  ASN A 357     -10.588  35.364  29.263  1.00 31.02           C  
ATOM    311  C   ASN A 357      -9.820  36.599  29.746  1.00 30.99           C  
ATOM    312  O   ASN A 357     -10.383  37.694  29.811  1.00 31.30           O  
ATOM    313  CB  ASN A 357     -11.381  34.814  30.455  1.00 31.06           C  
ATOM    314  CG  ASN A 357     -12.714  34.217  30.052  1.00 32.14           C  
ATOM    315  OD1 ASN A 357     -13.737  34.481  30.692  1.00 33.57           O  
ATOM    316  ND2 ASN A 357     -12.717  33.413  28.992  1.00 32.93           N  
ATOM    317  N   SER A 358      -8.551  36.415  30.107  1.00 30.97           N  
ATOM    318  CA  SER A 358      -7.733  37.490  30.675  1.00 30.76           C  
ATOM    319  C   SER A 358      -7.351  38.563  29.659  1.00 30.49           C  
ATOM    320  O   SER A 358      -7.103  38.275  28.485  1.00 30.72           O  
ATOM    321  CB  SER A 358      -6.445  36.916  31.283  1.00 30.98           C  
ATOM    322  OG  SER A 358      -6.726  35.841  32.162  1.00 32.00           O  
ATOM    323  N   THR A 359      -7.291  39.799  30.148  1.00 29.99           N  
ATOM    324  CA  THR A 359      -6.687  40.927  29.437  1.00 29.41           C  
ATOM    325  C   THR A 359      -5.146  40.782  29.358  1.00 28.79           C  
ATOM    326  O   THR A 359      -4.497  41.456  28.562  1.00 29.07           O  
ATOM    327  CB  THR A 359      -7.080  42.265  30.154  1.00 29.56           C  
ATOM    328  OG1 THR A 359      -6.912  43.384  29.274  1.00 29.69           O  
ATOM    329  CG2 THR A 359      -6.255  42.473  31.427  1.00 29.91           C  
ATOM    330  N   PHE A 360      -4.597  39.883  30.183  1.00 27.95           N  
ATOM    331  CA  PHE A 360      -3.145  39.633  30.378  1.00 27.33           C  
ATOM    332  C   PHE A 360      -2.265  39.316  29.135  1.00 26.52           C  
ATOM    333  O   PHE A 360      -1.077  39.660  29.129  1.00 26.56           O  
ATOM    334  CB  PHE A 360      -3.016  38.489  31.414  1.00 27.54           C  
ATOM    335  CG  PHE A 360      -1.606  38.198  31.880  1.00 27.79           C  
ATOM    336  CD1 PHE A 360      -1.060  38.868  32.976  1.00 28.71           C  
ATOM    337  CD2 PHE A 360      -0.848  37.209  31.266  1.00 28.09           C  
ATOM    338  CE1 PHE A 360       0.247  38.577  33.421  1.00 28.16           C  
ATOM    339  CE2 PHE A 360       0.443  36.911  31.706  1.00 27.77           C  
ATOM    340  CZ  PHE A 360       0.990  37.596  32.786  1.00 27.69           C  
ATOM    341  N   PHE A 361      -2.830  38.675  28.106  1.00 25.45           N  
ATOM    342  CA  PHE A 361      -2.046  38.131  26.971  1.00 24.82           C  
ATOM    343  C   PHE A 361      -2.188  38.887  25.649  1.00 23.93           C  
ATOM    344  O   PHE A 361      -3.294  39.157  25.205  1.00 23.81           O  
ATOM    345  CB  PHE A 361      -2.423  36.666  26.721  1.00 24.86           C  
ATOM    346  CG  PHE A 361      -2.039  35.750  27.841  1.00 24.85           C  
ATOM    347  CD1 PHE A 361      -3.003  35.223  28.690  1.00 25.38           C  
ATOM    348  CD2 PHE A 361      -0.712  35.438  28.066  1.00 24.56           C  
ATOM    349  CE1 PHE A 361      -2.644  34.384  29.738  1.00 25.48           C  
ATOM    350  CE2 PHE A 361      -0.349  34.606  29.111  1.00 25.28           C  
ATOM    351  CZ  PHE A 361      -1.316  34.074  29.946  1.00 25.14           C  
ATOM    352  N   SER A 362      -1.061  39.192  25.010  1.00 23.11           N  
ATOM    353  CA  SER A 362      -1.073  39.873  23.712  1.00 22.84           C  
ATOM    354  C   SER A 362      -1.151  38.875  22.552  1.00 22.27           C  
ATOM    355  O   SER A 362      -1.802  39.144  21.544  1.00 22.42           O  
ATOM    356  CB  SER A 362       0.119  40.826  23.564  1.00 22.54           C  
ATOM    357  OG  SER A 362       1.339  40.137  23.437  1.00 23.49           O  
ATOM    358  N   THR A 363      -0.508  37.722  22.711  1.00 21.78           N  
ATOM    359  CA  THR A 363      -0.683  36.575  21.813  1.00 21.46           C  
ATOM    360  C   THR A 363      -1.402  35.422  22.538  1.00 21.10           C  
ATOM    361  O   THR A 363      -1.124  35.132  23.705  1.00 20.27           O  
ATOM    362  CB  THR A 363       0.680  36.099  21.250  1.00 21.50           C  
ATOM    363  OG1 THR A 363       1.186  37.078  20.328  1.00 21.24           O  
ATOM    364  CG2 THR A 363       0.559  34.744  20.534  1.00 21.45           C  
ATOM    365  N   PHE A 364      -2.359  34.808  21.841  1.00 21.20           N  
ATOM    366  CA  PHE A 364      -3.042  33.590  22.297  1.00 20.94           C  
ATOM    367  C   PHE A 364      -3.571  32.829  21.077  1.00 20.73           C  
ATOM    368  O   PHE A 364      -4.677  33.087  20.607  1.00 20.47           O  
ATOM    369  CB  PHE A 364      -4.191  33.933  23.248  1.00 21.31           C  
ATOM    370  CG  PHE A 364      -4.506  32.848  24.249  1.00 21.39           C  
ATOM    371  CD1 PHE A 364      -4.299  33.066  25.611  1.00 22.30           C  
ATOM    372  CD2 PHE A 364      -5.002  31.613  23.838  1.00 21.89           C  
ATOM    373  CE1 PHE A 364      -4.588  32.075  26.547  1.00 22.22           C  
ATOM    374  CE2 PHE A 364      -5.289  30.616  24.764  1.00 21.68           C  
ATOM    375  CZ  PHE A 364      -5.082  30.846  26.122  1.00 22.15           C  
ATOM    376  N   LYS A 365      -2.766  31.913  20.544  1.00 20.50           N  
ATOM    377  CA  LYS A 365      -3.181  31.117  19.387  1.00 20.43           C  
ATOM    378  C   LYS A 365      -3.091  29.624  19.708  1.00 19.81           C  
ATOM    379  O   LYS A 365      -2.026  29.109  20.062  1.00 19.57           O  
ATOM    380  CB  LYS A 365      -2.350  31.466  18.147  1.00 20.41           C  
ATOM    381  CG  LYS A 365      -2.286  32.960  17.867  1.00 21.49           C  
ATOM    382  CD  LYS A 365      -1.689  33.277  16.490  1.00 21.74           C  
ATOM    383  CE  LYS A 365      -1.184  34.717  16.424  1.00 21.84           C  
ATOM    384  NZ  LYS A 365      -2.233  35.676  16.875  1.00 23.36           N  
ATOM    385  N   CYS A 366      -4.232  28.951  19.606  1.00 19.43           N  
ATOM    386  CA  CYS A 366      -4.297  27.521  19.761  1.00 19.36           C  
ATOM    387  C   CYS A 366      -4.479  26.926  18.382  1.00 18.87           C  
ATOM    388  O   CYS A 366      -5.099  27.533  17.509  1.00 18.71           O  
ATOM    389  CB  CYS A 366      -5.429  27.116  20.703  1.00 19.39           C  
ATOM    390  SG  CYS A 366      -5.222  27.729  22.390  1.00 21.04           S  
ATOM    391  N   TYR A 367      -3.902  25.746  18.204  1.00 18.80           N  
ATOM    392  CA  TYR A 367      -3.821  25.070  16.921  1.00 18.72           C  
ATOM    393  C   TYR A 367      -4.462  23.711  17.070  1.00 18.81           C  
ATOM    394  O   TYR A 367      -4.499  23.161  18.172  1.00 18.83           O  
ATOM    395  CB  TYR A 367      -2.347  24.918  16.514  1.00 18.42           C  
ATOM    396  CG  TYR A 367      -1.658  26.244  16.316  1.00 17.41           C  
ATOM    397  CD1 TYR A 367      -1.018  26.885  17.377  1.00 17.32           C  
ATOM    398  CD2 TYR A 367      -1.687  26.884  15.078  1.00 16.90           C  
ATOM    399  CE1 TYR A 367      -0.411  28.125  17.212  1.00 17.73           C  
ATOM    400  CE2 TYR A 367      -1.080  28.122  14.896  1.00 17.81           C  
ATOM    401  CZ  TYR A 367      -0.442  28.739  15.967  1.00 17.99           C  
ATOM    402  OH  TYR A 367       0.162  29.966  15.792  1.00 18.14           O  
ATOM    403  N   GLY A 368      -5.000  23.185  15.975  1.00 18.99           N  
ATOM    404  CA  GLY A 368      -5.577  21.849  15.976  1.00 18.78           C  
ATOM    405  C   GLY A 368      -6.640  21.665  17.037  1.00 18.94           C  
ATOM    406  O   GLY A 368      -7.534  22.497  17.171  1.00 19.37           O  
ATOM    407  N   VAL A 369      -6.534  20.584  17.809  1.00 18.87           N  
ATOM    408  CA  VAL A 369      -7.600  20.193  18.748  1.00 18.70           C  
ATOM    409  C   VAL A 369      -7.729  21.123  19.966  1.00 18.83           C  
ATOM    410  O   VAL A 369      -8.776  21.156  20.613  1.00 18.40           O  
ATOM    411  CB  VAL A 369      -7.439  18.718  19.216  1.00 18.57           C  
ATOM    412  CG1 VAL A 369      -6.183  18.531  20.062  1.00 17.51           C  
ATOM    413  CG2 VAL A 369      -8.667  18.278  19.976  1.00 18.52           C  
ATOM    414  N   SER A 370      -6.666  21.870  20.273  1.00 19.11           N  
ATOM    415  CA  SER A 370      -6.691  22.867  21.354  1.00 19.34           C  
ATOM    416  C   SER A 370      -7.545  24.088  21.009  1.00 19.38           C  
ATOM    417  O   SER A 370      -8.000  24.805  21.902  1.00 19.08           O  
ATOM    418  CB  SER A 370      -5.274  23.336  21.681  1.00 19.21           C  
ATOM    419  OG  SER A 370      -4.535  22.310  22.311  1.00 20.45           O  
ATOM    420  N   ALA A 371      -7.711  24.339  19.710  1.00 19.77           N  
ATOM    421  CA  ALA A 371      -8.554  25.426  19.201  1.00 20.12           C  
ATOM    422  C   ALA A 371     -10.043  25.047  19.199  1.00 20.51           C  
ATOM    423  O   ALA A 371     -10.910  25.927  19.171  1.00 20.63           O  
ATOM    424  CB  ALA A 371      -8.111  25.811  17.799  1.00 19.60           C  
ATOM    425  N   THR A 372     -10.336  23.742  19.204  1.00 21.25           N  
ATOM    426  CA  THR A 372     -11.713  23.242  19.295  1.00 21.76           C  
ATOM    427  C   THR A 372     -12.139  23.039  20.756  1.00 22.14           C  
ATOM    428  O   THR A 372     -13.238  23.417  21.144  1.00 21.82           O  
ATOM    429  CB  THR A 372     -11.922  21.937  18.460  1.00 21.80           C  
ATOM    430  OG1 THR A 372     -11.286  20.821  19.093  1.00 22.10           O  
ATOM    431  CG2 THR A 372     -11.365  22.098  17.048  1.00 21.67           C  
ATOM    432  N   LYS A 373     -11.251  22.470  21.564  1.00 23.07           N  
ATOM    433  CA  LYS A 373     -11.509  22.267  22.996  1.00 23.84           C  
ATOM    434  C   LYS A 373     -11.079  23.482  23.839  1.00 24.50           C  
ATOM    435  O   LYS A 373     -10.684  23.316  24.998  1.00 24.72           O  
ATOM    436  CB  LYS A 373     -10.751  21.031  23.517  1.00 24.07           C  
ATOM    437  CG  LYS A 373     -11.268  19.654  23.080  1.00 24.22           C  
ATOM    438  CD  LYS A 373     -10.532  18.571  23.901  1.00 24.10           C  
ATOM    439  CE  LYS A 373     -10.275  17.281  23.127  1.00 24.72           C  
ATOM    440  NZ  LYS A 373      -8.911  16.715  23.443  1.00 24.29           N  
ATOM    441  N   LEU A 374     -11.162  24.692  23.278  1.00 25.01           N  
ATOM    442  CA  LEU A 374     -10.608  25.891  23.932  1.00 25.17           C  
ATOM    443  C   LEU A 374     -11.352  26.253  25.226  1.00 25.52           C  
ATOM    444  O   LEU A 374     -10.722  26.577  26.242  1.00 25.30           O  
ATOM    445  CB  LEU A 374     -10.606  27.079  22.957  1.00 25.18           C  
ATOM    446  CG  LEU A 374     -10.058  28.435  23.417  1.00 24.85           C  
ATOM    447  CD1 LEU A 374      -8.996  28.299  24.493  1.00 25.18           C  
ATOM    448  CD2 LEU A 374      -9.507  29.188  22.212  1.00 25.11           C  
ATOM    449  N   ASN A 375     -12.684  26.183  25.180  1.00 25.89           N  
ATOM    450  CA  ASN A 375     -13.524  26.438  26.356  1.00 26.13           C  
ATOM    451  C   ASN A 375     -13.936  25.162  27.103  1.00 26.40           C  
ATOM    452  O   ASN A 375     -14.751  25.217  28.032  1.00 26.08           O  
ATOM    453  CB  ASN A 375     -14.747  27.267  25.958  1.00 26.31           C  
ATOM    454  CG  ASN A 375     -14.382  28.702  25.588  1.00 26.81           C  
ATOM    455  OD1 ASN A 375     -14.639  29.151  24.472  1.00 28.48           O  
ATOM    456  ND2 ASN A 375     -13.767  29.419  26.523  1.00 26.79           N  
ATOM    457  N   ASP A 376     -13.340  24.030  26.705  1.00 26.72           N  
ATOM    458  CA  ASP A 376     -13.561  22.725  27.347  1.00 26.76           C  
ATOM    459  C   ASP A 376     -12.624  22.483  28.532  1.00 26.80           C  
ATOM    460  O   ASP A 376     -11.581  23.130  28.671  1.00 26.65           O  
ATOM    461  CB  ASP A 376     -13.372  21.574  26.343  1.00 26.86           C  
ATOM    462  CG  ASP A 376     -14.456  21.520  25.281  1.00 27.20           C  
ATOM    463  OD1 ASP A 376     -14.211  20.876  24.240  1.00 27.78           O  
ATOM    464  OD2 ASP A 376     -15.547  22.098  25.480  1.00 28.28           O  
ATOM    465  N   LEU A 377     -13.018  21.504  29.350  1.00 27.05           N  
ATOM    466  CA  LEU A 377     -12.357  21.143  30.605  1.00 26.96           C  
ATOM    467  C   LEU A 377     -12.080  19.626  30.592  1.00 26.89           C  
ATOM    468  O   LEU A 377     -13.018  18.828  30.581  1.00 27.12           O  
ATOM    469  CB  LEU A 377     -13.289  21.527  31.760  1.00 26.97           C  
ATOM    470  CG  LEU A 377     -12.759  21.730  33.179  1.00 27.25           C  
ATOM    471  CD1 LEU A 377     -13.824  22.423  34.039  1.00 27.32           C  
ATOM    472  CD2 LEU A 377     -12.361  20.410  33.809  1.00 28.21           C  
ATOM    473  N   CYS A 378     -10.801  19.239  30.593  1.00 27.01           N  
ATOM    474  CA  CYS A 378     -10.389  17.835  30.360  1.00 26.56           C  
ATOM    475  C   CYS A 378      -9.060  17.441  31.055  1.00 26.03           C  
ATOM    476  O   CYS A 378      -8.201  18.288  31.267  1.00 25.92           O  
ATOM    477  CB  CYS A 378     -10.274  17.594  28.848  1.00 26.79           C  
ATOM    478  SG  CYS A 378     -10.427  15.856  28.343  1.00 28.10           S  
ATOM    479  N   PHE A 379      -8.900  16.151  31.374  1.00 25.51           N  
ATOM    480  CA  PHE A 379      -7.733  15.634  32.130  1.00 25.03           C  
ATOM    481  C   PHE A 379      -6.523  15.278  31.261  1.00 24.61           C  
ATOM    482  O   PHE A 379      -6.590  14.367  30.430  1.00 24.58           O  
ATOM    483  CB  PHE A 379      -8.105  14.386  32.949  1.00 25.20           C  
ATOM    484  CG  PHE A 379      -8.203  14.628  34.430  1.00 25.30           C  
ATOM    485  CD1 PHE A 379      -9.437  14.828  35.039  1.00 25.54           C  
ATOM    486  CD2 PHE A 379      -7.060  14.637  35.218  1.00 25.36           C  
ATOM    487  CE1 PHE A 379      -9.529  15.049  36.410  1.00 25.47           C  
ATOM    488  CE2 PHE A 379      -7.143  14.857  36.588  1.00 25.54           C  
ATOM    489  CZ  PHE A 379      -8.379  15.063  37.185  1.00 25.44           C  
ATOM    490  N   SER A 380      -5.405  15.961  31.505  1.00 23.87           N  
ATOM    491  CA  SER A 380      -4.190  15.786  30.713  1.00 23.31           C  
ATOM    492  C   SER A 380      -2.926  16.136  31.499  1.00 22.69           C  
ATOM    493  O   SER A 380      -2.999  16.664  32.607  1.00 22.70           O  
ATOM    494  CB  SER A 380      -4.262  16.682  29.475  1.00 23.31           C  
ATOM    495  OG  SER A 380      -4.437  18.035  29.857  1.00 23.72           O  
ATOM    496  N   ASN A 381      -1.775  15.817  30.913  1.00 21.82           N  
ATOM    497  CA  ASN A 381      -0.499  16.377  31.331  1.00 21.13           C  
ATOM    498  C   ASN A 381      -0.189  17.562  30.426  1.00 20.72           C  
ATOM    499  O   ASN A 381      -0.395  17.489  29.209  1.00 20.61           O  
ATOM    500  CB  ASN A 381       0.628  15.347  31.212  1.00 21.01           C  
ATOM    501  CG  ASN A 381       0.510  14.212  32.222  1.00 20.51           C  
ATOM    502  OD1 ASN A 381      -0.105  14.353  33.284  1.00 19.78           O  
ATOM    503  ND2 ASN A 381       1.111  13.078  31.890  1.00 18.84           N  
ATOM    504  N   VAL A 382       0.307  18.647  31.015  1.00 20.09           N  
ATOM    505  CA  VAL A 382       0.605  19.856  30.265  1.00 19.61           C  
ATOM    506  C   VAL A 382       2.105  20.096  30.278  1.00 19.08           C  
ATOM    507  O   VAL A 382       2.706  20.157  31.338  1.00 18.56           O  
ATOM    508  CB  VAL A 382      -0.110  21.083  30.876  1.00 19.71           C  
ATOM    509  CG1 VAL A 382       0.108  22.323  30.005  1.00 19.59           C  
ATOM    510  CG2 VAL A 382      -1.590  20.793  31.065  1.00 19.22           C  
ATOM    511  N   TYR A 383       2.697  20.209  29.091  1.00 18.80           N  
ATOM    512  CA  TYR A 383       4.094  20.587  28.940  1.00 18.77           C  
ATOM    513  C   TYR A 383       4.138  22.060  28.586  1.00 18.78           C  
ATOM    514  O   TYR A 383       3.592  22.468  27.558  1.00 18.53           O  
ATOM    515  CB  TYR A 383       4.778  19.768  27.835  1.00 18.53           C  
ATOM    516  CG  TYR A 383       4.780  18.275  28.087  1.00 18.47           C  
ATOM    517  CD1 TYR A 383       3.895  17.439  27.418  1.00 17.80           C  
ATOM    518  CD2 TYR A 383       5.653  17.704  29.008  1.00 17.67           C  
ATOM    519  CE1 TYR A 383       3.884  16.087  27.647  1.00 18.23           C  
ATOM    520  CE2 TYR A 383       5.655  16.350  29.235  1.00 18.17           C  
ATOM    521  CZ  TYR A 383       4.763  15.544  28.555  1.00 18.63           C  
ATOM    522  OH  TYR A 383       4.750  14.191  28.778  1.00 18.37           O  
ATOM    523  N   ALA A 384       4.773  22.852  29.450  1.00 18.89           N  
ATOM    524  CA  ALA A 384       4.883  24.302  29.267  1.00 18.85           C  
ATOM    525  C   ALA A 384       6.322  24.719  28.916  1.00 18.91           C  
ATOM    526  O   ALA A 384       7.238  24.542  29.716  1.00 18.78           O  
ATOM    527  CB  ALA A 384       4.408  25.018  30.524  1.00 18.54           C  
ATOM    528  N   ASP A 385       6.506  25.276  27.721  1.00 19.19           N  
ATOM    529  CA  ASP A 385       7.806  25.789  27.271  1.00 19.31           C  
ATOM    530  C   ASP A 385       7.894  27.296  27.464  1.00 19.52           C  
ATOM    531  O   ASP A 385       7.168  28.035  26.813  1.00 19.83           O  
ATOM    532  CB  ASP A 385       8.032  25.442  25.793  1.00 19.39           C  
ATOM    533  CG  ASP A 385       7.926  23.956  25.533  1.00 19.89           C  
ATOM    534  OD1 ASP A 385       8.059  23.191  26.509  1.00 20.70           O  
ATOM    535  OD2 ASP A 385       7.692  23.545  24.375  1.00 22.19           O  
ATOM    536  N   SER A 386       8.799  27.743  28.340  1.00 19.73           N  
ATOM    537  CA  SER A 386       8.955  29.163  28.668  1.00 19.59           C  
ATOM    538  C   SER A 386      10.212  29.745  28.043  1.00 19.87           C  
ATOM    539  O   SER A 386      11.264  29.125  28.045  1.00 20.49           O  
ATOM    540  CB  SER A 386       9.020  29.372  30.182  1.00 19.69           C  
ATOM    541  OG  SER A 386       7.799  29.023  30.814  1.00 18.98           O  
ATOM    542  N   PHE A 387      10.097  30.950  27.510  1.00 19.99           N  
ATOM    543  CA  PHE A 387      11.260  31.693  27.061  1.00 19.61           C  
ATOM    544  C   PHE A 387      10.890  33.144  26.794  1.00 19.79           C  
ATOM    545  O   PHE A 387       9.704  33.515  26.808  1.00 19.22           O  
ATOM    546  CB  PHE A 387      11.880  31.063  25.809  1.00 19.44           C  
ATOM    547  CG  PHE A 387      10.897  30.774  24.710  1.00 19.01           C  
ATOM    548  CD1 PHE A 387      10.569  31.751  23.781  1.00 18.31           C  
ATOM    549  CD2 PHE A 387      10.335  29.510  24.579  1.00 18.48           C  
ATOM    550  CE1 PHE A 387       9.687  31.480  22.755  1.00 19.31           C  
ATOM    551  CE2 PHE A 387       9.451  29.232  23.555  1.00 18.13           C  
ATOM    552  CZ  PHE A 387       9.123  30.218  22.644  1.00 18.46           C  
ATOM    553  N   VAL A 388      11.920  33.959  26.566  1.00 19.56           N  
ATOM    554  CA  VAL A 388      11.729  35.358  26.254  1.00 19.67           C  
ATOM    555  C   VAL A 388      12.180  35.630  24.824  1.00 19.91           C  
ATOM    556  O   VAL A 388      13.182  35.083  24.367  1.00 20.07           O  
ATOM    557  CB  VAL A 388      12.476  36.261  27.260  1.00 19.43           C  
ATOM    558  CG1 VAL A 388      12.389  37.702  26.843  1.00 18.51           C  
ATOM    559  CG2 VAL A 388      11.904  36.073  28.666  1.00 18.91           C  
ATOM    560  N   VAL A 389      11.421  36.458  24.114  1.00 20.19           N  
ATOM    561  CA  VAL A 389      11.838  36.942  22.803  1.00 20.31           C  
ATOM    562  C   VAL A 389      11.442  38.396  22.605  1.00 20.50           C  
ATOM    563  O   VAL A 389      10.650  38.955  23.367  1.00 20.97           O  
ATOM    564  CB  VAL A 389      11.289  36.087  21.625  1.00 20.35           C  
ATOM    565  CG1 VAL A 389      11.905  34.701  21.631  1.00 19.71           C  
ATOM    566  CG2 VAL A 389       9.740  36.044  21.626  1.00 20.81           C  
ATOM    567  N   LYS A 390      12.020  38.982  21.563  1.00 20.57           N  
ATOM    568  CA  LYS A 390      11.750  40.336  21.109  1.00 20.66           C  
ATOM    569  C   LYS A 390      10.337  40.332  20.569  1.00 20.63           C  
ATOM    570  O   LYS A 390       9.852  39.286  20.156  1.00 20.80           O  
ATOM    571  CB  LYS A 390      12.720  40.685  19.973  1.00 20.38           C  
ATOM    572  CG  LYS A 390      13.139  42.107  19.898  1.00 21.04           C  
ATOM    573  CD  LYS A 390      14.240  42.318  18.827  1.00 21.27           C  
ATOM    574  CE  LYS A 390      13.737  42.006  17.414  1.00 22.57           C  
ATOM    575  NZ  LYS A 390      14.613  42.574  16.349  1.00 22.16           N  
ATOM    576  N   GLY A 391       9.693  41.494  20.538  1.00 20.79           N  
ATOM    577  CA  GLY A 391       8.332  41.614  20.010  1.00 20.98           C  
ATOM    578  C   GLY A 391       8.217  41.204  18.551  1.00 21.23           C  
ATOM    579  O   GLY A 391       7.267  40.515  18.168  1.00 21.11           O  
ATOM    580  N   ASP A 392       9.189  41.604  17.733  1.00 21.35           N  
ATOM    581  CA  ASP A 392       9.204  41.207  16.315  1.00 21.41           C  
ATOM    582  C   ASP A 392       9.412  39.713  16.114  1.00 21.42           C  
ATOM    583  O   ASP A 392       9.132  39.191  15.037  1.00 21.71           O  
ATOM    584  CB  ASP A 392      10.300  41.942  15.541  1.00 21.57           C  
ATOM    585  CG  ASP A 392      10.004  43.403  15.351  1.00 22.24           C  
ATOM    586  OD1 ASP A 392       8.807  43.785  15.291  1.00 23.02           O  
ATOM    587  OD2 ASP A 392      10.984  44.171  15.242  1.00 24.49           O  
ATOM    588  N   ASP A 393       9.915  39.036  17.139  1.00 21.32           N  
ATOM    589  CA  ASP A 393      10.187  37.608  17.066  1.00 21.21           C  
ATOM    590  C   ASP A 393       9.025  36.714  17.500  1.00 21.04           C  
ATOM    591  O   ASP A 393       9.007  35.537  17.152  1.00 20.98           O  
ATOM    592  CB  ASP A 393      11.431  37.294  17.892  1.00 21.17           C  
ATOM    593  CG  ASP A 393      12.685  37.838  17.266  1.00 21.73           C  
ATOM    594  OD1 ASP A 393      12.628  38.239  16.078  1.00 22.54           O  
ATOM    595  OD2 ASP A 393      13.733  37.837  17.945  1.00 22.33           O  
ATOM    596  N   VAL A 394       8.060  37.262  18.235  1.00 21.05           N  
ATOM    597  CA  VAL A 394       6.917  36.482  18.739  1.00 21.10           C  
ATOM    598  C   VAL A 394       6.181  35.720  17.634  1.00 21.46           C  
ATOM    599  O   VAL A 394       5.784  34.566  17.835  1.00 21.65           O  
ATOM    600  CB  VAL A 394       5.908  37.374  19.531  1.00 21.01           C  
ATOM    601  CG1 VAL A 394       4.625  36.626  19.815  1.00 20.64           C  
ATOM    602  CG2 VAL A 394       6.529  37.851  20.839  1.00 20.72           C  
ATOM    603  N   ARG A 395       6.015  36.346  16.467  1.00 21.21           N  
ATOM    604  CA  ARG A 395       5.350  35.687  15.343  1.00 21.64           C  
ATOM    605  C   ARG A 395       6.077  34.418  14.843  1.00 21.18           C  
ATOM    606  O   ARG A 395       5.479  33.610  14.139  1.00 21.12           O  
ATOM    607  CB  ARG A 395       5.172  36.671  14.174  1.00 21.67           C  
ATOM    608  CG  ARG A 395       6.387  36.727  13.295  1.00 23.09           C  
ATOM    609  CD  ARG A 395       6.622  38.033  12.627  1.00 24.82           C  
ATOM    610  NE  ARG A 395       7.890  37.933  11.914  1.00 28.52           N  
ATOM    611  CZ  ARG A 395       8.049  37.335  10.730  1.00 30.29           C  
ATOM    612  NH1 ARG A 395       7.007  36.822  10.072  1.00 31.76           N  
ATOM    613  NH2 ARG A 395       9.262  37.277  10.183  1.00 30.15           N  
ATOM    614  N   GLN A 396       7.367  34.276  15.160  1.00 21.08           N  
ATOM    615  CA  GLN A 396       8.133  33.073  14.799  1.00 20.92           C  
ATOM    616  C   GLN A 396       7.755  31.838  15.609  1.00 20.79           C  
ATOM    617  O   GLN A 396       8.037  30.723  15.186  1.00 21.05           O  
ATOM    618  CB  GLN A 396       9.642  33.307  14.935  1.00 20.77           C  
ATOM    619  CG  GLN A 396      10.202  34.298  13.914  1.00 21.36           C  
ATOM    620  CD  GLN A 396      11.717  34.321  13.874  1.00 20.51           C  
ATOM    621  OE1 GLN A 396      12.369  33.333  14.170  1.00 20.69           O  
ATOM    622  NE2 GLN A 396      12.281  35.453  13.494  1.00 21.03           N  
ATOM    623  N   ILE A 397       7.134  32.027  16.769  1.00 20.63           N  
ATOM    624  CA  ILE A 397       6.692  30.907  17.582  1.00 20.51           C  
ATOM    625  C   ILE A 397       5.330  30.438  17.048  1.00 20.62           C  
ATOM    626  O   ILE A 397       4.304  30.548  17.715  1.00 19.77           O  
ATOM    627  CB  ILE A 397       6.624  31.275  19.078  1.00 20.50           C  
ATOM    628  CG1 ILE A 397       7.890  32.031  19.517  1.00 20.19           C  
ATOM    629  CG2 ILE A 397       6.409  30.015  19.923  1.00 20.74           C  
ATOM    630  CD1 ILE A 397       9.230  31.363  19.115  1.00 20.28           C  
ATOM    631  N   ALA A 398       5.355  29.927  15.814  1.00 20.88           N  
ATOM    632  CA  ALA A 398       4.179  29.401  15.123  1.00 21.00           C  
ATOM    633  C   ALA A 398       4.639  28.317  14.149  1.00 21.32           C  
ATOM    634  O   ALA A 398       5.798  28.329  13.707  1.00 21.17           O  
ATOM    635  CB  ALA A 398       3.454  30.491  14.381  1.00 20.82           C  
ATOM    636  N   PRO A 399       3.754  27.350  13.848  1.00 21.37           N  
ATOM    637  CA  PRO A 399       4.045  26.334  12.837  1.00 21.51           C  
ATOM    638  C   PRO A 399       4.376  26.923  11.464  1.00 21.38           C  
ATOM    639  O   PRO A 399       3.713  27.855  11.010  1.00 20.94           O  
ATOM    640  CB  PRO A 399       2.734  25.524  12.764  1.00 21.57           C  
ATOM    641  CG  PRO A 399       2.067  25.743  14.091  1.00 21.43           C  
ATOM    642  CD  PRO A 399       2.438  27.134  14.488  1.00 21.78           C  
ATOM    643  N   GLY A 400       5.395  26.372  10.813  1.00 21.65           N  
ATOM    644  CA  GLY A 400       5.738  26.755   9.438  1.00 22.05           C  
ATOM    645  C   GLY A 400       6.562  28.026   9.310  1.00 22.01           C  
ATOM    646  O   GLY A 400       6.836  28.488   8.205  1.00 22.33           O  
ATOM    647  N   GLN A 401       6.975  28.594  10.430  1.00 22.37           N  
ATOM    648  CA  GLN A 401       7.683  29.871  10.403  1.00 22.57           C  
ATOM    649  C   GLN A 401       9.170  29.625  10.268  1.00 22.41           C  
ATOM    650  O   GLN A 401       9.660  28.574  10.648  1.00 22.18           O  
ATOM    651  CB  GLN A 401       7.355  30.707  11.642  1.00 22.67           C  
ATOM    652  CG  GLN A 401       5.874  31.112  11.725  1.00 23.74           C  
ATOM    653  CD  GLN A 401       5.360  31.825  10.467  1.00 25.57           C  
ATOM    654  OE1 GLN A 401       4.541  31.281   9.727  1.00 27.48           O  
ATOM    655  NE2 GLN A 401       5.837  33.044  10.228  1.00 25.99           N  
ATOM    656  N   THR A 402       9.864  30.590   9.673  1.00 22.80           N  
ATOM    657  CA  THR A 402      11.314  30.546   9.508  1.00 22.85           C  
ATOM    658  C   THR A 402      11.902  31.844  10.051  1.00 22.94           C  
ATOM    659  O   THR A 402      11.194  32.836  10.182  1.00 23.84           O  
ATOM    660  CB  THR A 402      11.716  30.348   8.013  1.00 22.91           C  
ATOM    661  OG1 THR A 402      11.315  31.489   7.243  1.00 23.44           O  
ATOM    662  CG2 THR A 402      11.064  29.100   7.435  1.00 22.44           C  
ATOM    663  N   GLY A 403      13.197  31.840  10.353  1.00 22.96           N  
ATOM    664  CA  GLY A 403      13.848  32.962  11.032  1.00 22.72           C  
ATOM    665  C   GLY A 403      14.777  32.441  12.111  1.00 22.57           C  
ATOM    666  O   GLY A 403      14.698  31.291  12.493  1.00 23.57           O  
ATOM    667  N   VAL A 404      15.658  33.281  12.617  1.00 22.48           N  
ATOM    668  CA  VAL A 404      16.713  32.812  13.518  1.00 22.35           C  
ATOM    669  C   VAL A 404      16.190  32.149  14.803  1.00 22.21           C  
ATOM    670  O   VAL A 404      16.836  31.251  15.329  1.00 22.19           O  
ATOM    671  CB  VAL A 404      17.715  33.941  13.864  1.00 22.16           C  
ATOM    672  CG1 VAL A 404      18.419  34.415  12.614  1.00 22.07           C  
ATOM    673  CG2 VAL A 404      17.023  35.095  14.533  1.00 22.79           C  
ATOM    674  N   ILE A 405      15.032  32.587  15.296  1.00 22.08           N  
ATOM    675  CA  ILE A 405      14.395  31.974  16.470  1.00 22.10           C  
ATOM    676  C   ILE A 405      13.738  30.652  16.084  1.00 21.94           C  
ATOM    677  O   ILE A 405      13.947  29.630  16.741  1.00 21.97           O  
ATOM    678  CB  ILE A 405      13.310  32.897  17.108  1.00 22.22           C  
ATOM    679  CG1 ILE A 405      13.909  34.249  17.512  1.00 22.21           C  
ATOM    680  CG2 ILE A 405      12.670  32.228  18.299  1.00 22.74           C  
ATOM    681  CD1 ILE A 405      15.166  34.140  18.326  1.00 21.51           C  
ATOM    682  N   ALA A 406      12.943  30.698  15.014  1.00 21.86           N  
ATOM    683  CA  ALA A 406      12.281  29.528  14.454  1.00 21.55           C  
ATOM    684  C   ALA A 406      13.285  28.472  13.995  1.00 21.20           C  
ATOM    685  O   ALA A 406      13.064  27.283  14.198  1.00 21.42           O  
ATOM    686  CB  ALA A 406      11.356  29.938  13.291  1.00 21.41           C  
ATOM    687  N   ASP A 407      14.383  28.909  13.387  1.00 20.95           N  
ATOM    688  CA  ASP A 407      15.384  27.984  12.842  1.00 21.02           C  
ATOM    689  C   ASP A 407      16.339  27.437  13.886  1.00 20.47           C  
ATOM    690  O   ASP A 407      16.641  26.246  13.881  1.00 20.62           O  
ATOM    691  CB  ASP A 407      16.232  28.659  11.763  1.00 21.28           C  
ATOM    692  CG  ASP A 407      15.448  29.013  10.524  1.00 23.09           C  
ATOM    693  OD1 ASP A 407      14.252  28.637  10.417  1.00 23.60           O  
ATOM    694  OD2 ASP A 407      16.059  29.681   9.649  1.00 26.88           O  
ATOM    695  N   TYR A 408      16.838  28.313  14.754  1.00 19.99           N  
ATOM    696  CA  TYR A 408      18.007  27.988  15.555  1.00 20.04           C  
ATOM    697  C   TYR A 408      17.772  28.008  17.057  1.00 19.54           C  
ATOM    698  O   TYR A 408      18.697  27.687  17.805  1.00 19.17           O  
ATOM    699  CB  TYR A 408      19.180  28.925  15.210  1.00 20.28           C  
ATOM    700  CG  TYR A 408      19.578  28.956  13.746  1.00 19.72           C  
ATOM    701  CD1 TYR A 408      19.927  30.147  13.140  1.00 20.62           C  
ATOM    702  CD2 TYR A 408      19.606  27.800  12.972  1.00 20.56           C  
ATOM    703  CE1 TYR A 408      20.298  30.196  11.787  1.00 20.72           C  
ATOM    704  CE2 TYR A 408      19.974  27.834  11.612  1.00 20.27           C  
ATOM    705  CZ  TYR A 408      20.319  29.043  11.036  1.00 20.74           C  
ATOM    706  OH  TYR A 408      20.696  29.120   9.713  1.00 20.95           O  
ATOM    707  N   ASN A 409      16.558  28.348  17.499  1.00 19.17           N  
ATOM    708  CA  ASN A 409      16.252  28.400  18.944  1.00 19.16           C  
ATOM    709  C   ASN A 409      15.094  27.522  19.414  1.00 18.76           C  
ATOM    710  O   ASN A 409      15.280  26.665  20.268  1.00 19.34           O  
ATOM    711  CB  ASN A 409      15.983  29.840  19.383  1.00 19.05           C  
ATOM    712  CG  ASN A 409      17.227  30.698  19.382  1.00 19.37           C  
ATOM    713  OD1 ASN A 409      17.800  30.967  20.444  1.00 18.63           O  
ATOM    714  ND2 ASN A 409      17.647  31.152  18.195  1.00 15.97           N  
ATOM    715  N   TYR A 410      13.899  27.770  18.886  1.00 18.85           N  
ATOM    716  CA  TYR A 410      12.679  27.058  19.294  1.00 18.66           C  
ATOM    717  C   TYR A 410      11.790  26.827  18.078  1.00 18.60           C  
ATOM    718  O   TYR A 410      11.459  27.773  17.364  1.00 18.66           O  
ATOM    719  CB  TYR A 410      11.896  27.842  20.354  1.00 18.36           C  
ATOM    720  CG  TYR A 410      10.705  27.075  20.928  1.00 18.88           C  
ATOM    721  CD1 TYR A 410      10.853  26.254  22.043  1.00 17.64           C  
ATOM    722  CD2 TYR A 410       9.432  27.173  20.348  1.00 18.83           C  
ATOM    723  CE1 TYR A 410       9.797  25.555  22.554  1.00 17.37           C  
ATOM    724  CE2 TYR A 410       8.363  26.475  20.857  1.00 17.88           C  
ATOM    725  CZ  TYR A 410       8.552  25.668  21.966  1.00 18.49           C  
ATOM    726  OH  TYR A 410       7.486  24.967  22.488  1.00 18.63           O  
ATOM    727  N   LYS A 411      11.399  25.571  17.866  1.00 18.56           N  
ATOM    728  CA  LYS A 411      10.656  25.158  16.671  1.00 18.28           C  
ATOM    729  C   LYS A 411       9.413  24.351  17.045  1.00 17.94           C  
ATOM    730  O   LYS A 411       9.478  23.332  17.738  1.00 16.82           O  
ATOM    731  CB  LYS A 411      11.568  24.335  15.745  1.00 18.46           C  
ATOM    732  CG  LYS A 411      10.959  23.892  14.406  1.00 18.42           C  
ATOM    733  CD  LYS A 411      10.508  25.073  13.577  1.00 19.28           C  
ATOM    734  CE  LYS A 411      10.103  24.690  12.158  1.00 19.96           C  
ATOM    735  NZ  LYS A 411       9.335  25.822  11.527  1.00 19.85           N  
ATOM    736  N   LEU A 412       8.272  24.849  16.586  1.00 18.43           N  
ATOM    737  CA  LEU A 412       7.010  24.133  16.665  1.00 18.21           C  
ATOM    738  C   LEU A 412       6.862  23.264  15.420  1.00 18.64           C  
ATOM    739  O   LEU A 412       7.321  23.658  14.334  1.00 18.04           O  
ATOM    740  CB  LEU A 412       5.855  25.126  16.780  1.00 17.62           C  
ATOM    741  CG  LEU A 412       5.817  25.904  18.103  1.00 16.10           C  
ATOM    742  CD1 LEU A 412       4.646  26.857  18.112  1.00 15.72           C  
ATOM    743  CD2 LEU A 412       5.752  24.956  19.318  1.00 14.02           C  
ATOM    744  N   PRO A 413       6.254  22.065  15.578  1.00 19.24           N  
ATOM    745  CA  PRO A 413       5.943  21.174  14.444  1.00 19.60           C  
ATOM    746  C   PRO A 413       4.853  21.738  13.542  1.00 20.00           C  
ATOM    747  O   PRO A 413       4.003  22.465  14.025  1.00 19.95           O  
ATOM    748  CB  PRO A 413       5.422  19.895  15.115  1.00 19.49           C  
ATOM    749  CG  PRO A 413       5.601  20.066  16.572  1.00 19.35           C  
ATOM    750  CD  PRO A 413       5.845  21.491  16.873  1.00 19.07           C  
ATOM    751  N   ASP A 414       4.852  21.376  12.256  1.00 20.62           N  
ATOM    752  CA  ASP A 414       3.776  21.801  11.340  1.00 20.82           C  
ATOM    753  C   ASP A 414       2.415  21.292  11.817  1.00 20.93           C  
ATOM    754  O   ASP A 414       1.401  21.959  11.617  1.00 21.25           O  
ATOM    755  CB  ASP A 414       4.006  21.291   9.913  1.00 21.52           C  
ATOM    756  CG  ASP A 414       5.294  21.788   9.308  1.00 23.12           C  
ATOM    757  OD1 ASP A 414       5.671  22.945   9.579  1.00 25.19           O  
ATOM    758  OD2 ASP A 414       5.927  21.011   8.555  1.00 25.76           O  
ATOM    759  N   ASP A 415       2.416  20.106  12.436  1.00 20.69           N  
ATOM    760  CA  ASP A 415       1.213  19.461  12.989  1.00 20.34           C  
ATOM    761  C   ASP A 415       0.988  19.776  14.484  1.00 19.75           C  
ATOM    762  O   ASP A 415       0.464  18.940  15.224  1.00 19.94           O  
ATOM    763  CB  ASP A 415       1.261  17.923  12.751  1.00 20.60           C  
ATOM    764  CG  ASP A 415       2.381  17.201  13.548  1.00 22.10           C  
ATOM    765  OD1 ASP A 415       3.491  17.750  13.705  1.00 24.42           O  
ATOM    766  OD2 ASP A 415       2.165  16.050  13.993  1.00 23.87           O  
ATOM    767  N   PHE A 416       1.362  20.981  14.916  1.00 18.86           N  
ATOM    768  CA  PHE A 416       1.273  21.365  16.330  1.00 18.41           C  
ATOM    769  C   PHE A 416      -0.179  21.569  16.753  1.00 17.95           C  
ATOM    770  O   PHE A 416      -0.941  22.224  16.042  1.00 17.46           O  
ATOM    771  CB  PHE A 416       2.076  22.636  16.582  1.00 17.85           C  
ATOM    772  CG  PHE A 416       1.963  23.170  17.981  1.00 18.10           C  
ATOM    773  CD1 PHE A 416       2.359  22.395  19.073  1.00 17.94           C  
ATOM    774  CD2 PHE A 416       1.489  24.461  18.210  1.00 16.82           C  
ATOM    775  CE1 PHE A 416       2.271  22.893  20.372  1.00 18.31           C  
ATOM    776  CE2 PHE A 416       1.401  24.971  19.500  1.00 17.01           C  
ATOM    777  CZ  PHE A 416       1.792  24.191  20.585  1.00 17.59           C  
ATOM    778  N   MET A 417      -0.542  21.010  17.910  1.00 17.90           N  
ATOM    779  CA  MET A 417      -1.935  20.973  18.371  1.00 18.19           C  
ATOM    780  C   MET A 417      -2.121  21.677  19.718  1.00 17.86           C  
ATOM    781  O   MET A 417      -3.135  21.455  20.389  1.00 17.75           O  
ATOM    782  CB  MET A 417      -2.433  19.521  18.513  1.00 18.47           C  
ATOM    783  CG  MET A 417      -2.226  18.597  17.315  1.00 19.58           C  
ATOM    784  SD  MET A 417      -3.499  18.655  16.042  1.00 21.60           S  
ATOM    785  CE  MET A 417      -2.825  19.932  14.997  1.00 22.03           C  
ATOM    786  N   GLY A 418      -1.167  22.517  20.106  1.00 17.42           N  
ATOM    787  CA  GLY A 418      -1.224  23.223  21.394  1.00 17.87           C  
ATOM    788  C   GLY A 418      -1.470  24.727  21.288  1.00 17.80           C  
ATOM    789  O   GLY A 418      -1.943  25.225  20.261  1.00 17.14           O  
ATOM    790  N   CYS A 419      -1.154  25.448  22.360  1.00 18.11           N  
ATOM    791  CA  CYS A 419      -1.352  26.897  22.400  1.00 18.65           C  
ATOM    792  C   CYS A 419      -0.064  27.688  22.605  1.00 18.40           C  
ATOM    793  O   CYS A 419       0.835  27.256  23.313  1.00 18.81           O  
ATOM    794  CB  CYS A 419      -2.367  27.277  23.483  1.00 19.07           C  
ATOM    795  SG  CYS A 419      -3.913  26.422  23.296  1.00 20.74           S  
ATOM    796  N   VAL A 420       0.005  28.847  21.957  1.00 18.37           N  
ATOM    797  CA  VAL A 420       1.123  29.778  22.101  1.00 18.27           C  
ATOM    798  C   VAL A 420       0.568  31.032  22.766  1.00 18.21           C  
ATOM    799  O   VAL A 420      -0.383  31.645  22.276  1.00 17.31           O  
ATOM    800  CB  VAL A 420       1.778  30.137  20.736  1.00 18.21           C  
ATOM    801  CG1 VAL A 420       2.950  31.088  20.929  1.00 18.59           C  
ATOM    802  CG2 VAL A 420       2.242  28.882  20.028  1.00 18.22           C  
ATOM    803  N   LEU A 421       1.155  31.363  23.912  1.00 18.34           N  
ATOM    804  CA  LEU A 421       0.768  32.509  24.709  1.00 18.33           C  
ATOM    805  C   LEU A 421       1.973  33.427  24.841  1.00 18.32           C  
ATOM    806  O   LEU A 421       3.072  32.956  25.121  1.00 18.63           O  
ATOM    807  CB  LEU A 421       0.332  32.053  26.099  1.00 18.37           C  
ATOM    808  CG  LEU A 421      -0.936  31.204  26.216  1.00 18.54           C  
ATOM    809  CD1 LEU A 421      -0.847  29.869  25.504  1.00 19.63           C  
ATOM    810  CD2 LEU A 421      -1.205  30.974  27.668  1.00 18.58           C  
ATOM    811  N   ALA A 422       1.774  34.727  24.642  1.00 18.19           N  
ATOM    812  CA  ALA A 422       2.842  35.716  24.847  1.00 18.12           C  
ATOM    813  C   ALA A 422       2.297  36.981  25.500  1.00 18.03           C  
ATOM    814  O   ALA A 422       1.102  37.285  25.412  1.00 18.09           O  
ATOM    815  CB  ALA A 422       3.535  36.050  23.529  1.00 17.77           C  
ATOM    816  N   TRP A 423       3.171  37.703  26.179  1.00 17.84           N  
ATOM    817  CA  TRP A 423       2.794  38.968  26.787  1.00 17.70           C  
ATOM    818  C   TRP A 423       3.988  39.908  26.909  1.00 17.52           C  
ATOM    819  O   TRP A 423       5.141  39.473  27.002  1.00 17.17           O  
ATOM    820  CB  TRP A 423       2.084  38.764  28.134  1.00 17.90           C  
ATOM    821  CG  TRP A 423       2.897  38.192  29.275  1.00 18.42           C  
ATOM    822  CD1 TRP A 423       3.393  38.878  30.356  1.00 18.62           C  
ATOM    823  CD2 TRP A 423       3.216  36.812  29.504  1.00 18.45           C  
ATOM    824  NE1 TRP A 423       4.033  38.015  31.216  1.00 18.36           N  
ATOM    825  CE2 TRP A 423       3.940  36.743  30.717  1.00 18.47           C  
ATOM    826  CE3 TRP A 423       2.974  35.630  28.798  1.00 18.96           C  
ATOM    827  CZ2 TRP A 423       4.435  35.537  31.225  1.00 18.70           C  
ATOM    828  CZ3 TRP A 423       3.475  34.434  29.302  1.00 18.47           C  
ATOM    829  CH2 TRP A 423       4.191  34.398  30.504  1.00 18.16           C  
ATOM    830  N   ASN A 424       3.692  41.203  26.869  1.00 16.95           N  
ATOM    831  CA  ASN A 424       4.709  42.226  26.906  1.00 17.04           C  
ATOM    832  C   ASN A 424       5.269  42.350  28.322  1.00 17.14           C  
ATOM    833  O   ASN A 424       4.518  42.555  29.275  1.00 17.21           O  
ATOM    834  CB  ASN A 424       4.132  43.555  26.410  1.00 16.22           C  
ATOM    835  CG  ASN A 424       5.170  44.659  26.347  1.00 15.26           C  
ATOM    836  OD1 ASN A 424       5.576  45.193  27.379  1.00 10.96           O  
ATOM    837  ND2 ASN A 424       5.606  45.004  25.135  1.00  8.66           N  
ATOM    838  N   THR A 425       6.593  42.234  28.435  1.00 17.69           N  
ATOM    839  CA  THR A 425       7.295  42.277  29.715  1.00 18.26           C  
ATOM    840  C   THR A 425       8.309  43.427  29.796  1.00 18.87           C  
ATOM    841  O   THR A 425       9.333  43.334  30.469  1.00 18.99           O  
ATOM    842  CB  THR A 425       7.981  40.937  29.982  1.00 18.24           C  
ATOM    843  OG1 THR A 425       8.757  40.566  28.834  1.00 18.18           O  
ATOM    844  CG2 THR A 425       6.930  39.863  30.259  1.00 17.92           C  
ATOM    845  N   ARG A 426       8.002  44.520  29.104  1.00 19.79           N  
ATOM    846  CA  ARG A 426       8.775  45.759  29.178  1.00 20.02           C  
ATOM    847  C   ARG A 426       9.058  46.182  30.619  1.00 20.11           C  
ATOM    848  O   ARG A 426      10.174  46.564  30.955  1.00 20.56           O  
ATOM    849  CB  ARG A 426       8.003  46.878  28.475  1.00 20.09           C  
ATOM    850  CG  ARG A 426       8.787  48.145  28.270  1.00 20.54           C  
ATOM    851  CD  ARG A 426       7.879  49.301  27.883  1.00 21.75           C  
ATOM    852  NE  ARG A 426       8.345  50.540  28.492  1.00 23.66           N  
ATOM    853  CZ  ARG A 426       7.695  51.695  28.455  1.00 25.37           C  
ATOM    854  NH1 ARG A 426       6.528  51.799  27.818  1.00 26.60           N  
ATOM    855  NH2 ARG A 426       8.225  52.756  29.063  1.00 25.94           N  
ATOM    856  N   ASN A 427       8.044  46.114  31.467  1.00 20.14           N  
ATOM    857  CA  ASN A 427       8.178  46.558  32.847  1.00 20.33           C  
ATOM    858  C   ASN A 427       9.122  45.715  33.705  1.00 20.31           C  
ATOM    859  O   ASN A 427       9.731  46.237  34.633  1.00 20.52           O  
ATOM    860  CB  ASN A 427       6.801  46.677  33.496  1.00 20.61           C  
ATOM    861  CG  ASN A 427       5.971  47.802  32.886  1.00 21.70           C  
ATOM    862  OD1 ASN A 427       6.477  48.899  32.636  1.00 23.47           O  
ATOM    863  ND2 ASN A 427       4.693  47.535  32.645  1.00 23.44           N  
ATOM    864  N   ILE A 428       9.278  44.431  33.383  1.00 20.42           N  
ATOM    865  CA  ILE A 428      10.168  43.565  34.159  1.00 20.03           C  
ATOM    866  C   ILE A 428      11.427  43.118  33.404  1.00 19.87           C  
ATOM    867  O   ILE A 428      12.434  42.832  34.037  1.00 19.87           O  
ATOM    868  CB  ILE A 428       9.392  42.361  34.787  1.00 20.12           C  
ATOM    869  CG1 ILE A 428       8.899  41.375  33.721  1.00 20.44           C  
ATOM    870  CG2 ILE A 428       8.205  42.877  35.598  1.00 19.78           C  
ATOM    871  CD1 ILE A 428       8.052  40.249  34.272  1.00 20.16           C  
ATOM    872  N   ASP A 429      11.394  43.089  32.069  1.00 19.83           N  
ATOM    873  CA  ASP A 429      12.521  42.548  31.272  1.00 19.75           C  
ATOM    874  C   ASP A 429      13.374  43.592  30.534  1.00 19.46           C  
ATOM    875  O   ASP A 429      14.358  43.233  29.876  1.00 19.09           O  
ATOM    876  CB  ASP A 429      12.020  41.483  30.275  1.00 19.84           C  
ATOM    877  CG  ASP A 429      11.677  40.162  30.947  1.00 20.04           C  
ATOM    878  OD1 ASP A 429      12.355  39.796  31.930  1.00 20.34           O  
ATOM    879  OD2 ASP A 429      10.723  39.490  30.498  1.00 20.71           O  
ATOM    880  N   ALA A 430      13.002  44.867  30.648  1.00 19.46           N  
ATOM    881  CA  ALA A 430      13.751  45.968  30.042  1.00 19.50           C  
ATOM    882  C   ALA A 430      14.150  46.940  31.126  1.00 19.59           C  
ATOM    883  O   ALA A 430      13.496  47.027  32.164  1.00 19.41           O  
ATOM    884  CB  ALA A 430      12.920  46.676  28.985  1.00 19.15           C  
ATOM    885  N   THR A 431      15.235  47.669  30.889  1.00 19.79           N  
ATOM    886  CA  THR A 431      15.660  48.717  31.815  1.00 19.83           C  
ATOM    887  C   THR A 431      16.111  49.957  31.044  1.00 19.76           C  
ATOM    888  O   THR A 431      16.214  49.934  29.823  1.00 20.09           O  
ATOM    889  CB  THR A 431      16.768  48.200  32.775  1.00 19.66           C  
ATOM    890  OG1 THR A 431      17.973  47.948  32.052  1.00 19.34           O  
ATOM    891  CG2 THR A 431      16.324  46.913  33.460  1.00 19.24           C  
ATOM    892  N   SER A 432      16.363  51.039  31.763  1.00 20.11           N  
ATOM    893  CA  SER A 432      16.813  52.295  31.151  1.00 20.39           C  
ATOM    894  C   SER A 432      18.132  52.141  30.396  1.00 20.40           C  
ATOM    895  O   SER A 432      18.305  52.747  29.344  1.00 20.43           O  
ATOM    896  CB  SER A 432      16.963  53.381  32.219  1.00 20.51           C  
ATOM    897  OG  SER A 432      17.919  52.988  33.184  1.00 21.41           O  
ATOM    898  N   THR A 433      19.042  51.324  30.936  1.00 20.51           N  
ATOM    899  CA  THR A 433      20.380  51.125  30.368  1.00 20.55           C  
ATOM    900  C   THR A 433      20.503  49.858  29.516  1.00 20.60           C  
ATOM    901  O   THR A 433      21.575  49.567  28.988  1.00 19.87           O  
ATOM    902  CB  THR A 433      21.441  51.037  31.473  1.00 20.51           C  
ATOM    903  OG1 THR A 433      21.242  49.835  32.226  1.00 20.94           O  
ATOM    904  CG2 THR A 433      21.365  52.241  32.396  1.00 20.51           C  
ATOM    905  N   GLY A 434      19.405  49.108  29.403  1.00 21.07           N  
ATOM    906  CA  GLY A 434      19.364  47.872  28.633  1.00 21.01           C  
ATOM    907  C   GLY A 434      19.608  46.614  29.448  1.00 21.16           C  
ATOM    908  O   GLY A 434      20.686  46.432  30.007  1.00 20.88           O  
ATOM    909  N   ASN A 435      18.604  45.739  29.503  1.00 21.42           N  
ATOM    910  CA  ASN A 435      18.782  44.392  30.035  1.00 21.25           C  
ATOM    911  C   ASN A 435      19.332  43.474  28.946  1.00 21.23           C  
ATOM    912  O   ASN A 435      18.675  43.232  27.929  1.00 20.51           O  
ATOM    913  CB  ASN A 435      17.467  43.833  30.580  1.00 21.63           C  
ATOM    914  CG  ASN A 435      17.605  42.408  31.113  1.00 21.76           C  
ATOM    915  OD1 ASN A 435      18.707  41.949  31.423  1.00 23.20           O  
ATOM    916  ND2 ASN A 435      16.482  41.711  31.232  1.00 21.33           N  
ATOM    917  N   TYR A 436      20.538  42.960  29.190  1.00 21.24           N  
ATOM    918  CA  TYR A 436      21.262  42.125  28.235  1.00 21.35           C  
ATOM    919  C   TYR A 436      21.374  40.633  28.630  1.00 21.55           C  
ATOM    920  O   TYR A 436      22.015  39.849  27.916  1.00 21.50           O  
ATOM    921  CB  TYR A 436      22.638  42.752  27.985  1.00 20.64           C  
ATOM    922  CG  TYR A 436      22.549  43.890  27.002  1.00 20.26           C  
ATOM    923  CD1 TYR A 436      22.303  45.194  27.429  1.00 20.23           C  
ATOM    924  CD2 TYR A 436      22.685  43.659  25.646  1.00 19.19           C  
ATOM    925  CE1 TYR A 436      22.199  46.229  26.526  1.00 19.34           C  
ATOM    926  CE2 TYR A 436      22.592  44.684  24.736  1.00 19.52           C  
ATOM    927  CZ  TYR A 436      22.345  45.963  25.176  1.00 19.38           C  
ATOM    928  OH  TYR A 436      22.251  46.975  24.261  1.00 19.91           O  
ATOM    929  N   ASN A 437      20.709  40.255  29.731  1.00 21.54           N  
ATOM    930  CA  ASN A 437      20.697  38.878  30.250  1.00 21.77           C  
ATOM    931  C   ASN A 437      20.075  37.803  29.338  1.00 21.70           C  
ATOM    932  O   ASN A 437      20.358  36.611  29.505  1.00 21.92           O  
ATOM    933  CB  ASN A 437      19.976  38.823  31.608  1.00 21.86           C  
ATOM    934  CG  ASN A 437      20.736  39.542  32.713  1.00 22.26           C  
ATOM    935  OD1 ASN A 437      21.933  39.355  32.888  1.00 22.71           O  
ATOM    936  ND2 ASN A 437      20.031  40.364  33.470  1.00 24.87           N  
ATOM    937  N   TYR A 438      19.216  38.206  28.413  1.00 21.55           N  
ATOM    938  CA  TYR A 438      18.537  37.250  27.533  1.00 21.44           C  
ATOM    939  C   TYR A 438      19.274  37.131  26.206  1.00 21.27           C  
ATOM    940  O   TYR A 438      19.781  38.114  25.688  1.00 21.15           O  
ATOM    941  CB  TYR A 438      17.092  37.669  27.272  1.00 21.08           C  
ATOM    942  CG  TYR A 438      16.185  37.599  28.467  1.00 20.66           C  
ATOM    943  CD1 TYR A 438      15.785  38.757  29.130  1.00 19.47           C  
ATOM    944  CD2 TYR A 438      15.689  36.376  28.922  1.00 20.43           C  
ATOM    945  CE1 TYR A 438      14.933  38.698  30.226  1.00 19.81           C  
ATOM    946  CE2 TYR A 438      14.835  36.315  30.025  1.00 19.99           C  
ATOM    947  CZ  TYR A 438      14.457  37.478  30.666  1.00 19.38           C  
ATOM    948  OH  TYR A 438      13.623  37.424  31.759  1.00 19.74           O  
ATOM    949  N   LYS A 439      19.316  35.918  25.669  1.00 21.52           N  
ATOM    950  CA  LYS A 439      20.125  35.596  24.492  1.00 21.81           C  
ATOM    951  C   LYS A 439      19.312  34.748  23.518  1.00 21.87           C  
ATOM    952  O   LYS A 439      18.308  34.139  23.892  1.00 22.22           O  
ATOM    953  CB  LYS A 439      21.392  34.795  24.871  1.00 22.07           C  
ATOM    954  CG  LYS A 439      22.448  35.505  25.758  1.00 22.52           C  
ATOM    955  CD  LYS A 439      23.576  34.526  26.091  1.00 23.07           C  
ATOM    956  CE  LYS A 439      24.854  35.181  26.621  1.00 24.85           C  
ATOM    957  NZ  LYS A 439      25.774  35.748  25.569  1.00 26.66           N  
ATOM    958  N   TYR A 440      19.787  34.723  22.275  1.00 21.57           N  
ATOM    959  CA  TYR A 440      19.336  33.810  21.247  1.00 20.90           C  
ATOM    960  C   TYR A 440      20.560  33.361  20.438  1.00 20.40           C  
ATOM    961  O   TYR A 440      21.605  33.984  20.522  1.00 20.45           O  
ATOM    962  CB  TYR A 440      18.303  34.495  20.348  1.00 20.84           C  
ATOM    963  CG  TYR A 440      18.818  35.698  19.576  1.00 20.58           C  
ATOM    964  CD1 TYR A 440      19.034  35.619  18.207  1.00 20.84           C  
ATOM    965  CD2 TYR A 440      19.077  36.910  20.215  1.00 20.12           C  
ATOM    966  CE1 TYR A 440      19.484  36.688  17.499  1.00 21.63           C  
ATOM    967  CE2 TYR A 440      19.536  37.989  19.524  1.00 20.55           C  
ATOM    968  CZ  TYR A 440      19.732  37.878  18.150  1.00 22.35           C  
ATOM    969  OH  TYR A 440      20.191  38.937  17.422  1.00 21.22           O  
ATOM    970  N   ARG A 441      20.420  32.265  19.693  1.00 20.01           N  
ATOM    971  CA  ARG A 441      21.418  31.782  18.723  1.00 19.66           C  
ATOM    972  C   ARG A 441      21.067  32.287  17.326  1.00 19.23           C  
ATOM    973  O   ARG A 441      19.899  32.311  16.968  1.00 18.42           O  
ATOM    974  CB  ARG A 441      21.423  30.253  18.705  1.00 19.60           C  
ATOM    975  CG  ARG A 441      22.438  29.602  17.756  1.00 19.87           C  
ATOM    976  CD  ARG A 441      22.362  28.079  17.786  1.00 19.50           C  
ATOM    977  NE  ARG A 441      22.322  27.601  19.167  1.00 20.28           N  
ATOM    978  CZ  ARG A 441      23.363  27.553  19.995  1.00 18.34           C  
ATOM    979  NH1 ARG A 441      24.578  27.898  19.599  1.00 18.03           N  
ATOM    980  NH2 ARG A 441      23.173  27.144  21.237  1.00 18.95           N  
ATOM    981  N   TYR A 442      22.076  32.708  16.557  1.00 19.11           N  
ATOM    982  CA  TYR A 442      21.867  33.244  15.198  1.00 18.88           C  
ATOM    983  C   TYR A 442      22.561  32.419  14.141  1.00 18.63           C  
ATOM    984  O   TYR A 442      22.247  32.552  12.967  1.00 18.23           O  
ATOM    985  CB  TYR A 442      22.291  34.729  15.081  1.00 19.03           C  
ATOM    986  CG  TYR A 442      23.796  34.985  15.108  1.00 19.38           C  
ATOM    987  CD1 TYR A 442      24.507  35.273  13.940  1.00 17.91           C  
ATOM    988  CD2 TYR A 442      24.505  34.930  16.305  1.00 18.95           C  
ATOM    989  CE1 TYR A 442      25.890  35.504  13.978  1.00 18.15           C  
ATOM    990  CE2 TYR A 442      25.860  35.156  16.351  1.00 18.84           C  
ATOM    991  CZ  TYR A 442      26.554  35.440  15.189  1.00 18.91           C  
ATOM    992  OH  TYR A 442      27.909  35.649  15.279  1.00 19.40           O  
ATOM    993  N   LEU A 443      23.493  31.557  14.554  1.00 19.17           N  
ATOM    994  CA  LEU A 443      24.195  30.654  13.630  1.00 19.25           C  
ATOM    995  C   LEU A 443      24.084  29.210  14.105  1.00 19.15           C  
ATOM    996  O   LEU A 443      24.244  28.937  15.295  1.00 18.95           O  
ATOM    997  CB  LEU A 443      25.681  31.023  13.531  1.00 19.07           C  
ATOM    998  CG  LEU A 443      26.069  32.308  12.806  1.00 19.08           C  
ATOM    999  CD1 LEU A 443      27.543  32.584  13.085  1.00 17.83           C  
ATOM   1000  CD2 LEU A 443      25.766  32.272  11.289  1.00 17.35           C  
ATOM   1001  N   ARG A 444      23.839  28.299  13.165  1.00 19.11           N  
ATOM   1002  CA  ARG A 444      23.844  26.863  13.444  1.00 19.41           C  
ATOM   1003  C   ARG A 444      24.012  26.085  12.153  1.00 19.77           C  
ATOM   1004  O   ARG A 444      23.634  26.570  11.081  1.00 19.86           O  
ATOM   1005  CB  ARG A 444      22.551  26.438  14.129  1.00 19.37           C  
ATOM   1006  CG  ARG A 444      22.646  25.122  14.878  1.00 19.12           C  
ATOM   1007  CD  ARG A 444      21.358  24.858  15.644  1.00 19.79           C  
ATOM   1008  NE  ARG A 444      21.367  23.574  16.345  1.00 19.60           N  
ATOM   1009  CZ  ARG A 444      21.148  22.397  15.768  1.00 19.88           C  
ATOM   1010  NH1 ARG A 444      20.887  22.307  14.467  1.00 20.35           N  
ATOM   1011  NH2 ARG A 444      21.184  21.296  16.505  1.00 20.68           N  
ATOM   1012  N   HIS A 445      24.607  24.895  12.248  1.00 19.98           N  
ATOM   1013  CA  HIS A 445      24.713  24.001  11.096  1.00 20.24           C  
ATOM   1014  C   HIS A 445      23.456  23.162  11.022  1.00 20.39           C  
ATOM   1015  O   HIS A 445      23.366  22.090  11.629  1.00 20.31           O  
ATOM   1016  CB  HIS A 445      25.963  23.118  11.169  1.00 20.48           C  
ATOM   1017  CG  HIS A 445      27.209  23.826  10.749  1.00 21.06           C  
ATOM   1018  ND1 HIS A 445      27.420  24.243   9.451  1.00 21.97           N  
ATOM   1019  CD2 HIS A 445      28.296  24.218  11.454  1.00 21.44           C  
ATOM   1020  CE1 HIS A 445      28.588  24.853   9.374  1.00 21.81           C  
ATOM   1021  NE2 HIS A 445      29.143  24.846  10.573  1.00 22.63           N  
ATOM   1022  N   GLY A 446      22.477  23.683  10.290  1.00 20.48           N  
ATOM   1023  CA  GLY A 446      21.189  23.032  10.138  1.00 20.31           C  
ATOM   1024  C   GLY A 446      20.157  23.638  11.057  1.00 20.21           C  
ATOM   1025  O   GLY A 446      20.476  24.198  12.112  1.00 20.17           O  
ATOM   1026  N   LYS A 447      18.904  23.515  10.646  1.00 20.30           N  
ATOM   1027  CA  LYS A 447      17.781  23.993  11.435  1.00 20.20           C  
ATOM   1028  C   LYS A 447      17.424  22.972  12.509  1.00 19.89           C  
ATOM   1029  O   LYS A 447      17.659  21.765  12.338  1.00 20.01           O  
ATOM   1030  CB  LYS A 447      16.586  24.245  10.529  1.00 20.41           C  
ATOM   1031  CG  LYS A 447      16.849  25.262   9.411  1.00 21.12           C  
ATOM   1032  CD  LYS A 447      15.620  25.403   8.532  1.00 21.16           C  
ATOM   1033  CE  LYS A 447      15.865  26.330   7.351  1.00 21.70           C  
ATOM   1034  NZ  LYS A 447      14.605  26.465   6.561  1.00 22.52           N  
ATOM   1035  N   LEU A 448      16.872  23.457  13.621  1.00 19.38           N  
ATOM   1036  CA  LEU A 448      16.406  22.568  14.681  1.00 19.05           C  
ATOM   1037  C   LEU A 448      15.187  21.768  14.206  1.00 18.95           C  
ATOM   1038  O   LEU A 448      14.383  22.250  13.390  1.00 18.99           O  
ATOM   1039  CB  LEU A 448      16.013  23.344  15.943  1.00 19.00           C  
ATOM   1040  CG  LEU A 448      17.023  24.180  16.721  1.00 18.96           C  
ATOM   1041  CD1 LEU A 448      16.345  24.726  17.973  1.00 19.72           C  
ATOM   1042  CD2 LEU A 448      18.255  23.406  17.094  1.00 18.53           C  
ATOM   1043  N   ARG A 449      15.057  20.549  14.723  1.00 18.39           N  
ATOM   1044  CA  ARG A 449      13.813  19.801  14.614  0.50 17.83           C  
ATOM   1045  C   ARG A 449      12.844  20.388  15.642  1.00 17.90           C  
ATOM   1046  O   ARG A 449      13.285  21.030  16.599  1.00 17.97           O  
ATOM   1047  CB  ARG A 449      14.049  18.319  14.902  0.50 17.66           C  
ATOM   1048  CG  ARG A 449      14.981  17.633  13.908  0.50 17.04           C  
ATOM   1049  CD  ARG A 449      15.121  16.144  14.205  0.50 16.45           C  
ATOM   1050  NE  ARG A 449      15.596  15.910  15.566  0.50 14.76           N  
ATOM   1051  CZ  ARG A 449      16.869  15.943  15.948  0.50 14.27           C  
ATOM   1052  NH1 ARG A 449      17.841  16.182  15.074  0.50 14.54           N  
ATOM   1053  NH2 ARG A 449      17.178  15.730  17.219  0.50 14.24           N  
ATOM   1054  N   PRO A 450      11.522  20.186  15.448  1.00 17.45           N  
ATOM   1055  CA  PRO A 450      10.567  20.615  16.452  1.00 17.36           C  
ATOM   1056  C   PRO A 450      10.910  20.130  17.858  1.00 17.31           C  
ATOM   1057  O   PRO A 450      11.180  18.951  18.057  1.00 17.95           O  
ATOM   1058  CB  PRO A 450       9.264  19.985  15.974  1.00 17.35           C  
ATOM   1059  CG  PRO A 450       9.415  19.947  14.507  1.00 17.38           C  
ATOM   1060  CD  PRO A 450      10.848  19.586  14.287  1.00 17.17           C  
ATOM   1061  N   PHE A 451      10.922  21.062  18.801  1.00 17.20           N  
ATOM   1062  CA  PHE A 451      11.145  20.819  20.220  1.00 17.38           C  
ATOM   1063  C   PHE A 451      12.587  20.405  20.560  1.00 17.72           C  
ATOM   1064  O   PHE A 451      12.886  20.033  21.700  1.00 17.05           O  
ATOM   1065  CB  PHE A 451      10.101  19.846  20.786  1.00 16.99           C  
ATOM   1066  CG  PHE A 451       8.668  20.317  20.609  1.00 16.53           C  
ATOM   1067  CD1 PHE A 451       7.730  19.519  19.961  1.00 16.07           C  
ATOM   1068  CD2 PHE A 451       8.269  21.574  21.070  1.00 15.94           C  
ATOM   1069  CE1 PHE A 451       6.406  19.956  19.798  1.00 16.36           C  
ATOM   1070  CE2 PHE A 451       6.956  22.018  20.906  1.00 15.12           C  
ATOM   1071  CZ  PHE A 451       6.025  21.211  20.276  1.00 15.53           C  
ATOM   1072  N   GLU A 452      13.478  20.516  19.572  1.00 18.08           N  
ATOM   1073  CA  GLU A 452      14.897  20.318  19.782  1.00 18.44           C  
ATOM   1074  C   GLU A 452      15.465  21.565  20.460  1.00 18.67           C  
ATOM   1075  O   GLU A 452      14.936  22.663  20.331  1.00 19.14           O  
ATOM   1076  CB  GLU A 452      15.608  20.047  18.449  1.00 18.39           C  
ATOM   1077  CG  GLU A 452      17.076  19.635  18.581  1.00 18.66           C  
ATOM   1078  CD  GLU A 452      17.766  19.406  17.242  1.00 19.29           C  
ATOM   1079  OE1 GLU A 452      17.147  19.628  16.178  1.00 19.95           O  
ATOM   1080  OE2 GLU A 452      18.950  19.008  17.257  1.00 22.69           O  
ATOM   1081  N   ARG A 453      16.551  21.376  21.186  1.00 19.50           N  
ATOM   1082  CA  ARG A 453      17.145  22.413  22.008  1.00 19.85           C  
ATOM   1083  C   ARG A 453      18.659  22.302  21.877  1.00 20.16           C  
ATOM   1084  O   ARG A 453      19.224  21.207  21.930  1.00 20.25           O  
ATOM   1085  CB  ARG A 453      16.718  22.210  23.461  1.00 19.68           C  
ATOM   1086  CG  ARG A 453      17.070  23.333  24.419  1.00 19.83           C  
ATOM   1087  CD  ARG A 453      17.409  22.740  25.752  1.00 21.86           C  
ATOM   1088  NE  ARG A 453      17.334  23.685  26.857  1.00 23.93           N  
ATOM   1089  CZ  ARG A 453      17.831  23.442  28.068  1.00 25.60           C  
ATOM   1090  NH1 ARG A 453      18.453  22.290  28.319  1.00 26.64           N  
ATOM   1091  NH2 ARG A 453      17.718  24.348  29.034  1.00 25.95           N  
ATOM   1092  N   ASP A 454      19.309  23.440  21.690  1.00 20.48           N  
ATOM   1093  CA  ASP A 454      20.758  23.503  21.570  1.00 20.37           C  
ATOM   1094  C   ASP A 454      21.246  24.555  22.567  1.00 20.37           C  
ATOM   1095  O   ASP A 454      20.970  25.740  22.402  1.00 20.77           O  
ATOM   1096  CB  ASP A 454      21.119  23.880  20.124  1.00 20.29           C  
ATOM   1097  CG  ASP A 454      22.602  23.752  19.823  1.00 20.72           C  
ATOM   1098  OD1 ASP A 454      22.964  23.924  18.635  1.00 19.78           O  
ATOM   1099  OD2 ASP A 454      23.407  23.503  20.757  1.00 21.23           O  
ATOM   1100  N   ILE A 455      21.934  24.125  23.618  1.00 20.29           N  
ATOM   1101  CA  ILE A 455      22.503  25.064  24.596  1.00 20.18           C  
ATOM   1102  C   ILE A 455      24.049  25.086  24.532  1.00 20.27           C  
ATOM   1103  O   ILE A 455      24.725  25.407  25.519  1.00 20.43           O  
ATOM   1104  CB  ILE A 455      21.984  24.762  26.032  1.00 20.13           C  
ATOM   1105  CG1 ILE A 455      22.447  23.386  26.517  1.00 20.14           C  
ATOM   1106  CG2 ILE A 455      20.463  24.837  26.057  1.00 20.36           C  
ATOM   1107  CD1 ILE A 455      22.420  23.215  28.032  1.00 19.80           C  
ATOM   1108  N   SER A 456      24.587  24.760  23.356  1.00 20.07           N  
ATOM   1109  CA  SER A 456      26.020  24.749  23.115  1.00 20.06           C  
ATOM   1110  C   SER A 456      26.521  26.147  22.775  1.00 20.26           C  
ATOM   1111  O   SER A 456      25.766  26.990  22.299  1.00 20.65           O  
ATOM   1112  CB  SER A 456      26.370  23.782  21.983  1.00 20.00           C  
ATOM   1113  OG  SER A 456      25.917  24.261  20.732  1.00 19.85           O  
ATOM   1114  N   ASN A 457      27.796  26.382  23.050  1.00 20.10           N  
ATOM   1115  CA  ASN A 457      28.452  27.638  22.746  1.00 20.27           C  
ATOM   1116  C   ASN A 457      29.834  27.338  22.159  1.00 20.24           C  
ATOM   1117  O   ASN A 457      30.848  27.400  22.841  1.00 19.91           O  
ATOM   1118  CB  ASN A 457      28.563  28.499  24.005  1.00 20.32           C  
ATOM   1119  CG  ASN A 457      28.908  29.929  23.699  1.00 19.99           C  
ATOM   1120  OD1 ASN A 457      28.728  30.397  22.573  1.00 19.80           O  
ATOM   1121  ND2 ASN A 457      29.400  30.644  24.705  1.00 19.70           N  
ATOM   1122  N   VAL A 458      29.824  26.989  20.878  1.00 20.51           N  
ATOM   1123  CA  VAL A 458      30.983  26.502  20.148  1.00 20.46           C  
ATOM   1124  C   VAL A 458      31.155  27.457  18.966  1.00 20.59           C  
ATOM   1125  O   VAL A 458      30.169  27.841  18.336  1.00 20.53           O  
ATOM   1126  CB  VAL A 458      30.729  25.049  19.651  1.00 20.39           C  
ATOM   1127  CG1 VAL A 458      31.838  24.559  18.741  1.00 20.85           C  
ATOM   1128  CG2 VAL A 458      30.547  24.100  20.827  1.00 20.05           C  
ATOM   1129  N   PRO A 459      32.393  27.876  18.672  1.00 20.69           N  
ATOM   1130  CA  PRO A 459      32.558  28.794  17.544  1.00 20.61           C  
ATOM   1131  C   PRO A 459      32.088  28.205  16.212  1.00 20.63           C  
ATOM   1132  O   PRO A 459      32.321  27.036  15.929  1.00 20.72           O  
ATOM   1133  CB  PRO A 459      34.058  29.059  17.514  1.00 20.66           C  
ATOM   1134  CG  PRO A 459      34.536  28.720  18.875  1.00 21.05           C  
ATOM   1135  CD  PRO A 459      33.673  27.588  19.334  1.00 20.71           C  
ATOM   1136  N   PHE A 460      31.416  29.032  15.420  1.00 20.44           N  
ATOM   1137  CA  PHE A 460      30.808  28.611  14.176  1.00 20.32           C  
ATOM   1138  C   PHE A 460      31.637  29.123  13.017  1.00 20.27           C  
ATOM   1139  O   PHE A 460      32.108  30.257  13.036  1.00 20.38           O  
ATOM   1140  CB  PHE A 460      29.390  29.188  14.084  1.00 19.85           C  
ATOM   1141  CG  PHE A 460      28.692  28.877  12.796  1.00 19.67           C  
ATOM   1142  CD1 PHE A 460      27.796  27.834  12.720  1.00 18.81           C  
ATOM   1143  CD2 PHE A 460      28.941  29.628  11.650  1.00 19.59           C  
ATOM   1144  CE1 PHE A 460      27.153  27.542  11.523  1.00 19.63           C  
ATOM   1145  CE2 PHE A 460      28.299  29.337  10.450  1.00 19.54           C  
ATOM   1146  CZ  PHE A 460      27.404  28.296  10.390  1.00 19.12           C  
ATOM   1147  N   SER A 461      31.801  28.287  12.004  1.00 20.40           N  
ATOM   1148  CA  SER A 461      32.363  28.717  10.736  1.00 20.89           C  
ATOM   1149  C   SER A 461      31.623  28.026   9.587  1.00 21.01           C  
ATOM   1150  O   SER A 461      31.337  26.841   9.681  1.00 20.94           O  
ATOM   1151  CB  SER A 461      33.837  28.369  10.695  1.00 20.83           C  
ATOM   1152  OG  SER A 461      34.004  27.021  11.063  1.00 21.84           O  
ATOM   1153  N   PRO A 462      31.306  28.768   8.506  1.00 21.51           N  
ATOM   1154  CA  PRO A 462      30.569  28.254   7.348  1.00 21.65           C  
ATOM   1155  C   PRO A 462      31.008  26.891   6.857  1.00 21.76           C  
ATOM   1156  O   PRO A 462      30.162  26.044   6.566  1.00 21.69           O  
ATOM   1157  CB  PRO A 462      30.851  29.303   6.270  1.00 21.75           C  
ATOM   1158  CG  PRO A 462      30.960  30.561   7.030  1.00 21.88           C  
ATOM   1159  CD  PRO A 462      31.620  30.201   8.339  1.00 21.53           C  
ATOM   1160  N   ASP A 463      32.320  26.693   6.762  1.00 22.19           N  
ATOM   1161  CA  ASP A 463      32.890  25.438   6.257  1.00 22.18           C  
ATOM   1162  C   ASP A 463      33.112  24.391   7.359  1.00 22.26           C  
ATOM   1163  O   ASP A 463      33.592  23.285   7.079  1.00 21.95           O  
ATOM   1164  CB  ASP A 463      34.184  25.705   5.477  1.00 22.33           C  
ATOM   1165  CG  ASP A 463      35.317  26.214   6.353  1.00 23.22           C  
ATOM   1166  OD1 ASP A 463      35.053  26.698   7.475  1.00 24.67           O  
ATOM   1167  OD2 ASP A 463      36.484  26.135   5.907  1.00 24.30           O  
ATOM   1168  N   GLY A 464      32.766  24.745   8.600  1.00 22.18           N  
ATOM   1169  CA  GLY A 464      32.756  23.802   9.717  1.00 22.48           C  
ATOM   1170  C   GLY A 464      34.117  23.369  10.240  1.00 22.68           C  
ATOM   1171  O   GLY A 464      34.213  22.406  11.012  1.00 22.57           O  
ATOM   1172  N   LYS A 465      35.168  24.070   9.822  1.00 22.80           N  
ATOM   1173  CA  LYS A 465      36.517  23.808  10.309  1.00 22.87           C  
ATOM   1174  C   LYS A 465      36.708  24.559  11.632  1.00 22.79           C  
ATOM   1175  O   LYS A 465      36.170  25.658  11.801  1.00 22.46           O  
ATOM   1176  CB  LYS A 465      37.560  24.229   9.264  1.00 22.86           C  
ATOM   1177  CG  LYS A 465      37.417  23.490   7.923  1.00 23.33           C  
ATOM   1178  CD  LYS A 465      38.738  23.364   7.154  1.00 23.57           C  
ATOM   1179  CE  LYS A 465      39.247  24.715   6.635  1.00 24.44           C  
ATOM   1180  NZ  LYS A 465      40.696  24.677   6.264  1.00 24.14           N  
ATOM   1181  N   PRO A 466      37.437  23.956  12.594  1.00 22.86           N  
ATOM   1182  CA  PRO A 466      37.610  24.630  13.886  1.00 22.85           C  
ATOM   1183  C   PRO A 466      38.395  25.945  13.787  1.00 22.81           C  
ATOM   1184  O   PRO A 466      39.273  26.094  12.934  1.00 23.03           O  
ATOM   1185  CB  PRO A 466      38.390  23.606  14.727  1.00 22.87           C  
ATOM   1186  CG  PRO A 466      38.219  22.302  14.030  1.00 22.96           C  
ATOM   1187  CD  PRO A 466      38.118  22.648  12.575  1.00 23.04           C  
ATOM   1188  N   CYS A 467      38.068  26.880  14.667  1.00 22.45           N  
ATOM   1189  CA  CYS A 467      38.663  28.202  14.643  1.00 22.20           C  
ATOM   1190  C   CYS A 467      38.381  28.938  15.962  1.00 21.77           C  
ATOM   1191  O   CYS A 467      37.457  28.577  16.699  1.00 21.53           O  
ATOM   1192  CB  CYS A 467      38.086  28.989  13.467  1.00 22.50           C  
ATOM   1193  SG  CYS A 467      36.267  29.136  13.534  1.00 22.96           S  
ATOM   1194  N   THR A 468      39.179  29.965  16.251  1.00 21.14           N  
ATOM   1195  CA  THR A 468      38.963  30.811  17.430  1.00 20.95           C  
ATOM   1196  C   THR A 468      38.665  32.255  16.999  1.00 20.61           C  
ATOM   1197  O   THR A 468      39.471  32.872  16.300  1.00 20.15           O  
ATOM   1198  CB  THR A 468      40.184  30.775  18.371  1.00 20.78           C  
ATOM   1199  OG1 THR A 468      40.482  29.412  18.695  1.00 21.28           O  
ATOM   1200  CG2 THR A 468      39.914  31.547  19.659  1.00 20.42           C  
ATOM   1201  N   PRO A 469      37.477  32.779  17.358  1.00 20.39           N  
ATOM   1202  CA  PRO A 469      37.253  34.218  17.165  1.00 20.29           C  
ATOM   1203  C   PRO A 469      38.217  35.109  17.992  1.00 19.75           C  
ATOM   1204  O   PRO A 469      38.650  34.724  19.070  1.00 20.18           O  
ATOM   1205  CB  PRO A 469      35.792  34.420  17.604  1.00 20.03           C  
ATOM   1206  CG  PRO A 469      35.166  33.065  17.535  1.00 20.46           C  
ATOM   1207  CD  PRO A 469      36.273  32.100  17.876  1.00 20.78           C  
ATOM   1208  N   PRO A 470      38.558  36.295  17.485  1.00 19.14           N  
ATOM   1209  CA  PRO A 470      38.099  36.830  16.223  1.00 18.85           C  
ATOM   1210  C   PRO A 470      38.950  36.304  15.063  1.00 18.57           C  
ATOM   1211  O   PRO A 470      40.177  36.202  15.179  1.00 18.56           O  
ATOM   1212  CB  PRO A 470      38.246  38.341  16.418  1.00 18.88           C  
ATOM   1213  CG  PRO A 470      39.388  38.498  17.346  1.00 19.09           C  
ATOM   1214  CD  PRO A 470      39.473  37.221  18.170  1.00 19.42           C  
ATOM   1215  N   ALA A 471      38.290  35.935  13.971  1.00 18.31           N  
ATOM   1216  CA  ALA A 471      38.979  35.455  12.774  1.00 18.03           C  
ATOM   1217  C   ALA A 471      38.044  35.468  11.566  1.00 17.73           C  
ATOM   1218  O   ALA A 471      36.828  35.383  11.717  1.00 17.47           O  
ATOM   1219  CB  ALA A 471      39.528  34.060  13.006  1.00 17.87           C  
ATOM   1220  N   LEU A 472      38.622  35.581  10.373  1.00 17.80           N  
ATOM   1221  CA  LEU A 472      37.864  35.524   9.125  1.00 18.04           C  
ATOM   1222  C   LEU A 472      36.922  34.320   9.147  1.00 18.41           C  
ATOM   1223  O   LEU A 472      37.356  33.204   9.420  1.00 18.84           O  
ATOM   1224  CB  LEU A 472      38.818  35.429   7.925  1.00 17.71           C  
ATOM   1225  CG  LEU A 472      38.184  35.409   6.531  1.00 17.79           C  
ATOM   1226  CD1 LEU A 472      37.482  36.726   6.256  1.00 18.13           C  
ATOM   1227  CD2 LEU A 472      39.210  35.109   5.443  1.00 17.82           C  
ATOM   1228  N   ASN A 473      35.633  34.554   8.886  1.00 18.75           N  
ATOM   1229  CA  ASN A 473      34.631  33.477   8.802  1.00 18.97           C  
ATOM   1230  C   ASN A 473      34.531  32.587  10.047  1.00 19.14           C  
ATOM   1231  O   ASN A 473      34.248  31.406   9.931  1.00 19.56           O  
ATOM   1232  CB  ASN A 473      34.899  32.585   7.580  1.00 19.01           C  
ATOM   1233  CG  ASN A 473      34.999  33.370   6.277  1.00 19.53           C  
ATOM   1234  OD1 ASN A 473      34.340  34.399   6.095  1.00 20.74           O  
ATOM   1235  ND2 ASN A 473      35.817  32.874   5.360  1.00 17.72           N  
ATOM   1236  N   CYS A 474      34.781  33.153  11.225  1.00 19.74           N  
ATOM   1237  CA  CYS A 474      34.679  32.429  12.488  1.00 19.47           C  
ATOM   1238  C   CYS A 474      33.861  33.287  13.408  1.00 19.35           C  
ATOM   1239  O   CYS A 474      34.161  34.452  13.576  1.00 20.17           O  
ATOM   1240  CB  CYS A 474      36.049  32.165  13.121  1.00 19.96           C  
ATOM   1241  SG  CYS A 474      35.992  30.928  14.479  1.00 21.85           S  
ATOM   1242  N   TYR A 475      32.822  32.708  14.002  1.00 19.33           N  
ATOM   1243  CA  TYR A 475      31.816  33.463  14.737  1.00 18.83           C  
ATOM   1244  C   TYR A 475      31.429  32.751  16.027  1.00 18.49           C  
ATOM   1245  O   TYR A 475      31.389  31.518  16.074  1.00 18.42           O  
ATOM   1246  CB  TYR A 475      30.554  33.608  13.880  1.00 18.97           C  
ATOM   1247  CG  TYR A 475      30.792  34.031  12.451  1.00 18.70           C  
ATOM   1248  CD1 TYR A 475      30.490  33.186  11.403  1.00 19.02           C  
ATOM   1249  CD2 TYR A 475      31.311  35.277  12.149  1.00 19.49           C  
ATOM   1250  CE1 TYR A 475      30.701  33.565  10.094  1.00 19.19           C  
ATOM   1251  CE2 TYR A 475      31.534  35.665  10.830  1.00 19.62           C  
ATOM   1252  CZ  TYR A 475      31.221  34.802   9.811  1.00 18.90           C  
ATOM   1253  OH  TYR A 475      31.430  35.168   8.505  1.00 18.29           O  
ATOM   1254  N   TRP A 476      31.139  33.527  17.064  1.00 17.80           N  
ATOM   1255  CA  TRP A 476      30.440  33.002  18.223  1.00 17.84           C  
ATOM   1256  C   TRP A 476      28.961  33.029  17.893  1.00 17.60           C  
ATOM   1257  O   TRP A 476      28.465  34.040  17.383  1.00 17.31           O  
ATOM   1258  CB  TRP A 476      30.725  33.818  19.480  1.00 17.55           C  
ATOM   1259  CG  TRP A 476      32.088  33.582  20.034  1.00 17.92           C  
ATOM   1260  CD1 TRP A 476      33.132  34.457  20.021  1.00 17.36           C  
ATOM   1261  CD2 TRP A 476      32.573  32.385  20.673  1.00 17.48           C  
ATOM   1262  NE1 TRP A 476      34.229  33.889  20.613  1.00 17.34           N  
ATOM   1263  CE2 TRP A 476      33.922  32.620  21.021  1.00 17.05           C  
ATOM   1264  CE3 TRP A 476      31.996  31.143  20.988  1.00 17.00           C  
ATOM   1265  CZ2 TRP A 476      34.710  31.662  21.671  1.00 17.44           C  
ATOM   1266  CZ3 TRP A 476      32.771  30.186  21.628  1.00 17.34           C  
ATOM   1267  CH2 TRP A 476      34.120  30.449  21.965  1.00 18.36           C  
ATOM   1268  N   PRO A 477      28.248  31.918  18.164  1.00 17.69           N  
ATOM   1269  CA  PRO A 477      26.878  31.746  17.664  1.00 17.80           C  
ATOM   1270  C   PRO A 477      25.762  32.407  18.508  1.00 17.93           C  
ATOM   1271  O   PRO A 477      24.619  32.396  18.101  1.00 18.38           O  
ATOM   1272  CB  PRO A 477      26.710  30.229  17.691  1.00 17.33           C  
ATOM   1273  CG  PRO A 477      27.491  29.822  18.876  1.00 17.28           C  
ATOM   1274  CD  PRO A 477      28.679  30.744  18.949  1.00 17.30           C  
ATOM   1275  N   LEU A 478      26.083  32.951  19.673  1.00 18.13           N  
ATOM   1276  CA  LEU A 478      25.061  33.544  20.531  1.00 18.36           C  
ATOM   1277  C   LEU A 478      25.131  35.075  20.506  1.00 18.45           C  
ATOM   1278  O   LEU A 478      26.216  35.646  20.510  1.00 19.00           O  
ATOM   1279  CB  LEU A 478      25.198  33.002  21.966  1.00 18.05           C  
ATOM   1280  CG  LEU A 478      24.987  31.493  22.108  1.00 16.40           C  
ATOM   1281  CD1 LEU A 478      25.039  31.074  23.552  1.00 14.99           C  
ATOM   1282  CD2 LEU A 478      23.678  31.091  21.475  1.00 15.85           C  
ATOM   1283  N   ASN A 479      23.966  35.717  20.441  1.00 18.81           N  
ATOM   1284  CA  ASN A 479      23.829  37.179  20.603  1.00 18.90           C  
ATOM   1285  C   ASN A 479      23.002  37.465  21.843  1.00 19.13           C  
ATOM   1286  O   ASN A 479      22.358  36.560  22.385  1.00 19.35           O  
ATOM   1287  CB  ASN A 479      23.097  37.820  19.418  1.00 18.53           C  
ATOM   1288  CG  ASN A 479      23.906  37.844  18.141  1.00 18.52           C  
ATOM   1289  OD1 ASN A 479      25.125  37.684  18.146  1.00 19.27           O  
ATOM   1290  ND2 ASN A 479      23.214  38.074  17.021  1.00 18.07           N  
ATOM   1291  N   ASP A 480      22.998  38.729  22.268  1.00 19.60           N  
ATOM   1292  CA  ASP A 480      22.088  39.208  23.312  1.00 19.46           C  
ATOM   1293  C   ASP A 480      20.920  39.950  22.706  1.00 19.55           C  
ATOM   1294  O   ASP A 480      21.084  40.724  21.762  1.00 18.81           O  
ATOM   1295  CB  ASP A 480      22.774  40.214  24.229  1.00 19.43           C  
ATOM   1296  CG  ASP A 480      23.924  39.633  24.978  1.00 20.83           C  
ATOM   1297  OD1 ASP A 480      24.666  40.428  25.583  1.00 23.06           O  
ATOM   1298  OD2 ASP A 480      24.100  38.397  24.962  1.00 24.12           O  
ATOM   1299  N   TYR A 481      19.740  39.738  23.273  1.00 19.44           N  
ATOM   1300  CA  TYR A 481      18.703  40.739  23.165  1.00 19.31           C  
ATOM   1301  C   TYR A 481      19.139  41.926  24.026  1.00 18.91           C  
ATOM   1302  O   TYR A 481      19.655  41.737  25.114  1.00 18.69           O  
ATOM   1303  CB  TYR A 481      17.368  40.207  23.670  1.00 19.86           C  
ATOM   1304  CG  TYR A 481      16.630  39.297  22.716  1.00 20.00           C  
ATOM   1305  CD1 TYR A 481      16.180  38.057  23.129  1.00 20.25           C  
ATOM   1306  CD2 TYR A 481      16.366  39.688  21.408  1.00 20.75           C  
ATOM   1307  CE1 TYR A 481      15.493  37.220  22.270  1.00 20.36           C  
ATOM   1308  CE2 TYR A 481      15.675  38.856  20.534  1.00 20.76           C  
ATOM   1309  CZ  TYR A 481      15.234  37.623  20.975  1.00 20.82           C  
ATOM   1310  OH  TYR A 481      14.534  36.789  20.127  1.00 20.26           O  
ATOM   1311  N   GLY A 482      18.952  43.138  23.514  1.00 18.74           N  
ATOM   1312  CA  GLY A 482      19.091  44.360  24.300  1.00 18.68           C  
ATOM   1313  C   GLY A 482      17.724  44.975  24.528  1.00 18.53           C  
ATOM   1314  O   GLY A 482      17.106  45.465  23.600  1.00 18.97           O  
ATOM   1315  N   PHE A 483      17.236  44.928  25.764  1.00 18.50           N  
ATOM   1316  CA  PHE A 483      15.867  45.355  26.068  1.00 18.27           C  
ATOM   1317  C   PHE A 483      15.846  46.665  26.834  1.00 18.28           C  
ATOM   1318  O   PHE A 483      16.258  46.707  27.993  1.00 18.15           O  
ATOM   1319  CB  PHE A 483      15.149  44.281  26.884  1.00 17.91           C  
ATOM   1320  CG  PHE A 483      14.814  43.051  26.103  1.00 17.31           C  
ATOM   1321  CD1 PHE A 483      15.076  41.806  26.617  1.00 17.02           C  
ATOM   1322  CD2 PHE A 483      14.218  43.139  24.851  1.00 17.27           C  
ATOM   1323  CE1 PHE A 483      14.747  40.674  25.894  1.00 18.40           C  
ATOM   1324  CE2 PHE A 483      13.896  42.007  24.138  1.00 17.24           C  
ATOM   1325  CZ  PHE A 483      14.158  40.779  24.663  1.00 16.67           C  
ATOM   1326  N   TYR A 484      15.355  47.717  26.174  1.00 18.20           N  
ATOM   1327  CA  TYR A 484      15.294  49.072  26.730  1.00 18.13           C  
ATOM   1328  C   TYR A 484      13.838  49.512  26.871  1.00 18.29           C  
ATOM   1329  O   TYR A 484      12.963  49.079  26.096  1.00 18.16           O  
ATOM   1330  CB  TYR A 484      16.018  50.077  25.818  1.00 18.03           C  
ATOM   1331  CG  TYR A 484      17.519  49.865  25.683  1.00 18.27           C  
ATOM   1332  CD1 TYR A 484      18.041  48.976  24.747  1.00 18.84           C  
ATOM   1333  CD2 TYR A 484      18.416  50.570  26.479  1.00 18.04           C  
ATOM   1334  CE1 TYR A 484      19.419  48.787  24.621  1.00 18.56           C  
ATOM   1335  CE2 TYR A 484      19.779  50.391  26.353  1.00 17.79           C  
ATOM   1336  CZ  TYR A 484      20.278  49.502  25.429  1.00 18.01           C  
ATOM   1337  OH  TYR A 484      21.638  49.332  25.316  1.00 17.72           O  
ATOM   1338  N   THR A 485      13.611  50.389  27.851  1.00 17.99           N  
ATOM   1339  CA  THR A 485      12.326  51.038  28.103  1.00 17.80           C  
ATOM   1340  C   THR A 485      12.019  52.190  27.128  1.00 17.81           C  
ATOM   1341  O   THR A 485      10.936  52.781  27.163  1.00 17.91           O  
ATOM   1342  CB  THR A 485      12.306  51.618  29.540  1.00 17.77           C  
ATOM   1343  OG1 THR A 485      13.513  52.355  29.774  1.00 16.85           O  
ATOM   1344  CG2 THR A 485      12.199  50.507  30.574  1.00 17.37           C  
ATOM   1345  N   THR A 486      12.983  52.513  26.276  1.00 17.82           N  
ATOM   1346  CA  THR A 486      12.861  53.581  25.294  1.00 17.98           C  
ATOM   1347  C   THR A 486      12.391  53.093  23.907  1.00 17.99           C  
ATOM   1348  O   THR A 486      11.859  53.883  23.141  1.00 17.68           O  
ATOM   1349  CB  THR A 486      14.217  54.310  25.124  1.00 17.96           C  
ATOM   1350  OG1 THR A 486      15.217  53.370  24.716  1.00 18.40           O  
ATOM   1351  CG2 THR A 486      14.651  54.949  26.431  1.00 17.37           C  
ATOM   1352  N   THR A 487      12.577  51.809  23.591  1.00 18.18           N  
ATOM   1353  CA  THR A 487      12.285  51.302  22.238  1.00 18.47           C  
ATOM   1354  C   THR A 487      10.829  50.879  22.064  1.00 18.86           C  
ATOM   1355  O   THR A 487      10.102  50.668  23.052  1.00 19.05           O  
ATOM   1356  CB  THR A 487      13.180  50.119  21.866  1.00 18.37           C  
ATOM   1357  OG1 THR A 487      12.930  49.038  22.763  1.00 19.64           O  
ATOM   1358  CG2 THR A 487      14.665  50.500  21.937  1.00 17.88           C  
ATOM   1359  N   GLY A 488      10.413  50.751  20.800  1.00 18.71           N  
ATOM   1360  CA  GLY A 488       9.027  50.397  20.456  1.00 18.80           C  
ATOM   1361  C   GLY A 488       8.716  48.937  20.721  1.00 18.73           C  
ATOM   1362  O   GLY A 488       9.628  48.150  20.924  1.00 18.67           O  
ATOM   1363  N   ILE A 489       7.433  48.572  20.711  1.00 18.83           N  
ATOM   1364  CA  ILE A 489       7.011  47.191  21.051  1.00 19.04           C  
ATOM   1365  C   ILE A 489       7.775  46.076  20.313  1.00 18.85           C  
ATOM   1366  O   ILE A 489       8.038  45.026  20.897  1.00 18.36           O  
ATOM   1367  CB  ILE A 489       5.480  46.962  20.882  1.00 19.02           C  
ATOM   1368  CG1 ILE A 489       5.021  47.239  19.447  1.00 19.68           C  
ATOM   1369  CG2 ILE A 489       4.711  47.820  21.875  1.00 19.72           C  
ATOM   1370  CD1 ILE A 489       3.590  46.791  19.179  1.00 19.82           C  
ATOM   1371  N   GLY A 490       8.131  46.324  19.048  1.00 18.86           N  
ATOM   1372  CA  GLY A 490       8.890  45.388  18.230  1.00 18.30           C  
ATOM   1373  C   GLY A 490      10.237  44.993  18.810  1.00 18.18           C  
ATOM   1374  O   GLY A 490      10.681  43.861  18.615  1.00 18.20           O  
ATOM   1375  N   TYR A 491      10.896  45.927  19.492  1.00 18.21           N  
ATOM   1376  CA  TYR A 491      12.172  45.666  20.178  1.00 18.15           C  
ATOM   1377  C   TYR A 491      12.004  45.473  21.682  1.00 17.96           C  
ATOM   1378  O   TYR A 491      12.993  45.364  22.401  1.00 18.40           O  
ATOM   1379  CB  TYR A 491      13.169  46.813  19.946  1.00 18.05           C  
ATOM   1380  CG  TYR A 491      13.523  47.109  18.502  1.00 18.54           C  
ATOM   1381  CD1 TYR A 491      13.304  46.184  17.498  1.00 18.03           C  
ATOM   1382  CD2 TYR A 491      14.118  48.320  18.151  1.00 18.96           C  
ATOM   1383  CE1 TYR A 491      13.636  46.452  16.197  1.00 18.20           C  
ATOM   1384  CE2 TYR A 491      14.449  48.590  16.841  1.00 18.82           C  
ATOM   1385  CZ  TYR A 491      14.204  47.644  15.873  1.00 18.16           C  
ATOM   1386  OH  TYR A 491      14.531  47.880  14.566  1.00 19.21           O  
ATOM   1387  N   GLN A 492      10.771  45.453  22.168  1.00 17.99           N  
ATOM   1388  CA  GLN A 492      10.512  45.226  23.596  1.00 17.81           C  
ATOM   1389  C   GLN A 492      10.471  43.725  23.904  1.00 17.65           C  
ATOM   1390  O   GLN A 492      10.275  42.904  22.995  1.00 17.63           O  
ATOM   1391  CB  GLN A 492       9.206  45.898  24.022  1.00 18.31           C  
ATOM   1392  CG  GLN A 492       9.328  47.411  24.229  1.00 18.24           C  
ATOM   1393  CD  GLN A 492       7.984  48.090  24.376  1.00 17.74           C  
ATOM   1394  OE1 GLN A 492       7.015  47.484  24.807  1.00 18.68           O  
ATOM   1395  NE2 GLN A 492       7.927  49.358  24.018  1.00 18.69           N  
ATOM   1396  N   PRO A 493      10.679  43.360  25.188  1.00 17.05           N  
ATOM   1397  CA  PRO A 493      10.646  41.964  25.614  1.00 16.79           C  
ATOM   1398  C   PRO A 493       9.248  41.322  25.706  1.00 16.41           C  
ATOM   1399  O   PRO A 493       8.294  41.942  26.173  1.00 15.89           O  
ATOM   1400  CB  PRO A 493      11.316  42.006  26.996  1.00 16.96           C  
ATOM   1401  CG  PRO A 493      11.063  43.358  27.499  1.00 17.00           C  
ATOM   1402  CD  PRO A 493      11.000  44.267  26.305  1.00 16.97           C  
ATOM   1403  N   TYR A 494       9.152  40.071  25.250  1.00 16.41           N  
ATOM   1404  CA  TYR A 494       7.939  39.267  25.389  1.00 15.85           C  
ATOM   1405  C   TYR A 494       8.274  37.927  26.007  1.00 15.78           C  
ATOM   1406  O   TYR A 494       9.086  37.185  25.478  1.00 15.40           O  
ATOM   1407  CB  TYR A 494       7.228  39.072  24.039  1.00 15.64           C  
ATOM   1408  CG  TYR A 494       6.464  40.308  23.654  1.00 15.59           C  
ATOM   1409  CD1 TYR A 494       7.140  41.443  23.224  1.00 14.03           C  
ATOM   1410  CD2 TYR A 494       5.074  40.370  23.777  1.00 14.96           C  
ATOM   1411  CE1 TYR A 494       6.465  42.587  22.904  1.00 15.38           C  
ATOM   1412  CE2 TYR A 494       4.386  41.534  23.468  1.00 14.99           C  
ATOM   1413  CZ  TYR A 494       5.094  42.634  23.026  1.00 15.14           C  
ATOM   1414  OH  TYR A 494       4.460  43.802  22.705  1.00 16.08           O  
ATOM   1415  N   ARG A 495       7.641  37.636  27.143  1.00 15.87           N  
ATOM   1416  CA  ARG A 495       7.674  36.313  27.713  1.00 15.65           C  
ATOM   1417  C   ARG A 495       6.692  35.457  26.913  1.00 15.81           C  
ATOM   1418  O   ARG A 495       5.619  35.917  26.534  1.00 16.02           O  
ATOM   1419  CB  ARG A 495       7.359  36.363  29.210  1.00 15.51           C  
ATOM   1420  CG  ARG A 495       8.541  36.908  30.002  1.00 15.69           C  
ATOM   1421  CD  ARG A 495       8.331  36.910  31.530  1.00 15.25           C  
ATOM   1422  NE  ARG A 495       9.559  37.329  32.208  1.00 14.57           N  
ATOM   1423  CZ  ARG A 495       9.815  37.176  33.506  1.00 14.30           C  
ATOM   1424  NH1 ARG A 495       8.950  36.594  34.317  1.00 14.27           N  
ATOM   1425  NH2 ARG A 495      10.971  37.607  33.999  1.00 15.11           N  
ATOM   1426  N   VAL A 496       7.095  34.231  26.609  1.00 15.69           N  
ATOM   1427  CA  VAL A 496       6.296  33.327  25.795  1.00 15.39           C  
ATOM   1428  C   VAL A 496       6.157  31.980  26.500  1.00 15.72           C  
ATOM   1429  O   VAL A 496       7.118  31.450  27.067  1.00 15.30           O  
ATOM   1430  CB  VAL A 496       6.932  33.090  24.402  1.00 15.50           C  
ATOM   1431  CG1 VAL A 496       6.126  32.030  23.615  1.00 14.93           C  
ATOM   1432  CG2 VAL A 496       7.046  34.399  23.632  1.00 13.05           C  
ATOM   1433  N   VAL A 497       4.944  31.443  26.479  1.00 15.89           N  
ATOM   1434  CA  VAL A 497       4.690  30.117  27.004  1.00 16.06           C  
ATOM   1435  C   VAL A 497       3.966  29.307  25.938  1.00 16.25           C  
ATOM   1436  O   VAL A 497       2.956  29.741  25.392  1.00 16.65           O  
ATOM   1437  CB  VAL A 497       3.885  30.132  28.310  1.00 15.68           C  
ATOM   1438  CG1 VAL A 497       3.664  28.694  28.795  1.00 15.81           C  
ATOM   1439  CG2 VAL A 497       4.612  30.938  29.356  1.00 15.29           C  
ATOM   1440  N   VAL A 498       4.534  28.153  25.615  1.00 16.55           N  
ATOM   1441  CA  VAL A 498       3.922  27.217  24.696  1.00 16.86           C  
ATOM   1442  C   VAL A 498       3.397  26.029  25.495  1.00 16.92           C  
ATOM   1443  O   VAL A 498       4.133  25.399  26.244  1.00 16.12           O  
ATOM   1444  CB  VAL A 498       4.930  26.742  23.657  1.00 16.77           C  
ATOM   1445  CG1 VAL A 498       4.311  25.651  22.760  1.00 16.70           C  
ATOM   1446  CG2 VAL A 498       5.441  27.937  22.866  1.00 15.52           C  
ATOM   1447  N   LEU A 499       2.110  25.757  25.335  1.00 17.70           N  
ATOM   1448  CA  LEU A 499       1.443  24.644  26.001  1.00 18.43           C  
ATOM   1449  C   LEU A 499       1.236  23.499  25.020  1.00 19.03           C  
ATOM   1450  O   LEU A 499       0.644  23.692  23.959  1.00 18.76           O  
ATOM   1451  CB  LEU A 499       0.075  25.088  26.532  1.00 18.25           C  
ATOM   1452  CG  LEU A 499       0.070  26.315  27.430  1.00 17.35           C  
ATOM   1453  CD1 LEU A 499      -1.357  26.643  27.847  1.00 16.43           C  
ATOM   1454  CD2 LEU A 499       0.974  26.052  28.627  1.00 16.60           C  
ATOM   1455  N   SER A 500       1.742  22.322  25.383  1.00 19.95           N  
ATOM   1456  CA  SER A 500       1.448  21.080  24.682  1.00 20.67           C  
ATOM   1457  C   SER A 500       0.657  20.220  25.643  1.00 21.44           C  
ATOM   1458  O   SER A 500       1.035  20.081  26.802  1.00 21.66           O  
ATOM   1459  CB  SER A 500       2.736  20.360  24.240  1.00 20.58           C  
ATOM   1460  OG  SER A 500       3.399  21.073  23.199  1.00 20.53           O  
ATOM   1461  N   PHE A 501      -0.453  19.664  25.169  1.00 22.58           N  
ATOM   1462  CA  PHE A 501      -1.337  18.862  26.004  1.00 23.38           C  
ATOM   1463  C   PHE A 501      -1.171  17.389  25.652  1.00 24.37           C  
ATOM   1464  O   PHE A 501      -1.098  17.026  24.480  1.00 24.25           O  
ATOM   1465  CB  PHE A 501      -2.793  19.316  25.833  1.00 23.21           C  
ATOM   1466  CG  PHE A 501      -3.018  20.765  26.192  1.00 23.09           C  
ATOM   1467  CD1 PHE A 501      -2.920  21.759  25.224  1.00 23.16           C  
ATOM   1468  CD2 PHE A 501      -3.304  21.135  27.501  1.00 22.98           C  
ATOM   1469  CE1 PHE A 501      -3.110  23.095  25.556  1.00 22.93           C  
ATOM   1470  CE2 PHE A 501      -3.491  22.465  27.839  1.00 22.72           C  
ATOM   1471  CZ  PHE A 501      -3.396  23.446  26.868  1.00 22.83           C  
ATOM   1472  N   GLU A 502      -1.092  16.549  26.681  1.00 25.79           N  
ATOM   1473  CA  GLU A 502      -0.937  15.111  26.508  1.00 26.64           C  
ATOM   1474  C   GLU A 502      -2.064  14.421  27.255  1.00 27.71           C  
ATOM   1475  O   GLU A 502      -2.041  14.344  28.481  1.00 27.83           O  
ATOM   1476  CB  GLU A 502       0.426  14.682  27.044  1.00 26.90           C  
ATOM   1477  CG  GLU A 502       0.728  13.184  26.996  1.00 26.44           C  
ATOM   1478  CD  GLU A 502       1.958  12.835  27.813  1.00 26.27           C  
ATOM   1479  OE1 GLU A 502       3.041  12.655  27.220  1.00 25.65           O  
ATOM   1480  OE2 GLU A 502       1.845  12.764  29.055  1.00 26.19           O  
ATOM   1481  N   LEU A 503      -3.058  13.944  26.505  1.00 29.08           N  
ATOM   1482  CA  LEU A 503      -4.240  13.284  27.081  1.00 29.91           C  
ATOM   1483  C   LEU A 503      -3.838  12.060  27.910  1.00 30.86           C  
ATOM   1484  O   LEU A 503      -3.046  11.223  27.461  1.00 30.46           O  
ATOM   1485  CB  LEU A 503      -5.230  12.858  25.980  1.00 29.92           C  
ATOM   1486  CG  LEU A 503      -6.183  13.897  25.376  1.00 29.73           C  
ATOM   1487  CD1 LEU A 503      -7.330  14.178  26.328  1.00 30.40           C  
ATOM   1488  CD2 LEU A 503      -5.461  15.189  25.003  1.00 30.42           C  
ATOM   1489  N   LEU A 504      -4.394  11.975  29.120  1.00 32.25           N  
ATOM   1490  CA  LEU A 504      -4.184  10.837  30.011  1.00 33.22           C  
ATOM   1491  C   LEU A 504      -5.213   9.742  29.730  1.00 34.25           C  
ATOM   1492  O   LEU A 504      -6.420   9.980  29.838  1.00 34.48           O  
ATOM   1493  CB  LEU A 504      -4.302  11.270  31.475  1.00 33.40           C  
ATOM   1494  CG  LEU A 504      -3.117  12.019  32.078  1.00 33.37           C  
ATOM   1495  CD1 LEU A 504      -3.534  12.658  33.394  1.00 33.75           C  
ATOM   1496  CD2 LEU A 504      -1.931  11.081  32.280  1.00 33.85           C  
ATOM   1497  N   ASN A 505      -4.724   8.552  29.377  1.00 35.35           N  
ATOM   1498  CA  ASN A 505      -5.574   7.379  29.177  1.00 36.20           C  
ATOM   1499  C   ASN A 505      -5.722   6.593  30.486  1.00 37.11           C  
ATOM   1500  O   ASN A 505      -4.776   6.502  31.270  1.00 37.39           O  
ATOM   1501  CB  ASN A 505      -5.012   6.479  28.063  1.00 36.14           C  
ATOM   1502  CG  ASN A 505      -5.080   7.129  26.678  1.00 36.65           C  
ATOM   1503  OD1 ASN A 505      -4.203   6.910  25.838  1.00 37.24           O  
ATOM   1504  ND2 ASN A 505      -6.115   7.933  26.437  1.00 36.36           N  
ATOM   1505  N   ALA A 506      -6.915   6.031  30.701  1.00 38.11           N  
ATOM   1506  CA  ALA A 506      -7.258   5.286  31.928  1.00 38.67           C  
ATOM   1507  C   ALA A 506      -6.779   3.820  32.031  1.00 39.41           C  
ATOM   1508  O   ALA A 506      -6.342   3.418  33.115  1.00 39.83           O  
ATOM   1509  CB  ALA A 506      -8.778   5.348  32.164  1.00 38.89           C  
ATOM   1510  N   PRO A 507      -6.874   3.012  30.934  1.00 40.06           N  
ATOM   1511  CA  PRO A 507      -6.677   1.538  31.062  1.00 40.29           C  
ATOM   1512  C   PRO A 507      -5.266   1.067  31.472  1.00 40.76           C  
ATOM   1513  O   PRO A 507      -4.306   1.845  31.401  1.00 41.13           O  
ATOM   1514  CB  PRO A 507      -7.054   0.995  29.673  1.00 40.30           C  
ATOM   1515  CG  PRO A 507      -6.948   2.135  28.761  1.00 40.39           C  
ATOM   1516  CD  PRO A 507      -7.172   3.399  29.543  1.00 40.01           C  
ATOM   1517  N   ALA A 508      -5.162  -0.203  31.883  1.00 40.96           N  
ATOM   1518  CA  ALA A 508      -3.947  -0.736  32.534  1.00 41.17           C  
ATOM   1519  C   ALA A 508      -2.900  -1.289  31.557  1.00 41.45           C  
ATOM   1520  O   ALA A 508      -3.207  -1.618  30.404  1.00 41.67           O  
ATOM   1521  CB  ALA A 508      -4.326  -1.812  33.567  1.00 41.20           C  
ATOM   1522  N   THR A 509      -1.664  -1.405  32.042  1.00 41.62           N  
ATOM   1523  CA  THR A 509      -0.531  -1.846  31.220  1.00 41.66           C  
ATOM   1524  C   THR A 509       0.107  -3.120  31.776  1.00 41.66           C  
ATOM   1525  O   THR A 509      -0.029  -4.200  31.195  1.00 41.40           O  
ATOM   1526  CB  THR A 509       0.549  -0.740  31.123  1.00 41.90           C  
ATOM   1527  OG1 THR A 509      -0.051   0.482  30.668  1.00 41.84           O  
ATOM   1528  CG2 THR A 509       1.682  -1.155  30.165  1.00 41.96           C  
TER    1529      THR A 509                                                      
MASTER      597    0    5   22   70    0    7    6 7089    4   18   70          
END                                                                             
