# Supplementary material for: Epitope Prediction Based on Random Peptide Library Screening: Benchmark Dataset and Prediction Tools Evaluation
Source: Molecules. 2011 Jun 16;16(6):4971–93. doi: 10.3390/molecules16064971 (PMC6264216; doi:10.3390/molecules16064971)
Supplement: Supplementary file 1 [file molecules-16-04971-s001.zip › supplementary materials/datasets/MS00055/EP00055.txt]

R426 S432 T433 Y436 N437 K439 Y440 Y442 P469 P470 A471 L472 N473 C474 Y475 W476 L478 N479 D480 Y481 G482 Y484 T485 T486 T487 G488 I489 Y491 Q492
