# Supplementary material for: Epitope Prediction Based on Random Peptide Library Screening: Benchmark Dataset and Prediction Tools Evaluation
Source: Molecules. 2011 Jun 16;16(6):4971–93. doi: 10.3390/molecules16064971 (PMC6264216; doi:10.3390/molecules16064971)
Supplement: Supplementary file 1 [file molecules-16-04971-s001.zip › supplementary materials/datasets/MS00057/2NY7.pdb]

HEADER    VIRAL PROTEIN/IMMUNE SYSTEM             20-NOV-06   2NY7              
TITLE     HIV-1 GP120 ENVELOPE GLYCOPROTEIN COMPLEXED WITH THE                  
TITLE    2 BROADLY NEUTRALIZING CD4-BINDING-SITE ANTIBODY B12                   
COMPND    MOL_ID: 1;                                                            
COMPND   2 MOLECULE: ENVELOPE GLYCOPROTEIN GP120;                               
COMPND   3 CHAIN: G;                                                            
COMPND   4 FRAGMENT: CORE;                                                      
COMPND   5 ENGINEERED: YES;                                                     
COMPND   6 MUTATION: YES;                                                       
COMPND   7 MOL_ID: 2;                                                           
COMPND   8 MOLECULE: ANTIBODY B12, HEAVY CHAIN;                                 
COMPND   9 CHAIN: H;                                                            
COMPND  10 FRAGMENT: ANTIGEN-BINDING FRAGMENT, FAB;                             
COMPND  11 ENGINEERED: YES;                                                     
COMPND  12 MOL_ID: 3;                                                           
COMPND  13 MOLECULE: ANTIBODY B12, LIGHT CHAIN;                                 
COMPND  14 CHAIN: L;                                                            
COMPND  15 FRAGMENT: ANTIGEN-BINDING FRAGMENT, FAB;                             
COMPND  16 ENGINEERED: YES                                                      
SOURCE    MOL_ID: 1;                                                            
SOURCE   2 ORGANISM_SCIENTIFIC: HUMAN IMMUNODEFICIENCY VIRUS 1;                 
SOURCE   3 ORGANISM_TAXID: 11676;                                               
SOURCE   4 STRAIN: HXBC2;                                                       
SOURCE   5 EXPRESSION_SYSTEM: HOMO SAPIENS;                                     
SOURCE   6 EXPRESSION_SYSTEM_COMMON: HUMAN;                                     
SOURCE   7 EXPRESSION_SYSTEM_TAXID: 9606;                                       
SOURCE   8 EXPRESSION_SYSTEM_CELL_LINE: EMBRYONIC CELL LINE 293;                
SOURCE   9 EXPRESSION_SYSTEM_ORGAN: KIDNEY;                                     
SOURCE  10 EXPRESSION_SYSTEM_VECTOR_TYPE: PLASMID;                              
SOURCE  11 EXPRESSION_SYSTEM_PLASMID: CMVR;                                     
SOURCE  12 MOL_ID: 2;                                                           
SOURCE  13 ORGANISM_SCIENTIFIC: HOMO SAPIENS;                                   
SOURCE  14 ORGANISM_COMMON: HUMAN;                                              
SOURCE  15 ORGANISM_TAXID: 9606;                                                
SOURCE  16 EXPRESSION_SYSTEM: CRICETULUS GRISEUS;                               
SOURCE  17 EXPRESSION_SYSTEM_COMMON: CHINESE HAMSTER;                           
SOURCE  18 EXPRESSION_SYSTEM_TAXID: 10029;                                      
SOURCE  19 EXPRESSION_SYSTEM_STRAIN: CHO-K1;                                    
SOURCE  20 EXPRESSION_SYSTEM_VECTOR_TYPE: PLASMID;                              
SOURCE  21 EXPRESSION_SYSTEM_PLASMID: PDR12;                                    
SOURCE  22 MOL_ID: 3;                                                           
SOURCE  23 ORGANISM_SCIENTIFIC: HOMO SAPIENS;                                   
SOURCE  24 ORGANISM_COMMON: HUMAN;                                              
SOURCE  25 ORGANISM_TAXID: 9606;                                                
SOURCE  26 EXPRESSION_SYSTEM: CRICETULUS GRISEUS;                               
SOURCE  27 EXPRESSION_SYSTEM_COMMON: CHINESE HAMSTER;                           
SOURCE  28 EXPRESSION_SYSTEM_TAXID: 10029;                                      
SOURCE  29 EXPRESSION_SYSTEM_STRAIN: CHO-K1;                                    
SOURCE  30 EXPRESSION_SYSTEM_VECTOR_TYPE: PLASMID;                              
SOURCE  31 EXPRESSION_SYSTEM_PLASMID: PDR12                                     
KEYWDS    HIV, GP120, BROADLY NEUTRALIZING ANTIBODY, B12, VIRAL                 
KEYWDS   2 PROTEIN/IMMUNE SYSTEM COMPLEX                                        
EXPDTA    X-RAY DIFFRACTION                                                     
AUTHOR    T.ZHOU,L.XU,B.DEY,A.J.HESSELL,D.VAN RYK,S.H.XIANG,X.YANG,             
AUTHOR   2 M.Y.ZHANG,M.B.ZWICK,J.ARTHOS,D.R.BURTON,D.S.DIMITROV,                
AUTHOR   3 J.SODROSKI,R.WYATT,G.J.NABEL,P.D.KWONG                               
REVDAT   3   24-FEB-09 2NY7    1       VERSN                                    
REVDAT   2   27-FEB-07 2NY7    1       JRNL                                     
REVDAT   1   06-FEB-07 2NY7    0                                                
JRNL        AUTH   T.ZHOU,L.XU,B.DEY,A.J.HESSELL,D.VAN RYK,S.H.XIANG,           
JRNL        AUTH 2 X.YANG,M.Y.ZHANG,M.B.ZWICK,J.ARTHOS,D.R.BURTON,              
JRNL        AUTH 3 D.S.DIMITROV,J.SODROSKI,R.WYATT,G.J.NABEL,P.D.KWONG          
JRNL        TITL   STRUCTURAL DEFINITION OF A CONSERVED                         
JRNL        TITL 2 NEUTRALIZATION EPITOPE ON HIV-1 GP120.                       
JRNL        REF    NATURE                        V. 445   732 2007              
JRNL        REFN                   ISSN 0028-0836                               
JRNL        PMID   17301785                                                     
JRNL        DOI    10.1038/NATURE05580                                          
REMARK   1                                                                      
REMARK   2                                                                      
REMARK   2 RESOLUTION.    2.30 ANGSTROMS.                                       
REMARK   3                                                                      
REMARK   3 REFINEMENT.                                                          
REMARK   3   PROGRAM     : REFMAC 5.2.0005                                      
REMARK   3   AUTHORS     : MURSHUDOV,VAGIN,DODSON                               
REMARK   3                                                                      
REMARK   3    REFINEMENT TARGET : MAXIMUM LIKELIHOOD                            
REMARK   3                                                                      
REMARK   3  DATA USED IN REFINEMENT.                                            
REMARK   3   RESOLUTION RANGE HIGH (ANGSTROMS) : 2.30                           
REMARK   3   RESOLUTION RANGE LOW  (ANGSTROMS) : 49.45                          
REMARK   3   DATA CUTOFF            (SIGMA(F)) : NULL                           
REMARK   3   COMPLETENESS FOR RANGE        (%) : 93.3                           
REMARK   3   NUMBER OF REFLECTIONS             : 36114                          
REMARK   3                                                                      
REMARK   3  FIT TO DATA USED IN REFINEMENT.                                     
REMARK   3   CROSS-VALIDATION METHOD          : THROUGHOUT                      
REMARK   3   FREE R VALUE TEST SET SELECTION  : RANDOM                          
REMARK   3   R VALUE     (WORKING + TEST SET) : 0.196                           
REMARK   3   R VALUE            (WORKING SET) : 0.193                           
REMARK   3   FREE R VALUE                     : 0.255                           
REMARK   3   FREE R VALUE TEST SET SIZE   (%) : 5.000                           
REMARK   3   FREE R VALUE TEST SET COUNT      : 1890                            
REMARK   3                                                                      
REMARK   3  FIT IN THE HIGHEST RESOLUTION BIN.                                  
REMARK   3   TOTAL NUMBER OF BINS USED           : 20                           
REMARK   3   BIN RESOLUTION RANGE HIGH       (A) : 2.30                         
REMARK   3   BIN RESOLUTION RANGE LOW        (A) : 2.36                         
REMARK   3   REFLECTION IN BIN     (WORKING SET) : 1693                         
REMARK   3   BIN COMPLETENESS (WORKING+TEST) (%) : 80.31                        
REMARK   3   BIN R VALUE           (WORKING SET) : 0.2540                       
REMARK   3   BIN FREE R VALUE SET COUNT          : 93                           
REMARK   3   BIN FREE R VALUE                    : 0.3010                       
REMARK   3                                                                      
REMARK   3  NUMBER OF NON-HYDROGEN ATOMS USED IN REFINEMENT.                    
REMARK   3   PROTEIN ATOMS            : 5691                                    
REMARK   3   NUCLEIC ACID ATOMS       : 0                                       
REMARK   3   HETEROGEN ATOMS          : 182                                     
REMARK   3   SOLVENT ATOMS            : 308                                     
REMARK   3                                                                      
REMARK   3  B VALUES.                                                           
REMARK   3   FROM WILSON PLOT           (A**2) : NULL                           
REMARK   3   MEAN B VALUE      (OVERALL, A**2) : 62.34                          
REMARK   3   OVERALL ANISOTROPIC B VALUE.                                       
REMARK   3    B11 (A**2) : 0.04000                                              
REMARK   3    B22 (A**2) : 0.04000                                              
REMARK   3    B33 (A**2) : -0.06000                                             
REMARK   3    B12 (A**2) : 0.02000                                              
REMARK   3    B13 (A**2) : 0.00000                                              
REMARK   3    B23 (A**2) : 0.00000                                              
REMARK   3                                                                      
REMARK   3  ESTIMATED OVERALL COORDINATE ERROR.                                 
REMARK   3   ESU BASED ON R VALUE                            (A): 0.340         
REMARK   3   ESU BASED ON FREE R VALUE                       (A): 0.252         
REMARK   3   ESU BASED ON MAXIMUM LIKELIHOOD                 (A): 0.197         
REMARK   3   ESU FOR B VALUES BASED ON MAXIMUM LIKELIHOOD (A**2): 15.885        
REMARK   3                                                                      
REMARK   3 CORRELATION COEFFICIENTS.                                            
REMARK   3   CORRELATION COEFFICIENT FO-FC      : 0.957                         
REMARK   3   CORRELATION COEFFICIENT FO-FC FREE : 0.925                         
REMARK   3                                                                      
REMARK   3  RMS DEVIATIONS FROM IDEAL VALUES        COUNT    RMS    WEIGHT      
REMARK   3   BOND LENGTHS REFINED ATOMS        (A):  6031 ; 0.004 ; 0.022       
REMARK   3   BOND LENGTHS OTHERS               (A):  NULL ;  NULL ;  NULL       
REMARK   3   BOND ANGLES REFINED ATOMS   (DEGREES):  8204 ; 0.852 ; 1.972       
REMARK   3   BOND ANGLES OTHERS          (DEGREES):  NULL ;  NULL ;  NULL       
REMARK   3   TORSION ANGLES, PERIOD 1    (DEGREES):   730 ; 5.180 ; 5.000       
REMARK   3   TORSION ANGLES, PERIOD 2    (DEGREES):   252 ;29.691 ;24.087       
REMARK   3   TORSION ANGLES, PERIOD 3    (DEGREES):   952 ;14.657 ;15.000       
REMARK   3   TORSION ANGLES, PERIOD 4    (DEGREES):    32 ;17.829 ;15.000       
REMARK   3   CHIRAL-CENTER RESTRAINTS       (A**3):   924 ; 0.056 ; 0.200       
REMARK   3   GENERAL PLANES REFINED ATOMS      (A):  4485 ; 0.002 ; 0.020       
REMARK   3   GENERAL PLANES OTHERS             (A):  NULL ;  NULL ;  NULL       
REMARK   3   NON-BONDED CONTACTS REFINED ATOMS (A):  2484 ; 0.216 ; 0.300       
REMARK   3   NON-BONDED CONTACTS OTHERS        (A):  NULL ;  NULL ;  NULL       
REMARK   3   NON-BONDED TORSION REFINED ATOMS  (A):  4103 ; 0.325 ; 0.500       
REMARK   3   NON-BONDED TORSION OTHERS         (A):  NULL ;  NULL ;  NULL       
REMARK   3   H-BOND (X...Y) REFINED ATOMS      (A):   538 ; 0.238 ; 0.500       
REMARK   3   H-BOND (X...Y) OTHERS             (A):  NULL ;  NULL ;  NULL       
REMARK   3   POTENTIAL METAL-ION REFINED ATOMS (A):  NULL ;  NULL ;  NULL       
REMARK   3   POTENTIAL METAL-ION OTHERS        (A):  NULL ;  NULL ;  NULL       
REMARK   3   SYMMETRY VDW REFINED ATOMS        (A):    55 ; 0.220 ; 0.300       
REMARK   3   SYMMETRY VDW OTHERS               (A):  NULL ;  NULL ;  NULL       
REMARK   3   SYMMETRY H-BOND REFINED ATOMS     (A):    17 ; 0.205 ; 0.500       
REMARK   3   SYMMETRY H-BOND OTHERS            (A):  NULL ;  NULL ;  NULL       
REMARK   3   SYMMETRY METAL-ION REFINED ATOMS  (A):  NULL ;  NULL ;  NULL       
REMARK   3   SYMMETRY METAL-ION OTHERS         (A):  NULL ;  NULL ;  NULL       
REMARK   3                                                                      
REMARK   3  ISOTROPIC THERMAL FACTOR RESTRAINTS.     COUNT   RMS    WEIGHT      
REMARK   3   MAIN-CHAIN BOND REFINED ATOMS  (A**2):  3717 ; 2.174 ; 1.500       
REMARK   3   MAIN-CHAIN BOND OTHER ATOMS    (A**2):  NULL ;  NULL ;  NULL       
REMARK   3   MAIN-CHAIN ANGLE REFINED ATOMS (A**2):  5922 ; 3.235 ; 2.000       
REMARK   3   SIDE-CHAIN BOND REFINED ATOMS  (A**2):  2595 ; 5.296 ; 3.000       
REMARK   3   SIDE-CHAIN ANGLE REFINED ATOMS (A**2):  2282 ; 7.281 ; 4.500       
REMARK   3                                                                      
REMARK   3 ANISOTROPIC THERMAL FACTOR RESTRAINTS.    COUNT   RMS   WEIGHT       
REMARK   3   RIGID-BOND RESTRAINTS          (A**2):  NULL ;  NULL ;  NULL       
REMARK   3   SPHERICITY; FREE ATOMS         (A**2):  NULL ;  NULL ;  NULL       
REMARK   3   SPHERICITY; BONDED ATOMS       (A**2):  NULL ;  NULL ;  NULL       
REMARK   3                                                                      
REMARK   3  NCS RESTRAINTS STATISTICS                                           
REMARK   3   NUMBER OF DIFFERENT NCS GROUPS : NULL                              
REMARK   3                                                                      
REMARK   3  TLS DETAILS                                                         
REMARK   3   NUMBER OF TLS GROUPS  : 6                                          
REMARK   3                                                                      
REMARK   3   TLS GROUP : 1                                                      
REMARK   3    NUMBER OF COMPONENTS GROUP : 2                                    
REMARK   3    COMPONENTS        C SSSEQI   TO  C SSSEQI                         
REMARK   3    RESIDUE RANGE :   G    83        G   255                          
REMARK   3    RESIDUE RANGE :   G   734        G   741                          
REMARK   3    ORIGIN FOR THE GROUP (A): 115.1153 156.7278 271.1539              
REMARK   3    T TENSOR                                                          
REMARK   3      T11:   0.0760 T22:   0.0466                                     
REMARK   3      T33:   0.9616 T12:  -0.1584                                     
REMARK   3      T13:  -0.2936 T23:   0.0787                                     
REMARK   3    L TENSOR                                                          
REMARK   3      L11:   7.2095 L22:  16.2817                                     
REMARK   3      L33:   6.2778 L12:  -2.8599                                     
REMARK   3      L13:  -0.0014 L23:  -4.5129                                     
REMARK   3    S TENSOR                                                          
REMARK   3      S11:   0.5191 S12:  -0.0981 S13:   1.4794                       
REMARK   3      S21:   0.1938 S22:  -0.3675 S23:  -2.3517                       
REMARK   3      S31:  -0.8546 S32:  -0.1864 S33:  -0.1516                       
REMARK   3                                                                      
REMARK   3   TLS GROUP : 2                                                      
REMARK   3    NUMBER OF COMPONENTS GROUP : 2                                    
REMARK   3    COMPONENTS        C SSSEQI   TO  C SSSEQI                         
REMARK   3    RESIDUE RANGE :   G   256        G   492                          
REMARK   3    RESIDUE RANGE :   G   762        G   963                          
REMARK   3    ORIGIN FOR THE GROUP (A):  98.3635 147.7646 278.3407              
REMARK   3    T TENSOR                                                          
REMARK   3      T11:   0.0250 T22:  -0.2029                                     
REMARK   3      T33:  -0.0611 T12:  -0.0594                                     
REMARK   3      T13:  -0.2434 T23:  -0.0890                                     
REMARK   3    L TENSOR                                                          
REMARK   3      L11:   5.7271 L22:   5.8699                                     
REMARK   3      L33:   2.8943 L12:  -0.7853                                     
REMARK   3      L13:   0.0022 L23:  -0.3505                                     
REMARK   3    S TENSOR                                                          
REMARK   3      S11:  -0.0348 S12:  -0.5428 S13:   0.7045                       
REMARK   3      S21:   0.9793 S22:  -0.0517 S23:  -0.5819                       
REMARK   3      S31:  -0.1437 S32:  -0.0437 S33:   0.0865                       
REMARK   3                                                                      
REMARK   3   TLS GROUP : 3                                                      
REMARK   3    NUMBER OF COMPONENTS GROUP : 1                                    
REMARK   3    COMPONENTS        C SSSEQI   TO  C SSSEQI                         
REMARK   3    RESIDUE RANGE :   H     1        H   127                          
REMARK   3    ORIGIN FOR THE GROUP (A):  99.1587 132.6909 252.2531              
REMARK   3    T TENSOR                                                          
REMARK   3      T11:  -0.2832 T22:  -0.2454                                     
REMARK   3      T33:  -0.1600 T12:   0.0194                                     
REMARK   3      T13:   0.0038 T23:   0.0539                                     
REMARK   3    L TENSOR                                                          
REMARK   3      L11:   0.8407 L22:   2.1225                                     
REMARK   3      L33:   5.8192 L12:   0.1153                                     
REMARK   3      L13:   0.3819 L23:   1.2386                                     
REMARK   3    S TENSOR                                                          
REMARK   3      S11:   0.0448 S12:   0.1439 S13:   0.0890                       
REMARK   3      S21:  -0.0795 S22:   0.0493 S23:  -0.5056                       
REMARK   3      S31:   0.0222 S32:   0.3291 S33:  -0.0941                       
REMARK   3                                                                      
REMARK   3   TLS GROUP : 4                                                      
REMARK   3    NUMBER OF COMPONENTS GROUP : 1                                    
REMARK   3    COMPONENTS        C SSSEQI   TO  C SSSEQI                         
REMARK   3    RESIDUE RANGE :   H   128        H   230                          
REMARK   3    ORIGIN FOR THE GROUP (A):  79.0099 123.2715 221.9189              
REMARK   3    T TENSOR                                                          
REMARK   3      T11:   0.1069 T22:  -0.1150                                     
REMARK   3      T33:  -0.2835 T12:  -0.0631                                     
REMARK   3      T13:   0.1126 T23:  -0.0877                                     
REMARK   3    L TENSOR                                                          
REMARK   3      L11:   8.2350 L22:   4.3679                                     
REMARK   3      L33:   2.8255 L12:   2.9976                                     
REMARK   3      L13:  -1.0235 L23:  -1.0552                                     
REMARK   3    S TENSOR                                                          
REMARK   3      S11:  -0.3586 S12:   0.7686 S13:  -0.5337                       
REMARK   3      S21:  -1.0501 S22:   0.3672 S23:  -0.2004                       
REMARK   3      S31:   0.3286 S32:  -0.3679 S33:  -0.0086                       
REMARK   3                                                                      
REMARK   3   TLS GROUP : 5                                                      
REMARK   3    NUMBER OF COMPONENTS GROUP : 1                                    
REMARK   3    COMPONENTS        C SSSEQI   TO  C SSSEQI                         
REMARK   3    RESIDUE RANGE :   L     1        L   110                          
REMARK   3    ORIGIN FOR THE GROUP (A):  88.1068 114.5802 257.3391              
REMARK   3    T TENSOR                                                          
REMARK   3      T11:  -0.0914 T22:  -0.3070                                     
REMARK   3      T33:  -0.3029 T12:   0.0209                                     
REMARK   3      T13:  -0.0197 T23:   0.0506                                     
REMARK   3    L TENSOR                                                          
REMARK   3      L11:   2.3728 L22:   3.6906                                     
REMARK   3      L33:   4.1653 L12:   1.3766                                     
REMARK   3      L13:   0.7975 L23:   0.9315                                     
REMARK   3    S TENSOR                                                          
REMARK   3      S11:   0.1170 S12:   0.0680 S13:  -0.1716                       
REMARK   3      S21:   0.1877 S22:  -0.0536 S23:  -0.0911                       
REMARK   3      S31:   0.6556 S32:  -0.0179 S33:  -0.0634                       
REMARK   3                                                                      
REMARK   3   TLS GROUP : 6                                                      
REMARK   3    NUMBER OF COMPONENTS GROUP : 1                                    
REMARK   3    COMPONENTS        C SSSEQI   TO  C SSSEQI                         
REMARK   3    RESIDUE RANGE :   L   111        L   214                          
REMARK   3    ORIGIN FOR THE GROUP (A):  83.8545 108.3587 222.3273              
REMARK   3    T TENSOR                                                          
REMARK   3      T11:   0.1820 T22:  -0.1634                                     
REMARK   3      T33:   0.1359 T12:  -0.0487                                     
REMARK   3      T13:   0.2634 T23:  -0.2219                                     
REMARK   3    L TENSOR                                                          
REMARK   3      L11:   4.0510 L22:   5.8889                                     
REMARK   3      L33:   9.5326 L12:   1.8023                                     
REMARK   3      L13:  -3.2603 L23:  -0.6773                                     
REMARK   3    S TENSOR                                                          
REMARK   3      S11:  -0.3258 S12:   0.4531 S13:  -0.7371                       
REMARK   3      S21:  -1.2692 S22:   0.2140 S23:  -1.1491                       
REMARK   3      S31:   0.5814 S32:   0.1663 S33:   0.1118                       
REMARK   3                                                                      
REMARK   3  BULK SOLVENT MODELLING.                                             
REMARK   3   METHOD USED : MASK                                                 
REMARK   3   PARAMETERS FOR MASK CALCULATION                                    
REMARK   3   VDW PROBE RADIUS   : 1.20                                          
REMARK   3   ION PROBE RADIUS   : 0.80                                          
REMARK   3   SHRINKAGE RADIUS   : 0.80                                          
REMARK   3                                                                      
REMARK   3  OTHER REFINEMENT REMARKS: AUTHORS STATE THAT BECAUSE CRYSTALS       
REMARK   3  WERE SMALL AND SUBJECT TO HIGH RADIATION DOSAGES DURING DATA        
REMARK   3  COLLECTION, DIFFERENCE FOURIERS COMPARING THE INITIAL AND           
REMARK   3  FINAL SWATCHES OF DATA WERE INSPECTED TO IDENTIFY RADIATION-        
REMARK   3  INDUCED DISULFIDE BREAKAGE, AND THE REFINED MODELS WERE             
REMARK   3  ADJUSTED TO REFLECT THE INITIAL, RADIATION-DAMAGE FREE              
REMARK   3  STRUCTURE. HYDROGENS HAVE BEEN ADDED IN THE RIDING POSITIONS.       
REMARK   4                                                                      
REMARK   4 2NY7 COMPLIES WITH FORMAT V. 3.15, 01-DEC-08                         
REMARK 100                                                                      
REMARK 100 THIS ENTRY HAS BEEN PROCESSED BY RCSB ON 22-JAN-07.                  
REMARK 100 THE RCSB ID CODE IS RCSB040449.                                      
REMARK 200                                                                      
REMARK 200 EXPERIMENTAL DETAILS                                                 
REMARK 200  EXPERIMENT TYPE                : X-RAY DIFFRACTION                  
REMARK 200  DATE OF DATA COLLECTION        : 13-OCT-03                          
REMARK 200  TEMPERATURE           (KELVIN) : 100                                
REMARK 200  PH                             : NULL                               
REMARK 200  NUMBER OF CRYSTALS USED        : 1                                  
REMARK 200                                                                      
REMARK 200  SYNCHROTRON              (Y/N) : Y                                  
REMARK 200  RADIATION SOURCE               : APS                                
REMARK 200  BEAMLINE                       : 22-ID                              
REMARK 200  X-RAY GENERATOR MODEL          : NULL                               
REMARK 200  MONOCHROMATIC OR LAUE    (M/L) : M                                  
REMARK 200  WAVELENGTH OR RANGE        (A) : 1.0000                             
REMARK 200  MONOCHROMATOR                  : NULL                               
REMARK 200  OPTICS                         : NULL                               
REMARK 200                                                                      
REMARK 200  DETECTOR TYPE                  : CCD                                
REMARK 200  DETECTOR MANUFACTURER          : MARMOSAIC 300 MM CCD               
REMARK 200  INTENSITY-INTEGRATION SOFTWARE : HKL-2000                           
REMARK 200  DATA SCALING SOFTWARE          : HKL-2000                           
REMARK 200                                                                      
REMARK 200  NUMBER OF UNIQUE REFLECTIONS   : 40798                              
REMARK 200  RESOLUTION RANGE HIGH      (A) : 2.300                              
REMARK 200  RESOLUTION RANGE LOW       (A) : 50.000                             
REMARK 200  REJECTION CRITERIA  (SIGMA(I)) : -3.000                             
REMARK 200                                                                      
REMARK 200 OVERALL.                                                             
REMARK 200  COMPLETENESS FOR RANGE     (%) : 97.2                               
REMARK 200  DATA REDUNDANCY                : 8.800                              
REMARK 200  R MERGE                    (I) : 0.09600                            
REMARK 200  R SYM                      (I) : NULL                               
REMARK 200  <I/SIGMA(I)> FOR THE DATA SET  : 9.8000                             
REMARK 200                                                                      
REMARK 200 IN THE HIGHEST RESOLUTION SHELL.                                     
REMARK 200  HIGHEST RESOLUTION SHELL, RANGE HIGH (A) : 2.30                     
REMARK 200  HIGHEST RESOLUTION SHELL, RANGE LOW  (A) : 2.38                     
REMARK 200  COMPLETENESS FOR SHELL     (%) : 77.5                               
REMARK 200  DATA REDUNDANCY IN SHELL       : 2.30                               
REMARK 200  R MERGE FOR SHELL          (I) : 0.75500                            
REMARK 200  R SYM FOR SHELL            (I) : NULL                               
REMARK 200  <I/SIGMA(I)> FOR SHELL         : NULL                               
REMARK 200                                                                      
REMARK 200 DIFFRACTION PROTOCOL: SINGLE WAVELENGTH                              
REMARK 200 METHOD USED TO DETERMINE THE STRUCTURE: MOLECULAR REPLACEMENT        
REMARK 200 SOFTWARE USED: AMORE                                                 
REMARK 200 STARTING MODEL: PDB ENTRIES 1HZH, 1GC1                               
REMARK 200                                                                      
REMARK 200 REMARK: NULL                                                         
REMARK 280                                                                      
REMARK 280 CRYSTAL                                                              
REMARK 280 SOLVENT CONTENT, VS   (%): 53.95                                     
REMARK 280 MATTHEWS COEFFICIENT, VM (ANGSTROMS**3/DA): 2.67                     
REMARK 280                                                                      
REMARK 280 CRYSTALLIZATION CONDITIONS: NULL                                     
REMARK 290                                                                      
REMARK 290 CRYSTALLOGRAPHIC SYMMETRY                                            
REMARK 290 SYMMETRY OPERATORS FOR SPACE GROUP: P 65 2 2                         
REMARK 290                                                                      
REMARK 290      SYMOP   SYMMETRY                                                
REMARK 290     NNNMMM   OPERATOR                                                
REMARK 290       1555   X,Y,Z                                                   
REMARK 290       2555   -Y,X-Y,Z+2/3                                            
REMARK 290       3555   -X+Y,-X,Z+1/3                                           
REMARK 290       4555   -X,-Y,Z+1/2                                             
REMARK 290       5555   Y,-X+Y,Z+1/6                                            
REMARK 290       6555   X-Y,X,Z+5/6                                             
REMARK 290       7555   Y,X,-Z+2/3                                              
REMARK 290       8555   X-Y,-Y,-Z                                               
REMARK 290       9555   -X,-X+Y,-Z+1/3                                          
REMARK 290      10555   -Y,-X,-Z+1/6                                            
REMARK 290      11555   -X+Y,Y,-Z+1/2                                           
REMARK 290      12555   X,X-Y,-Z+5/6                                            
REMARK 290                                                                      
REMARK 290     WHERE NNN -> OPERATOR NUMBER                                     
REMARK 290           MMM -> TRANSLATION VECTOR                                  
REMARK 290                                                                      
REMARK 290 CRYSTALLOGRAPHIC SYMMETRY TRANSFORMATIONS                            
REMARK 290 THE FOLLOWING TRANSFORMATIONS OPERATE ON THE ATOM/HETATM             
REMARK 290 RECORDS IN THIS ENTRY TO PRODUCE CRYSTALLOGRAPHICALLY                
REMARK 290 RELATED MOLECULES.                                                   
REMARK 290   SMTRY1   1  1.000000  0.000000  0.000000        0.00000            
REMARK 290   SMTRY2   1  0.000000  1.000000  0.000000        0.00000            
REMARK 290   SMTRY3   1  0.000000  0.000000  1.000000        0.00000            
REMARK 290   SMTRY1   2 -0.500000 -0.866025  0.000000        0.00000            
REMARK 290   SMTRY2   2  0.866025 -0.500000  0.000000        0.00000            
REMARK 290   SMTRY3   2  0.000000  0.000000  1.000000      198.86267            
REMARK 290   SMTRY1   3 -0.500000  0.866025  0.000000        0.00000            
REMARK 290   SMTRY2   3 -0.866025 -0.500000  0.000000        0.00000            
REMARK 290   SMTRY3   3  0.000000  0.000000  1.000000       99.43133            
REMARK 290   SMTRY1   4 -1.000000  0.000000  0.000000        0.00000            
REMARK 290   SMTRY2   4  0.000000 -1.000000  0.000000        0.00000            
REMARK 290   SMTRY3   4  0.000000  0.000000  1.000000      149.14700            
REMARK 290   SMTRY1   5  0.500000  0.866025  0.000000        0.00000            
REMARK 290   SMTRY2   5 -0.866025  0.500000  0.000000        0.00000            
REMARK 290   SMTRY3   5  0.000000  0.000000  1.000000       49.71567            
REMARK 290   SMTRY1   6  0.500000 -0.866025  0.000000        0.00000            
REMARK 290   SMTRY2   6  0.866025  0.500000  0.000000        0.00000            
REMARK 290   SMTRY3   6  0.000000  0.000000  1.000000      248.57833            
REMARK 290   SMTRY1   7 -0.500000  0.866025  0.000000        0.00000            
REMARK 290   SMTRY2   7  0.866025  0.500000  0.000000        0.00000            
REMARK 290   SMTRY3   7  0.000000  0.000000 -1.000000      198.86267            
REMARK 290   SMTRY1   8  1.000000  0.000000  0.000000        0.00000            
REMARK 290   SMTRY2   8  0.000000 -1.000000  0.000000        0.00000            
REMARK 290   SMTRY3   8  0.000000  0.000000 -1.000000        0.00000            
REMARK 290   SMTRY1   9 -0.500000 -0.866025  0.000000        0.00000            
REMARK 290   SMTRY2   9 -0.866025  0.500000  0.000000        0.00000            
REMARK 290   SMTRY3   9  0.000000  0.000000 -1.000000       99.43133            
REMARK 290   SMTRY1  10  0.500000 -0.866025  0.000000        0.00000            
REMARK 290   SMTRY2  10 -0.866025 -0.500000  0.000000        0.00000            
REMARK 290   SMTRY3  10  0.000000  0.000000 -1.000000       49.71567            
REMARK 290   SMTRY1  11 -1.000000  0.000000  0.000000        0.00000            
REMARK 290   SMTRY2  11  0.000000  1.000000  0.000000        0.00000            
REMARK 290   SMTRY3  11  0.000000  0.000000 -1.000000      149.14700            
REMARK 290   SMTRY1  12  0.500000  0.866025  0.000000        0.00000            
REMARK 290   SMTRY2  12  0.866025 -0.500000  0.000000        0.00000            
REMARK 290   SMTRY3  12  0.000000  0.000000 -1.000000      248.57833            
REMARK 290                                                                      
REMARK 290 REMARK: NULL                                                         
REMARK 300                                                                      
REMARK 300 BIOMOLECULE: 1, 2, 3, 4, 5                                           
REMARK 300 SEE REMARK 350 FOR THE AUTHOR PROVIDED AND/OR PROGRAM                
REMARK 300 GENERATED ASSEMBLY INFORMATION FOR THE STRUCTURE IN                  
REMARK 300 THIS ENTRY. THE REMARK MAY ALSO PROVIDE INFORMATION ON               
REMARK 300 BURIED SURFACE AREA.                                                 
REMARK 350                                                                      
REMARK 350 COORDINATES FOR A COMPLETE MULTIMER REPRESENTING THE KNOWN           
REMARK 350 BIOLOGICALLY SIGNIFICANT OLIGOMERIZATION STATE OF THE                
REMARK 350 MOLECULE CAN BE GENERATED BY APPLYING BIOMT TRANSFORMATIONS          
REMARK 350 GIVEN BELOW.  BOTH NON-CRYSTALLOGRAPHIC AND                          
REMARK 350 CRYSTALLOGRAPHIC OPERATIONS ARE GIVEN.                               
REMARK 350                                                                      
REMARK 350 BIOMOLECULE: 1                                                       
REMARK 350 AUTHOR DETERMINED BIOLOGICAL UNIT: TRIMERIC                          
REMARK 350 SOFTWARE DETERMINED QUATERNARY STRUCTURE: TRIMERIC                   
REMARK 350 SOFTWARE USED: PISA                                                  
REMARK 350 TOTAL BURIED SURFACE AREA: 9230 ANGSTROM**2                          
REMARK 350 SURFACE AREA OF THE COMPLEX: 35060 ANGSTROM**2                       
REMARK 350 CHANGE IN SOLVENT FREE ENERGY: 13.0 KCAL/MOL                         
REMARK 350 APPLY THE FOLLOWING TO CHAINS: G, H, L                               
REMARK 350   BIOMT1   1  1.000000  0.000000  0.000000        0.00000            
REMARK 350   BIOMT2   1  0.000000  1.000000  0.000000        0.00000            
REMARK 350   BIOMT3   1  0.000000  0.000000  1.000000        0.00000            
REMARK 350                                                                      
REMARK 350 BIOMOLECULE: 2                                                       
REMARK 350 SOFTWARE DETERMINED QUATERNARY STRUCTURE: HEXAMERIC                  
REMARK 350 SOFTWARE USED: PISA                                                  
REMARK 350 TOTAL BURIED SURFACE AREA: 19410 ANGSTROM**2                         
REMARK 350 SURFACE AREA OF THE COMPLEX: 69180 ANGSTROM**2                       
REMARK 350 CHANGE IN SOLVENT FREE ENERGY: 31.0 KCAL/MOL                         
REMARK 350 APPLY THE FOLLOWING TO CHAINS: G, H, L                               
REMARK 350   BIOMT1   1  1.000000  0.000000  0.000000        0.00000            
REMARK 350   BIOMT2   1  0.000000  1.000000  0.000000        0.00000            
REMARK 350   BIOMT3   1  0.000000  0.000000  1.000000        0.00000            
REMARK 350   BIOMT1   2  0.500000  0.866025  0.000000     -101.95500            
REMARK 350   BIOMT2   2  0.866025 -0.500000  0.000000      176.59124            
REMARK 350   BIOMT3   2  0.000000  0.000000 -1.000000      546.87233            
REMARK 350                                                                      
REMARK 350 BIOMOLECULE: 3                                                       
REMARK 350 SOFTWARE DETERMINED QUATERNARY STRUCTURE: HEXAMERIC                  
REMARK 350 SOFTWARE USED: PISA                                                  
REMARK 350 TOTAL BURIED SURFACE AREA: 16720 ANGSTROM**2                         
REMARK 350 SURFACE AREA OF THE COMPLEX: 71870 ANGSTROM**2                       
REMARK 350 CHANGE IN SOLVENT FREE ENERGY: 16.0 KCAL/MOL                         
REMARK 350 APPLY THE FOLLOWING TO CHAINS: G                                     
REMARK 350   BIOMT1   1  1.000000  0.000000  0.000000        0.00000            
REMARK 350   BIOMT2   1  0.000000  1.000000  0.000000        0.00000            
REMARK 350   BIOMT3   1  0.000000  0.000000  1.000000        0.00000            
REMARK 350   BIOMT1   2  0.500000  0.866025  0.000000      -50.97750            
REMARK 350   BIOMT2   2  0.866025 -0.500000  0.000000       88.29562            
REMARK 350   BIOMT3   2  0.000000  0.000000 -1.000000      546.87233            
REMARK 350 APPLY THE FOLLOWING TO CHAINS: H, L                                  
REMARK 350   BIOMT1   3  0.500000  0.866025  0.000000     -101.95500            
REMARK 350   BIOMT2   3 -0.866025  0.500000  0.000000      176.59124            
REMARK 350   BIOMT3   3  0.000000  0.000000  1.000000       49.71567            
REMARK 350   BIOMT1   4 -0.500000  0.866025  0.000000       50.97750            
REMARK 350   BIOMT2   4  0.866025  0.500000  0.000000      -88.29562            
REMARK 350   BIOMT3   4  0.000000  0.000000 -1.000000      497.15667            
REMARK 350                                                                      
REMARK 350 BIOMOLECULE: 4                                                       
REMARK 350 SOFTWARE DETERMINED QUATERNARY STRUCTURE: HEXAMERIC                  
REMARK 350 SOFTWARE USED: PISA                                                  
REMARK 350 TOTAL BURIED SURFACE AREA: 17620 ANGSTROM**2                         
REMARK 350 SURFACE AREA OF THE COMPLEX: 70970 ANGSTROM**2                       
REMARK 350 CHANGE IN SOLVENT FREE ENERGY: 22.0 KCAL/MOL                         
REMARK 350 APPLY THE FOLLOWING TO CHAINS: G                                     
REMARK 350   BIOMT1   1  1.000000  0.000000  0.000000        0.00000            
REMARK 350   BIOMT2   1  0.000000  1.000000  0.000000        0.00000            
REMARK 350   BIOMT3   1  0.000000  0.000000  1.000000        0.00000            
REMARK 350   BIOMT1   2  0.500000  0.866025  0.000000      -50.97750            
REMARK 350   BIOMT2   2  0.866025 -0.500000  0.000000       88.29562            
REMARK 350   BIOMT3   2  0.000000  0.000000 -1.000000      546.87233            
REMARK 350 APPLY THE FOLLOWING TO CHAINS: H, L                                  
REMARK 350   BIOMT1   3  0.500000  0.866025  0.000000      -50.97750            
REMARK 350   BIOMT2   3 -0.866025  0.500000  0.000000       88.29562            
REMARK 350   BIOMT3   3  0.000000  0.000000  1.000000       49.71567            
REMARK 350   BIOMT1   4 -0.500000  0.866025  0.000000        0.00000            
REMARK 350   BIOMT2   4  0.866025  0.500000  0.000000        0.00000            
REMARK 350   BIOMT3   4  0.000000  0.000000 -1.000000      497.15667            
REMARK 350                                                                      
REMARK 350 BIOMOLECULE: 5                                                       
REMARK 350 SOFTWARE DETERMINED QUATERNARY STRUCTURE: HEXAMERIC                  
REMARK 350 SOFTWARE USED: PISA                                                  
REMARK 350 TOTAL BURIED SURFACE AREA: 21280 ANGSTROM**2                         
REMARK 350 SURFACE AREA OF THE COMPLEX: 67300 ANGSTROM**2                       
REMARK 350 CHANGE IN SOLVENT FREE ENERGY: 18.0 KCAL/MOL                         
REMARK 350 APPLY THE FOLLOWING TO CHAINS: G, H, L                               
REMARK 350   BIOMT1   1  1.000000  0.000000  0.000000        0.00000            
REMARK 350   BIOMT2   1  0.000000  1.000000  0.000000        0.00000            
REMARK 350   BIOMT3   1  0.000000  0.000000  1.000000        0.00000            
REMARK 350   BIOMT1   2  0.500000  0.866025  0.000000      -50.97750            
REMARK 350   BIOMT2   2  0.866025 -0.500000  0.000000       88.29562            
REMARK 350   BIOMT3   2  0.000000  0.000000 -1.000000      546.87233            
REMARK 465                                                                      
REMARK 465 MISSING RESIDUES                                                     
REMARK 465 THE FOLLOWING RESIDUES WERE NOT LOCATED IN THE                       
REMARK 465 EXPERIMENT. (M=MODEL NUMBER; RES=RESIDUE NAME; C=CHAIN               
REMARK 465 IDENTIFIER; SSSEQ=SEQUENCE NUMBER; I=INSERTION CODE.)                
REMARK 465                                                                      
REMARK 465   M RES C SSSEQI                                                     
REMARK 465     LYS G   121                                                      
REMARK 465     LEU G   122                                                      
REMARK 465     THR G   123                                                      
REMARK 465     PRO G   124                                                      
REMARK 465     LEU G   125                                                      
REMARK 465     CYS G   126                                                      
REMARK 465     VAL G   127                                                      
REMARK 465     GLY G   128                                                      
REMARK 465     ALA G   129                                                      
REMARK 465     GLY G   194                                                      
REMARK 465     SER G   195                                                      
REMARK 465     CYS G   196                                                      
REMARK 465     ASN G   197                                                      
REMARK 465     THR G   198                                                      
REMARK 465     SER G   199                                                      
REMARK 465     VAL G   200                                                      
REMARK 465     ILE G   201                                                      
REMARK 465     THR G   202                                                      
REMARK 465     GLN G   203                                                      
REMARK 465     THR G   402                                                      
REMARK 465     GLU G   403                                                      
REMARK 465     GLY G   404                                                      
REMARK 465     SER G   405                                                      
REMARK 465     ASN G   406                                                      
REMARK 465     ASN G   407                                                      
REMARK 465     THR G   408                                                      
REMARK 465     GLU G   409                                                      
REMARK 500                                                                      
REMARK 500 GEOMETRY AND STEREOCHEMISTRY                                         
REMARK 500 SUBTOPIC: CLOSE CONTACTS IN SAME ASYMMETRIC UNIT                     
REMARK 500                                                                      
REMARK 500 THE FOLLOWING ATOMS ARE IN CLOSE CONTACT.                            
REMARK 500                                                                      
REMARK 500  ATM1  RES C  SSEQI   ATM2  RES C  SSEQI           DISTANCE          
REMARK 500   O    HOH H   350     O    HOH L   215              1.86            
REMARK 500   O    HOH L   219     O    HOH L   266              2.06            
REMARK 500   O    HOH H   296     O    HOH L   246              2.07            
REMARK 500   O    HOH L   224     O    HOH L   308              2.09            
REMARK 500   O    HOH L   243     O    HOH L   308              2.10            
REMARK 500   O    HOH G   993     O    HOH G   994              2.13            
REMARK 500   O    HOH H   249     O    HOH H   268              2.15            
REMARK 500   O    HOH H   291     O    HOH H   326              2.15            
REMARK 500   O    HOH H   256     O    HOH H   340              2.16            
REMARK 500   O    HOH H   277     O    HOH L   291              2.16            
REMARK 500   O    HOH H   240     O    HOH L   260              2.18            
REMARK 500   O    HOH H   279     O    HOH H   290              2.19            
REMARK 500                                                                      
REMARK 500 REMARK: NULL                                                         
REMARK 500                                                                      
REMARK 500 GEOMETRY AND STEREOCHEMISTRY                                         
REMARK 500 SUBTOPIC: CLOSE CONTACTS                                             
REMARK 500                                                                      
REMARK 500 THE FOLLOWING ATOMS THAT ARE RELATED BY CRYSTALLOGRAPHIC             
REMARK 500 SYMMETRY ARE IN CLOSE CONTACT.  AN ATOM LOCATED WITHIN 0.15          
REMARK 500 ANGSTROMS OF A SYMMETRY RELATED ATOM IS ASSUMED TO BE ON A           
REMARK 500 SPECIAL POSITION AND IS, THEREFORE, LISTED IN REMARK 375             
REMARK 500 INSTEAD OF REMARK 500.  ATOMS WITH NON-BLANK ALTERNATE               
REMARK 500 LOCATION INDICATORS ARE NOT INCLUDED IN THE CALCULATIONS.            
REMARK 500                                                                      
REMARK 500 DISTANCE CUTOFF:                                                     
REMARK 500 2.2 ANGSTROMS FOR CONTACTS NOT INVOLVING HYDROGEN ATOMS              
REMARK 500 1.6 ANGSTROMS FOR CONTACTS INVOLVING HYDROGEN ATOMS                  
REMARK 500                                                                      
REMARK 500  ATM1  RES C  SSEQI   ATM2  RES C  SSEQI  SSYMOP   DISTANCE          
REMARK 500   O    HOH H   342     O    HOH L   303    12566     2.14            
REMARK 500                                                                      
REMARK 500 REMARK: NULL                                                         
REMARK 500                                                                      
REMARK 500 GEOMETRY AND STEREOCHEMISTRY                                         
REMARK 500 SUBTOPIC: TORSION ANGLES                                             
REMARK 500                                                                      
REMARK 500 TORSION ANGLES OUTSIDE THE EXPECTED RAMACHANDRAN REGIONS:            
REMARK 500 (M=MODEL NUMBER; RES=RESIDUE NAME; C=CHAIN IDENTIFIER;               
REMARK 500 SSEQ=SEQUENCE NUMBER; I=INSERTION CODE).                             
REMARK 500                                                                      
REMARK 500 STANDARD TABLE:                                                      
REMARK 500 FORMAT:(10X,I3,1X,A3,1X,A1,I4,A1,4X,F7.2,3X,F7.2)                    
REMARK 500                                                                      
REMARK 500 EXPECTED VALUES: GJ KLEYWEGT AND TA JONES (1996). PHI/PSI-           
REMARK 500 CHOLOGY: RAMACHANDRAN REVISITED. STRUCTURE 4, 1395 - 1400            
REMARK 500                                                                      
REMARK 500  M RES CSSEQI        PSI       PHI                                   
REMARK 500    VAL G  87     -152.06   -108.62                                   
REMARK 500    ASN G  94       88.85   -156.80                                   
REMARK 500    ASN G  98       52.05   -106.90                                   
REMARK 500    HIS G 105       53.29    -98.40                                   
REMARK 500    PRO G 118      105.46    -52.46                                   
REMARK 500    SER G 256      107.76   -167.57                                   
REMARK 500    GLN G 258      -65.40   -127.13                                   
REMARK 500    GLU G 268      -31.73     64.46                                   
REMARK 500    ASN G 276      100.39   -162.56                                   
REMARK 500    ALA G 299       -7.20    -59.51                                   
REMARK 500    ASN G 392       53.40   -158.15                                   
REMARK 500    ASN G 397      -63.62    -98.10                                   
REMARK 500    SER G 398       -9.24   -156.87                                   
REMARK 500    SER G 411     -144.11   -123.64                                   
REMARK 500    ASN G 425     -179.11    174.76                                   
REMARK 500    ILE G 439       15.31    -67.32                                   
REMARK 500    SER H 127     -159.26    176.32                                   
REMARK 500    ASP H 146       66.56     66.45                                   
REMARK 500    SER H 229       86.55    -34.43                                   
REMARK 500    VAL L  51      -48.06     69.70                                   
REMARK 500    ALA L  84     -179.26    177.42                                   
REMARK 500    LYS L 188        8.91    -67.87                                   
REMARK 500                                                                      
REMARK 500 REMARK: NULL                                                         
REMARK 525                                                                      
REMARK 525 SOLVENT                                                              
REMARK 525                                                                      
REMARK 525 THE SOLVENT MOLECULES HAVE CHAIN IDENTIFIERS THAT                    
REMARK 525 INDICATE THE POLYMER CHAIN WITH WHICH THEY ARE MOST                  
REMARK 525 CLOSELY ASSOCIATED. THE REMARK LISTS ALL THE SOLVENT                 
REMARK 525 MOLECULES WHICH ARE MORE THAN 5A AWAY FROM THE                       
REMARK 525 NEAREST POLYMER CHAIN (M = MODEL NUMBER;                             
REMARK 525 RES=RESIDUE NAME; C=CHAIN IDENTIFIER; SSEQ=SEQUENCE                  
REMARK 525 NUMBER; I=INSERTION CODE):                                           
REMARK 525                                                                      
REMARK 525  M RES CSSEQI                                                        
REMARK 525    HOH H 334        DISTANCE =  5.53 ANGSTROMS                       
REMARK 800                                                                      
REMARK 800 SITE                                                                 
REMARK 800 SITE_IDENTIFIER: AC1                                                 
REMARK 800 EVIDENCE_CODE: SOFTWARE                                              
REMARK 800 SITE_DESCRIPTION: BINDING SITE FOR RESIDUE NAG G 734                 
REMARK 800 SITE_IDENTIFIER: AC2                                                 
REMARK 800 EVIDENCE_CODE: SOFTWARE                                              
REMARK 800 SITE_DESCRIPTION: BINDING SITE FOR RESIDUE NAG G 741                 
REMARK 800 SITE_IDENTIFIER: AC3                                                 
REMARK 800 EVIDENCE_CODE: SOFTWARE                                              
REMARK 800 SITE_DESCRIPTION: BINDING SITE FOR RESIDUE NAG G 762                 
REMARK 800 SITE_IDENTIFIER: AC4                                                 
REMARK 800 EVIDENCE_CODE: SOFTWARE                                              
REMARK 800 SITE_DESCRIPTION: BINDING SITE FOR RESIDUE NAG G 776                 
REMARK 800 SITE_IDENTIFIER: AC5                                                 
REMARK 800 EVIDENCE_CODE: SOFTWARE                                              
REMARK 800 SITE_DESCRIPTION: BINDING SITE FOR RESIDUE NAG G 789                 
REMARK 800 SITE_IDENTIFIER: AC6                                                 
REMARK 800 EVIDENCE_CODE: SOFTWARE                                              
REMARK 800 SITE_DESCRIPTION: BINDING SITE FOR RESIDUE NAG G 795                 
REMARK 800 SITE_IDENTIFIER: AC7                                                 
REMARK 800 EVIDENCE_CODE: SOFTWARE                                              
REMARK 800 SITE_DESCRIPTION: BINDING SITE FOR RESIDUE NAG G 839                 
REMARK 800 SITE_IDENTIFIER: AC8                                                 
REMARK 800 EVIDENCE_CODE: SOFTWARE                                              
REMARK 800 SITE_DESCRIPTION: BINDING SITE FOR RESIDUE NAG G 856                 
REMARK 800 SITE_IDENTIFIER: AC9                                                 
REMARK 800 EVIDENCE_CODE: SOFTWARE                                              
REMARK 800 SITE_DESCRIPTION: BINDING SITE FOR RESIDUE NAG G 886                 
REMARK 800 SITE_IDENTIFIER: BC1                                                 
REMARK 800 EVIDENCE_CODE: SOFTWARE                                              
REMARK 800 SITE_DESCRIPTION: BINDING SITE FOR RESIDUE NAG G 892                 
REMARK 800 SITE_IDENTIFIER: BC2                                                 
REMARK 800 EVIDENCE_CODE: SOFTWARE                                              
REMARK 800 SITE_DESCRIPTION: BINDING SITE FOR RESIDUE NAG G 897                 
REMARK 800 SITE_IDENTIFIER: BC3                                                 
REMARK 800 EVIDENCE_CODE: SOFTWARE                                              
REMARK 800 SITE_DESCRIPTION: BINDING SITE FOR RESIDUE NAG G 948                 
REMARK 800 SITE_IDENTIFIER: BC4                                                 
REMARK 800 EVIDENCE_CODE: SOFTWARE                                              
REMARK 800 SITE_DESCRIPTION: BINDING SITE FOR RESIDUE NAG G 963                 
REMARK 900                                                                      
REMARK 900 RELATED ENTRIES                                                      
REMARK 900 RELATED ID: 1HZH   RELATED DB: PDB                                   
REMARK 900 STRUCTURE OF IGG B12                                                 
DBREF  2NY7 G   83   492  UNP    P04578   ENV_HV1H2      176    492             
DBREF  2NY7 H    1   230  PDB    2NY7     2NY7             1    230             
DBREF  2NY7 L    1   214  PDB    2NY7     2NY7             1    214             
SEQRES   1 G  317  GLU VAL VAL LEU VAL ASN VAL THR GLU ASN PHE ASN TRP          
SEQRES   2 G  317  CYS LYS ASN ASP MET VAL GLU GLN MET HIS GLU ASP ILE          
SEQRES   3 G  317  CYS SER LEU TRP ASP GLN SER LEU LYS PRO CYS VAL LYS          
SEQRES   4 G  317  LEU THR PRO LEU CYS VAL GLY ALA GLY SER CYS ASN THR          
SEQRES   5 G  317  SER VAL ILE THR GLN ALA CYS PRO LYS VAL SER PHE GLU          
SEQRES   6 G  317  PRO ILE PRO ILE HIS TYR CYS ALA PRO ALA GLY PHE ALA          
SEQRES   7 G  317  ILE LEU LYS CYS ASN ASN LYS THR PHE ASN GLY THR GLY          
SEQRES   8 G  317  PRO CYS THR ASN VAL SER THR VAL GLN CYS THR HIS GLY          
SEQRES   9 G  317  ILE ARG PRO VAL VAL SER SER GLN LEU LEU LEU ASN GLY          
SEQRES  10 G  317  SER LEU ALA GLU GLU GLU VAL VAL ILE ARG SER CYS ASN          
SEQRES  11 G  317  PHE THR ASP ASN ALA LYS THR ILE ILE VAL GLN LEU ASN          
SEQRES  12 G  317  THR SER VAL GLU ILE ASN CYS THR GLY ALA GLY HIS CYS          
SEQRES  13 G  317  ASN ILE ALA ARG ALA LYS TRP ASN ASN THR LEU LYS GLN          
SEQRES  14 G  317  ILE ALA SER LYS LEU ARG GLU GLN PHE GLY ASN ASN LYS          
SEQRES  15 G  317  THR ILE ILE PHE LYS GLN SER SER GLY GLY ASP PRO GLU          
SEQRES  16 G  317  ILE VAL THR HIS TRP PHE ASN CYS GLY GLY GLU PHE PHE          
SEQRES  17 G  317  TYR CYS ASN SER THR GLN LEU PHE ASN SER THR TRP PHE          
SEQRES  18 G  317  ASN SER THR TRP SER THR GLU GLY SER ASN ASN THR GLU          
SEQRES  19 G  317  GLY SER ASP THR ILE THR LEU PRO CYS ARG ILE LYS GLN          
SEQRES  20 G  317  ILE ILE ASN MET TRP CYS LYS VAL GLY LYS MET MET TYR          
SEQRES  21 G  317  ALA PRO PRO ILE SER GLY GLN ILE ARG CYS SER SER ASN          
SEQRES  22 G  317  ILE THR GLY LEU LEU LEU THR ARG ASP GLY GLY ASN SER          
SEQRES  23 G  317  ASN ASN GLU SER GLU ILE PHE ARG PRO GLY GLY GLY ASP          
SEQRES  24 G  317  MET ARG ASP ASN TRP ARG SER GLU LEU TYR LYS TYR LYS          
SEQRES  25 G  317  VAL VAL LYS ILE GLU                                          
SEQRES   1 H  230  GLN VAL GLN LEU VAL GLN SER GLY ALA GLU VAL LYS LYS          
SEQRES   2 H  230  PRO GLY ALA SER VAL LYS VAL SER CYS GLN ALA SER GLY          
SEQRES   3 H  230  TYR ARG PHE SER ASN PHE VAL ILE HIS TRP VAL ARG GLN          
SEQRES   4 H  230  ALA PRO GLY GLN ARG PHE GLU TRP MET GLY TRP ILE ASN          
SEQRES   5 H  230  PRO TYR ASN GLY ASN LYS GLU PHE SER ALA LYS PHE GLN          
SEQRES   6 H  230  ASP ARG VAL THR PHE THR ALA ASP THR SER ALA ASN THR          
SEQRES   7 H  230  ALA TYR MET GLU LEU ARG SER LEU ARG SER ALA ASP THR          
SEQRES   8 H  230  ALA VAL TYR TYR CYS ALA ARG VAL GLY PRO TYR SER TRP          
SEQRES   9 H  230  ASP ASP SER PRO GLN ASP ASN TYR TYR MET ASP VAL TRP          
SEQRES  10 H  230  GLY LYS GLY THR THR VAL ILE VAL SER SER ALA SER THR          
SEQRES  11 H  230  LYS GLY PRO SER VAL PHE PRO LEU ALA PRO SER SER LYS          
SEQRES  12 H  230  SER THR SER GLY GLY THR ALA ALA LEU GLY CYS LEU VAL          
SEQRES  13 H  230  LYS ASP TYR PHE PRO GLU PRO VAL THR VAL SER TRP ASN          
SEQRES  14 H  230  SER GLY ALA LEU THR SER GLY VAL HIS THR PHE PRO ALA          
SEQRES  15 H  230  VAL LEU GLN SER SER GLY LEU TYR SER LEU SER SER VAL          
SEQRES  16 H  230  VAL THR VAL PRO SER SER SER LEU GLY THR GLN THR TYR          
SEQRES  17 H  230  ILE CYS ASN VAL ASN HIS LYS PRO SER ASN THR LYS VAL          
SEQRES  18 H  230  ASP LYS LYS ALA GLU PRO LYS SER CYS                          
SEQRES   1 L  215  GLU ILE VAL LEU THR GLN SER PRO GLY THR LEU SER LEU          
SEQRES   2 L  215  SER PRO GLY GLU ARG ALA THR PHE SER CYS ARG SER SER          
SEQRES   3 L  215  HIS SER ILE ARG SER ARG ARG VAL ALA TRP TYR GLN HIS          
SEQRES   4 L  215  LYS PRO GLY GLN ALA PRO ARG LEU VAL ILE HIS GLY VAL          
SEQRES   5 L  215  SER ASN ARG ALA SER GLY ILE SER ASP ARG PHE SER GLY          
SEQRES   6 L  215  SER GLY SER GLY THR ASP PHE THR LEU THR ILE THR ARG          
SEQRES   7 L  215  VAL GLU PRO GLU ASP PHE ALA LEU TYR TYR CYS GLN VAL          
SEQRES   8 L  215  TYR GLY ALA SER SER TYR THR PHE GLY GLN GLY THR LYS          
SEQRES   9 L  215  LEU GLU ARG LYS ARG THR VAL ALA ALA PRO SER VAL PHE          
SEQRES  10 L  215  ILE PHE PRO PRO SER ASP GLU GLN LEU LYS SER GLY THR          
SEQRES  11 L  215  ALA SER VAL VAL CYS LEU LEU ASN ASN PHE TYR PRO ARG          
SEQRES  12 L  215  GLU ALA LYS VAL GLN TRP LYS VAL ASP ASN ALA LEU GLN          
SEQRES  13 L  215  SER GLY ASN SER GLN GLU SER VAL THR GLU GLN ASP SER          
SEQRES  14 L  215  LYS ASP SER THR TYR SER LEU SER SER THR LEU THR LEU          
SEQRES  15 L  215  SER LYS ALA ASP TYR GLU LYS HIS LYS VAL TYR ALA CYS          
SEQRES  16 L  215  GLU VAL THR HIS GLN GLY LEU ARG SER PRO VAL THR LYS          
SEQRES  17 L  215  SER PHE ASN ARG GLY GLU CYS                                  
MODRES 2NY7 ASN G  234  ASN  GLYCOSYLATION SITE                                 
MODRES 2NY7 ASN G  241  ASN  GLYCOSYLATION SITE                                 
MODRES 2NY7 ASN G  262  ASN  GLYCOSYLATION SITE                                 
MODRES 2NY7 ASN G  276  ASN  GLYCOSYLATION SITE                                 
MODRES 2NY7 ASN G  289  ASN  GLYCOSYLATION SITE                                 
MODRES 2NY7 ASN G  295  ASN  GLYCOSYLATION SITE                                 
MODRES 2NY7 ASN G  339  ASN  GLYCOSYLATION SITE                                 
MODRES 2NY7 ASN G  356  ASN  GLYCOSYLATION SITE                                 
MODRES 2NY7 ASN G  386  ASN  GLYCOSYLATION SITE                                 
MODRES 2NY7 ASN G  392  ASN  GLYCOSYLATION SITE                                 
MODRES 2NY7 ASN G  397  ASN  GLYCOSYLATION SITE                                 
MODRES 2NY7 ASN G  448  ASN  GLYCOSYLATION SITE                                 
MODRES 2NY7 ASN G  463  ASN  GLYCOSYLATION SITE                                 
HET    NAG  G 734      14                                                       
HET    NAG  G 741      14                                                       
HET    NAG  G 762      14                                                       
HET    NAG  G 776      14                                                       
HET    NAG  G 789      14                                                       
HET    NAG  G 795      14                                                       
HET    NAG  G 839      14                                                       
HET    NAG  G 856      14                                                       
HET    NAG  G 886      14                                                       
HET    NAG  G 892      14                                                       
HET    NAG  G 897      14                                                       
HET    NAG  G 948      14                                                       
HET    NAG  G 963      14                                                       
HETNAM     NAG N-ACETYL-D-GLUCOSAMINE                                           
HETSYN     NAG NAG                                                              
FORMUL   4  NAG    13(C8 H15 N O6)                                              
FORMUL  17  HOH   *308(H2 O)                                                    
HELIX    1   1 ASP G  107  SER G  110  5                                   4    
HELIX    2   2 ARG G  335  GLY G  354  1                                  20    
HELIX    3   3 ASP G  368  THR G  373  1                                   6    
HELIX    4   4 SER G  387  PHE G  391  5                                   5    
HELIX    5   5 ARG G  476  SER G  481  1                                   6    
HELIX    6   6 ARG H   28  PHE H   32  5                                   5    
HELIX    7   7 THR H   73  ALA H   75  5                                   3    
HELIX    8   8 ARG H   83  THR H   87  5                                   5    
HELIX    9   9 SER H  163  ALA H  165  5                                   3    
HELIX   10  10 SER H  196  LEU H  198  5                                   3    
HELIX   11  11 LYS H  213  ASN H  216  5                                   4    
HELIX   12  12 GLU L   79  PHE L   83  5                                   5    
HELIX   13  13 SER L  121  SER L  127  1                                   7    
HELIX   14  14 LYS L  183  LYS L  188  1                                   6    
SHEET    1   A 2 GLU G  91  ASN G  94  0                                        
SHEET    2   A 2 THR G 236  CYS G 239 -1  O  GLY G 237   N  PHE G  93           
SHEET    1   B 2 TRP G 112  GLN G 114  0                                        
SHEET    2   B 2 PHE G 210  PRO G 212 -1  O  GLU G 211   N  ASP G 113           
SHEET    1   C 3 VAL G 242  VAL G 245  0                                        
SHEET    2   C 3 PHE G 223  CYS G 228 -1  N  LYS G 227   O  SER G 243           
SHEET    3   C 3 TYR G 486  LYS G 490 -1  O  LYS G 487   N  LEU G 226           
SHEET    1   D 6 LEU G 259  LEU G 261  0                                        
SHEET    2   D 6 CYS G 445  ARG G 456 -1  O  THR G 450   N  LEU G 260           
SHEET    3   D 6 ILE G 284  THR G 297 -1  N  CYS G 296   O  CYS G 445           
SHEET    4   D 6 HIS G 330  ALA G 334 -1  O  ASN G 332   N  ASN G 295           
SHEET    5   D 6 THR G 413  TRP G 427 -1  O  ILE G 414   N  ILE G 333           
SHEET    6   D 6 LYS G 432  ALA G 436 -1  O  LYS G 432   N  TRP G 427           
SHEET    1   E 6 SER G 393  TRP G 395  0                                        
SHEET    2   E 6 THR G 358  PHE G 361 -1  N  PHE G 361   O  SER G 393           
SHEET    3   E 6 SER G 465  PRO G 470  1  O  PHE G 468   N  ILE G 360           
SHEET    4   E 6 CYS G 445  ARG G 456 -1  N  THR G 455   O  ARG G 469           
SHEET    5   E 6 ILE G 284  THR G 297 -1  N  CYS G 296   O  CYS G 445           
SHEET    6   E 6 VAL G 271  ARG G 273 -1  N  VAL G 271   O  GLN G 287           
SHEET    1   F 6 HIS G 374  CYS G 378  0                                        
SHEET    2   F 6 GLU G 381  CYS G 385 -1  O  PHE G 383   N  PHE G 376           
SHEET    3   F 6 THR G 413  TRP G 427 -1  O  LYS G 421   N  PHE G 382           
SHEET    4   F 6 HIS G 330  ALA G 334 -1  N  ILE G 333   O  ILE G 414           
SHEET    5   F 6 ILE G 284  THR G 297 -1  N  ASN G 295   O  ASN G 332           
SHEET    6   F 6 VAL G 271  ARG G 273 -1  N  VAL G 271   O  GLN G 287           
SHEET    1   G 4 GLN H   3  GLN H   6  0                                        
SHEET    2   G 4 VAL H  18  SER H  25 -1  O  GLN H  23   N  VAL H   5           
SHEET    3   G 4 THR H  77  LEU H  82 -1  O  MET H  80   N  VAL H  20           
SHEET    4   G 4 VAL H  67  ASP H  72 -1  N  THR H  70   O  TYR H  79           
SHEET    1   H 6 GLU H  10  LYS H  12  0                                        
SHEET    2   H 6 THR H 107  VAL H 111  1  O  ILE H 110   N  LYS H  12           
SHEET    3   H 6 ALA H  88  ARG H  94 -1  N  ALA H  88   O  VAL H 109           
SHEET    4   H 6 ILE H  34  GLN H  39 -1  N  VAL H  37   O  TYR H  91           
SHEET    5   H 6 PHE H  45  ILE H  51 -1  O  GLU H  46   N  ARG H  38           
SHEET    6   H 6 LYS H  57  PHE H  59 -1  O  GLU H  58   N  TRP H  50           
SHEET    1   I 4 GLU H  10  LYS H  12  0                                        
SHEET    2   I 4 THR H 107  VAL H 111  1  O  ILE H 110   N  LYS H  12           
SHEET    3   I 4 ALA H  88  ARG H  94 -1  N  ALA H  88   O  VAL H 109           
SHEET    4   I 4 VAL H 102  TRP H 103 -1  O  VAL H 102   N  ARG H  94           
SHEET    1   J 4 SER H 120  LEU H 124  0                                        
SHEET    2   J 4 THR H 137  TYR H 147 -1  O  LEU H 143   N  PHE H 122           
SHEET    3   J 4 TYR H 185  PRO H 194 -1  O  VAL H 193   N  ALA H 138           
SHEET    4   J 4 VAL H 171  THR H 173 -1  N  HIS H 172   O  VAL H 190           
SHEET    1   K 4 THR H 133  SER H 134  0                                        
SHEET    2   K 4 THR H 137  TYR H 147 -1  O  THR H 137   N  SER H 134           
SHEET    3   K 4 TYR H 185  PRO H 194 -1  O  VAL H 193   N  ALA H 138           
SHEET    4   K 4 VAL H 177  LEU H 178 -1  N  VAL H 177   O  SER H 186           
SHEET    1   L 3 THR H 153  TRP H 157  0                                        
SHEET    2   L 3 TYR H 206  HIS H 212 -1  O  ASN H 211   N  THR H 153           
SHEET    3   L 3 THR H 217  ALA H 225 -1  O  VAL H 219   N  VAL H 210           
SHEET    1   M 4 LEU L   4  SER L   7  0                                        
SHEET    2   M 4 ALA L  19  SER L  25 -1  O  ARG L  24   N  THR L   5           
SHEET    3   M 4 ASP L  70  ILE L  75 -1  O  LEU L  73   N  PHE L  21           
SHEET    4   M 4 PHE L  62  SER L  67 -1  N  SER L  63   O  THR L  74           
SHEET    1   N 6 THR L  10  LEU L  13  0                                        
SHEET    2   N 6 THR L 102  ARG L 106  1  O  LYS L 103   N  LEU L  11           
SHEET    3   N 6 ALA L  84  VAL L  90 -1  N  ALA L  84   O  LEU L 104           
SHEET    4   N 6 VAL L  33  HIS L  38 -1  N  TYR L  36   O  TYR L  87           
SHEET    5   N 6 ARG L  45  HIS L  49 -1  O  ARG L  45   N  GLN L  37           
SHEET    6   N 6 ASN L  53  ARG L  54 -1  O  ASN L  53   N  HIS L  49           
SHEET    1   O 4 THR L  10  LEU L  13  0                                        
SHEET    2   O 4 THR L 102  ARG L 106  1  O  LYS L 103   N  LEU L  11           
SHEET    3   O 4 ALA L  84  VAL L  90 -1  N  ALA L  84   O  LEU L 104           
SHEET    4   O 4 THR L  97  PHE L  98 -1  O  THR L  97   N  VAL L  90           
SHEET    1   P 4 SER L 114  PHE L 118  0                                        
SHEET    2   P 4 THR L 129  PHE L 139 -1  O  LEU L 135   N  PHE L 116           
SHEET    3   P 4 TYR L 173  SER L 182 -1  O  LEU L 175   N  LEU L 136           
SHEET    4   P 4 SER L 159  VAL L 163 -1  N  GLN L 160   O  THR L 178           
SHEET    1   Q 4 ALA L 153  LEU L 154  0                                        
SHEET    2   Q 4 ALA L 144  VAL L 150 -1  N  VAL L 150   O  ALA L 153           
SHEET    3   Q 4 VAL L 191  HIS L 198 -1  O  GLU L 195   N  GLN L 147           
SHEET    4   Q 4 VAL L 205  ASN L 210 -1  O  LYS L 207   N  CYS L 194           
SSBOND   1 CYS G   96    CYS G  275                          1555   1555  2.04  
SSBOND   2 CYS G  119    CYS G  205                          1555   1555  2.03  
SSBOND   3 CYS G  109    CYS G  428                          1555   1555  2.03  
SSBOND   4 CYS G  218    CYS G  247                          1555   1555  2.03  
SSBOND   5 CYS G  228    CYS G  239                          1555   1555  2.04  
SSBOND   6 CYS G  296    CYS G  331                          1555   1555  2.04  
SSBOND   7 CYS G  378    CYS G  445                          1555   1555  2.03  
SSBOND   8 CYS G  385    CYS G  418                          1555   1555  2.04  
LINK         ND2 ASN G 234                 C1  NAG G 734     1555   1555  1.44  
LINK         ND2 ASN G 241                 C1  NAG G 741     1555   1555  1.45  
LINK         ND2 ASN G 262                 C1  NAG G 762     1555   1555  1.46  
LINK         ND2 ASN G 276                 C1  NAG G 776     1555   1555  1.44  
LINK         ND2 ASN G 289                 C1  NAG G 789     1555   1555  1.45  
LINK         ND2 ASN G 295                 C1  NAG G 795     1555   1555  1.44  
LINK         ND2 ASN G 339                 C1  NAG G 839     1555   1555  1.44  
LINK         ND2 ASN G 356                 C1  NAG G 856     1555   1555  1.44  
LINK         ND2 ASN G 386                 C1  NAG G 886     1555   1555  1.46  
LINK         ND2 ASN G 392                 C1  NAG G 892     1555   1555  1.44  
LINK         ND2 ASN G 397                 C1  NAG G 897     1555   1555  1.45  
LINK         ND2 ASN G 448                 C1  NAG G 948     1555   1555  1.44  
LINK         ND2 ASN G 463                 C1  NAG G 963     1555   1555  1.44  
CISPEP   1 ARG G  252    PRO G  253          0         4.73                     
CISPEP   2 PHE H  148    PRO H  149          0       -10.26                     
CISPEP   3 GLU H  150    PRO H  151          0        -3.07                     
CISPEP   4 SER L    7    PRO L    8          0        -6.33                     
CISPEP   5 TYR L  140    PRO L  141          0         0.87                     
SITE     1 AC1  4 ASN G 234  THR G 236  GLY G 237  HOH G1025                    
SITE     1 AC2  3 VAL G  85  ASN G 229  ASN G 241                               
SITE     1 AC3  8 ARG G 252  ASN G 262  PHE G 376  ASN G 377                    
SITE     2 AC3  8 CYS G 378  SER G 446  SER G 447  HOH G 998                    
SITE     1 AC4  3 ASN G 276  ASP G 279  HOH G1030                               
SITE     1 AC5  6 GLU G 268  GLU G 269  VAL G 270  ASN G 289                    
SITE     2 AC5  6 THR G 290  GLN G 344                                          
SITE     1 AC6  2 ASN G 295  ALA G 334                                          
SITE     1 AC7  3 ARG G 335  ASN G 339  TRP G 400                               
SITE     1 AC8  6 PHE G 353  GLY G 354  ASN G 356  LYS G 357                    
SITE     2 AC8  6 ASN G 463  HOH G 992                                          
SITE     1 AC9  6 ASN G 386  THR G 388  HOH G 975  HOH G 989                    
SITE     2 AC9  6 TRP H 100  HOH H 300                                          
SITE     1 BC1  1 ASN G 392                                                     
SITE     1 BC2  6 ILE G 360  THR G 394  ASN G 397  SER G 398                    
SITE     2 BC2  6 HOH G1050  GLY H  15                                          
SITE     1 BC3  4 ASN G 262  SER G 291  ASN G 448  HOH G1033                    
SITE     1 BC4  3 ASN G 463  HOH G 991  LYS H  13                               
CRYST1  101.955  101.955  298.294  90.00  90.00 120.00 P 65 2 2     12          
ORIGX1      1.000000  0.000000  0.000000        0.00000                         
ORIGX2      0.000000  1.000000  0.000000        0.00000                         
ORIGX3      0.000000  0.000000  1.000000        0.00000                         
SCALE1      0.009808  0.005663  0.000000        0.00000                         
SCALE2      0.000000  0.011326  0.000000        0.00000                         
SCALE3      0.000000  0.000000  0.003352        0.00000                         
ATOM      1  N   GLU G  83     123.394 168.931 272.912  1.00206.82           N  
ANISOU    1  N   GLU G  83    20764  14020  43798  -4799  -4806    780       N  
ATOM      2  CA  GLU G  83     122.608 168.360 274.044  1.00201.04           C  
ANISOU    2  CA  GLU G  83    20901  13885  41598  -4662  -5578    -31       C  
ATOM      3  C   GLU G  83     121.904 169.452 274.852  1.00205.32           C  
ANISOU    3  C   GLU G  83    22440  13899  41673  -4633  -6036   -749       C  
ATOM      4  O   GLU G  83     121.008 169.165 275.648  1.00201.91           O  
ANISOU    4  O   GLU G  83    22880  13954  39882  -4344  -6331  -1345       O  
ATOM      5  CB  GLU G  83     123.510 167.522 274.954  1.00204.09           C  
ANISOU    5  CB  GLU G  83    20911  14317  42316  -5119  -6701   -273       C  
ATOM      6  CG  GLU G  83     124.096 166.286 274.284  1.00198.13           C  
ANISOU    6  CG  GLU G  83    19288  14156  41836  -5040  -6240    360       C  
ATOM      7  CD  GLU G  83     125.122 165.580 275.153  1.00201.99           C  
ANISOU    7  CD  GLU G  83    19255  14538  42952  -5512  -7390    230       C  
ATOM      8  OE1 GLU G  83     125.588 164.491 274.758  1.00191.56           O  
ANISOU    8  OE1 GLU G  83    17287  13692  41803  -5412  -7094    683       O  
ATOM      9  OE2 GLU G  83     125.462 166.116 276.229  1.00207.82           O  
ANISOU    9  OE2 GLU G  83    20279  14683  43999  -5963  -8625   -326       O  
ATOM     10  N   VAL G  84     122.311 170.701 274.637  1.00212.89           N  
ANISOU   10  N   VAL G  84    23281  13817  43790  -4904  -6022   -656       N  
ATOM     11  CA  VAL G  84     121.722 171.839 275.343  1.00217.34           C  
ANISOU   11  CA  VAL G  84    24825  13697  44059  -4863  -6406  -1336       C  
ATOM     12  C   VAL G  84     120.356 172.201 274.756  1.00210.49           C  
ANISOU   12  C   VAL G  84    24574  13259  42142  -4117  -5316  -1222       C  
ATOM     13  O   VAL G  84     119.987 171.725 273.680  1.00202.19           O  
ANISOU   13  O   VAL G  84    23123  12889  40809  -3725  -4326   -551       O  
ATOM     14  CB  VAL G  84     122.662 173.073 275.329  1.00229.48           C  
ANISOU   14  CB  VAL G  84    26015  13837  47341  -5465  -6843  -1277       C  
ATOM     15  CG1 VAL G  84     122.539 173.832 274.015  1.00230.09           C  
ANISOU   15  CG1 VAL G  84    25667  13580  48179  -5227  -5583   -467       C  
ATOM     16  CG2 VAL G  84     122.364 173.991 276.508  1.00236.86           C  
ANISOU   16  CG2 VAL G  84    28080  13958  47959  -5609  -7807  -2264       C  
ATOM     17  N   VAL G  85     119.609 173.041 275.466  1.00213.72           N  
ANISOU   17  N   VAL G  85    25988  13240  41977  -3898  -5529  -1873       N  
ATOM     18  CA  VAL G  85     118.249 173.383 275.063  1.00208.36           C  
ANISOU   18  CA  VAL G  85    25887  12961  40320  -3148  -4588  -1791       C  
ATOM     19  C   VAL G  85     117.970 174.883 275.155  1.00216.03           C  
ANISOU   19  C   VAL G  85    27452  12836  41793  -3047  -4460  -2032       C  
ATOM     20  O   VAL G  85     118.241 175.515 276.178  1.00224.57           O  
ANISOU   20  O   VAL G  85    29203  13079  43046  -3336  -5312  -2790       O  
ATOM     21  CB  VAL G  85     117.210 172.604 275.907  1.00202.77           C  
ANISOU   21  CB  VAL G  85    25923  13163  37957  -2692  -4707  -2317       C  
ATOM     22  CG1 VAL G  85     117.524 172.725 277.394  1.00209.94           C  
ANISOU   22  CG1 VAL G  85    27630  13596  38540  -2993  -5850  -3251       C  
ATOM     23  CG2 VAL G  85     115.795 173.082 275.605  1.00200.54           C  
ANISOU   23  CG2 VAL G  85    26182  13161  36853  -1924  -3808  -2235       C  
ATOM     24  N   LEU G  86     117.437 175.447 274.074  1.00213.25           N  
ANISOU   24  N   LEU G  86    26916  12454  41657  -2624  -3430  -1385       N  
ATOM     25  CA  LEU G  86     116.994 176.840 274.066  1.00219.88           C  
ANISOU   25  CA  LEU G  86    28344  12319  42883  -2385  -3140  -1524       C  
ATOM     26  C   LEU G  86     115.762 177.021 273.177  1.00213.84           C  
ANISOU   26  C   LEU G  86    27684  12118  41446  -1567  -2014   -966       C  
ATOM     27  O   LEU G  86     115.500 176.206 272.291  1.00204.73           O  
ANISOU   27  O   LEU G  86    25989  11925  39874  -1322  -1452   -314       O  
ATOM     28  CB  LEU G  86     118.130 177.789 273.654  1.00229.62           C  
ANISOU   28  CB  LEU G  86    29072  12287  45886  -2999  -3302  -1203       C  
ATOM     29  CG  LEU G  86     118.883 177.572 272.338  1.00228.05           C  
ANISOU   29  CG  LEU G  86    27743  12192  46715  -3202  -2624   -120       C  
ATOM     30  CD1 LEU G  86     118.108 178.143 271.160  1.00226.64           C  
ANISOU   30  CD1 LEU G  86    27583  12104  46425  -2561  -1414    652       C  
ATOM     31  CD2 LEU G  86     120.262 178.209 272.416  1.00238.15           C  
ANISOU   31  CD2 LEU G  86    28422  12236  49828  -4038  -3190     -1       C  
ATOM     32  N   VAL G  87     115.010 178.090 273.424  1.00218.55           N  
ANISOU   32  N   VAL G  87    29012  12074  41955  -1134  -1741  -1232       N  
ATOM     33  CA  VAL G  87     113.745 178.317 272.728  1.00214.15           C  
ANISOU   33  CA  VAL G  87    28589  12012  40766   -304   -789   -742       C  
ATOM     34  C   VAL G  87     113.809 179.465 271.719  1.00219.34           C  
ANISOU   34  C   VAL G  87    29065  11839  42435   -156   -127    -50       C  
ATOM     35  O   VAL G  87     114.869 179.762 271.165  1.00223.31           O  
ANISOU   35  O   VAL G  87    29023  11721  44103   -691   -158    376       O  
ATOM     36  CB  VAL G  87     112.592 178.572 273.725  1.00215.87           C  
ANISOU   36  CB  VAL G  87    29757  12295  39970    306   -757  -1435       C  
ATOM     37  CG1 VAL G  87     112.216 177.286 274.442  1.00208.08           C  
ANISOU   37  CG1 VAL G  87    28856  12430  37777    373  -1076  -1809       C  
ATOM     38  CG2 VAL G  87     112.980 179.652 274.725  1.00228.29           C  
ANISOU   38  CG2 VAL G  87    32192  12513  42035     79  -1306  -2277       C  
ATOM     39  N   ASN G  88     112.659 180.098 271.490  1.00219.27           N  
ANISOU   39  N   ASN G  88    29478  11813  42020    601    509    125       N  
ATOM     40  CA  ASN G  88     112.526 181.193 270.529  1.00223.48           C  
ANISOU   40  CA  ASN G  88    29929  11618  43366    887   1198    846       C  
ATOM     41  C   ASN G  88     112.610 180.708 269.079  1.00217.27           C  
ANISOU   41  C   ASN G  88    28392  11549  42613   1006   1811   1952       C  
ATOM     42  O   ASN G  88     112.919 181.479 268.169  1.00222.87           O  
ANISOU   42  O   ASN G  88    28894  11621  44167   1038   2329   2683       O  
ATOM     43  CB  ASN G  88     113.554 182.296 270.804  1.00234.22           C  
ANISOU   43  CB  ASN G  88    31440  11420  46135    292    856    606       C  
ATOM     44  CG  ASN G  88     113.094 183.659 270.319  1.00242.28           C  
ANISOU   44  CG  ASN G  88    32798  11437  47821    747   1491   1001       C  
ATOM     45  OD1 ASN G  88     112.075 183.780 269.639  1.00239.25           O  
ANISOU   45  OD1 ASN G  88    32431  11561  46910   1513   2218   1588       O  
ATOM     46  ND2 ASN G  88     113.846 184.696 270.672  1.00252.60           N  
ANISOU   46  ND2 ASN G  88    34364  11262  50352    262   1157    698       N  
ATOM     47  N   VAL G  89     112.330 179.424 268.878  1.00206.58           N  
ANISOU   47  N   VAL G  89    26714  11482  40296   1089   1756   2067       N  
ATOM     48  CA  VAL G  89     112.299 178.829 267.544  1.00200.31           C  
ANISOU   48  CA  VAL G  89    25399  11460  39250   1278   2277   3007       C  
ATOM     49  C   VAL G  89     111.303 177.667 267.495  1.00190.30           C  
ANISOU   49  C   VAL G  89    24096  11556  36654   1684   2221   2991       C  
ATOM     50  O   VAL G  89     111.494 176.639 268.147  1.00184.75           O  
ANISOU   50  O   VAL G  89    23295  11463  35441   1377   1726   2487       O  
ATOM     51  CB  VAL G  89     113.706 178.369 267.080  1.00199.97           C  
ANISOU   51  CB  VAL G  89    24754  11280  39946    610   2222   3329       C  
ATOM     52  CG1 VAL G  89     114.359 177.467 268.123  1.00196.47           C  
ANISOU   52  CG1 VAL G  89    24169  11099  39381     21   1413   2554       C  
ATOM     53  CG2 VAL G  89     113.626 177.676 265.725  1.00194.46           C  
ANISOU   53  CG2 VAL G  89    23713  11412  38760    902   2815   4232       C  
ATOM     54  N   THR G  90     110.234 177.845 266.724  1.00188.62           N  
ANISOU   54  N   THR G  90    23944  11774  35948   2362   2681   3579       N  
ATOM     55  CA  THR G  90     109.168 176.852 266.641  1.00179.94           C  
ANISOU   55  CA  THR G  90    22763  11870  33736   2754   2580   3631       C  
ATOM     56  C   THR G  90     109.405 175.868 265.499  1.00174.03           C  
ANISOU   56  C   THR G  90    21663  11930  32531   2691   2664   4249       C  
ATOM     57  O   THR G  90     109.906 176.241 264.438  1.00176.72           O  
ANISOU   57  O   THR G  90    21931  11974  33242   2723   3086   4937       O  
ATOM     58  CB  THR G  90     107.786 177.520 266.463  1.00183.50           C  
ANISOU   58  CB  THR G  90    23411  12382  33929   3545   2912   3947       C  
ATOM     59  OG1 THR G  90     107.596 178.510 267.482  1.00188.97           O  
ANISOU   59  OG1 THR G  90    24545  12200  35055   3685   2956   3373       O  
ATOM     60  CG2 THR G  90     106.668 176.489 266.552  1.00176.84           C  
ANISOU   60  CG2 THR G  90    22378  12705  32110   3874   2712   3959       C  
ATOM     61  N   GLU G  91     109.042 174.610 265.730  1.00166.38           N  
ANISOU   61  N   GLU G  91    20545  11938  30735   2624   2294   4003       N  
ATOM     62  CA  GLU G  91     109.195 173.565 264.726  1.00160.80           C  
ANISOU   62  CA  GLU G  91    19632  11998  29467   2585   2300   4463       C  
ATOM     63  C   GLU G  91     107.991 172.627 264.746  1.00155.05           C  
ANISOU   63  C   GLU G  91    18844  12288  27779   2884   1978   4439       C  
ATOM     64  O   GLU G  91     107.495 172.262 265.812  1.00152.60           O  
ANISOU   64  O   GLU G  91    18509  12244  27228   2838   1665   3880       O  
ATOM     65  CB  GLU G  91     110.487 172.780 264.969  1.00157.76           C  
ANISOU   65  CB  GLU G  91    19018  11598  29326   1947   2106   4160       C  
ATOM     66  CG  GLU G  91     110.822 171.762 263.888  1.00153.37           C  
ANISOU   66  CG  GLU G  91    18345  11663  28263   1936   2244   4625       C  
ATOM     67  CD  GLU G  91     111.354 172.398 262.615  1.00158.02           C  
ANISOU   67  CD  GLU G  91    19014  11815  29212   2130   2914   5435       C  
ATOM     68  OE1 GLU G  91     111.401 173.644 262.535  1.00163.58           O  
ANISOU   68  OE1 GLU G  91    19804  11741  30610   2263   3255   5696       O  
ATOM     69  OE2 GLU G  91     111.727 171.646 261.691  1.00157.51           O  
ANISOU   69  OE2 GLU G  91    18985  12148  28714   2178   3144   5826       O  
ATOM     70  N   ASN G  92     107.522 172.245 263.561  1.00153.51           N  
ANISOU   70  N   ASN G  92    18656  12625  27046   3192   2041   5074       N  
ATOM     71  CA  ASN G  92     106.366 171.362 263.444  1.00148.42           C  
ANISOU   71  CA  ASN G  92    17895  12890  25609   3430   1636   5140       C  
ATOM     72  C   ASN G  92     106.720 169.882 263.583  1.00140.89           C  
ANISOU   72  C   ASN G  92    16818  12593  24122   3006   1229   4803       C  
ATOM     73  O   ASN G  92     107.711 169.410 263.023  1.00140.07           O  
ANISOU   73  O   ASN G  92    16791  12449  23981   2736   1340   4884       O  
ATOM     74  CB  ASN G  92     105.612 171.620 262.135  1.00152.69           C  
ANISOU   74  CB  ASN G  92    18562  13677  25776   3951   1696   5948       C  
ATOM     75  CG  ASN G  92     106.542 171.855 260.957  1.00155.46           C  
ANISOU   75  CG  ASN G  92    19218  13707  26144   3950   2102   6475       C  
ATOM     76  OD1 ASN G  92     107.669 171.360 260.927  1.00149.75           O  
ANISOU   76  OD1 ASN G  92    18509  12867  25522   3534   2252   6282       O  
ATOM     77  ND2 ASN G  92     106.067 172.614 259.975  1.00161.05           N  
ANISOU   77  ND2 ASN G  92    20163  14261  26769   4460   2326   7205       N  
ATOM     78  N   PHE G  93     105.899 169.161 264.340  1.00135.68           N  
ANISOU   78  N   PHE G  93    15956  12496  23101   2982    827   4468       N  
ATOM     79  CA  PHE G  93     106.113 167.742 264.591  1.00127.22           C  
ANISOU   79  CA  PHE G  93    14762  12015  21562   2592    415   4141       C  
ATOM     80  C   PHE G  93     104.924 166.920 264.113  1.00124.78           C  
ANISOU   80  C   PHE G  93    14301  12468  20641   2789    -14   4425       C  
ATOM     81  O   PHE G  93     103.792 167.402 264.094  1.00127.96           O  
ANISOU   81  O   PHE G  93    14538  13000  21080   3192    -52   4722       O  
ATOM     82  CB  PHE G  93     106.329 167.493 266.086  1.00124.50           C  
ANISOU   82  CB  PHE G  93    14316  11602  21386   2282    269   3452       C  
ATOM     83  CG  PHE G  93     107.708 167.840 266.573  1.00125.05           C  
ANISOU   83  CG  PHE G  93    14491  11025  21996   1882    388   3077       C  
ATOM     84  CD1 PHE G  93     108.079 169.160 266.770  1.00128.47           C  
ANISOU   84  CD1 PHE G  93    15083  10644  23086   1965    705   3050       C  
ATOM     85  CD2 PHE G  93     108.630 166.843 266.851  1.00121.41           C  
ANISOU   85  CD2 PHE G  93    13934  10721  21475   1411    131   2772       C  
ATOM     86  CE1 PHE G  93     109.345 169.480 267.224  1.00130.70           C  
ANISOU   86  CE1 PHE G  93    15388  10275  23997   1530    689   2727       C  
ATOM     87  CE2 PHE G  93     109.897 167.156 267.307  1.00120.54           C  
ANISOU   87  CE2 PHE G  93    13804  10003  21991   1023    143   2486       C  
ATOM     88  CZ  PHE G  93     110.255 168.476 267.493  1.00126.41           C  
ANISOU   88  CZ  PHE G  93    14667   9932  23430   1054    384   2462       C  
ATOM     89  N   ASN G  94     105.189 165.677 263.727  1.00119.65           N  
ANISOU   89  N   ASN G  94    13686  12272  19505   2503   -360   4349       N  
ATOM     90  CA  ASN G  94     104.131 164.745 263.363  1.00118.06           C  
ANISOU   90  CA  ASN G  94    13332  12740  18786   2557   -918   4532       C  
ATOM     91  C   ASN G  94     104.600 163.303 263.515  1.00112.15           C  
ANISOU   91  C   ASN G  94    12602  12343  17666   2107  -1271   4174       C  
ATOM     92  O   ASN G  94     105.107 162.701 262.568  1.00110.39           O  
ANISOU   92  O   ASN G  94    12723  12192  17028   2036  -1367   4279       O  
ATOM     93  CB  ASN G  94     103.637 165.002 261.939  1.00122.75           C  
ANISOU   93  CB  ASN G  94    14188  13441  19008   2925  -1073   5156       C  
ATOM     94  CG  ASN G  94     102.287 164.364 261.668  1.00125.08           C  
ANISOU   94  CG  ASN G  94    14209  14326  18990   3030  -1772   5415       C  
ATOM     95  OD1 ASN G  94     101.685 163.758 262.556  1.00125.06           O  
ANISOU   95  OD1 ASN G  94    13748  14641  19130   2841  -2032   5182       O  
ATOM     96  ND2 ASN G  94     101.803 164.499 260.439  1.00127.68           N  
ANISOU   96  ND2 ASN G  94    14816  14780  18917   3331  -2105   5941       N  
ATOM     97  N   TRP G  95     104.415 162.757 264.713  1.00108.56           N  
ANISOU   97  N   TRP G  95    11841  12076  17332   1853  -1417   3770       N  
ATOM     98  CA  TRP G  95     104.919 161.429 265.058  1.00105.22           C  
ANISOU   98  CA  TRP G  95    11409  11907  16662   1419  -1713   3413       C  
ATOM     99  C   TRP G  95     104.347 160.317 264.180  1.00105.72           C  
ANISOU   99  C   TRP G  95    11541  12426  16202   1349  -2264   3610       C  
ATOM    100  O   TRP G  95     104.763 159.162 264.278  1.00103.98           O  
ANISOU  100  O   TRP G  95    11391  12364  15753   1019  -2517   3351       O  
ATOM    101  CB  TRP G  95     104.665 161.130 266.540  1.00102.20           C  
ANISOU  101  CB  TRP G  95    10731  11646  16453   1234  -1755   3036       C  
ATOM    102  CG  TRP G  95     103.233 160.807 266.881  1.00104.12           C  
ANISOU  102  CG  TRP G  95    10580  12342  16639   1370  -2003   3254       C  
ATOM    103  CD1 TRP G  95     102.128 161.553 266.584  1.00107.92           C  
ANISOU  103  CD1 TRP G  95    10821  12895  17288   1782  -1946   3681       C  
ATOM    104  CD2 TRP G  95     102.760 159.662 267.605  1.00 99.18           C  
ANISOU  104  CD2 TRP G  95     9673  12120  15892   1104  -2304   3133       C  
ATOM    105  NE1 TRP G  95     100.997 160.938 267.069  1.00108.35           N  
ANISOU  105  NE1 TRP G  95    10391  13381  17397   1780  -2182   3853       N  
ATOM    106  CE2 TRP G  95     101.358 159.777 267.701  1.00100.77           C  
ANISOU  106  CE2 TRP G  95     9412  12621  16254   1355  -2384   3527       C  
ATOM    107  CE3 TRP G  95     103.386 158.550 268.178  1.00 94.23           C  
ANISOU  107  CE3 TRP G  95     9103  11600  15099    691  -2495   2788       C  
ATOM    108  CZ2 TRP G  95     100.573 158.824 268.346  1.00101.51           C  
ANISOU  108  CZ2 TRP G  95     9080  13105  16386   1178  -2601   3609       C  
ATOM    109  CZ3 TRP G  95     102.604 157.605 268.818  1.00 95.84           C  
ANISOU  109  CZ3 TRP G  95     8967  12187  15261    528  -2732   2846       C  
ATOM    110  CH2 TRP G  95     101.213 157.747 268.895  1.00 98.45           C  
ANISOU  110  CH2 TRP G  95     8819  12799  15789    756  -2762   3263       C  
ATOM    111  N   CYS G  96     103.404 160.673 263.316  1.00109.86           N  
ANISOU  111  N   CYS G  96    12078  13109  16555   1661  -2509   4067       N  
ATOM    112  CA  CYS G  96     102.774 159.701 262.433  1.00113.36           C  
ANISOU  112  CA  CYS G  96    12653  13922  16497   1588  -3199   4248       C  
ATOM    113  C   CYS G  96     103.492 159.602 261.092  1.00114.22           C  
ANISOU  113  C   CYS G  96    13499  13863  16036   1714  -3166   4371       C  
ATOM    114  O   CYS G  96     103.975 158.533 260.712  1.00111.88           O  
ANISOU  114  O   CYS G  96    13572  13630  15308   1488  -3391   4139       O  
ATOM    115  CB  CYS G  96     101.305 160.057 262.231  1.00119.56           C  
ANISOU  115  CB  CYS G  96    13020  14982  17426   1844  -3638   4714       C  
ATOM    116  SG  CYS G  96     100.408 160.147 263.789  1.00126.06           S  
ANISOU  116  SG  CYS G  96    12996  15992  18909   1806  -3477   4659       S  
ATOM    117  N   LYS G  97     103.562 160.724 260.382  1.00116.41           N  
ANISOU  117  N   LYS G  97    14040  13890  16302   2119  -2819   4761       N  
ATOM    118  CA  LYS G  97     104.273 160.792 259.112  1.00119.24           C  
ANISOU  118  CA  LYS G  97    15171  14044  16091   2340  -2594   4971       C  
ATOM    119  C   LYS G  97     105.752 160.471 259.324  1.00116.25           C  
ANISOU  119  C   LYS G  97    14992  13346  15832   2132  -1952   4637       C  
ATOM    120  O   LYS G  97     106.403 159.877 258.461  1.00118.01           O  
ANISOU  120  O   LYS G  97    15833  13499  15505   2190  -1822   4640       O  
ATOM    121  CB  LYS G  97     104.128 162.191 258.511  1.00125.05           C  
ANISOU  121  CB  LYS G  97    16066  14500  16947   2820  -2198   5510       C  
ATOM    122  CG  LYS G  97     103.986 162.226 256.996  1.00131.34           C  
ANISOU  122  CG  LYS G  97    17670  15326  16909   3197  -2400   5969       C  
ATOM    123  CD  LYS G  97     102.569 161.870 256.568  1.00132.00           C  
ANISOU  123  CD  LYS G  97    17685  15849  16618   3284  -3459   6209       C  
ATOM    124  CE  LYS G  97     102.297 162.302 255.135  1.00140.67           C  
ANISOU  124  CE  LYS G  97    19590  16916  16944   3768  -3699   6776       C  
ATOM    125  NZ  LYS G  97     103.193 161.622 254.160  1.00143.62           N  
ANISOU  125  NZ  LYS G  97    21021  17178  16371   3830  -3506   6657       N  
ATOM    126  N   ASN G  98     106.272 160.859 260.486  1.00110.27           N  
ANISOU  126  N   ASN G  98    13726  12368  15803   1914  -1567   4359       N  
ATOM    127  CA  ASN G  98     107.678 160.657 260.814  1.00106.56           C  
ANISOU  127  CA  ASN G  98    13267  11556  15666   1687  -1039   4092       C  
ATOM    128  C   ASN G  98     107.888 159.550 261.846  1.00100.98           C  
ANISOU  128  C   ASN G  98    12232  11053  15084   1246  -1368   3579       C  
ATOM    129  O   ASN G  98     108.555 159.758 262.862  1.00 98.42           O  
ANISOU  129  O   ASN G  98    11554  10498  15341   1008  -1162   3298       O  
ATOM    130  CB  ASN G  98     108.298 161.964 261.316  1.00106.21           C  
ANISOU  130  CB  ASN G  98    12962  10985  16407   1730   -441   4167       C  
ATOM    131  CG  ASN G  98     108.127 163.110 260.332  1.00113.11           C  
ANISOU  131  CG  ASN G  98    14148  11585  17243   2175    -46   4738       C  
ATOM    132  OD1 ASN G  98     108.067 162.901 259.119  1.00115.97           O  
ANISOU  132  OD1 ASN G  98    15057  12044  16961   2459      3   5099       O  
ATOM    133  ND2 ASN G  98     108.050 164.331 260.853  1.00104.25           N  
ANISOU  133  ND2 ASN G  98    12765  10077  16770   2263    232   4823       N  
ATOM    134  N   ASP G  99     107.317 158.378 261.583  1.00 99.13           N  
ANISOU  134  N   ASP G  99    12152  11207  14305   1132  -1938   3469       N  
ATOM    135  CA  ASP G  99     107.480 157.231 262.470  1.00 95.55           C  
ANISOU  135  CA  ASP G  99    11441  10931  13932    734  -2252   3052       C  
ATOM    136  C   ASP G  99     108.942 156.793 262.482  1.00 94.27           C  
ANISOU  136  C   ASP G  99    11405  10449  13963    608  -1805   2862       C  
ATOM    137  O   ASP G  99     109.463 156.304 261.479  1.00 95.73           O  
ANISOU  137  O   ASP G  99    12097  10529  13747    760  -1604   2952       O  
ATOM    138  CB  ASP G  99     106.576 156.076 262.030  1.00 96.19           C  
ANISOU  138  CB  ASP G  99    11707  11391  13451    628  -2971   3025       C  
ATOM    139  CG  ASP G  99     106.645 154.885 262.972  1.00 92.08           C  
ANISOU  139  CG  ASP G  99    10901  11024  13061    218  -3290   2663       C  
ATOM    140  OD1 ASP G  99     107.007 155.073 264.155  1.00 86.89           O  
ANISOU  140  OD1 ASP G  99     9817  10312  12884     45  -3083   2472       O  
ATOM    141  OD2 ASP G  99     106.334 153.759 262.528  1.00 93.88           O  
ANISOU  141  OD2 ASP G  99    11393  11391  12886     72  -3784   2572       O  
ATOM    142  N   MET G 100     109.608 156.973 263.616  1.00 91.18           N  
ANISOU  142  N   MET G 100    10577   9879  14189    362  -1651   2617       N  
ATOM    143  CA  MET G 100     111.046 156.743 263.660  1.00 92.63           C  
ANISOU  143  CA  MET G 100    10716   9701  14780    254  -1231   2533       C  
ATOM    144  C   MET G 100     111.466 155.367 264.175  1.00 88.17           C  
ANISOU  144  C   MET G 100    10065   9260  14176    -25  -1521   2227       C  
ATOM    145  O   MET G 100     112.656 155.105 264.327  1.00 91.28           O  
ANISOU  145  O   MET G 100    10309   9360  15015   -115  -1225   2178       O  
ATOM    146  CB  MET G 100     111.762 157.862 264.419  1.00 94.11           C  
ANISOU  146  CB  MET G 100    10513   9470  15774    153   -927   2506       C  
ATOM    147  CG  MET G 100     111.553 157.863 265.916  1.00 92.71           C  
ANISOU  147  CG  MET G 100     9977   9374  15876   -145  -1351   2128       C  
ATOM    148  SD  MET G 100     112.329 159.322 266.635  1.00 97.18           S  
ANISOU  148  SD  MET G 100    10285   9327  17313   -242  -1106   2059       S  
ATOM    149  CE  MET G 100     113.930 159.271 265.850  1.00 74.97           C  
ANISOU  149  CE  MET G 100     7326   6024  15134   -287   -574   2329       C  
ATOM    150  N   VAL G 101     110.504 154.486 264.435  1.00 83.34           N  
ANISOU  150  N   VAL G 101     9495   9043  13127   -160  -2095   2078       N  
ATOM    151  CA  VAL G 101     110.851 153.089 264.653  1.00 80.21           C  
ANISOU  151  CA  VAL G 101     9150   8712  12615   -370  -2344   1856       C  
ATOM    152  C   VAL G 101     110.921 152.442 263.278  1.00 82.64           C  
ANISOU  152  C   VAL G 101    10097   8960  12341   -137  -2243   1949       C  
ATOM    153  O   VAL G 101     111.453 151.343 263.118  1.00 84.18           O  
ANISOU  153  O   VAL G 101    10506   9053  12424   -189  -2252   1794       O  
ATOM    154  CB  VAL G 101     109.846 152.336 265.560  1.00 77.35           C  
ANISOU  154  CB  VAL G 101     8554   8722  12112   -650  -2970   1693       C  
ATOM    155  CG1 VAL G 101     109.272 153.264 266.616  1.00 76.74           C  
ANISOU  155  CG1 VAL G 101     8076   8770  12314   -695  -3011   1691       C  
ATOM    156  CG2 VAL G 101     108.742 151.715 264.741  1.00 74.61           C  
ANISOU  156  CG2 VAL G 101     8519   8626  11203   -619  -3421   1785       C  
ATOM    157  N   GLU G 102     110.392 153.155 262.286  1.00 84.16           N  
ANISOU  157  N   GLU G 102    10667   9180  12131    163  -2140   2206       N  
ATOM    158  CA  GLU G 102     110.423 152.721 260.896  1.00 92.25           C  
ANISOU  158  CA  GLU G 102    12495  10121  12436    468  -2040   2308       C  
ATOM    159  C   GLU G 102     111.842 152.805 260.337  1.00 96.38           C  
ANISOU  159  C   GLU G 102    13262  10223  13136    737  -1147   2431       C  
ATOM    160  O   GLU G 102     112.114 152.327 259.238  1.00101.37           O  
ANISOU  160  O   GLU G 102    14660  10709  13147   1057   -871   2486       O  
ATOM    161  CB  GLU G 102     109.481 153.586 260.057  1.00 95.55           C  
ANISOU  161  CB  GLU G 102    13242  10680  12383    746  -2206   2620       C  
ATOM    162  CG  GLU G 102     108.849 152.878 258.870  1.00107.36           C  
ANISOU  162  CG  GLU G 102    15598  12268  12927    921  -2694   2619       C  
ATOM    163  CD  GLU G 102     107.671 152.003 259.267  1.00112.02           C  
ANISOU  163  CD  GLU G 102    15997  13179  13388    554  -3720   2414       C  
ATOM    164  OE1 GLU G 102     106.632 152.055 258.573  1.00118.66           O  
ANISOU  164  OE1 GLU G 102    17155  14196  13734    630  -4382   2564       O  
ATOM    165  OE2 GLU G 102     107.780 151.270 260.272  1.00107.52           O  
ANISOU  165  OE2 GLU G 102    14933  12662  13258    185  -3887   2153       O  
ATOM    166  N   GLN G 103     112.740 153.423 261.097  1.00 97.23           N  
ANISOU  166  N   GLN G 103    12729  10102  14113    622   -697   2490       N  
ATOM    167  CA  GLN G 103     114.152 153.476 260.734  1.00103.34           C  
ANISOU  167  CA  GLN G 103    13473  10443  15348    814    157   2678       C  
ATOM    168  C   GLN G 103     115.027 152.905 261.851  1.00101.22           C  
ANISOU  168  C   GLN G 103    12529  10043  15886    481     83   2463       C  
ATOM    169  O   GLN G 103     116.127 153.397 262.114  1.00101.78           O  
ANISOU  169  O   GLN G 103    12100   9757  16815    458    588   2649       O  
ATOM    170  CB  GLN G 103     114.575 154.905 260.383  1.00106.52           C  
ANISOU  170  CB  GLN G 103    13714  10555  16205   1016    817   3101       C  
ATOM    171  CG  GLN G 103     114.205 155.949 261.423  1.00103.87           C  
ANISOU  171  CG  GLN G 103    12738  10240  16486    722    483   3046       C  
ATOM    172  CD  GLN G 103     114.511 157.360 260.958  1.00110.13           C  
ANISOU  172  CD  GLN G 103    13474  10675  17695    933   1099   3479       C  
ATOM    173  OE1 GLN G 103     113.881 158.321 261.401  1.00116.47           O  
ANISOU  173  OE1 GLN G 103    14076  11492  18685    862    861   3489       O  
ATOM    174  NE2 GLN G 103     115.478 157.492 260.057  1.00116.75           N  
ANISOU  174  NE2 GLN G 103    14501  11147  18711   1227   1966   3876       N  
ATOM    175  N   MET G 104     114.516 151.865 262.504  1.00 99.27           N  
ANISOU  175  N   MET G 104    12248  10063  15405    211   -598   2117       N  
ATOM    176  CA  MET G 104     115.240 151.152 263.552  1.00 98.44           C  
ANISOU  176  CA  MET G 104    11614   9873  15916    -78   -785   1928       C  
ATOM    177  C   MET G 104     115.159 149.650 263.298  1.00102.27           C  
ANISOU  177  C   MET G 104    12515  10400  15942    -57  -1004   1720       C  
ATOM    178  O   MET G 104     114.966 148.865 264.228  1.00101.83           O  
ANISOU  178  O   MET G 104    12198  10486  16006   -365  -1550   1500       O  
ATOM    179  CB  MET G 104     114.638 151.460 264.926  1.00 92.73           C  
ANISOU  179  CB  MET G 104    10390   9407  15435   -472  -1448   1724       C  
ATOM    180  CG  MET G 104     114.662 152.923 265.320  1.00 92.60           C  
ANISOU  180  CG  MET G 104    10037   9278  15868   -510  -1320   1834       C  
ATOM    181  SD  MET G 104     113.841 153.229 266.897  1.00 85.38           S  
ANISOU  181  SD  MET G 104     8786   8648  15006   -851  -2015   1546       S  
ATOM    182  CE  MET G 104     114.890 152.303 268.012  1.00 84.34           C  
ANISOU  182  CE  MET G 104     8269   8386  15391  -1151  -2327   1355       C  
ATOM    183  N   HIS G 105     115.310 149.254 262.036  1.00109.09           N  
ANISOU  183  N   HIS G 105    14107  11095  16247    331   -560   1796       N  
ATOM    184  CA  HIS G 105     115.078 147.867 261.631  1.00112.63           C  
ANISOU  184  CA  HIS G 105    15168  11510  16116    386   -820   1540       C  
ATOM    185  C   HIS G 105     116.350 147.018 261.514  1.00115.39           C  
ANISOU  185  C   HIS G 105    15520  11448  16876    610   -217   1558       C  
ATOM    186  O   HIS G 105     116.592 146.387 260.483  1.00120.88           O  
ANISOU  186  O   HIS G 105    17020  11887  17019   1011    214   1519       O  
ATOM    187  CB  HIS G 105     114.283 147.823 260.320  1.00117.71           C  
ANISOU  187  CB  HIS G 105    16822  12201  15700    684   -893   1518       C  
ATOM    188  CG  HIS G 105     114.859 148.677 259.232  1.00128.03           C  
ANISOU  188  CG  HIS G 105    18566  13284  16797   1194      8   1860       C  
ATOM    189  ND1 HIS G 105     114.722 150.049 259.209  1.00131.42           N  
ANISOU  189  ND1 HIS G 105    18667  13803  17462   1234    235   2180       N  
ATOM    190  CD2 HIS G 105     115.568 148.352 258.124  1.00137.14           C  
ANISOU  190  CD2 HIS G 105    20508  14088  17512   1725    811   1969       C  
ATOM    191  CE1 HIS G 105     115.326 150.533 258.138  1.00137.25           C  
ANISOU  191  CE1 HIS G 105    19926  14269  17954   1736   1126   2516       C  
ATOM    192  NE2 HIS G 105     115.846 149.524 257.462  1.00142.96           N  
ANISOU  192  NE2 HIS G 105    21349  14738  18232   2063   1526   2402       N  
ATOM    193  N   GLU G 106     117.151 146.997 262.576  1.00111.87           N  
ANISOU  193  N   GLU G 106    14211  10913  17381    383   -211   1621       N  
ATOM    194  CA  GLU G 106     118.347 146.157 262.611  1.00115.03           C  
ANISOU  194  CA  GLU G 106    14430  10927  18349    580    277   1697       C  
ATOM    195  C   GLU G 106     118.024 144.779 263.184  1.00111.78           C  
ATOM    196  O   GLU G 106     117.049 144.619 263.920  1.00106.15           O  
ANISOU  196  O   GLU G 106    13334  10181  16816    -51  -1196   1185       O  
ATOM    197  CB  GLU G 106     119.464 146.827 263.412  1.00115.14           C  
ANISOU  197  CB  GLU G 106    13405  10763  19581    451    530   1990       C  
ATOM    198  CG  GLU G 106     120.017 148.082 262.756  1.00124.38           C  
ANISOU  198  CG  GLU G 106    14397  11729  21131    694   1325   2383       C  
ATOM    199  CD  GLU G 106     121.389 148.465 263.280  1.00135.28           C  
ANISOU  199  CD  GLU G 106    14772  12742  23888    640   1713   2741       C  
ATOM    200  OE1 GLU G 106     121.903 149.531 262.877  1.00139.64           O  
ANISOU  200  OE1 GLU G 106    15016  13062  24980    753   2329   3118       O  
ATOM    201  OE2 GLU G 106     121.955 147.699 264.089  1.00136.76           O  
ANISOU  201  OE2 GLU G 106    14448  12840  24674    475   1366   2687       O  
ATOM    202  N   ASP G 107     118.847 143.788 262.844  1.00115.12           N  
ANISOU  202  N   ASP G 107    14779  10579  18382    675    100   1395       N  
ATOM    203  CA  ASP G 107     118.584 142.401 263.229  1.00112.08           C  
ANISOU  203  CA  ASP G 107    14642  10108  17834    534   -419   1121       C  
ATOM    204  C   ASP G 107     118.548 142.198 264.743  1.00104.04           C  
ANISOU  204  C   ASP G 107    12785   9307  17439     38  -1155   1129       C  
ATOM    205  O   ASP G 107     119.176 142.940 265.502  1.00 99.74           O  
ANISOU  205  O   ASP G 107    11426   8824  17646    -99  -1137   1351       O  
ATOM    206  CB  ASP G 107     119.587 141.441 262.577  1.00119.55           C  
ANISOU  206  CB  ASP G 107    15968  10505  18952   1054    345   1162       C  
ATOM    207  CG  ASP G 107     120.929 141.415 263.290  1.00126.09           C  
ANISOU  207  CG  ASP G 107    15792  11092  21026   1137    746   1518       C  
ATOM    208  OD1 ASP G 107     121.449 140.303 263.530  1.00131.26           O  
ANISOU  208  OD1 ASP G 107    16419  11426  22026   1276    792   1498       O  
ATOM    209  OD2 ASP G 107     121.465 142.497 263.610  1.00132.14           O  
ANISOU  209  OD2 ASP G 107    15781  11945  22482   1055    964   1832       O  
ATOM    210  N   ILE G 108     117.802 141.183 265.165  1.00 99.88           N  
ANISOU  210  N   ILE G 108    12521   8855  16575   -232  -1826    896       N  
ATOM    211  CA  ILE G 108     117.591 140.906 266.580  1.00 93.38           C  
ANISOU  211  CA  ILE G 108    11082   8262  16134   -673  -2524    926       C  
ATOM    212  C   ILE G 108     118.902 140.644 267.324  1.00 94.63           C  
ANISOU  212  C   ILE G 108    10554   8167  17233   -588  -2354   1165       C  
ATOM    213  O   ILE G 108     119.028 140.960 268.509  1.00 89.50           O  
ANISOU  213  O   ILE G 108     9286   7728  16991   -888  -2829   1272       O  
ATOM    214  CB  ILE G 108     116.612 139.717 266.771  1.00 94.11           C  
ANISOU  214  CB  ILE G 108    11614   8372  15772   -938  -3152    717       C  
ATOM    215  CG1 ILE G 108     116.298 139.497 268.253  1.00 88.64           C  
ANISOU  215  CG1 ILE G 108    10347   7955  15377  -1362  -3786    827       C  
ATOM    216  CG2 ILE G 108     117.162 138.448 266.126  1.00 96.37           C  
ANISOU  216  CG2 ILE G 108    12448   8106  16061   -629  -2856    604       C  
ATOM    217  CD1 ILE G 108     115.306 138.390 268.504  1.00 88.20           C  
ANISOU  217  CD1 ILE G 108    10605   7898  15009  -1664  -4350    730       C  
ATOM    218  N   CYS G 109     119.883 140.088 266.619  1.00100.13           N  
ANISOU  218  N   CYS G 109    11385   8392  18268   -141  -1677   1267       N  
ATOM    219  CA  CYS G 109     121.153 139.708 267.237  1.00104.51           C  
ANISOU  219  CA  CYS G 109    11225   8647  19837     -8  -1519   1561       C  
ATOM    220  C   CYS G 109     122.004 140.900 267.678  1.00104.28           C  
ANISOU  220  C   CYS G 109    10303   8668  20650    -69  -1387   1868       C  
ATOM    221  O   CYS G 109     123.046 140.726 268.307  1.00105.68           O  
ANISOU  221  O   CYS G 109     9739   8627  21789    -39  -1440   2157       O  
ATOM    222  CB  CYS G 109     121.950 138.785 266.308  1.00111.78           C  
ANISOU  222  CB  CYS G 109    12526   8999  20946    568   -706   1625       C  
ATOM    223  SG  CYS G 109     121.185 137.160 266.068  1.00113.36           S  
ANISOU  223  SG  CYS G 109    13694   8943  20435    582  -1046   1254       S  
ATOM    224  N   SER G 110     121.554 142.109 267.356  1.00103.04           N  
ANISOU  224  N   SER G 110    10202   8757  20193   -171  -1282   1825       N  
ATOM    225  CA  SER G 110     122.268 143.314 267.762  1.00104.36           C  
ANISOU  225  CA  SER G 110     9581   8904  21167   -294  -1229   2078       C  
ATOM    226  C   SER G 110     121.533 144.064 268.874  1.00 99.30           C  
ANISOU  226  C   SER G 110     8752   8678  20299   -800  -2107   1894       C  
ATOM    227  O   SER G 110     122.033 145.060 269.394  1.00100.51           O  
ANISOU  227  O   SER G 110     8329   8786  21074   -985  -2278   2015       O  
ATOM    228  CB  SER G 110     122.518 144.232 266.562  1.00106.80           C  
ANISOU  228  CB  SER G 110    10043   9050  21487     36   -306   2255       C  
ATOM    229  OG  SER G 110     121.300 144.617 265.953  1.00111.43           O  
ANISOU  229  OG  SER G 110    11408   9945  20986     14   -351   1994       O  
ATOM    230  N   LEU G 111     120.346 143.582 269.234  1.00 95.20           N  
ANISOU  230  N   LEU G 111     8737   8511  18923  -1010  -2639   1615       N  
ATOM    231  CA  LEU G 111     119.619 144.126 270.379  1.00 92.21           C  
ANISOU  231  CA  LEU G 111     8249   8513  18276  -1407  -3376   1468       C  
ATOM    232  C   LEU G 111     120.070 143.433 271.658  1.00 91.85           C  
ANISOU  232  C   LEU G 111     7856   8455  18589  -1606  -4026   1534       C  
ATOM    233  O   LEU G 111     119.743 143.858 272.768  1.00 90.04           O  
ANISOU  233  O   LEU G 111     7534   8466  18210  -1884  -4632   1451       O  
ATOM    234  CB  LEU G 111     118.110 143.961 270.196  1.00 85.30           C  
ANISOU  234  CB  LEU G 111     7971   8015  16425  -1519  -3577   1246       C  
ATOM    235  CG  LEU G 111     117.355 145.101 269.507  1.00 91.25           C  
ANISOU  235  CG  LEU G 111     8963   8956  16751  -1469  -3322   1176       C  
ATOM    236  CD1 LEU G 111     118.022 145.523 268.198  1.00 96.25           C  
ANISOU  236  CD1 LEU G 111     9714   9281  17577  -1108  -2547   1315       C  
ATOM    237  CD2 LEU G 111     115.898 144.710 269.275  1.00 87.51           C  
ANISOU  237  CD2 LEU G 111     8977   8812  15463  -1570  -3592   1033       C  
ATOM    238  N   TRP G 112     120.832 142.360 271.487  1.00 94.37           N  
ANISOU  238  N   TRP G 112     8049   8464  19344  -1410  -3871   1701       N  
ATOM    239  CA  TRP G 112     121.344 141.593 272.610  1.00 94.67           C  
ANISOU  239  CA  TRP G 112     7764   8440  19767  -1534  -4477   1844       C  
ATOM    240  C   TRP G 112     122.849 141.421 272.486  1.00 99.15           C  
ANISOU  240  C   TRP G 112     7652   8551  21469  -1304  -4241   2178       C  
ATOM    241  O   TRP G 112     123.365 141.139 271.405  1.00101.61           O  
ANISOU  241  O   TRP G 112     7965   8536  22105   -929  -3442   2304       O  
ATOM    242  CB  TRP G 112     120.669 140.224 272.660  1.00 90.15           C  
ANISOU  242  CB  TRP G 112     7680   7900  18671  -1525  -4611   1788       C  
ATOM    243  CG  TRP G 112     119.181 140.308 272.705  1.00 84.58           C  
ANISOU  243  CG  TRP G 112     7515   7597  17026  -1754  -4804   1553       C  
ATOM    244  CD1 TRP G 112     118.334 140.457 271.644  1.00 84.57           C  
ANISOU  244  CD1 TRP G 112     7991   7673  16468  -1687  -4438   1364       C  
ATOM    245  CD2 TRP G 112     118.356 140.252 273.871  1.00 81.09           C  
ANISOU  245  CD2 TRP G 112     7163   7519  16128  -2059  -5401   1541       C  
ATOM    246  NE1 TRP G 112     117.034 140.497 272.080  1.00 80.96           N  
ANISOU  246  NE1 TRP G 112     7786   7600  15373  -1963  -4809   1264       N  
ATOM    247  CE2 TRP G 112     117.021 140.373 273.445  1.00 79.74           C  
ANISOU  247  CE2 TRP G 112     7403   7627  15268  -2173  -5316   1382       C  
ATOM    248  CE3 TRP G 112     118.618 140.108 275.238  1.00 93.46           C  
ANISOU  248  CE3 TRP G 112     8535   9192  17783  -2217  -5993   1684       C  
ATOM    249  CZ2 TRP G 112     115.950 140.357 274.335  1.00 84.94           C  
ANISOU  249  CZ2 TRP G 112     8187   8657  15430  -2420  -5675   1408       C  
ATOM    250  CZ3 TRP G 112     117.552 140.088 276.120  1.00 84.55           C  
ANISOU  250  CZ3 TRP G 112     7686   8441  16000  -2433  -6326   1673       C  
ATOM    251  CH2 TRP G 112     116.238 140.213 275.666  1.00 79.99           C  
ANISOU  251  CH2 TRP G 112     7422   8125  14845  -2524  -6105   1557       C  
ATOM    252  N   ASP G 113     123.551 141.602 273.597  1.00101.73           N  
ANISOU  252  N   ASP G 113     7412   8836  22404  -1503  -4940   2344       N  
ATOM    253  CA  ASP G 113     124.970 141.300 273.641  1.00111.54           C  
ANISOU  253  CA  ASP G 113     7868   9642  24872  -1316  -4886   2745       C  
ATOM    254  C   ASP G 113     125.209 140.172 274.633  1.00114.46           C  
ANISOU  254  C   ASP G 113     8155   9983  25353  -1348  -5585   2913       C  
ATOM    255  O   ASP G 113     124.461 140.010 275.600  1.00113.48           O  
ANISOU  255  O   ASP G 113     8437  10197  24484  -1621  -6298   2749       O  
ATOM    256  CB  ASP G 113     125.793 142.535 274.022  1.00115.60           C  
ANISOU  256  CB  ASP G 113     7641  10011  26271  -1533  -5216   2887       C  
ATOM    257  CG  ASP G 113     125.990 143.494 272.857  1.00114.92           C  
ANISOU  257  CG  ASP G 113     7404   9745  26516  -1377  -4295   2944       C  
ATOM    258  OD1 ASP G 113     126.603 144.563 273.065  1.00122.21           O  
ANISOU  258  OD1 ASP G 113     7729  10485  28222  -1586  -4497   3069       O  
ATOM    259  OD2 ASP G 113     125.540 143.181 271.735  1.00102.08           O  
ANISOU  259  OD2 ASP G 113     6297   8122  24367  -1049  -3402   2877       O  
ATOM    260  N   GLN G 114     126.247 139.385 274.380  1.00119.50           N  
ANISOU  260  N   GLN G 114     8279  10196  26931  -1019  -5305   3291       N  
ATOM    261  CA  GLN G 114     126.596 138.289 275.265  1.00122.04           C  
ANISOU  261  CA  GLN G 114     8457  10416  27498   -985  -5939   3541       C  
ATOM    262  C   GLN G 114     127.139 138.848 276.573  1.00127.34           C  
ANISOU  262  C   GLN G 114     8601  11181  28601  -1326  -7091   3696       C  
ATOM    263  O   GLN G 114     128.093 139.628 276.573  1.00134.65           O  
ANISOU  263  O   GLN G 114     8730  11878  30552  -1381  -7230   3909       O  
ATOM    264  CB  GLN G 114     127.626 137.389 274.594  1.00125.72           C  
ANISOU  264  CB  GLN G 114     8450  10340  28977   -473  -5262   3940       C  
ATOM    265  CG  GLN G 114     127.875 136.094 275.322  1.00126.81           C  
ANISOU  265  CG  GLN G 114     8562  10311  29310   -348  -5761   4210       C  
ATOM    266  CD  GLN G 114     128.699 135.132 274.501  1.00125.68           C  
ANISOU  266  CD  GLN G 114     8148   9589  30015    252  -4888   4534       C  
ATOM    267  OE1 GLN G 114     128.750 135.232 273.274  1.00120.47           O  
ANISOU  267  OE1 GLN G 114     7698   8706  29370    602  -3789   4428       O  
ATOM    268  NE2 GLN G 114     129.349 134.192 275.173  1.00123.85           N  
ANISOU  268  NE2 GLN G 114     7512   9087  30456    427  -5341   4949       N  
ATOM    269  N   SER G 115     126.521 138.461 277.684  1.00127.00           N  
ANISOU  269  N   SER G 115     9042  11445  27769  -1558  -7930   3604       N  
ATOM    270  CA  SER G 115     126.907 138.988 278.991  1.00133.73           C  
ANISOU  270  CA  SER G 115     9673  12408  28731  -1867  -9123   3672       C  
ATOM    271  C   SER G 115     128.133 138.279 279.547  1.00142.58           C  
ANISOU  271  C   SER G 115    10049  13174  30950  -1720  -9748   4206       C  
ATOM    272  O   SER G 115     128.244 137.057 279.471  1.00143.31           O  
ANISOU  272  O   SER G 115    10176  13102  31172  -1428  -9535   4484       O  
ATOM    273  CB  SER G 115     125.746 138.893 279.983  1.00130.49           C  
ANISOU  273  CB  SER G 115    10174  12468  26938  -2101  -9683   3408       C  
ATOM    274  OG  SER G 115     125.363 137.548 280.202  1.00136.19           O  
ANISOU  274  OG  SER G 115    11264  13206  27277  -1939  -9625   3613       O  
ATOM    275  N   LEU G 116     129.055 139.060 280.102  1.00151.93           N  
ANISOU  275  N   LEU G 116    10542  14194  32990  -1929 -10570   4362       N  
ATOM    276  CA  LEU G 116     130.272 138.516 280.695  1.00163.73           C  
ANISOU  276  CA  LEU G 116    11198  15346  35668  -1829 -11359   4922       C  
ATOM    277  C   LEU G 116     130.173 138.472 282.217  1.00169.12           C  
ANISOU  277  C   LEU G 116    12316  16254  35688  -2102 -12845   4913       C  
ATOM    278  O   LEU G 116     131.153 138.169 282.897  1.00179.61           O  
ANISOU  278  O   LEU G 116    13014  17336  37895  -2092 -13820   5360       O  
ATOM    279  CB  LEU G 116     131.499 139.332 280.273  1.00169.56           C  
ANISOU  279  CB  LEU G 116    10717  15653  38055  -1883 -11378   5222       C  
ATOM    280  CG  LEU G 116     132.045 139.151 278.852  1.00170.82           C  
ANISOU  280  CG  LEU G 116    10190  15437  39278  -1456  -9919   5516       C  
ATOM    281  CD1 LEU G 116     132.190 137.675 278.505  1.00174.30           C  
ANISOU  281  CD1 LEU G 116    10663  15688  39876   -921  -9292   5851       C  
ATOM    282  CD2 LEU G 116     131.176 139.866 277.827  1.00166.71           C  
ANISOU  282  CD2 LEU G 116    10279  15107  37958  -1467  -8803   5043       C  
ATOM    283  N   LYS G 117     128.988 138.781 282.740  1.00166.08           N  
ANISOU  283  N   LYS G 117    13026  16326  33753  -2308 -12998   4439       N  
ATOM    284  CA  LYS G 117     128.731 138.730 284.176  1.00171.71           C  
ANISOU  284  CA  LYS G 117    14424  17288  33530  -2489 -14230   4398       C  
ATOM    285  C   LYS G 117     129.229 137.419 284.767  1.00179.34           C  
ANISOU  285  C   LYS G 117    15242  18122  34778  -2238 -14752   4973       C  
ATOM    286  O   LYS G 117     128.691 136.355 284.456  1.00174.56           O  
ANISOU  286  O   LYS G 117    14963  17568  33795  -1981 -14032   5126       O  
ATOM    287  CB  LYS G 117     127.234 138.870 284.464  1.00165.88           C  
ANISOU  287  CB  LYS G 117    14900  17051  31077  -2567 -13852   3948       C  
ATOM    288  CG  LYS G 117     126.727 140.297 284.592  1.00165.02           C  
ANISOU  288  CG  LYS G 117    15220  17121  30360  -2853 -13959   3380       C  
ATOM    289  CD  LYS G 117     125.257 140.298 284.998  1.00159.96           C  
ANISOU  289  CD  LYS G 117    15719  16967  28093  -2847 -13575   3063       C  
ATOM    290  CE  LYS G 117     124.777 141.684 285.399  1.00161.88           C  
ANISOU  290  CE  LYS G 117    16522  17354  27632  -3063 -13831   2522       C  
ATOM    291  NZ  LYS G 117     124.722 142.625 284.245  1.00154.43           N  
ANISOU  291  NZ  LYS G 117    15128  16282  27267  -3146 -13051   2239       N  
ATOM    292  N   PRO G 118     130.263 137.492 285.623  1.00191.67           N  
ANISOU  292  N   PRO G 118    16311  19467  37050  -2324 -16077   5310       N  
ATOM    293  CA  PRO G 118     130.774 136.293 286.272  1.00199.95           C  
ANISOU  293  CA  PRO G 118    17216  20377  38377  -2067 -16712   5918       C  
ATOM    294  C   PRO G 118     129.638 135.538 286.951  1.00197.38           C  
ANISOU  294  C   PRO G 118    18133  20443  36421  -1978 -16621   5872       C  
ATOM    295  O   PRO G 118     129.141 135.968 287.992  1.00200.58           O  
ANISOU  295  O   PRO G 118    19444  21166  35603  -2164 -17415   5649       O  
ATOM    296  CB  PRO G 118     131.749 136.848 287.315  1.00211.78           C  
ANISOU  296  CB  PRO G 118    18352  21718  40397  -2308 -18445   6101       C  
ATOM    297  CG  PRO G 118     132.196 138.150 286.753  1.00211.76           C  
ANISOU  297  CG  PRO G 118    17676  21516  41267  -2624 -18418   5777       C  
ATOM    298  CD  PRO G 118     131.000 138.702 286.028  1.00198.26           C  
ANISOU  298  CD  PRO G 118    16701  20125  38506  -2685 -17133   5154       C  
ATOM    299  N   CYS G 119     129.226 134.427 286.348  1.00193.25           N  
ANISOU  299  N   CYS G 119    17679  19847  35898  -1683 -15614   6090       N  
ATOM    300  CA  CYS G 119     128.131 133.624 286.878  1.00189.45           C  
ANISOU  300  CA  CYS G 119    18242  19658  34084  -1618 -15384   6139       C  
ATOM    301  C   CYS G 119     128.515 132.996 288.218  1.00198.48           C  
ANISOU  301  C   CYS G 119    19712  20808  34894  -1519 -16610   6664       C  
ATOM    302  O   CYS G 119     127.680 132.397 288.898  1.00197.81           O  
ANISOU  302  O   CYS G 119    20544  20967  33646  -1470 -16584   6806       O  
ATOM    303  CB  CYS G 119     127.732 132.546 285.869  1.00184.46           C  
ANISOU  303  CB  CYS G 119    17530  18800  33757  -1360 -14145   6264       C  
ATOM    304  SG  CYS G 119     126.097 131.825 286.137  1.00180.56           S  
ANISOU  304  SG  CYS G 119    18219  18641  31746  -1426 -13520   6179       S  
ATOM    305  N   VAL G 120     129.784 133.144 288.590  1.00207.10           N  
ANISOU  305  N   VAL G 120    20025  21614  37051  -1488 -17694   7004       N  
ATOM    306  CA  VAL G 120     130.283 132.653 289.869  1.00216.91           C  
ANISOU  306  CA  VAL G 120    21538  22840  38038  -1392 -19080   7525       C  
ATOM    307  C   VAL G 120     129.804 133.540 291.014  1.00219.29           C  
ANISOU  307  C   VAL G 120    22934  23546  36840  -1662 -20071   7150       C  
ATOM    308  O   VAL G 120     129.173 133.065 291.958  1.00221.30           O  
ANISOU  308  O   VAL G 120    24263  24066  35755  -1557 -20362   7332       O  
ATOM    309  CB  VAL G 120     131.823 132.596 289.886  1.00227.56           C  
ANISOU  309  CB  VAL G 120    21598  23726  41138  -1293 -20054   8034       C  
ATOM    310  CG1 VAL G 120     132.412 133.984 289.670  1.00229.36           C  
ANISOU  310  CG1 VAL G 120    21198  23881  42067  -1660 -20589   7621       C  
ATOM    311  CG2 VAL G 120     132.321 131.998 291.195  1.00239.74           C  
ANISOU  311  CG2 VAL G 120    23452  25243  42395  -1159 -21571   8636       C  
ATOM    312  N   ALA G 204     123.368 124.908 287.708  1.00166.82           N  
ANISOU  312  N   ALA G 204    18762  15721  28901   -879 -12307   8684       N  
ATOM    313  CA  ALA G 204     123.208 126.245 288.269  1.00164.51           C  
ANISOU  313  CA  ALA G 204    18658  16092  27755  -1064 -12732   8347       C  
ATOM    314  C   ALA G 204     123.317 127.329 287.197  1.00156.82           C  
ANISOU  314  C   ALA G 204    17227  15247  27109  -1200 -12338   7595       C  
ATOM    315  O   ALA G 204     122.397 128.126 287.016  1.00149.31           O  
ANISOU  315  O   ALA G 204    16588  14714  25429  -1466 -11951   7143       O  
ATOM    316  CB  ALA G 204     124.230 126.483 289.376  1.00172.53           C  
ANISOU  316  CB  ALA G 204    19615  17215  28722   -864 -13907   8743       C  
ATOM    317  N   CYS G 205     124.443 127.349 286.489  1.00159.22           N  
ANISOU  317  N   CYS G 205    16772  15170  28554   -980 -12384   7527       N  
ATOM    318  CA  CYS G 205     124.725 128.393 285.505  1.00154.16           C  
ANISOU  318  CA  CYS G 205    15648  14604  28322  -1053 -12019   6928       C  
ATOM    319  C   CYS G 205     124.471 127.942 284.071  1.00145.14           C  
ANISOU  319  C   CYS G 205    14373  13067  27706   -971 -10973   6615       C  
ATOM    320  O   CYS G 205     124.663 126.774 283.744  1.00149.03           O  
ANISOU  320  O   CYS G 205    14850  13024  28752   -732 -10674   6898       O  
ATOM    321  CB  CYS G 205     126.181 128.851 285.629  1.00162.91           C  
ANISOU  321  CB  CYS G 205    15936  15540  30423   -857 -12700   7095       C  
ATOM    322  SG  CYS G 205     126.510 130.015 286.969  1.00181.15           S  
ANISOU  322  SG  CYS G 205    18398  18345  32085  -1076 -14010   7085       S  
ATOM    323  N   PRO G 206     124.029 128.874 283.210  1.00134.97           N  
ANISOU  323  N   PRO G 206    13075  12008  26199  -1147 -10434   6019       N  
ATOM    324  CA  PRO G 206     123.996 128.638 281.774  1.00127.98           C  
ANISOU  324  CA  PRO G 206    12085  10743  25799  -1008  -9530   5676       C  
ATOM    325  C   PRO G 206     125.342 128.987 281.143  1.00128.31           C  
ANISOU  325  C   PRO G 206    11333  10461  26957   -666  -9378   5703       C  
ATOM    326  O   PRO G 206     126.015 129.912 281.598  1.00131.04           O  
ANISOU  326  O   PRO G 206    11185  11039  27565   -722  -9915   5754       O  
ATOM    327  CB  PRO G 206     122.913 129.606 281.278  1.00119.42           C  
ANISOU  327  CB  PRO G 206    11356  10121  23898  -1343  -9143   5111       C  
ATOM    328  CG  PRO G 206     122.498 130.439 282.479  1.00121.11           C  
ANISOU  328  CG  PRO G 206    11778  10936  23303  -1612  -9794   5151       C  
ATOM    329  CD  PRO G 206     123.505 130.204 283.552  1.00130.46           C  
ANISOU  329  CD  PRO G 206    12692  12037  24840  -1451 -10645   5641       C  
ATOM    330  N   LYS G 207     125.728 128.247 280.108  1.00125.55           N  
ANISOU  330  N   LYS G 207    10881   9532  27289   -306  -8637   5685       N  
ATOM    331  CA  LYS G 207     127.010 128.453 279.440  1.00125.86           C  
ANISOU  331  CA  LYS G 207    10137   9189  28493    116  -8270   5813       C  
ATOM    332  C   LYS G 207     127.152 129.891 278.940  1.00122.64           C  
ANISOU  332  C   LYS G 207     9388   9125  28085    -39  -8064   5456       C  
ATOM    333  O   LYS G 207     128.125 130.572 279.258  1.00123.12           O  
ANISOU  333  O   LYS G 207     8653   9212  28914      1  -8466   5698       O  
ATOM    334  CB  LYS G 207     127.169 127.463 278.284  1.00125.99           C  
ANISOU  334  CB  LYS G 207    10377   8524  28970    571  -7288   5734       C  
ATOM    335  CG  LYS G 207     128.604 127.083 277.966  1.00132.63           C  
ANISOU  335  CG  LYS G 207    10400   8788  31204   1174  -6956   6182       C  
ATOM    336  CD  LYS G 207     129.247 128.041 276.978  1.00130.03           C  
ANISOU  336  CD  LYS G 207     9541   8429  31436   1391  -6212   6006       C  
ATOM    337  CE  LYS G 207     130.709 127.655 276.748  1.00148.00           C  
ANISOU  337  CE  LYS G 207    10848  10119  35266   2022  -5836   6585       C  
ATOM    338  NZ  LYS G 207     130.849 126.244 276.183  1.00140.51           N  
ANISOU  338  NZ  LYS G 207    10332   8421  34635   2605  -5092   6686       N  
ATOM    339  N   VAL G 208     126.181 130.345 278.155  1.00116.60           N  
ANISOU  339  N   VAL G 208     9201   8578  26522   -230  -7489   4914       N  
ATOM    340  CA  VAL G 208     126.163 131.730 277.694  1.00115.60           C  
ANISOU  340  CA  VAL G 208     8860   8784  26280   -396  -7280   4583       C  
ATOM    341  C   VAL G 208     124.865 132.413 278.115  1.00112.49           C  
ANISOU  341  C   VAL G 208     9074   8994  24673   -883  -7599   4207       C  
ATOM    342  O   VAL G 208     123.802 131.789 278.134  1.00109.93           O  
ANISOU  342  O   VAL G 208     9418   8754  23596  -1037  -7524   4072       O  
ATOM    343  CB  VAL G 208     126.343 131.842 276.161  1.00112.94           C  
ANISOU  343  CB  VAL G 208     8583   8116  26214    -54  -6143   4325       C  
ATOM    344  CG1 VAL G 208     127.667 131.237 275.731  1.00120.65           C  
ANISOU  344  CG1 VAL G 208     8914   8471  28457    518  -5655   4744       C  
ATOM    345  CG2 VAL G 208     125.192 131.180 275.430  1.00111.95           C  
ANISOU  345  CG2 VAL G 208     9428   7915  25194    -89  -5666   3921       C  
ATOM    346  N   SER G 209     124.956 133.691 278.467  1.00114.82           N  
ANISOU  346  N   SER G 209     9107   9659  24862  -1120  -7950   4069       N  
ATOM    347  CA  SER G 209     123.773 134.460 278.841  1.00112.02           C  
ANISOU  347  CA  SER G 209     9294   9847  23422  -1502  -8148   3721       C  
ATOM    348  C   SER G 209     123.697 135.772 278.073  1.00109.23           C  
ANISOU  348  C   SER G 209     8807   9649  23047  -1576  -7727   3363       C  
ATOM    349  O   SER G 209     124.713 136.297 277.618  1.00112.13           O  
ANISOU  349  O   SER G 209     8550   9767  24288  -1419  -7534   3457       O  
ATOM    350  CB  SER G 209     123.741 134.717 280.350  1.00115.32           C  
ANISOU  350  CB  SER G 209     9795  10585  23437  -1732  -9138   3893       C  
ATOM    351  OG  SER G 209     123.247 133.585 281.044  1.00122.49           O  
ANISOU  351  OG  SER G 209    11134  11497  23912  -1734  -9385   4172       O  
ATOM    352  N   PHE G 210     122.487 136.298 277.933  1.00104.78           N  
ANISOU  352  N   PHE G 210     8781   9471  21559  -1803  -7559   3018       N  
ATOM    353  CA  PHE G 210     122.271 137.501 277.141  1.00103.26           C  
ANISOU  353  CA  PHE G 210     8554   9414  21265  -1848  -7115   2699       C  
ATOM    354  C   PHE G 210     121.607 138.615 277.944  1.00102.11           C  
ANISOU  354  C   PHE G 210     8618   9718  20461  -2148  -7560   2486       C  
ATOM    355  O   PHE G 210     120.739 138.364 278.781  1.00102.25           O  
ANISOU  355  O   PHE G 210     9082  10044  19725  -2308  -7892   2482       O  
ATOM    356  CB  PHE G 210     121.444 137.173 275.895  1.00 96.83           C  
ANISOU  356  CB  PHE G 210     8208   8559  20024  -1747  -6363   2462       C  
ATOM    357  CG  PHE G 210     122.077 136.137 275.010  1.00 98.25           C  
ANISOU  357  CG  PHE G 210     8366   8224  20741  -1387  -5832   2583       C  
ATOM    358  CD1 PHE G 210     121.622 134.827 275.015  1.00 97.46           C  
ANISOU  358  CD1 PHE G 210     8690   7927  20414  -1354  -5853   2631       C  
ATOM    359  CD2 PHE G 210     123.140 136.470 274.184  1.00 94.74           C  
ANISOU  359  CD2 PHE G 210     7491   7435  21070  -1054  -5257   2676       C  
ATOM    360  CE1 PHE G 210     122.210 133.869 274.205  1.00 96.39           C  
ANISOU  360  CE1 PHE G 210     8644   7236  20742   -973  -5338   2694       C  
ATOM    361  CE2 PHE G 210     123.731 135.522 273.372  1.00 98.07           C  
ANISOU  361  CE2 PHE G 210     7969   7344  21947   -628  -4645   2790       C  
ATOM    362  CZ  PHE G 210     123.265 134.217 273.382  1.00102.62           C  
ANISOU  362  CZ  PHE G 210     9066   7704  22220   -574  -4701   2762       C  
ATOM    363  N   GLU G 211     122.037 139.845 277.684  1.00103.53           N  
ANISOU  363  N   GLU G 211     8488   9880  20968  -2191  -7500   2338       N  
ATOM    364  CA  GLU G 211     121.420 141.020 278.282  1.00105.51           C  
ANISOU  364  CA  GLU G 211     9001  10461  20629  -2419  -7805   2067       C  
ATOM    365  C   GLU G 211     120.860 141.930 277.199  1.00102.92           C  
ANISOU  365  C   GLU G 211     8769  10207  20129  -2391  -7117   1812       C  
ATOM    366  O   GLU G 211     121.491 142.127 276.158  1.00104.20           O  
ANISOU  366  O   GLU G 211     8587  10084  20920  -2224  -6580   1871       O  
ATOM    367  CB  GLU G 211     122.423 141.791 279.136  1.00111.08           C  
ANISOU  367  CB  GLU G 211     9319  11011  21874  -2554  -8561   2102       C  
ATOM    368  CG  GLU G 211     122.734 141.138 280.467  1.00123.69           C  
ANISOU  368  CG  GLU G 211    11040  12648  23310  -2617  -9462   2305       C  
ATOM    369  CD  GLU G 211     123.691 141.961 281.301  1.00140.64           C  
ANISOU  369  CD  GLU G 211    12883  14608  25945  -2791 -10388   2287       C  
ATOM    370  OE1 GLU G 211     124.521 141.364 282.020  1.00152.75           O  
ANISOU  370  OE1 GLU G 211    14151  15971  27917  -2781 -11140   2592       O  
ATOM    371  OE2 GLU G 211     123.618 143.206 281.232  1.00146.50           O  
ANISOU  371  OE2 GLU G 211    13657  15334  26673  -2946 -10425   1978       O  
ATOM    372  N   PRO G 212     119.664 142.485 277.439  1.00 99.65           N  
ANISOU  372  N   PRO G 212     8831  10166  18865  -2508  -7083   1581       N  
ATOM    373  CA  PRO G 212     119.084 143.432 276.498  1.00 97.61           C  
ANISOU  373  CA  PRO G 212     8671   9991  18424  -2469  -6527   1377       C  
ATOM    374  C   PRO G 212     119.732 144.808 276.632  1.00100.33           C  
ANISOU  374  C   PRO G 212     8734  10169  19218  -2542  -6664   1258       C  
ATOM    375  O   PRO G 212     120.010 145.265 277.745  1.00105.10           O  
ANISOU  375  O   PRO G 212     9364  10773  19798  -2699  -7319   1174       O  
ATOM    376  CB  PRO G 212     117.614 143.485 276.920  1.00 92.44           C  
ANISOU  376  CB  PRO G 212     8521   9769  16832  -2555  -6531   1257       C  
ATOM    377  CG  PRO G 212     117.628 143.171 278.371  1.00 95.73           C  
ANISOU  377  CG  PRO G 212     9117  10319  16939  -2660  -7148   1328       C  
ATOM    378  CD  PRO G 212     118.798 142.254 278.610  1.00 97.48           C  
ANISOU  378  CD  PRO G 212     9017  10236  17784  -2631  -7503   1566       C  
ATOM    379  N   ILE G 213     119.999 145.446 275.500  1.00 99.92           N  
ANISOU  379  N   ILE G 213     8468   9925  19574  -2425  -6073   1262       N  
ATOM    380  CA  ILE G 213     120.474 146.824 275.505  1.00103.12           C  
ANISOU  380  CA  ILE G 213     8618  10120  20443  -2519  -6113   1173       C  
ATOM    381  C   ILE G 213     119.288 147.760 275.259  1.00 96.00           C  
ANISOU  381  C   ILE G 213     8165   9480  18830  -2506  -5826    937       C  
ATOM    382  O   ILE G 213     118.524 147.561 274.313  1.00 93.40           O  
ANISOU  382  O   ILE G 213     8075   9324  18088  -2343  -5273    959       O  
ATOM    383  CB  ILE G 213     121.634 147.045 274.489  1.00108.44           C  
ANISOU  383  CB  ILE G 213     8688  10347  22168  -2382  -5588   1442       C  
ATOM    384  CG1 ILE G 213     121.398 148.292 273.634  1.00105.63           C  
ANISOU  384  CG1 ILE G 213     8364   9894  21876  -2326  -5016   1395       C  
ATOM    385  CG2 ILE G 213     121.808 145.834 273.589  1.00111.25           C  
ANISOU  385  CG2 ILE G 213     9049  10640  22582  -2091  -5011   1654       C  
ATOM    386  CD1 ILE G 213     121.918 149.558 274.247  1.00115.46           C  
ANISOU  386  CD1 ILE G 213     9310  10856  23704  -2584  -5455   1308       C  
ATOM    387  N   PRO G 214     119.118 148.770 276.132  1.00 94.63           N  
ANISOU  387  N   PRO G 214     8150   9303  18500  -2659  -6251    706       N  
ATOM    388  CA  PRO G 214     117.976 149.677 276.054  1.00 88.45           C  
ANISOU  388  CA  PRO G 214     7789   8741  17079  -2596  -5986    500       C  
ATOM    389  C   PRO G 214     117.781 150.198 274.638  1.00 83.93           C  
ANISOU  389  C   PRO G 214     7112   8087  16690  -2422  -5244    616       C  
ATOM    390  O   PRO G 214     118.750 150.589 273.987  1.00 85.74           O  
ANISOU  390  O   PRO G 214     6940   7934  17703  -2409  -4993    772       O  
ATOM    391  CB  PRO G 214     118.375 150.818 276.990  1.00 91.62           C  
ANISOU  391  CB  PRO G 214     8269   8874  17667  -2762  -6512    242       C  
ATOM    392  CG  PRO G 214     119.260 150.182 277.990  1.00 95.27           C  
ANISOU  392  CG  PRO G 214     8602   9211  18384  -2936  -7291    262       C  
ATOM    393  CD  PRO G 214     120.018 149.114 277.249  1.00 97.47           C  
ANISOU  393  CD  PRO G 214     8344   9399  19291  -2879  -7059    618       C  
ATOM    394  N   ILE G 215     116.539 150.188 274.163  1.00 78.73           N  
ANISOU  394  N   ILE G 215     6797   7772  15344  -2277  -4898    598       N  
ATOM    395  CA  ILE G 215     116.252 150.628 272.805  1.00 79.06           C  
ANISOU  395  CA  ILE G 215     6864   7775  15402  -2077  -4276    731       C  
ATOM    396  C   ILE G 215     116.328 152.145 272.698  1.00 80.48           C  
ANISOU  396  C   ILE G 215     7008   7705  15867  -2052  -4102    672       C  
ATOM    397  O   ILE G 215     115.725 152.869 273.488  1.00 81.45           O  
ANISOU  397  O   ILE G 215     7345   7904  15699  -2089  -4326    464       O  
ATOM    398  CB  ILE G 215     114.887 150.117 272.300  1.00 77.18           C  
ANISOU  398  CB  ILE G 215     6962   7954  14408  -1956  -4114    765       C  
ATOM    399  CG1 ILE G 215     115.063 148.815 271.517  1.00 78.47           C  
ANISOU  399  CG1 ILE G 215     7186   8122  14506  -1896  -3989    890       C  
ATOM    400  CG2 ILE G 215     114.236 151.142 271.391  1.00 76.76           C  
ANISOU  400  CG2 ILE G 215     7048   7922  14194  -1762  -3703    830       C  
ATOM    401  CD1 ILE G 215     115.661 147.686 272.312  1.00 72.10           C  
ANISOU  401  CD1 ILE G 215     6245   7267  13881  -2041  -4360    892       C  
ATOM    402  N   HIS G 216     117.095 152.613 271.721  1.00 79.14           N  
ANISOU  402  N   HIS G 216     6594   7187  16289  -1958  -3641    881       N  
ATOM    403  CA  HIS G 216     117.265 154.034 271.498  1.00 82.24           C  
ANISOU  403  CA  HIS G 216     6913   7243  17091  -1944  -3414    903       C  
ATOM    404  C   HIS G 216     117.677 154.268 270.054  1.00 84.90           C  
ANISOU  404  C   HIS G 216     7150   7362  17746  -1706  -2656   1265       C  
ATOM    405  O   HIS G 216     118.072 153.338 269.353  1.00 82.98           O  
ANISOU  405  O   HIS G 216     6875   7150  17504  -1563  -2345   1454       O  
ATOM    406  CB  HIS G 216     118.309 154.609 272.458  1.00 84.26           C  
ANISOU  406  CB  HIS G 216     6823   7048  18143  -2244  -3917    772       C  
ATOM    407  CG  HIS G 216     119.669 154.001 272.308  1.00 86.12           C  
ANISOU  407  CG  HIS G 216     6485   6974  19261  -2354  -3945   1016       C  
ATOM    408  ND1 HIS G 216     120.015 152.796 272.883  1.00 85.36           N  
ANISOU  408  ND1 HIS G 216     6273   7044  19115  -2432  -4368    998       N  
ATOM    409  CD2 HIS G 216     120.771 154.434 271.652  1.00 89.78           C  
ANISOU  409  CD2 HIS G 216     6403   6945  20763  -2368  -3552   1351       C  
ATOM    410  CE1 HIS G 216     121.269 152.511 272.583  1.00 91.79           C  
ANISOU  410  CE1 HIS G 216     6478   7487  20910  -2467  -4251   1299       C  
ATOM    411  NE2 HIS G 216     121.752 153.491 271.840  1.00 97.22           N  
ANISOU  411  NE2 HIS G 216     6868   7775  22298  -2433  -3732   1530       N  
ATOM    412  N   TYR G 217     117.564 155.510 269.606  1.00 88.82           N  
ANISOU  412  N   TYR G 217     7677   7607  18462  -1619  -2313   1374       N  
ATOM    413  CA  TYR G 217     117.956 155.856 268.252  1.00 93.91           C  
ANISOU  413  CA  TYR G 217     8299   8015  19366  -1353  -1522   1786       C  
ATOM    414  C   TYR G 217     118.947 157.008 268.270  1.00100.57           C  
ANISOU  414  C   TYR G 217     8685   8226  21300  -1496  -1309   1987       C  
ATOM    415  O   TYR G 217     118.725 158.022 268.930  1.00101.12           O  
ANISOU  415  O   TYR G 217     8761   8080  21580  -1672  -1635   1787       O  
ATOM    416  CB  TYR G 217     116.732 156.213 267.408  1.00 92.81           C  
ANISOU  416  CB  TYR G 217     8696   8180  18387  -1041  -1218   1870       C  
ATOM    417  CG  TYR G 217     117.071 156.667 266.009  1.00 94.94           C  
ANISOU  417  CG  TYR G 217     9103   8205  18766   -710   -400   2324       C  
ATOM    418  CD1 TYR G 217     116.989 158.008 265.658  1.00101.30           C  
ANISOU  418  CD1 TYR G 217     9915   8696  19877   -612    -55   2547       C  
ATOM    419  CD2 TYR G 217     117.478 155.759 265.041  1.00 94.03           C  
ANISOU  419  CD2 TYR G 217     9189   8128  18411   -454     76   2544       C  
ATOM    420  CE1 TYR G 217     117.299 158.435 264.381  1.00107.93           C  
ANISOU  420  CE1 TYR G 217    10937   9304  20769   -274    753   3037       C  
ATOM    421  CE2 TYR G 217     117.791 156.174 263.758  1.00106.38           C  
ANISOU  421  CE2 TYR G 217    11010   9461  19947    -80    911   2988       C  
ATOM    422  CZ  TYR G 217     117.700 157.515 263.434  1.00112.09           C  
ANISOU  422  CZ  TYR G 217    11713   9910  20965      5   1252   3263       C  
ATOM    423  OH  TYR G 217     118.009 157.945 262.164  1.00116.23           O  
ANISOU  423  OH  TYR G 217    12543  10197  21421    410   2136   3779       O  
ATOM    424  N   CYS G 218     120.050 156.837 267.552  1.00105.78           N  
ANISOU  424  N   CYS G 218     8947   8537  22706  -1412   -734   2400       N  
ATOM    425  CA  CYS G 218     121.037 157.894 267.418  1.00113.44           C  
ANISOU  425  CA  CYS G 218     9371   8847  24886  -1557   -426   2725       C  
ATOM    426  C   CYS G 218     121.064 158.415 265.986  1.00116.30           C  
ANISOU  426  C   CYS G 218     9922   9034  25232  -1153    644   3263       C  
ATOM    427  O   CYS G 218     120.992 157.641 265.030  1.00114.86           O  
ANISOU  427  O   CYS G 218    10076   9094  24473   -764   1246   3485       O  
ATOM    428  CB  CYS G 218     122.417 157.401 267.857  1.00119.12           C  
ANISOU  428  CB  CYS G 218     9292   9204  26765  -1809   -605   2893       C  
ATOM    429  SG  CYS G 218     122.513 156.982 269.622  1.00121.82           S  
ANISOU  429  SG  CYS G 218     9455   9646  27185  -2302  -1988   2317       S  
ATOM    430  N   ALA G 219     121.148 159.734 265.847  1.00120.39           N  
ANISOU  430  N   ALA G 219    10318   9095  26330  -1226    868   3463       N  
ATOM    431  CA  ALA G 219     121.136 160.373 264.537  1.00125.86           C  
ANISOU  431  CA  ALA G 219    11244   9584  26995   -830   1887   4035       C  
ATOM    432  C   ALA G 219     122.450 160.150 263.801  1.00134.54           C  
ANISOU  432  C   ALA G 219    11798  10253  29068   -696   2784   4665       C  
ATOM    433  O   ALA G 219     123.522 160.437 264.338  1.00141.08           O  
ANISOU  433  O   ALA G 219    11773  10553  31279  -1066   2645   4826       O  
ATOM    434  CB  ALA G 219     120.855 161.862 264.676  1.00127.80           C  
ANISOU  434  CB  ALA G 219    11493   9391  27675   -957   1859   4095       C  
ATOM    435  N   PRO G 220     122.371 159.630 262.566  1.00136.05           N  
ANISOU  435  N   PRO G 220    12497  10644  28553   -146   3701   5042       N  
ATOM    436  CA  PRO G 220     123.552 159.447 261.726  1.00143.13           C  
ANISOU  436  CA  PRO G 220    12998  11127  30258    134   4820   5727       C  
ATOM    437  C   PRO G 220     124.174 160.791 261.359  1.00150.18           C  
ANISOU  437  C   PRO G 220    13400  11328  32335     65   5495   6363       C  
ATOM    438  O   PRO G 220     123.535 161.833 261.518  1.00148.54           O  
ANISOU  438  O   PRO G 220    13407  11007  32026    -80   5194   6267       O  
ATOM    439  CB  PRO G 220     122.991 158.765 260.471  1.00142.76           C  
ANISOU  439  CB  PRO G 220    13984  11478  28779    805   5563   5871       C  
ATOM    440  CG  PRO G 220     121.663 158.215 260.880  1.00135.32           C  
ANISOU  440  CG  PRO G 220    13739  11199  26477    736   4569   5172       C  
ATOM    441  CD  PRO G 220     121.143 159.174 261.896  1.00131.65           C  
ANISOU  441  CD  PRO G 220    12960  10687  26372    261   3709   4846       C  
ATOM    442  N   ALA G 221     125.413 160.762 260.877  1.00157.99           N  
ANISOU  442  N   ALA G 221    13700  11813  34516    182   6445   7050       N  
ATOM    443  CA  ALA G 221     126.113 161.982 260.488  1.00165.36           C  
ANISOU  443  CA  ALA G 221    14045  12005  36779     96   7197   7781       C  
ATOM    444  C   ALA G 221     125.324 162.758 259.439  1.00165.35           C  
ANISOU  444  C   ALA G 221    14973  12054  35798    565   7934   8119       C  
ATOM    445  O   ALA G 221     124.741 162.170 258.527  1.00163.25           O  
ANISOU  445  O   ALA G 221    15697  12262  34070   1170   8465   8159       O  
ATOM    446  CB  ALA G 221     127.505 161.653 259.974  1.00175.34           C  
ANISOU  446  CB  ALA G 221    14457  12791  39375    285   8321   8583       C  
ATOM    447  N   GLY G 222     125.302 164.079 259.579  1.00167.47           N  
ANISOU  447  N   GLY G 222    14967  11791  36872    284   7891   8356       N  
ATOM    448  CA  GLY G 222     124.562 164.936 258.659  1.00168.14           C  
ANISOU  448  CA  GLY G 222    15870  11853  36162    708   8516   8736       C  
ATOM    449  C   GLY G 222     123.117 165.141 259.076  1.00158.08           C  
ANISOU  449  C   GLY G 222    15389  11101  33574    678   7489   8017       C  
ATOM    450  O   GLY G 222     122.390 165.920 258.458  1.00159.29           O  
ANISOU  450  O   GLY G 222    16174  11238  33110    990   7784   8277       O  
ATOM    451  N   PHE G 223     122.703 164.440 260.128  1.00149.23           N  
ANISOU  451  N   PHE G 223    14205  10426  32070    332   6322   7176       N  
ATOM    452  CA  PHE G 223     121.342 164.549 260.648  1.00139.71           C  
ANISOU  452  CA  PHE G 223    13623   9722  29737    297   5372   6508       C  
ATOM    453  C   PHE G 223     121.337 164.786 262.157  1.00134.29           C  
ANISOU  453  C   PHE G 223    12428   8881  29714   -341   4209   5818       C  
ATOM    454  O   PHE G 223     122.264 164.384 262.861  1.00135.29           O  
ANISOU  454  O   PHE G 223    11841   8776  30786   -750   3864   5680       O  
ATOM    455  CB  PHE G 223     120.537 163.285 260.325  1.00135.09           C  
ANISOU  455  CB  PHE G 223    13771   9981  27576    646   5135   6150       C  
ATOM    456  CG  PHE G 223     120.387 163.015 258.853  1.00140.25           C  
ANISOU  456  CG  PHE G 223    15197  10815  27274   1314   6105   6700       C  
ATOM    457  CD1 PHE G 223     121.178 162.064 258.226  1.00145.01           C  
ANISOU  457  CD1 PHE G 223    15855  11442  27802   1601   6834   6965       C  
ATOM    458  CD2 PHE G 223     119.450 163.707 258.099  1.00140.25           C  
ANISOU  458  CD2 PHE G 223    15939  10940  26409   1701   6278   6954       C  
ATOM    459  CE1 PHE G 223     121.041 161.809 256.872  1.00150.37           C  
ANISOU  459  CE1 PHE G 223    17435  12252  27448   2273   7736   7425       C  
ATOM    460  CE2 PHE G 223     119.307 163.457 256.746  1.00145.11           C  
ANISOU  460  CE2 PHE G 223    17409  11715  26010   2339   7076   7447       C  
ATOM    461  CZ  PHE G 223     120.104 162.508 256.131  1.00152.99           C  
ANISOU  461  CZ  PHE G 223    18577  12722  26831   2630   7815   7657       C  
ATOM    462  N   ALA G 224     120.286 165.437 262.647  1.00129.50           N  
ANISOU  462  N   ALA G 224    12234   8388  28584   -381   3609   5407       N  
ATOM    463  CA  ALA G 224     120.119 165.668 264.079  1.00126.44           C  
ANISOU  463  CA  ALA G 224    11630   7886  28527   -877   2537   4691       C  
ATOM    464  C   ALA G 224     118.695 165.335 264.519  1.00118.69           C  
ANISOU  464  C   ALA G 224    11300   7608  26190   -690   1926   4125       C  
ATOM    465  O   ALA G 224     117.760 165.407 263.721  1.00119.30           O  
ANISOU  465  O   ALA G 224    11926   8060  25344   -233   2263   4341       O  
ATOM    466  CB  ALA G 224     120.461 167.107 264.429  1.00132.49           C  
ANISOU  466  CB  ALA G 224    12123   7765  30452  -1176   2487   4786       C  
ATOM    467  N   ILE G 225     118.532 164.970 265.787  1.00112.28           N  
ANISOU  467  N   ILE G 225    10413   6962  25285  -1030   1024   3452       N  
ATOM    468  CA  ILE G 225     117.207 164.682 266.324  1.00104.24           C  
ANISOU  468  CA  ILE G 225     9913   6557  23134   -866    514   2969       C  
ATOM    469  C   ILE G 225     116.653 165.874 267.099  1.00107.28           C  
ANISOU  469  C   ILE G 225    10515   6539  23707   -928    186   2637       C  
ATOM    470  O   ILE G 225     117.287 166.372 268.030  1.00112.47           O  
ANISOU  470  O   ILE G 225    10970   6632  25130  -1333   -287   2296       O  
ATOM    471  CB  ILE G 225     117.210 163.450 267.251  1.00 99.08           C  
ANISOU  471  CB  ILE G 225     9189   6404  22052  -1098   -177   2466       C  
ATOM    472  CG1 ILE G 225     117.802 162.232 266.536  1.00 98.97           C  
ANISOU  472  CG1 ILE G 225     8992   6703  21909  -1017    147   2752       C  
ATOM    473  CG2 ILE G 225     115.799 163.148 267.738  1.00 89.22           C  
ANISOU  473  CG2 ILE G 225     8416   5778  19706   -899   -559   2093       C  
ATOM    474  CD1 ILE G 225     117.907 160.993 267.416  1.00 89.71           C  
ANISOU  474  CD1 ILE G 225     7711   5942  20434  -1246   -504   2333       C  
ATOM    475  N   LEU G 226     115.468 166.329 266.706  1.00105.76           N  
ANISOU  475  N   LEU G 226    10763   6598  22824   -507    405   2738       N  
ATOM    476  CA  LEU G 226     114.777 167.389 267.424  1.00106.73           C  
ANISOU  476  CA  LEU G 226    11173   6383  22997   -437    188   2419       C  
ATOM    477  C   LEU G 226     113.896 166.789 268.515  1.00102.90           C  
ANISOU  477  C   LEU G 226    10945   6447  21705   -415   -393   1826       C  
ATOM    478  O   LEU G 226     113.104 165.887 268.252  1.00 97.30           O  
ANISOU  478  O   LEU G 226    10322   6495  20152   -191   -409   1892       O  
ATOM    479  CB  LEU G 226     113.924 168.205 266.459  1.00108.93           C  
ANISOU  479  CB  LEU G 226    11733   6630  23026     70    755   2912       C  
ATOM    480  CG  LEU G 226     114.647 168.786 265.246  1.00114.00           C  
ANISOU  480  CG  LEU G 226    12235   6790  24289    167   1478   3632       C  
ATOM    481  CD1 LEU G 226     113.652 169.470 264.328  1.00112.59           C  
ANISOU  481  CD1 LEU G 226    12430   6698  23649    731   1926   4129       C  
ATOM    482  CD2 LEU G 226     115.729 169.758 265.685  1.00126.58           C  
ANISOU  482  CD2 LEU G 226    13517   7372  27205   -251   1491   3599       C  
ATOM    483  N   LYS G 227     114.037 167.291 269.737  1.00107.64           N  
ANISOU  483  N   LYS G 227    11707   6624  22566   -646   -870   1263       N  
ATOM    484  CA  LYS G 227     113.266 166.783 270.868  1.00107.66           C  
ANISOU  484  CA  LYS G 227    12034   7079  21792   -588  -1324    725       C  
ATOM    485  C   LYS G 227     112.327 167.845 271.434  1.00113.38           C  
ANISOU  485  C   LYS G 227    13247   7506  22326   -246  -1217    465       C  
ATOM    486  O   LYS G 227     112.771 168.868 271.953  1.00118.05           O  
ANISOU  486  O   LYS G 227    14074   7286  23496   -388  -1363    163       O  
ATOM    487  CB  LYS G 227     114.200 166.263 271.964  1.00107.35           C  
ANISOU  487  CB  LYS G 227    11939   6880  21971  -1080  -2032    228       C  
ATOM    488  CG  LYS G 227     113.490 165.774 273.218  1.00105.25           C  
ANISOU  488  CG  LYS G 227    12118   7016  20855  -1003  -2463   -307       C  
ATOM    489  CD  LYS G 227     114.494 165.390 274.300  1.00112.67           C  
ANISOU  489  CD  LYS G 227    13094   7701  22015  -1481  -3259   -773       C  
ATOM    490  CE  LYS G 227     113.839 164.592 275.422  1.00115.41           C  
ANISOU  490  CE  LYS G 227    13880   8603  21370  -1373  -3608  -1165       C  
ATOM    491  NZ  LYS G 227     112.788 165.371 276.136  1.00118.07           N  
ANISOU  491  NZ  LYS G 227    14911   8829  21120   -967  -3414  -1505       N  
ATOM    492  N   CYS G 228     111.027 167.590 271.327  1.00115.57           N  
ANISOU  492  N   CYS G 228    13660   8396  21854    211   -968    597       N  
ATOM    493  CA  CYS G 228     110.010 168.485 271.868  1.00120.85           C  
ANISOU  493  CA  CYS G 228    14746   8863  22310    652   -747    415       C  
ATOM    494  C   CYS G 228     109.930 168.330 273.386  1.00123.75           C  
ANISOU  494  C   CYS G 228    15578   9176  22265    574  -1143   -281       C  
ATOM    495  O   CYS G 228     109.622 167.250 273.892  1.00118.67           O  
ANISOU  495  O   CYS G 228    14900   9193  20996    531  -1352   -394       O  
ATOM    496  CB  CYS G 228     108.651 168.190 271.225  1.00117.94           C  
ANISOU  496  CB  CYS G 228    14222   9191  21398   1165   -370    890       C  
ATOM    497  SG  CYS G 228     107.326 169.350 271.651  1.00128.85           S  
ANISOU  497  SG  CYS G 228    15949  10314  22694   1847     91    879       S  
ATOM    498  N   ASN G 229     110.215 169.412 274.107  1.00131.98           N  
ANISOU  498  N   ASN G 229    17130   9384  23632    566  -1251   -744       N  
ATOM    499  CA  ASN G 229     110.243 169.381 275.569  1.00136.35           C  
ANISOU  499  CA  ASN G 229    18339   9757  23711    515  -1674  -1466       C  
ATOM    500  C   ASN G 229     108.941 169.831 276.233  1.00140.88           C  
ANISOU  500  C   ASN G 229    19479  10411  23640   1180  -1190  -1646       C  
ATOM    501  O   ASN G 229     108.887 170.007 277.451  1.00146.10           O  
ANISOU  501  O   ASN G 229    20888  10802  23819   1268  -1401  -2262       O  
ATOM    502  CB  ASN G 229     111.423 170.197 276.106  1.00143.28           C  
ANISOU  502  CB  ASN G 229    19564   9607  25267     54  -2257  -1979       C  
ATOM    503  CG  ASN G 229     112.711 169.396 276.159  1.00139.60           C  
ANISOU  503  CG  ASN G 229    18662   9184  25194   -622  -2962  -2021       C  
ATOM    504  OD1 ASN G 229     112.693 168.178 276.332  1.00127.05           O  
ANISOU  504  OD1 ASN G 229    16844   8352  23078   -716  -3152  -1949       O  
ATOM    505  ND2 ASN G 229     113.840 170.083 276.020  1.00146.19           N  
ANISOU  505  ND2 ASN G 229    19334   9156  27056  -1095  -3350  -2097       N  
ATOM    506  N   ASN G 230     107.899 170.019 275.430  1.00140.56           N  
ANISOU  506  N   ASN G 230    19102  10719  23587   1680   -537  -1080       N  
ATOM    507  CA  ASN G 230     106.573 170.317 275.959  1.00145.14           C  
ANISOU  507  CA  ASN G 230    20002  11480  23665   2373     35  -1081       C  
ATOM    508  C   ASN G 230     105.937 169.058 276.547  1.00142.72           C  
ANISOU  508  C   ASN G 230    19565  12081  22578   2449     36  -1033       C  
ATOM    509  O   ASN G 230     105.527 168.159 275.811  1.00136.69           O  
ANISOU  509  O   ASN G 230    18110  12070  21755   2396     73   -489       O  
ATOM    510  CB  ASN G 230     105.679 170.909 274.867  1.00144.92           C  
ANISOU  510  CB  ASN G 230    19531  11524  24006   2871    639   -397       C  
ATOM    511  CG  ASN G 230     104.271 171.194 275.355  1.00147.00           C  
ANISOU  511  CG  ASN G 230    19946  11990  23918   3634   1287   -275       C  
ATOM    512  OD1 ASN G 230     104.035 171.357 276.552  1.00149.53           O  
ANISOU  512  OD1 ASN G 230    20938  12099  23779   3885   1443   -800       O  
ATOM    513  ND2 ASN G 230     103.326 171.258 274.424  1.00145.05           N  
ANISOU  513  ND2 ASN G 230    19089  12137  23886   4040   1675    453       N  
ATOM    514  N   LYS G 231     105.863 169.003 277.875  1.00148.32           N  
ANISOU  514  N   LYS G 231    21008  12668  22677   2575    -18  -1600       N  
ATOM    515  CA  LYS G 231     105.368 167.823 278.586  1.00146.53           C  
ANISOU  515  CA  LYS G 231    20761  13212  21703   2625      4  -1563       C  
ATOM    516  C   LYS G 231     104.049 167.298 278.018  1.00144.37           C  
ANISOU  516  C   LYS G 231    19757  13708  21391   3039    602   -831       C  
ATOM    517  O   LYS G 231     103.989 166.179 277.503  1.00137.37           O  
ANISOU  517  O   LYS G 231    18211  13505  20478   2733    367   -434       O  
ATOM    518  CB  LYS G 231     105.234 168.118 280.084  1.00154.47           C  
ANISOU  518  CB  LYS G 231    22844  13881  21966   2938    104  -2209       C  
ATOM    519  CG  LYS G 231     106.555 168.457 280.761  1.00158.06           C  
ANISOU  519  CG  LYS G 231    24052  13616  22389   2442   -739  -2968       C  
ATOM    520  CD  LYS G 231     106.347 168.963 282.180  1.00167.07           C  
ANISOU  520  CD  LYS G 231    26491  14287  22702   2854   -638  -3663       C  
ATOM    521  CE  LYS G 231     107.665 169.389 282.810  1.00170.56           C  
ANISOU  521  CE  LYS G 231    27705  13913  23187   2316  -1668  -4441       C  
ATOM    522  NZ  LYS G 231     107.481 169.926 284.187  1.00178.23           N  
ANISOU  522  NZ  LYS G 231    30157  14346  23218   2741  -1660  -5201       N  
ATOM    523  N   THR G 232     102.996 168.107 278.112  1.00149.94           N  
ANISOU  523  N   THR G 232    20565  14250  22155   3735   1339   -646       N  
ATOM    524  CA  THR G 232     101.701 167.742 277.546  1.00148.61           C  
ANISOU  524  CA  THR G 232    19594  14729  22140   4146   1854    117       C  
ATOM    525  C   THR G 232     101.689 168.008 276.043  1.00144.62           C  
ANISOU  525  C   THR G 232    18379  14267  22304   4035   1689    665       C  
ATOM    526  O   THR G 232     101.509 169.145 275.605  1.00149.36           O  
ANISOU  526  O   THR G 232    19074  14336  23341   4396   1996    772       O  
ATOM    527  CB  THR G 232     100.546 168.511 278.218  1.00157.79           C  
ANISOU  527  CB  THR G 232    21053  15692  23209   5011   2776    199       C  
ATOM    528  OG1 THR G 232     100.796 169.920 278.138  1.00162.42           O  
ANISOU  528  OG1 THR G 232    22202  15382  24128   5312   2981   -115       O  
ATOM    529  CG2 THR G 232     100.412 168.104 279.680  1.00162.29           C  
ANISOU  529  CG2 THR G 232    22368  16335  22962   5214   3066   -229       C  
ATOM    530  N   PHE G 233     101.885 166.951 275.260  1.00136.64           N  
ANISOU  530  N   PHE G 233    16743  13851  21321   3566   1211   1011       N  
ATOM    531  CA  PHE G 233     102.017 167.073 273.812  1.00132.99           C  
ANISOU  531  CA  PHE G 233    15780  13446  21305   3426    977   1488       C  
ATOM    532  C   PHE G 233     101.550 165.795 273.119  1.00127.38           C  
ANISOU  532  C   PHE G 233    14376  13544  20476   3182    636   1984       C  
ATOM    533  O   PHE G 233     102.126 164.726 273.317  1.00121.65           O  
ANISOU  533  O   PHE G 233    13635  13126  19458   2692    223   1786       O  
ATOM    534  CB  PHE G 233     103.471 167.387 273.449  1.00131.05           C  
ANISOU  534  CB  PHE G 233    15856  12665  21273   2931    583   1133       C  
ATOM    535  CG  PHE G 233     103.737 167.453 271.972  1.00130.21           C  
ANISOU  535  CG  PHE G 233    15365  12600  21511   2803    432   1632       C  
ATOM    536  CD1 PHE G 233     103.036 168.335 271.164  1.00135.76           C  
ANISOU  536  CD1 PHE G 233    15900  13140  22544   3276    760   2135       C  
ATOM    537  CD2 PHE G 233     104.708 166.649 271.395  1.00126.74           C  
ANISOU  537  CD2 PHE G 233    14792  12329  21035   2263      2   1621       C  
ATOM    538  CE1 PHE G 233     103.288 168.401 269.804  1.00135.13           C  
ANISOU  538  CE1 PHE G 233    15602  13093  22648   3205    628   2620       C  
ATOM    539  CE2 PHE G 233     104.967 166.712 270.037  1.00126.31           C  
ANISOU  539  CE2 PHE G 233    14528  12289  21177   2220    -37   2084       C  
ATOM    540  CZ  PHE G 233     104.255 167.589 269.240  1.00128.82           C  
ANISOU  540  CZ  PHE G 233    14760  12467  21719   2687    260   2583       C  
ATOM    541  N   ASN G 234     100.505 165.917 272.305  1.00129.07           N  
ANISOU  541  N   ASN G 234    14035  14051  20954   3526    749   2631       N  
ATOM    542  CA  ASN G 234      99.889 164.763 271.649  1.00125.58           C  
ANISOU  542  CA  ASN G 234    12949  14314  20453   3317    338   3113       C  
ATOM    543  C   ASN G 234     100.773 164.088 270.597  1.00119.65           C  
ANISOU  543  C   ASN G 234    12219  13683  19558   2792   -270   3113       C  
ATOM    544  O   ASN G 234     100.415 163.042 270.054  1.00117.86           O  
ANISOU  544  O   ASN G 234    11618  13961  19202   2547   -714   3391       O  
ATOM    545  CB  ASN G 234      98.537 165.152 271.040  1.00130.25           C  
ANISOU  545  CB  ASN G 234    12924  15124  21441   3825    492   3831       C  
ATOM    546  CG  ASN G 234      98.637 166.347 270.110  1.00132.74           C  
ANISOU  546  CG  ASN G 234    13378  14991  22065   4152    589   4075       C  
ATOM    547  OD1 ASN G 234      99.540 166.425 269.278  1.00129.97           O  
ANISOU  547  OD1 ASN G 234    13314  14448  21619   3862    282   3999       O  
ATOM    548  ND2 ASN G 234      97.708 167.289 270.252  1.00136.43           N  
ANISOU  548  ND2 ASN G 234    13641  15260  22935   4802   1091   4421       N  
ATOM    549  N   GLY G 235     101.923 164.691 270.312  1.00117.33           N  
ANISOU  549  N   GLY G 235    12378  12875  19329   2635   -260   2814       N  
ATOM    550  CA  GLY G 235     102.861 164.126 269.348  1.00112.87           C  
ANISOU  550  CA  GLY G 235    11889  12348  18650   2222   -649   2830       C  
ATOM    551  C   GLY G 235     102.827 164.821 268.001  1.00115.00           C  
ANISOU  551  C   GLY G 235    12179  12438  19077   2456   -611   3298       C  
ATOM    552  O   GLY G 235     103.772 164.724 267.218  1.00112.27           O  
ANISOU  552  O   GLY G 235    12052  11918  18686   2233   -694   3310       O  
ATOM    553  N   THR G 236     101.735 165.527 267.728  1.00119.86           N  
ANISOU  553  N   THR G 236    12570  13084  19887   2952   -439   3741       N  
ATOM    554  CA  THR G 236     101.580 166.214 266.452  1.00124.29           C  
ANISOU  554  CA  THR G 236    13182  13495  20549   3244   -440   4272       C  
ATOM    555  C   THR G 236     101.277 167.700 266.640  1.00129.86           C  
ANISOU  555  C   THR G 236    13986  13629  21725   3758     90   4420       C  
ATOM    556  O   THR G 236     100.947 168.143 267.740  1.00131.57           O  
ANISOU  556  O   THR G 236    14203  13636  22150   3958    445   4134       O  
ATOM    557  CB  THR G 236     100.500 165.544 265.571  1.00125.57           C  
ANISOU  557  CB  THR G 236    12956  14261  20492   3361   -965   4834       C  
ATOM    558  OG1 THR G 236     100.469 166.172 264.283  1.00129.90           O  
ANISOU  558  OG1 THR G 236    13709  14657  20991   3644  -1039   5345       O  
ATOM    559  CG2 THR G 236      99.128 165.648 266.220  1.00131.73           C  
ANISOU  559  CG2 THR G 236    13155  15309  21587   3709   -894   5099       C  
ATOM    560  N   GLY G 237     101.402 168.465 265.560  1.00133.76           N  
ANISOU  560  N   GLY G 237    14645  13831  22348   4005    178   4873       N  
ATOM    561  CA  GLY G 237     101.215 169.909 265.618  1.00140.11           C  
ANISOU  561  CA  GLY G 237    15591  13987  23656   4488    688   5056       C  
ATOM    562  C   GLY G 237     102.527 170.628 265.870  1.00140.03           C  
ANISOU  562  C   GLY G 237    16054  13193  23959   4239   1033   4651       C  
ATOM    563  O   GLY G 237     103.597 170.037 265.722  1.00136.12           O  
ANISOU  563  O   GLY G 237    15708  12697  23314   3736    876   4395       O  
ATOM    564  N   PRO G 238     102.452 171.913 266.252  1.00145.83           N  
ANISOU  564  N   PRO G 238    16996  13200  25212   4591   1496   4614       N  
ATOM    565  CA  PRO G 238     103.634 172.724 266.526  1.00147.32           C  
ANISOU  565  CA  PRO G 238    17599  12506  25869   4334   1760   4251       C  
ATOM    566  C   PRO G 238     104.218 172.479 267.918  1.00145.13           C  
ANISOU  566  C   PRO G 238    17543  12007  25593   3944   1660   3387       C  
ATOM    567  O   PRO G 238     103.531 171.965 268.802  1.00142.92           O  
ANISOU  567  O   PRO G 238    17191  12143  24970   4053   1593   3092       O  
ATOM    568  CB  PRO G 238     103.100 174.153 266.423  1.00154.79           C  
ANISOU  568  CB  PRO G 238    18707  12757  27350   4925   2230   4558       C  
ATOM    569  CG  PRO G 238     101.678 174.044 266.847  1.00156.66           C  
ANISOU  569  CG  PRO G 238    18644  13459  27419   5466   2293   4713       C  
ATOM    570  CD  PRO G 238     101.202 172.674 266.433  1.00151.35           C  
ANISOU  570  CD  PRO G 238    17515  13821  26169   5275   1788   4951       C  
ATOM    571  N   CYS G 239     105.482 172.850 268.097  1.00146.57           N  
ANISOU  571  N   CYS G 239    17989  11516  26186   3497   1637   3039       N  
ATOM    572  CA  CYS G 239     106.171 172.699 269.374  1.00146.41           C  
ANISOU  572  CA  CYS G 239    18252  11181  26196   3086   1390   2222       C  
ATOM    573  C   CYS G 239     107.147 173.852 269.575  1.00152.83           C  
ANISOU  573  C   CYS G 239    19412  10862  27792   2864   1475   1959       C  
ATOM    574  O   CYS G 239     108.044 174.061 268.758  1.00154.45           O  
ANISOU  574  O   CYS G 239    19455  10725  28503   2566   1523   2295       O  
ATOM    575  CB  CYS G 239     106.916 171.363 269.424  1.00139.81           C  
ANISOU  575  CB  CYS G 239    17184  10919  25018   2509    932   2031       C  
ATOM    576  SG  CYS G 239     107.957 171.127 270.886  1.00140.19           S  
ANISOU  576  SG  CYS G 239    17563  10567  25137   1939    458   1113       S  
ATOM    577  N   THR G 240     106.970 174.597 270.662  1.00158.52           N  
ANISOU  577  N   THR G 240    20640  10959  28630   3019   1513   1372       N  
ATOM    578  CA  THR G 240     107.802 175.769 270.928  1.00165.51           C  
ANISOU  578  CA  THR G 240    21927  10642  30319   2802   1504   1060       C  
ATOM    579  C   THR G 240     109.114 175.401 271.619  1.00164.71           C  
ANISOU  579  C   THR G 240    21917  10203  30461   2030    867    450       C  
ATOM    580  O   THR G 240     110.191 175.800 271.174  1.00168.15           O  
ANISOU  580  O   THR G 240    22165   9999  31725   1565    749    596       O  
ATOM    581  CB  THR G 240     107.050 176.827 271.766  1.00173.12           C  
ANISOU  581  CB  THR G 240    23541  10925  31310   3349   1806    649       C  
ATOM    582  OG1 THR G 240     106.746 176.295 273.061  1.00173.65           O  
ANISOU  582  OG1 THR G 240    24037  11278  30663   3388   1574    -73       O  
ATOM    583  CG2 THR G 240     105.757 177.236 271.075  1.00174.67           C  
ANISOU  583  CG2 THR G 240    23534  11410  31423   4151   2431   1337       C  
ATOM    584  N   ASN G 241     109.019 174.640 272.705  1.00160.74           N  
ANISOU  584  N   ASN G 241    21667  10119  29288   1907    460   -166       N  
ATOM    585  CA  ASN G 241     110.201 174.221 273.451  1.00160.47           C  
ANISOU  585  CA  ASN G 241    21733   9822  29416   1207   -272   -743       C  
ATOM    586  C   ASN G 241     110.877 173.009 272.804  1.00151.57           C  
ANISOU  586  C   ASN G 241    19892   9422  28276    762   -502   -359       C  
ATOM    587  O   ASN G 241     110.469 171.866 273.018  1.00143.19           O  
ANISOU  587  O   ASN G 241    18684   9272  26448    807   -620   -376       O  
ATOM    588  CB  ASN G 241     109.837 173.928 274.910  1.00163.57           C  
ANISOU  588  CB  ASN G 241    22821  10323  29005   1313   -616  -1539       C  
ATOM    589  CG  ASN G 241     111.055 173.853 275.817  1.00171.42           C  
ANISOU  589  CG  ASN G 241    24136  10752  30243    636  -1508  -2225       C  
ATOM    590  OD1 ASN G 241     112.078 174.489 275.561  1.00175.03           O  
ANISOU  590  OD1 ASN G 241    24224  10628  31651     69  -1862  -2112       O  
ATOM    591  ND2 ASN G 241     110.945 173.070 276.888  1.00179.50           N  
ANISOU  591  ND2 ASN G 241    25843  11932  30428    708  -1880  -2893       N  
ATOM    592  N   VAL G 242     111.912 173.274 272.011  1.00151.44           N  
ANISOU  592  N   VAL G 242    19443   8943  29156    357   -500     15       N  
ATOM    593  CA  VAL G 242     112.624 172.229 271.279  1.00143.77           C  
ANISOU  593  CA  VAL G 242    17823   8533  28269     15   -558    441       C  
ATOM    594  C   VAL G 242     114.079 172.133 271.737  1.00145.25           C  
ANISOU  594  C   VAL G 242    17764   8149  29275   -702  -1165    156       C  
ATOM    595  O   VAL G 242     114.617 173.071 272.322  1.00153.60           O  
ANISOU  595  O   VAL G 242    19078   8237  31047   -983  -1510   -224       O  
ATOM    596  CB  VAL G 242     112.586 172.496 269.756  1.00143.41           C  
ANISOU  596  CB  VAL G 242    17401   8534  28552    254    135   1324       C  
ATOM    597  CG1 VAL G 242     113.229 171.349 268.989  1.00138.73           C  
ANISOU  597  CG1 VAL G 242    16289   8549  27873     20    181   1733       C  
ATOM    598  CG2 VAL G 242     111.155 172.717 269.287  1.00142.83           C  
ANISOU  598  CG2 VAL G 242    17537   8929  27804    955    601   1653       C  
ATOM    599  N   SER G 243     114.710 170.992 271.474  1.00138.32           N  
ANISOU  599  N   SER G 243    16379   7829  28346   -996  -1337    348       N  
ATOM    600  CA  SER G 243     116.122 170.800 271.789  1.00140.86           C  
ATOM    601  C   SER G 243     116.785 169.861 270.784  1.00137.14           C  
ANISOU  601  C   SER G 243    15093   7670  29346  -1758  -1531    871       C  
ATOM    602  O   SER G 243     116.107 169.127 270.063  1.00130.89           O  
ANISOU  602  O   SER G 243    14292   7689  27753  -1370  -1067   1214       O  
ATOM    603  CB  SER G 243     116.295 170.260 273.210  1.00140.47           C  
ANISOU  603  CB  SER G 243    16559   7726  29088  -1940  -2817   -544       C  
ATOM    604  OG  SER G 243     115.866 168.913 273.303  1.00130.87           O  
ANISOU  604  OG  SER G 243    15269   7543  26914  -1789  -2850   -530       O  
ATOM    605  N   THR G 244     118.113 169.888 270.741  1.00141.65           N  
ANISOU  605  N   THR G 244    15078   7682  31059  -2275  -1760   1035       N  
ATOM    606  CA  THR G 244     118.867 169.059 269.811  1.00139.75           C  
ANISOU  606  CA  THR G 244    14162   7757  31180  -2334  -1309   1665       C  
ATOM    607  C   THR G 244     119.655 167.982 270.546  1.00138.17           C  
ANISOU  607  C   THR G 244    13584   7808  31104  -2737  -2028   1380       C  
ATOM    608  O   THR G 244     120.443 168.275 271.443  1.00144.26           O  
ANISOU  608  O   THR G 244    14173   7977  32663  -3245  -2834   1019       O  
ATOM    609  CB  THR G 244     119.840 169.902 268.962  1.00147.42           C  
ANISOU  609  CB  THR G 244    14568   7879  33565  -2527   -744   2337       C  
ATOM    610  OG1 THR G 244     119.113 170.926 268.272  1.00152.83           O  
ANISOU  610  OG1 THR G 244    15640   8293  34137  -2127    -78   2657       O  
ATOM    611  CG2 THR G 244     120.567 169.031 267.947  1.00145.59           C  
ANISOU  611  CG2 THR G 244    13726   7988  33605  -2453    -74   3037       C  
ATOM    612  N   VAL G 245     119.428 166.732 270.161  1.00132.64           N  
ANISOU  612  N   VAL G 245    12802   7964  29631  -2506  -1797   1546       N  
ATOM    613  CA  VAL G 245     120.189 165.606 270.694  1.00132.25           C  
ANISOU  613  CA  VAL G 245    12346   8181  29722  -2808  -2347   1409       C  
ATOM    614  C   VAL G 245     120.635 164.716 269.544  1.00129.27           C  
ANISOU  614  C   VAL G 245    11510   8173  29435  -2597  -1580   2053       C  
ATOM    615  O   VAL G 245     120.123 164.831 268.430  1.00127.73           O  
ANISOU  615  O   VAL G 245    11519   8198  28814  -2170   -727   2489       O  
ATOM    616  CB  VAL G 245     119.362 164.769 271.696  1.00126.51           C  
ANISOU  616  CB  VAL G 245    12159   8152  27757  -2722  -2982    802       C  
ATOM    617  CG1 VAL G 245     119.213 165.509 273.020  1.00133.99           C  
ANISOU  617  CG1 VAL G 245    13596   8654  28661  -2961  -3829    114       C  
ATOM    618  CG2 VAL G 245     118.000 164.417 271.109  1.00117.10           C  
ANISOU  618  CG2 VAL G 245    11449   7713  25330  -2180  -2410    899       C  
ATOM    619  N   GLN G 246     121.593 163.835 269.802  1.00130.33           N  
ANISOU  619  N   GLN G 246    11081   8341  30097  -2854  -1883   2123       N  
ATOM    620  CA  GLN G 246     122.003 162.891 268.776  1.00130.25           C  
ANISOU  620  CA  GLN G 246    10742   8668  30080  -2580  -1115   2672       C  
ATOM    621  C   GLN G 246     121.323 161.545 268.983  1.00123.08           C  
ANISOU  621  C   GLN G 246    10225   8613  27927  -2363  -1342   2376       C  
ATOM    622  O   GLN G 246     121.183 160.765 268.043  1.00120.51           O  
ANISOU  622  O   GLN G 246    10004   8685  27097  -2001   -683   2696       O  
ATOM    623  CB  GLN G 246     123.520 162.721 268.744  1.00137.59           C  
ANISOU  623  CB  GLN G 246    10702   9055  32520  -2904  -1091   3088       C  
ATOM    624  CG  GLN G 246     124.050 162.460 267.345  1.00141.51           C  
ANISOU  624  CG  GLN G 246    10868   9507  33392  -2526    170   3882       C  
ATOM    625  CD  GLN G 246     125.226 161.511 267.331  1.00147.59           C  
ANISOU  625  CD  GLN G 246    10833  10198  35047  -2611    263   4217       C  
ATOM    626  OE1 GLN G 246     126.274 161.811 266.758  1.00158.04           O  
ANISOU  626  OE1 GLN G 246    11385  10963  37701  -2645    934   4885       O  
ATOM    627  NE2 GLN G 246     125.058 160.353 267.961  1.00138.81           N  
ANISOU  627  NE2 GLN G 246     9858   9618  33264  -2619   -357   3814       N  
ATOM    628  N   CYS G 247     120.895 161.283 270.215  1.00121.29           N  
ANISOU  628  N   CYS G 247    10280   8618  27186  -2574  -2268   1770       N  
ATOM    629  CA  CYS G 247     120.235 160.023 270.548  1.00113.69           C  
ANISOU  629  CA  CYS G 247     9656   8404  25136  -2423  -2535   1511       C  
ATOM    630  C   CYS G 247     118.951 160.240 271.345  1.00108.69           C  
ANISOU  630  C   CYS G 247     9710   8138  23447  -2339  -2960   1003       C  
ATOM    631  O   CYS G 247     118.854 161.176 272.140  1.00111.34           O  
ANISOU  631  O   CYS G 247    10253   8097  23952  -2510  -3396    661       O  
ATOM    632  CB  CYS G 247     121.182 159.109 271.335  1.00115.70           C  
ANISOU  632  CB  CYS G 247     9453   8631  25876  -2731  -3194   1415       C  
ATOM    633  SG  CYS G 247     122.773 158.783 270.531  1.00128.20           S  
ANISOU  633  SG  CYS G 247    10062   9743  28906  -2795  -2667   2077       S  
ATOM    634  N   THR G 248     117.970 159.370 271.123  1.00101.89           N  
ANISOU  634  N   THR G 248     9207   7964  21542  -2062  -2809    972       N  
ATOM    635  CA  THR G 248     116.744 159.369 271.915  1.00 98.80           C  
ANISOU  635  CA  THR G 248     9349   7982  20209  -1953  -3132    588       C  
ATOM    636  C   THR G 248     117.002 158.631 273.221  1.00 98.38           C  
ANISOU  636  C   THR G 248     9351   8070  19960  -2209  -3903    220       C  
ATOM    637  O   THR G 248     118.028 157.967 273.368  1.00 99.86           O  
ANISOU  637  O   THR G 248     9136   8131  20674  -2436  -4192    304       O  
ATOM    638  CB  THR G 248     115.582 158.678 271.174  1.00 93.86           C  
ANISOU  638  CB  THR G 248     8979   8003  18679  -1611  -2745    768       C  
ATOM    639  OG1 THR G 248     115.843 157.272 271.069  1.00 91.08           O  
ANISOU  639  OG1 THR G 248     8496   8001  18109  -1668  -2864    836       O  
ATOM    640  CG2 THR G 248     115.407 159.266 269.782  1.00 93.13           C  
ANISOU  640  CG2 THR G 248     8902   7800  18682  -1325  -2046   1190       C  
ATOM    641  N   HIS G 249     116.076 158.740 274.170  1.00 97.69           N  
ANISOU  641  N   HIS G 249     9766   8231  19119  -2126  -4194   -136       N  
ATOM    642  CA  HIS G 249     116.268 158.097 275.466  1.00 99.57           C  
ANISOU  642  CA  HIS G 249    10205   8597  19028  -2315  -4904   -461       C  
ATOM    643  C   HIS G 249     115.979 156.602 275.418  1.00 94.72           C  
ANISOU  643  C   HIS G 249     9507   8579  17905  -2267  -4907   -289       C  
ATOM    644  O   HIS G 249     115.044 156.154 274.751  1.00 91.36           O  
ANISOU  644  O   HIS G 249     9138   8592  16984  -2033  -4447    -87       O  
ATOM    645  CB  HIS G 249     115.465 158.792 276.574  1.00102.22           C  
ANISOU  645  CB  HIS G 249    11219   8907  18712  -2192  -5132   -895       C  
ATOM    646  CG  HIS G 249     113.981 158.680 276.419  1.00 99.74           C  
ANISOU  646  CG  HIS G 249    11200   9125  17573  -1800  -4593   -805       C  
ATOM    647  ND1 HIS G 249     113.236 159.595 275.705  1.00101.62           N  
ANISOU  647  ND1 HIS G 249    11487   9287  17837  -1514  -4020   -672       N  
ATOM    648  CD2 HIS G 249     113.100 157.774 276.905  1.00 98.63           C  
ANISOU  648  CD2 HIS G 249    11254   9564  16657  -1652  -4555   -767       C  
ATOM    649  CE1 HIS G 249     111.961 159.250 275.748  1.00 97.11           C  
ANISOU  649  CE1 HIS G 249    11070   9242  16584  -1207  -3693   -553       C  
ATOM    650  NE2 HIS G 249     111.852 158.150 276.470  1.00 96.47           N  
ANISOU  650  NE2 HIS G 249    11063   9556  16035  -1300  -3983   -601       N  
ATOM    651  N   GLY G 250     116.806 155.839 276.126  1.00 97.69           N  
ANISOU  651  N   GLY G 250     9739   8912  18466  -2506  -5496   -355       N  
ATOM    652  CA  GLY G 250     116.712 154.387 276.134  1.00 93.08           C  
ANISOU  652  CA  GLY G 250     9055   8768  17542  -2491  -5550   -177       C  
ATOM    653  C   GLY G 250     115.354 153.890 276.574  1.00 89.82           C  
ANISOU  653  C   GLY G 250     9089   8903  16135  -2300  -5422   -228       C  
ATOM    654  O   GLY G 250     114.755 154.425 277.509  1.00 90.15           O  
ANISOU  654  O   GLY G 250     9599   8990  15662  -2221  -5572   -485       O  
ATOM    655  N   ILE G 251     114.869 152.860 275.890  1.00 86.50           N  
ANISOU  655  N   ILE G 251     8536   8852  15479  -2213  -5120     34       N  
ATOM    656  CA  ILE G 251     113.566 152.285 276.180  1.00 80.87           C  
ANISOU  656  CA  ILE G 251     8082   8631  14014  -2080  -4980     98       C  
ATOM    657  C   ILE G 251     113.738 150.925 276.845  1.00 80.56           C  
ANISOU  657  C   ILE G 251     8054   8796  13759  -2211  -5338    185       C  
ATOM    658  O   ILE G 251     114.385 150.032 276.297  1.00 78.87           O  
ANISOU  658  O   ILE G 251     7566   8514  13888  -2300  -5387    342       O  
ATOM    659  CB  ILE G 251     112.720 152.155 274.899  1.00 78.98           C  
ANISOU  659  CB  ILE G 251     7722   8616  13671  -1919  -4484    341       C  
ATOM    660  CG1 ILE G 251     112.514 153.538 274.272  1.00 80.19           C  
ANISOU  660  CG1 ILE G 251     7898   8560  14012  -1745  -4126    321       C  
ATOM    661  CG2 ILE G 251     111.389 151.477 275.200  1.00 71.90           C  
ANISOU  661  CG2 ILE G 251     6937   8187  12196  -1849  -4421    480       C  
ATOM    662  CD1 ILE G 251     111.797 153.524 272.942  1.00 74.69           C  
ANISOU  662  CD1 ILE G 251     7135   8036  13207  -1564  -3735    584       C  
ATOM    663  N   ARG G 252     113.165 150.788 278.036  1.00 81.82           N  
ANISOU  663  N   ARG G 252     8580   9168  13340  -2176  -5527    105       N  
ATOM    664  CA  ARG G 252     113.273 149.569 278.826  1.00 84.41           C  
ANISOU  664  CA  ARG G 252     9000   9673  13398  -2274  -5862    235       C  
ATOM    665  C   ARG G 252     111.950 149.336 279.550  1.00 84.28           C  
ANISOU  665  C   ARG G 252     9311  10052  12658  -2119  -5603    358       C  
ATOM    666  O   ARG G 252     111.442 150.242 280.213  1.00 90.01           O  
ANISOU  666  O   ARG G 252    10420  10798  12983  -1932  -5454    186       O  
ATOM    667  CB  ARG G 252     114.418 149.700 279.835  1.00 87.77           C  
ANISOU  667  CB  ARG G 252     9592   9810  13946  -2406  -6534     39       C  
ATOM    668  CG  ARG G 252     114.669 148.465 280.684  1.00 91.19           C  
ANISOU  668  CG  ARG G 252    10147  10382  14119  -2482  -6953    220       C  
ATOM    669  CD  ARG G 252     115.655 148.765 281.808  1.00112.18           C  
ANISOU  669  CD  ARG G 252    13094  12773  16758  -2580  -7746     10       C  
ATOM    670  NE  ARG G 252     116.073 147.579 282.560  1.00121.54           N  
ANISOU  670  NE  ARG G 252    14358  14040  17780  -2638  -8233    244       N  
ATOM    671  CZ  ARG G 252     115.593 146.348 282.386  1.00116.91           C  
ANISOU  671  CZ  ARG G 252    13652  13711  17056  -2611  -7959    599       C  
ATOM    672  NH1 ARG G 252     114.655 146.105 281.478  1.00119.24           N  
ANISOU  672  NH1 ARG G 252    13741  14217  17349  -2558  -7277    739       N  
ATOM    673  NH2 ARG G 252     116.056 145.351 283.129  1.00112.12           N  
ANISOU  673  NH2 ARG G 252    13147  13110  16342  -2648  -8439    831       N  
ATOM    674  N   PRO G 253     111.387 148.121 279.437  1.00 80.16           N  
ANISOU  674  N   PRO G 253     8644   9796  12018  -2181  -5505    681       N  
ATOM    675  CA  PRO G 253     111.945 146.948 278.770  1.00 76.47           C  
ANISOU  675  CA  PRO G 253     7861   9244  11948  -2363  -5679    853       C  
ATOM    676  C   PRO G 253     111.815 146.990 277.248  1.00 73.85           C  
ANISOU  676  C   PRO G 253     7223   8845  11992  -2366  -5393    884       C  
ATOM    677  O   PRO G 253     110.987 147.729 276.708  1.00 68.59           O  
ANISOU  677  O   PRO G 253     6531   8304  11227  -2247  -5067    883       O  
ATOM    678  CB  PRO G 253     111.097 145.806 279.328  1.00 76.00           C  
ANISOU  678  CB  PRO G 253     7874   9461  11541  -2410  -5630   1180       C  
ATOM    679  CG  PRO G 253     109.779 146.425 279.588  1.00 74.38           C  
ANISOU  679  CG  PRO G 253     7762   9545  10953  -2241  -5190   1276       C  
ATOM    680  CD  PRO G 253     110.058 147.843 280.012  1.00 80.76           C  
ANISOU  680  CD  PRO G 253     8869  10233  11584  -2049  -5151    931       C  
ATOM    681  N   VAL G 254     112.624 146.171 276.578  1.00 72.70           N  
ANISOU  681  N   VAL G 254     6900   8485  12239  -2456  -5506    934       N  
ATOM    682  CA  VAL G 254     112.730 146.181 275.123  1.00 71.52           C  
ANISOU  682  CA  VAL G 254     6622   8194  12357  -2399  -5230    933       C  
ATOM    683  C   VAL G 254     111.502 145.598 274.429  1.00 69.77           C  
ANISOU  683  C   VAL G 254     6454   8192  11865  -2427  -5109   1079       C  
ATOM    684  O   VAL G 254     111.188 145.984 273.305  1.00 72.72           O  
ANISOU  684  O   VAL G 254     6854   8544  12231  -2331  -4903   1060       O  
ATOM    685  CB  VAL G 254     114.012 145.467 274.641  1.00 72.33           C  
ANISOU  685  CB  VAL G 254     6583   7945  12954  -2404  -5285    950       C  
ATOM    686  CG1 VAL G 254     115.237 146.004 275.395  1.00 81.16           C  
ANISOU  686  CG1 VAL G 254     7512   8822  14505  -2433  -5547    875       C  
ATOM    687  CG2 VAL G 254     113.896 143.968 274.828  1.00 74.83           C  
ANISOU  687  CG2 VAL G 254     6961   8261  13211  -2504  -5479   1100       C  
ATOM    688  N   VAL G 255     110.818 144.661 275.084  1.00 68.72           N  
ANISOU  688  N   VAL G 255     6336   8235  11537  -2569  -5278   1259       N  
ATOM    689  CA  VAL G 255     109.511 144.214 274.606  1.00 72.86           C  
ANISOU  689  CA  VAL G 255     6805   8958  11919  -2661  -5256   1447       C  
ATOM    690  C   VAL G 255     108.468 144.384 275.703  1.00 73.33           C  
ANISOU  690  C   VAL G 255     6773   9345  11743  -2671  -5162   1677       C  
ATOM    691  O   VAL G 255     108.762 144.222 276.891  1.00 70.96           O  
ANISOU  691  O   VAL G 255     6588   9090  11283  -2662  -5199   1728       O  
ATOM    692  CB  VAL G 255     109.497 142.741 274.079  1.00 75.83           C  
ANISOU  692  CB  VAL G 255     7243   9140  12429  -2856  -5492   1535       C  
ATOM    693  CG1 VAL G 255     110.887 142.307 273.627  1.00 81.98           C  
ANISOU  693  CG1 VAL G 255     8161   9538  13450  -2774  -5504   1356       C  
ATOM    694  CG2 VAL G 255     108.951 141.780 275.133  1.00 80.90           C  
ANISOU  694  CG2 VAL G 255     7805   9889  13046  -3053  -5642   1825       C  
ATOM    695  N   SER G 256     107.252 144.723 275.286  1.00 55.75           N  
ANISOU  695  N   SER G 256     6606   5401   9176   -541  -3086    -25       N  
ATOM    696  CA  SER G 256     106.132 144.914 276.193  1.00 56.08           C  
ANISOU  696  CA  SER G 256     6983   5502   8824   -580  -3176   -171       C  
ATOM    697  C   SER G 256     104.863 144.983 275.356  1.00 52.64           C  
ANISOU  697  C   SER G 256     6670   5169   8164   -568  -2837   -156       C  
ATOM    698  O   SER G 256     104.627 145.969 274.662  1.00 56.38           O  
ANISOU  698  O   SER G 256     7037   5611   8774   -598  -2685   -135       O  
ATOM    699  CB  SER G 256     106.314 146.199 276.994  1.00 59.44           C  
ANISOU  699  CB  SER G 256     7403   5817   9366   -676  -3423   -328       C  
ATOM    700  OG  SER G 256     105.665 146.112 278.248  1.00 64.90           O  
ANISOU  700  OG  SER G 256     8419   6571   9668   -682  -3613   -490       O  
ATOM    701  N   SER G 257     104.049 143.934 275.417  1.00 53.09           N  
ANISOU  701  N   SER G 257     6934   5335   7902   -527  -2734   -152       N  
ATOM    702  CA  SER G 257     102.950 143.772 274.463  1.00 48.71           C  
ANISOU  702  CA  SER G 257     6440   4888   7179   -512  -2439   -130       C  
ATOM    703  C   SER G 257     101.691 144.581 274.786  1.00 48.94           C  
ANISOU  703  C   SER G 257     6617   4968   7009   -555  -2379   -228       C  
ATOM    704  O   SER G 257     101.017 145.064 273.878  1.00 50.21           O  
ANISOU  704  O   SER G 257     6723   5182   7171   -545  -2187   -196       O  
ATOM    705  CB  SER G 257     102.601 142.294 274.287  1.00 45.78           C  
ANISOU  705  CB  SER G 257     6187   4576   6629   -468  -2352    -98       C  
ATOM    706  OG  SER G 257     102.049 141.751 275.472  1.00 49.99           O  
ANISOU  706  OG  SER G 257     6958   5122   6914   -497  -2474   -140       O  
ATOM    707  N   GLN G 258     101.380 144.727 276.070  1.00 52.19           N  
ANISOU  707  N   GLN G 258     7216   5372   7241   -586  -2539   -345       N  
ATOM    708  CA  GLN G 258     100.112 145.329 276.477  1.00 51.36           C  
ANISOU  708  CA  GLN G 258     7261   5325   6929   -602  -2440   -456       C  
ATOM    709  C   GLN G 258     100.290 146.485 277.460  1.00 53.19           C  
ANISOU  709  C   GLN G 258     7558   5463   7191   -624  -2617   -626       C  
ATOM    710  O   GLN G 258      99.974 147.631 277.141  1.00 55.76           O  
ANISOU  710  O   GLN G 258     7803   5711   7673   -624  -2550   -686       O  
ATOM    711  CB  GLN G 258      99.178 144.258 277.052  1.00 49.54           C  
ANISOU  711  CB  GLN G 258     7244   5211   6367   -607  -2357   -455       C  
ATOM    712  CG  GLN G 258      98.828 143.160 276.056  1.00 43.56           C  
ANISOU  712  CG  GLN G 258     6432   4515   5606   -602  -2188   -342       C  
ATOM    713  CD  GLN G 258      97.899 142.111 276.632  1.00 50.59           C  
ANISOU  713  CD  GLN G 258     7503   5473   6245   -637  -2102   -326       C  
ATOM    714  OE1 GLN G 258      97.557 142.143 277.819  1.00 45.21           O  
ANISOU  714  OE1 GLN G 258     7005   4820   5353   -655  -2144   -364       O  
ATOM    715  NE2 GLN G 258      97.493 141.162 275.794  1.00 42.28           N  
ANISOU  715  NE2 GLN G 258     6407   4444   5213   -652  -1973   -270       N  
ATOM    716  N   LEU G 259     100.786 146.183 278.656  1.00 56.91           N  
ANISOU  716  N   LEU G 259     8185   5931   7506   -635  -2855   -707       N  
ATOM    717  CA  LEU G 259     101.103 147.220 279.633  1.00 56.79           C  
ANISOU  717  CA  LEU G 259     8251   5825   7500   -657  -3082   -919       C  
ATOM    718  C   LEU G 259     102.430 147.876 279.269  1.00 57.87           C  
ANISOU  718  C   LEU G 259     8127   5784   8079   -704  -3294   -910       C  
ATOM    719  O   LEU G 259     103.269 147.262 278.607  1.00 54.14           O  
ANISOU  719  O   LEU G 259     7454   5296   7820   -701  -3309   -732       O  
ATOM    720  CB  LEU G 259     101.175 146.630 281.043  1.00 57.88           C  
ANISOU  720  CB  LEU G 259     8676   6061   7254   -644  -3290  -1003       C  
ATOM    721  CG  LEU G 259      99.963 145.812 281.502  1.00 61.26           C  
ANISOU  721  CG  LEU G 259     9355   6666   7254   -612  -3060   -957       C  
ATOM    722  CD1 LEU G 259     100.275 145.076 282.793  1.00 57.86           C  
ANISOU  722  CD1 LEU G 259     9199   6333   6453   -592  -3274   -944       C  
ATOM    723  CD2 LEU G 259      98.732 146.692 281.668  1.00 59.26           C  
ANISOU  723  CD2 LEU G 259     9191   6447   6878   -593  -2825  -1129       C  
ATOM    724  N   LEU G 260     102.612 149.127 279.682  1.00 55.84           N  
ANISOU  724  N   LEU G 260     7852   5374   7993   -747  -3438  -1108       N  
ATOM    725  CA  LEU G 260     103.883 149.809 279.485  1.00 59.66           C  
ANISOU  725  CA  LEU G 260     8068   5655   8944   -823  -3668  -1115       C  
ATOM    726  C   LEU G 260     104.518 150.055 280.844  1.00 64.78           C  
ANISOU  726  C   LEU G 260     8855   6258   9502   -864  -4093  -1363       C  
ATOM    727  O   LEU G 260     103.912 150.674 281.720  1.00 70.41           O  
ANISOU  727  O   LEU G 260     9817   6963   9973   -856  -4163  -1631       O  
ATOM    728  CB  LEU G 260     103.696 151.121 278.719  1.00 59.54           C  
ANISOU  728  CB  LEU G 260     7875   5437   9311   -863  -3513  -1122       C  
ATOM    729  CG  LEU G 260     103.011 150.994 277.350  1.00 62.64           C  
ANISOU  729  CG  LEU G 260     8155   5899   9746   -808  -3122   -872       C  
ATOM    730  CD1 LEU G 260     102.757 152.356 276.734  1.00 59.70           C  
ANISOU  730  CD1 LEU G 260     7648   5315   9720   -829  -2997   -855       C  
ATOM    731  CD2 LEU G 260     103.808 150.110 276.395  1.00 54.53           C  
ANISOU  731  CD2 LEU G 260     6910   4948   8860   -799  -3030   -605       C  
ATOM    732  N   LEU G 261     105.738 149.560 281.018  1.00 65.32           N  
ANISOU  732  N   LEU G 261     8758   6306   9756   -894  -4383  -1284       N  
ATOM    733  CA  LEU G 261     106.387 149.586 282.323  1.00 68.35           C  
ANISOU  733  CA  LEU G 261     9279   6695   9994   -918  -4853  -1493       C  
ATOM    734  C   LEU G 261     107.611 150.498 282.337  1.00 71.06           C  
ANISOU  734  C   LEU G 261     9305   6797  10897  -1041  -5192  -1605       C  
ATOM    735  O   LEU G 261     108.273 150.677 281.317  1.00 70.47           O  
ANISOU  735  O   LEU G 261     8847   6586  11342  -1094  -5071  -1410       O  
ATOM    736  CB  LEU G 261     106.782 148.167 282.749  1.00 64.93           C  
ANISOU  736  CB  LEU G 261     8935   6446   9289   -838  -5001  -1311       C  
ATOM    737  CG  LEU G 261     105.810 147.022 282.446  1.00 69.32           C  
ANISOU  737  CG  LEU G 261     9686   7188   9464   -742  -4641  -1106       C  
ATOM    738  CD1 LEU G 261     106.475 145.688 282.722  1.00 77.34           C  
ANISOU  738  CD1 LEU G 261    10702   8289  10394   -670  -4817   -893       C  
ATOM    739  CD2 LEU G 261     104.515 147.149 283.239  1.00 68.40           C  
ANISOU  739  CD2 LEU G 261     9973   7211   8806   -709  -4497  -1265       C  
ATOM    740  N   ASN G 262     107.889 151.078 283.502  1.00 76.82           N  
ANISOU  740  N   ASN G 262    10199   7477  11513  -1090  -5610  -1928       N  
ATOM    741  CA  ASN G 262     109.077 151.906 283.722  1.00 82.45           C  
ANISOU  741  CA  ASN G 262    10622   7951  12755  -1230  -6031  -2089       C  
ATOM    742  C   ASN G 262     109.232 153.085 282.762  1.00 85.43           C  
ANISOU  742  C   ASN G 262    10668   8015  13778  -1353  -5831  -2074       C  
ATOM    743  O   ASN G 262     110.335 153.618 282.591  1.00 86.95           O  
ANISOU  743  O   ASN G 262    10486   7984  14568  -1491  -6080  -2081       O  
ATOM    744  CB  ASN G 262     110.344 151.045 283.718  1.00 82.49           C  
ANISOU  744  CB  ASN G 262    10333   8007  13002  -1231  -6333  -1881       C  
ATOM    745  CG  ASN G 262     110.398 150.080 284.891  1.00 83.25           C  
ANISOU  745  CG  ASN G 262    10755   8356  12522  -1124  -6681  -1923       C  
ATOM    746  OD1 ASN G 262     109.520 150.086 285.758  1.00 72.20           O  
ANISOU  746  OD1 ASN G 262     9813   7106  10513  -1063  -6692  -2118       O  
ATOM    747  ND2 ASN G 262     111.432 149.240 284.919  1.00 85.98           N  
ANISOU  747  ND2 ASN G 262    10857   8749  13062  -1088  -6948  -1716       N  
ATOM    748  N   GLY G 263     108.125 153.497 282.150  1.00 82.56           N  
ANISOU  748  N   GLY G 263    10426   7627  13317  -1304  -5388  -2034       N  
ATOM    749  CA  GLY G 263     108.135 154.639 281.244  1.00 86.24           C  
ANISOU  749  CA  GLY G 263    10628   7792  14349  -1397  -5172  -1976       C  
ATOM    750  C   GLY G 263     108.107 155.959 281.989  1.00 93.86           C  
ANISOU  750  C   GLY G 263    11683   8463  15515  -1496  -5436  -2385       C  
ATOM    751  O   GLY G 263     108.295 156.002 283.206  1.00 99.03           O  
ANISOU  751  O   GLY G 263    12566   9156  15904  -1511  -5848  -2738       O  
ATOM    752  N   SER G 264     107.880 157.042 281.257  1.00 96.48           N  
ANISOU  752  N   SER G 264    11849   8493  16315  -1558  -5209  -2339       N  
ATOM    753  CA  SER G 264     107.767 158.360 281.867  1.00101.84           C  
ANISOU  753  CA  SER G 264    12613   8826  17255  -1643  -5413  -2737       C  
ATOM    754  C   SER G 264     106.305 158.674 282.172  1.00 99.05           C  
ANISOU  754  C   SER G 264    12653   8533  16449  -1482  -5149  -2937       C  
ATOM    755  O   SER G 264     105.433 158.488 281.326  1.00 97.04           O  
ANISOU  755  O   SER G 264    12407   8382  16081  -1368  -4708  -2657       O  
ATOM    756  CB  SER G 264     108.368 159.431 280.953  1.00104.61           C  
ANISOU  756  CB  SER G 264    12551   8750  18448  -1804  -5322  -2562       C  
ATOM    757  OG  SER G 264     107.789 159.378 279.659  1.00104.41           O  
ANISOU  757  OG  SER G 264    12410   8764  18498  -1720  -4801  -2126       O  
ATOM    758  N   LEU G 265     106.047 159.144 283.388  1.00101.68           N  
ANISOU  758  N   LEU G 265    13304   8812  16519  -1466  -5426  -3434       N  
ATOM    759  CA  LEU G 265     104.692 159.474 283.817  1.00 99.68           C  
ANISOU  759  CA  LEU G 265    13417   8614  15843  -1298  -5173  -3678       C  
ATOM    760  C   LEU G 265     104.228 160.822 283.270  1.00100.66           C  
ANISOU  760  C   LEU G 265    13429   8306  16511  -1303  -4967  -3746       C  
ATOM    761  O   LEU G 265     105.038 161.713 283.004  1.00102.79           O  
ANISOU  761  O   LEU G 265    13431   8168  17455  -1470  -5157  -3785       O  
ATOM    762  CB  LEU G 265     104.601 159.472 285.346  1.00104.54           C  
ANISOU  762  CB  LEU G 265    14444   9353  15923  -1254  -5516  -4203       C  
ATOM    763  CG  LEU G 265     104.828 158.129 286.043  1.00103.08           C  
ANISOU  763  CG  LEU G 265    14467   9620  15079  -1201  -5694  -4130       C  
ATOM    764  CD1 LEU G 265     104.916 158.313 287.549  1.00107.29           C  
ANISOU  764  CD1 LEU G 265    15401  10242  15123  -1175  -6098  -4656       C  
ATOM    765  CD2 LEU G 265     103.724 157.148 285.682  1.00 91.58           C  
ANISOU  765  CD2 LEU G 265    13161   8517  13120  -1035  -5217  -3817       C  
ATOM    766  N   ALA G 266     102.917 160.965 283.114  1.00 97.29           N  
ANISOU  766  N   ALA G 266    13189   7953  15825  -1120  -4581  -3746       N  
ATOM    767  CA  ALA G 266     102.338 162.189 282.582  1.00 98.82           C  
ANISOU  767  CA  ALA G 266    13290   7747  16511  -1076  -4360  -3772       C  
ATOM    768  C   ALA G 266     102.255 163.273 283.653  1.00106.23           C  
ANISOU  768  C   ALA G 266    14453   8352  17557  -1075  -4600  -4389       C  
ATOM    769  O   ALA G 266     102.032 162.983 284.830  1.00106.93           O  
ANISOU  769  O   ALA G 266    14894   8654  17081  -1005  -4765  -4806       O  
ATOM    770  CB  ALA G 266     100.969 161.911 281.995  1.00 93.07           C  
ANISOU  770  CB  ALA G 266    12634   7228  15498   -865  -3885  -3534       C  
ATOM    771  N   GLU G 267     102.441 164.521 283.235  1.00111.39           N  
ANISOU  771  N   GLU G 267    14915   8474  18934  -1149  -4611  -4441       N  
ATOM    772  CA  GLU G 267     102.400 165.659 284.147  1.00120.04           C  
ANISOU  772  CA  GLU G 267    16199   9160  20252  -1156  -4839  -5052       C  
ATOM    773  C   GLU G 267     100.961 166.003 284.525  1.00121.12           C  
ANISOU  773  C   GLU G 267    16637   9331  20053   -881  -4502  -5314       C  
ATOM    774  O   GLU G 267     100.200 166.515 283.702  1.00122.39           O  
ANISOU  774  O   GLU G 267    16662   9300  20542   -758  -4145  -5055       O  
ATOM    775  CB  GLU G 267     103.079 166.874 283.510  1.00123.04           C  
ANISOU  775  CB  GLU G 267    16243   8900  21605  -1338  -4940  -4979       C  
ATOM    776  CG  GLU G 267     103.295 168.044 284.455  1.00134.16           C  
ANISOU  776  CG  GLU G 267    17808   9812  23357  -1405  -5273  -5653       C  
ATOM    777  CD  GLU G 267     104.541 167.891 285.312  1.00142.44           C  
ANISOU  777  CD  GLU G 267    18855  10854  24410  -1641  -5865  -6014       C  
ATOM    778  OE1 GLU G 267     105.319 166.942 285.079  1.00143.02           O  
ANISOU  778  OE1 GLU G 267    18745  11259  24337  -1759  -6005  -5681       O  
ATOM    779  OE2 GLU G 267     104.744 168.727 286.218  1.00148.73           O  
ANISOU  779  OE2 GLU G 267    19830  11306  25373  -1701  -6208  -6647       O  
ATOM    780  N   GLU G 268     100.597 165.700 285.768  1.00122.08           N  
ANISOU  780  N   GLU G 268    17160   9715  19511   -773  -4610  -5806       N  
ATOM    781  CA  GLU G 268      99.278 166.025 286.326  1.00122.73           C  
ANISOU  781  CA  GLU G 268    17546   9849  19237   -503  -4287  -6140       C  
ATOM    782  C   GLU G 268      98.078 165.326 285.669  1.00116.55           C  
ANISOU  782  C   GLU G 268    16719   9430  18136   -299  -3769  -5702       C  
ATOM    783  O   GLU G 268      97.090 165.046 286.343  1.00118.50           O  
ANISOU  783  O   GLU G 268    17241   9953  17829    -95  -3522  -5928       O  
ATOM    784  CB  GLU G 268      99.053 167.544 286.361  1.00127.31           C  
ANISOU  784  CB  GLU G 268    18105   9790  20475   -455  -4281  -6513       C  
ATOM    785  CG  GLU G 268      98.330 168.102 285.143  1.00123.64           C  
ANISOU  785  CG  GLU G 268    17348   9051  20579   -340  -3879  -6067       C  
ATOM    786  CD  GLU G 268      98.414 169.611 285.048  1.00131.78           C  
ANISOU  786  CD  GLU G 268    18290   9352  22430   -350  -3947  -6340       C  
ATOM    787  OE1 GLU G 268      97.728 170.187 284.178  1.00132.24           O  
ANISOU  787  OE1 GLU G 268    18153   9147  22946   -212  -3628  -6021       O  
ATOM    788  OE2 GLU G 268      99.165 170.220 285.840  1.00133.25           O  
ANISOU  788  OE2 GLU G 268    18598   9214  22816   -494  -4341  -6871       O  
ATOM    789  N   GLU G 269      98.157 165.043 284.370  1.00111.34           N  
ANISOU  789  N   GLU G 269    15710   8779  17816   -354  -3602  -5087       N  
ATOM    790  CA  GLU G 269      97.010 164.490 283.642  1.00106.81           C  
ANISOU  790  CA  GLU G 269    15055   8499  17028   -173  -3157  -4687       C  
ATOM    791  C   GLU G 269      97.282 163.130 283.005  1.00100.04           C  
ANISOU  791  C   GLU G 269    14072   8095  15842   -259  -3113  -4182       C  
ATOM    792  O   GLU G 269      98.363 162.894 282.472  1.00101.38           O  
ANISOU  792  O   GLU G 269    14041   8215  16266   -449  -3325  -3922       O  
ATOM    793  CB  GLU G 269      96.554 165.466 282.553  1.00107.75           C  
ANISOU  793  CB  GLU G 269    14898   8216  17827    -93  -2937  -4408       C  
ATOM    794  CG  GLU G 269      95.686 166.617 283.046  1.00120.89           C  
ANISOU  794  CG  GLU G 269    16685   9515  19731    115  -2789  -4829       C  
ATOM    795  CD  GLU G 269      94.211 166.259 283.123  1.00124.06           C  
ANISOU  795  CD  GLU G 269    17166  10232  19741    391  -2378  -4808       C  
ATOM    796  OE1 GLU G 269      93.882 165.054 283.088  1.00124.27           O  
ANISOU  796  OE1 GLU G 269    17227  10782  19207    397  -2252  -4580       O  
ATOM    797  OE2 GLU G 269      93.379 167.186 283.217  1.00130.75           O  
ANISOU  797  OE2 GLU G 269    18016  10777  20886    602  -2180  -5018       O  
ATOM    798  N   VAL G 270      96.292 162.241 283.054  1.00 92.59           N  
ANISOU  798  N   VAL G 270    13233   7576  14372   -117  -2823  -4053       N  
ATOM    799  CA  VAL G 270      96.353 160.998 282.289  1.00 85.22           C  
ANISOU  799  CA  VAL G 270    12161   7021  13199   -174  -2727  -3566       C  
ATOM    800  C   VAL G 270      96.136 161.332 280.820  1.00 80.07           C  
ANISOU  800  C   VAL G 270    11178   6221  13024   -155  -2543  -3102       C  
ATOM    801  O   VAL G 270      95.127 161.935 280.458  1.00 79.72           O  
ANISOU  801  O   VAL G 270    11070   6063  13158     12  -2298  -3067       O  
ATOM    802  CB  VAL G 270      95.292 159.973 282.751  1.00 81.99           C  
ANISOU  802  CB  VAL G 270    11938   7068  12148    -45  -2463  -3560       C  
ATOM    803  CG1 VAL G 270      95.113 158.880 281.711  1.00 74.59           C  
ANISOU  803  CG1 VAL G 270    10807   6425  11109    -80  -2312  -3052       C  
ATOM    804  CG2 VAL G 270      95.678 159.376 284.092  1.00 89.18           C  
ANISOU  804  CG2 VAL G 270    13184   8205  12494    -84  -2656  -3882       C  
ATOM    805  N   VAL G 271      97.091 160.951 279.979  1.00 75.88           N  
ANISOU  805  N   VAL G 271    10437   5700  12693   -310  -2660  -2741       N  
ATOM    806  CA  VAL G 271      97.067 161.331 278.576  1.00 73.79           C  
ANISOU  806  CA  VAL G 271     9883   5293  12860   -303  -2508  -2289       C  
ATOM    807  C   VAL G 271      96.963 160.114 277.667  1.00 69.45           C  
ANISOU  807  C   VAL G 271     9231   5147  12011   -310  -2367  -1866       C  
ATOM    808  O   VAL G 271      97.661 159.118 277.861  1.00 72.20           O  
ANISOU  808  O   VAL G 271     9615   5730  12088   -418  -2491  -1829       O  
ATOM    809  CB  VAL G 271      98.321 162.150 278.198  1.00 76.37           C  
ANISOU  809  CB  VAL G 271    10012   5213  13794   -477  -2713  -2200       C  
ATOM    810  CG1 VAL G 271      98.270 162.574 276.739  1.00 79.86           C  
ANISOU  810  CG1 VAL G 271    10182   5522  14639   -456  -2515  -1685       C  
ATOM    811  CG2 VAL G 271      98.447 163.376 279.093  1.00 81.02           C  
ANISOU  811  CG2 VAL G 271    10702   5350  14731   -489  -2887  -2664       C  
ATOM    812  N   ILE G 272      96.071 160.192 276.686  1.00 65.68           N  
ANISOU  812  N   ILE G 272     8629   4741  11586   -183  -2127  -1564       N  
ATOM    813  CA  ILE G 272      95.974 159.165 275.658  1.00 65.31           C  
ANISOU  813  CA  ILE G 272     8474   5035  11306   -189  -2008  -1173       C  
ATOM    814  C   ILE G 272      96.255 159.795 274.303  1.00 62.75           C  
ANISOU  814  C   ILE G 272     7918   4543  11383   -184  -1928   -752       C  
ATOM    815  O   ILE G 272      95.930 160.955 274.075  1.00 63.78           O  
ANISOU  815  O   ILE G 272     7975   4352  11908   -105  -1882   -711       O  
ATOM    816  CB  ILE G 272      94.589 158.453 275.645  1.00 64.74           C  
ANISOU  816  CB  ILE G 272     8468   5298  10834    -48  -1812  -1169       C  
ATOM    817  CG1 ILE G 272      93.513 159.325 274.985  1.00 65.44           C  
ANISOU  817  CG1 ILE G 272     8426   5260  11177    129  -1648  -1027       C  
ATOM    818  CG2 ILE G 272      94.185 158.024 277.051  1.00 65.88           C  
ANISOU  818  CG2 ILE G 272     8852   5572  10605    -31  -1826  -1568       C  
ATOM    819  CD1 ILE G 272      93.004 160.442 275.847  1.00 77.91           C  
ANISOU  819  CD1 ILE G 272    10080   6527  12996    244  -1625  -1364       C  
ATOM    820  N   ARG G 273      96.883 159.041 273.412  1.00 60.71           N  
ANISOU  820  N   ARG G 273     7554   4489  11025   -259  -1900   -433       N  
ATOM    821  CA  ARG G 273      97.159 159.558 272.082  1.00 61.51           C  
ANISOU  821  CA  ARG G 273     7462   4491  11420   -245  -1786      4       C  
ATOM    822  C   ARG G 273      97.080 158.488 271.011  1.00 58.25           C  
ANISOU  822  C   ARG G 273     7008   4472  10654   -219  -1663    315       C  
ATOM    823  O   ARG G 273      97.237 157.294 271.279  1.00 54.73           O  
ANISOU  823  O   ARG G 273     6643   4312   9840   -267  -1696    205       O  
ATOM    824  CB  ARG G 273      98.509 160.286 272.030  1.00 63.44           C  
ANISOU  824  CB  ARG G 273     7563   4384  12158   -404  -1881     84       C  
ATOM    825  CG  ARG G 273      99.714 159.451 272.407  1.00 65.44           C  
ANISOU  825  CG  ARG G 273     7788   4752  12323   -568  -2018     -4       C  
ATOM    826  CD  ARG G 273     100.992 160.291 272.386  1.00 74.41           C  
ANISOU  826  CD  ARG G 273     8723   5504  14044   -736  -2122     65       C  
ATOM    827  NE  ARG G 273     100.950 161.389 273.351  1.00 84.15           N  
ANISOU  827  NE  ARG G 273    10011   6326  15638   -778  -2303   -280       N  
ATOM    828  CZ  ARG G 273     101.375 161.296 274.608  1.00 87.68           C  
ANISOU  828  CZ  ARG G 273    10570   6703  16042   -870  -2579   -722       C  
ATOM    829  NH1 ARG G 273     101.881 160.154 275.059  1.00 92.44           N  
ANISOU  829  NH1 ARG G 273    11230   7615  16280   -925  -2708   -825       N  
ATOM    830  NH2 ARG G 273     101.296 162.344 275.416  1.00 89.46           N  
ANISOU  830  NH2 ARG G 273    10864   6544  16583   -895  -2739  -1067       N  
ATOM    831  N   SER G 274      96.816 158.939 269.794  1.00 61.10           N  
ANISOU  831  N   SER G 274     7255   4834  11124   -133  -1528    702       N  
ATOM    832  CA  SER G 274      96.721 158.068 268.640  1.00 59.67           C  
ANISOU  832  CA  SER G 274     7051   5018  10603    -89  -1415    996       C  
ATOM    833  C   SER G 274      97.009 158.899 267.411  1.00 63.80           C  
ANISOU  833  C   SER G 274     7443   5422  11377    -41  -1286   1456       C  
ATOM    834  O   SER G 274      96.895 160.124 267.440  1.00 67.69           O  
ANISOU  834  O   SER G 274     7869   5562  12289     -5  -1283   1558       O  
ATOM    835  CB  SER G 274      95.321 157.459 268.534  1.00 56.23           C  
ANISOU  835  CB  SER G 274     6695   4884   9785     43  -1398    921       C  
ATOM    836  OG  SER G 274      95.124 156.860 267.267  1.00 54.65           O  
ANISOU  836  OG  SER G 274     6469   4995   9299    103  -1318   1214       O  
ATOM    837  N   CYS G 275      97.392 158.234 266.332  1.00 66.26           N  
ANISOU  837  N   CYS G 275     7729   6017  11429    -33  -1168   1738       N  
ATOM    838  CA  CYS G 275      97.606 158.917 265.068  1.00 71.49           C  
ANISOU  838  CA  CYS G 275     8302   6645  12217     33  -1010   2226       C  
ATOM    839  C   CYS G 275      96.279 159.353 264.464  1.00 71.74           C  
ANISOU  839  C   CYS G 275     8369   6769  12118    229  -1021   2409       C  
ATOM    840  O   CYS G 275      96.206 160.355 263.754  1.00 76.73           O  
ANISOU  840  O   CYS G 275     8935   7223  12995    313   -946   2792       O  
ATOM    841  CB  CYS G 275      98.368 158.010 264.109  1.00 72.02           C  
ANISOU  841  CB  CYS G 275     8362   7035  11968      9   -857   2433       C  
ATOM    842  SG  CYS G 275     100.137 158.195 264.295  1.00 83.16           S  
ANISOU  842  SG  CYS G 275     9593   8199  13804   -183   -756   2511       S  
ATOM    843  N   ASN G 276      95.235 158.587 264.764  1.00 67.70           N  
ANISOU  843  N   ASN G 276     7945   6527  11250    300  -1122   2151       N  
ATOM    844  CA  ASN G 276      93.886 158.877 264.305  1.00 67.02           C  
ANISOU  844  CA  ASN G 276     7854   6559  11053    486  -1177   2267       C  
ATOM    845  C   ASN G 276      92.888 158.095 265.148  1.00 64.43           C  
ANISOU  845  C   ASN G 276     7574   6408  10498    498  -1283   1858       C  
ATOM    846  O   ASN G 276      92.689 156.899 264.934  1.00 61.14           O  
ANISOU  846  O   ASN G 276     7219   6341   9671    462  -1308   1745       O  
ATOM    847  CB  ASN G 276      93.737 158.509 262.829  1.00 67.49           C  
ANISOU  847  CB  ASN G 276     7936   6973  10735    586  -1127   2646       C  
ATOM    848  CG  ASN G 276      92.443 159.017 262.226  1.00 68.17           C  
ANISOU  848  CG  ASN G 276     7981   7149  10773    793  -1226   2855       C  
ATOM    849  OD1 ASN G 276      91.664 159.707 262.885  1.00 74.11           O  
ANISOU  849  OD1 ASN G 276     8666   7712  11781    871  -1309   2692       O  
ATOM    850  ND2 ASN G 276      92.208 158.679 260.961  1.00 65.08           N  
ANISOU  850  ND2 ASN G 276     7627   7057  10043    899  -1218   3215       N  
ATOM    851  N   PHE G 277      92.276 158.773 266.115  1.00 64.39           N  
ANISOU  851  N   PHE G 277     7540   6144  10779    546  -1323   1633       N  
ATOM    852  CA  PHE G 277      91.340 158.137 267.038  1.00 62.86           C  
ANISOU  852  CA  PHE G 277     7380   6091  10415    557  -1367   1255       C  
ATOM    853  C   PHE G 277      90.144 157.515 266.321  1.00 64.21           C  
ANISOU  853  C   PHE G 277     7489   6621  10288    668  -1416   1346       C  
ATOM    854  O   PHE G 277      89.622 156.482 266.748  1.00 61.13           O  
ANISOU  854  O   PHE G 277     7127   6471   9630    610  -1436   1101       O  
ATOM    855  CB  PHE G 277      90.859 159.139 268.090  1.00 61.02           C  
ANISOU  855  CB  PHE G 277     7124   5509  10554    632  -1357   1022       C  
ATOM    856  CG  PHE G 277      91.819 159.327 269.230  1.00 64.48           C  
ANISOU  856  CG  PHE G 277     7666   5682  11152    486  -1369    718       C  
ATOM    857  CD1 PHE G 277      92.565 160.492 269.344  1.00 65.01           C  
ANISOU  857  CD1 PHE G 277     7703   5322  11675    463  -1380    779       C  
ATOM    858  CD2 PHE G 277      91.979 158.334 270.189  1.00 48.11           C  
ANISOU  858  CD2 PHE G 277     5719   3778   8782    368  -1392    379       C  
ATOM    859  CE1 PHE G 277      93.450 160.664 270.395  1.00 59.86           C  
ANISOU  859  CE1 PHE G 277     7137   4434  11174    318  -1447    467       C  
ATOM    860  CE2 PHE G 277      92.861 158.498 271.240  1.00 54.71           C  
ANISOU  860  CE2 PHE G 277     6661   4401   9725    246  -1454    102       C  
ATOM    861  CZ  PHE G 277      93.599 159.664 271.344  1.00 60.31           C  
ANISOU  861  CZ  PHE G 277     7331   4702  10883    218  -1498    125       C  
ATOM    862  N   THR G 278      89.725 158.146 265.227  1.00 65.57           N  
ANISOU  862  N   THR G 278     7571   6823  10521    820  -1450   1714       N  
ATOM    863  CA  THR G 278      88.564 157.701 264.463  1.00 66.04           C  
ANISOU  863  CA  THR G 278     7543   7215  10335    941  -1559   1821       C  
ATOM    864  C   THR G 278      88.879 156.443 263.668  1.00 64.21           C  
ANISOU  864  C   THR G 278     7404   7375   9618    844  -1603   1847       C  
ATOM    865  O   THR G 278      87.981 155.708 263.261  1.00 66.36           O  
ANISOU  865  O   THR G 278     7626   7954   9633    874  -1721   1791       O  
ATOM    866  CB  THR G 278      88.085 158.802 263.499  1.00 67.53           C  
ANISOU  866  CB  THR G 278     7624   7319  10717   1155  -1619   2247       C  
ATOM    867  OG1 THR G 278      88.084 160.060 264.181  1.00 71.41           O  
ANISOU  867  OG1 THR G 278     8053   7352  11727   1236  -1551   2240       O  
ATOM    868  CG2 THR G 278      86.679 158.508 262.988  1.00 72.61           C  
ANISOU  868  CG2 THR G 278     8121   8254  11212   1304  -1785   2292       C  
ATOM    869  N   ASP G 279      90.166 156.207 263.444  1.00 62.59           N  
ANISOU  869  N   ASP G 279     7317   7144   9322    729  -1508   1918       N  
ATOM    870  CA  ASP G 279      90.621 155.026 262.728  1.00 62.71           C  
ANISOU  870  CA  ASP G 279     7436   7488   8902    650  -1509   1907       C  
ATOM    871  C   ASP G 279      90.963 153.925 263.728  1.00 59.08           C  
ANISOU  871  C   ASP G 279     7050   7047   8349    478  -1485   1515       C  
ATOM    872  O   ASP G 279      91.976 153.998 264.429  1.00 60.36           O  
ANISOU  872  O   ASP G 279     7258   7001   8675    373  -1401   1420       O  
ATOM    873  CB  ASP G 279      91.834 155.383 261.866  1.00 65.86           C  
ANISOU  873  CB  ASP G 279     7895   7857   9271    648  -1377   2234       C  
ATOM    874  CG  ASP G 279      92.379 154.200 261.097  1.00 67.09           C  
ANISOU  874  CG  ASP G 279     8168   8342   8979    596  -1335   2203       C  
ATOM    875  OD1 ASP G 279      93.417 154.372 260.424  1.00 78.69           O  
ANISOU  875  OD1 ASP G 279     9679   9817  10402    594  -1176   2447       O  
ATOM    876  OD2 ASP G 279      91.782 153.104 261.162  1.00 72.69           O  
ANISOU  876  OD2 ASP G 279     8921   9288   9412    557  -1442   1934       O  
ATOM    877  N   ASN G 280      90.116 152.903 263.800  1.00 57.12           N  
ANISOU  877  N   ASN G 280     6801   7039   7862    446  -1577   1301       N  
ATOM    878  CA  ASN G 280      90.299 151.850 264.795  1.00 57.23           C  
ANISOU  878  CA  ASN G 280     6887   7053   7804    292  -1552    967       C  
ATOM    879  C   ASN G 280      91.557 151.014 264.557  1.00 54.43           C  
ANISOU  879  C   ASN G 280     6658   6747   7275    191  -1486    939       C  
ATOM    880  O   ASN G 280      91.998 150.280 265.439  1.00 53.56           O  
ANISOU  880  O   ASN G 280     6618   6573   7162     74  -1463    718       O  
ATOM    881  CB  ASN G 280      89.054 150.962 264.895  1.00 58.75           C  
ANISOU  881  CB  ASN G 280     7020   7457   7845    264  -1649    779       C  
ATOM    882  CG  ASN G 280      88.770 150.213 263.618  1.00 62.43           C  
ANISOU  882  CG  ASN G 280     7501   8228   7990    283  -1765    846       C  
ATOM    883  OD1 ASN G 280      89.027 150.707 262.523  1.00 81.97           O  
ANISOU  883  OD1 ASN G 280     9995  10802  10348    392  -1794   1103       O  
ATOM    884  ND2 ASN G 280      88.232 149.012 263.750  1.00 72.40           N  
ANISOU  884  ND2 ASN G 280     8767   9639   9101    175  -1833    615       N  
ATOM    885  N   ALA G 281      92.141 151.152 263.371  1.00 55.19           N  
ANISOU  885  N   ALA G 281     6783   6959   7230    254  -1444   1183       N  
ATOM    886  CA  ALA G 281      93.372 150.450 263.024  1.00 54.15           C  
ANISOU  886  CA  ALA G 281     6739   6876   6962    194  -1336   1180       C  
ATOM    887  C   ALA G 281      94.586 150.984 263.786  1.00 54.00           C  
ANISOU  887  C   ALA G 281     6689   6565   7265    123  -1236   1205       C  
ATOM    888  O   ALA G 281      95.541 150.247 264.018  1.00 55.98           O  
ANISOU  888  O   ALA G 281     6976   6800   7494     47  -1180   1100       O  
ATOM    889  CB  ALA G 281      93.617 150.523 261.521  1.00 57.33           C  
ANISOU  889  CB  ALA G 281     7182   7506   7093    302  -1275   1445       C  
ATOM    890  N   LYS G 282      94.552 152.260 264.167  1.00 54.43           N  
ANISOU  890  N   LYS G 282     6661   6372   7647    151  -1234   1333       N  
ATOM    891  CA  LYS G 282      95.666 152.875 264.899  1.00 52.74           C  
ANISOU  891  CA  LYS G 282     6397   5852   7788     67  -1185   1333       C  
ATOM    892  C   LYS G 282      95.618 152.549 266.392  1.00 52.69           C  
ANISOU  892  C   LYS G 282     6437   5705   7878    -32  -1288    987       C  
ATOM    893  O   LYS G 282      94.543 152.496 266.999  1.00 53.42           O  
ANISOU  893  O   LYS G 282     6563   5823   7911     -8  -1357    812       O  
ATOM    894  CB  LYS G 282      95.684 154.396 264.709  1.00 56.54           C  
ANISOU  894  CB  LYS G 282     6781   6074   8627    125  -1150   1591       C  
ATOM    895  CG  LYS G 282      95.457 154.871 263.281  1.00 60.56           C  
ANISOU  895  CG  LYS G 282     7266   6728   9015    254  -1063   1990       C  
ATOM    896  CD  LYS G 282      96.461 154.276 262.308  1.00 61.38           C  
ANISOU  896  CD  LYS G 282     7394   7029   8900    241   -901   2171       C  
ATOM    897  CE  LYS G 282      97.862 154.792 262.562  1.00 76.37           C  
ANISOU  897  CE  LYS G 282     9179   8655  11185    136   -767   2288       C  
ATOM    898  NZ  LYS G 282      98.841 154.224 261.596  1.00 84.07           N  
ANISOU  898  NZ  LYS G 282    10146   9831  11967    144   -554   2475       N  
ATOM    899  N   THR G 283      96.792 152.335 266.976  1.00 50.68           N  
ANISOU  899  N   THR G 283     6176   5315   7767   -134  -1295    903       N  
ATOM    900  CA  THR G 283      96.909 152.006 268.386  1.00 48.89           C  
ANISOU  900  CA  THR G 283     6020   4975   7579   -220  -1416    601       C  
ATOM    901  C   THR G 283      96.658 153.231 269.261  1.00 50.79           C  
ANISOU  901  C   THR G 283     6248   4937   8112   -220  -1484    499       C  
ATOM    902  O   THR G 283      97.064 154.344 268.922  1.00 52.07           O  
ANISOU  902  O   THR G 283     6306   4879   8598   -210  -1456    667       O  
ATOM    903  CB  THR G 283      98.310 151.444 268.697  1.00 52.24           C  
ANISOU  903  CB  THR G 283     6417   5340   8091   -313  -1448    564       C  
ATOM    904  OG1 THR G 283      98.537 150.289 267.888  1.00 50.86           O  
ANISOU  904  OG1 THR G 283     6262   5400   7664   -289  -1360    625       O  
ATOM    905  CG2 THR G 283      98.442 151.058 270.170  1.00 43.75           C  
ANISOU  905  CG2 THR G 283     5446   4179   6998   -389  -1612    276       C  
ATOM    906  N   ILE G 284      95.970 153.021 270.377  1.00 46.71           N  
ANISOU  906  N   ILE G 284     5844   4420   7484   -229  -1555    224       N  
ATOM    907  CA  ILE G 284      95.803 154.067 271.374  1.00 49.63           C  
ANISOU  907  CA  ILE G 284     6243   4529   8086   -222  -1619     38       C  
ATOM    908  C   ILE G 284      96.844 153.849 272.466  1.00 50.91           C  
ANISOU  908  C   ILE G 284     6482   4572   8288   -338  -1771   -176       C  
ATOM    909  O   ILE G 284      96.884 152.797 273.097  1.00 48.34           O  
ANISOU  909  O   ILE G 284     6277   4408   7680   -380  -1823   -313       O  
ATOM    910  CB  ILE G 284      94.394 154.045 271.997  1.00 49.33           C  
ANISOU  910  CB  ILE G 284     6284   4575   7883   -139  -1573   -149       C  
ATOM    911  CG1 ILE G 284      93.329 154.292 270.929  1.00 48.58           C  
ANISOU  911  CG1 ILE G 284     6073   4599   7785    -15  -1476     63       C  
ATOM    912  CG2 ILE G 284      94.282 155.080 273.107  1.00 48.11           C  
ANISOU  912  CG2 ILE G 284     6193   4152   7933   -115  -1619   -403       C  
ATOM    913  CD1 ILE G 284      91.922 154.031 271.410  1.00 48.08           C  
ANISOU  913  CD1 ILE G 284     6022   4674   7570     58  -1413    -92       C  
ATOM    914  N   ILE G 285      97.692 154.846 272.671  1.00 51.80           N  
ANISOU  914  N   ILE G 285     6517   4391   8773   -392  -1861   -188       N  
ATOM    915  CA  ILE G 285      98.739 154.765 273.673  1.00 54.46           C  
ANISOU  915  CA  ILE G 285     6895   4600   9195   -506  -2066   -396       C  
ATOM    916  C   ILE G 285      98.343 155.602 274.882  1.00 57.52           C  
ANISOU  916  C   ILE G 285     7422   4788   9646   -494  -2182   -735       C  
ATOM    917  O   ILE G 285      98.119 156.813 274.770  1.00 58.33           O  
ANISOU  917  O   ILE G 285     7461   4619  10081   -460  -2158   -752       O  
ATOM    918  CB  ILE G 285     100.082 155.260 273.106  1.00 58.16           C  
ANISOU  918  CB  ILE G 285     7147   4866  10085   -603  -2114   -206       C  
ATOM    919  CG1 ILE G 285     100.509 154.381 271.920  1.00 56.27           C  
ANISOU  919  CG1 ILE G 285     6790   4853   9737   -591  -1956    104       C  
ATOM    920  CG2 ILE G 285     101.149 155.299 274.199  1.00 53.81           C  
ANISOU  920  CG2 ILE G 285     6601   4160   9685   -726  -2391   -447       C  
ATOM    921  CD1 ILE G 285     101.744 154.878 271.185  1.00 57.90           C  
ANISOU  921  CD1 ILE G 285     6747   4891  10360   -668  -1907    356       C  
ATOM    922  N   VAL G 286      98.242 154.943 276.033  1.00 57.71           N  
ANISOU  922  N   VAL G 286     7648   4941   9337   -509  -2296  -1001       N  
ATOM    923  CA  VAL G 286      97.846 155.602 277.270  1.00 58.67           C  
ANISOU  923  CA  VAL G 286     7955   4933   9402   -480  -2389  -1368       C  
ATOM    924  C   VAL G 286      99.060 155.873 278.137  1.00 60.81           C  
ANISOU  924  C   VAL G 286     8266   5029   9810   -599  -2704  -1586       C  
ATOM    925  O   VAL G 286      99.941 155.027 278.265  1.00 65.14           O  
ANISOU  925  O   VAL G 286     8796   5698  10258   -679  -2859  -1518       O  
ATOM    926  CB  VAL G 286      96.848 154.748 278.072  1.00 58.19           C  
ANISOU  926  CB  VAL G 286     8126   5155   8830   -409  -2287  -1521       C  
ATOM    927  CG1 VAL G 286      96.361 155.509 279.293  1.00 59.50           C  
ANISOU  927  CG1 VAL G 286     8498   5207   8904   -347  -2320  -1909       C  
ATOM    928  CG2 VAL G 286      95.677 154.352 277.201  1.00 55.25           C  
ANISOU  928  CG2 VAL G 286     7669   4971   8353   -317  -2017  -1307       C  
ATOM    929  N   GLN G 287      99.101 157.062 278.725  1.00 64.29           N  
ANISOU  929  N   GLN G 287     8750   5170  10506   -603  -2817  -1863       N  
ATOM    930  CA  GLN G 287     100.170 157.439 279.637  1.00 65.98           C  
ANISOU  930  CA  GLN G 287     9011   5198  10860   -722  -3170  -2143       C  
ATOM    931  C   GLN G 287      99.559 157.883 280.959  1.00 69.20           C  
ANISOU  931  C   GLN G 287     9730   5577  10986   -648  -3251  -2610       C  
ATOM    932  O   GLN G 287      98.822 158.867 281.011  1.00 71.77           O  
ANISOU  932  O   GLN G 287    10092   5691  11486   -558  -3118  -2779       O  
ATOM    933  CB  GLN G 287     101.010 158.561 279.028  1.00 64.56           C  
ANISOU  933  CB  GLN G 287     8559   4612  11358   -833  -3266  -2060       C  
ATOM    934  CG  GLN G 287     102.207 158.979 279.865  1.00 76.46           C  
ANISOU  934  CG  GLN G 287    10043   5895  13115   -990  -3676  -2343       C  
ATOM    935  CD  GLN G 287     102.846 160.257 279.357  1.00 80.95           C  
ANISOU  935  CD  GLN G 287    10346   5991  14422  -1110  -3741  -2301       C  
ATOM    936  OE1 GLN G 287     102.158 161.169 278.900  1.00 89.21           O  
ANISOU  936  OE1 GLN G 287    11364   6797  15737  -1039  -3535  -2257       O  
ATOM    937  NE2 GLN G 287     104.168 160.331 279.440  1.00 91.36           N  
ANISOU  937  NE2 GLN G 287    11446   7155  16111  -1294  -4030  -2295       N  
ATOM    938  N   LEU G 288      99.858 157.150 282.025  1.00 73.84           N  
ANISOU  938  N   LEU G 288    10552   6381  11123   -668  -3459  -2810       N  
ATOM    939  CA  LEU G 288      99.273 157.432 283.334  1.00 76.73           C  
ANISOU  939  CA  LEU G 288    11267   6797  11091   -580  -3508  -3250       C  
ATOM    940  C   LEU G 288     100.013 158.546 284.049  1.00 82.19           C  
ANISOU  940  C   LEU G 288    12011   7150  12068   -658  -3859  -3667       C  
ATOM    941  O   LEU G 288     101.102 158.943 283.638  1.00 83.93           O  
ANISOU  941  O   LEU G 288    11983   7120  12787   -811  -4111  -3594       O  
ATOM    942  CB  LEU G 288      99.287 156.177 284.208  1.00 78.46           C  
ANISOU  942  CB  LEU G 288    11749   7404  10659   -562  -3590  -3259       C  
ATOM    943  CG  LEU G 288      98.874 154.857 283.556  1.00 67.94           C  
ANISOU  943  CG  LEU G 288    10348   6379   9087   -538  -3341  -2842       C  
ATOM    944  CD1 LEU G 288      99.172 153.702 284.505  1.00 68.57           C  
ANISOU  944  CD1 LEU G 288    10680   6752   8620   -544  -3506  -2841       C  
ATOM    945  CD2 LEU G 288      97.406 154.879 283.155  1.00 60.25           C  
ANISOU  945  CD2 LEU G 288     9381   5505   8005   -409  -2903  -2764       C  
ATOM    946  N   ASN G 289      99.414 159.049 285.124  1.00 87.54           N  
ANISOU  946  N   ASN G 289    13007   7816  12439   -556  -3865  -4119       N  
ATOM    947  CA  ASN G 289     100.057 160.059 285.953  1.00 92.44           C  
ANISOU  947  CA  ASN G 289    13743   8129  13250   -623  -4235  -4610       C  
ATOM    948  C   ASN G 289     100.372 159.514 287.344  1.00 96.62           C  
ANISOU  948  C   ASN G 289    14651   8938  13122   -614  -4543  -4946       C  
ATOM    949  O   ASN G 289     101.148 160.103 288.096  1.00101.77           O  
ANISOU  949  O   ASN G 289    15409   9409  13852   -702  -4973  -5347       O  
ATOM    950  CB  ASN G 289      99.214 161.344 286.026  1.00 95.03           C  
ANISOU  950  CB  ASN G 289    14131   8119  13855   -501  -4028  -4936       C  
ATOM    951  CG  ASN G 289      97.961 161.193 286.883  1.00 96.70           C  
ANISOU  951  CG  ASN G 289    14702   8589  13452   -280  -3726  -5215       C  
ATOM    952  OD1 ASN G 289      97.378 160.113 286.976  1.00 90.17           O  
ANISOU  952  OD1 ASN G 289    13978   8184  12097   -205  -3495  -4984       O  
ATOM    953  ND2 ASN G 289      97.542 162.295 287.511  1.00110.12           N  
ANISOU  953  ND2 ASN G 289    16579  10010  15250   -174  -3705  -5720       N  
ATOM    954  N   THR G 290      99.758 158.381 287.671  1.00 94.74           N  
ANISOU  954  N   THR G 290    14619   9138  12240   -511  -4331  -4766       N  
ATOM    955  CA  THR G 290     100.013 157.679 288.921  1.00 99.92           C  
ANISOU  955  CA  THR G 290    15649  10120  12197   -485  -4582  -4959       C  
ATOM    956  C   THR G 290     100.431 156.250 288.595  1.00 96.68           C  
ANISOU  956  C   THR G 290    15144  10017  11575   -536  -4615  -4469       C  
ATOM    957  O   THR G 290      99.643 155.478 288.047  1.00 95.29           O  
ANISOU  957  O   THR G 290    14914  10039  11251   -470  -4214  -4117       O  
ATOM    958  CB  THR G 290      98.759 157.637 289.820  1.00101.82           C  
ANISOU  958  CB  THR G 290    16294  10608  11787   -286  -4234  -5215       C  
ATOM    959  OG1 THR G 290      98.240 158.962 289.992  1.00111.30           O  
ANISOU  959  OG1 THR G 290    17551  11494  13244   -200  -4119  -5659       O  
ATOM    960  CG2 THR G 290      99.095 157.047 291.184  1.00109.86           C  
ANISOU  960  CG2 THR G 290    17746  11952  12042   -254  -4521  -5432       C  
ATOM    961  N   SER G 291     101.672 155.903 288.923  1.00 97.95           N  
ANISOU  961  N   SER G 291    15264  10194  11761   -652  -5108  -4457       N  
ATOM    962  CA  SER G 291     102.205 154.589 288.573  1.00 95.54           C  
ANISOU  962  CA  SER G 291    14829  10114  11356   -691  -5173  -3998       C  
ATOM    963  C   SER G 291     101.591 153.475 289.416  1.00 92.88           C  
ANISOU  963  C   SER G 291    14874  10187  10228   -571  -5042  -3892       C  
ATOM    964  O   SER G 291     101.324 153.651 290.602  1.00 98.81           O  
ANISOU  964  O   SER G 291    16027  11091  10425   -492  -5151  -4220       O  
ATOM    965  CB  SER G 291     103.730 154.569 288.701  1.00 94.95           C  
ANISOU  965  CB  SER G 291    14557   9924  11596   -831  -5750  -4011       C  
ATOM    966  OG  SER G 291     104.124 154.687 290.053  1.00107.44           O  
ANISOU  966  OG  SER G 291    16484  11622  12717   -815  -6198  -4387       O  
ATOM    967  N   VAL G 292     101.360 152.333 288.783  1.00 89.65           N  
ANISOU  967  N   VAL G 292    14345   9946   9773   -558  -4792  -3432       N  
ATOM    968  CA  VAL G 292     100.856 151.152 289.468  1.00 88.14           C  
ANISOU  968  CA  VAL G 292    14464  10100   8925   -471  -4657  -3236       C  
ATOM    969  C   VAL G 292     101.961 150.107 289.484  1.00 88.50           C  
ANISOU  969  C   VAL G 292    14419  10225   8981   -519  -5019  -2933       C  
ATOM    970  O   VAL G 292     102.508 149.760 288.440  1.00 82.32           O  
ANISOU  970  O   VAL G 292    13265   9313   8699   -586  -5016  -2654       O  
ATOM    971  CB  VAL G 292      99.610 150.575 288.760  1.00 84.79           C  
ANISOU  971  CB  VAL G 292    13973   9781   8463   -419  -4071  -2947       C  
ATOM    972  CG1 VAL G 292      99.027 149.416 289.556  1.00 79.64           C  
ANISOU  972  CG1 VAL G 292    13648   9452   7159   -348  -3900  -2750       C  
ATOM    973  CG2 VAL G 292      98.565 151.661 288.554  1.00 83.64           C  
ANISOU  973  CG2 VAL G 292    13813   9516   8450   -359  -3721  -3209       C  
ATOM    974  N   GLU G 293     102.310 149.622 290.670  1.00 95.31           N  
ANISOU  974  N   GLU G 293    15623  11303   9289   -468  -5333  -2986       N  
ATOM    975  CA  GLU G 293     103.368 148.629 290.780  1.00 96.84           C  
ANISOU  975  CA  GLU G 293    15736  11565   9494   -484  -5715  -2690       C  
ATOM    976  C   GLU G 293     102.909 147.247 290.309  1.00 91.69           C  
ANISOU  976  C   GLU G 293    15057  11041   8740   -442  -5371  -2203       C  
ATOM    977  O   GLU G 293     101.756 146.856 290.502  1.00 89.02           O  
ANISOU  977  O   GLU G 293    14946  10861   8016   -385  -4938  -2111       O  
ATOM    978  CB  GLU G 293     103.937 148.568 292.206  1.00103.45           C  
ANISOU  978  CB  GLU G 293    16951  12594   9761   -430  -6225  -2882       C  
ATOM    979  CG  GLU G 293     102.930 148.846 293.314  1.00114.91           C  
ANISOU  979  CG  GLU G 293    18927  14283  10450   -324  -6025  -3147       C  
ATOM    980  CD  GLU G 293     102.778 150.329 293.611  1.00127.22           C  
ANISOU  980  CD  GLU G 293    20562  15688  12086   -344  -6105  -3727       C  
ATOM    981  OE1 GLU G 293     101.624 150.802 293.714  1.00129.92           O  
ANISOU  981  OE1 GLU G 293    21082  16067  12214   -273  -5636  -3912       O  
ATOM    982  OE2 GLU G 293     103.811 151.024 293.738  1.00128.27           O  
ANISOU  982  OE2 GLU G 293    20556  15641  12538   -430  -6637  -4005       O  
ATOM    983  N   ILE G 294     103.823 146.524 289.672  1.00 88.82           N  
ANISOU  983  N   ILE G 294    14390  10586   8770   -473  -5557  -1905       N  
ATOM    984  CA  ILE G 294     103.576 145.147 289.275  1.00 84.28           C  
ANISOU  984  CA  ILE G 294    13793  10087   8143   -432  -5316  -1469       C  
ATOM    985  C   ILE G 294     104.755 144.268 289.699  1.00 87.18           C  
ANISOU  985  C   ILE G 294    14133  10481   8510   -386  -5785  -1238       C  
ATOM    986  O   ILE G 294     105.824 144.302 289.088  1.00 86.85           O  
ANISOU  986  O   ILE G 294    13717  10273   9009   -421  -6045  -1187       O  
ATOM    987  CB  ILE G 294     103.307 145.030 287.753  1.00 79.05           C  
ANISOU  987  CB  ILE G 294    12741   9255   8039   -485  -4933  -1305       C  
ATOM    988  CG1 ILE G 294     103.026 143.577 287.363  1.00 77.84           C  
ANISOU  988  CG1 ILE G 294    12584   9151   7839   -448  -4700   -909       C  
ATOM    989  CG2 ILE G 294     104.466 145.599 286.943  1.00 75.38           C  
ANISOU  989  CG2 ILE G 294    11849   8568   8223   -551  -5185  -1356       C  
ATOM    990  CD1 ILE G 294     102.647 143.400 285.906  1.00 74.03           C  
ANISOU  990  CD1 ILE G 294    11783   8544   7802   -490  -4323   -785       C  
ATOM    991  N   ASN G 295     104.560 143.498 290.767  1.00 90.76           N  
ANISOU  991  N   ASN G 295    14977  11147   8362   -298  -5887  -1083       N  
ATOM    992  CA  ASN G 295     105.609 142.624 291.285  1.00 94.69           C  
ANISOU  992  CA  ASN G 295    15490  11684   8805   -224  -6357   -828       C  
ATOM    993  C   ASN G 295     105.444 141.194 290.785  1.00 92.75           C  
ANISOU  993  C   ASN G 295    15179  11393   8668   -172  -6100   -358       C  
ATOM    994  O   ASN G 295     104.441 140.544 291.074  1.00 92.98           O  
ANISOU  994  O   ASN G 295    15493  11534   8299   -147  -5731   -167       O  
ATOM    995  CB  ASN G 295     105.615 142.629 292.818  1.00101.61           C  
ANISOU  995  CB  ASN G 295    16863  12823   8922   -140  -6695   -907       C  
ATOM    996  CG  ASN G 295     105.561 144.029 293.404  1.00105.51           C  
ANISOU  996  CG  ASN G 295    17510  13368   9212   -183  -6890  -1437       C  
ATOM    997  OD1 ASN G 295     106.046 144.990 292.804  1.00103.54           O  
ANISOU  997  OD1 ASN G 295    16926  12911   9504   -281  -7025  -1723       O  
ATOM    998  ND2 ASN G 295     104.969 144.146 294.589  1.00115.12           N  
ANISOU  998  ND2 ASN G 295    19244  14849   9646   -108  -6890  -1570       N  
ATOM    999  N   CYS G 296     106.432 140.708 290.041  1.00 92.24           N  
ANISOU  999  N   CYS G 296    14727  11147   9174   -156  -6282   -182       N  
ATOM   1000  CA  CYS G 296     106.398 139.344 289.522  1.00 91.81           C  
ANISOU 1000  CA  CYS G 296    14590  10996   9299    -93  -6074    223       C  
ATOM   1001  C   CYS G 296     107.490 138.484 290.152  1.00 97.93           C  
ANISOU 1001  C   CYS G 296    15369  11764  10075     36  -6572    500       C  
ATOM   1002  O   CYS G 296     108.583 138.970 290.449  1.00100.14           O  
ANISOU 1002  O   CYS G 296    15474  12036  10539     57  -7087    373       O  
ATOM   1003  CB  CYS G 296     106.535 139.349 288.001  1.00 85.27           C  
ANISOU 1003  CB  CYS G 296    13308   9951   9139   -147  -5778    217       C  
ATOM   1004  SG  CYS G 296     105.390 140.480 287.185  1.00 82.81           S  
ANISOU 1004  SG  CYS G 296    12936   9638   8888   -280  -5282    -90       S  
ATOM   1005  N   THR G 297     107.184 137.207 290.359  1.00100.02           N  
ANISOU 1005  N   THR G 297    15819  12014  10171    122  -6432    888       N  
ATOM   1006  CA  THR G 297     108.130 136.285 290.982  1.00106.70           C  
ANISOU 1006  CA  THR G 297    16696  12835  11009    274  -6886   1216       C  
ATOM   1007  C   THR G 297     108.364 135.051 290.114  1.00103.56           C  
ANISOU 1007  C   THR G 297    16049  12176  11123    350  -6682   1544       C  
ATOM   1008  O   THR G 297     107.756 134.900 289.055  1.00 96.65           O  
ANISOU 1008  O   THR G 297    15012  11164  10548    273  -6197   1495       O  
ATOM   1009  CB  THR G 297     107.663 135.846 292.390  1.00111.49           C  
ANISOU 1009  CB  THR G 297    17861  13677  10824    349  -7016   1436       C  
ATOM   1010  OG1 THR G 297     106.339 135.304 292.312  1.00110.54           O  
ANISOU 1010  OG1 THR G 297    17999  13572  10427    293  -6423   1603       O  
ATOM   1011  CG2 THR G 297     107.667 137.029 293.352  1.00116.44           C  
ANISOU 1011  CG2 THR G 297    18748  14569  10923    316  -7327   1075       C  
ATOM   1012  N   GLY G 298     109.251 134.174 290.571  1.00107.98           N  
ANISOU 1012  N   GLY G 298    16584  12662  11780    513  -7076   1863       N  
ATOM   1013  CA  GLY G 298     109.569 132.954 289.840  1.00105.44           C  
ANISOU 1013  CA  GLY G 298    16038  12057  11967    619  -6925   2165       C  
ATOM   1014  C   GLY G 298     108.454 131.930 289.906  1.00102.52           C  
ANISOU 1014  C   GLY G 298    15993  11611  11348    601  -6478   2455       C  
ATOM   1015  O   GLY G 298     108.291 131.123 288.992  1.00 97.87           O  
ANISOU 1015  O   GLY G 298    15227  10763  11196    613  -6152   2560       O  
ATOM   1016  N   ALA G 299     107.684 131.973 290.990  1.00104.43           N  
ANISOU 1016  N   ALA G 299    16709  12076  10893    568  -6452   2570       N  
ATOM   1017  CA  ALA G 299     106.584 131.034 291.209  1.00105.36           C  
ANISOU 1017  CA  ALA G 299    17148  12136  10747    529  -6023   2885       C  
ATOM   1018  C   ALA G 299     105.530 131.097 290.101  1.00100.84           C  
ANISOU 1018  C   ALA G 299    16432  11449  10434    357  -5413   2688       C  
ATOM   1019  O   ALA G 299     104.601 130.287 290.069  1.00101.47           O  
ANISOU 1019  O   ALA G 299    16683  11425  10447    293  -5025   2916       O  
ATOM   1020  CB  ALA G 299     105.946 131.271 292.573  1.00108.68           C  
ANISOU 1020  CB  ALA G 299    18088  12873  10331    519  -6063   3003       C  
ATOM   1021  N   GLY G 329     105.676 132.069 289.204  1.00 95.74           N  
ANISOU 1021  N   GLY G 329    15466  10818  10091    279  -5347   2278       N  
ATOM   1022  CA  GLY G 329     104.834 132.159 288.019  1.00 89.28           C  
ANISOU 1022  CA  GLY G 329    14462   9895   9567    143  -4845   2084       C  
ATOM   1023  C   GLY G 329     103.594 133.013 288.193  1.00 88.24           C  
ANISOU 1023  C   GLY G 329    14512   9982   9031    -10  -4509   1863       C  
ATOM   1024  O   GLY G 329     102.500 132.614 287.796  1.00 85.16           O  
ANISOU 1024  O   GLY G 329    14170   9540   8645   -117  -4072   1906       O  
ATOM   1025  N   HIS G 330     103.759 134.193 288.782  1.00 88.29           N  
ANISOU 1025  N   HIS G 330    14602  10218   8724    -18  -4721   1610       N  
ATOM   1026  CA  HIS G 330     102.635 135.109 288.946  1.00 86.39           C  
ANISOU 1026  CA  HIS G 330    14512  10172   8141   -132  -4406   1360       C  
ATOM   1027  C   HIS G 330     103.065 136.559 289.162  1.00 86.34           C  
ANISOU 1027  C   HIS G 330    14451  10309   8044   -140  -4664    971       C  
ATOM   1028  O   HIS G 330     104.112 136.831 289.755  1.00 90.45           O  
ANISOU 1028  O   HIS G 330    14984  10873   8508    -60  -5153    936       O  
ATOM   1029  CB  HIS G 330     101.719 134.649 290.087  1.00 90.55           C  
ANISOU 1029  CB  HIS G 330    15480  10870   8056   -138  -4213   1594       C  
ATOM   1030  CG  HIS G 330     102.390 134.604 291.425  1.00 95.62           C  
ANISOU 1030  CG  HIS G 330    16451  11685   8196    -14  -4647   1740       C  
ATOM   1031  ND1 HIS G 330     102.278 135.621 292.348  1.00 97.84           N  
ANISOU 1031  ND1 HIS G 330    16995  12243   7938      3  -4792   1485       N  
ATOM   1032  CD2 HIS G 330     103.180 133.663 291.995  1.00100.55           C  
ANISOU 1032  CD2 HIS G 330    17192  12247   8765    111  -4990   2109       C  
ATOM   1033  CE1 HIS G 330     102.970 135.309 293.430  1.00108.55           C  
ANISOU 1033  CE1 HIS G 330    18632  13729   8884    126  -5223   1681       C  
ATOM   1034  NE2 HIS G 330     103.527 134.126 293.242  1.00110.95           N  
ANISOU 1034  NE2 HIS G 330    18845  13832   9478    197  -5357   2084       N  
ATOM   1035  N   CYS G 331     102.251 137.483 288.663  1.00 81.94           N  
ANISOU 1035  N   CYS G 331    13816   9801   7516   -236  -4351    680       N  
ATOM   1036  CA  CYS G 331     102.450 138.902 288.917  1.00 82.61           C  
ANISOU 1036  CA  CYS G 331    13890   9987   7512   -255  -4530    297       C  
ATOM   1037  C   CYS G 331     101.325 139.413 289.799  1.00 83.41           C  
ANISOU 1037  C   CYS G 331    14350  10308   7036   -270  -4279    161       C  
ATOM   1038  O   CYS G 331     100.185 138.969 289.675  1.00 86.95           O  
ANISOU 1038  O   CYS G 331    14882  10793   7361   -314  -3824    287       O  
ATOM   1039  CB  CYS G 331     102.483 139.690 287.607  1.00 76.12           C  
ANISOU 1039  CB  CYS G 331    12672   9020   7231   -329  -4377     67       C  
ATOM   1040  SG  CYS G 331     103.877 139.281 286.540  1.00 81.88           S  
ANISOU 1040  SG  CYS G 331    12954   9519   8637   -297  -4622    176       S  
ATOM   1041  N   ASN G 332     101.646 140.344 290.690  1.00 83.35           N  
ANISOU 1041  N   ASN G 332    14539  10439   6691   -233  -4572   -113       N  
ATOM   1042  CA  ASN G 332     100.648 140.919 291.582  1.00 83.65           C  
ANISOU 1042  CA  ASN G 332    14934  10696   6153   -218  -4332   -300       C  
ATOM   1043  C   ASN G 332     100.462 142.417 291.371  1.00 82.58           C  
ANISOU 1043  C   ASN G 332    14698  10531   6147   -250  -4313   -780       C  
ATOM   1044  O   ASN G 332     101.433 143.158 291.212  1.00 82.16           O  
ANISOU 1044  O   ASN G 332    14471  10365   6380   -265  -4718  -1012       O  
ATOM   1045  CB  ASN G 332     100.994 140.623 293.042  1.00 89.44           C  
ANISOU 1045  CB  ASN G 332    16120  11660   6204   -117  -4646   -211       C  
ATOM   1046  CG  ASN G 332     100.832 139.157 293.391  1.00 90.85           C  
ANISOU 1046  CG  ASN G 332    16478  11878   6162    -77  -4535    312       C  
ATOM   1047  OD1 ASN G 332     100.248 138.382 292.629  1.00 90.09           O  
ANISOU 1047  OD1 ASN G 332    16205  11643   6381   -140  -4151    566       O  
ATOM   1048  ND2 ASN G 332     101.348 138.767 294.547  1.00 90.49           N  
ANISOU 1048  ND2 ASN G 332    16791  12010   5580     27  -4888    479       N  
ATOM   1049  N   ILE G 333      99.203 142.845 291.359  1.00 81.41           N  
ANISOU 1049  N   ILE G 333    14634  10461   5838   -261  -3834   -912       N  
ATOM   1050  CA  ILE G 333      98.844 144.250 291.205  1.00 80.82           C  
ANISOU 1050  CA  ILE G 333    14489  10337   5881   -267  -3749  -1353       C  
ATOM   1051  C   ILE G 333      97.705 144.576 292.166  1.00 84.62           C  
ANISOU 1051  C   ILE G 333    15335  11045   5773   -194  -3392  -1512       C  
ATOM   1052  O   ILE G 333      96.745 143.815 292.272  1.00 87.08           O  
ANISOU 1052  O   ILE G 333    15737  11478   5872   -193  -2961  -1251       O  
ATOM   1053  CB  ILE G 333      98.379 144.546 289.764  1.00 78.54           C  
ANISOU 1053  CB  ILE G 333    13776   9848   6218   -340  -3444  -1348       C  
ATOM   1054  CG1 ILE G 333      99.459 144.141 288.759  1.00 75.87           C  
ANISOU 1054  CG1 ILE G 333    13084   9311   6431   -397  -3712  -1169       C  
ATOM   1055  CG2 ILE G 333      98.022 146.017 289.602  1.00 77.67           C  
ANISOU 1055  CG2 ILE G 333    13590   9649   6274   -330  -3367  -1765       C  
ATOM   1056  CD1 ILE G 333      98.955 143.981 287.358  1.00 74.26           C  
ANISOU 1056  CD1 ILE G 333    12533   8975   6707   -456  -3382  -1043       C  
ATOM   1057  N   ALA G 334      97.808 145.699 292.869  1.00 86.02           N  
ANISOU 1057  N   ALA G 334    15711  11268   5704   -135  -3556  -1951       N  
ATOM   1058  CA  ALA G 334      96.757 146.099 293.802  1.00 90.70           C  
ANISOU 1058  CA  ALA G 334    16657  12080   5722    -37  -3192  -2160       C  
ATOM   1059  C   ALA G 334      95.450 146.345 293.057  1.00 87.56           C  
ANISOU 1059  C   ALA G 334    16022  11624   5622    -48  -2589  -2159       C  
ATOM   1060  O   ALA G 334      95.410 147.118 292.099  1.00 83.51           O  
ANISOU 1060  O   ALA G 334    15168  10881   5681    -86  -2567  -2330       O  
ATOM   1061  CB  ALA G 334      97.174 147.334 294.587  1.00 93.24           C  
ANISOU 1061  CB  ALA G 334    17216  12412   5800     32  -3510  -2706       C  
ATOM   1062  N   ARG G 335      94.385 145.678 293.497  1.00 90.45           N  
ANISOU 1062  N   ARG G 335    16553  12199   5615    -14  -2104  -1939       N  
ATOM   1063  CA  ARG G 335      93.091 145.764 292.824  1.00 89.46           C  
ANISOU 1063  CA  ARG G 335    16165  12042   5784    -29  -1538  -1890       C  
ATOM   1064  C   ARG G 335      92.506 147.168 292.894  1.00 90.50           C  
ANISOU 1064  C   ARG G 335    16272  12121   5994     72  -1357  -2372       C  
ATOM   1065  O   ARG G 335      91.947 147.661 291.917  1.00 90.39           O  
ANISOU 1065  O   ARG G 335    15894  11936   6515     54  -1154  -2427       O  
ATOM   1066  CB  ARG G 335      92.100 144.752 293.406  1.00 92.26           C  
ANISOU 1066  CB  ARG G 335    16694  12631   5730    -27  -1054  -1548       C  
ATOM   1067  CG  ARG G 335      90.782 144.675 292.642  1.00 89.29           C  
ANISOU 1067  CG  ARG G 335    15972  12214   5738    -71   -506  -1447       C  
ATOM   1068  CD  ARG G 335      89.880 143.581 293.185  1.00 91.57           C  
ANISOU 1068  CD  ARG G 335    16384  12701   5707   -108    -41  -1061       C  
ATOM   1069  NE  ARG G 335      90.500 142.263 293.078  1.00 89.48           N  
ANISOU 1069  NE  ARG G 335    16160  12390   5450   -221   -251   -612       N  
ATOM   1070  CZ  ARG G 335      90.354 141.448 292.040  1.00 89.08           C  
ANISOU 1070  CZ  ARG G 335    15767  12158   5922   -362   -208   -328       C  
ATOM   1071  NH1 ARG G 335      89.602 141.809 291.008  1.00 88.32           N  
ANISOU 1071  NH1 ARG G 335    15265  11945   6348   -415     12   -430       N  
ATOM   1072  NH2 ARG G 335      90.960 140.270 292.032  1.00 92.27           N  
ANISOU 1072  NH2 ARG G 335    16241  12491   6326   -439   -402     50       N  
ATOM   1073  N   ALA G 336      92.641 147.808 294.051  1.00 95.07           N  
ANISOU 1073  N   ALA G 336    17248  12842   6033    192  -1446  -2725       N  
ATOM   1074  CA  ALA G 336      92.137 149.163 294.243  1.00 96.56           C  
ANISOU 1074  CA  ALA G 336    17461  12953   6273    314  -1288  -3237       C  
ATOM   1075  C   ALA G 336      92.818 150.158 293.303  1.00 92.43           C  
ANISOU 1075  C   ALA G 336    16614  12068   6437    261  -1645  -3483       C  
ATOM   1076  O   ALA G 336      92.169 151.048 292.753  1.00 92.61           O  
ANISOU 1076  O   ALA G 336    16406  11914   6870    316  -1404  -3693       O  
ATOM   1077  CB  ALA G 336      92.312 149.592 295.694  1.00101.74           C  
ANISOU 1077  CB  ALA G 336    18656  13830   6170    451  -1387  -3606       C  
ATOM   1078  N   LYS G 337      94.126 150.000 293.119  1.00 88.99           N  
ANISOU 1078  N   LYS G 337    16145  11516   6152    159  -2207  -3428       N  
ATOM   1079  CA  LYS G 337      94.893 150.910 292.277  1.00 84.70           C  
ANISOU 1079  CA  LYS G 337    15293  10628   6261     89  -2551  -3621       C  
ATOM   1080  C   LYS G 337      94.612 150.675 290.796  1.00 80.39           C  
ANISOU 1080  C   LYS G 337    14265   9905   6376      3  -2359  -3293       C  
ATOM   1081  O   LYS G 337      94.466 151.624 290.024  1.00 79.31           O  
ANISOU 1081  O   LYS G 337    13860   9514   6760      7  -2314  -3448       O  
ATOM   1082  CB  LYS G 337      96.388 150.788 292.579  1.00 85.85           C  
ANISOU 1082  CB  LYS G 337    15516  10721   6382      5  -3200  -3654       C  
ATOM   1083  CG  LYS G 337      96.786 151.415 293.908  1.00 91.91           C  
ANISOU 1083  CG  LYS G 337    16721  11589   6610     85  -3514  -4118       C  
ATOM   1084  CD  LYS G 337      98.069 150.812 294.457  1.00104.08           C  
ANISOU 1084  CD  LYS G 337    18410  13228   7905     24  -4117  -4013       C  
ATOM   1085  CE  LYS G 337      98.252 151.161 295.930  1.00112.75           C  
ANISOU 1085  CE  LYS G 337    20041  14550   8249    129  -4381  -4415       C  
ATOM   1086  NZ  LYS G 337      99.305 150.328 296.578  1.00118.95           N  
ANISOU 1086  NZ  LYS G 337    21018  15523   8653    105  -4923  -4208       N  
ATOM   1087  N   TRP G 338      94.524 149.412 290.397  1.00 75.33           N  
ANISOU 1087  N   TRP G 338    13529   9390   5705    -68  -2250  -2841       N  
ATOM   1088  CA  TRP G 338      94.168 149.105 289.022  1.00 72.55           C  
ANISOU 1088  CA  TRP G 338    12762   8912   5893   -139  -2057  -2555       C  
ATOM   1089  C   TRP G 338      92.753 149.601 288.716  1.00 71.44           C  
ANISOU 1089  C   TRP G 338    12486   8781   5876    -59  -1562  -2634       C  
ATOM   1090  O   TRP G 338      92.502 150.176 287.662  1.00 67.43           O  
ANISOU 1090  O   TRP G 338    11651   8087   5881    -65  -1492  -2631       O  
ATOM   1091  CB  TRP G 338      94.295 147.611 288.730  1.00 67.80           C  
ANISOU 1091  CB  TRP G 338    12115   8426   5219   -226  -2032  -2104       C  
ATOM   1092  CG  TRP G 338      94.028 147.305 287.288  1.00 70.60           C  
ANISOU 1092  CG  TRP G 338    12068   8654   6103   -300  -1891  -1866       C  
ATOM   1093  CD1 TRP G 338      92.942 146.660 286.770  1.00 59.17           C  
ANISOU 1093  CD1 TRP G 338    10472   7285   4727   -325  -1507  -1649       C  
ATOM   1094  CD2 TRP G 338      94.851 147.667 286.173  1.00 63.74           C  
ANISOU 1094  CD2 TRP G 338    10897   7567   5754   -357  -2134  -1836       C  
ATOM   1095  NE1 TRP G 338      93.047 146.585 285.401  1.00 63.96           N  
ANISOU 1095  NE1 TRP G 338    10732   7751   5821   -386  -1533  -1509       N  
ATOM   1096  CE2 TRP G 338      94.208 147.199 285.011  1.00 59.11           C  
ANISOU 1096  CE2 TRP G 338    10029   6963   5468   -398  -1887  -1606       C  
ATOM   1097  CE3 TRP G 338      96.072 148.337 286.046  1.00 67.67           C  
ANISOU 1097  CE3 TRP G 338    11326   7887   6497   -382  -2531  -1976       C  
ATOM   1098  CZ2 TRP G 338      94.745 147.379 283.740  1.00 57.82           C  
ANISOU 1098  CZ2 TRP G 338     9560   6639   5768   -444  -2003  -1507       C  
ATOM   1099  CZ3 TRP G 338      96.602 148.514 284.783  1.00 57.47           C  
ANISOU 1099  CZ3 TRP G 338     9695   6418   5722   -440  -2610  -1849       C  
ATOM   1100  CH2 TRP G 338      95.941 148.037 283.649  1.00 53.50           C  
ANISOU 1100  CH2 TRP G 338     8959   5930   5440   -460  -2338  -1615       C  
ATOM   1101  N   ASN G 339      91.841 149.384 289.656  1.00 76.41           N  
ANISOU 1101  N   ASN G 339    13363   9637   6031     27  -1216  -2690       N  
ATOM   1102  CA  ASN G 339      90.459 149.829 289.521  1.00 77.64           C  
ANISOU 1102  CA  ASN G 339    13382   9827   6289    125   -720  -2775       C  
ATOM   1103  C   ASN G 339      90.358 151.331 289.247  1.00 78.19           C  
ANISOU 1103  C   ASN G 339    13332   9654   6724    232   -751  -3163       C  
ATOM   1104  O   ASN G 339      89.648 151.749 288.335  1.00 74.38           O  
ANISOU 1104  O   ASN G 339    12512   9046   6703    264   -545  -3112       O  
ATOM   1105  CB  ASN G 339      89.673 149.468 290.783  1.00 84.87           C  
ANISOU 1105  CB  ASN G 339    14634  11035   6579    217   -350  -2821       C  
ATOM   1106  CG  ASN G 339      88.184 149.360 290.537  1.00 92.43           C  
ANISOU 1106  CG  ASN G 339    15361  12086   7672    269    224  -2718       C  
ATOM   1107  OD1 ASN G 339      87.747 149.018 289.436  1.00 92.33           O  
ANISOU 1107  OD1 ASN G 339    14961  11989   8131    187    314  -2469       O  
ATOM   1108  ND2 ASN G 339      87.395 149.642 291.572  1.00108.87           N  
ANISOU 1108  ND2 ASN G 339    17676  14357   9332    412    615  -2917       N  
ATOM   1109  N   ASN G 340      91.067 152.137 290.041  1.00 82.09           N  
ANISOU 1109  N   ASN G 340    14102  10065   7022    288  -1030  -3550       N  
ATOM   1110  CA  ASN G 340      91.103 153.590 289.839  1.00 81.72           C  
ANISOU 1110  CA  ASN G 340    13966   9720   7366    377  -1107  -3943       C  
ATOM   1111  C   ASN G 340      91.765 153.969 288.519  1.00 76.76           C  
ANISOU 1111  C   ASN G 340    12959   8784   7421    270  -1378  -3783       C  
ATOM   1112  O   ASN G 340      91.350 154.915 287.851  1.00 71.22           O  
ANISOU 1112  O   ASN G 340    12020   7840   7202    339  -1269  -3880       O  
ATOM   1113  CB  ASN G 340      91.825 154.289 290.995  1.00 88.79           C  
ANISOU 1113  CB  ASN G 340    15254  10576   7905    431  -1413  -4419       C  
ATOM   1114  CG  ASN G 340      90.966 154.408 292.235  1.00 95.69           C  
ANISOU 1114  CG  ASN G 340    16500  11697   8162    607  -1052  -4712       C  
ATOM   1115  OD1 ASN G 340      89.793 154.035 292.232  1.00101.54           O  
ANISOU 1115  OD1 ASN G 340    17163  12617   8800    691   -535  -4555       O  
ATOM   1116  ND2 ASN G 340      91.548 154.934 293.307  1.00110.65           N  
ANISOU 1116  ND2 ASN G 340    18792  13608   9640    664  -1322  -5152       N  
ATOM   1117  N   THR G 341      92.802 153.223 288.154  1.00 75.84           N  
ANISOU 1117  N   THR G 341    12791   8682   7343    115  -1716  -3519       N  
ATOM   1118  CA  THR G 341      93.481 153.417 286.880  1.00 73.73           C  
ANISOU 1118  CA  THR G 341    12170   8175   7668      9  -1927  -3310       C  
ATOM   1119  C   THR G 341      92.493 153.301 285.721  1.00 67.92           C  
ANISOU 1119  C   THR G 341    11101   7432   7272     37  -1586  -3036       C  
ATOM   1120  O   THR G 341      92.369 154.219 284.917  1.00 68.43           O  
ANISOU 1120  O   THR G 341    10927   7255   7817     73  -1570  -3063       O  
ATOM   1121  CB  THR G 341      94.640 152.414 286.707  1.00 72.45           C  
ANISOU 1121  CB  THR G 341    11996   8085   7446   -136  -2264  -3038       C  
ATOM   1122  OG1 THR G 341      95.658 152.698 287.673  1.00 81.61           O  
ANISOU 1122  OG1 THR G 341    13405   9212   8392   -163  -2669  -3305       O  
ATOM   1123  CG2 THR G 341      95.238 152.502 285.319  1.00 71.91           C  
ANISOU 1123  CG2 THR G 341    11552   7816   7954   -229  -2382  -2786       C  
ATOM   1124  N   LEU G 342      91.780 152.180 285.650  1.00 65.98           N  
ANISOU 1124  N   LEU G 342    10839   7444   6787     19  -1331  -2767       N  
ATOM   1125  CA  LEU G 342      90.775 151.974 284.608  1.00 61.97           C  
ANISOU 1125  CA  LEU G 342    10015   6965   6566     37  -1041  -2527       C  
ATOM   1126  C   LEU G 342      89.731 153.090 284.597  1.00 62.95           C  
ANISOU 1126  C   LEU G 342    10031   6983   6906    202   -772  -2744       C  
ATOM   1127  O   LEU G 342      89.320 153.551 283.536  1.00 63.41           O  
ANISOU 1127  O   LEU G 342     9784   6912   7397    238   -715  -2620       O  
ATOM   1128  CB  LEU G 342      90.081 150.622 284.785  1.00 59.71           C  
ANISOU 1128  CB  LEU G 342     9758   6957   5974    -18   -798  -2273       C  
ATOM   1129  CG  LEU G 342      90.937 149.362 284.671  1.00 61.50           C  
ANISOU 1129  CG  LEU G 342    10053   7268   6046   -163  -1012  -2004       C  
ATOM   1130  CD1 LEU G 342      90.110 148.118 284.978  1.00 61.17           C  
ANISOU 1130  CD1 LEU G 342    10058   7452   5733   -214   -728  -1776       C  
ATOM   1131  CD2 LEU G 342      91.565 149.269 283.292  1.00 51.16           C  
ANISOU 1131  CD2 LEU G 342     8460   5816   5163   -242  -1212  -1805       C  
ATOM   1132  N   LYS G 343      89.304 153.511 285.781  1.00 66.53           N  
ANISOU 1132  N   LYS G 343    10741   7496   7043    319   -605  -3065       N  
ATOM   1133  CA  LYS G 343      88.317 154.579 285.918  1.00 72.03           C  
ANISOU 1133  CA  LYS G 343    11353   8077   7936    510   -320  -3321       C  
ATOM   1134  C   LYS G 343      88.815 155.887 285.300  1.00 74.02           C  
ANISOU 1134  C   LYS G 343    11464   7944   8716    558   -546  -3476       C  
ATOM   1135  O   LYS G 343      88.040 156.626 284.692  1.00 77.41           O  
ANISOU 1135  O   LYS G 343    11642   8219   9552    687   -367  -3471       O  
ATOM   1136  CB  LYS G 343      87.941 154.766 287.397  1.00 76.16           C  
ANISOU 1136  CB  LYS G 343    12241   8745   7952    635   -107  -3683       C  
ATOM   1137  CG  LYS G 343      87.012 155.941 287.709  1.00 78.17           C  
ANISOU 1137  CG  LYS G 343    12454   8857   8389    868    198  -4035       C  
ATOM   1138  CD  LYS G 343      87.802 157.156 288.186  1.00 97.58           C  
ANISOU 1138  CD  LYS G 343    15127  11006  10944    932    -84  -4491       C  
ATOM   1139  CE  LYS G 343      86.953 158.087 289.044  1.00107.39           C  
ANISOU 1139  CE  LYS G 343    16517  12188  12100   1183    255  -4956       C  
ATOM   1140  NZ  LYS G 343      85.847 158.721 288.276  1.00110.69           N  
ANISOU 1140  NZ  LYS G 343    16544  12442  13072   1353    573  -4886       N  
ATOM   1141  N   GLN G 344      90.110 156.161 285.451  1.00 73.69           N  
ANISOU 1141  N   GLN G 344    11562   7735   8701    451   -943  -3587       N  
ATOM   1142  CA  GLN G 344      90.715 157.363 284.879  1.00 74.68           C  
ANISOU 1142  CA  GLN G 344    11548   7459   9368    455  -1172  -3701       C  
ATOM   1143  C   GLN G 344      90.917 157.222 283.371  1.00 69.63           C  
ANISOU 1143  C   GLN G 344    10548   6730   9179    372  -1242  -3265       C  
ATOM   1144  O   GLN G 344      90.739 158.176 282.621  1.00 74.05           O  
ANISOU 1144  O   GLN G 344    10894   7011  10231    443  -1225  -3224       O  
ATOM   1145  CB  GLN G 344      92.046 157.683 285.568  1.00 75.97           C  
ANISOU 1145  CB  GLN G 344    11944   7472   9447    345  -1587  -3970       C  
ATOM   1146  CG  GLN G 344      91.911 158.145 287.017  1.00 79.19           C  
ANISOU 1146  CG  GLN G 344    12736   7905   9446    452  -1576  -4489       C  
ATOM   1147  CD  GLN G 344      93.256 158.379 287.689  1.00 85.60           C  
ANISOU 1147  CD  GLN G 344    13768   8598  10157    326  -2062  -4757       C  
ATOM   1148  OE1 GLN G 344      94.290 157.901 287.221  1.00 89.28           O  
ANISOU 1148  OE1 GLN G 344    14114   9050  10758    151  -2379  -4507       O  
ATOM   1149  NE2 GLN G 344      93.245 159.118 288.795  1.00 99.81           N  
ANISOU 1149  NE2 GLN G 344    15883  10314  11727    422  -2127  -5289       N  
ATOM   1150  N   ILE G 345      91.291 156.026 282.934  1.00 67.32           N  
ANISOU 1150  N   ILE G 345    10207   6671   8702    233  -1315  -2939       N  
ATOM   1151  CA  ILE G 345      91.476 155.751 281.510  1.00 62.78           C  
ANISOU 1151  CA  ILE G 345     9331   6071   8453    163  -1360  -2541       C  
ATOM   1152  C   ILE G 345      90.149 155.814 280.754  1.00 59.01           C  
ANISOU 1152  C   ILE G 345     8614   5669   8139    284  -1067  -2367       C  
ATOM   1153  O   ILE G 345      90.041 156.483 279.726  1.00 60.06           O  
ANISOU 1153  O   ILE G 345     8512   5626   8681    334  -1083  -2196       O  
ATOM   1154  CB  ILE G 345      92.133 154.381 281.289  1.00 61.31           C  
ANISOU 1154  CB  ILE G 345     9170   6116   8008      8  -1483  -2285       C  
ATOM   1155  CG1 ILE G 345      93.512 154.349 281.947  1.00 56.59           C  
ANISOU 1155  CG1 ILE G 345     8750   5435   7319   -101  -1821  -2421       C  
ATOM   1156  CG2 ILE G 345      92.245 154.068 279.798  1.00 60.48           C  
ANISOU 1156  CG2 ILE G 345     8781   6017   8183    -42  -1491  -1913       C  
ATOM   1157  CD1 ILE G 345      94.106 152.975 282.010  1.00 51.69           C  
ANISOU 1157  CD1 ILE G 345     8196   5036   6407   -214  -1932  -2214       C  
ATOM   1158  N   ALA G 346      89.141 155.121 281.275  1.00 58.09           N  
ANISOU 1158  N   ALA G 346     8545   5814   7711    333   -807  -2391       N  
ATOM   1159  CA  ALA G 346      87.800 155.149 280.698  1.00 55.90           C  
ANISOU 1159  CA  ALA G 346     8011   5628   7600    448   -538  -2259       C  
ATOM   1160  C   ALA G 346      87.256 156.575 280.633  1.00 60.64           C  
ANISOU 1160  C   ALA G 346     8496   5954   8591    648   -444  -2434       C  
ATOM   1161  O   ALA G 346      86.496 156.923 279.727  1.00 62.18           O  
ANISOU 1161  O   ALA G 346     8404   6110   9112    750   -361  -2247       O  
ATOM   1162  CB  ALA G 346      86.867 154.263 281.501  1.00 56.20           C  
ANISOU 1162  CB  ALA G 346     8125   5959   7268    456   -248  -2302       C  
ATOM   1163  N   SER G 347      87.653 157.396 281.598  1.00 62.17           N  
ANISOU 1163  N   SER G 347     8919   5947   8756    711   -480  -2803       N  
ATOM   1164  CA  SER G 347      87.214 158.781 281.653  1.00 67.09           C  
ANISOU 1164  CA  SER G 347     9469   6247   9776    909   -395  -3026       C  
ATOM   1165  C   SER G 347      87.809 159.598 280.505  1.00 66.74           C  
ANISOU 1165  C   SER G 347     9224   5874  10260    891   -621  -2805       C  
ATOM   1166  O   SER G 347      87.121 160.418 279.897  1.00 68.55           O  
ANISOU 1166  O   SER G 347     9230   5910  10906   1059   -522  -2719       O  
ATOM   1167  CB  SER G 347      87.583 159.402 283.001  1.00 69.09           C  
ANISOU 1167  CB  SER G 347    10058   6356   9835    963   -410  -3528       C  
ATOM   1168  OG  SER G 347      86.824 160.571 283.235  1.00 75.03           O  
ANISOU 1168  OG  SER G 347    10753   6846  10909   1200   -213  -3800       O  
ATOM   1169  N   LYS G 348      89.088 159.369 280.215  1.00 64.84           N  
ANISOU 1169  N   LYS G 348     9052   5571  10014    698   -912  -2690       N  
ATOM   1170  CA  LYS G 348      89.751 160.028 279.094  1.00 64.67           C  
ANISOU 1170  CA  LYS G 348     8840   5271  10461    653  -1093  -2419       C  
ATOM   1171  C   LYS G 348      89.218 159.524 277.751  1.00 63.20           C  
ANISOU 1171  C   LYS G 348     8384   5277  10352    670  -1026  -1955       C  
ATOM   1172  O   LYS G 348      88.974 160.310 276.837  1.00 67.58           O  
ANISOU 1172  O   LYS G 348     8738   5631  11310    770  -1025  -1731       O  
ATOM   1173  CB  LYS G 348      91.267 159.827 279.165  1.00 61.22           C  
ANISOU 1173  CB  LYS G 348     8511   4749  10001    436  -1389  -2411       C  
ATOM   1174  CG  LYS G 348      91.961 160.700 280.188  1.00 66.95           C  
ANISOU 1174  CG  LYS G 348     9436   5158  10844    411  -1560  -2842       C  
ATOM   1175  CD  LYS G 348      91.747 162.175 279.883  1.00 66.15           C  
ANISOU 1175  CD  LYS G 348     9215   4586  11332    535  -1535  -2921       C  
ATOM   1176  CE  LYS G 348      92.105 163.041 281.072  1.00 58.62           C  
ANISOU 1176  CE  LYS G 348     8495   3325  10454    551  -1659  -3470       C  
ATOM   1177  NZ  LYS G 348      91.753 164.457 280.827  1.00 74.88           N  
ANISOU 1177  NZ  LYS G 348    10445   4889  13118    697  -1600  -3575       N  
ATOM   1178  N   LEU G 349      89.042 158.212 277.638  1.00 60.07           N  
ANISOU 1178  N   LEU G 349     7996   5262   9564    574   -987  -1813       N  
ATOM   1179  CA  LEU G 349      88.524 157.617 276.412  1.00 59.36           C  
ANISOU 1179  CA  LEU G 349     7680   5388   9488    577   -956  -1434       C  
ATOM   1180  C   LEU G 349      87.151 158.199 276.070  1.00 62.86           C  
ANISOU 1180  C   LEU G 349     7902   5813  10169    790   -782  -1384       C  
ATOM   1181  O   LEU G 349      86.902 158.589 274.926  1.00 64.86           O  
ANISOU 1181  O   LEU G 349     7946   6018  10680    866   -837  -1081       O  
ATOM   1182  CB  LEU G 349      88.478 156.090 276.532  1.00 50.71           C  
ANISOU 1182  CB  LEU G 349     6651   4661   7955    437   -933  -1371       C  
ATOM   1183  CG  LEU G 349      89.848 155.407 276.603  1.00 52.23           C  
ANISOU 1183  CG  LEU G 349     7000   4883   7963    248  -1128  -1332       C  
ATOM   1184  CD1 LEU G 349      89.731 153.924 276.938  1.00 51.66           C  
ANISOU 1184  CD1 LEU G 349     7024   5121   7483    134  -1086  -1308       C  
ATOM   1185  CD2 LEU G 349      90.622 155.587 275.304  1.00 51.03           C  
ANISOU 1185  CD2 LEU G 349     6704   4649   8036    199  -1267  -1022       C  
ATOM   1186  N   ARG G 350      86.271 158.277 277.066  1.00 67.69           N  
ANISOU 1186  N   ARG G 350     8556   6471  10691    901   -569  -1668       N  
ATOM   1187  CA  ARG G 350      84.981 158.949 276.900  1.00 71.87           C  
ANISOU 1187  CA  ARG G 350     8849   6942  11515   1135   -384  -1670       C  
ATOM   1188  C   ARG G 350      85.170 160.365 276.379  1.00 75.38           C  
ANISOU 1188  C   ARG G 350     9200   6974  12467   1286   -474  -1606       C  
ATOM   1189  O   ARG G 350      84.516 160.782 275.425  1.00 78.21           O  
ANISOU 1189  O   ARG G 350     9297   7294  13125   1427   -487  -1329       O  
ATOM   1190  CB  ARG G 350      84.235 159.027 278.230  1.00 73.34           C  
ANISOU 1190  CB  ARG G 350     9138   7171  11555   1248   -102  -2054       C  
ATOM   1191  CG  ARG G 350      83.209 157.944 278.464  1.00 78.68           C  
ANISOU 1191  CG  ARG G 350     9698   8229  11969   1225    122  -2008       C  
ATOM   1192  CD  ARG G 350      82.214 158.420 279.503  1.00 88.68           C  
ANISOU 1192  CD  ARG G 350    10951   9478  13267   1429    471  -2325       C  
ATOM   1193  NE  ARG G 350      82.888 159.173 280.557  1.00105.25           N  
ANISOU 1193  NE  ARG G 350    13381  11336  15271   1480    485  -2721       N  
ATOM   1194  CZ  ARG G 350      82.365 160.222 281.186  1.00113.13           C  
ANISOU 1194  CZ  ARG G 350    14390  12106  16487   1719    689  -3043       C  
ATOM   1195  NH1 ARG G 350      81.151 160.654 280.870  1.00118.11           N  
ANISOU 1195  NH1 ARG G 350    14688  12715  17475   1946    914  -2987       N  
ATOM   1196  NH2 ARG G 350      83.061 160.845 282.129  1.00112.46           N  
ANISOU 1196  NH2 ARG G 350    14641  11807  16280   1740    650  -3441       N  
ATOM   1197  N   GLU G 351      86.063 161.105 277.025  1.00 77.92           N  
ANISOU 1197  N   GLU G 351     9733   6975  12898   1253   -554  -1860       N  
ATOM   1198  CA  GLU G 351      86.326 162.488 276.658  1.00 80.90           C  
ANISOU 1198  CA  GLU G 351    10044   6884  13811   1373   -633  -1831       C  
ATOM   1199  C   GLU G 351      86.714 162.575 275.185  1.00 74.56           C  
ANISOU 1199  C   GLU G 351     9057   6051  13223   1326   -799  -1315       C  
ATOM   1200  O   GLU G 351      86.481 163.585 274.526  1.00 73.23           O  
ANISOU 1200  O   GLU G 351     8732   5582  13511   1479   -818  -1112       O  
ATOM   1201  CB  GLU G 351      87.432 163.065 277.546  1.00 81.61           C  
ANISOU 1201  CB  GLU G 351    10398   6654  13954   1266   -758  -2187       C  
ATOM   1202  CG  GLU G 351      87.395 164.576 277.690  1.00 95.73           C  
ANISOU 1202  CG  GLU G 351    12163   7899  16311   1430   -756  -2366       C  
ATOM   1203  CD  GLU G 351      88.401 165.092 278.705  1.00 97.94           C  
ANISOU 1203  CD  GLU G 351    12715   7878  16621   1313   -903  -2813       C  
ATOM   1204  OE1 GLU G 351      89.293 164.314 279.110  1.00103.02           O  
ANISOU 1204  OE1 GLU G 351    13532   8728  16884   1090  -1060  -2889       O  
ATOM   1205  OE2 GLU G 351      88.299 166.275 279.096  1.00109.20           O  
ANISOU 1205  OE2 GLU G 351    14173   8847  18470   1449   -883  -3098       O  
ATOM   1206  N   GLN G 352      87.299 161.499 274.674  1.00 71.21           N  
ANISOU 1206  N   GLN G 352     8664   5941  12454   1127   -905  -1096       N  
ATOM   1207  CA  GLN G 352      87.731 161.444 273.284  1.00 71.07           C  
ANISOU 1207  CA  GLN G 352     8513   5963  12529   1077  -1035   -622       C  
ATOM   1208  C   GLN G 352      86.631 160.934 272.346  1.00 70.79           C  
ANISOU 1208  C   GLN G 352     8259   6249  12387   1191  -1004   -328       C  
ATOM   1209  O   GLN G 352      86.519 161.385 271.207  1.00 73.28           O  
ANISOU 1209  O   GLN G 352     8427   6518  12899   1281  -1081     53       O  
ATOM   1210  CB  GLN G 352      88.983 160.570 273.159  1.00 65.81           C  
ANISOU 1210  CB  GLN G 352     7982   5453  11569    825  -1159   -558       C  
ATOM   1211  CG  GLN G 352      89.537 160.473 271.752  1.00 65.99           C  
ANISOU 1211  CG  GLN G 352     7897   5541  11636    774  -1246    -92       C  
ATOM   1212  CD  GLN G 352      89.974 161.813 271.200  1.00 76.85           C  
ANISOU 1212  CD  GLN G 352     9190   6494  13516    841  -1279    136       C  
ATOM   1213  OE1 GLN G 352      89.600 162.186 270.087  1.00 79.64           O  
ANISOU 1213  OE1 GLN G 352     9401   6857  14003    959  -1278    532       O  
ATOM   1214  NE2 GLN G 352      90.767 162.550 271.978  1.00 71.62           N  
ANISOU 1214  NE2 GLN G 352     8620   5449  13143    763  -1323   -105       N  
ATOM   1215  N   PHE G 353      85.816 160.001 272.827  1.00 68.26           N  
ANISOU 1215  N   PHE G 353     7919   6255  11762   1182   -901   -495       N  
ATOM   1216  CA  PHE G 353      84.814 159.362 271.976  1.00 66.28           C  
ANISOU 1216  CA  PHE G 353     7446   6334  11404   1243   -916   -256       C  
ATOM   1217  C   PHE G 353      83.371 159.779 272.271  1.00 71.32           C  
ANISOU 1217  C   PHE G 353     7853   6973  12274   1470   -771   -350       C  
ATOM   1218  O   PHE G 353      82.441 159.288 271.634  1.00 67.47           O  
ANISOU 1218  O   PHE G 353     7135   6751  11750   1524   -805   -178       O  
ATOM   1219  CB  PHE G 353      84.961 157.838 272.043  1.00 61.64           C  
ANISOU 1219  CB  PHE G 353     6942   6127  10351   1032   -931   -297       C  
ATOM   1220  CG  PHE G 353      86.228 157.331 271.423  1.00 52.64           C  
ANISOU 1220  CG  PHE G 353     5948   5039   9012    851  -1079   -128       C  
ATOM   1221  CD1 PHE G 353      87.348 157.097 272.198  1.00 54.09           C  
ANISOU 1221  CD1 PHE G 353     6361   5125   9066    695  -1089   -317       C  
ATOM   1222  CD2 PHE G 353      86.304 157.109 270.059  1.00 52.40           C  
ANISOU 1222  CD2 PHE G 353     5821   5165   8924    854  -1211    218       C  
ATOM   1223  CE1 PHE G 353      88.520 156.642 271.626  1.00 48.87           C  
ANISOU 1223  CE1 PHE G 353     5788   4503   8276    548  -1204   -158       C  
ATOM   1224  CE2 PHE G 353      87.467 156.652 269.484  1.00 41.64           C  
ANISOU 1224  CE2 PHE G 353     4583   3857   7382    711  -1295    363       C  
ATOM   1225  CZ  PHE G 353      88.577 156.421 270.265  1.00 50.84           C  
ANISOU 1225  CZ  PHE G 353     5935   4905   8478    559  -1280    179       C  
ATOM   1226  N   GLY G 354      83.189 160.684 273.229  1.00 80.45           N  
ANISOU 1226  N   GLY G 354     9056   7827  13683   1608   -616   -640       N  
ATOM   1227  CA  GLY G 354      81.854 161.169 273.591  1.00 89.73           C  
ANISOU 1227  CA  GLY G 354     9998   8966  15129   1857   -428   -761       C  
ATOM   1228  C   GLY G 354      81.481 160.854 275.030  1.00 92.44           C  
ANISOU 1228  C   GLY G 354    10463   9379  15281   1853   -150  -1205       C  
ATOM   1229  O   GLY G 354      81.711 159.743 275.511  1.00 92.51           O  
ANISOU 1229  O   GLY G 354    10619   9673  14859   1650   -104  -1305       O  
ATOM   1230  N   ASN G 355      80.893 161.830 275.715  1.00 97.37           N  
ANISOU 1230  N   ASN G 355    11035   9739  16221   2093     50  -1462       N  
ATOM   1231  CA  ASN G 355      80.625 161.721 277.151  1.00101.18           C  
ANISOU 1231  CA  ASN G 355    11691  10255  16498   2124    348  -1920       C  
ATOM   1232  C   ASN G 355      79.580 160.681 277.557  1.00101.93           C  
ANISOU 1232  C   ASN G 355    11623  10763  16341   2102    601  -1953       C  
ATOM   1233  O   ASN G 355      79.559 160.237 278.706  1.00102.82           O  
ANISOU 1233  O   ASN G 355    11946  11009  16113   2047    840  -2257       O  
ATOM   1234  CB  ASN G 355      80.250 163.087 277.733  1.00106.71           C  
ANISOU 1234  CB  ASN G 355    12379  10542  17624   2415    519  -2219       C  
ATOM   1235  CG  ASN G 355      81.425 164.049 277.776  1.00109.65           C  
ANISOU 1235  CG  ASN G 355    13003  10463  18195   2379    317  -2329       C  
ATOM   1236  OD1 ASN G 355      82.575 163.660 277.557  1.00100.08           O  
ANISOU 1236  OD1 ASN G 355    11994   9274  16757   2126     82  -2228       O  
ATOM   1237  ND2 ASN G 355      81.139 165.315 278.062  1.00117.37           N  
ANISOU 1237  ND2 ASN G 355    13947  11003  19644   2633    413  -2545       N  
ATOM   1238  N   ASN G 356      78.714 160.292 276.625  1.00101.22           N  
ANISOU 1238  N   ASN G 356    11161  10879  16421   2140    544  -1634       N  
ATOM   1239  CA  ASN G 356      77.704 159.278 276.926  1.00102.04           C  
ANISOU 1239  CA  ASN G 356    11050  11352  16367   2087    766  -1636       C  
ATOM   1240  C   ASN G 356      78.021 157.906 276.345  1.00 94.60           C  
ANISOU 1240  C   ASN G 356    10130  10739  15076   1784    573  -1399       C  
ATOM   1241  O   ASN G 356      77.125 157.095 276.115  1.00 95.64           O  
ANISOU 1241  O   ASN G 356     9979  11146  15215   1725    640  -1283       O  
ATOM   1242  CB  ASN G 356      76.304 159.746 276.512  1.00107.37           C  
ANISOU 1242  CB  ASN G 356    11234  12038  17525   2351    881  -1528       C  
ATOM   1243  CG  ASN G 356      75.592 160.491 277.626  1.00119.08           C  
ANISOU 1243  CG  ASN G 356    12667  13369  19209   2615   1300  -1885       C  
ATOM   1244  OD1 ASN G 356      75.990 160.408 278.790  1.00116.61           O  
ANISOU 1244  OD1 ASN G 356    12692  13044  18569   2567   1544  -2225       O  
ATOM   1245  ND2 ASN G 356      74.527 161.216 277.279  1.00139.91           N  
ANISOU 1245  ND2 ASN G 356    14885  15900  22375   2912   1386  -1815       N  
ATOM   1246  N   LYS G 357      79.306 157.652 276.119  1.00 87.30           N  
ANISOU 1246  N   LYS G 357     9525   9763  13882   1594    335  -1344       N  
ATOM   1247  CA  LYS G 357      79.760 156.343 275.678  1.00 78.23           C  
ANISOU 1247  CA  LYS G 357     8456   8883  12387   1317    173  -1175       C  
ATOM   1248  C   LYS G 357      80.091 155.469 276.879  1.00 73.26           C  
ANISOU 1248  C   LYS G 357     8109   8388  11338   1145    374  -1392       C  
ATOM   1249  O   LYS G 357      80.766 155.906 277.810  1.00 74.42           O  
ANISOU 1249  O   LYS G 357     8564   8380  11331   1165    451  -1637       O  
ATOM   1250  CB  LYS G 357      80.991 156.469 274.777  1.00 76.12           C  
ANISOU 1250  CB  LYS G 357     8360   8505  12058   1216   -159   -981       C  
ATOM   1251  CG  LYS G 357      80.703 157.007 273.383  1.00 78.30           C  
ANISOU 1251  CG  LYS G 357     8380   8745  12627   1338   -390   -660       C  
ATOM   1252  CD  LYS G 357      79.866 156.030 272.570  1.00 75.59           C  
ANISOU 1252  CD  LYS G 357     7766   8734  12220   1263   -493   -468       C  
ATOM   1253  CE  LYS G 357      79.714 156.491 271.126  1.00 74.64           C  
ANISOU 1253  CE  LYS G 357     7454   8626  12280   1377   -781   -132       C  
ATOM   1254  NZ  LYS G 357      81.017 156.497 270.406  1.00 68.46           N  
ANISOU 1254  NZ  LYS G 357     6927   7783  11300   1270   -982     40       N  
ATOM   1255  N   THR G 358      79.595 154.238 276.859  1.00 65.92           N  
ANISOU 1255  N   THR G 358     7074   7737  10234    977    442  -1297       N  
ATOM   1256  CA  THR G 358      79.992 153.238 277.834  1.00 59.97           C  
ANISOU 1256  CA  THR G 358     6600   7121   9065    787    589  -1403       C  
ATOM   1257  C   THR G 358      81.340 152.693 277.398  1.00 57.87           C  
ANISOU 1257  C   THR G 358     6603   6831   8555    598    281  -1300       C  
ATOM   1258  O   THR G 358      81.533 152.364 276.231  1.00 58.19           O  
ANISOU 1258  O   THR G 358     6517   6915   8677    524     30  -1086       O  
ATOM   1259  CB  THR G 358      78.970 152.095 277.895  1.00 59.63           C  
ANISOU 1259  CB  THR G 358     6317   7339   9002    658    774  -1299       C  
ATOM   1260  OG1 THR G 358      77.716 152.610 278.353  1.00 56.12           O  
ANISOU 1260  OG1 THR G 358     5582   6924   8817    843   1102  -1394       O  
ATOM   1261  CG2 THR G 358      79.436 150.990 278.831  1.00 54.93           C  
ANISOU 1261  CG2 THR G 358     6027   6864   7981    453    910  -1335       C  
ATOM   1262  N   ILE G 359      82.286 152.626 278.325  1.00 59.10           N  
ANISOU 1262  N   ILE G 359     7125   6921   8408    535    291  -1460       N  
ATOM   1263  CA  ILE G 359      83.624 152.161 277.999  1.00 52.21           C  
ANISOU 1263  CA  ILE G 359     6482   6007   7347    376      9  -1374       C  
ATOM   1264  C   ILE G 359      83.804 150.744 278.510  1.00 54.30           C  
ANISOU 1264  C   ILE G 359     6903   6460   7267    178     63  -1321       C  
ATOM   1265  O   ILE G 359      83.755 150.509 279.718  1.00 54.79           O  
ANISOU 1265  O   ILE G 359     7176   6579   7062    169    258  -1462       O  
ATOM   1266  CB  ILE G 359      84.702 153.070 278.615  1.00 55.87           C  
ANISOU 1266  CB  ILE G 359     7225   6241   7763    431    -99  -1573       C  
ATOM   1267  CG1 ILE G 359      84.550 154.512 278.107  1.00 53.79           C  
ANISOU 1267  CG1 ILE G 359     6809   5722   7904    623   -147  -1610       C  
ATOM   1268  CG2 ILE G 359      86.096 152.514 278.332  1.00 46.08           C  
ANISOU 1268  CG2 ILE G 359     6174   4973   6361    263   -377  -1474       C  
ATOM   1269  CD1 ILE G 359      84.651 154.667 276.581  1.00 42.33           C  
ANISOU 1269  CD1 ILE G 359     5124   4238   6721    624   -359  -1304       C  
ATOM   1270  N   ILE G 360      84.003 149.806 277.586  1.00 50.47           N  
ANISOU 1270  N   ILE G 360     6327   6064   6783     32   -105  -1116       N  
ATOM   1271  CA  ILE G 360      84.147 148.395 277.927  1.00 49.11           C  
ANISOU 1271  CA  ILE G 360     6275   6023   6363   -158    -71  -1035       C  
ATOM   1272  C   ILE G 360      85.563 147.893 277.680  1.00 49.48           C  
ANISOU 1272  C   ILE G 360     6547   6002   6251   -264   -331   -973       C  
ATOM   1273  O   ILE G 360      86.112 148.074 276.594  1.00 50.25           O  
ANISOU 1273  O   ILE G 360     6564   6045   6485   -261   -547   -881       O  
ATOM   1274  CB  ILE G 360      83.216 147.513 277.082  1.00 47.94           C  
ANISOU 1274  CB  ILE G 360     5834   6011   6369   -263    -58   -883       C  
ATOM   1275  CG1 ILE G 360      81.763 147.978 277.197  1.00 52.01           C  
ANISOU 1275  CG1 ILE G 360     6035   6602   7123   -159    180   -917       C  
ATOM   1276  CG2 ILE G 360      83.355 146.057 277.498  1.00 44.55           C  
ANISOU 1276  CG2 ILE G 360     5535   5655   5739   -466     -4   -801       C  
ATOM   1277  CD1 ILE G 360      80.833 147.304 276.200  1.00 44.33           C  
ANISOU 1277  CD1 ILE G 360     4710   5751   6381   -252    107   -784       C  
ATOM   1278  N   PHE G 361      86.144 147.245 278.684  1.00 50.30           N  
ANISOU 1278  N   PHE G 361     6926   6122   6065   -344   -301  -1005       N  
ATOM   1279  CA  PHE G 361      87.438 146.604 278.524  1.00 46.70           C  
ANISOU 1279  CA  PHE G 361     6650   5608   5486   -439   -538   -930       C  
ATOM   1280  C   PHE G 361      87.261 145.095 278.369  1.00 48.01           C  
ANISOU 1280  C   PHE G 361     6812   5856   5571   -597   -509   -774       C  
ATOM   1281  O   PHE G 361      86.637 144.441 279.211  1.00 51.17           O  
ANISOU 1281  O   PHE G 361     7282   6336   5824   -659   -300   -743       O  
ATOM   1282  CB  PHE G 361      88.350 146.920 279.712  1.00 49.72           C  
ANISOU 1282  CB  PHE G 361     7341   5928   5621   -409   -605  -1060       C  
ATOM   1283  CG  PHE G 361      88.700 148.381 279.843  1.00 52.75           C  
ANISOU 1283  CG  PHE G 361     7744   6170   6129   -278   -684  -1248       C  
ATOM   1284  CD1 PHE G 361      88.125 149.160 280.833  1.00 58.01           C  
ANISOU 1284  CD1 PHE G 361     8510   6835   6695   -166   -504  -1463       C  
ATOM   1285  CD2 PHE G 361      89.611 148.972 278.979  1.00 58.31           C  
ANISOU 1285  CD2 PHE G 361     8365   6722   7067   -267   -919  -1212       C  
ATOM   1286  CE1 PHE G 361      88.448 150.504 280.961  1.00 50.07           C  
ANISOU 1286  CE1 PHE G 361     7528   5647   5849    -48   -587  -1669       C  
ATOM   1287  CE2 PHE G 361      89.938 150.313 279.100  1.00 46.29           C  
ANISOU 1287  CE2 PHE G 361     6848   5018   5723   -168   -992  -1371       C  
ATOM   1288  CZ  PHE G 361      89.353 151.079 280.094  1.00 51.03           C  
ANISOU 1288  CZ  PHE G 361     7555   5586   6250    -60   -842  -1614       C  
ATOM   1289  N   LYS G 362      87.800 144.553 277.278  1.00 45.91           N  
ANISOU 1289  N   LYS G 362     6469   5559   5416   -659   -698   -677       N  
ATOM   1290  CA  LYS G 362      87.748 143.115 277.015  1.00 43.79           C  
ANISOU 1290  CA  LYS G 362     6205   5312   5124   -805   -706   -563       C  
ATOM   1291  C   LYS G 362      89.141 142.546 276.766  1.00 46.76           C  
ANISOU 1291  C   LYS G 362     6735   5590   5442   -832   -918   -511       C  
ATOM   1292  O   LYS G 362      90.085 143.285 276.472  1.00 45.42           O  
ANISOU 1292  O   LYS G 362     6593   5357   5308   -750  -1071   -545       O  
ATOM   1293  CB  LYS G 362      86.854 142.814 275.817  1.00 43.86           C  
ANISOU 1293  CB  LYS G 362     5936   5387   5343   -854   -716   -534       C  
ATOM   1294  CG  LYS G 362      85.387 143.066 276.066  1.00 47.83           C  
ANISOU 1294  CG  LYS G 362     6222   5988   5961   -854   -504   -555       C  
ATOM   1295  CD  LYS G 362      84.549 142.610 274.888  1.00 49.90           C  
ANISOU 1295  CD  LYS G 362     6202   6322   6437   -927   -585   -530       C  
ATOM   1296  CE  LYS G 362      83.071 142.848 275.153  1.00 65.25           C  
ANISOU 1296  CE  LYS G 362     7867   8363   8561   -929   -382   -541       C  
ATOM   1297  NZ  LYS G 362      82.672 142.390 276.517  1.00 71.63           N  
ANISOU 1297  NZ  LYS G 362     8773   9174   9271  -1002    -79   -511       N  
ATOM   1298  N   GLN G 363      89.262 141.227 276.885  1.00 47.89           N  
ANISOU 1298  N   GLN G 363     6957   5699   5542   -945   -916   -420       N  
ATOM   1299  CA  GLN G 363      90.542 140.555 276.735  1.00 50.19           C  
ANISOU 1299  CA  GLN G 363     7380   5882   5809   -952  -1094   -364       C  
ATOM   1300  C   GLN G 363      91.026 140.641 275.288  1.00 52.26           C  
ANISOU 1300  C   GLN G 363     7496   6128   6231   -918  -1228   -392       C  
ATOM   1301  O   GLN G 363      90.230 140.800 274.357  1.00 50.07           O  
ANISOU 1301  O   GLN G 363     7040   5931   6055   -927  -1198   -427       O  
ATOM   1302  CB  GLN G 363      90.426 139.088 277.159  1.00 44.19           C  
ANISOU 1302  CB  GLN G 363     6724   5050   5015  -1071  -1040   -248       C  
ATOM   1303  CG  GLN G 363      89.665 138.231 276.160  1.00 60.14           C  
ANISOU 1303  CG  GLN G 363     8571   7054   7227  -1182  -1002   -255       C  
ATOM   1304  CD  GLN G 363      89.140 136.950 276.764  1.00 59.39           C  
ANISOU 1304  CD  GLN G 363     8542   6868   7156  -1329   -877   -135       C  
ATOM   1305  OE1 GLN G 363      88.174 136.963 277.525  1.00 66.82           O  
ANISOU 1305  OE1 GLN G 363     9462   7872   8055  -1396   -669    -74       O  
ATOM   1306  NE2 GLN G 363      89.763 135.831 276.416  1.00 63.50           N  
ANISOU 1306  NE2 GLN G 363     9132   7222   7774  -1377   -977    -91       N  
ATOM   1307  N   SER G 364      92.337 140.529 275.114  1.00 53.71           N  
ANISOU 1307  N   SER G 364     7753   6225   6429   -869  -1374   -368       N  
ATOM   1308  CA  SER G 364      92.960 140.528 273.797  1.00 54.64           C  
ANISOU 1308  CA  SER G 364     7762   6337   6662   -822  -1456   -377       C  
ATOM   1309  C   SER G 364      92.430 139.395 272.920  1.00 50.25           C  
ANISOU 1309  C   SER G 364     7152   5792   6149   -895  -1429   -404       C  
ATOM   1310  O   SER G 364      91.986 138.367 273.419  1.00 51.88           O  
ANISOU 1310  O   SER G 364     7424   5933   6354   -995  -1382   -386       O  
ATOM   1311  CB  SER G 364      94.476 140.395 273.948  1.00 55.94           C  
ANISOU 1311  CB  SER G 364     7997   6393   6867   -764  -1581   -335       C  
ATOM   1312  OG  SER G 364      95.110 140.311 272.687  1.00 64.37           O  
ANISOU 1312  OG  SER G 364     8960   7465   8035   -709  -1602   -335       O  
ATOM   1313  N   SER G 365      92.460 139.603 271.609  1.00 50.13           N  
ANISOU 1313  N   SER G 365     7025   5853   6169   -847  -1462   -447       N  
ATOM   1314  CA  SER G 365      92.145 138.545 270.660  1.00 49.70           C  
ANISOU 1314  CA  SER G 365     6943   5806   6133   -901  -1481   -530       C  
ATOM   1315  C   SER G 365      93.262 138.474 269.625  1.00 47.11           C  
ANISOU 1315  C   SER G 365     6625   5480   5794   -794  -1520   -552       C  
ATOM   1316  O   SER G 365      93.649 139.497 269.056  1.00 48.25           O  
ANISOU 1316  O   SER G 365     6705   5719   5911   -695  -1519   -499       O  
ATOM   1317  CB  SER G 365      90.799 138.804 269.986  1.00 49.14           C  
ANISOU 1317  CB  SER G 365     6723   5887   6060   -946  -1485   -592       C  
ATOM   1318  OG  SER G 365      90.375 137.650 269.286  1.00 52.23           O  
ANISOU 1318  OG  SER G 365     7103   6261   6483  -1037  -1534   -713       O  
ATOM   1319  N   GLY G 366      93.787 137.273 269.393  1.00 44.55           N  
ANISOU 1319  N   GLY G 366     6378   5037   5514   -808  -1530   -619       N  
ATOM   1320  CA  GLY G 366      94.973 137.112 268.552  1.00 39.78           C  
ANISOU 1320  CA  GLY G 366     5783   4418   4916   -685  -1517   -645       C  
ATOM   1321  C   GLY G 366      95.414 135.671 268.383  1.00 43.72           C  
ANISOU 1321  C   GLY G 366     6367   4743   5501   -691  -1515   -753       C  
ATOM   1322  O   GLY G 366      94.850 134.765 269.000  1.00 44.97           O  
ANISOU 1322  O   GLY G 366     6588   4759   5739   -806  -1537   -778       O  
ATOM   1323  N   GLY G 367      96.428 135.456 267.546  1.00 41.59           N  
ANISOU 1323  N   GLY G 367     6093   4469   5241   -560  -1464   -807       N  
ATOM   1324  CA  GLY G 367      96.857 134.102 267.204  1.00 44.80           C  
ANISOU 1324  CA  GLY G 367     6576   4698   5749   -529  -1443   -955       C  
ATOM   1325  C   GLY G 367      98.200 133.680 267.787  1.00 42.87           C  
ANISOU 1325  C   GLY G 367     6332   4255   5702   -421  -1426   -859       C  
ATOM   1326  O   GLY G 367      98.733 132.636 267.422  1.00 44.85           O  
ANISOU 1326  O   GLY G 367     6624   4341   6075   -347  -1386   -977       O  
ATOM   1327  N   ASP G 368      98.743 134.487 268.692  1.00 44.00           N  
ANISOU 1327  N   ASP G 368     6419   4403   5895   -405  -1475   -663       N  
ATOM   1328  CA  ASP G 368     100.000 134.157 269.368  1.00 46.47           C  
ANISOU 1328  CA  ASP G 368     6700   4541   6414   -307  -1521   -550       C  
ATOM   1329  C   ASP G 368     100.039 134.685 270.798  1.00 43.69           C  
ANISOU 1329  C   ASP G 368     6376   4158   6067   -370  -1665   -371       C  
ATOM   1330  O   ASP G 368      99.430 135.708 271.096  1.00 38.53           O  
ANISOU 1330  O   ASP G 368     5715   3648   5276   -444  -1683   -336       O  
ATOM   1331  CB  ASP G 368     101.200 134.678 268.570  1.00 42.84           C  
ANISOU 1331  CB  ASP G 368     6084   4153   6041   -150  -1421   -537       C  
ATOM   1332  CG  ASP G 368     101.589 133.746 267.439  1.00 51.86           C  
ANISOU 1332  CG  ASP G 368     7232   5250   7223    -28  -1271   -715       C  
ATOM   1333  OD1 ASP G 368     101.581 134.198 266.278  1.00 56.16           O  
ANISOU 1333  OD1 ASP G 368     7739   5986   7613     33  -1124   -795       O  
ATOM   1334  OD2 ASP G 368     101.882 132.555 267.708  1.00 47.17           O  
ANISOU 1334  OD2 ASP G 368     6697   4422   6802     16  -1296   -776       O  
ATOM   1335  N   PRO G 369     100.747 133.973 271.693  1.00 46.85           N  
ANISOU 1335  N   PRO G 369     6820   4367   6615   -326  -1776   -264       N  
ATOM   1336  CA  PRO G 369     100.880 134.404 273.089  1.00 44.47           C  
ANISOU 1336  CA  PRO G 369     6581   4054   6261   -367  -1945   -104       C  
ATOM   1337  C   PRO G 369     101.563 135.760 273.232  1.00 47.31           C  
ANISOU 1337  C   PRO G 369     6805   4536   6636   -332  -2022    -68       C  
ATOM   1338  O   PRO G 369     101.289 136.485 274.188  1.00 47.33           O  
ANISOU 1338  O   PRO G 369     6877   4598   6507   -396  -2134    -19       O  
ATOM   1339  CB  PRO G 369     101.735 133.297 273.730  1.00 49.53           C  
ANISOU 1339  CB  PRO G 369     7266   4467   7087   -277  -2067     14       C  
ATOM   1340  CG  PRO G 369     102.379 132.573 272.589  1.00 51.04           C  
ANISOU 1340  CG  PRO G 369     7344   4548   7501   -151  -1947    -99       C  
ATOM   1341  CD  PRO G 369     101.435 132.696 271.432  1.00 46.64           C  
ANISOU 1341  CD  PRO G 369     6799   4120   6804   -220  -1760   -295       C  
ATOM   1342  N   GLU G 370     102.433 136.107 272.285  1.00 47.90           N  
ANISOU 1342  N   GLU G 370     6687   4635   6876   -234  -1946    -98       N  
ATOM   1343  CA  GLU G 370     103.134 137.390 272.319  1.00 49.76           C  
ANISOU 1343  CA  GLU G 370     6755   4944   7208   -221  -2002    -49       C  
ATOM   1344  C   GLU G 370     102.154 138.550 272.186  1.00 52.30           C  
ANISOU 1344  C   GLU G 370     7111   5415   7344   -317  -1943    -87       C  
ATOM   1345  O   GLU G 370     102.450 139.676 272.577  1.00 52.85           O  
ANISOU 1345  O   GLU G 370     7104   5504   7472   -345  -2031    -56       O  
ATOM   1346  CB  GLU G 370     104.171 137.465 271.197  1.00 49.65           C  
ANISOU 1346  CB  GLU G 370     6512   4932   7419   -103  -1854    -45       C  
ATOM   1347  CG  GLU G 370     105.455 136.701 271.465  1.00 53.65           C  
ANISOU 1347  CG  GLU G 370     6884   5281   8220     21  -1941     17       C  
ATOM   1348  CD  GLU G 370     105.288 135.199 271.361  1.00 55.12           C  
ANISOU 1348  CD  GLU G 370     7198   5330   8416     93  -1896    -38       C  
ATOM   1349  OE1 GLU G 370     106.149 134.474 271.892  1.00 64.43           O  
ANISOU 1349  OE1 GLU G 370     8314   6342   9824    194  -2026     39       O  
ATOM   1350  OE2 GLU G 370     104.303 134.740 270.748  1.00 53.95           O  
ANISOU 1350  OE2 GLU G 370     7201   5222   8075     49  -1751   -160       O  
ATOM   1351  N   ILE G 371     100.987 138.259 271.620  1.00 52.10           N  
ANISOU 1351  N   ILE G 371     7185   5475   7133   -365  -1810   -165       N  
ATOM   1352  CA  ILE G 371      99.946 139.260 271.409  1.00 50.93           C  
ANISOU 1352  CA  ILE G 371     7049   5467   6834   -432  -1751   -193       C  
ATOM   1353  C   ILE G 371      98.899 139.185 272.512  1.00 49.90           C  
ANISOU 1353  C   ILE G 371     7077   5340   6542   -530  -1811   -212       C  
ATOM   1354  O   ILE G 371      98.541 140.198 273.118  1.00 46.92           O  
ANISOU 1354  O   ILE G 371     6713   5006   6108   -562  -1851   -214       O  
ATOM   1355  CB  ILE G 371      99.241 139.038 270.049  1.00 50.10           C  
ANISOU 1355  CB  ILE G 371     6927   5487   6621   -418  -1592   -267       C  
ATOM   1356  CG1 ILE G 371     100.215 139.280 268.893  1.00 54.22           C  
ANISOU 1356  CG1 ILE G 371     7311   6055   7235   -306  -1474   -233       C  
ATOM   1357  CG2 ILE G 371      98.039 139.949 269.918  1.00 47.85           C  
ANISOU 1357  CG2 ILE G 371     6645   5337   6199   -476  -1567   -277       C  
ATOM   1358  CD1 ILE G 371      99.779 138.653 267.578  1.00 55.36           C  
ANISOU 1358  CD1 ILE G 371     7493   6316   7225   -260  -1339   -342       C  
ATOM   1359  N   VAL G 372      98.429 137.964 272.764  1.00 47.67           N  
ANISOU 1359  N   VAL G 372     6911   4996   6205   -573  -1796   -227       N  
ATOM   1360  CA  VAL G 372      97.316 137.690 273.668  1.00 48.30           C  
ANISOU 1360  CA  VAL G 372     7128   5087   6135   -677  -1779   -218       C  
ATOM   1361  C   VAL G 372      97.635 137.952 275.142  1.00 47.01           C  
ANISOU 1361  C   VAL G 372     7093   4888   5881   -682  -1902   -137       C  
ATOM   1362  O   VAL G 372      96.797 138.464 275.883  1.00 52.15           O  
ANISOU 1362  O   VAL G 372     7825   5619   6369   -736  -1859   -150       O  
ATOM   1363  CB  VAL G 372      96.827 136.224 273.490  1.00 46.64           C  
ANISOU 1363  CB  VAL G 372     6993   4773   5956   -737  -1721   -229       C  
ATOM   1364  CG1 VAL G 372      95.807 135.852 274.551  1.00 54.78           C  
ANISOU 1364  CG1 VAL G 372     8153   5792   6870   -854  -1675   -161       C  
ATOM   1365  CG2 VAL G 372      96.244 136.028 272.098  1.00 53.45           C  
ANISOU 1365  CG2 VAL G 372     7762   5706   6841   -752  -1629   -367       C  
ATOM   1366  N   THR G 373      98.840 137.587 275.567  1.00 49.67           N  
ANISOU 1366  N   THR G 373     7444   5116   6313   -613  -2058    -62       N  
ATOM   1367  CA  THR G 373      99.257 137.791 276.951  1.00 51.27           C  
ANISOU 1367  CA  THR G 373     7784   5303   6394   -604  -2237      9       C  
ATOM   1368  C   THR G 373      99.995 139.123 277.049  1.00 54.42           C  
ANISOU 1368  C   THR G 373     8072   5739   6864   -566  -2373    -60       C  
ATOM   1369  O   THR G 373     100.481 139.645 276.039  1.00 53.07           O  
ANISOU 1369  O   THR G 373     7701   5564   6900   -533  -2330    -96       O  
ATOM   1370  CB  THR G 373     100.220 136.687 277.428  1.00 49.77           C  
ANISOU 1370  CB  THR G 373     7650   4964   6296   -537  -2397    148       C  
ATOM   1371  OG1 THR G 373     101.530 136.929 276.898  1.00 47.53           O  
ANISOU 1371  OG1 THR G 373     7165   4620   6277   -439  -2519    139       O  
ATOM   1372  CG2 THR G 373      99.743 135.313 276.992  1.00 43.03           C  
ANISOU 1372  CG2 THR G 373     6847   3991   5512   -562  -2259    202       C  
ATOM   1373  N   HIS G 374     100.084 139.679 278.251  1.00 54.63           N  
ANISOU 1373  N   HIS G 374     8237   5799   6722   -576  -2532    -81       N  
ATOM   1374  CA  HIS G 374     101.017 140.772 278.447  1.00 54.33           C  
ANISOU 1374  CA  HIS G 374     8087   5735   6821   -551  -2734   -157       C  
ATOM   1375  C   HIS G 374     102.403 140.158 278.484  1.00 55.64           C  
ANISOU 1375  C   HIS G 374     8140   5795   7208   -483  -2953    -55       C  
ATOM   1376  O   HIS G 374     102.758 139.451 279.428  1.00 51.68           O  
ANISOU 1376  O   HIS G 374     7784   5269   6582   -451  -3145     37       O  
ATOM   1377  CB  HIS G 374     100.770 141.551 279.731  1.00 53.83           C  
ANISOU 1377  CB  HIS G 374     8218   5731   6504   -573  -2878   -265       C  
ATOM   1378  CG  HIS G 374     101.898 142.471 280.079  1.00 51.99           C  
ANISOU 1378  CG  HIS G 374     7879   5428   6447   -563  -3171   -358       C  
ATOM   1379  ND1 HIS G 374     102.264 143.531 279.277  1.00 55.80           N  
ANISOU 1379  ND1 HIS G 374     8121   5836   7244   -583  -3144   -433       N  
ATOM   1380  CD2 HIS G 374     102.761 142.473 281.123  1.00 54.47           C  
ANISOU 1380  CD2 HIS G 374     8278   5725   6693   -542  -3515   -377       C  
ATOM   1381  CE1 HIS G 374     103.295 144.155 279.819  1.00 58.81           C  
ANISOU 1381  CE1 HIS G 374     8423   6135   7787   -595  -3449   -509       C  
ATOM   1382  NE2 HIS G 374     103.615 143.533 280.940  1.00 63.91           N  
ANISOU 1382  NE2 HIS G 374     9262   6825   8195   -568  -3700   -494       N  
ATOM   1383  N   TRP G 375     103.174 140.426 277.439  1.00 51.88           N  
ANISOU 1383  N   TRP G 375     7391   5259   7060   -450  -2910    -48       N  
ATOM   1384  CA  TRP G 375     104.459 139.794 277.248  1.00 51.83           C  
ANISOU 1384  CA  TRP G 375     7206   5149   7337   -366  -3046     50       C  
ATOM   1385  C   TRP G 375     105.550 140.837 277.380  1.00 53.15           C  
ANISOU 1385  C   TRP G 375     7144   5267   7784   -376  -3258     13       C  
ATOM   1386  O   TRP G 375     105.599 141.794 276.608  1.00 53.49           O  
ANISOU 1386  O   TRP G 375     7010   5309   8004   -414  -3123    -32       O  
ATOM   1387  CB  TRP G 375     104.485 139.145 275.868  1.00 50.88           C  
ANISOU 1387  CB  TRP G 375     6941   5005   7385   -310  -2771     82       C  
ATOM   1388  CG  TRP G 375     105.794 138.584 275.442  1.00 52.39           C  
ANISOU 1388  CG  TRP G 375     6897   5090   7920   -197  -2822    161       C  
ATOM   1389  CD1 TRP G 375     106.538 137.645 276.093  1.00 58.25           C  
ANISOU 1389  CD1 TRP G 375     7640   5722   8771   -108  -3027    260       C  
ATOM   1390  CD2 TRP G 375     106.499 138.891 274.233  1.00 57.31           C  
ANISOU 1390  CD2 TRP G 375     7236   5708   8833   -141  -2633    166       C  
ATOM   1391  NE1 TRP G 375     107.675 137.364 275.374  1.00 63.27           N  
ANISOU 1391  NE1 TRP G 375     7980   6274   9786      7  -2981    304       N  
ATOM   1392  CE2 TRP G 375     107.674 138.115 274.227  1.00 56.35           C  
ANISOU 1392  CE2 TRP G 375     6928   5469   9012    -15  -2718    245       C  
ATOM   1393  CE3 TRP G 375     106.254 139.757 273.158  1.00 55.87           C  
ANISOU 1393  CE3 TRP G 375     6937   5613   8678   -172  -2388    136       C  
ATOM   1394  CZ2 TRP G 375     108.607 138.178 273.190  1.00 54.93           C  
ANISOU 1394  CZ2 TRP G 375     6439   5268   9163     77  -2529    275       C  
ATOM   1395  CZ3 TRP G 375     107.182 139.818 272.127  1.00 57.17           C  
ANISOU 1395  CZ3 TRP G 375     6826   5765   9129    -88  -2206    192       C  
ATOM   1396  CH2 TRP G 375     108.344 139.031 272.151  1.00 52.82           C  
ANISOU 1396  CH2 TRP G 375     6083   5107   8877     34  -2258    250       C  
ATOM   1397  N   PHE G 376     106.412 140.664 278.376  1.00 54.50           N  
ANISOU 1397  N   PHE G 376     7313   5389   8006   -347  -3607     45       N  
ATOM   1398  CA  PHE G 376     107.492 141.618 278.615  1.00 53.74           C  
ANISOU 1398  CA  PHE G 376     6974   5227   8220   -378  -3873     -9       C  
ATOM   1399  C   PHE G 376     108.735 140.925 279.126  1.00 56.71           C  
ANISOU 1399  C   PHE G 376     7196   5529   8823   -290  -4199    100       C  
ATOM   1400  O   PHE G 376     108.664 139.805 279.633  1.00 62.14           O  
ANISOU 1400  O   PHE G 376     8056   6221   9332   -204  -4284    214       O  
ATOM   1401  CB  PHE G 376     107.054 142.696 279.605  1.00 51.20           C  
ANISOU 1401  CB  PHE G 376     6841   4943   7668   -474  -4075   -190       C  
ATOM   1402  CG  PHE G 376     106.983 142.228 281.032  1.00 52.62           C  
ANISOU 1402  CG  PHE G 376     7323   5193   7476   -447  -4392   -205       C  
ATOM   1403  CD1 PHE G 376     105.912 141.476 281.480  1.00 55.00           C  
ANISOU 1403  CD1 PHE G 376     7965   5599   7332   -424  -4236   -150       C  
ATOM   1404  CD2 PHE G 376     107.982 142.563 281.936  1.00 57.26           C  
ANISOU 1404  CD2 PHE G 376     7851   5750   8154   -450  -4853   -265       C  
ATOM   1405  CE1 PHE G 376     105.843 141.052 282.800  1.00 58.94           C  
ANISOU 1405  CE1 PHE G 376     8767   6182   7444   -391  -4495   -120       C  
ATOM   1406  CE2 PHE G 376     107.918 142.145 283.252  1.00 57.72           C  
ANISOU 1406  CE2 PHE G 376     8224   5907   7800   -410  -5163   -265       C  
ATOM   1407  CZ  PHE G 376     106.846 141.387 283.685  1.00 62.53           C  
ANISOU 1407  CZ  PHE G 376     9199   6632   7927   -374  -4963   -176       C  
ATOM   1408  N   ASN G 377     109.878 141.591 278.993  1.00 59.35           N  
ANISOU 1408  N   ASN G 377     7182   5779   9589   -312  -4387     86       N  
ATOM   1409  CA  ASN G 377     111.122 141.049 279.515  1.00 63.34           C  
ANISOU 1409  CA  ASN G 377     7477   6215  10374   -226  -4750    184       C  
ATOM   1410  C   ASN G 377     111.677 141.881 280.662  1.00 71.57           C  
ANISOU 1410  C   ASN G 377     8508   7252  11433   -309  -5257     56       C  
ATOM   1411  O   ASN G 377     111.733 143.110 280.591  1.00 70.64           O  
ANISOU 1411  O   ASN G 377     8279   7092  11471   -443  -5296   -102       O  
ATOM   1412  CB  ASN G 377     112.174 140.914 278.415  1.00 62.73           C  
ANISOU 1412  CB  ASN G 377     6927   6038  10868   -160  -4573    292       C  
ATOM   1413  CG  ASN G 377     112.730 142.249 277.980  1.00 62.71           C  
ANISOU 1413  CG  ASN G 377     6593   5974  11261   -291  -4564    221       C  
ATOM   1414  OD1 ASN G 377     112.020 143.072 277.409  1.00 62.85           O  
ANISOU 1414  OD1 ASN G 377     6681   6012  11187   -389  -4289    151       O  
ATOM   1415  ND2 ASN G 377     114.005 142.473 278.253  1.00 65.68           N  
ANISOU 1415  ND2 ASN G 377     6584   6255  12114   -295  -4875    255       N  
ATOM   1416  N   CYS G 378     112.071 141.193 281.725  1.00 76.17           N  
ANISOU 1416  N   CYS G 378     9224   7868  11849   -226  -5662    124       N  
ATOM   1417  CA  CYS G 378     112.764 141.808 282.834  1.00 80.80           C  
ANISOU 1417  CA  CYS G 378     9786   8465  12449   -278  -6227      2       C  
ATOM   1418  C   CYS G 378     114.169 141.245 282.771  1.00 82.66           C  
ANISOU 1418  C   CYS G 378     9595   8607  13206   -173  -6521    166       C  
ATOM   1419  O   CYS G 378     114.441 140.185 283.328  1.00 85.32           O  
ANISOU 1419  O   CYS G 378    10032   8969  13419    -22  -6742    345       O  
ATOM   1420  CB  CYS G 378     112.093 141.415 284.146  1.00 83.42           C  
ANISOU 1420  CB  CYS G 378    10634   8949  12112   -240  -6480    -18       C  
ATOM   1421  SG  CYS G 378     112.423 142.515 285.539  1.00 94.34           S  
ANISOU 1421  SG  CYS G 378    12179  10408  13259   -341  -7098   -311       S  
ATOM   1422  N   GLY G 379     115.052 141.941 282.063  1.00 82.75           N  
ANISOU 1422  N   GLY G 379     9111   8498  13834   -244  -6496    133       N  
ATOM   1423  CA  GLY G 379     116.369 141.399 281.744  1.00 84.88           C  
ANISOU 1423  CA  GLY G 379     8879   8668  14704   -131  -6644    305       C  
ATOM   1424  C   GLY G 379     116.268 140.347 280.652  1.00 81.31           C  
ANISOU 1424  C   GLY G 379     8335   8178  14381     33  -6129    502       C  
ATOM   1425  O   GLY G 379     115.701 140.595 279.588  1.00 80.35           O  
ANISOU 1425  O   GLY G 379     8214   8056  14260    -11  -5605    478       O  
ATOM   1426  N   GLY G 380     116.806 139.164 280.921  1.00 84.54           N  
ANISOU 1426  N   GLY G 380     8681   8550  14891    234  -6295    688       N  
ATOM   1427  CA  GLY G 380     116.780 138.066 279.957  1.00 82.54           C  
ANISOU 1427  CA  GLY G 380     8350   8223  14787    415  -5845    837       C  
ATOM   1428  C   GLY G 380     115.639 137.098 280.198  1.00 80.31           C  
ANISOU 1428  C   GLY G 380     8598   7976  13940    485  -5680    895       C  
ATOM   1429  O   GLY G 380     115.476 136.122 279.465  1.00 78.15           O  
ANISOU 1429  O   GLY G 380     8332   7619  13742    624  -5327    981       O  
ATOM   1430  N   GLU G 381     114.850 137.366 281.233  1.00 80.35           N  
ANISOU 1430  N   GLU G 381     9042   8096  13394    385  -5924    837       N  
ATOM   1431  CA  GLU G 381     113.688 136.546 281.542  1.00 77.45           C  
ANISOU 1431  CA  GLU G 381     9171   7766  12489    414  -5749    907       C  
ATOM   1432  C   GLU G 381     112.449 137.189 280.938  1.00 75.15           C  
ANISOU 1432  C   GLU G 381     9105   7564  11885    255  -5312    735       C  
ATOM   1433  O   GLU G 381     112.187 138.374 281.162  1.00 74.55           O  
ANISOU 1433  O   GLU G 381     9066   7578  11682    101  -5380    558       O  
ATOM   1434  CB  GLU G 381     113.514 136.398 283.056  1.00 82.43           C  
ANISOU 1434  CB  GLU G 381    10166   8496  12658    420  -6228    980       C  
ATOM   1435  CG  GLU G 381     114.816 136.255 283.836  1.00 88.48           C  
ANISOU 1435  CG  GLU G 381    10682   9232  13705    534  -6825   1096       C  
ATOM   1436  CD  GLU G 381     115.524 134.937 283.583  1.00101.06           C  
ANISOU 1436  CD  GLU G 381    12070  10650  15677    773  -6842   1365       C  
ATOM   1437  OE1 GLU G 381     114.855 133.967 283.170  1.00104.09           O  
ANISOU 1437  OE1 GLU G 381    12665  10941  15944    850  -6474   1482       O  
ATOM   1438  OE2 GLU G 381     116.753 134.868 283.807  1.00104.97           O  
ANISOU 1438  OE2 GLU G 381    12177  11083  16622    885  -7236   1452       O  
ATOM   1439  N   PHE G 382     111.696 136.407 280.167  1.00 68.21           N  
ANISOU 1439  N   PHE G 382     8361   6643  10913    297  -4883    775       N  
ATOM   1440  CA  PHE G 382     110.484 136.894 279.522  1.00 64.26           C  
ANISOU 1440  CA  PHE G 382     8049   6231  10137    165  -4481    633       C  
ATOM   1441  C   PHE G 382     109.252 136.364 280.235  1.00 66.53           C  
ANISOU 1441  C   PHE G 382     8799   6580   9900    121  -4432    673       C  
ATOM   1442  O   PHE G 382     109.134 135.161 280.481  1.00 71.86           O  
ANISOU 1442  O   PHE G 382     9622   7162  10521    217  -4429    839       O  
ATOM   1443  CB  PHE G 382     110.446 136.478 278.051  1.00 57.98           C  
ANISOU 1443  CB  PHE G 382     7064   5368   9596    224  -4031    612       C  
ATOM   1444  CG  PHE G 382     111.350 137.287 277.169  1.00 61.62           C  
ANISOU 1444  CG  PHE G 382     7102   5821  10490    223  -3926    561       C  
ATOM   1445  CD1 PHE G 382     110.822 138.179 276.251  1.00 58.53           C  
ANISOU 1445  CD1 PHE G 382     6670   5515  10054    118  -3604    453       C  
ATOM   1446  CD2 PHE G 382     112.730 137.165 277.264  1.00 64.52           C  
ANISOU 1446  CD2 PHE G 382     7092   6094  11329    330  -4145    650       C  
ATOM   1447  CE1 PHE G 382     111.650 138.930 275.435  1.00 60.38           C  
ANISOU 1447  CE1 PHE G 382     6521   5736  10686    110  -3469    457       C  
ATOM   1448  CE2 PHE G 382     113.565 137.913 276.452  1.00 63.84           C  
ANISOU 1448  CE2 PHE G 382     6583   5995  11677    315  -4004    632       C  
ATOM   1449  CZ  PHE G 382     113.024 138.796 275.537  1.00 59.36           C  
ANISOU 1449  CZ  PHE G 382     6005   5509  11039    200  -3650    546       C  
ATOM   1450  N   PHE G 383     108.335 137.267 280.564  1.00 63.51           N  
ANISOU 1450  N   PHE G 383     8628   6337   9167    -20  -4371    531       N  
ATOM   1451  CA  PHE G 383     107.111 136.889 281.251  1.00 63.26           C  
ANISOU 1451  CA  PHE G 383     9003   6388   8645    -73  -4273    566       C  
ATOM   1452  C   PHE G 383     105.936 136.925 280.284  1.00 59.14           C  
ANISOU 1452  C   PHE G 383     8530   5896   8046   -155  -3822    473       C  
ATOM   1453  O   PHE G 383     105.706 137.935 279.619  1.00 61.47           O  
ANISOU 1453  O   PHE G 383     8693   6250   8412   -227  -3672    315       O  
ATOM   1454  CB  PHE G 383     106.833 137.839 282.421  1.00 61.47           C  
ANISOU 1454  CB  PHE G 383     9001   6312   8042   -150  -4518    453       C  
ATOM   1455  CG  PHE G 383     107.864 137.788 283.519  1.00 67.97           C  
ANISOU 1455  CG  PHE G 383     9842   7146   8838    -77  -5028    527       C  
ATOM   1456  CD1 PHE G 383     109.095 138.414 283.371  1.00 54.66           C  
ANISOU 1456  CD1 PHE G 383     7808   5402   7559    -62  -5327    450       C  
ATOM   1457  CD2 PHE G 383     107.589 137.140 284.713  1.00 64.14           C  
ANISOU 1457  CD2 PHE G 383     9716   6740   7917    -27  -5218    686       C  
ATOM   1458  CE1 PHE G 383     110.035 138.372 284.380  1.00 65.32           C  
ANISOU 1458  CE1 PHE G 383     9149   6771   8898      2  -5852    504       C  
ATOM   1459  CE2 PHE G 383     108.527 137.097 285.724  1.00 70.65           C  
ANISOU 1459  CE2 PHE G 383    10574   7601   8669     54  -5734    762       C  
ATOM   1460  CZ  PHE G 383     109.752 137.715 285.557  1.00 72.80           C  
ANISOU 1460  CZ  PHE G 383    10480   7816   9366     68  -6075    656       C  
ATOM   1461  N   TYR G 384     105.199 135.823 280.202  1.00 58.45           N  
ANISOU 1461  N   TYR G 384     8620   5752   7835   -148  -3627    584       N  
ATOM   1462  CA  TYR G 384     103.931 135.798 279.475  1.00 54.79           C  
ANISOU 1462  CA  TYR G 384     8233   5336   7250   -245  -3258    493       C  
ATOM   1463  C   TYR G 384     102.811 135.748 280.505  1.00 56.31           C  
ANISOU 1463  C   TYR G 384     8749   5630   7015   -332  -3213    541       C  
ATOM   1464  O   TYR G 384     102.551 134.695 281.091  1.00 56.40           O  
ANISOU 1464  O   TYR G 384     8952   5568   6911   -319  -3215    729       O  
ATOM   1465  CB  TYR G 384     103.830 134.564 278.580  1.00 54.45           C  
ANISOU 1465  CB  TYR G 384     8137   5134   7419   -197  -3053    546       C  
ATOM   1466  CG  TYR G 384     104.741 134.541 277.372  1.00 54.59           C  
ANISOU 1466  CG  TYR G 384     7850   5074   7816    -99  -2977    470       C  
ATOM   1467  CD1 TYR G 384     106.058 134.098 277.471  1.00 61.26           C  
ANISOU 1467  CD1 TYR G 384     8518   5789   8970     48  -3169    568       C  
ATOM   1468  CD2 TYR G 384     104.272 134.924 276.122  1.00 57.30           C  
ANISOU 1468  CD2 TYR G 384     8082   5486   8201   -139  -2701    313       C  
ATOM   1469  CE1 TYR G 384     106.888 134.061 276.359  1.00 57.75           C  
ANISOU 1469  CE1 TYR G 384     7779   5285   8878    151  -3039    501       C  
ATOM   1470  CE2 TYR G 384     105.094 134.889 275.005  1.00 53.51           C  
ANISOU 1470  CE2 TYR G 384     7352   4966   8013    -36  -2583    254       C  
ATOM   1471  CZ  TYR G 384     106.394 134.454 275.128  1.00 56.20           C  
ANISOU 1471  CZ  TYR G 384     7510   5176   8667    108  -2727    343       C  
ATOM   1472  OH  TYR G 384     107.203 134.423 274.017  1.00 54.56           O  
ANISOU 1472  OH  TYR G 384     7038   4941   8751    221  -2553    286       O  
ATOM   1473  N   CYS G 385     102.149 136.882 280.728  1.00 52.79           N  
ANISOU 1473  N   CYS G 385     8360   5340   6356   -412  -3149    385       N  
ATOM   1474  CA  CYS G 385     101.153 136.983 281.794  1.00 55.20           C  
ANISOU 1474  CA  CYS G 385     8961   5772   6240   -473  -3085    409       C  
ATOM   1475  C   CYS G 385      99.719 137.058 281.277  1.00 51.68           C  
ANISOU 1475  C   CYS G 385     8532   5391   5712   -574  -2719    337       C  
ATOM   1476  O   CYS G 385      99.396 137.915 280.461  1.00 50.75           O  
ANISOU 1476  O   CYS G 385     8248   5321   5715   -603  -2596    168       O  
ATOM   1477  CB  CYS G 385     101.450 138.191 282.686  1.00 53.74           C  
ANISOU 1477  CB  CYS G 385     8864   5712   5841   -466  -3310    261       C  
ATOM   1478  SG  CYS G 385     102.983 138.040 283.608  1.00 68.32           S  
ANISOU 1478  SG  CYS G 385    10734   7521   7704   -363  -3818    353       S  
ATOM   1479  N   ASN G 386      98.867 136.160 281.766  1.00 53.73           N  
ANISOU 1479  N   ASN G 386     8977   5646   5790   -628  -2553    490       N  
ATOM   1480  CA  ASN G 386      97.454 136.161 281.407  1.00 55.50           C  
ANISOU 1480  CA  ASN G 386     9192   5933   5961   -736  -2222    439       C  
ATOM   1481  C   ASN G 386      96.810 137.401 281.989  1.00 56.34           C  
ANISOU 1481  C   ASN G 386     9370   6228   5808   -749  -2146    282       C  
ATOM   1482  O   ASN G 386      96.679 137.530 283.200  1.00 60.33           O  
ANISOU 1482  O   ASN G 386    10117   6834   5971   -731  -2177    332       O  
ATOM   1483  CB  ASN G 386      96.796 134.928 282.008  1.00 54.20           C  
ANISOU 1483  CB  ASN G 386     9208   5702   5684   -803  -2074    675       C  
ATOM   1484  CG  ASN G 386      95.371 134.780 281.529  1.00 52.77           C  
ANISOU 1484  CG  ASN G 386     8945   5554   5553   -936  -1745    631       C  
ATOM   1485  OD1 ASN G 386      94.680 135.756 281.283  1.00 57.58           O  
ANISOU 1485  OD1 ASN G 386     9458   6309   6111   -960  -1619    454       O  
ATOM   1486  ND2 ASN G 386      94.956 133.519 281.416  1.00 56.49           N  
ANISOU 1486  ND2 ASN G 386     9440   5862   6163  -1021  -1623    801       N  
ATOM   1487  N   SER G 387      96.396 138.311 281.117  1.00 53.38           N  
ANISOU 1487  N   SER G 387     8797   5898   5585   -765  -2040     92       N  
ATOM   1488  CA  SER G 387      95.914 139.621 281.548  1.00 55.49           C  
ANISOU 1488  CA  SER G 387     9096   6294   5694   -747  -1988    -91       C  
ATOM   1489  C   SER G 387      94.394 139.746 281.506  1.00 54.28           C  
ANISOU 1489  C   SER G 387     8918   6241   5463   -808  -1656   -125       C  
ATOM   1490  O   SER G 387      93.856 140.842 281.623  1.00 57.02           O  
ANISOU 1490  O   SER G 387     9233   6671   5762   -777  -1565   -293       O  
ATOM   1491  CB  SER G 387      96.554 140.725 280.703  1.00 53.19           C  
ANISOU 1491  CB  SER G 387     8592   5959   5661   -704  -2113   -253       C  
ATOM   1492  OG  SER G 387      96.127 140.639 279.352  1.00 54.09           O  
ANISOU 1492  OG  SER G 387     8479   6049   6024   -731  -1963   -257       O  
ATOM   1493  N   THR G 388      93.701 138.624 281.348  1.00 50.96           N  
ANISOU 1493  N   THR G 388     8492   5794   5077   -895  -1479     30       N  
ATOM   1494  CA  THR G 388      92.245 138.643 281.303  1.00 52.27           C  
ANISOU 1494  CA  THR G 388     8578   6049   5232   -971  -1167     18       C  
ATOM   1495  C   THR G 388      91.634 139.390 282.492  1.00 57.50           C  
ANISOU 1495  C   THR G 388     9408   6867   5572   -927  -1006    -47       C  
ATOM   1496  O   THR G 388      90.654 140.122 282.333  1.00 57.81           O  
ANISOU 1496  O   THR G 388     9314   6996   5656   -919   -800   -173       O  
ATOM   1497  CB  THR G 388      91.674 137.226 281.249  1.00 50.66           C  
ANISOU 1497  CB  THR G 388     8376   5762   5110  -1096  -1018    219       C  
ATOM   1498  OG1 THR G 388      92.152 136.571 280.068  1.00 54.71           O  
ANISOU 1498  OG1 THR G 388     8736   6126   5924  -1123  -1148    213       O  
ATOM   1499  CG2 THR G 388      90.155 137.262 281.229  1.00 49.05           C  
ANISOU 1499  CG2 THR G 388     8035   5651   4948  -1192   -698    210       C  
ATOM   1500  N   GLN G 389      92.222 139.205 283.673  1.00 59.03           N  
ANISOU 1500  N   GLN G 389     9895   7099   5436   -882  -1107     33       N  
ATOM   1501  CA  GLN G 389      91.705 139.797 284.907  1.00 60.81           C  
ANISOU 1501  CA  GLN G 389    10347   7493   5264   -825   -944    -38       C  
ATOM   1502  C   GLN G 389      91.810 141.317 284.935  1.00 60.90           C  
ANISOU 1502  C   GLN G 389    10328   7552   5261   -721  -1018   -357       C  
ATOM   1503  O   GLN G 389      91.007 141.983 285.586  1.00 66.26           O  
ANISOU 1503  O   GLN G 389    11087   8356   5734   -668   -783   -494       O  
ATOM   1504  CB  GLN G 389      92.425 139.217 286.122  1.00 63.44           C  
ANISOU 1504  CB  GLN G 389    11034   7872   5197   -787  -1098    129       C  
ATOM   1505  CG  GLN G 389      92.077 137.777 286.438  1.00 55.48           C  
ANISOU 1505  CG  GLN G 389    10124   6822   4132   -879   -935    484       C  
ATOM   1506  CD  GLN G 389      92.745 137.300 287.712  1.00 69.57           C  
ANISOU 1506  CD  GLN G 389    12290   8679   5466   -813  -1092    685       C  
ATOM   1507  OE1 GLN G 389      92.109 137.212 288.763  1.00 70.10           O  
ANISOU 1507  OE1 GLN G 389    12605   8914   5114   -801   -843    794       O  
ATOM   1508  NE2 GLN G 389      94.039 137.011 287.630  1.00 66.41           N  
ANISOU 1508  NE2 GLN G 389    11931   8164   5137   -756  -1504    741       N  
ATOM   1509  N   LEU G 390      92.799 141.863 284.232  1.00 59.45           N  
ANISOU 1509  N   LEU G 390    10017   7247   5322   -688  -1322   -471       N  
ATOM   1510  CA  LEU G 390      92.986 143.312 284.172  1.00 59.49           C  
ANISOU 1510  CA  LEU G 390     9971   7231   5403   -607  -1416   -756       C  
ATOM   1511  C   LEU G 390      92.020 143.992 283.198  1.00 58.44           C  
ANISOU 1511  C   LEU G 390     9551   7076   5577   -600  -1194   -846       C  
ATOM   1512  O   LEU G 390      91.738 145.182 283.327  1.00 58.71           O  
ANISOU 1512  O   LEU G 390     9560   7098   5651   -518  -1150  -1067       O  
ATOM   1513  CB  LEU G 390      94.429 143.662 283.793  1.00 56.08           C  
ANISOU 1513  CB  LEU G 390     9481   6660   5169   -591  -1809   -808       C  
ATOM   1514  CG  LEU G 390      95.577 143.199 284.697  1.00 61.03           C  
ANISOU 1514  CG  LEU G 390    10337   7290   5563   -574  -2134   -749       C  
ATOM   1515  CD1 LEU G 390      96.882 143.833 284.241  1.00 62.54           C  
ANISOU 1515  CD1 LEU G 390    10374   7334   6053   -563  -2491   -851       C  
ATOM   1516  CD2 LEU G 390      95.316 143.515 286.162  1.00 61.22           C  
ANISOU 1516  CD2 LEU G 390    10710   7466   5086   -516  -2126   -876       C  
ATOM   1517  N   PHE G 391      91.514 143.233 282.230  1.00 57.90           N  
ANISOU 1517  N   PHE G 391     9271   6995   5734   -677  -1077   -682       N  
ATOM   1518  CA  PHE G 391      90.687 143.793 281.162  1.00 56.50           C  
ANISOU 1518  CA  PHE G 391     8801   6809   5856   -667   -943   -735       C  
ATOM   1519  C   PHE G 391      89.380 143.029 280.992  1.00 56.26           C  
ANISOU 1519  C   PHE G 391     8642   6872   5864   -746   -657   -621       C  
ATOM   1520  O   PHE G 391      89.200 142.275 280.032  1.00 55.01           O  
ANISOU 1520  O   PHE G 391     8311   6683   5907   -831   -678   -510       O  
ATOM   1521  CB  PHE G 391      91.475 143.837 279.849  1.00 50.59           C  
ANISOU 1521  CB  PHE G 391     7866   5953   5404   -678  -1156   -690       C  
ATOM   1522  CG  PHE G 391      92.740 144.636 279.943  1.00 53.83           C  
ANISOU 1522  CG  PHE G 391     8332   6254   5868   -621  -1415   -783       C  
ATOM   1523  CD1 PHE G 391      93.956 144.014 280.180  1.00 53.03           C  
ANISOU 1523  CD1 PHE G 391     8337   6093   5719   -647  -1644   -706       C  
ATOM   1524  CD2 PHE G 391      92.712 146.016 279.815  1.00 50.18           C  
ANISOU 1524  CD2 PHE G 391     7794   5723   5550   -543  -1436   -943       C  
ATOM   1525  CE1 PHE G 391      95.124 144.754 280.276  1.00 58.08           C  
ANISOU 1525  CE1 PHE G 391     8976   6627   6465   -612  -1898   -793       C  
ATOM   1526  CE2 PHE G 391      93.877 146.766 279.917  1.00 49.22           C  
ANISOU 1526  CE2 PHE G 391     7696   5466   5538   -520  -1681  -1031       C  
ATOM   1527  CZ  PHE G 391      95.085 146.135 280.146  1.00 51.91           C  
ANISOU 1527  CZ  PHE G 391     8114   5768   5840   -563  -1915   -960       C  
ATOM   1528  N   ASN G 392      88.469 143.254 281.931  1.00 55.91           N  
ANISOU 1528  N   ASN G 392     8672   6936   5635   -716   -386   -670       N  
ATOM   1529  CA  ASN G 392      87.225 142.513 282.018  1.00 60.24           C  
ANISOU 1529  CA  ASN G 392     9094   7574   6221   -805    -77   -545       C  
ATOM   1530  C   ASN G 392      86.192 143.323 282.808  1.00 63.62           C  
ANISOU 1530  C   ASN G 392     9507   8123   6541   -707    248   -677       C  
ATOM   1531  O   ASN G 392      85.612 142.841 283.783  1.00 65.84           O  
ANISOU 1531  O   ASN G 392     9917   8515   6586   -737    535   -593       O  
ATOM   1532  CB  ASN G 392      87.495 141.159 282.681  1.00 61.97           C  
ANISOU 1532  CB  ASN G 392     9522   7789   6233   -922    -42   -320       C  
ATOM   1533  CG  ASN G 392      86.246 140.310 282.840  1.00 70.58           C  
ANISOU 1533  CG  ASN G 392    10476   8938   7403  -1050    296   -156       C  
ATOM   1534  OD1 ASN G 392      85.257 140.478 282.125  1.00 68.91           O  
ANISOU 1534  OD1 ASN G 392     9943   8752   7489  -1087    426   -197       O  
ATOM   1535  ND2 ASN G 392      86.301 139.372 283.782  1.00 80.98           N  
ANISOU 1535  ND2 ASN G 392    12025  10270   8473  -1123    427     55       N  
ATOM   1536  N   SER G 393      85.975 144.564 282.381  1.00 60.33           N  
ANISOU 1536  N   SER G 393     8937   7675   6310   -577    224   -873       N  
ATOM   1537  CA  SER G 393      85.044 145.459 283.059  1.00 61.32           C  
ANISOU 1537  CA  SER G 393     9030   7882   6389   -442    529  -1043       C  
ATOM   1538  C   SER G 393      84.394 146.438 282.087  1.00 59.44           C  
ANISOU 1538  C   SER G 393     8444   7584   6558   -339    529  -1141       C  
ATOM   1539  O   SER G 393      84.941 146.725 281.023  1.00 57.99           O  
ANISOU 1539  O   SER G 393     8138   7289   6605   -341    245  -1118       O  
ATOM   1540  CB  SER G 393      85.770 146.240 284.153  1.00 61.27           C  
ANISOU 1540  CB  SER G 393     9378   7865   6037   -317    470  -1265       C  
ATOM   1541  OG  SER G 393      86.859 146.962 283.605  1.00 57.52           O  
ANISOU 1541  OG  SER G 393     8929   7222   5704   -278     98  -1378       O  
ATOM   1542  N   THR G 394      83.223 146.946 282.453  1.00 62.52           N  
ANISOU 1542  N   THR G 394     8669   8051   7035   -235    861  -1230       N  
ATOM   1543  CA  THR G 394      82.576 147.986 281.661  1.00 63.47           C  
ANISOU 1543  CA  THR G 394     8466   8102   7548    -93    862  -1321       C  
ATOM   1544  C   THR G 394      82.293 149.194 282.549  1.00 66.71           C  
ANISOU 1544  C   THR G 394     8981   8473   7893    125   1074  -1598       C  
ATOM   1545  O   THR G 394      81.989 149.051 283.732  1.00 70.85           O  
ANISOU 1545  O   THR G 394     9705   9113   8100    160   1374  -1693       O  
ATOM   1546  CB  THR G 394      81.281 147.492 280.957  1.00 61.34           C  
ANISOU 1546  CB  THR G 394     7766   7934   7607   -152   1022  -1167       C  
ATOM   1547  OG1 THR G 394      80.132 147.876 281.714  1.00 65.10           O  
ANISOU 1547  OG1 THR G 394     8099   8504   8133    -35   1438  -1259       O  
ATOM   1548  CG2 THR G 394      81.294 145.979 280.778  1.00 61.65           C  
ANISOU 1548  CG2 THR G 394     7801   8048   7576   -397    995   -945       C  
ATOM   1549  N   TRP G 395      82.406 150.385 281.971  1.00 67.30           N  
ANISOU 1549  N   TRP G 395     8935   8374   8261    278    927  -1725       N  
ATOM   1550  CA  TRP G 395      82.340 151.613 282.744  1.00 69.54           C  
ANISOU 1550  CA  TRP G 395     9353   8543   8526    490   1063  -2035       C  
ATOM   1551  C   TRP G 395      81.301 152.582 282.198  1.00 75.57           C  
ANISOU 1551  C   TRP G 395     9747   9216   9752    690   1208  -2088       C  
ATOM   1552  O   TRP G 395      81.247 152.845 280.998  1.00 74.08           O  
ANISOU 1552  O   TRP G 395     9287   8934   9926    698    988  -1925       O  
ATOM   1553  CB  TRP G 395      83.719 152.272 282.787  1.00 67.19           C  
ANISOU 1553  CB  TRP G 395     9334   8036   8159    493    709  -2182       C  
ATOM   1554  CG  TRP G 395      84.760 151.391 283.412  1.00 66.49           C  
ANISOU 1554  CG  TRP G 395     9594   8034   7634    330    541  -2143       C  
ATOM   1555  CD1 TRP G 395      85.453 150.378 282.807  1.00 63.34           C  
ANISOU 1555  CD1 TRP G 395     9195   7678   7193    143    303  -1886       C  
ATOM   1556  CD2 TRP G 395      85.217 151.434 284.769  1.00 64.24           C  
ANISOU 1556  CD2 TRP G 395     9712   7808   6888    359    588  -2370       C  
ATOM   1557  NE1 TRP G 395      86.314 149.792 283.705  1.00 63.04           N  
ANISOU 1557  NE1 TRP G 395     9508   7703   6740     61    193  -1912       N  
ATOM   1558  CE2 TRP G 395      86.189 150.421 284.916  1.00 62.19           C  
ANISOU 1558  CE2 TRP G 395     9661   7622   6346    186    347  -2199       C  
ATOM   1559  CE3 TRP G 395      84.899 152.230 285.875  1.00 67.48           C  
ANISOU 1559  CE3 TRP G 395    10338   8220   7080    530    805  -2715       C  
ATOM   1560  CZ2 TRP G 395      86.848 150.188 286.125  1.00 69.52           C  
ANISOU 1560  CZ2 TRP G 395    10999   8640   6777    177    280  -2327       C  
ATOM   1561  CZ3 TRP G 395      85.554 151.996 287.073  1.00 69.45           C  
ANISOU 1561  CZ3 TRP G 395    11023   8575   6790    514    748  -2875       C  
ATOM   1562  CH2 TRP G 395      86.517 150.984 287.188  1.00 69.46           C  
ANISOU 1562  CH2 TRP G 395    11217   8662   6512    337    471  -2665       C  
ATOM   1563  N   PHE G 396      80.471 153.096 283.099  1.00 83.42           N  
ANISOU 1563  N   PHE G 396    10736  10247  10712    868   1591  -2309       N  
ATOM   1564  CA  PHE G 396      79.481 154.121 282.780  1.00 91.30           C  
ANISOU 1564  CA  PHE G 396    11396  11130  12164   1110   1767  -2405       C  
ATOM   1565  C   PHE G 396      78.353 153.635 281.872  1.00 92.61           C  
ANISOU 1565  C   PHE G 396    11058  11429  12702   1083   1842  -2128       C  
ATOM   1566  O   PHE G 396      78.060 154.274 280.862  1.00 91.09           O  
ANISOU 1566  O   PHE G 396    10561  11105  12944   1193   1659  -2031       O  
ATOM   1567  CB  PHE G 396      80.144 155.358 282.153  1.00 92.33           C  
ANISOU 1567  CB  PHE G 396    11541  10929  12612   1238   1452  -2503       C  
ATOM   1568  CG  PHE G 396      81.472 155.723 282.763  1.00 94.16           C  
ANISOU 1568  CG  PHE G 396    12221  11001  12555   1189   1230  -2726       C  
ATOM   1569  CD1 PHE G 396      81.599 155.921 284.131  1.00106.61           C  
ANISOU 1569  CD1 PHE G 396    14150  12612  13746   1261   1439  -3071       C  
ATOM   1570  CD2 PHE G 396      82.590 155.890 281.963  1.00 84.69           C  
ANISOU 1570  CD2 PHE G 396    11080   9625  11475   1075    810  -2597       C  
ATOM   1571  CE1 PHE G 396      82.822 156.260 284.688  1.00106.76           C  
ANISOU 1571  CE1 PHE G 396    14562  12489  13512   1208   1173  -3297       C  
ATOM   1572  CE2 PHE G 396      83.812 156.231 282.512  1.00 88.45           C  
ANISOU 1572  CE2 PHE G 396    11910   9945  11753   1016    582  -2801       C  
ATOM   1573  CZ  PHE G 396      83.930 156.416 283.875  1.00 95.11           C  
ANISOU 1573  CZ  PHE G 396    13093  10819  12225   1077    734  -3160       C  
ATOM   1574  N   ASN G 397      77.711 152.523 282.225  1.00 96.90           N  
ANISOU 1574  N   ASN G 397    11502  12224  13092    937   2095  -1992       N  
ATOM   1575  CA  ASN G 397      76.559 152.065 281.440  1.00103.94           C  
ANISOU 1575  CA  ASN G 397    11875  13237  14379    898   2163  -1768       C  
ATOM   1576  C   ASN G 397      75.199 152.458 282.030  1.00111.43           C  
ANISOU 1576  C   ASN G 397    12497  14269  15573   1094   2654  -1872       C  
ATOM   1577  O   ASN G 397      74.446 153.215 281.415  1.00114.30           O  
ANISOU 1577  O   ASN G 397    12463  14550  16416   1289   2640  -1867       O  
ATOM   1578  CB  ASN G 397      76.629 150.561 281.117  1.00101.83           C  
ANISOU 1578  CB  ASN G 397    11578  13144  13969    583   2065  -1507       C  
ATOM   1579  CG  ASN G 397      76.683 149.688 282.355  1.00106.71           C  
ANISOU 1579  CG  ASN G 397    12480  13913  14152    452   2405  -1513       C  
ATOM   1580  OD1 ASN G 397      76.951 150.169 283.457  1.00114.03           O  
ANISOU 1580  OD1 ASN G 397    13735  14838  14754    580   2639  -1726       O  
ATOM   1581  ND2 ASN G 397      76.440 148.388 282.177  1.00110.01           N  
ANISOU 1581  ND2 ASN G 397    12792  14455  14552    195   2423  -1277       N  
ATOM   1582  N   SER G 398      74.892 151.947 283.219  1.00117.08           N  
ANISOU 1582  N   SER G 398    13374  15150  15959   1057   3097  -1946       N  
ATOM   1583  CA  SER G 398      73.614 152.229 283.865  1.00124.71           C  
ANISOU 1583  CA  SER G 398    14032  16225  17127   1238   3644  -2039       C  
ATOM   1584  C   SER G 398      73.683 152.043 285.376  1.00130.73           C  
ANISOU 1584  C   SER G 398    15194  17130  17347   1272   4124  -2215       C  
ATOM   1585  O   SER G 398      72.750 152.398 286.096  1.00135.93           O  
ANISOU 1585  O   SER G 398    15688  17881  18076   1463   4650  -2352       O  
ATOM   1586  CB  SER G 398      72.513 151.345 283.280  1.00124.87           C  
ANISOU 1586  CB  SER G 398    13496  16411  17539   1078   3746  -1750       C  
ATOM   1587  OG  SER G 398      72.134 151.790 281.990  1.00123.94           O  
ANISOU 1587  OG  SER G 398    12942  16191  17960   1149   3382  -1646       O  
ATOM   1588  N   THR G 399      74.793 151.484 285.849  1.00131.49           N  
ANISOU 1588  N   THR G 399    15813  17257  16892   1100   3944  -2205       N  
ATOM   1589  CA  THR G 399      74.993 151.264 287.278  1.00137.69           C  
ANISOU 1589  CA  THR G 399    17053  18202  17060   1128   4326  -2347       C  
ATOM   1590  C   THR G 399      76.400 151.672 287.727  1.00138.07           C  
ANISOU 1590  C   THR G 399    17700  18134  16627   1147   3974  -2576       C  
ATOM   1591  O   THR G 399      76.792 151.432 288.871  1.00141.31           O  
ANISOU 1591  O   THR G 399    18568  18686  16436   1150   4159  -2686       O  
ATOM   1592  CB  THR G 399      74.699 149.795 287.673  1.00138.41           C  
ANISOU 1592  CB  THR G 399    17148  18532  16909    855   4575  -2005       C  
ATOM   1593  OG1 THR G 399      74.872 149.628 289.087  1.00140.66           O  
ANISOU 1593  OG1 THR G 399    17904  18998  16543    910   4963  -2111       O  
ATOM   1594  CG2 THR G 399      75.619 148.835 286.927  1.00131.17           C  
ANISOU 1594  CG2 THR G 399    16344  17551  15942    559   4055  -1736       C  
ATOM   1595  N   TRP G 400      77.147 152.299 286.821  1.00136.34           N  
ANISOU 1595  N   TRP G 400    17461  17663  16677   1160   3463  -2634       N  
ATOM   1596  CA  TRP G 400      78.484 152.805 287.128  1.00136.31           C  
ANISOU 1596  CA  TRP G 400    17937  17504  16351   1172   3089  -2861       C  
ATOM   1597  C   TRP G 400      78.528 154.328 287.000  1.00137.54           C  
ANISOU 1597  C   TRP G 400    18064  17376  16820   1439   3012  -3216       C  
ATOM   1598  O   TRP G 400      78.328 154.873 285.913  1.00136.06           O  
ANISOU 1598  O   TRP G 400    17520  16992  17185   1496   2806  -3126       O  
ATOM   1599  CB  TRP G 400      79.529 152.183 286.195  1.00131.47           C  
ANISOU 1599  CB  TRP G 400    17359  16806  15789    928   2545  -2602       C  
ATOM   1600  CG  TRP G 400      79.700 150.695 286.339  1.00133.12           C  
ANISOU 1600  CG  TRP G 400    17662  17222  15697    668   2553  -2281       C  
ATOM   1601  CD1 TRP G 400      78.757 149.734 286.109  1.00136.02           C  
ANISOU 1601  CD1 TRP G 400    17716  17751  16213    537   2814  -1997       C  
ATOM   1602  CD2 TRP G 400      80.896 149.999 286.719  1.00134.07           C  
ANISOU 1602  CD2 TRP G 400    18194  17370  15375    505   2267  -2204       C  
ATOM   1603  NE1 TRP G 400      79.287 148.485 286.335  1.00135.46           N  
ANISOU 1603  NE1 TRP G 400    17860  17784  15823    303   2727  -1748       N  
ATOM   1604  CE2 TRP G 400      80.598 148.620 286.709  1.00134.85           C  
ANISOU 1604  CE2 TRP G 400    18228  17635  15375    294   2392  -1860       C  
ATOM   1605  CE3 TRP G 400      82.187 150.408 287.071  1.00131.35           C  
ANISOU 1605  CE3 TRP G 400    18243  16913  14752    516   1904  -2389       C  
ATOM   1606  CZ2 TRP G 400      81.545 147.648 287.038  1.00130.85           C  
ANISOU 1606  CZ2 TRP G 400    18050  17173  14493    121   2175  -1684       C  
ATOM   1607  CZ3 TRP G 400      83.127 149.440 287.396  1.00129.09           C  
ANISOU 1607  CZ3 TRP G 400    18257  16703  14088    343   1673  -2216       C  
ATOM   1608  CH2 TRP G 400      82.800 148.077 287.378  1.00128.44           C  
ANISOU 1608  CH2 TRP G 400    18117  16777  13908    161   1815  -1860       C  
ATOM   1609  N   SER G 401      78.790 155.010 288.112  1.00140.38           N  
ANISOU 1609  N   SER G 401    18813  17705  16821   1607   3167  -3619       N  
ATOM   1610  CA  SER G 401      78.914 156.465 288.107  1.00141.06           C  
ANISOU 1610  CA  SER G 401    18927  17468  17201   1855   3087  -4009       C  
ATOM   1611  C   SER G 401      80.353 156.892 287.831  1.00138.02           C  
ANISOU 1611  C   SER G 401    18829  16824  16789   1747   2511  -4113       C  
ATOM   1612  O   SER G 401      81.182 156.082 287.414  1.00133.26           O  
ANISOU 1612  O   SER G 401    18306  16287  16040   1497   2164  -3837       O  
ATOM   1613  CB  SER G 401      78.435 157.058 289.435  1.00147.16           C  
ANISOU 1613  CB  SER G 401    19973  18311  17631   2108   3552  -4462       C  
ATOM   1614  OG  SER G 401      77.026 156.972 289.555  1.00147.12           O  
ANISOU 1614  OG  SER G 401    19597  18468  17834   2267   4120  -4399       O  
ATOM   1615  N   GLY G 410      86.700 142.299 293.448  1.00122.42           N  
ANISOU 1615  N   GLY G 410    20000  16886   9626   -216   1421   -503       N  
ATOM   1616  CA  GLY G 410      86.848 140.918 293.890  1.00123.40           C  
ANISOU 1616  CA  GLY G 410    20311  17063   9513   -329   1472     -3       C  
ATOM   1617  C   GLY G 410      87.445 140.799 295.280  1.00128.53           C  
ANISOU 1617  C   GLY G 410    21541  17950   9344   -210   1367     53       C  
ATOM   1618  O   GLY G 410      86.719 140.764 296.277  1.00133.13           O  
ANISOU 1618  O   GLY G 410    22382  18794   9408   -135   1830    123       O  
ATOM   1619  N   SER G 411      88.772 140.740 295.345  1.00126.48           N  
ANISOU 1619  N   SER G 411    21480  17616   8961   -186    757     26       N  
ATOM   1620  CA  SER G 411      89.472 140.554 296.614  1.00129.90           C  
ANISOU 1620  CA  SER G 411    22464  18275   8619    -74    534    104       C  
ATOM   1621  C   SER G 411      90.482 141.662 296.896  1.00127.75           C  
ANISOU 1621  C   SER G 411    22385  18019   8134     58     -8   -391       C  
ATOM   1622  O   SER G 411      90.257 142.826 296.564  1.00127.28           O  
ANISOU 1622  O   SER G 411    22167  17897   8295    117     19   -864       O  
ATOM   1623  CB  SER G 411      90.175 139.194 296.642  1.00130.23           C  
ANISOU 1623  CB  SER G 411    22601  18223   8658   -166    267    641       C  
ATOM   1624  OG  SER G 411      91.243 139.155 295.711  1.00125.77           O  
ANISOU 1624  OG  SER G 411    21786  17384   8619   -220   -296    578       O  
ATOM   1625  N   ASP G 412      91.597 141.283 297.512  1.00126.37           N  
ANISOU 1625  N   ASP G 412    22540  17909   7567    100   -518   -269       N  
ATOM   1626  CA  ASP G 412      92.625 142.230 297.924  1.00123.29           C  
ANISOU 1626  CA  ASP G 412    22361  17550   6936    207  -1091   -717       C  
ATOM   1627  C   ASP G 412      93.582 142.539 296.773  1.00113.55           C  
ANISOU 1627  C   ASP G 412    20712  15979   6451    118  -1599   -861       C  
ATOM   1628  O   ASP G 412      93.737 143.692 296.370  1.00109.95           O  
ANISOU 1628  O   ASP G 412    20089  15397   6289    138  -1741  -1329       O  
ATOM   1629  CB  ASP G 412      93.397 141.661 299.122  1.00129.41           C  
ANISOU 1629  CB  ASP G 412    23657  18567   6945    298  -1450   -500       C  
ATOM   1630  CG  ASP G 412      94.207 142.714 299.860  1.00133.50           C  
ANISOU 1630  CG  ASP G 412    24491  19209   7023    426  -1966  -1029       C  
ATOM   1631  OD1 ASP G 412      94.381 142.572 301.091  1.00130.95           O  
ANISOU 1631  OD1 ASP G 412    24699  19205   5849    551  -2074   -996       O  
ATOM   1632  OD2 ASP G 412      94.669 143.679 299.217  1.00129.89           O  
ANISOU 1632  OD2 ASP G 412    23760  18528   7063    397  -2270  -1472       O  
ATOM   1633  N   THR G 413      94.218 141.499 296.247  1.00106.37           N  
ANISOU 1633  N   THR G 413    19637  14914   5864     26  -1844   -445       N  
ATOM   1634  CA  THR G 413      95.224 141.659 295.207  1.00 99.87           C  
ANISOU 1634  CA  THR G 413    18440  13801   5704    -44  -2309   -527       C  
ATOM   1635  C   THR G 413      94.826 140.921 293.933  1.00 93.25           C  
ANISOU 1635  C   THR G 413    17164  12727   5539   -177  -2053   -237       C  
ATOM   1636  O   THR G 413      94.205 139.859 293.986  1.00 94.06           O  
ANISOU 1636  O   THR G 413    17297  12854   5589   -232  -1721    167       O  
ATOM   1637  CB  THR G 413      96.595 141.134 295.679  1.00101.12           C  
ANISOU 1637  CB  THR G 413    18771  13964   5687     -3  -2942   -354       C  
ATOM   1638  OG1 THR G 413      96.947 141.759 296.918  1.00110.24           O  
ANISOU 1638  OG1 THR G 413    20368  15369   6148    119  -3224   -628       O  
ATOM   1639  CG2 THR G 413      97.674 141.422 294.645  1.00 96.23           C  
ANISOU 1639  CG2 THR G 413    17738  13058   5766    -64  -3394   -479       C  
ATOM   1640  N   ILE G 414      95.176 141.494 292.788  1.00 85.60           N  
ANISOU 1640  N   ILE G 414    15797  11526   5201   -233  -2205   -447       N  
ATOM   1641  CA  ILE G 414      94.984 140.820 291.514  1.00 80.67           C  
ANISOU 1641  CA  ILE G 414    14775  10685   5191   -346  -2058   -218       C  
ATOM   1642  C   ILE G 414      96.228 140.005 291.193  1.00 79.86           C  
ANISOU 1642  C   ILE G 414    14591  10427   5324   -360  -2499     24       C  
ATOM   1643  O   ILE G 414      97.315 140.558 291.014  1.00 79.74           O  
ANISOU 1643  O   ILE G 414    14481  10325   5491   -329  -2942   -164       O  
ATOM   1644  CB  ILE G 414      94.720 141.811 290.367  1.00 72.73           C  
ANISOU 1644  CB  ILE G 414    13386   9524   4723   -382  -1975   -524       C  
ATOM   1645  CG1 ILE G 414      93.485 142.662 290.663  1.00 75.67           C  
ANISOU 1645  CG1 ILE G 414    13801  10024   4927   -339  -1545   -773       C  
ATOM   1646  CG2 ILE G 414      94.529 141.063 289.061  1.00 74.74           C  
ANISOU 1646  CG2 ILE G 414    13273   9593   5529   -489  -1846   -298       C  
ATOM   1647  CD1 ILE G 414      93.205 143.722 289.611  1.00 68.88           C  
ANISOU 1647  CD1 ILE G 414    12587   9006   4577   -347  -1485  -1055       C  
ATOM   1648  N   THR G 415      96.065 138.688 291.134  1.00 79.30           N  
ANISOU 1648  N   THR G 415    14541  10300   5290   -405  -2368    443       N  
ATOM   1649  CA  THR G 415      97.170 137.791 290.828  1.00 76.10           C  
ANISOU 1649  CA  THR G 415    14050   9721   5145   -394  -2736    701       C  
ATOM   1650  C   THR G 415      97.058 137.270 289.397  1.00 72.88           C  
ANISOU 1650  C   THR G 415    13240   9061   5388   -487  -2591    774       C  
ATOM   1651  O   THR G 415      96.167 136.479 289.085  1.00 71.12           O  
ANISOU 1651  O   THR G 415    12967   8779   5277   -575  -2226    982       O  
ATOM   1652  CB  THR G 415      97.216 136.600 291.806  1.00 79.83           C  
ANISOU 1652  CB  THR G 415    14858  10260   5215   -354  -2748   1146       C  
ATOM   1653  OG1 THR G 415      97.359 137.082 293.151  1.00 85.54           O  
ANISOU 1653  OG1 THR G 415    15996  11257   5247   -249  -2908   1074       O  
ATOM   1654  CG2 THR G 415      98.380 135.683 291.473  1.00 74.62           C  
ANISOU 1654  CG2 THR G 415    14082   9385   4884   -312  -3140   1408       C  
ATOM   1655  N   LEU G 416      97.964 137.728 288.535  1.00 68.31           N  
ANISOU 1655  N   LEU G 416    12377   8340   5237   -473  -2876    593       N  
ATOM   1656  CA  LEU G 416      98.035 137.274 287.150  1.00 65.83           C  
ANISOU 1656  CA  LEU G 416    11708   7812   5494   -534  -2782    632       C  
ATOM   1657  C   LEU G 416      98.941 136.057 287.046  1.00 67.94           C  
ANISOU 1657  C   LEU G 416    11951   7904   5959   -488  -3009    929       C  
ATOM   1658  O   LEU G 416     100.092 136.102 287.485  1.00 69.76           O  
ANISOU 1658  O   LEU G 416    12218   8123   6163   -393  -3418    958       O  
ATOM   1659  CB  LEU G 416      98.600 138.382 286.260  1.00 57.82           C  
ANISOU 1659  CB  LEU G 416    10401   6738   4832   -528  -2934    323       C  
ATOM   1660  CG  LEU G 416      97.670 139.420 285.635  1.00 60.20           C  
ANISOU 1660  CG  LEU G 416    10550   7086   5237   -580  -2650     62       C  
ATOM   1661  CD1 LEU G 416      96.550 139.828 286.566  1.00 68.26           C  
ANISOU 1661  CD1 LEU G 416    11817   8295   5824   -583  -2384    -15       C  
ATOM   1662  CD2 LEU G 416      98.482 140.629 285.201  1.00 62.47           C  
ANISOU 1662  CD2 LEU G 416    10650   7317   5770   -553  -2897   -203       C  
ATOM   1663  N   PRO G 417      98.430 134.957 286.470  1.00 67.52           N  
ANISOU 1663  N   PRO G 417    11821   7692   6140   -553  -2761   1141       N  
ATOM   1664  CA  PRO G 417      99.314 133.824 286.227  1.00 69.54           C  
ANISOU 1664  CA  PRO G 417    12018   7725   6678   -490  -2961   1385       C  
ATOM   1665  C   PRO G 417     100.266 134.174 285.089  1.00 64.02           C  
ANISOU 1665  C   PRO G 417    10975   6900   6450   -443  -3141   1187       C  
ATOM   1666  O   PRO G 417      99.876 134.867 284.159  1.00 60.78           O  
ANISOU 1666  O   PRO G 417    10355   6513   6226   -504  -2969    943       O  
ATOM   1667  CB  PRO G 417      98.354 132.706 285.820  1.00 70.52           C  
ANISOU 1667  CB  PRO G 417    12137   7691   6968   -599  -2604   1582       C  
ATOM   1668  CG  PRO G 417      97.161 133.404 285.277  1.00 66.90           C  
ANISOU 1668  CG  PRO G 417    11559   7348   6512   -723  -2261   1348       C  
ATOM   1669  CD  PRO G 417      97.049 134.699 286.029  1.00 68.07           C  
ANISOU 1669  CD  PRO G 417    11836   7760   6266   -683  -2312   1149       C  
ATOM   1670  N   CYS G 418     101.512 133.728 285.182  1.00 65.84           N  
ANISOU 1670  N   CYS G 418    11141   7010   6867   -322  -3479   1309       N  
ATOM   1671  CA  CYS G 418     102.518 134.077 284.190  1.00 62.57           C  
ANISOU 1671  CA  CYS G 418    10383   6492   6900   -263  -3632   1144       C  
ATOM   1672  C   CYS G 418     103.404 132.890 283.889  1.00 61.34           C  
ANISOU 1672  C   CYS G 418    10114   6094   7099   -146  -3768   1358       C  
ATOM   1673  O   CYS G 418     103.801 132.158 284.792  1.00 65.89           O  
ANISOU 1673  O   CYS G 418    10869   6617   7548    -59  -3986   1630       O  
ATOM   1674  CB  CYS G 418     103.396 135.232 284.686  1.00 67.56           C  
ANISOU 1674  CB  CYS G 418    10960   7256   7455   -217  -3988    976       C  
ATOM   1675  SG  CYS G 418     102.511 136.748 285.109  1.00 73.88           S  
ANISOU 1675  SG  CYS G 418    11895   8294   7883   -320  -3873    673       S  
ATOM   1676  N   ARG G 419     103.707 132.698 282.613  1.00 60.47           N  
ANISOU 1676  N   ARG G 419     9714   5838   7425   -127  -3632   1239       N  
ATOM   1677  CA  ARG G 419     104.709 131.722 282.210  1.00 62.83           C  
ANISOU 1677  CA  ARG G 419     9845   5896   8129     20  -3756   1374       C  
ATOM   1678  C   ARG G 419     106.009 132.468 281.973  1.00 61.29           C  
ANISOU 1678  C   ARG G 419     9354   5737   8197    120  -4026   1261       C  
ATOM   1679  O   ARG G 419     106.014 133.548 281.381  1.00 59.76           O  
ANISOU 1679  O   ARG G 419     8988   5664   8056     53  -3947   1028       O  
ATOM   1680  CB  ARG G 419     104.287 130.971 280.942  1.00 60.86           C  
ANISOU 1680  CB  ARG G 419     9470   5460   8194     -2  -3422   1286       C  
ATOM   1681  CG  ARG G 419     103.832 129.544 281.177  1.00 70.57           C  
ANISOU 1681  CG  ARG G 419    10883   6446   9486      2  -3321   1515       C  
ATOM   1682  CD  ARG G 419     102.320 129.401 281.245  1.00 73.07           C  
ANISOU 1682  CD  ARG G 419    11396   6810   9556   -194  -3019   1507       C  
ATOM   1683  NE  ARG G 419     101.686 129.691 279.963  1.00 70.77           N  
ANISOU 1683  NE  ARG G 419    10938   6546   9404   -290  -2748   1213       N  
ATOM   1684  CZ  ARG G 419     100.547 129.145 279.547  1.00 75.45           C  
ANISOU 1684  CZ  ARG G 419    11589   7060  10019   -435  -2488   1169       C  
ATOM   1685  NH1 ARG G 419     100.048 129.479 278.366  1.00 70.71           N  
ANISOU 1685  NH1 ARG G 419    10832   6519   9515   -504  -2306    891       N  
ATOM   1686  NH2 ARG G 419      99.911 128.256 280.302  1.00 62.44           N  
ANISOU 1686  NH2 ARG G 419    10148   5270   8307   -515  -2418   1417       N  
ATOM   1687  N   ILE G 420     107.108 131.892 282.439  1.00 59.08           N  
ANISOU 1687  N   ILE G 420     8994   5337   8117    279  -4348   1450       N  
ATOM   1688  CA  ILE G 420     108.401 132.546 282.355  1.00 62.50           C  
ANISOU 1688  CA  ILE G 420     9106   5795   8844    368  -4648   1376       C  
ATOM   1689  C   ILE G 420     109.381 131.740 281.503  1.00 65.93           C  
ANISOU 1689  C   ILE G 420     9212   5997   9842    541  -4614   1434       C  
ATOM   1690  O   ILE G 420     109.547 130.533 281.685  1.00 69.41           O  
ANISOU 1690  O   ILE G 420     9723   6231  10418    670  -4647   1649       O  
ATOM   1691  CB  ILE G 420     108.968 132.806 283.768  1.00 69.53           C  
ANISOU 1691  CB  ILE G 420    10139   6800   9478    417  -5148   1513       C  
ATOM   1692  CG1 ILE G 420     107.979 133.664 284.563  1.00 69.34           C  
ANISOU 1692  CG1 ILE G 420    10454   7019   8874    263  -5127   1398       C  
ATOM   1693  CG2 ILE G 420     110.345 133.472 283.703  1.00 67.13           C  
ANISOU 1693  CG2 ILE G 420     9450   6503   9552    490  -5508   1429       C  
ATOM   1694  CD1 ILE G 420     108.124 133.555 286.058  1.00 80.92           C  
ANISOU 1694  CD1 ILE G 420    12238   8614   9892    314  -5523   1576       C  
ATOM   1695  N   LYS G 421     110.012 132.419 280.554  1.00 67.23           N  
ANISOU 1695  N   LYS G 421     9015   6181  10348    550  -4515   1247       N  
ATOM   1696  CA  LYS G 421     110.993 131.797 279.681  1.00 68.07           C  
ANISOU 1696  CA  LYS G 421     8772   6100  10993    728  -4429   1264       C  
ATOM   1697  C   LYS G 421     112.277 132.610 279.727  1.00 67.95           C  
ANISOU 1697  C   LYS G 421     8355   6138  11325    780  -4703   1236       C  
ATOM   1698  O   LYS G 421     112.239 133.830 279.861  1.00 70.67           O  
ANISOU 1698  O   LYS G 421     8646   6652  11553    635  -4786   1101       O  
ATOM   1699  CB  LYS G 421     110.471 131.741 278.242  1.00 63.32           C  
ANISOU 1699  CB  LYS G 421     8092   5473  10493    692  -3931   1062       C  
ATOM   1700  CG  LYS G 421     109.151 131.003 278.070  1.00 70.84           C  
ANISOU 1700  CG  LYS G 421     9389   6366  11160    606  -3663   1042       C  
ATOM   1701  CD  LYS G 421     109.291 129.537 278.440  1.00 83.73           C  
ANISOU 1701  CD  LYS G 421    11141   7721  12950    748  -3731   1243       C  
ATOM   1702  CE  LYS G 421     107.991 128.782 278.208  1.00 86.33           C  
ANISOU 1702  CE  LYS G 421    11769   7951  13080    633  -3455   1214       C  
ATOM   1703  NZ  LYS G 421     108.109 127.354 278.616  1.00 90.36           N  
ANISOU 1703  NZ  LYS G 421    12407   8137  13788    756  -3520   1436       N  
ATOM   1704  N   GLN G 422     113.410 131.934 279.614  1.00 70.23           N  
ANISOU 1704  N   GLN G 422     8339   6260  12086    988  -4842   1362       N  
ATOM   1705  CA  GLN G 422     114.698 132.606 279.580  1.00 72.04           C  
ANISOU 1705  CA  GLN G 422     8105   6514  12753   1042  -5085   1350       C  
ATOM   1706  C   GLN G 422     115.309 132.492 278.190  1.00 71.18           C  
ANISOU 1706  C   GLN G 422     7592   6314  13139   1150  -4677   1255       C  
ATOM   1707  O   GLN G 422     115.407 131.395 277.639  1.00 74.69           O  
ANISOU 1707  O   GLN G 422     8014   6577  13789   1330  -4447   1294       O  
ATOM   1708  CB  GLN G 422     115.644 131.999 280.621  1.00 75.22           C  
ANISOU 1708  CB  GLN G 422     8405   6821  13354   1218  -5615   1590       C  
ATOM   1709  CG  GLN G 422     117.055 132.560 280.573  1.00 81.84           C  
ANISOU 1709  CG  GLN G 422     8687   7658  14749   1288  -5897   1590       C  
ATOM   1710  CD  GLN G 422     117.936 132.032 281.684  1.00 89.26           C  
ANISOU 1710  CD  GLN G 422     9532   8536  15849   1457  -6503   1829       C  
ATOM   1711  OE1 GLN G 422     117.449 131.544 282.705  1.00 98.08           O  
ANISOU 1711  OE1 GLN G 422    11064   9676  16526   1477  -6787   1993       O  
ATOM   1712  NE2 GLN G 422     119.247 132.129 281.492  1.00101.76           N  
ANISOU 1712  NE2 GLN G 422    10551  10047  18067   1586  -6704   1873       N  
ATOM   1713  N   ILE G 423     115.717 133.623 277.625  1.00 70.43           N  
ANISOU 1713  N   ILE G 423     7189   6334  13236   1043  -4569   1129       N  
ATOM   1714  CA  ILE G 423     116.371 133.630 276.320  1.00 72.75           C  
ANISOU 1714  CA  ILE G 423     7083   6582  13975   1145  -4155   1065       C  
ATOM   1715  C   ILE G 423     117.729 132.948 276.423  1.00 77.41           C  
ANISOU 1715  C   ILE G 423     7238   7008  15167   1391  -4334   1208       C  
ATOM   1716  O   ILE G 423     118.477 133.183 277.372  1.00 82.66           O  
ANISOU 1716  O   ILE G 423     7710   7665  16030   1402  -4838   1326       O  
ATOM   1717  CB  ILE G 423     116.518 135.068 275.757  1.00 75.02           C  
ANISOU 1717  CB  ILE G 423     7133   7020  14350    960  -4000    958       C  
ATOM   1718  CG1 ILE G 423     116.997 135.033 274.305  1.00 75.19           C  
ANISOU 1718  CG1 ILE G 423     6826   7033  14709   1065  -3465    914       C  
ATOM   1719  CG2 ILE G 423     117.447 135.911 276.631  1.00 76.72           C  
ANISOU 1719  CG2 ILE G 423     7037   7250  14863    878  -4496   1015       C  
ATOM   1720  CD1 ILE G 423     116.616 136.269 273.515  1.00 70.51           C  
ANISOU 1720  CD1 ILE G 423     6196   6595  14000    875  -3155    830       C  
ATOM   1721  N   ILE G 424     118.034 132.086 275.458  1.00 76.91           N  
ANISOU 1721  N   ILE G 424     7020   6812  15391   1601  -3938   1182       N  
ATOM   1722  CA  ILE G 424     119.274 131.316 275.489  1.00 81.06           C  
ANISOU 1722  CA  ILE G 424     7122   7151  16526   1880  -4051   1312       C  
ATOM   1723  C   ILE G 424     119.982 131.342 274.140  1.00 80.67           C  
ANISOU 1723  C   ILE G 424     6644   7088  16919   2021  -3519   1214       C  
ATOM   1724  O   ILE G 424     121.078 130.810 273.999  1.00 78.74           O  
ANISOU 1724  O   ILE G 424     5965   6702  17252   2266  -3520   1298       O  
ATOM   1725  CB  ILE G 424     119.018 129.851 275.903  1.00 82.83           C  
ANISOU 1725  CB  ILE G 424     7624   7136  16713   2089  -4149   1416       C  
ATOM   1726  CG1 ILE G 424     118.054 129.177 274.921  1.00 84.05           C  
ANISOU 1726  CG1 ILE G 424     8114   7221  16602   2108  -3618   1230       C  
ATOM   1727  CG2 ILE G 424     118.464 129.787 277.319  1.00 81.08           C  
ANISOU 1727  CG2 ILE G 424     7794   6940  16073   1978  -4678   1581       C  
ATOM   1728  CD1 ILE G 424     117.882 127.694 275.152  1.00 91.22           C  
ANISOU 1728  CD1 ILE G 424     9239   7822  17599   2318  -3646   1310       C  
ATOM   1729  N   ASN G 425     119.339 131.961 273.154  1.00 78.83           N  
ANISOU 1729  N   ASN G 425     6539   7015  16399   1878  -3056   1048       N  
ATOM   1730  CA  ASN G 425     119.905 132.102 271.814  1.00 82.21           C  
ANISOU 1730  CA  ASN G 425     6624   7490  17124   1993  -2493    962       C  
ATOM   1731  C   ASN G 425     118.881 132.740 270.876  1.00 81.03           C  
ANISOU 1731  C   ASN G 425     6782   7541  16464   1814  -2067    803       C  
ATOM   1732  O   ASN G 425     117.775 133.076 271.298  1.00 76.83           O  
ANISOU 1732  O   ASN G 425     6679   7093  15421   1607  -2225    758       O  
ATOM   1733  CB  ASN G 425     120.362 130.745 271.274  1.00 83.92           C  
ANISOU 1733  CB  ASN G 425     6743   7496  17647   2333  -2226    909       C  
ATOM   1734  CG  ASN G 425     121.518 130.864 270.297  1.00 91.13           C  
ANISOU 1734  CG  ASN G 425     7091   8425  19107   2525  -1796    902       C  
ATOM   1735  OD1 ASN G 425     121.870 131.961 269.867  1.00100.49           O  
ANISOU 1735  OD1 ASN G 425     7991   9793  20396   2381  -1620    943       O  
ATOM   1736  ND2 ASN G 425     122.117 129.733 269.944  1.00 74.90           N  
ANISOU 1736  ND2 ASN G 425     4865   6164  17431   2856  -1600    858       N  
ATOM   1737  N   MET G 426     119.250 132.916 269.609  1.00 84.00           N  
ANISOU 1737  N   MET G 426     6935   8007  16974   1907  -1522    732       N  
ATOM   1738  CA  MET G 426     118.344 133.516 268.632  1.00 81.62           C  
ANISOU 1738  CA  MET G 426     6910   7916  16185   1768  -1121    610       C  
ATOM   1739  C   MET G 426     118.863 133.356 267.206  1.00 83.98           C  
ANISOU 1739  C   MET G 426     6993   8302  16615   1960   -490    532       C  
ATOM   1740  O   MET G 426     120.063 133.198 266.987  1.00 86.59           O  
ANISOU 1740  O   MET G 426     6839   8565  17496   2143   -336    614       O  
ATOM   1741  CB  MET G 426     118.117 134.996 268.956  1.00 77.99           C  
ANISOU 1741  CB  MET G 426     6409   7610  15616   1474  -1290    718       C  
ATOM   1742  CG  MET G 426     119.386 135.840 268.922  1.00 85.35           C  
ANISOU 1742  CG  MET G 426     6744   8544  17143   1450  -1279    889       C  
ATOM   1743  SD  MET G 426     119.361 137.218 270.088  1.00 86.85           S  
ANISOU 1743  SD  MET G 426     6859   8740  17400   1124  -1835    995       S  
ATOM   1744  CE  MET G 426     119.943 136.411 271.579  1.00 93.39           C  
ANISOU 1744  CE  MET G 426     7603   9382  18500   1224  -2509   1042       C  
ATOM   1745  N   TRP G 427     117.948 133.388 266.242  1.00 85.40           N  
ANISOU 1745  N   TRP G 427     7530   8644  16275   1927   -128    372       N  
ATOM   1746  CA  TRP G 427     118.309 133.358 264.828  1.00 92.81           C  
ANISOU 1746  CA  TRP G 427     8347   9732  17186   2095    493    288       C  
ATOM   1747  C   TRP G 427     118.359 134.789 264.283  1.00 94.06           C  
ANISOU 1747  C   TRP G 427     8353  10130  17256   1908    717    465       C  
ATOM   1748  O   TRP G 427     117.430 135.571 264.496  1.00 92.25           O  
ANISOU 1748  O   TRP G 427     8401  10007  16642   1667    535    500       O  
ATOM   1749  CB  TRP G 427     117.312 132.509 264.036  1.00 93.55           C  
ANISOU 1749  CB  TRP G 427     8931   9870  16743   2185    735     -6       C  
ATOM   1750  CG  TRP G 427     117.077 131.139 264.622  1.00 96.58           C  
ANISOU 1750  CG  TRP G 427     9523   9968  17205   2319    488   -170       C  
ATOM   1751  CD1 TRP G 427     116.116 130.790 265.528  1.00 94.81           C  
ANISOU 1751  CD1 TRP G 427     9661   9621  16743   2163     59   -194       C  
ATOM   1752  CD2 TRP G 427     117.814 129.940 264.340  1.00 98.67           C  
ANISOU 1752  CD2 TRP G 427     9640  10012  17837   2641    681   -312       C  
ATOM   1753  NE1 TRP G 427     116.209 129.451 265.826  1.00 95.08           N  
ANISOU 1753  NE1 TRP G 427     9787   9358  16979   2352    -34   -312       N  
ATOM   1754  CE2 TRP G 427     117.242 128.907 265.110  1.00 95.26           C  
ANISOU 1754  CE2 TRP G 427     9505   9302  17386   2653    329   -399       C  
ATOM   1755  CE3 TRP G 427     118.899 129.640 263.510  1.00105.62           C  
ANISOU 1755  CE3 TRP G 427    10159  10892  19079   2931   1144   -368       C  
ATOM   1756  CZ2 TRP G 427     117.720 127.598 265.077  1.00103.11           C  
ANISOU 1756  CZ2 TRP G 427    10455   9986  18737   2944    397   -537       C  
ATOM   1757  CZ3 TRP G 427     119.373 128.339 263.478  1.00109.19           C  
ANISOU 1757  CZ3 TRP G 427    10559  11055  19874   3237   1222   -537       C  
ATOM   1758  CH2 TRP G 427     118.784 127.334 264.257  1.00107.26           C  
ANISOU 1758  CH2 TRP G 427    10624  10504  19627   3241    836   -620       C  
ATOM   1759  N   CYS G 428     119.437 135.122 263.576  1.00 99.25           N  
ANISOU 1759  N   CYS G 428     8556  10857  18297   2028   1132    591       N  
ATOM   1760  CA  CYS G 428     119.725 136.512 263.206  1.00103.33           C  
ANISOU 1760  CA  CYS G 428     8818  11531  18910   1842   1320    840       C  
ATOM   1761  C   CYS G 428     119.013 137.022 261.950  1.00106.68           C  
ANISOU 1761  C   CYS G 428     9541  12237  18754   1815   1796    832       C  
ATOM   1762  O   CYS G 428     118.575 138.173 261.903  1.00106.12           O  
ANISOU 1762  O   CYS G 428     9530  12270  18519   1586   1754   1006       O  
ATOM   1763  CB  CYS G 428     121.233 136.724 263.058  1.00108.33           C  
ANISOU 1763  CB  CYS G 428     8773  12107  20280   1952   1558   1035       C  
ATOM   1764  SG  CYS G 428     122.216 136.333 264.526  1.00103.61           S  
ANISOU 1764  SG  CYS G 428     7722  11206  20438   1975    939   1105       S  
ATOM   1765  N   LYS G 429     118.913 136.175 260.932  1.00112.45           N  
ANISOU 1765  N   LYS G 429    10462  13085  19178   2061   2235    629       N  
ATOM   1766  CA  LYS G 429     118.302 136.579 259.668  1.00116.71           C  
ANISOU 1766  CA  LYS G 429    11296  13929  19120   2075   2686    616       C  
ATOM   1767  C   LYS G 429     116.789 136.347 259.676  1.00113.46           C  
ANISOU 1767  C   LYS G 429    11493  13592  18025   1968   2418    397       C  
ATOM   1768  O   LYS G 429     116.074 136.808 258.785  1.00113.26           O  
ANISOU 1768  O   LYS G 429    11756  13824  17454   1933   2644    403       O  
ATOM   1769  CB  LYS G 429     118.957 135.837 258.497  1.00123.40           C  
ANISOU 1769  CB  LYS G 429    12061  14903  19921   2402   3316    476       C  
ATOM   1770  CG  LYS G 429     118.694 136.447 257.125  1.00128.66           C  
ANISOU 1770  CG  LYS G 429    12907  15931  20047   2440   3868    563       C  
ATOM   1771  CD  LYS G 429     119.294 137.842 257.007  1.00131.97           C  
ANISOU 1771  CD  LYS G 429    12934  16434  20774   2266   4064   1019       C  
ATOM   1772  CE  LYS G 429     119.034 138.443 255.634  1.00134.47           C  
ANISOU 1772  CE  LYS G 429    13452  17117  20524   2318   4628   1168       C  
ATOM   1773  NZ  LYS G 429     119.704 137.668 254.553  1.00138.04           N  
ANISOU 1773  NZ  LYS G 429    13856  17747  20847   2661   5280   1015       N  
ATOM   1774  N   VAL G 430     116.309 135.639 260.695  1.00111.27           N  
ANISOU 1774  N   VAL G 430    11391  13090  17795   1918   1929    228       N  
ATOM   1775  CA  VAL G 430     114.895 135.296 260.798  1.00106.41           C  
ANISOU 1775  CA  VAL G 430    11299  12508  16625   1812   1668     15       C  
ATOM   1776  C   VAL G 430     114.202 136.101 261.902  1.00101.78           C  
ANISOU 1776  C   VAL G 430    10796  11854  16023   1523   1169    162       C  
ATOM   1777  O   VAL G 430     112.986 136.304 261.864  1.00 99.76           O  
ANISOU 1777  O   VAL G 430    10906  11698  15302   1386   1017     83       O  
ATOM   1778  CB  VAL G 430     114.704 133.781 261.047  1.00107.05           C  
ANISOU 1778  CB  VAL G 430    11580  12376  16717   1974   1543   -304       C  
ATOM   1779  CG1 VAL G 430     113.227 133.404 261.007  1.00106.80           C  
ANISOU 1779  CG1 VAL G 430    12059  12386  16136   1852   1328   -532       C  
ATOM   1780  CG2 VAL G 430     115.483 132.974 260.021  1.00110.74           C  
ANISOU 1780  CG2 VAL G 430    11942  12870  17263   2290   2042   -489       C  
ATOM   1781  N   GLY G 431     114.981 136.561 262.878  1.00100.96           N  
ANISOU 1781  N   GLY G 431    10342  11585  16434   1438    912    359       N  
ATOM   1782  CA  GLY G 431     114.442 137.334 263.997  1.00 94.80           C  
ANISOU 1782  CA  GLY G 431     9631  10730  15658   1183    440    466       C  
ATOM   1783  C   GLY G 431     113.706 136.481 265.016  1.00 90.86           C  
ANISOU 1783  C   GLY G 431     9433  10073  15018   1145     16    303       C  
ATOM   1784  O   GLY G 431     112.805 136.959 265.707  1.00 85.16           O  
ANISOU 1784  O   GLY G 431     8939   9358  14060    952   -289    312       O  
ATOM   1785  N   LYS G 432     114.101 135.215 265.111  1.00 92.03           N  
ANISOU 1785  N   LYS G 432     9571  10064  15331   1338     21    170       N  
ATOM   1786  CA  LYS G 432     113.444 134.249 265.986  1.00 89.96           C  
ANISOU 1786  CA  LYS G 432     9597   9623  14959   1323   -322     47       C  
ATOM   1787  C   LYS G 432     114.245 134.040 267.273  1.00 88.84           C  
ANISOU 1787  C   LYS G 432     9225   9266  15264   1339   -723    192       C  
ATOM   1788  O   LYS G 432     115.441 133.751 267.229  1.00 90.34           O  
ANISOU 1788  O   LYS G 432     9042   9355  15929   1512   -653    263       O  
ATOM   1789  CB  LYS G 432     113.276 132.915 265.249  1.00 93.35           C  
ANISOU 1789  CB  LYS G 432    10210   9973  15287   1529    -78   -203       C  
ATOM   1790  CG  LYS G 432     112.222 131.977 265.828  1.00 99.32           C  
ANISOU 1790  CG  LYS G 432    11354  10570  15812   1465   -338   -350       C  
ATOM   1791  CD  LYS G 432     110.884 132.088 265.093  1.00105.58           C  
ANISOU 1791  CD  LYS G 432    12513  11545  16058   1340   -220   -534       C  
ATOM   1792  CE  LYS G 432     110.115 133.346 265.479  1.00105.63           C  
ANISOU 1792  CE  LYS G 432    12597  11741  15796   1091   -392   -387       C  
ATOM   1793  NZ  LYS G 432     108.785 133.417 264.806  1.00102.39           N  
ANISOU 1793  NZ  LYS G 432    12508  11502  14895    983   -321   -551       N  
ATOM   1794  N   MET G 433     113.581 134.190 268.416  1.00 83.66           N  
ANISOU 1794  N   MET G 433     8785   8556  14445   1169  -1142    240       N  
ATOM   1795  CA  MET G 433     114.211 133.959 269.713  1.00 83.20           C  
ANISOU 1795  CA  MET G 433     8589   8324  14697   1182  -1582    376       C  
ATOM   1796  C   MET G 433     114.084 132.503 270.135  1.00 80.64           C  
ATOM   1797  O   MET G 433     113.143 131.815 269.745  1.00 79.85           O  
ANISOU 1797  O   MET G 433     8686   7651  14002   1331  -1556    178       O  
ATOM   1798  CB  MET G 433     113.591 134.854 270.788  1.00 80.27           C  
ANISOU 1798  CB  MET G 433     8389   8019  14092    941  -1964    449       C  
ATOM   1799  CG  MET G 433     114.225 136.227 270.907  1.00 84.94           C  
ANISOU 1799  CG  MET G 433     8666   8696  14910    814  -2048    553       C  
ATOM   1800  SD  MET G 433     113.414 137.262 272.143  1.00 87.00           S  
ANISOU 1800  SD  MET G 433     9182   9014  14861    552  -2474    558       S  
ATOM   1801  CE  MET G 433     111.860 137.622 271.323  1.00 86.35           C  
ANISOU 1801  CE  MET G 433     9479   9099  14230    437  -2145    437       C  
ATOM   1802  N   MET G 434     115.035 132.043 270.939  1.00 81.29           N  
ANISOU 1802  N   MET G 434     8301   7685  14900   1464  -1993    471       N  
ATOM   1803  CA  MET G 434     115.023 130.676 271.442  1.00 80.42           C  
ANISOU 1803  CA  MET G 434     8341   7318  14896   1626  -2144    491       C  
ATOM   1804  C   MET G 434     114.967 130.664 272.964  1.00 77.35           C  
ANISOU 1804  C   MET G 434     8073   6862  14456   1543  -2686    693       C  
ATOM   1805  O   MET G 434     115.704 131.390 273.627  1.00 78.26           O  
ANISOU 1805  O   MET G 434     7930   7040  14767   1504  -2994    827       O  
ATOM   1806  CB  MET G 434     116.234 129.903 270.922  1.00 83.29           C  
ANISOU 1806  CB  MET G 434     8332   7505  15810   1932  -1964    489       C  
ATOM   1807  CG  MET G 434     116.114 129.551 269.451  1.00 84.41           C  
ANISOU 1807  CG  MET G 434     8489   7683  15898   2057  -1402    243       C  
ATOM   1808  SD  MET G 434     117.510 128.615 268.814  1.00 96.01           S  
ANISOU 1808  SD  MET G 434     9526   8939  18015   2453  -1119    200       S  
ATOM   1809  CE  MET G 434     118.608 129.927 268.298  1.00 95.55           C  
ANISOU 1809  CE  MET G 434     8910   9132  18263   2435   -906    319       C  
ATOM   1810  N   TYR G 435     114.078 129.843 273.511  1.00 76.55           N  
ANISOU 1810  N   TYR G 435     8368   6636  14080   1510  -2801    714       N  
ATOM   1811  CA  TYR G 435     113.789 129.879 274.938  1.00 75.92           C  
ANISOU 1811  CA  TYR G 435     8503   6547  13796   1409  -3261    911       C  
ATOM   1812  C   TYR G 435     114.133 128.592 275.663  1.00 80.09           C  
ANISOU 1812  C   TYR G 435     9101   6791  14540   1600  -3499   1105       C  
ATOM   1813  O   TYR G 435     114.355 127.551 275.049  1.00 81.95           O  
ANISOU 1813  O   TYR G 435     9288   6787  15060   1793  -3281   1051       O  
ATOM   1814  CB  TYR G 435     112.311 130.188 275.179  1.00 74.04           C  
ANISOU 1814  CB  TYR G 435     8701   6442  12988   1164  -3209    842       C  
ATOM   1815  CG  TYR G 435     111.866 131.541 274.691  1.00 67.91           C  
ANISOU 1815  CG  TYR G 435     7897   5937  11969    971  -3056    699       C  
ATOM   1816  CD1 TYR G 435     110.925 131.657 273.674  1.00 67.47           C  
ANISOU 1816  CD1 TYR G 435     7992   5975  11667    881  -2683    509       C  
ATOM   1817  CD2 TYR G 435     112.383 132.705 275.247  1.00 62.68           C  
ANISOU 1817  CD2 TYR G 435     7055   5419  11342    880  -3309    754       C  
ATOM   1818  CE1 TYR G 435     110.506 132.904 273.225  1.00 74.78           C  
ANISOU 1818  CE1 TYR G 435     8892   7133  12386    724  -2555    418       C  
ATOM   1819  CE2 TYR G 435     111.974 133.953 274.807  1.00 68.32           C  
ANISOU 1819  CE2 TYR G 435     7744   6331  11883    709  -3166    641       C  
ATOM   1820  CZ  TYR G 435     111.038 134.048 273.797  1.00 67.52           C  
ANISOU 1820  CZ  TYR G 435     7795   6320  11539    641  -2783    494       C  
ATOM   1821  OH  TYR G 435     110.635 135.287 273.357  1.00 71.13           O  
ANISOU 1821  OH  TYR G 435     8225   6957  11845    493  -2654    422       O  
ATOM   1822  N   ALA G 436     114.169 128.691 276.985  1.00 81.27           N  
ANISOU 1822  N   ALA G 436     9380   6963  14535   1554  -3953   1329       N  
ATOM   1823  CA  ALA G 436     114.276 127.544 277.862  1.00 84.80           C  
ANISOU 1823  CA  ALA G 436     9993   7165  15062   1700  -4223   1586       C  
ATOM   1824  C   ALA G 436     113.679 127.947 279.198  1.00 85.48           C  
ANISOU 1824  C   ALA G 436    10418   7410  14650   1532  -4592   1765       C  
ATOM   1825  O   ALA G 436     113.735 129.115 279.573  1.00 79.66           O  
ANISOU 1825  O   ALA G 436     9633   6933  13700   1385  -4772   1702       O  
ATOM   1826  CB  ALA G 436     115.726 127.132 278.030  1.00 92.60           C  
ANISOU 1826  CB  ALA G 436    10563   7992  16631   1979  -4472   1742       C  
ATOM   1827  N   PRO G 437     113.086 126.984 279.915  1.00 92.39           N  
ANISOU 1827  N   PRO G 437    11648   8120  15336   1552  -4683   1985       N  
ATOM   1828  CA  PRO G 437     112.606 127.241 281.267  1.00 96.38           C  
ANISOU 1828  CA  PRO G 437    12493   8779  15346   1437  -5023   2201       C  
ATOM   1829  C   PRO G 437     113.726 127.809 282.135  1.00100.76           C  
ANISOU 1829  C   PRO G 437    12833   9467  15984   1532  -5559   2336       C  
ATOM   1830  O   PRO G 437     114.890 127.461 281.938  1.00104.75           O  
ANISOU 1830  O   PRO G 437    12962   9824  17014   1752  -5727   2411       O  
ATOM   1831  CB  PRO G 437     112.222 125.845 281.768  1.00100.58           C  
ANISOU 1831  CB  PRO G 437    13316   9015  15886   1536  -5035   2499       C  
ATOM   1832  CG  PRO G 437     111.900 125.078 280.536  1.00 98.96           C  
ANISOU 1832  CG  PRO G 437    13044   8544  16010   1574  -4578   2307       C  
ATOM   1833  CD  PRO G 437     112.834 125.597 279.486  1.00 95.74           C  
ANISOU 1833  CD  PRO G 437    12181   8186  16010   1684  -4451   2043       C  
ATOM   1834  N   PRO G 438     113.381 128.687 283.087  1.00101.71           N  
ANISOU 1834  N   PRO G 438    13177   9864  15602   1373  -5833   2344       N  
ATOM   1835  CA  PRO G 438     114.378 129.210 284.006  1.00108.19           C  
ANISOU 1835  CA  PRO G 438    13839  10819  16448   1445  -6410   2446       C  
ATOM   1836  C   PRO G 438     114.582 128.277 285.197  1.00117.43           C  
ANISOU 1836  C   PRO G 438    15263  11904  17451   1610  -6824   2848       C  
ATOM   1837  O   PRO G 438     114.322 128.663 286.337  1.00121.75           O  
ANISOU 1837  O   PRO G 438    16127  12669  17462   1540  -7163   2950       O  
ATOM   1838  CB  PRO G 438     113.758 130.526 284.468  1.00104.26           C  
ANISOU 1838  CB  PRO G 438    13545  10640  15429   1199  -6475   2229       C  
ATOM   1839  CG  PRO G 438     112.291 130.280 284.418  1.00 99.45           C  
ANISOU 1839  CG  PRO G 438    13375  10059  14351   1050  -6063   2212       C  
ATOM   1840  CD  PRO G 438     112.043 129.243 283.348  1.00 98.65           C  
ANISOU 1840  CD  PRO G 438    13189   9679  14614   1127  -5623   2231       C  
ATOM   1841  N   ILE G 439     115.043 127.058 284.933  1.00123.70           N  
ANISOU 1841  N   ILE G 439    15932  12377  18689   1841  -6790   3076       N  
ATOM   1842  CA  ILE G 439     115.326 126.104 286.002  1.00133.80           C  
ANISOU 1842  CA  ILE G 439    17421  13530  19888   2033  -7190   3518       C  
ATOM   1843  C   ILE G 439     116.513 126.601 286.830  1.00140.23           C  
ANISOU 1843  C   ILE G 439    17990  14507  20783   2158  -7868   3624       C  
ATOM   1844  O   ILE G 439     117.107 125.851 287.606  1.00145.18           O  
ANISOU 1844  O   ILE G 439    18644  15024  21493   2382  -8299   3998       O  
ATOM   1845  CB  ILE G 439     115.602 124.680 285.450  1.00136.11           C  
ANISOU 1845  CB  ILE G 439    17596  13378  20743   2274  -6991   3723       C  
ATOM   1846  CG1 ILE G 439     114.553 124.290 284.402  1.00132.98           C  
ANISOU 1846  CG1 ILE G 439    17343  12810  20374   2136  -6332   3504       C  
ATOM   1847  CG2 ILE G 439     115.636 123.653 286.581  1.00140.76           C  
ANISOU 1847  CG2 ILE G 439    18498  13807  21178   2446  -7342   4239       C  
ATOM   1848  CD1 ILE G 439     113.154 124.087 284.964  1.00131.93           C  
ANISOU 1848  CD1 ILE G 439    17761  12736  19630   1922  -6140   3628       C  
ATOM   1849  N   SER G 440     116.843 127.878 286.658  1.00140.73           N  
ANISOU 1849  N   SER G 440    17808  14822  20842   2007  -7979   3297       N  
ATOM   1850  CA  SER G 440     117.933 128.506 287.398  1.00147.24           C  
ANISOU 1850  CA  SER G 440    18365  15814  21764   2070  -8643   3318       C  
ATOM   1851  C   SER G 440     117.522 128.814 288.836  1.00151.65           C  
ANISOU 1851  C   SER G 440    19427  16652  21541   1999  -9108   3455       C  
ATOM   1852  O   SER G 440     118.366 128.867 289.734  1.00158.22           O  
ANISOU 1852  O   SER G 440    20178  17585  22352   2125  -9769   3617       O  
ATOM   1853  CB  SER G 440     118.400 129.784 286.690  1.00144.50           C  
ANISOU 1853  CB  SER G 440    17576  15598  21730   1905  -8576   2915       C  
ATOM   1854  OG  SER G 440     117.343 130.719 286.562  1.00137.02           O  
ANISOU 1854  OG  SER G 440    16936  14852  20274   1622  -8263   2625       O  
ATOM   1855  N   GLY G 441     116.225 129.014 289.050  1.00149.19           N  
ANISOU 1855  N   GLY G 441    19629  16476  20579   1805  -8762   3384       N  
ATOM   1856  CA  GLY G 441     115.702 129.296 290.383  1.00152.02           C  
ANISOU 1856  CA  GLY G 441    20521  17122  20119   1741  -9091   3496       C  
ATOM   1857  C   GLY G 441     114.567 130.299 290.364  1.00147.76           C  
ANISOU 1857  C   GLY G 441    20292  16819  19031   1463  -8736   3153       C  
ATOM   1858  O   GLY G 441     113.759 130.319 289.433  1.00142.14           O  
ANISOU 1858  O   GLY G 441    19574  16009  18426   1333  -8129   2989       O  
ATOM   1859  N   GLN G 442     114.506 131.135 291.396  1.00149.85           N  
ANISOU 1859  N   GLN G 442    20831  17397  18709   1384  -9131   3029       N  
ATOM   1860  CA  GLN G 442     113.467 132.156 291.485  1.00146.40           C  
ANISOU 1860  CA  GLN G 442    20690  17184  17751   1148  -8829   2683       C  
ATOM   1861  C   GLN G 442     113.998 133.557 291.209  1.00142.72           C  
ANISOU 1861  C   GLN G 442    19895  16821  17510   1006  -9037   2218       C  
ATOM   1862  O   GLN G 442     114.796 134.098 291.977  1.00145.56           O  
ANISOU 1862  O   GLN G 442    20201  17327  17780   1034  -9661   2126       O  
ATOM   1863  CB  GLN G 442     112.767 132.112 292.845  1.00150.94           C  
ANISOU 1863  CB  GLN G 442    21901  18037  17412   1149  -8991   2838       C  
ATOM   1864  CG  GLN G 442     111.522 131.243 292.865  1.00150.83           C  
ANISOU 1864  CG  GLN G 442    22289  17963  17054   1123  -8421   3119       C  
ATOM   1865  CD  GLN G 442     110.823 131.256 294.211  1.00155.12           C  
ANISOU 1865  CD  GLN G 442    23457  18811  16670   1124  -8517   3285       C  
ATOM   1866  OE1 GLN G 442     111.469 131.254 295.260  1.00162.11           O  
ANISOU 1866  OE1 GLN G 442    24530  19881  17182   1256  -9110   3435       O  
ATOM   1867  NE2 GLN G 442     109.495 131.266 294.186  1.00153.97           N  
ANISOU 1867  NE2 GLN G 442    23630  18734  16139    984  -7931   3263       N  
ATOM   1868  N   ILE G 443     113.543 134.132 290.101  1.00133.87           N  
ANISOU 1868  N   ILE G 443    18558  15612  16695    851  -8523   1936       N  
ATOM   1869  CA  ILE G 443     113.907 135.491 289.731  1.00129.70           C  
ANISOU 1869  CA  ILE G 443    17729  15135  16415    692  -8616   1519       C  
ATOM   1870  C   ILE G 443     112.757 136.449 290.024  1.00123.95           C  
ANISOU 1870  C   ILE G 443    17387  14594  15113    507  -8359   1217       C  
ATOM   1871  O   ILE G 443     111.620 136.211 289.621  1.00118.18           O  
ANISOU 1871  O   ILE G 443    16884  13857  14163    447  -7800   1240       O  
ATOM   1872  CB  ILE G 443     114.318 135.597 288.241  1.00126.13           C  
ANISOU 1872  CB  ILE G 443    16724  14455  16743    661  -8239   1424       C  
ATOM   1873  CG1 ILE G 443     113.256 134.971 287.327  1.00119.74           C  
ANISOU 1873  CG1 ILE G 443    16050  13538  15906    638  -7537   1497       C  
ATOM   1874  CG2 ILE G 443     115.680 134.950 288.017  1.00129.48           C  
ANISOU 1874  CG2 ILE G 443    16668  14711  17816    846  -8569   1633       C  
ATOM   1875  CD1 ILE G 443     113.353 133.460 287.193  1.00118.87           C  
ANISOU 1875  CD1 ILE G 443    15970  13242  15954    830  -7434   1868       C  
ATOM   1876  N   ARG G 444     113.062 137.524 290.741  1.00124.55           N  
ANISOU 1876  N   ARG G 444    17523  14826  14974    422  -8784    919       N  
ATOM   1877  CA  ARG G 444     112.064 138.526 291.086  1.00121.24           C  
ANISOU 1877  CA  ARG G 444    17453  14567  14044    272  -8581    585       C  
ATOM   1878  C   ARG G 444     112.109 139.700 290.120  1.00116.19           C  
ANISOU 1878  C   ARG G 444    16445  13799  13903    101  -8359    228       C  
ATOM   1879  O   ARG G 444     113.146 139.983 289.518  1.00115.46           O  
ANISOU 1879  O   ARG G 444    15845  13550  14474     79  -8555    184       O  
ATOM   1880  CB  ARG G 444     112.264 139.021 292.521  1.00127.40           C  
ANISOU 1880  CB  ARG G 444    18603  15594  14209    290  -9164    427       C  
ATOM   1881  CG  ARG G 444     111.489 138.236 293.566  1.00131.91           C  
ANISOU 1881  CG  ARG G 444    19783  16387  13950    402  -9115    693       C  
ATOM   1882  CD  ARG G 444     112.008 136.816 293.708  1.00140.39           C  
ANISOU 1882  CD  ARG G 444    20828  17387  15128    592  -9283   1218       C  
ATOM   1883  NE  ARG G 444     111.024 135.947 294.345  1.00145.32           N  
ANISOU 1883  NE  ARG G 444    21985  18138  15091    666  -8985   1552       N  
ATOM   1884  CZ  ARG G 444     110.874 135.823 295.660  1.00153.90           C  
ANISOU 1884  CZ  ARG G 444    23580  19501  15395    752  -9300   1669       C  
ATOM   1885  NH1 ARG G 444     111.647 136.513 296.489  1.00160.25           N  
ANISOU 1885  NH1 ARG G 444    24444  20490  15954    781  -9973   1438       N  
ATOM   1886  NH2 ARG G 444     109.949 135.007 296.146  1.00157.60           N  
ANISOU 1886  NH2 ARG G 444    24498  20062  15320    806  -8941   2020       N  
ATOM   1887  N   CYS G 445     110.975 140.378 289.973  1.00112.68           N  
ANISOU 1887  N   CYS G 445    16244  13415  13156    -13  -7933      1       N  
ATOM   1888  CA  CYS G 445     110.887 141.550 289.112  1.00106.86           C  
ANISOU 1888  CA  CYS G 445    15216  12550  12835   -168  -7706   -312       C  
ATOM   1889  C   CYS G 445     109.728 142.452 289.515  1.00102.40           C  
ANISOU 1889  C   CYS G 445    15030  12102  11776   -257  -7463   -617       C  
ATOM   1890  O   CYS G 445     108.574 142.024 289.554  1.00 99.06           O  
ANISOU 1890  O   CYS G 445    14924  11779  10938   -232  -7027   -519       O  
ATOM   1891  CB  CYS G 445     110.743 141.141 287.646  1.00102.65           C  
ANISOU 1891  CB  CYS G 445    14337  11841  12824   -176  -7180   -145       C  
ATOM   1892  SG  CYS G 445     110.639 142.545 286.512  1.00107.42           S  
ANISOU 1892  SG  CYS G 445    14592  12292  13930   -348  -6875   -440       S  
ATOM   1893  N   SER G 446     110.045 143.705 289.816  1.00102.07           N  
ANISOU 1893  N   SER G 446    14930  12026  11825   -362  -7745   -997       N  
ATOM   1894  CA  SER G 446     109.032 144.682 290.169  1.00101.03           C  
ANISOU 1894  CA  SER G 446    15115  11961  11311   -430  -7528  -1340       C  
ATOM   1895  C   SER G 446     109.202 145.909 289.294  1.00 98.27           C  
ANISOU 1895  C   SER G 446    14400  11375  11565   -575  -7412  -1604       C  
ATOM   1896  O   SER G 446     110.290 146.481 289.216  1.00100.81           O  
ANISOU 1896  O   SER G 446    14383  11546  12375   -655  -7819  -1733       O  
ATOM   1897  CB  SER G 446     109.141 145.074 291.642  1.00106.37           C  
ANISOU 1897  CB  SER G 446    16208  12831  11377   -398  -8017  -1605       C  
ATOM   1898  OG  SER G 446     110.144 146.055 291.830  1.00117.20           O  
ANISOU 1898  OG  SER G 446    17333  14071  13126   -499  -8546  -1932       O  
ATOM   1899  N   SER G 447     108.121 146.305 288.633  1.00 91.62           N  
ANISOU 1899  N   SER G 447    13607  10489  10715   -608  -6861  -1659       N  
ATOM   1900  CA  SER G 447     108.149 147.451 287.744  1.00 88.51           C  
ANISOU 1900  CA  SER G 447    12897   9862  10872   -729  -6690  -1847       C  
ATOM   1901  C   SER G 447     107.040 148.423 288.107  1.00 87.92           C  
ANISOU 1901  C   SER G 447    13128   9800  10478   -748  -6460  -2178       C  
ATOM   1902  O   SER G 447     106.263 148.186 289.034  1.00 89.29           O  
ANISOU 1902  O   SER G 447    13746  10184   9996   -666  -6404  -2268       O  
ATOM   1903  CB  SER G 447     107.971 147.003 286.289  1.00 81.75           C  
ANISOU 1903  CB  SER G 447    11713   8908  10441   -730  -6210  -1542       C  
ATOM   1904  OG  SER G 447     108.720 145.831 286.011  1.00 79.12           O  
ANISOU 1904  OG  SER G 447    11192   8601  10268   -659  -6306  -1217       O  
ATOM   1905  N   ASN G 448     106.981 149.523 287.369  1.00 84.55           N  
ANISOU 1905  N   ASN G 448    12453   9136  10537   -845  -6306  -2342       N  
ATOM   1906  CA  ASN G 448     105.866 150.442 287.451  1.00 83.02           C  
ANISOU 1906  CA  ASN G 448    12471   8900  10173   -840  -6000  -2612       C  
ATOM   1907  C   ASN G 448     105.095 150.412 286.144  1.00 77.80           C  
ANISOU 1907  C   ASN G 448    11606   8169   9786   -833  -5441  -2375       C  
ATOM   1908  O   ASN G 448     105.661 150.668 285.082  1.00 74.74           O  
ANISOU 1908  O   ASN G 448    10824   7594   9981   -905  -5377  -2220       O  
ATOM   1909  CB  ASN G 448     106.357 151.865 287.706  1.00 87.88           C  
ANISOU 1909  CB  ASN G 448    12990   9250  11148   -950  -6304  -3018       C  
ATOM   1910  CG  ASN G 448     106.644 152.134 289.166  1.00 99.17           C  
ANISOU 1910  CG  ASN G 448    14775  10785  12119   -934  -6796  -3401       C  
ATOM   1911  OD1 ASN G 448     106.227 151.379 290.045  1.00106.39           O  
ANISOU 1911  OD1 ASN G 448    16083  11998  12341   -819  -6821  -3374       O  
ATOM   1912  ND2 ASN G 448     107.352 153.226 289.434  1.00108.55           N  
ANISOU 1912  ND2 ASN G 448    15836  11721  13685  -1055  -7193  -3763       N  
ATOM   1913  N   ILE G 449     103.811 150.080 286.212  1.00 74.38           N  
ANISOU 1913  N   ILE G 449    11431   7901   8929   -745  -5037  -2334       N  
ATOM   1914  CA  ILE G 449     102.930 150.319 285.079  1.00 70.07           C  
ANISOU 1914  CA  ILE G 449    10719   7285   8619   -736  -4557  -2202       C  
ATOM   1915  C   ILE G 449     102.827 151.836 284.948  1.00 70.06           C  
ANISOU 1915  C   ILE G 449    10631   7026   8963   -781  -4565  -2499       C  
ATOM   1916  O   ILE G 449     102.395 152.513 285.882  1.00 72.82           O  
ANISOU 1916  O   ILE G 449    11253   7368   9046   -746  -4639  -2850       O  
ATOM   1917  CB  ILE G 449     101.538 149.696 285.296  1.00 67.12           C  
ANISOU 1917  CB  ILE G 449    10615   7137   7748   -641  -4157  -2128       C  
ATOM   1918  CG1 ILE G 449     101.665 148.188 285.533  1.00 71.00           C  
ANISOU 1918  CG1 ILE G 449    11217   7836   7923   -609  -4171  -1833       C  
ATOM   1919  CG2 ILE G 449     100.620 149.990 284.108  1.00 64.84           C  
ANISOU 1919  CG2 ILE G 449    10128   6783   7725   -629  -3721  -2005       C  
ATOM   1920  CD1 ILE G 449     100.352 147.486 285.814  1.00 67.73           C  
ANISOU 1920  CD1 ILE G 449    11049   7629   7057   -545  -3787  -1729       C  
ATOM   1921  N   THR G 450     103.264 152.367 283.808  1.00 67.53           N  
ANISOU 1921  N   THR G 450     9940   6480   9238   -854  -4488  -2357       N  
ATOM   1922  CA  THR G 450     103.266 153.817 283.583  1.00 71.64           C  
ANISOU 1922  CA  THR G 450    10336   6689  10193   -909  -4500  -2579       C  
ATOM   1923  C   THR G 450     102.301 154.216 282.464  1.00 69.93           C  
ANISOU 1923  C   THR G 450     9989   6404  10179   -856  -4044  -2399       C  
ATOM   1924  O   THR G 450     102.019 155.399 282.259  1.00 73.03           O  
ANISOU 1924  O   THR G 450    10318   6537  10892   -863  -3976  -2548       O  
ATOM   1925  CB  THR G 450     104.672 154.326 283.221  1.00 70.85           C  
ANISOU 1925  CB  THR G 450     9884   6329  10708  -1057  -4818  -2549       C  
ATOM   1926  OG1 THR G 450     105.202 153.534 282.150  1.00 71.26           O  
ANISOU 1926  OG1 THR G 450     9634   6446  10995  -1074  -4673  -2136       O  
ATOM   1927  CG2 THR G 450     105.605 154.239 284.423  1.00 74.26           C  
ANISOU 1927  CG2 THR G 450    10429   6781  11006  -1116  -5359  -2813       C  
ATOM   1928  N   GLY G 451     101.805 153.219 281.744  1.00 65.84           N  
ANISOU 1928  N   GLY G 451     9429   6103   9483   -799  -3757  -2081       N  
ATOM   1929  CA  GLY G 451     100.895 153.443 280.623  1.00 66.31           C  
ANISOU 1929  CA  GLY G 451     9360   6152   9685   -741  -3369  -1880       C  
ATOM   1930  C   GLY G 451     100.492 152.120 280.007  1.00 61.76           C  
ANISOU 1930  C   GLY G 451     8772   5844   8850   -698  -3150  -1586       C  
ATOM   1931  O   GLY G 451     100.865 151.065 280.512  1.00 64.99           O  
ANISOU 1931  O   GLY G 451     9289   6418   8986   -705  -3275  -1541       O  
ATOM   1932  N   LEU G 452      99.727 152.164 278.921  1.00 63.36           N  
ANISOU 1932  N   LEU G 452     8849   6080   9145   -649  -2846  -1390       N  
ATOM   1933  CA  LEU G 452      99.308 150.934 278.252  1.00 60.59           C  
ANISOU 1933  CA  LEU G 452     8480   5961   8579   -620  -2655  -1150       C  
ATOM   1934  C   LEU G 452      98.914 151.132 276.801  1.00 58.57           C  
ANISOU 1934  C   LEU G 452     8015   5707   8533   -587  -2418   -914       C  
ATOM   1935  O   LEU G 452      98.668 152.251 276.350  1.00 64.12           O  
ANISOU 1935  O   LEU G 452     8612   6247   9502   -564  -2348   -905       O  
ATOM   1936  CB  LEU G 452      98.163 150.250 279.001  1.00 61.68           C  
ANISOU 1936  CB  LEU G 452     8865   6306   8265   -566  -2521  -1240       C  
ATOM   1937  CG  LEU G 452      96.897 151.057 279.269  1.00 65.15           C  
ANISOU 1937  CG  LEU G 452     9382   6736   8638   -489  -2325  -1399       C  
ATOM   1938  CD1 LEU G 452      95.664 150.171 279.187  1.00 58.33           C  
ANISOU 1938  CD1 LEU G 452     8579   6100   7484   -449  -2067  -1309       C  
ATOM   1939  CD2 LEU G 452      97.003 151.729 280.628  1.00 75.22           C  
ANISOU 1939  CD2 LEU G 452    10881   7931   9768   -473  -2478  -1728       C  
ATOM   1940  N   LEU G 453      98.860 150.023 276.076  1.00 54.82           N  
ANISOU 1940  N   LEU G 453     7496   5407   7925   -579  -2306   -721       N  
ATOM   1941  CA  LEU G 453      98.449 150.029 274.686  1.00 51.03           C  
ANISOU 1941  CA  LEU G 453     6862   4992   7535   -538  -2100   -508       C  
ATOM   1942  C   LEU G 453      97.043 149.467 274.581  1.00 51.00           C  
ANISOU 1942  C   LEU G 453     6952   5178   7247   -489  -1934   -519       C  
ATOM   1943  O   LEU G 453      96.727 148.439 275.190  1.00 45.04           O  
ANISOU 1943  O   LEU G 453     6337   4549   6226   -511  -1935   -578       O  
ATOM   1944  CB  LEU G 453      99.393 149.163 273.856  1.00 50.68           C  
ANISOU 1944  CB  LEU G 453     6696   5012   7548   -556  -2088   -325       C  
ATOM   1945  CG  LEU G 453     100.869 149.548 273.865  1.00 47.82           C  
ANISOU 1945  CG  LEU G 453     6171   4482   7518   -610  -2231   -275       C  
ATOM   1946  CD1 LEU G 453     101.683 148.483 273.165  1.00 42.75           C  
ANISOU 1946  CD1 LEU G 453     5422   3935   6888   -595  -2177   -124       C  
ATOM   1947  CD2 LEU G 453     101.073 150.902 273.207  1.00 43.16           C  
ANISOU 1947  CD2 LEU G 453     5405   3710   7283   -620  -2164   -168       C  
ATOM   1948  N   LEU G 454      96.199 150.149 273.814  1.00 48.89           N  
ANISOU 1948  N   LEU G 454     6589   4919   7068   -424  -1799   -442       N  
ATOM   1949  CA  LEU G 454      94.859 149.658 273.542  1.00 48.41           C  
ANISOU 1949  CA  LEU G 454     6544   5040   6809   -382  -1660   -432       C  
ATOM   1950  C   LEU G 454      94.573 149.708 272.054  1.00 49.46           C  
ANISOU 1950  C   LEU G 454     6527   5268   6999   -332  -1578   -221       C  
ATOM   1951  O   LEU G 454      95.125 150.543 271.334  1.00 49.75           O  
ANISOU 1951  O   LEU G 454     6454   5197   7250   -299  -1577    -73       O  
ATOM   1952  CB  LEU G 454      93.814 150.496 274.286  1.00 46.39           C  
ANISOU 1952  CB  LEU G 454     6327   4731   6567   -318  -1593   -589       C  
ATOM   1953  CG  LEU G 454      93.843 150.471 275.816  1.00 52.92           C  
ANISOU 1953  CG  LEU G 454     7353   5519   7237   -342  -1637   -831       C  
ATOM   1954  CD1 LEU G 454      92.958 151.561 276.378  1.00 51.05           C  
ANISOU 1954  CD1 LEU G 454     7129   5186   7080   -245  -1541  -1003       C  
ATOM   1955  CD2 LEU G 454      93.433 149.100 276.361  1.00 36.68           C  
ANISOU 1955  CD2 LEU G 454     5425   3658   4854   -397  -1580   -843       C  
ATOM   1956  N   THR G 455      93.722 148.796 271.594  1.00 47.71           N  
ANISOU 1956  N   THR G 455     6303   5246   6580   -332  -1516   -201       N  
ATOM   1957  CA  THR G 455      93.087 148.941 270.293  1.00 49.70           C  
ANISOU 1957  CA  THR G 455     6434   5627   6824   -265  -1470    -46       C  
ATOM   1958  C   THR G 455      91.585 148.878 270.495  1.00 47.53           C  
ANISOU 1958  C   THR G 455     6111   5460   6487   -236  -1424   -120       C  
ATOM   1959  O   THR G 455      91.089 148.123 271.334  1.00 49.88           O  
ANISOU 1959  O   THR G 455     6477   5807   6666   -302  -1389   -259       O  
ATOM   1960  CB  THR G 455      93.500 147.850 269.288  1.00 48.80           C  
ANISOU 1960  CB  THR G 455     6326   5671   6546   -292  -1470     31       C  
ATOM   1961  OG1 THR G 455      92.954 146.591 269.696  1.00 52.00           O  
ANISOU 1961  OG1 THR G 455     6804   6175   6777   -369  -1474   -104       O  
ATOM   1962  CG2 THR G 455      95.015 147.746 269.188  1.00 52.40           C  
ANISOU 1962  CG2 THR G 455     6798   6027   7084   -316  -1480     92       C  
ATOM   1963  N   ARG G 456      90.868 149.679 269.718  1.00 47.88           N  
ANISOU 1963  N   ARG G 456     6020   5538   6632   -131  -1419      2       N  
ATOM   1964  CA  ARG G 456      89.426 149.783 269.828  1.00 44.98           C  
ANISOU 1964  CA  ARG G 456     5540   5266   6287    -78  -1385    -47       C  
ATOM   1965  C   ARG G 456      88.750 148.892 268.787  1.00 45.32           C  
ANISOU 1965  C   ARG G 456     5498   5550   6173   -101  -1449     13       C  
ATOM   1966  O   ARG G 456      89.155 148.884 267.624  1.00 50.77           O  
ANISOU 1966  O   ARG G 456     6181   6330   6781    -63  -1520    163       O  
ATOM   1967  CB  ARG G 456      89.023 151.246 269.629  1.00 46.03           C  
ANISOU 1967  CB  ARG G 456     5554   5264   6672     73  -1374     54       C  
ATOM   1968  CG  ARG G 456      87.538 151.530 269.750  1.00 47.10           C  
ANISOU 1968  CG  ARG G 456     5519   5469   6905    168  -1333     15       C  
ATOM   1969  CD  ARG G 456      87.286 153.029 269.725  1.00 52.89           C  
ANISOU 1969  CD  ARG G 456     6156   5996   7945    339  -1313     97       C  
ATOM   1970  NE  ARG G 456      87.743 153.630 268.479  1.00 54.09           N  
ANISOU 1970  NE  ARG G 456     6263   6125   8164    416  -1409    390       N  
ATOM   1971  CZ  ARG G 456      86.980 153.767 267.400  1.00 60.00           C  
ANISOU 1971  CZ  ARG G 456     6861   7033   8903    525  -1501    598       C  
ATOM   1972  NH1 ARG G 456      85.725 153.345 267.423  1.00 61.51           N  
ANISOU 1972  NH1 ARG G 456     6894   7402   9077    557  -1530    522       N  
ATOM   1973  NH2 ARG G 456      87.468 154.326 266.301  1.00 54.98           N  
ANISOU 1973  NH2 ARG G 456     6224   6388   8279    601  -1568    897       N  
ATOM   1974  N   ASP G 457      87.723 148.148 269.202  1.00 47.37           N  
ANISOU 1974  N   ASP G 457     5693   5916   6390   -166  -1421   -110       N  
ATOM   1975  CA  ASP G 457      86.979 147.266 268.290  1.00 45.45           C  
ANISOU 1975  CA  ASP G 457     5346   5882   6041   -213  -1521   -104       C  
ATOM   1976  C   ASP G 457      86.284 148.029 267.170  1.00 50.29           C  
ANISOU 1976  C   ASP G 457     5784   6614   6709    -74  -1643     52       C  
ATOM   1977  O   ASP G 457      85.719 149.102 267.393  1.00 52.65           O  
ANISOU 1977  O   ASP G 457     5954   6840   7211     53  -1611    120       O  
ATOM   1978  CB  ASP G 457      85.920 146.456 269.045  1.00 46.46           C  
ANISOU 1978  CB  ASP G 457     5384   6062   6207   -325  -1450   -246       C  
ATOM   1979  CG  ASP G 457      86.488 145.220 269.721  1.00 53.86           C  
ANISOU 1979  CG  ASP G 457     6497   6946   7019   -488  -1390   -352       C  
ATOM   1980  OD1 ASP G 457      87.721 145.130 269.909  1.00 57.11           O  
ANISOU 1980  OD1 ASP G 457     7099   7256   7343   -495  -1391   -341       O  
ATOM   1981  OD2 ASP G 457      85.684 144.335 270.076  1.00 61.32           O  
ANISOU 1981  OD2 ASP G 457     7371   7939   7991   -610  -1343   -428       O  
ATOM   1982  N   GLY G 458      86.294 147.447 265.974  1.00 51.96           N  
ANISOU 1982  N   GLY G 458     5999   7011   6732    -85  -1791    100       N  
ATOM   1983  CA  GLY G 458      85.620 148.037 264.825  1.00 52.83           C  
ANISOU 1983  CA  GLY G 458     5967   7285   6820     51  -1956    264       C  
ATOM   1984  C   GLY G 458      84.306 147.367 264.448  1.00 61.28           C  
ANISOU 1984  C   GLY G 458     6838   8553   7892      0  -2123    165       C  
ATOM   1985  O   GLY G 458      83.606 147.828 263.542  1.00 63.60           O  
ANISOU 1985  O   GLY G 458     6985   9006   8173    119  -2312    294       O  
ATOM   1986  N   GLY G 459      83.955 146.287 265.140  1.00 60.80           N  
ANISOU 1986  N   GLY G 459     6757   8474   7868   -179  -2070    -48       N  
ATOM   1987  CA  GLY G 459      82.733 145.553 264.806  1.00 69.08           C  
ANISOU 1987  CA  GLY G 459     7586   9683   8980   -271  -2232   -160       C  
ATOM   1988  C   GLY G 459      81.559 145.839 265.727  1.00 70.87           C  
ANISOU 1988  C   GLY G 459     7533   9862   9532   -281  -2123   -191       C  
ATOM   1989  O   GLY G 459      80.465 145.304 265.535  1.00 72.06           O  
ANISOU 1989  O   GLY G 459     7431  10129   9821   -367  -2243   -269       O  
ATOM   1990  N   ASN G 460      81.798 146.687 266.727  1.00 69.63           N  
ANISOU 1990  N   ASN G 460     7414   9532   9510   -193  -1889   -145       N  
ATOM   1991  CA  ASN G 460      80.816 147.005 267.762  1.00 64.53           C  
ANISOU 1991  CA  ASN G 460     6547   8827   9146   -177  -1697   -196       C  
ATOM   1992  C   ASN G 460      79.523 147.614 267.218  1.00 68.49           C  
ANISOU 1992  C   ASN G 460     6671   9450   9900    -43  -1835   -114       C  
ATOM   1993  O   ASN G 460      79.529 148.730 266.702  1.00 70.45           O  
ANISOU 1993  O   ASN G 460     6869   9683  10215    170  -1927     46       O  
ATOM   1994  CB  ASN G 460      81.449 147.943 268.796  1.00 63.49           C  
ANISOU 1994  CB  ASN G 460     6579   8488   9056    -68  -1457   -192       C  
ATOM   1995  CG  ASN G 460      80.516 148.266 269.947  1.00 61.33           C  
ANISOU 1995  CG  ASN G 460     6129   8158   9014    -31  -1201   -280       C  
ATOM   1996  OD1 ASN G 460      79.446 147.666 270.091  1.00 52.62           O  
ANISOU 1996  OD1 ASN G 460     4771   7164   8057   -116  -1155   -328       O  
ATOM   1997  ND2 ASN G 460      80.919 149.218 270.777  1.00 55.77           N  
ANISOU 1997  ND2 ASN G 460     5553   7280   8357     96  -1021   -317       N  
ATOM   1998  N   SER G 461      78.420 146.878 267.355  1.00 68.66           N  
ANISOU 1998  N   SER G 461     6408   9575  10103   -169  -1851   -205       N  
ATOM   1999  CA  SER G 461      77.115 147.314 266.859  1.00 70.68           C  
ANISOU 1999  CA  SER G 461     6240   9964  10652    -60  -2012   -139       C  
ATOM   2000  C   SER G 461      76.405 148.269 267.813  1.00 71.34           C  
ANISOU 2000  C   SER G 461     6095   9939  11071    107  -1731   -118       C  
ATOM   2001  O   SER G 461      75.286 148.705 267.534  1.00 68.43           O  
ANISOU 2001  O   SER G 461     5328   9655  11017    228  -1824    -57       O  
ATOM   2002  CB  SER G 461      76.201 146.112 266.594  1.00 74.04           C  
ANISOU 2002  CB  SER G 461     6399  10532  11200   -287  -2159   -260       C  
ATOM   2003  OG  SER G 461      76.686 145.308 265.533  1.00 83.08           O  
ANISOU 2003  OG  SER G 461     7717  11791  12059   -405  -2473   -316       O  
ATOM   2004  N   ASN G 462      77.044 148.577 268.939  1.00 67.52           N  
ANISOU 2004  N   ASN G 462     5857   9272  10524    124  -1400   -186       N  
ATOM   2005  CA  ASN G 462      76.463 149.487 269.924  1.00 69.83           C  
ANISOU 2005  CA  ASN G 462     5997   9448  11087    298  -1094   -222       C  
ATOM   2006  C   ASN G 462      76.987 150.903 269.739  1.00 70.90           C  
ANISOU 2006  C   ASN G 462     6251   9416  11272    563  -1125   -126       C  
ATOM   2007  O   ASN G 462      78.178 151.162 269.917  1.00 69.82           O  
ANISOU 2007  O   ASN G 462     6478   9139  10911    555  -1099   -136       O  
ATOM   2008  CB  ASN G 462      76.748 149.004 271.352  1.00 67.80           C  
ANISOU 2008  CB  ASN G 462     5947   9102  10712    170   -708   -381       C  
ATOM   2009  CG  ASN G 462      75.883 149.703 272.397  1.00 60.96           C  
ANISOU 2009  CG  ASN G 462     4874   8176  10111    328   -344   -464       C  
ATOM   2010  OD1 ASN G 462      75.092 150.586 272.078  1.00 63.33           O  
ANISOU 2010  OD1 ASN G 462     4857   8469  10737    546   -374   -411       O  
ATOM   2011  ND2 ASN G 462      76.034 149.300 273.652  1.00 58.43           N  
ANISOU 2011  ND2 ASN G 462     4741   7819   9641    234      8   -590       N
[truncated: 667,846 more chars]
