# Supplementary material for: Epitope Prediction Based on Random Peptide Library Screening: Benchmark Dataset and Prediction Tools Evaluation
Source: Molecules. 2011 Jun 16;16(6):4971–93. doi: 10.3390/molecules16064971 (PMC6264216; doi:10.3390/molecules16064971)
Supplement: Supplementary file 1 [file molecules-16-04971-s001.zip › supplementary materials/datasets/MS00057/2NY7_G.pdb]

HEADER    VIRAL PROTEIN/IMMUNE SYSTEM             20-NOV-06   2NY7              
TITLE     HIV-1 GP120 ENVELOPE GLYCOPROTEIN COMPLEXED WITH THE                  
TITLE    2 BROADLY NEUTRALIZING CD4-BINDING-SITE ANTIBODY B12                   
ATOM      1  N   GLU G  83     123.394 168.931 272.912  1.00206.82           N  
ATOM      2  CA  GLU G  83     122.608 168.360 274.044  1.00201.04           C  
ATOM      3  C   GLU G  83     121.904 169.452 274.852  1.00205.32           C  
ATOM      4  O   GLU G  83     121.008 169.165 275.648  1.00201.91           O  
ATOM      5  CB  GLU G  83     123.510 167.522 274.954  1.00204.09           C  
ATOM      6  CG  GLU G  83     124.096 166.286 274.284  1.00198.13           C  
ATOM      7  CD  GLU G  83     125.122 165.580 275.153  1.00201.99           C  
ATOM      8  OE1 GLU G  83     125.588 164.491 274.758  1.00191.56           O  
ATOM      9  OE2 GLU G  83     125.462 166.116 276.229  1.00207.82           O  
ATOM     10  N   VAL G  84     122.311 170.701 274.637  1.00212.89           N  
ATOM     11  CA  VAL G  84     121.722 171.839 275.343  1.00217.34           C  
ATOM     12  C   VAL G  84     120.356 172.201 274.756  1.00210.49           C  
ATOM     13  O   VAL G  84     119.987 171.725 273.680  1.00202.19           O  
ATOM     14  CB  VAL G  84     122.662 173.073 275.329  1.00229.48           C  
ATOM     15  CG1 VAL G  84     122.539 173.832 274.015  1.00230.09           C  
ATOM     16  CG2 VAL G  84     122.364 173.991 276.508  1.00236.86           C  
ATOM     17  N   VAL G  85     119.609 173.041 275.466  1.00213.72           N  
ATOM     18  CA  VAL G  85     118.249 173.383 275.063  1.00208.36           C  
ATOM     19  C   VAL G  85     117.970 174.883 275.155  1.00216.03           C  
ATOM     20  O   VAL G  85     118.241 175.515 276.178  1.00224.57           O  
ATOM     21  CB  VAL G  85     117.210 172.604 275.907  1.00202.77           C  
ATOM     22  CG1 VAL G  85     117.524 172.725 277.394  1.00209.94           C  
ATOM     23  CG2 VAL G  85     115.795 173.082 275.605  1.00200.54           C  
ATOM     24  N   LEU G  86     117.437 175.447 274.074  1.00213.25           N  
ATOM     25  CA  LEU G  86     116.994 176.840 274.066  1.00219.88           C  
ATOM     26  C   LEU G  86     115.762 177.021 273.177  1.00213.84           C  
ATOM     27  O   LEU G  86     115.500 176.206 272.291  1.00204.73           O  
ATOM     28  CB  LEU G  86     118.130 177.789 273.654  1.00229.62           C  
ATOM     29  CG  LEU G  86     118.883 177.572 272.338  1.00228.05           C  
ATOM     30  CD1 LEU G  86     118.108 178.143 271.160  1.00226.64           C  
ATOM     31  CD2 LEU G  86     120.262 178.209 272.416  1.00238.15           C  
ATOM     32  N   VAL G  87     115.010 178.090 273.424  1.00218.55           N  
ATOM     33  CA  VAL G  87     113.745 178.317 272.728  1.00214.15           C  
ATOM     34  C   VAL G  87     113.809 179.465 271.719  1.00219.34           C  
ATOM     35  O   VAL G  87     114.869 179.762 271.165  1.00223.31           O  
ATOM     36  CB  VAL G  87     112.592 178.572 273.725  1.00215.87           C  
ATOM     37  CG1 VAL G  87     112.216 177.286 274.442  1.00208.08           C  
ATOM     38  CG2 VAL G  87     112.980 179.652 274.725  1.00228.29           C  
ATOM     39  N   ASN G  88     112.659 180.098 271.490  1.00219.27           N  
ATOM     40  CA  ASN G  88     112.526 181.193 270.529  1.00223.48           C  
ATOM     41  C   ASN G  88     112.610 180.708 269.079  1.00217.27           C  
ATOM     42  O   ASN G  88     112.919 181.479 268.169  1.00222.87           O  
ATOM     43  CB  ASN G  88     113.554 182.296 270.804  1.00234.22           C  
ATOM     44  CG  ASN G  88     113.094 183.659 270.319  1.00242.28           C  
ATOM     45  OD1 ASN G  88     112.075 183.780 269.639  1.00239.25           O  
ATOM     46  ND2 ASN G  88     113.846 184.696 270.672  1.00252.60           N  
ATOM     47  N   VAL G  89     112.330 179.424 268.878  1.00206.58           N  
ATOM     48  CA  VAL G  89     112.299 178.829 267.544  1.00200.31           C  
ATOM     49  C   VAL G  89     111.303 177.667 267.495  1.00190.30           C  
ATOM     50  O   VAL G  89     111.494 176.639 268.147  1.00184.75           O  
ATOM     51  CB  VAL G  89     113.706 178.369 267.080  1.00199.97           C  
ATOM     52  CG1 VAL G  89     114.359 177.467 268.123  1.00196.47           C  
ATOM     53  CG2 VAL G  89     113.626 177.676 265.725  1.00194.46           C  
ATOM     54  N   THR G  90     110.234 177.845 266.724  1.00188.62           N  
ATOM     55  CA  THR G  90     109.168 176.852 266.641  1.00179.94           C  
ATOM     56  C   THR G  90     109.405 175.868 265.499  1.00174.03           C  
ATOM     57  O   THR G  90     109.906 176.241 264.438  1.00176.72           O  
ATOM     58  CB  THR G  90     107.786 177.520 266.463  1.00183.50           C  
ATOM     59  OG1 THR G  90     107.596 178.510 267.482  1.00188.97           O  
ATOM     60  CG2 THR G  90     106.668 176.489 266.552  1.00176.84           C  
ATOM     61  N   GLU G  91     109.042 174.610 265.730  1.00166.38           N  
ATOM     62  CA  GLU G  91     109.195 173.565 264.726  1.00160.80           C  
ATOM     63  C   GLU G  91     107.991 172.627 264.746  1.00155.05           C  
ATOM     64  O   GLU G  91     107.495 172.262 265.812  1.00152.60           O  
ATOM     65  CB  GLU G  91     110.487 172.780 264.969  1.00157.76           C  
ATOM     66  CG  GLU G  91     110.822 171.762 263.888  1.00153.37           C  
ATOM     67  CD  GLU G  91     111.354 172.398 262.615  1.00158.02           C  
ATOM     68  OE1 GLU G  91     111.401 173.644 262.535  1.00163.58           O  
ATOM     69  OE2 GLU G  91     111.727 171.646 261.691  1.00157.51           O  
ATOM     70  N   ASN G  92     107.522 172.245 263.561  1.00153.51           N  
ATOM     71  CA  ASN G  92     106.366 171.362 263.444  1.00148.42           C  
ATOM     72  C   ASN G  92     106.720 169.882 263.583  1.00140.89           C  
ATOM     73  O   ASN G  92     107.711 169.410 263.023  1.00140.07           O  
ATOM     74  CB  ASN G  92     105.612 171.620 262.135  1.00152.69           C  
ATOM     75  CG  ASN G  92     106.542 171.855 260.957  1.00155.46           C  
ATOM     76  OD1 ASN G  92     107.669 171.360 260.927  1.00149.75           O  
ATOM     77  ND2 ASN G  92     106.067 172.614 259.975  1.00161.05           N  
ATOM     78  N   PHE G  93     105.899 169.161 264.340  1.00135.68           N  
ATOM     79  CA  PHE G  93     106.113 167.742 264.591  1.00127.22           C  
ATOM     80  C   PHE G  93     104.924 166.920 264.113  1.00124.78           C  
ATOM     81  O   PHE G  93     103.792 167.402 264.094  1.00127.96           O  
ATOM     82  CB  PHE G  93     106.329 167.493 266.086  1.00124.50           C  
ATOM     83  CG  PHE G  93     107.708 167.840 266.573  1.00125.05           C  
ATOM     84  CD1 PHE G  93     108.079 169.160 266.770  1.00128.47           C  
ATOM     85  CD2 PHE G  93     108.630 166.843 266.851  1.00121.41           C  
ATOM     86  CE1 PHE G  93     109.345 169.480 267.224  1.00130.70           C  
ATOM     87  CE2 PHE G  93     109.897 167.156 267.307  1.00120.54           C  
ATOM     88  CZ  PHE G  93     110.255 168.476 267.493  1.00126.41           C  
ATOM     89  N   ASN G  94     105.189 165.677 263.727  1.00119.65           N  
ATOM     90  CA  ASN G  94     104.131 164.745 263.363  1.00118.06           C  
ATOM     91  C   ASN G  94     104.600 163.303 263.515  1.00112.15           C  
ATOM     92  O   ASN G  94     105.107 162.701 262.568  1.00110.39           O  
ATOM     93  CB  ASN G  94     103.637 165.002 261.939  1.00122.75           C  
ATOM     94  CG  ASN G  94     102.287 164.364 261.668  1.00125.08           C  
ATOM     95  OD1 ASN G  94     101.685 163.758 262.556  1.00125.06           O  
ATOM     96  ND2 ASN G  94     101.803 164.499 260.439  1.00127.68           N  
ATOM     97  N   TRP G  95     104.415 162.757 264.713  1.00108.56           N  
ATOM     98  CA  TRP G  95     104.919 161.429 265.058  1.00105.22           C  
ATOM     99  C   TRP G  95     104.347 160.317 264.180  1.00105.72           C  
ATOM    100  O   TRP G  95     104.763 159.162 264.278  1.00103.98           O  
ATOM    101  CB  TRP G  95     104.665 161.130 266.540  1.00102.20           C  
ATOM    102  CG  TRP G  95     103.233 160.807 266.881  1.00104.12           C  
ATOM    103  CD1 TRP G  95     102.128 161.553 266.584  1.00107.92           C  
ATOM    104  CD2 TRP G  95     102.760 159.662 267.605  1.00 99.18           C  
ATOM    105  NE1 TRP G  95     100.997 160.938 267.069  1.00108.35           N  
ATOM    106  CE2 TRP G  95     101.358 159.777 267.701  1.00100.77           C  
ATOM    107  CE3 TRP G  95     103.386 158.550 268.178  1.00 94.23           C  
ATOM    108  CZ2 TRP G  95     100.573 158.824 268.346  1.00101.51           C  
ATOM    109  CZ3 TRP G  95     102.604 157.605 268.818  1.00 95.84           C  
ATOM    110  CH2 TRP G  95     101.213 157.747 268.895  1.00 98.45           C  
ATOM    111  N   CYS G  96     103.404 160.673 263.316  1.00109.86           N  
ATOM    112  CA  CYS G  96     102.774 159.701 262.433  1.00113.36           C  
ATOM    113  C   CYS G  96     103.492 159.602 261.092  1.00114.22           C  
ATOM    114  O   CYS G  96     103.975 158.533 260.712  1.00111.88           O  
ATOM    115  CB  CYS G  96     101.305 160.057 262.231  1.00119.56           C  
ATOM    116  SG  CYS G  96     100.408 160.147 263.789  1.00126.06           S  
ATOM    117  N   LYS G  97     103.562 160.724 260.382  1.00116.41           N  
ATOM    118  CA  LYS G  97     104.273 160.792 259.112  1.00119.24           C  
ATOM    119  C   LYS G  97     105.752 160.471 259.324  1.00116.25           C  
ATOM    120  O   LYS G  97     106.403 159.877 258.461  1.00118.01           O  
ATOM    121  CB  LYS G  97     104.128 162.191 258.511  1.00125.05           C  
ATOM    122  CG  LYS G  97     103.986 162.226 256.996  1.00131.34           C  
ATOM    123  CD  LYS G  97     102.569 161.870 256.568  1.00132.00           C  
ATOM    124  CE  LYS G  97     102.297 162.302 255.135  1.00140.67           C  
ATOM    125  NZ  LYS G  97     103.193 161.622 254.160  1.00143.62           N  
ATOM    126  N   ASN G  98     106.272 160.859 260.486  1.00110.27           N  
ATOM    127  CA  ASN G  98     107.678 160.657 260.814  1.00106.56           C  
ATOM    128  C   ASN G  98     107.888 159.550 261.846  1.00100.98           C  
ATOM    129  O   ASN G  98     108.555 159.758 262.862  1.00 98.42           O  
ATOM    130  CB  ASN G  98     108.298 161.964 261.316  1.00106.21           C  
ATOM    131  CG  ASN G  98     108.127 163.110 260.332  1.00113.11           C  
ATOM    132  OD1 ASN G  98     108.067 162.901 259.119  1.00115.97           O  
ATOM    133  ND2 ASN G  98     108.050 164.331 260.853  1.00104.25           N  
ATOM    134  N   ASP G  99     107.317 158.378 261.583  1.00 99.13           N  
ATOM    135  CA  ASP G  99     107.480 157.231 262.470  1.00 95.55           C  
ATOM    136  C   ASP G  99     108.942 156.793 262.482  1.00 94.27           C  
ATOM    137  O   ASP G  99     109.463 156.304 261.479  1.00 95.73           O  
ATOM    138  CB  ASP G  99     106.576 156.076 262.030  1.00 96.19           C  
ATOM    139  CG  ASP G  99     106.645 154.885 262.972  1.00 92.08           C  
ATOM    140  OD1 ASP G  99     107.007 155.073 264.155  1.00 86.89           O  
ATOM    141  OD2 ASP G  99     106.334 153.759 262.528  1.00 93.88           O  
ATOM    142  N   MET G 100     109.608 156.973 263.616  1.00 91.18           N  
ATOM    143  CA  MET G 100     111.046 156.743 263.660  1.00 92.63           C  
ATOM    144  C   MET G 100     111.466 155.367 264.175  1.00 88.17           C  
ATOM    145  O   MET G 100     112.656 155.105 264.327  1.00 91.28           O  
ATOM    146  CB  MET G 100     111.762 157.862 264.419  1.00 94.11           C  
ATOM    147  CG  MET G 100     111.553 157.863 265.916  1.00 92.71           C  
ATOM    148  SD  MET G 100     112.329 159.322 266.635  1.00 97.18           S  
ATOM    149  CE  MET G 100     113.930 159.271 265.850  1.00 74.97           C  
ATOM    150  N   VAL G 101     110.504 154.486 264.435  1.00 83.34           N  
ATOM    151  CA  VAL G 101     110.851 153.089 264.653  1.00 80.21           C  
ATOM    152  C   VAL G 101     110.921 152.442 263.278  1.00 82.64           C  
ATOM    153  O   VAL G 101     111.453 151.343 263.118  1.00 84.18           O  
ATOM    154  CB  VAL G 101     109.846 152.336 265.560  1.00 77.35           C  
ATOM    155  CG1 VAL G 101     109.272 153.264 266.616  1.00 76.74           C  
ATOM    156  CG2 VAL G 101     108.742 151.715 264.741  1.00 74.61           C  
ATOM    157  N   GLU G 102     110.392 153.155 262.286  1.00 84.16           N  
ATOM    158  CA  GLU G 102     110.423 152.721 260.896  1.00 92.25           C  
ATOM    159  C   GLU G 102     111.842 152.805 260.337  1.00 96.38           C  
ATOM    160  O   GLU G 102     112.114 152.327 259.238  1.00101.37           O  
ATOM    161  CB  GLU G 102     109.481 153.586 260.057  1.00 95.55           C  
ATOM    162  CG  GLU G 102     108.849 152.878 258.870  1.00107.36           C  
ATOM    163  CD  GLU G 102     107.671 152.003 259.267  1.00112.02           C  
ATOM    164  OE1 GLU G 102     106.632 152.055 258.573  1.00118.66           O  
ATOM    165  OE2 GLU G 102     107.780 151.270 260.272  1.00107.52           O  
ATOM    166  N   GLN G 103     112.740 153.423 261.097  1.00 97.23           N  
ATOM    167  CA  GLN G 103     114.152 153.476 260.734  1.00103.34           C  
ATOM    168  C   GLN G 103     115.027 152.905 261.851  1.00101.22           C  
ATOM    169  O   GLN G 103     116.127 153.397 262.114  1.00101.78           O  
ATOM    170  CB  GLN G 103     114.575 154.905 260.383  1.00106.52           C  
ATOM    171  CG  GLN G 103     114.205 155.949 261.423  1.00103.87           C  
ATOM    172  CD  GLN G 103     114.511 157.360 260.958  1.00110.13           C  
ATOM    173  OE1 GLN G 103     113.881 158.321 261.401  1.00116.47           O  
ATOM    174  NE2 GLN G 103     115.478 157.492 260.057  1.00116.75           N  
ATOM    175  N   MET G 104     114.516 151.865 262.504  1.00 99.27           N  
ATOM    176  CA  MET G 104     115.240 151.152 263.552  1.00 98.44           C  
ATOM    177  C   MET G 104     115.159 149.650 263.298  1.00102.27           C  
ATOM    178  O   MET G 104     114.966 148.865 264.228  1.00101.83           O  
ATOM    179  CB  MET G 104     114.638 151.460 264.926  1.00 92.73           C  
ATOM    180  CG  MET G 104     114.662 152.923 265.320  1.00 92.60           C  
ATOM    181  SD  MET G 104     113.841 153.229 266.897  1.00 85.38           S  
ATOM    182  CE  MET G 104     114.890 152.303 268.012  1.00 84.34           C  
ATOM    183  N   HIS G 105     115.310 149.254 262.036  1.00109.09           N  
ATOM    184  CA  HIS G 105     115.078 147.867 261.631  1.00112.63           C  
ATOM    185  C   HIS G 105     116.350 147.018 261.514  1.00115.39           C  
ATOM    186  O   HIS G 105     116.592 146.387 260.483  1.00120.88           O  
ATOM    187  CB  HIS G 105     114.283 147.823 260.320  1.00117.71           C  
ATOM    188  CG  HIS G 105     114.859 148.677 259.232  1.00128.03           C  
ATOM    189  ND1 HIS G 105     114.722 150.049 259.209  1.00131.42           N  
ATOM    190  CD2 HIS G 105     115.568 148.352 258.124  1.00137.14           C  
ATOM    191  CE1 HIS G 105     115.326 150.533 258.138  1.00137.25           C  
ATOM    192  NE2 HIS G 105     115.846 149.524 257.462  1.00142.96           N  
ATOM    193  N   GLU G 106     117.151 146.997 262.576  1.00111.87           N  
ATOM    194  CA  GLU G 106     118.347 146.157 262.611  1.00115.03           C  
ATOM    195  C   GLU G 106     118.024 144.779 263.184  1.00111.78           C  
ATOM    196  O   GLU G 106     117.049 144.619 263.920  1.00106.15           O  
ATOM    197  CB  GLU G 106     119.464 146.827 263.412  1.00115.14           C  
ATOM    198  CG  GLU G 106     120.017 148.082 262.756  1.00124.38           C  
ATOM    199  CD  GLU G 106     121.389 148.465 263.280  1.00135.28           C  
ATOM    200  OE1 GLU G 106     121.903 149.531 262.877  1.00139.64           O  
ATOM    201  OE2 GLU G 106     121.955 147.699 264.089  1.00136.76           O  
ATOM    202  N   ASP G 107     118.847 143.788 262.844  1.00115.12           N  
ATOM    203  CA  ASP G 107     118.584 142.401 263.229  1.00112.08           C  
ATOM    204  C   ASP G 107     118.548 142.198 264.743  1.00104.04           C  
ATOM    205  O   ASP G 107     119.176 142.940 265.502  1.00 99.74           O  
ATOM    206  CB  ASP G 107     119.587 141.441 262.577  1.00119.55           C  
ATOM    207  CG  ASP G 107     120.929 141.415 263.290  1.00126.09           C  
ATOM    208  OD1 ASP G 107     121.449 140.303 263.530  1.00131.26           O  
ATOM    209  OD2 ASP G 107     121.465 142.497 263.610  1.00132.14           O  
ATOM    210  N   ILE G 108     117.802 141.183 265.165  1.00 99.88           N  
ATOM    211  CA  ILE G 108     117.591 140.906 266.580  1.00 93.38           C  
ATOM    212  C   ILE G 108     118.902 140.644 267.324  1.00 94.63           C  
ATOM    213  O   ILE G 108     119.028 140.960 268.509  1.00 89.50           O  
ATOM    214  CB  ILE G 108     116.612 139.717 266.771  1.00 94.11           C  
ATOM    215  CG1 ILE G 108     116.298 139.497 268.253  1.00 88.64           C  
ATOM    216  CG2 ILE G 108     117.162 138.448 266.126  1.00 96.37           C  
ATOM    217  CD1 ILE G 108     115.306 138.390 268.504  1.00 88.20           C  
ATOM    218  N   CYS G 109     119.883 140.088 266.619  1.00100.13           N  
ATOM    219  CA  CYS G 109     121.153 139.708 267.237  1.00104.51           C  
ATOM    220  C   CYS G 109     122.004 140.900 267.678  1.00104.28           C  
ATOM    221  O   CYS G 109     123.046 140.726 268.307  1.00105.68           O  
ATOM    222  CB  CYS G 109     121.950 138.785 266.308  1.00111.78           C  
ATOM    223  SG  CYS G 109     121.185 137.160 266.068  1.00113.36           S  
ATOM    224  N   SER G 110     121.554 142.109 267.356  1.00103.04           N  
ATOM    225  CA  SER G 110     122.268 143.314 267.762  1.00104.36           C  
ATOM    226  C   SER G 110     121.533 144.064 268.874  1.00 99.30           C  
ATOM    227  O   SER G 110     122.033 145.060 269.394  1.00100.51           O  
ATOM    228  CB  SER G 110     122.518 144.232 266.562  1.00106.80           C  
ATOM    229  OG  SER G 110     121.300 144.617 265.953  1.00111.43           O  
ATOM    230  N   LEU G 111     120.346 143.582 269.234  1.00 95.20           N  
ATOM    231  CA  LEU G 111     119.619 144.126 270.379  1.00 92.21           C  
ATOM    232  C   LEU G 111     120.070 143.433 271.658  1.00 91.85           C  
ATOM    233  O   LEU G 111     119.743 143.858 272.768  1.00 90.04           O  
ATOM    234  CB  LEU G 111     118.110 143.961 270.196  1.00 85.30           C  
ATOM    235  CG  LEU G 111     117.355 145.101 269.507  1.00 91.25           C  
ATOM    236  CD1 LEU G 111     118.022 145.523 268.198  1.00 96.25           C  
ATOM    237  CD2 LEU G 111     115.898 144.710 269.275  1.00 87.51           C  
ATOM    238  N   TRP G 112     120.832 142.360 271.487  1.00 94.37           N  
ATOM    239  CA  TRP G 112     121.344 141.593 272.610  1.00 94.67           C  
ATOM    240  C   TRP G 112     122.849 141.421 272.486  1.00 99.15           C  
ATOM    241  O   TRP G 112     123.365 141.139 271.405  1.00101.61           O  
ATOM    242  CB  TRP G 112     120.669 140.224 272.660  1.00 90.15           C  
ATOM    243  CG  TRP G 112     119.181 140.308 272.705  1.00 84.58           C  
ATOM    244  CD1 TRP G 112     118.334 140.457 271.644  1.00 84.57           C  
ATOM    245  CD2 TRP G 112     118.356 140.252 273.871  1.00 81.09           C  
ATOM    246  NE1 TRP G 112     117.034 140.497 272.080  1.00 80.96           N  
ATOM    247  CE2 TRP G 112     117.021 140.373 273.445  1.00 79.74           C  
ATOM    248  CE3 TRP G 112     118.618 140.108 275.238  1.00 93.46           C  
ATOM    249  CZ2 TRP G 112     115.950 140.357 274.335  1.00 84.94           C  
ATOM    250  CZ3 TRP G 112     117.552 140.088 276.120  1.00 84.55           C  
ATOM    251  CH2 TRP G 112     116.238 140.213 275.666  1.00 79.99           C  
ATOM    252  N   ASP G 113     123.551 141.602 273.597  1.00101.73           N  
ATOM    253  CA  ASP G 113     124.970 141.300 273.641  1.00111.54           C  
ATOM    254  C   ASP G 113     125.209 140.172 274.633  1.00114.46           C  
ATOM    255  O   ASP G 113     124.461 140.010 275.600  1.00113.48           O  
ATOM    256  CB  ASP G 113     125.793 142.535 274.022  1.00115.60           C  
ATOM    257  CG  ASP G 113     125.990 143.494 272.857  1.00114.92           C  
ATOM    258  OD1 ASP G 113     126.603 144.563 273.065  1.00122.21           O  
ATOM    259  OD2 ASP G 113     125.540 143.181 271.735  1.00102.08           O  
ATOM    260  N   GLN G 114     126.247 139.385 274.380  1.00119.50           N  
ATOM    261  CA  GLN G 114     126.596 138.289 275.265  1.00122.04           C  
ATOM    262  C   GLN G 114     127.139 138.848 276.573  1.00127.34           C  
ATOM    263  O   GLN G 114     128.093 139.628 276.573  1.00134.65           O  
ATOM    264  CB  GLN G 114     127.626 137.389 274.594  1.00125.72           C  
ATOM    265  CG  GLN G 114     127.875 136.094 275.322  1.00126.81           C  
ATOM    266  CD  GLN G 114     128.699 135.132 274.501  1.00125.68           C  
ATOM    267  OE1 GLN G 114     128.750 135.232 273.274  1.00120.47           O  
ATOM    268  NE2 GLN G 114     129.349 134.192 275.173  1.00123.85           N  
ATOM    269  N   SER G 115     126.521 138.461 277.684  1.00127.00           N  
ATOM    270  CA  SER G 115     126.907 138.988 278.991  1.00133.73           C  
ATOM    271  C   SER G 115     128.133 138.279 279.547  1.00142.58           C  
ATOM    272  O   SER G 115     128.244 137.057 279.471  1.00143.31           O  
ATOM    273  CB  SER G 115     125.746 138.893 279.983  1.00130.49           C  
ATOM    274  OG  SER G 115     125.363 137.548 280.202  1.00136.19           O  
ATOM    275  N   LEU G 116     129.055 139.060 280.102  1.00151.93           N  
ATOM    276  CA  LEU G 116     130.272 138.516 280.695  1.00163.73           C  
ATOM    277  C   LEU G 116     130.173 138.472 282.217  1.00169.12           C  
ATOM    278  O   LEU G 116     131.153 138.169 282.897  1.00179.61           O  
ATOM    279  CB  LEU G 116     131.499 139.332 280.273  1.00169.56           C  
ATOM    280  CG  LEU G 116     132.045 139.151 278.852  1.00170.82           C  
ATOM    281  CD1 LEU G 116     132.190 137.675 278.505  1.00174.30           C  
ATOM    282  CD2 LEU G 116     131.176 139.866 277.827  1.00166.71           C  
ATOM    283  N   LYS G 117     128.988 138.781 282.740  1.00166.08           N  
ATOM    284  CA  LYS G 117     128.731 138.730 284.176  1.00171.71           C  
ATOM    285  C   LYS G 117     129.229 137.419 284.767  1.00179.34           C  
ATOM    286  O   LYS G 117     128.691 136.355 284.456  1.00174.56           O  
ATOM    287  CB  LYS G 117     127.234 138.870 284.464  1.00165.88           C  
ATOM    288  CG  LYS G 117     126.727 140.297 284.592  1.00165.02           C  
ATOM    289  CD  LYS G 117     125.257 140.298 284.998  1.00159.96           C  
ATOM    290  CE  LYS G 117     124.777 141.684 285.399  1.00161.88           C  
ATOM    291  NZ  LYS G 117     124.722 142.625 284.245  1.00154.43           N  
ATOM    292  N   PRO G 118     130.263 137.492 285.623  1.00191.67           N  
ATOM    293  CA  PRO G 118     130.774 136.293 286.272  1.00199.95           C  
ATOM    294  C   PRO G 118     129.638 135.538 286.951  1.00197.38           C  
ATOM    295  O   PRO G 118     129.141 135.968 287.992  1.00200.58           O  
ATOM    296  CB  PRO G 118     131.749 136.848 287.315  1.00211.78           C  
ATOM    297  CG  PRO G 118     132.196 138.150 286.753  1.00211.76           C  
ATOM    298  CD  PRO G 118     131.000 138.702 286.028  1.00198.26           C  
ATOM    299  N   CYS G 119     129.226 134.427 286.348  1.00193.25           N  
ATOM    300  CA  CYS G 119     128.131 133.624 286.878  1.00189.45           C  
ATOM    301  C   CYS G 119     128.515 132.996 288.218  1.00198.48           C  
ATOM    302  O   CYS G 119     127.680 132.397 288.898  1.00197.81           O  
ATOM    303  CB  CYS G 119     127.732 132.546 285.869  1.00184.46           C  
ATOM    304  SG  CYS G 119     126.097 131.825 286.137  1.00180.56           S  
ATOM    305  N   VAL G 120     129.784 133.144 288.590  1.00207.10           N  
ATOM    306  CA  VAL G 120     130.283 132.653 289.869  1.00216.91           C  
ATOM    307  C   VAL G 120     129.804 133.540 291.014  1.00219.29           C  
ATOM    308  O   VAL G 120     129.173 133.065 291.958  1.00221.30           O  
ATOM    309  CB  VAL G 120     131.823 132.596 289.886  1.00227.56           C  
ATOM    310  CG1 VAL G 120     132.412 133.984 289.670  1.00229.36           C  
ATOM    311  CG2 VAL G 120     132.321 131.998 291.195  1.00239.74           C  
ATOM    312  N   ALA G 204     123.368 124.908 287.708  1.00166.82           N  
ATOM    313  CA  ALA G 204     123.208 126.245 288.269  1.00164.51           C  
ATOM    314  C   ALA G 204     123.317 127.329 287.197  1.00156.82           C  
ATOM    315  O   ALA G 204     122.397 128.126 287.016  1.00149.31           O  
ATOM    316  CB  ALA G 204     124.230 126.483 289.376  1.00172.53           C  
ATOM    317  N   CYS G 205     124.443 127.349 286.489  1.00159.22           N  
ATOM    318  CA  CYS G 205     124.725 128.393 285.505  1.00154.16           C  
ATOM    319  C   CYS G 205     124.471 127.942 284.071  1.00145.14           C  
ATOM    320  O   CYS G 205     124.663 126.774 283.744  1.00149.03           O  
ATOM    321  CB  CYS G 205     126.181 128.851 285.629  1.00162.91           C  
ATOM    322  SG  CYS G 205     126.510 130.015 286.969  1.00181.15           S  
ATOM    323  N   PRO G 206     124.029 128.874 283.210  1.00134.97           N  
ATOM    324  CA  PRO G 206     123.996 128.638 281.774  1.00127.98           C  
ATOM    325  C   PRO G 206     125.342 128.987 281.143  1.00128.31           C  
ATOM    326  O   PRO G 206     126.015 129.912 281.598  1.00131.04           O  
ATOM    327  CB  PRO G 206     122.913 129.606 281.278  1.00119.42           C  
ATOM    328  CG  PRO G 206     122.498 130.439 282.479  1.00121.11           C  
ATOM    329  CD  PRO G 206     123.505 130.204 283.552  1.00130.46           C  
ATOM    330  N   LYS G 207     125.728 128.247 280.108  1.00125.55           N  
ATOM    331  CA  LYS G 207     127.010 128.453 279.440  1.00125.86           C  
ATOM    332  C   LYS G 207     127.152 129.891 278.940  1.00122.64           C  
ATOM    333  O   LYS G 207     128.125 130.572 279.258  1.00123.12           O  
ATOM    334  CB  LYS G 207     127.169 127.463 278.284  1.00125.99           C  
ATOM    335  CG  LYS G 207     128.604 127.083 277.966  1.00132.63           C  
ATOM    336  CD  LYS G 207     129.247 128.041 276.978  1.00130.03           C  
ATOM    337  CE  LYS G 207     130.709 127.655 276.748  1.00148.00           C  
ATOM    338  NZ  LYS G 207     130.849 126.244 276.183  1.00140.51           N  
ATOM    339  N   VAL G 208     126.181 130.345 278.155  1.00116.60           N  
ATOM    340  CA  VAL G 208     126.163 131.730 277.694  1.00115.60           C  
ATOM    341  C   VAL G 208     124.865 132.413 278.115  1.00112.49           C  
ATOM    342  O   VAL G 208     123.802 131.789 278.134  1.00109.93           O  
ATOM    343  CB  VAL G 208     126.343 131.842 276.161  1.00112.94           C  
ATOM    344  CG1 VAL G 208     127.667 131.237 275.731  1.00120.65           C  
ATOM    345  CG2 VAL G 208     125.192 131.180 275.430  1.00111.95           C  
ATOM    346  N   SER G 209     124.956 133.691 278.467  1.00114.82           N  
ATOM    347  CA  SER G 209     123.773 134.460 278.841  1.00112.02           C  
ATOM    348  C   SER G 209     123.697 135.772 278.073  1.00109.23           C  
ATOM    349  O   SER G 209     124.713 136.297 277.618  1.00112.13           O  
ATOM    350  CB  SER G 209     123.741 134.717 280.350  1.00115.32           C  
ATOM    351  OG  SER G 209     123.247 133.585 281.044  1.00122.49           O  
ATOM    352  N   PHE G 210     122.487 136.298 277.933  1.00104.78           N  
ATOM    353  CA  PHE G 210     122.271 137.501 277.141  1.00103.26           C  
ATOM    354  C   PHE G 210     121.607 138.615 277.944  1.00102.11           C  
ATOM    355  O   PHE G 210     120.739 138.364 278.781  1.00102.25           O  
ATOM    356  CB  PHE G 210     121.444 137.173 275.895  1.00 96.83           C  
ATOM    357  CG  PHE G 210     122.077 136.137 275.010  1.00 98.25           C  
ATOM    358  CD1 PHE G 210     121.622 134.827 275.015  1.00 97.46           C  
ATOM    359  CD2 PHE G 210     123.140 136.470 274.184  1.00 94.74           C  
ATOM    360  CE1 PHE G 210     122.210 133.869 274.205  1.00 96.39           C  
ATOM    361  CE2 PHE G 210     123.731 135.522 273.372  1.00 98.07           C  
ATOM    362  CZ  PHE G 210     123.265 134.217 273.382  1.00102.62           C  
ATOM    363  N   GLU G 211     122.037 139.845 277.684  1.00103.53           N  
ATOM    364  CA  GLU G 211     121.420 141.020 278.282  1.00105.51           C  
ATOM    365  C   GLU G 211     120.860 141.930 277.199  1.00102.92           C  
ATOM    366  O   GLU G 211     121.491 142.127 276.158  1.00104.20           O  
ATOM    367  CB  GLU G 211     122.423 141.791 279.136  1.00111.08           C  
ATOM    368  CG  GLU G 211     122.734 141.138 280.467  1.00123.69           C  
ATOM    369  CD  GLU G 211     123.691 141.961 281.301  1.00140.64           C  
ATOM    370  OE1 GLU G 211     124.521 141.364 282.020  1.00152.75           O  
ATOM    371  OE2 GLU G 211     123.618 143.206 281.232  1.00146.50           O  
ATOM    372  N   PRO G 212     119.664 142.485 277.439  1.00 99.65           N  
ATOM    373  CA  PRO G 212     119.084 143.432 276.498  1.00 97.61           C  
ATOM    374  C   PRO G 212     119.732 144.808 276.632  1.00100.33           C  
ATOM    375  O   PRO G 212     120.010 145.265 277.745  1.00105.10           O  
ATOM    376  CB  PRO G 212     117.614 143.485 276.920  1.00 92.44           C  
ATOM    377  CG  PRO G 212     117.628 143.171 278.371  1.00 95.73           C  
ATOM    378  CD  PRO G 212     118.798 142.254 278.610  1.00 97.48           C  
ATOM    379  N   ILE G 213     119.999 145.446 275.500  1.00 99.92           N  
ATOM    380  CA  ILE G 213     120.474 146.824 275.505  1.00103.12           C  
ATOM    381  C   ILE G 213     119.288 147.760 275.259  1.00 96.00           C  
ATOM    382  O   ILE G 213     118.524 147.561 274.313  1.00 93.40           O  
ATOM    383  CB  ILE G 213     121.634 147.045 274.489  1.00108.44           C  
ATOM    384  CG1 ILE G 213     121.398 148.292 273.634  1.00105.63           C  
ATOM    385  CG2 ILE G 213     121.808 145.834 273.589  1.00111.25           C  
ATOM    386  CD1 ILE G 213     121.918 149.558 274.247  1.00115.46           C  
ATOM    387  N   PRO G 214     119.118 148.770 276.132  1.00 94.63           N  
ATOM    388  CA  PRO G 214     117.976 149.677 276.054  1.00 88.45           C  
ATOM    389  C   PRO G 214     117.781 150.198 274.638  1.00 83.93           C  
ATOM    390  O   PRO G 214     118.750 150.589 273.987  1.00 85.74           O  
ATOM    391  CB  PRO G 214     118.375 150.818 276.990  1.00 91.62           C  
ATOM    392  CG  PRO G 214     119.260 150.182 277.990  1.00 95.27           C  
ATOM    393  CD  PRO G 214     120.018 149.114 277.249  1.00 97.47           C  
ATOM    394  N   ILE G 215     116.539 150.188 274.163  1.00 78.73           N  
ATOM    395  CA  ILE G 215     116.252 150.628 272.805  1.00 79.06           C  
ATOM    396  C   ILE G 215     116.328 152.145 272.698  1.00 80.48           C  
ATOM    397  O   ILE G 215     115.725 152.869 273.488  1.00 81.45           O  
ATOM    398  CB  ILE G 215     114.887 150.117 272.300  1.00 77.18           C  
ATOM    399  CG1 ILE G 215     115.063 148.815 271.517  1.00 78.47           C  
ATOM    400  CG2 ILE G 215     114.236 151.142 271.391  1.00 76.76           C  
ATOM    401  CD1 ILE G 215     115.661 147.686 272.312  1.00 72.10           C  
ATOM    402  N   HIS G 216     117.095 152.613 271.721  1.00 79.14           N  
ATOM    403  CA  HIS G 216     117.265 154.034 271.498  1.00 82.24           C  
ATOM    404  C   HIS G 216     117.677 154.268 270.054  1.00 84.90           C  
ATOM    405  O   HIS G 216     118.072 153.338 269.353  1.00 82.98           O  
ATOM    406  CB  HIS G 216     118.309 154.609 272.458  1.00 84.26           C  
ATOM    407  CG  HIS G 216     119.669 154.001 272.308  1.00 86.12           C  
ATOM    408  ND1 HIS G 216     120.015 152.796 272.883  1.00 85.36           N  
ATOM    409  CD2 HIS G 216     120.771 154.434 271.652  1.00 89.78           C  
ATOM    410  CE1 HIS G 216     121.269 152.511 272.583  1.00 91.79           C  
ATOM    411  NE2 HIS G 216     121.752 153.491 271.840  1.00 97.22           N  
ATOM    412  N   TYR G 217     117.564 155.510 269.606  1.00 88.82           N  
ATOM    413  CA  TYR G 217     117.956 155.856 268.252  1.00 93.91           C  
ATOM    414  C   TYR G 217     118.947 157.008 268.270  1.00100.57           C  
ATOM    415  O   TYR G 217     118.725 158.022 268.930  1.00101.12           O  
ATOM    416  CB  TYR G 217     116.732 156.213 267.408  1.00 92.81           C  
ATOM    417  CG  TYR G 217     117.071 156.667 266.009  1.00 94.94           C  
ATOM    418  CD1 TYR G 217     116.989 158.008 265.658  1.00101.30           C  
ATOM    419  CD2 TYR G 217     117.478 155.759 265.041  1.00 94.03           C  
ATOM    420  CE1 TYR G 217     117.299 158.435 264.381  1.00107.93           C  
ATOM    421  CE2 TYR G 217     117.791 156.174 263.758  1.00106.38           C  
ATOM    422  CZ  TYR G 217     117.700 157.515 263.434  1.00112.09           C  
ATOM    423  OH  TYR G 217     118.009 157.945 262.164  1.00116.23           O  
ATOM    424  N   CYS G 218     120.050 156.837 267.552  1.00105.78           N  
ATOM    425  CA  CYS G 218     121.037 157.894 267.418  1.00113.44           C  
ATOM    426  C   CYS G 218     121.064 158.415 265.986  1.00116.30           C  
ATOM    427  O   CYS G 218     120.992 157.641 265.030  1.00114.86           O  
ATOM    428  CB  CYS G 218     122.417 157.401 267.857  1.00119.12           C  
ATOM    429  SG  CYS G 218     122.513 156.982 269.622  1.00121.82           S  
ATOM    430  N   ALA G 219     121.148 159.734 265.847  1.00120.39           N  
ATOM    431  CA  ALA G 219     121.136 160.373 264.537  1.00125.86           C  
ATOM    432  C   ALA G 219     122.450 160.150 263.801  1.00134.54           C  
ATOM    433  O   ALA G 219     123.522 160.437 264.338  1.00141.08           O  
ATOM    434  CB  ALA G 219     120.855 161.862 264.676  1.00127.80           C  
ATOM    435  N   PRO G 220     122.371 159.630 262.566  1.00136.05           N  
ATOM    436  CA  PRO G 220     123.552 159.447 261.726  1.00143.13           C  
ATOM    437  C   PRO G 220     124.174 160.791 261.359  1.00150.18           C  
ATOM    438  O   PRO G 220     123.535 161.833 261.518  1.00148.54           O  
ATOM    439  CB  PRO G 220     122.991 158.765 260.471  1.00142.76           C  
ATOM    440  CG  PRO G 220     121.663 158.215 260.880  1.00135.32           C  
ATOM    441  CD  PRO G 220     121.143 159.174 261.896  1.00131.65           C  
ATOM    442  N   ALA G 221     125.413 160.762 260.877  1.00157.99           N  
ATOM    443  CA  ALA G 221     126.113 161.982 260.488  1.00165.36           C  
ATOM    444  C   ALA G 221     125.324 162.758 259.439  1.00165.35           C  
ATOM    445  O   ALA G 221     124.741 162.170 258.527  1.00163.25           O  
ATOM    446  CB  ALA G 221     127.505 161.653 259.974  1.00175.34           C  
ATOM    447  N   GLY G 222     125.302 164.079 259.579  1.00167.47           N  
ATOM    448  CA  GLY G 222     124.562 164.936 258.659  1.00168.14           C  
ATOM    449  C   GLY G 222     123.117 165.141 259.076  1.00158.08           C  
ATOM    450  O   GLY G 222     122.390 165.920 258.458  1.00159.29           O  
ATOM    451  N   PHE G 223     122.703 164.440 260.128  1.00149.23           N  
ATOM    452  CA  PHE G 223     121.342 164.549 260.648  1.00139.71           C  
ATOM    453  C   PHE G 223     121.337 164.786 262.157  1.00134.29           C  
ATOM    454  O   PHE G 223     122.264 164.384 262.861  1.00135.29           O  
ATOM    455  CB  PHE G 223     120.537 163.285 260.325  1.00135.09           C  
ATOM    456  CG  PHE G 223     120.387 163.015 258.853  1.00140.25           C  
ATOM    457  CD1 PHE G 223     121.178 162.064 258.226  1.00145.01           C  
ATOM    458  CD2 PHE G 223     119.450 163.707 258.099  1.00140.25           C  
ATOM    459  CE1 PHE G 223     121.041 161.809 256.872  1.00150.37           C  
ATOM    460  CE2 PHE G 223     119.307 163.457 256.746  1.00145.11           C  
ATOM    461  CZ  PHE G 223     120.104 162.508 256.131  1.00152.99           C  
ATOM    462  N   ALA G 224     120.286 165.437 262.647  1.00129.50           N  
ATOM    463  CA  ALA G 224     120.119 165.668 264.079  1.00126.44           C  
ATOM    464  C   ALA G 224     118.695 165.335 264.519  1.00118.69           C  
ATOM    465  O   ALA G 224     117.760 165.407 263.721  1.00119.30           O  
ATOM    466  CB  ALA G 224     120.461 167.107 264.429  1.00132.49           C  
ATOM    467  N   ILE G 225     118.532 164.970 265.787  1.00112.28           N  
ATOM    468  CA  ILE G 225     117.207 164.682 266.324  1.00104.24           C  
ATOM    469  C   ILE G 225     116.653 165.874 267.099  1.00107.28           C  
ATOM    470  O   ILE G 225     117.287 166.372 268.030  1.00112.47           O  
ATOM    471  CB  ILE G 225     117.210 163.450 267.251  1.00 99.08           C  
ATOM    472  CG1 ILE G 225     117.802 162.232 266.536  1.00 98.97           C  
ATOM    473  CG2 ILE G 225     115.799 163.148 267.738  1.00 89.22           C  
ATOM    474  CD1 ILE G 225     117.907 160.993 267.416  1.00 89.71           C  
ATOM    475  N   LEU G 226     115.468 166.329 266.706  1.00105.76           N  
ATOM    476  CA  LEU G 226     114.777 167.389 267.424  1.00106.73           C  
ATOM    477  C   LEU G 226     113.896 166.789 268.515  1.00102.90           C  
ATOM    478  O   LEU G 226     113.104 165.887 268.252  1.00 97.30           O  
ATOM    479  CB  LEU G 226     113.924 168.205 266.459  1.00108.93           C  
ATOM    480  CG  LEU G 226     114.647 168.786 265.246  1.00114.00           C  
ATOM    481  CD1 LEU G 226     113.652 169.470 264.328  1.00112.59           C  
ATOM    482  CD2 LEU G 226     115.729 169.758 265.685  1.00126.58           C  
ATOM    483  N   LYS G 227     114.037 167.291 269.737  1.00107.64           N  
ATOM    484  CA  LYS G 227     113.266 166.783 270.868  1.00107.66           C  
ATOM    485  C   LYS G 227     112.327 167.845 271.434  1.00113.38           C  
ATOM    486  O   LYS G 227     112.771 168.868 271.953  1.00118.05           O  
ATOM    487  CB  LYS G 227     114.200 166.263 271.964  1.00107.35           C  
ATOM    488  CG  LYS G 227     113.490 165.774 273.218  1.00105.25           C  
ATOM    489  CD  LYS G 227     114.494 165.390 274.300  1.00112.67           C  
ATOM    490  CE  LYS G 227     113.839 164.592 275.422  1.00115.41           C  
ATOM    491  NZ  LYS G 227     112.788 165.371 276.136  1.00118.07           N  
ATOM    492  N   CYS G 228     111.027 167.590 271.327  1.00115.57           N  
ATOM    493  CA  CYS G 228     110.010 168.485 271.868  1.00120.85           C  
ATOM    494  C   CYS G 228     109.930 168.330 273.386  1.00123.75           C  
ATOM    495  O   CYS G 228     109.622 167.250 273.892  1.00118.67           O  
ATOM    496  CB  CYS G 228     108.651 168.190 271.225  1.00117.94           C  
ATOM    497  SG  CYS G 228     107.326 169.350 271.651  1.00128.85           S  
ATOM    498  N   ASN G 229     110.215 169.412 274.107  1.00131.98           N  
ATOM    499  CA  ASN G 229     110.243 169.381 275.569  1.00136.35           C  
ATOM    500  C   ASN G 229     108.941 169.831 276.233  1.00140.88           C  
ATOM    501  O   ASN G 229     108.887 170.007 277.451  1.00146.10           O  
ATOM    502  CB  ASN G 229     111.423 170.197 276.106  1.00143.28           C  
ATOM    503  CG  ASN G 229     112.711 169.396 276.159  1.00139.60           C  
ATOM    504  OD1 ASN G 229     112.693 168.178 276.332  1.00127.05           O  
ATOM    505  ND2 ASN G 229     113.840 170.083 276.020  1.00146.19           N  
ATOM    506  N   ASN G 230     107.899 170.019 275.430  1.00140.56           N  
ATOM    507  CA  ASN G 230     106.573 170.317 275.959  1.00145.14           C  
ATOM    508  C   ASN G 230     105.937 169.058 276.547  1.00142.72           C  
ATOM    509  O   ASN G 230     105.527 168.159 275.811  1.00136.69           O  
ATOM    510  CB  ASN G 230     105.679 170.909 274.867  1.00144.92           C  
ATOM    511  CG  ASN G 230     104.271 171.194 275.355  1.00147.00           C  
ATOM    512  OD1 ASN G 230     104.035 171.357 276.552  1.00149.53           O  
ATOM    513  ND2 ASN G 230     103.326 171.258 274.424  1.00145.05           N  
ATOM    514  N   LYS G 231     105.863 169.003 277.875  1.00148.32           N  
ATOM    515  CA  LYS G 231     105.368 167.823 278.586  1.00146.53           C  
ATOM    516  C   LYS G 231     104.049 167.298 278.018  1.00144.37           C  
ATOM    517  O   LYS G 231     103.989 166.179 277.503  1.00137.37           O  
ATOM    518  CB  LYS G 231     105.234 168.118 280.084  1.00154.47           C  
ATOM    519  CG  LYS G 231     106.555 168.457 280.761  1.00158.06           C  
ATOM    520  CD  LYS G 231     106.347 168.963 282.180  1.00167.07           C  
ATOM    521  CE  LYS G 231     107.665 169.389 282.810  1.00170.56           C  
ATOM    522  NZ  LYS G 231     107.481 169.926 284.187  1.00178.23           N  
ATOM    523  N   THR G 232     102.996 168.107 278.112  1.00149.94           N  
ATOM    524  CA  THR G 232     101.701 167.742 277.546  1.00148.61           C  
ATOM    525  C   THR G 232     101.689 168.008 276.043  1.00144.62           C  
ATOM    526  O   THR G 232     101.509 169.145 275.605  1.00149.36           O  
ATOM    527  CB  THR G 232     100.546 168.511 278.218  1.00157.79           C  
ATOM    528  OG1 THR G 232     100.796 169.920 278.138  1.00162.42           O  
ATOM    529  CG2 THR G 232     100.412 168.104 279.680  1.00162.29           C  
ATOM    530  N   PHE G 233     101.885 166.951 275.260  1.00136.64           N  
ATOM    531  CA  PHE G 233     102.017 167.073 273.812  1.00132.99           C  
ATOM    532  C   PHE G 233     101.550 165.795 273.119  1.00127.38           C  
ATOM    533  O   PHE G 233     102.126 164.726 273.317  1.00121.65           O  
ATOM    534  CB  PHE G 233     103.471 167.387 273.449  1.00131.05           C  
ATOM    535  CG  PHE G 233     103.737 167.453 271.972  1.00130.21           C  
ATOM    536  CD1 PHE G 233     103.036 168.335 271.164  1.00135.76           C  
ATOM    537  CD2 PHE G 233     104.708 166.649 271.395  1.00126.74           C  
ATOM    538  CE1 PHE G 233     103.288 168.401 269.804  1.00135.13           C  
ATOM    539  CE2 PHE G 233     104.967 166.712 270.037  1.00126.31           C  
ATOM    540  CZ  PHE G 233     104.255 167.589 269.240  1.00128.82           C  
ATOM    541  N   ASN G 234     100.505 165.917 272.305  1.00129.07           N  
ATOM    542  CA  ASN G 234      99.889 164.763 271.649  1.00125.58           C  
ATOM    543  C   ASN G 234     100.773 164.088 270.597  1.00119.65           C  
ATOM    544  O   ASN G 234     100.415 163.042 270.054  1.00117.86           O  
ATOM    545  CB  ASN G 234      98.537 165.152 271.040  1.00130.25           C  
ATOM    546  CG  ASN G 234      98.637 166.347 270.110  1.00132.74           C  
ATOM    547  OD1 ASN G 234      99.540 166.425 269.278  1.00129.97           O  
ATOM    548  ND2 ASN G 234      97.708 167.289 270.252  1.00136.43           N  
ATOM    549  N   GLY G 235     101.923 164.691 270.312  1.00117.33           N  
ATOM    550  CA  GLY G 235     102.861 164.126 269.348  1.00112.87           C  
ATOM    551  C   GLY G 235     102.827 164.821 268.001  1.00115.00           C  
ATOM    552  O   GLY G 235     103.772 164.724 267.218  1.00112.27           O  
ATOM    553  N   THR G 236     101.735 165.527 267.728  1.00119.86           N  
ATOM    554  CA  THR G 236     101.580 166.214 266.452  1.00124.29           C  
ATOM    555  C   THR G 236     101.277 167.700 266.640  1.00129.86           C  
ATOM    556  O   THR G 236     100.947 168.143 267.740  1.00131.57           O  
ATOM    557  CB  THR G 236     100.500 165.544 265.571  1.00125.57           C  
ATOM    558  OG1 THR G 236     100.469 166.172 264.283  1.00129.90           O  
ATOM    559  CG2 THR G 236      99.128 165.648 266.220  1.00131.73           C  
ATOM    560  N   GLY G 237     101.402 168.465 265.560  1.00133.76           N  
ATOM    561  CA  GLY G 237     101.215 169.909 265.618  1.00140.11           C  
ATOM    562  C   GLY G 237     102.527 170.628 265.870  1.00140.03           C  
ATOM    563  O   GLY G 237     103.597 170.037 265.722  1.00136.12           O  
ATOM    564  N   PRO G 238     102.452 171.913 266.252  1.00145.83           N  
ATOM    565  CA  PRO G 238     103.634 172.724 266.526  1.00147.32           C  
ATOM    566  C   PRO G 238     104.218 172.479 267.918  1.00145.13           C  
ATOM    567  O   PRO G 238     103.531 171.965 268.802  1.00142.92           O  
ATOM    568  CB  PRO G 238     103.100 174.153 266.423  1.00154.79           C  
ATOM    569  CG  PRO G 238     101.678 174.044 266.847  1.00156.66           C  
ATOM    570  CD  PRO G 238     101.202 172.674 266.433  1.00151.35           C  
ATOM    571  N   CYS G 239     105.482 172.850 268.097  1.00146.57           N  
ATOM    572  CA  CYS G 239     106.171 172.699 269.374  1.00146.41           C  
ATOM    573  C   CYS G 239     107.147 173.852 269.575  1.00152.83           C  
ATOM    574  O   CYS G 239     108.044 174.061 268.758  1.00154.45           O  
ATOM    575  CB  CYS G 239     106.916 171.363 269.424  1.00139.81           C  
ATOM    576  SG  CYS G 239     107.957 171.127 270.886  1.00140.19           S  
ATOM    577  N   THR G 240     106.970 174.597 270.662  1.00158.52           N  
ATOM    578  CA  THR G 240     107.802 175.769 270.928  1.00165.51           C  
ATOM    579  C   THR G 240     109.114 175.401 271.619  1.00164.71           C  
ATOM    580  O   THR G 240     110.191 175.800 271.174  1.00168.15           O  
ATOM    581  CB  THR G 240     107.050 176.827 271.766  1.00173.12           C  
ATOM    582  OG1 THR G 240     106.746 176.295 273.061  1.00173.65           O  
ATOM    583  CG2 THR G 240     105.757 177.236 271.075  1.00174.67           C  
ATOM    584  N   ASN G 241     109.019 174.640 272.705  1.00160.74           N  
ATOM    585  CA  ASN G 241     110.201 174.221 273.451  1.00160.47           C  
ATOM    586  C   ASN G 241     110.877 173.009 272.804  1.00151.57           C  
ATOM    587  O   ASN G 241     110.469 171.866 273.018  1.00143.19           O  
ATOM    588  CB  ASN G 241     109.837 173.928 274.910  1.00163.57           C  
ATOM    589  CG  ASN G 241     111.055 173.853 275.817  1.00171.42           C  
ATOM    590  OD1 ASN G 241     112.078 174.489 275.561  1.00175.03           O  
ATOM    591  ND2 ASN G 241     110.945 173.070 276.888  1.00179.50           N  
ATOM    592  N   VAL G 242     111.912 173.274 272.011  1.00151.44           N  
ATOM    593  CA  VAL G 242     112.624 172.229 271.279  1.00143.77           C  
ATOM    594  C   VAL G 242     114.079 172.133 271.737  1.00145.25           C  
ATOM    595  O   VAL G 242     114.617 173.071 272.322  1.00153.60           O  
ATOM    596  CB  VAL G 242     112.586 172.496 269.756  1.00143.41           C  
ATOM    597  CG1 VAL G 242     113.229 171.349 268.989  1.00138.73           C  
ATOM    598  CG2 VAL G 242     111.155 172.717 269.287  1.00142.83           C  
ATOM    599  N   SER G 243     114.710 170.992 271.474  1.00138.32           N  
ATOM    600  CA  SER G 243     116.122 170.800 271.789  1.00140.86           C  
ATOM    601  C   SER G 243     116.785 169.861 270.784  1.00137.14           C  
ATOM    602  O   SER G 243     116.107 169.127 270.063  1.00130.89           O  
ATOM    603  CB  SER G 243     116.295 170.260 273.210  1.00140.47           C  
ATOM    604  OG  SER G 243     115.866 168.913 273.303  1.00130.87           O  
ATOM    605  N   THR G 244     118.113 169.888 270.741  1.00141.65           N  
ATOM    606  CA  THR G 244     118.867 169.059 269.811  1.00139.75           C  
ATOM    607  C   THR G 244     119.655 167.982 270.546  1.00138.17           C  
ATOM    608  O   THR G 244     120.443 168.275 271.443  1.00144.26           O  
ATOM    609  CB  THR G 244     119.840 169.902 268.962  1.00147.42           C  
ATOM    610  OG1 THR G 244     119.113 170.926 268.272  1.00152.83           O  
ATOM    611  CG2 THR G 244     120.567 169.031 267.947  1.00145.59           C  
ATOM    612  N   VAL G 245     119.428 166.732 270.161  1.00132.64           N  
ATOM    613  CA  VAL G 245     120.189 165.606 270.694  1.00132.25           C  
ATOM    614  C   VAL G 245     120.635 164.716 269.544  1.00129.27           C  
ATOM    615  O   VAL G 245     120.123 164.831 268.430  1.00127.73           O  
ATOM    616  CB  VAL G 245     119.362 164.769 271.696  1.00126.51           C  
ATOM    617  CG1 VAL G 245     119.213 165.509 273.020  1.00133.99           C  
ATOM    618  CG2 VAL G 245     118.000 164.417 271.109  1.00117.10           C  
ATOM    619  N   GLN G 246     121.593 163.835 269.802  1.00130.33           N  
ATOM    620  CA  GLN G 246     122.003 162.891 268.776  1.00130.25           C  
ATOM    621  C   GLN G 246     121.323 161.545 268.983  1.00123.08           C  
ATOM    622  O   GLN G 246     121.183 160.765 268.043  1.00120.51           O  
ATOM    623  CB  GLN G 246     123.520 162.721 268.744  1.00137.59           C  
ATOM    624  CG  GLN G 246     124.050 162.460 267.345  1.00141.51           C  
ATOM    625  CD  GLN G 246     125.226 161.511 267.331  1.00147.59           C  
ATOM    626  OE1 GLN G 246     126.274 161.811 266.758  1.00158.04           O  
ATOM    627  NE2 GLN G 246     125.058 160.353 267.961  1.00138.81           N  
ATOM    628  N   CYS G 247     120.895 161.283 270.215  1.00121.29           N  
ATOM    629  CA  CYS G 247     120.235 160.023 270.548  1.00113.69           C  
ATOM    630  C   CYS G 247     118.951 160.240 271.345  1.00108.69           C  
ATOM    631  O   CYS G 247     118.854 161.176 272.140  1.00111.34           O  
ATOM    632  CB  CYS G 247     121.182 159.109 271.335  1.00115.70           C  
ATOM    633  SG  CYS G 247     122.773 158.783 270.531  1.00128.20           S  
ATOM    634  N   THR G 248     117.970 159.370 271.123  1.00101.89           N  
ATOM    635  CA  THR G 248     116.744 159.369 271.915  1.00 98.80           C  
ATOM    636  C   THR G 248     117.002 158.631 273.221  1.00 98.38           C  
ATOM    637  O   THR G 248     118.028 157.967 273.368  1.00 99.86           O  
ATOM    638  CB  THR G 248     115.582 158.678 271.174  1.00 93.86           C  
ATOM    639  OG1 THR G 248     115.843 157.272 271.069  1.00 91.08           O  
ATOM    640  CG2 THR G 248     115.407 159.266 269.782  1.00 93.13           C  
ATOM    641  N   HIS G 249     116.076 158.740 274.170  1.00 97.69           N  
ATOM    642  CA  HIS G 249     116.268 158.097 275.466  1.00 99.57           C  
ATOM    643  C   HIS G 249     115.979 156.602 275.418  1.00 94.72           C  
ATOM    644  O   HIS G 249     115.044 156.154 274.751  1.00 91.36           O  
ATOM    645  CB  HIS G 249     115.465 158.792 276.574  1.00102.22           C  
ATOM    646  CG  HIS G 249     113.981 158.680 276.419  1.00 99.74           C  
ATOM    647  ND1 HIS G 249     113.236 159.595 275.705  1.00101.62           N  
ATOM    648  CD2 HIS G 249     113.100 157.774 276.905  1.00 98.63           C  
ATOM    649  CE1 HIS G 249     111.961 159.250 275.748  1.00 97.11           C  
ATOM    650  NE2 HIS G 249     111.852 158.150 276.470  1.00 96.47           N  
ATOM    651  N   GLY G 250     116.806 155.839 276.126  1.00 97.69           N  
ATOM    652  CA  GLY G 250     116.712 154.387 276.134  1.00 93.08           C  
ATOM    653  C   GLY G 250     115.354 153.890 276.574  1.00 89.82           C  
ATOM    654  O   GLY G 250     114.755 154.425 277.509  1.00 90.15           O  
ATOM    655  N   ILE G 251     114.869 152.860 275.890  1.00 86.50           N  
ATOM    656  CA  ILE G 251     113.566 152.285 276.180  1.00 80.87           C  
ATOM    657  C   ILE G 251     113.738 150.925 276.845  1.00 80.56           C  
ATOM    658  O   ILE G 251     114.385 150.032 276.297  1.00 78.87           O  
ATOM    659  CB  ILE G 251     112.720 152.155 274.899  1.00 78.98           C  
ATOM    660  CG1 ILE G 251     112.514 153.538 274.272  1.00 80.19           C  
ATOM    661  CG2 ILE G 251     111.389 151.477 275.200  1.00 71.90           C  
ATOM    662  CD1 ILE G 251     111.797 153.524 272.942  1.00 74.69           C  
ATOM    663  N   ARG G 252     113.165 150.788 278.036  1.00 81.82           N  
ATOM    664  CA  ARG G 252     113.273 149.569 278.826  1.00 84.41           C  
ATOM    665  C   ARG G 252     111.950 149.336 279.550  1.00 84.28           C  
ATOM    666  O   ARG G 252     111.442 150.242 280.213  1.00 90.01           O  
ATOM    667  CB  ARG G 252     114.418 149.700 279.835  1.00 87.77           C  
ATOM    668  CG  ARG G 252     114.669 148.465 280.684  1.00 91.19           C  
ATOM    669  CD  ARG G 252     115.655 148.765 281.808  1.00112.18           C  
ATOM    670  NE  ARG G 252     116.073 147.579 282.560  1.00121.54           N  
ATOM    671  CZ  ARG G 252     115.593 146.348 282.386  1.00116.91           C  
ATOM    672  NH1 ARG G 252     114.655 146.105 281.478  1.00119.24           N  
ATOM    673  NH2 ARG G 252     116.056 145.351 283.129  1.00112.12           N  
ATOM    674  N   PRO G 253     111.387 148.121 279.437  1.00 80.16           N  
ATOM    675  CA  PRO G 253     111.945 146.948 278.770  1.00 76.47           C  
ATOM    676  C   PRO G 253     111.815 146.990 277.248  1.00 73.85           C  
ATOM    677  O   PRO G 253     110.987 147.729 276.708  1.00 68.59           O  
ATOM    678  CB  PRO G 253     111.097 145.806 279.328  1.00 76.00           C  
ATOM    679  CG  PRO G 253     109.779 146.425 279.588  1.00 74.38           C  
ATOM    680  CD  PRO G 253     110.058 147.843 280.012  1.00 80.76           C  
ATOM    681  N   VAL G 254     112.624 146.171 276.578  1.00 72.70           N  
ATOM    682  CA  VAL G 254     112.730 146.181 275.123  1.00 71.52           C  
ATOM    683  C   VAL G 254     111.502 145.598 274.429  1.00 69.77           C  
ATOM    684  O   VAL G 254     111.188 145.984 273.305  1.00 72.72           O  
ATOM    685  CB  VAL G 254     114.012 145.467 274.641  1.00 72.33           C  
ATOM    686  CG1 VAL G 254     115.237 146.004 275.395  1.00 81.16           C  
ATOM    687  CG2 VAL G 254     113.896 143.968 274.828  1.00 74.83           C  
ATOM    688  N   VAL G 255     110.818 144.661 275.084  1.00 68.72           N  
ATOM    689  CA  VAL G 255     109.511 144.214 274.606  1.00 72.86           C  
ATOM    690  C   VAL G 255     108.468 144.384 275.703  1.00 73.33           C  
ATOM    691  O   VAL G 255     108.762 144.222 276.891  1.00 70.96           O  
ATOM    692  CB  VAL G 255     109.497 142.741 274.079  1.00 75.83           C  
ATOM    693  CG1 VAL G 255     110.887 142.307 273.627  1.00 81.98           C  
ATOM    694  CG2 VAL G 255     108.951 141.780 275.133  1.00 80.90           C  
ATOM    695  N   SER G 256     107.252 144.723 275.286  1.00 55.75           N  
ATOM    696  CA  SER G 256     106.132 144.914 276.193  1.00 56.08           C  
ATOM    697  C   SER G 256     104.863 144.983 275.356  1.00 52.64           C  
ATOM    698  O   SER G 256     104.627 145.969 274.662  1.00 56.38           O  
ATOM    699  CB  SER G 256     106.314 146.199 276.994  1.00 59.44           C  
ATOM    700  OG  SER G 256     105.665 146.112 278.248  1.00 64.90           O  
ATOM    701  N   SER G 257     104.049 143.934 275.417  1.00 53.09           N  
ATOM    702  CA  SER G 257     102.950 143.772 274.463  1.00 48.71           C  
ATOM    703  C   SER G 257     101.691 144.581 274.786  1.00 48.94           C  
ATOM    704  O   SER G 257     101.017 145.064 273.878  1.00 50.21           O  
ATOM    705  CB  SER G 257     102.601 142.294 274.287  1.00 45.78           C  
ATOM    706  OG  SER G 257     102.049 141.751 275.472  1.00 49.99           O  
ATOM    707  N   GLN G 258     101.380 144.727 276.070  1.00 52.19           N  
ATOM    708  CA  GLN G 258     100.112 145.329 276.477  1.00 51.36           C  
ATOM    709  C   GLN G 258     100.290 146.485 277.460  1.00 53.19           C  
ATOM    710  O   GLN G 258      99.974 147.631 277.141  1.00 55.76           O  
ATOM    711  CB  GLN G 258      99.178 144.258 277.052  1.00 49.54           C  
ATOM    712  CG  GLN G 258      98.828 143.160 276.056  1.00 43.56           C  
ATOM    713  CD  GLN G 258      97.899 142.111 276.632  1.00 50.59           C  
ATOM    714  OE1 GLN G 258      97.557 142.143 277.819  1.00 45.21           O  
ATOM    715  NE2 GLN G 258      97.493 141.162 275.794  1.00 42.28           N  
ATOM    716  N   LEU G 259     100.786 146.183 278.656  1.00 56.91           N  
ATOM    717  CA  LEU G 259     101.103 147.220 279.633  1.00 56.79           C  
ATOM    718  C   LEU G 259     102.430 147.876 279.269  1.00 57.87           C  
ATOM    719  O   LEU G 259     103.269 147.262 278.607  1.00 54.14           O  
ATOM    720  CB  LEU G 259     101.175 146.630 281.043  1.00 57.88           C  
ATOM    721  CG  LEU G 259      99.963 145.812 281.502  1.00 61.26           C  
ATOM    722  CD1 LEU G 259     100.275 145.076 282.793  1.00 57.86           C  
ATOM    723  CD2 LEU G 259      98.732 146.692 281.668  1.00 59.26           C  
ATOM    724  N   LEU G 260     102.612 149.127 279.682  1.00 55.84           N  
ATOM    725  CA  LEU G 260     103.883 149.809 279.485  1.00 59.66           C  
ATOM    726  C   LEU G 260     104.518 150.055 280.844  1.00 64.78           C  
ATOM    727  O   LEU G 260     103.912 150.674 281.720  1.00 70.41           O  
ATOM    728  CB  LEU G 260     103.696 151.121 278.719  1.00 59.54           C  
ATOM    729  CG  LEU G 260     103.011 150.994 277.350  1.00 62.64           C  
ATOM    730  CD1 LEU G 260     102.757 152.356 276.734  1.00 59.70           C  
ATOM    731  CD2 LEU G 260     103.808 150.110 276.395  1.00 54.53           C  
ATOM    732  N   LEU G 261     105.738 149.560 281.018  1.00 65.32           N  
ATOM    733  CA  LEU G 261     106.387 149.586 282.323  1.00 68.35           C  
ATOM    734  C   LEU G 261     107.611 150.498 282.337  1.00 71.06           C  
ATOM    735  O   LEU G 261     108.273 150.677 281.317  1.00 70.47           O  
ATOM    736  CB  LEU G 261     106.782 148.167 282.749  1.00 64.93           C  
ATOM    737  CG  LEU G 261     105.810 147.022 282.446  1.00 69.32           C  
ATOM    738  CD1 LEU G 261     106.475 145.688 282.722  1.00 77.34           C  
ATOM    739  CD2 LEU G 261     104.515 147.149 283.239  1.00 68.40           C  
ATOM    740  N   ASN G 262     107.889 151.078 283.502  1.00 76.82           N  
ATOM    741  CA  ASN G 262     109.077 151.906 283.722  1.00 82.45           C  
ATOM    742  C   ASN G 262     109.232 153.085 282.762  1.00 85.43           C  
ATOM    743  O   ASN G 262     110.335 153.618 282.591  1.00 86.95           O  
ATOM    744  CB  ASN G 262     110.344 151.045 283.718  1.00 82.49           C  
ATOM    745  CG  ASN G 262     110.398 150.080 284.891  1.00 83.25           C  
ATOM    746  OD1 ASN G 262     109.520 150.086 285.758  1.00 72.20           O  
ATOM    747  ND2 ASN G 262     111.432 149.240 284.919  1.00 85.98           N  
ATOM    748  N   GLY G 263     108.125 153.497 282.150  1.00 82.56           N  
ATOM    749  CA  GLY G 263     108.135 154.639 281.244  1.00 86.24           C  
ATOM    750  C   GLY G 263     108.107 155.959 281.989  1.00 93.86           C  
ATOM    751  O   GLY G 263     108.295 156.002 283.206  1.00 99.03           O  
ATOM    752  N   SER G 264     107.880 157.042 281.257  1.00 96.48           N  
ATOM    753  CA  SER G 264     107.767 158.360 281.867  1.00101.84           C  
ATOM    754  C   SER G 264     106.305 158.674 282.172  1.00 99.05           C  
ATOM    755  O   SER G 264     105.433 158.488 281.326  1.00 97.04           O  
ATOM    756  CB  SER G 264     108.368 159.431 280.953  1.00104.61           C  
ATOM    757  OG  SER G 264     107.789 159.378 279.659  1.00104.41           O  
ATOM    758  N   LEU G 265     106.047 159.144 283.388  1.00101.68           N  
ATOM    759  CA  LEU G 265     104.692 159.474 283.817  1.00 99.68           C  
ATOM    760  C   LEU G 265     104.228 160.822 283.270  1.00100.66           C  
ATOM    761  O   LEU G 265     105.038 161.713 283.004  1.00102.79           O  
ATOM    762  CB  LEU G 265     104.601 159.472 285.346  1.00104.54           C  
ATOM    763  CG  LEU G 265     104.828 158.129 286.043  1.00103.08           C  
ATOM    764  CD1 LEU G 265     104.916 158.313 287.549  1.00107.29           C  
ATOM    765  CD2 LEU G 265     103.724 157.148 285.682  1.00 91.58           C  
ATOM    766  N   ALA G 266     102.917 160.965 283.114  1.00 97.29           N  
ATOM    767  CA  ALA G 266     102.338 162.189 282.582  1.00 98.82           C  
ATOM    768  C   ALA G 266     102.255 163.273 283.653  1.00106.23           C  
ATOM    769  O   ALA G 266     102.032 162.983 284.830  1.00106.93           O  
ATOM    770  CB  ALA G 266     100.969 161.911 281.995  1.00 93.07           C  
ATOM    771  N   GLU G 267     102.441 164.521 283.235  1.00111.39           N  
ATOM    772  CA  GLU G 267     102.400 165.659 284.147  1.00120.04           C  
ATOM    773  C   GLU G 267     100.961 166.003 284.525  1.00121.12           C  
ATOM    774  O   GLU G 267     100.200 166.515 283.702  1.00122.39           O  
ATOM    775  CB  GLU G 267     103.079 166.874 283.510  1.00123.04           C  
ATOM    776  CG  GLU G 267     103.295 168.044 284.455  1.00134.16           C  
ATOM    777  CD  GLU G 267     104.541 167.891 285.312  1.00142.44           C  
ATOM    778  OE1 GLU G 267     105.319 166.942 285.079  1.00143.02           O  
ATOM    779  OE2 GLU G 267     104.744 168.727 286.218  1.00148.73           O  
ATOM    780  N   GLU G 268     100.597 165.700 285.768  1.00122.08           N  
ATOM    781  CA  GLU G 268      99.278 166.025 286.326  1.00122.73           C  
ATOM    782  C   GLU G 268      98.078 165.326 285.669  1.00116.55           C  
ATOM    783  O   GLU G 268      97.090 165.046 286.343  1.00118.50           O  
ATOM    784  CB  GLU G 268      99.053 167.544 286.361  1.00127.31           C  
ATOM    785  CG  GLU G 268      98.330 168.102 285.143  1.00123.64           C  
ATOM    786  CD  GLU G 268      98.414 169.611 285.048  1.00131.78           C  
ATOM    787  OE1 GLU G 268      97.728 170.187 284.178  1.00132.24           O  
ATOM    788  OE2 GLU G 268      99.165 170.220 285.840  1.00133.25           O  
ATOM    789  N   GLU G 269      98.157 165.043 284.370  1.00111.34           N  
ATOM    790  CA  GLU G 269      97.010 164.490 283.642  1.00106.81           C  
ATOM    791  C   GLU G 269      97.282 163.130 283.005  1.00100.04           C  
ATOM    792  O   GLU G 269      98.363 162.894 282.472  1.00101.38           O  
ATOM    793  CB  GLU G 269      96.554 165.466 282.553  1.00107.75           C  
ATOM    794  CG  GLU G 269      95.686 166.617 283.046  1.00120.89           C  
ATOM    795  CD  GLU G 269      94.211 166.259 283.123  1.00124.06           C  
ATOM    796  OE1 GLU G 269      93.882 165.054 283.088  1.00124.27           O  
ATOM    797  OE2 GLU G 269      93.379 167.186 283.217  1.00130.75           O  
ATOM    798  N   VAL G 270      96.292 162.241 283.054  1.00 92.59           N  
ATOM    799  CA  VAL G 270      96.353 160.998 282.289  1.00 85.22           C  
ATOM    800  C   VAL G 270      96.136 161.332 280.820  1.00 80.07           C  
ATOM    801  O   VAL G 270      95.127 161.935 280.458  1.00 79.72           O  
ATOM    802  CB  VAL G 270      95.292 159.973 282.751  1.00 81.99           C  
ATOM    803  CG1 VAL G 270      95.113 158.880 281.711  1.00 74.59           C  
ATOM    804  CG2 VAL G 270      95.678 159.376 284.092  1.00 89.18           C  
ATOM    805  N   VAL G 271      97.091 160.951 279.979  1.00 75.88           N  
ATOM    806  CA  VAL G 271      97.067 161.331 278.576  1.00 73.79           C  
ATOM    807  C   VAL G 271      96.963 160.114 277.667  1.00 69.45           C  
ATOM    808  O   VAL G 271      97.661 159.118 277.861  1.00 72.20           O  
ATOM    809  CB  VAL G 271      98.321 162.150 278.198  1.00 76.37           C  
ATOM    810  CG1 VAL G 271      98.270 162.574 276.739  1.00 79.86           C  
ATOM    811  CG2 VAL G 271      98.447 163.376 279.093  1.00 81.02           C  
ATOM    812  N   ILE G 272      96.071 160.192 276.686  1.00 65.68           N  
ATOM    813  CA  ILE G 272      95.974 159.165 275.658  1.00 65.31           C  
ATOM    814  C   ILE G 272      96.255 159.795 274.303  1.00 62.75           C  
ATOM    815  O   ILE G 272      95.930 160.955 274.075  1.00 63.78           O  
ATOM    816  CB  ILE G 272      94.589 158.453 275.645  1.00 64.74           C  
ATOM    817  CG1 ILE G 272      93.513 159.325 274.985  1.00 65.44           C  
ATOM    818  CG2 ILE G 272      94.185 158.024 277.051  1.00 65.88           C  
ATOM    819  CD1 ILE G 272      93.004 160.442 275.847  1.00 77.91           C  
ATOM    820  N   ARG G 273      96.883 159.041 273.412  1.00 60.71           N  
ATOM    821  CA  ARG G 273      97.159 159.558 272.082  1.00 61.51           C  
ATOM    822  C   ARG G 273      97.080 158.488 271.011  1.00 58.25           C  
ATOM    823  O   ARG G 273      97.237 157.294 271.279  1.00 54.73           O  
ATOM    824  CB  ARG G 273      98.509 160.286 272.030  1.00 63.44           C  
ATOM    825  CG  ARG G 273      99.714 159.451 272.407  1.00 65.44           C  
ATOM    826  CD  ARG G 273     100.992 160.291 272.386  1.00 74.41           C  
ATOM    827  NE  ARG G 273     100.950 161.389 273.351  1.00 84.15           N  
ATOM    828  CZ  ARG G 273     101.375 161.296 274.608  1.00 87.68           C  
ATOM    829  NH1 ARG G 273     101.881 160.154 275.059  1.00 92.44           N  
ATOM    830  NH2 ARG G 273     101.296 162.344 275.416  1.00 89.46           N  
ATOM    831  N   SER G 274      96.816 158.939 269.794  1.00 61.10           N  
ATOM    832  CA  SER G 274      96.721 158.068 268.640  1.00 59.67           C  
ATOM    833  C   SER G 274      97.009 158.899 267.411  1.00 63.80           C  
ATOM    834  O   SER G 274      96.895 160.124 267.440  1.00 67.69           O  
ATOM    835  CB  SER G 274      95.321 157.459 268.534  1.00 56.23           C  
ATOM    836  OG  SER G 274      95.124 156.860 267.267  1.00 54.65           O  
ATOM    837  N   CYS G 275      97.392 158.234 266.332  1.00 66.26           N  
ATOM    838  CA  CYS G 275      97.606 158.917 265.068  1.00 71.49           C  
ATOM    839  C   CYS G 275      96.279 159.353 264.464  1.00 71.74           C  
ATOM    840  O   CYS G 275      96.206 160.355 263.754  1.00 76.73           O  
ATOM    841  CB  CYS G 275      98.368 158.010 264.109  1.00 72.02           C  
ATOM    842  SG  CYS G 275     100.137 158.195 264.295  1.00 83.16           S  
ATOM    843  N   ASN G 276      95.235 158.587 264.764  1.00 67.70           N  
ATOM    844  CA  ASN G 276      93.886 158.877 264.305  1.00 67.02           C  
ATOM    845  C   ASN G 276      92.888 158.095 265.148  1.00 64.43           C  
ATOM    846  O   ASN G 276      92.689 156.899 264.934  1.00 61.14           O  
ATOM    847  CB  ASN G 276      93.737 158.509 262.829  1.00 67.49           C  
ATOM    848  CG  ASN G 276      92.443 159.017 262.226  1.00 68.17           C  
ATOM    849  OD1 ASN G 276      91.664 159.707 262.885  1.00 74.11           O  
ATOM    850  ND2 ASN G 276      92.208 158.679 260.961  1.00 65.08           N  
ATOM    851  N   PHE G 277      92.276 158.773 266.115  1.00 64.39           N  
ATOM    852  CA  PHE G 277      91.340 158.137 267.038  1.00 62.86           C  
ATOM    853  C   PHE G 277      90.144 157.515 266.321  1.00 64.21           C  
ATOM    854  O   PHE G 277      89.622 156.482 266.748  1.00 61.13           O  
ATOM    855  CB  PHE G 277      90.859 159.139 268.090  1.00 61.02           C  
ATOM    856  CG  PHE G 277      91.819 159.327 269.230  1.00 64.48           C  
ATOM    857  CD1 PHE G 277      92.565 160.492 269.344  1.00 65.01           C  
ATOM    858  CD2 PHE G 277      91.979 158.334 270.189  1.00 48.11           C  
ATOM    859  CE1 PHE G 277      93.450 160.664 270.395  1.00 59.86           C  
ATOM    860  CE2 PHE G 277      92.861 158.498 271.240  1.00 54.71           C  
ATOM    861  CZ  PHE G 277      93.599 159.664 271.344  1.00 60.31           C  
ATOM    862  N   THR G 278      89.725 158.146 265.227  1.00 65.57           N  
ATOM    863  CA  THR G 278      88.564 157.701 264.463  1.00 66.04           C  
ATOM    864  C   THR G 278      88.879 156.443 263.668  1.00 64.21           C  
ATOM    865  O   THR G 278      87.981 155.708 263.261  1.00 66.36           O  
ATOM    866  CB  THR G 278      88.085 158.802 263.499  1.00 67.53           C  
ATOM    867  OG1 THR G 278      88.084 160.060 264.181  1.00 71.41           O  
ATOM    868  CG2 THR G 278      86.679 158.508 262.988  1.00 72.61           C  
ATOM    869  N   ASP G 279      90.166 156.207 263.444  1.00 62.59           N  
ATOM    870  CA  ASP G 279      90.621 155.026 262.728  1.00 62.71           C  
ATOM    871  C   ASP G 279      90.963 153.925 263.728  1.00 59.08           C  
ATOM    872  O   ASP G 279      91.976 153.998 264.429  1.00 60.36           O  
ATOM    873  CB  ASP G 279      91.834 155.383 261.866  1.00 65.86           C  
ATOM    874  CG  ASP G 279      92.379 154.200 261.097  1.00 67.09           C  
ATOM    875  OD1 ASP G 279      93.417 154.372 260.424  1.00 78.69           O  
ATOM    876  OD2 ASP G 279      91.782 153.104 261.162  1.00 72.69           O  
ATOM    877  N   ASN G 280      90.116 152.903 263.800  1.00 57.12           N  
ATOM    878  CA  ASN G 280      90.299 151.850 264.795  1.00 57.23           C  
ATOM    879  C   ASN G 280      91.557 151.014 264.557  1.00 54.43           C  
ATOM    880  O   ASN G 280      91.998 150.280 265.439  1.00 53.56           O  
ATOM    881  CB  ASN G 280      89.054 150.962 264.895  1.00 58.75           C  
ATOM    882  CG  ASN G 280      88.770 150.213 263.618  1.00 62.43           C  
ATOM    883  OD1 ASN G 280      89.027 150.707 262.523  1.00 81.97           O  
ATOM    884  ND2 ASN G 280      88.232 149.012 263.750  1.00 72.40           N  
ATOM    885  N   ALA G 281      92.141 151.152 263.371  1.00 55.19           N  
ATOM    886  CA  ALA G 281      93.372 150.450 263.024  1.00 54.15           C  
ATOM    887  C   ALA G 281      94.586 150.984 263.786  1.00 54.00           C  
ATOM    888  O   ALA G 281      95.541 150.247 264.018  1.00 55.98           O  
ATOM    889  CB  ALA G 281      93.617 150.523 261.521  1.00 57.33           C  
ATOM    890  N   LYS G 282      94.552 152.260 264.167  1.00 54.43           N  
ATOM    891  CA  LYS G 282      95.666 152.875 264.899  1.00 52.74           C  
ATOM    892  C   LYS G 282      95.618 152.549 266.392  1.00 52.69           C  
ATOM    893  O   LYS G 282      94.543 152.496 266.999  1.00 53.42           O  
ATOM    894  CB  LYS G 282      95.684 154.396 264.709  1.00 56.54           C  
ATOM    895  CG  LYS G 282      95.457 154.871 263.281  1.00 60.56           C  
ATOM    896  CD  LYS G 282      96.461 154.276 262.308  1.00 61.38           C  
ATOM    897  CE  LYS G 282      97.862 154.792 262.562  1.00 76.37           C  
ATOM    898  NZ  LYS G 282      98.841 154.224 261.596  1.00 84.07           N  
ATOM    899  N   THR G 283      96.792 152.335 266.976  1.00 50.68           N  
ATOM    900  CA  THR G 283      96.909 152.006 268.386  1.00 48.89           C  
ATOM    901  C   THR G 283      96.658 153.231 269.261  1.00 50.79           C  
ATOM    902  O   THR G 283      97.064 154.344 268.922  1.00 52.07           O  
ATOM    903  CB  THR G 283      98.310 151.444 268.697  1.00 52.24           C  
ATOM    904  OG1 THR G 283      98.537 150.289 267.888  1.00 50.86           O  
ATOM    905  CG2 THR G 283      98.442 151.058 270.170  1.00 43.75           C  
ATOM    906  N   ILE G 284      95.970 153.021 270.377  1.00 46.71           N  
ATOM    907  CA  ILE G 284      95.803 154.067 271.374  1.00 49.63           C  
ATOM    908  C   ILE G 284      96.844 153.849 272.466  1.00 50.91           C  
ATOM    909  O   ILE G 284      96.884 152.797 273.097  1.00 48.34           O  
ATOM    910  CB  ILE G 284      94.394 154.045 271.997  1.00 49.33           C  
ATOM    911  CG1 ILE G 284      93.329 154.292 270.929  1.00 48.58           C  
ATOM    912  CG2 ILE G 284      94.282 155.080 273.107  1.00 48.11           C  
ATOM    913  CD1 ILE G 284      91.922 154.031 271.410  1.00 48.08           C  
ATOM    914  N   ILE G 285      97.692 154.846 272.671  1.00 51.80           N  
ATOM    915  CA  ILE G 285      98.739 154.765 273.673  1.00 54.46           C  
ATOM    916  C   ILE G 285      98.343 155.602 274.882  1.00 57.52           C  
ATOM    917  O   ILE G 285      98.119 156.813 274.770  1.00 58.33           O  
ATOM    918  CB  ILE G 285     100.082 155.260 273.106  1.00 58.16           C  
ATOM    919  CG1 ILE G 285     100.509 154.381 271.920  1.00 56.27           C  
ATOM    920  CG2 ILE G 285     101.149 155.299 274.199  1.00 53.81           C  
ATOM    921  CD1 ILE G 285     101.744 154.878 271.185  1.00 57.90           C  
ATOM    922  N   VAL G 286      98.242 154.943 276.033  1.00 57.71           N  
ATOM    923  CA  VAL G 286      97.846 155.602 277.270  1.00 58.67           C  
ATOM    924  C   VAL G 286      99.060 155.873 278.137  1.00 60.81           C  
ATOM    925  O   VAL G 286      99.941 155.027 278.265  1.00 65.14           O  
ATOM    926  CB  VAL G 286      96.848 154.748 278.072  1.00 58.19           C  
ATOM    927  CG1 VAL G 286      96.361 155.509 279.293  1.00 59.50           C  
ATOM    928  CG2 VAL G 286      95.677 154.352 277.201  1.00 55.25           C  
ATOM    929  N   GLN G 287      99.101 157.062 278.725  1.00 64.29           N  
ATOM    930  CA  GLN G 287     100.170 157.439 279.637  1.00 65.98           C  
ATOM    931  C   GLN G 287      99.559 157.883 280.959  1.00 69.20           C  
ATOM    932  O   GLN G 287      98.822 158.867 281.011  1.00 71.77           O  
ATOM    933  CB  GLN G 287     101.010 158.561 279.028  1.00 64.56           C  
ATOM    934  CG  GLN G 287     102.207 158.979 279.865  1.00 76.46           C  
ATOM    935  CD  GLN G 287     102.846 160.257 279.357  1.00 80.95           C  
ATOM    936  OE1 GLN G 287     102.158 161.169 278.900  1.00 89.21           O  
ATOM    937  NE2 GLN G 287     104.168 160.331 279.440  1.00 91.36           N  
ATOM    938  N   LEU G 288      99.858 157.150 282.025  1.00 73.84           N  
ATOM    939  CA  LEU G 288      99.273 157.432 283.334  1.00 76.73           C  
ATOM    940  C   LEU G 288     100.013 158.546 284.049  1.00 82.19           C  
ATOM    941  O   LEU G 288     101.102 158.943 283.638  1.00 83.93           O  
ATOM    942  CB  LEU G 288      99.287 156.177 284.208  1.00 78.46           C  
ATOM    943  CG  LEU G 288      98.874 154.857 283.556  1.00 67.94           C  
ATOM    944  CD1 LEU G 288      99.172 153.702 284.505  1.00 68.57           C  
ATOM    945  CD2 LEU G 288      97.406 154.879 283.155  1.00 60.25           C  
ATOM    946  N   ASN G 289      99.414 159.049 285.124  1.00 87.54           N  
ATOM    947  CA  ASN G 289     100.057 160.059 285.953  1.00 92.44           C  
ATOM    948  C   ASN G 289     100.372 159.514 287.344  1.00 96.62           C  
ATOM    949  O   ASN G 289     101.148 160.103 288.096  1.00101.77           O  
ATOM    950  CB  ASN G 289      99.214 161.344 286.026  1.00 95.03           C  
ATOM    951  CG  ASN G 289      97.961 161.193 286.883  1.00 96.70           C  
ATOM    952  OD1 ASN G 289      97.378 160.113 286.976  1.00 90.17           O  
ATOM    953  ND2 ASN G 289      97.542 162.295 287.511  1.00110.12           N  
ATOM    954  N   THR G 290      99.758 158.381 287.671  1.00 94.74           N  
ATOM    955  CA  THR G 290     100.013 157.679 288.921  1.00 99.92           C  
ATOM    956  C   THR G 290     100.431 156.250 288.595  1.00 96.68           C  
ATOM    957  O   THR G 290      99.643 155.478 288.047  1.00 95.29           O  
ATOM    958  CB  THR G 290      98.759 157.637 289.820  1.00101.82           C  
ATOM    959  OG1 THR G 290      98.240 158.962 289.992  1.00111.30           O  
ATOM    960  CG2 THR G 290      99.095 157.047 291.184  1.00109.86           C  
ATOM    961  N   SER G 291     101.672 155.903 288.923  1.00 97.95           N  
ATOM    962  CA  SER G 291     102.205 154.589 288.573  1.00 95.54           C  
ATOM    963  C   SER G 291     101.591 153.475 289.416  1.00 92.88           C  
ATOM    964  O   SER G 291     101.324 153.651 290.602  1.00 98.81           O  
ATOM    965  CB  SER G 291     103.730 154.569 288.701  1.00 94.95           C  
ATOM    966  OG  SER G 291     104.124 154.687 290.053  1.00107.44           O  
ATOM    967  N   VAL G 292     101.360 152.333 288.783  1.00 89.65           N  
ATOM    968  CA  VAL G 292     100.856 151.152 289.468  1.00 88.14           C  
ATOM    969  C   VAL G 292     101.961 150.107 289.484  1.00 88.50           C  
ATOM    970  O   VAL G 292     102.508 149.760 288.440  1.00 82.32           O  
ATOM    971  CB  VAL G 292      99.610 150.575 288.760  1.00 84.79           C  
ATOM    972  CG1 VAL G 292      99.027 149.416 289.556  1.00 79.64           C  
ATOM    973  CG2 VAL G 292      98.565 151.661 288.554  1.00 83.64           C  
ATOM    974  N   GLU G 293     102.310 149.622 290.670  1.00 95.31           N  
ATOM    975  CA  GLU G 293     103.368 148.629 290.780  1.00 96.84           C  
ATOM    976  C   GLU G 293     102.909 147.247 290.309  1.00 91.69           C  
ATOM    977  O   GLU G 293     101.756 146.856 290.502  1.00 89.02           O  
ATOM    978  CB  GLU G 293     103.937 148.568 292.206  1.00103.45           C  
ATOM    979  CG  GLU G 293     102.930 148.846 293.314  1.00114.91           C  
ATOM    980  CD  GLU G 293     102.778 150.329 293.611  1.00127.22           C  
ATOM    981  OE1 GLU G 293     101.624 150.802 293.714  1.00129.92           O  
ATOM    982  OE2 GLU G 293     103.811 151.024 293.738  1.00128.27           O  
ATOM    983  N   ILE G 294     103.823 146.524 289.672  1.00 88.82           N  
ATOM    984  CA  ILE G 294     103.576 145.147 289.275  1.00 84.28           C  
ATOM    985  C   ILE G 294     104.755 144.268 289.699  1.00 87.18           C  
ATOM    986  O   ILE G 294     105.824 144.302 289.088  1.00 86.85           O  
ATOM    987  CB  ILE G 294     103.307 145.030 287.753  1.00 79.05           C  
ATOM    988  CG1 ILE G 294     103.026 143.577 287.363  1.00 77.84           C  
ATOM    989  CG2 ILE G 294     104.466 145.599 286.943  1.00 75.38           C  
ATOM    990  CD1 ILE G 294     102.647 143.400 285.906  1.00 74.03           C  
ATOM    991  N   ASN G 295     104.560 143.498 290.767  1.00 90.76           N  
ATOM    992  CA  ASN G 295     105.609 142.624 291.285  1.00 94.69           C  
ATOM    993  C   ASN G 295     105.444 141.194 290.785  1.00 92.75           C  
ATOM    994  O   ASN G 295     104.441 140.544 291.074  1.00 92.98           O  
ATOM    995  CB  ASN G 295     105.615 142.629 292.818  1.00101.61           C  
ATOM    996  CG  ASN G 295     105.561 144.029 293.404  1.00105.51           C  
ATOM    997  OD1 ASN G 295     106.046 144.990 292.804  1.00103.54           O  
ATOM    998  ND2 ASN G 295     104.969 144.146 294.589  1.00115.12           N  
ATOM    999  N   CYS G 296     106.432 140.708 290.041  1.00 92.24           N  
ATOM   1000  CA  CYS G 296     106.398 139.344 289.522  1.00 91.81           C  
ATOM   1001  C   CYS G 296     107.490 138.484 290.152  1.00 97.93           C  
ATOM   1002  O   CYS G 296     108.583 138.970 290.449  1.00100.14           O  
ATOM   1003  CB  CYS G 296     106.535 139.349 288.001  1.00 85.27           C  
ATOM   1004  SG  CYS G 296     105.390 140.480 287.185  1.00 82.81           S  
ATOM   1005  N   THR G 297     107.184 137.207 290.359  1.00100.02           N  
ATOM   1006  CA  THR G 297     108.130 136.285 290.982  1.00106.70           C  
ATOM   1007  C   THR G 297     108.364 135.051 290.114  1.00103.56           C  
ATOM   1008  O   THR G 297     107.756 134.900 289.055  1.00 96.65           O  
ATOM   1009  CB  THR G 297     107.663 135.846 292.390  1.00111.49           C  
ATOM   1010  OG1 THR G 297     106.339 135.304 292.312  1.00110.54           O  
ATOM   1011  CG2 THR G 297     107.667 137.029 293.352  1.00116.44           C  
ATOM   1012  N   GLY G 298     109.251 134.174 290.571  1.00107.98           N  
ATOM   1013  CA  GLY G 298     109.569 132.954 289.840  1.00105.44           C  
ATOM   1014  C   GLY G 298     108.454 131.930 289.906  1.00102.52           C  
ATOM   1015  O   GLY G 298     108.291 131.123 288.992  1.00 97.87           O  
ATOM   1016  N   ALA G 299     107.684 131.973 290.990  1.00104.43           N  
ATOM   1017  CA  ALA G 299     106.584 131.034 291.209  1.00105.36           C  
ATOM   1018  C   ALA G 299     105.530 131.097 290.101  1.00100.84           C  
ATOM   1019  O   ALA G 299     104.601 130.287 290.069  1.00101.47           O  
ATOM   1020  CB  ALA G 299     105.946 131.271 292.573  1.00108.68           C  
ATOM   1021  N   GLY G 329     105.676 132.069 289.204  1.00 95.74           N  
ATOM   1022  CA  GLY G 329     104.834 132.159 288.019  1.00 89.28           C  
ATOM   1023  C   GLY G 329     103.594 133.013 288.193  1.00 88.24           C  
ATOM   1024  O   GLY G 329     102.500 132.614 287.796  1.00 85.16           O  
ATOM   1025  N   HIS G 330     103.759 134.193 288.782  1.00 88.29           N  
ATOM   1026  CA  HIS G 330     102.635 135.109 288.946  1.00 86.39           C  
ATOM   1027  C   HIS G 330     103.065 136.559 289.162  1.00 86.34           C  
ATOM   1028  O   HIS G 330     104.112 136.831 289.755  1.00 90.45           O  
ATOM   1029  CB  HIS G 330     101.719 134.649 290.087  1.00 90.55           C  
ATOM   1030  CG  HIS G 330     102.390 134.604 291.425  1.00 95.62           C  
ATOM   1031  ND1 HIS G 330     102.278 135.621 292.348  1.00 97.84           N  
ATOM   1032  CD2 HIS G 330     103.180 133.663 291.995  1.00100.55           C  
ATOM   1033  CE1 HIS G 330     102.970 135.309 293.430  1.00108.55           C  
ATOM   1034  NE2 HIS G 330     103.527 134.126 293.242  1.00110.95           N  
ATOM   1035  N   CYS G 331     102.251 137.483 288.663  1.00 81.94           N  
ATOM   1036  CA  CYS G 331     102.450 138.902 288.917  1.00 82.61           C  
ATOM   1037  C   CYS G 331     101.325 139.413 289.799  1.00 83.41           C  
ATOM   1038  O   CYS G 331     100.185 138.969 289.675  1.00 86.95           O  
ATOM   1039  CB  CYS G 331     102.483 139.690 287.607  1.00 76.12           C  
ATOM   1040  SG  CYS G 331     103.877 139.281 286.540  1.00 81.88           S  
ATOM   1041  N   ASN G 332     101.646 140.344 290.690  1.00 83.35           N  
ATOM   1042  CA  ASN G 332     100.648 140.919 291.582  1.00 83.65           C  
ATOM   1043  C   ASN G 332     100.462 142.417 291.371  1.00 82.58           C  
ATOM   1044  O   ASN G 332     101.433 143.158 291.212  1.00 82.16           O  
ATOM   1045  CB  ASN G 332     100.994 140.623 293.042  1.00 89.44           C  
ATOM   1046  CG  ASN G 332     100.832 139.157 293.391  1.00 90.85           C  
ATOM   1047  OD1 ASN G 332     100.248 138.382 292.629  1.00 90.09           O  
ATOM   1048  ND2 ASN G 332     101.348 138.767 294.547  1.00 90.49           N  
ATOM   1049  N   ILE G 333      99.203 142.845 291.359  1.00 81.41           N  
ATOM   1050  CA  ILE G 333      98.844 144.250 291.205  1.00 80.82           C  
ATOM   1051  C   ILE G 333      97.705 144.576 292.166  1.00 84.62           C  
ATOM   1052  O   ILE G 333      96.745 143.815 292.272  1.00 87.08           O  
ATOM   1053  CB  ILE G 333      98.379 144.546 289.764  1.00 78.54           C  
ATOM   1054  CG1 ILE G 333      99.459 144.141 288.759  1.00 75.87           C  
ATOM   1055  CG2 ILE G 333      98.022 146.017 289.602  1.00 77.67           C  
ATOM   1056  CD1 ILE G 333      98.955 143.981 287.358  1.00 74.26           C  
ATOM   1057  N   ALA G 334      97.808 145.699 292.869  1.00 86.02           N  
ATOM   1058  CA  ALA G 334      96.757 146.099 293.802  1.00 90.70           C  
ATOM   1059  C   ALA G 334      95.450 146.345 293.057  1.00 87.56           C  
ATOM   1060  O   ALA G 334      95.410 147.118 292.099  1.00 83.51           O  
ATOM   1061  CB  ALA G 334      97.174 147.334 294.587  1.00 93.24           C  
ATOM   1062  N   ARG G 335      94.385 145.678 293.497  1.00 90.45           N  
ATOM   1063  CA  ARG G 335      93.091 145.764 292.824  1.00 89.46           C  
ATOM   1064  C   ARG G 335      92.506 147.168 292.894  1.00 90.50           C  
ATOM   1065  O   ARG G 335      91.947 147.661 291.917  1.00 90.39           O  
ATOM   1066  CB  ARG G 335      92.100 144.752 293.406  1.00 92.26           C  
ATOM   1067  CG  ARG G 335      90.782 144.675 292.642  1.00 89.29           C  
ATOM   1068  CD  ARG G 335      89.880 143.581 293.185  1.00 91.57           C  
ATOM   1069  NE  ARG G 335      90.500 142.263 293.078  1.00 89.48           N  
ATOM   1070  CZ  ARG G 335      90.354 141.448 292.040  1.00 89.08           C  
ATOM   1071  NH1 ARG G 335      89.602 141.809 291.008  1.00 88.32           N  
ATOM   1072  NH2 ARG G 335      90.960 140.270 292.032  1.00 92.27           N  
ATOM   1073  N   ALA G 336      92.641 147.808 294.051  1.00 95.07           N  
ATOM   1074  CA  ALA G 336      92.137 149.163 294.243  1.00 96.56           C  
ATOM   1075  C   ALA G 336      92.818 150.158 293.303  1.00 92.43           C  
ATOM   1076  O   ALA G 336      92.169 151.048 292.753  1.00 92.61           O  
ATOM   1077  CB  ALA G 336      92.312 149.592 295.694  1.00101.74           C  
ATOM   1078  N   LYS G 337      94.126 150.000 293.119  1.00 88.99           N  
ATOM   1079  CA  LYS G 337      94.893 150.910 292.277  1.00 84.70           C  
ATOM   1080  C   LYS G 337      94.612 150.675 290.796  1.00 80.39           C  
ATOM   1081  O   LYS G 337      94.466 151.624 290.024  1.00 79.31           O  
ATOM   1082  CB  LYS G 337      96.388 150.788 292.579  1.00 85.85           C  
ATOM   1083  CG  LYS G 337      96.786 151.415 293.908  1.00 91.91           C  
ATOM   1084  CD  LYS G 337      98.069 150.812 294.457  1.00104.08           C  
ATOM   1085  CE  LYS G 337      98.252 151.161 295.930  1.00112.75           C  
ATOM   1086  NZ  LYS G 337      99.305 150.328 296.578  1.00118.95           N  
ATOM   1087  N   TRP G 338      94.524 149.412 290.397  1.00 75.33           N  
ATOM   1088  CA  TRP G 338      94.168 149.105 289.022  1.00 72.55           C  
ATOM   1089  C   TRP G 338      92.753 149.601 288.716  1.00 71.44           C  
ATOM   1090  O   TRP G 338      92.502 150.176 287.662  1.00 67.43           O  
ATOM   1091  CB  TRP G 338      94.295 147.611 288.730  1.00 67.80           C  
ATOM   1092  CG  TRP G 338      94.028 147.305 287.288  1.00 70.60           C  
ATOM   1093  CD1 TRP G 338      92.942 146.660 286.770  1.00 59.17           C  
ATOM   1094  CD2 TRP G 338      94.851 147.667 286.173  1.00 63.74           C  
ATOM   1095  NE1 TRP G 338      93.047 146.585 285.401  1.00 63.96           N  
ATOM   1096  CE2 TRP G 338      94.208 147.199 285.011  1.00 59.11           C  
ATOM   1097  CE3 TRP G 338      96.072 148.337 286.046  1.00 67.67           C  
ATOM   1098  CZ2 TRP G 338      94.745 147.379 283.740  1.00 57.82           C  
ATOM   1099  CZ3 TRP G 338      96.602 148.514 284.783  1.00 57.47           C  
ATOM   1100  CH2 TRP G 338      95.941 148.037 283.649  1.00 53.50           C  
ATOM   1101  N   ASN G 339      91.841 149.384 289.656  1.00 76.41           N  
ATOM   1102  CA  ASN G 339      90.459 149.829 289.521  1.00 77.64           C  
ATOM   1103  C   ASN G 339      90.358 151.331 289.247  1.00 78.19           C  
ATOM   1104  O   ASN G 339      89.648 151.749 288.335  1.00 74.38           O  
ATOM   1105  CB  ASN G 339      89.673 149.468 290.783  1.00 84.87           C  
ATOM   1106  CG  ASN G 339      88.184 149.360 290.537  1.00 92.43           C  
ATOM   1107  OD1 ASN G 339      87.747 149.018 289.436  1.00 92.33           O  
ATOM   1108  ND2 ASN G 339      87.395 149.642 291.572  1.00108.87           N  
ATOM   1109  N   ASN G 340      91.067 152.137 290.041  1.00 82.09           N  
ATOM   1110  CA  ASN G 340      91.103 153.590 289.839  1.00 81.72           C  
ATOM   1111  C   ASN G 340      91.765 153.969 288.519  1.00 76.76           C  
ATOM   1112  O   ASN G 340      91.350 154.915 287.851  1.00 71.22           O  
ATOM   1113  CB  ASN G 340      91.825 154.289 290.995  1.00 88.79           C  
ATOM   1114  CG  ASN G 340      90.966 154.408 292.235  1.00 95.69           C  
ATOM   1115  OD1 ASN G 340      89.793 154.035 292.232  1.00101.54           O  
ATOM   1116  ND2 ASN G 340      91.548 154.934 293.307  1.00110.65           N  
ATOM   1117  N   THR G 341      92.802 153.223 288.154  1.00 75.84           N  
ATOM   1118  CA  THR G 341      93.481 153.417 286.880  1.00 73.73           C  
ATOM   1119  C   THR G 341      92.493 153.301 285.721  1.00 67.92           C  
ATOM   1120  O   THR G 341      92.369 154.219 284.917  1.00 68.43           O  
ATOM   1121  CB  THR G 341      94.640 152.414 286.707  1.00 72.45           C  
ATOM   1122  OG1 THR G 341      95.658 152.698 287.673  1.00 81.61           O  
ATOM   1123  CG2 THR G 341      95.238 152.502 285.319  1.00 71.91           C  
ATOM   1124  N   LEU G 342      91.780 152.180 285.650  1.00 65.98           N  
ATOM   1125  CA  LEU G 342      90.775 151.974 284.608  1.00 61.97           C  
ATOM   1126  C   LEU G 342      89.731 153.090 284.597  1.00 62.95           C  
ATOM   1127  O   LEU G 342      89.320 153.551 283.536  1.00 63.41           O  
ATOM   1128  CB  LEU G 342      90.081 150.622 284.785  1.00 59.71           C  
ATOM   1129  CG  LEU G 342      90.937 149.362 284.671  1.00 61.50           C  
ATOM   1130  CD1 LEU G 342      90.110 148.118 284.978  1.00 61.17           C  
ATOM   1131  CD2 LEU G 342      91.565 149.269 283.292  1.00 51.16           C  
ATOM   1132  N   LYS G 343      89.304 153.511 285.781  1.00 66.53           N  
ATOM   1133  CA  LYS G 343      88.317 154.579 285.918  1.00 72.03           C  
ATOM   1134  C   LYS G 343      88.815 155.887 285.300  1.00 74.02           C  
ATOM   1135  O   LYS G 343      88.040 156.626 284.692  1.00 77.41           O  
ATOM   1136  CB  LYS G 343      87.941 154.766 287.397  1.00 76.16           C  
ATOM   1137  CG  LYS G 343      87.012 155.941 287.709  1.00 78.17           C  
ATOM   1138  CD  LYS G 343      87.802 157.156 288.186  1.00 97.58           C  
ATOM   1139  CE  LYS G 343      86.953 158.087 289.044  1.00107.39           C  
ATOM   1140  NZ  LYS G 343      85.847 158.721 288.276  1.00110.69           N  
ATOM   1141  N   GLN G 344      90.110 156.161 285.451  1.00 73.69           N  
ATOM   1142  CA  GLN G 344      90.715 157.363 284.879  1.00 74.68           C  
ATOM   1143  C   GLN G 344      90.917 157.222 283.371  1.00 69.63           C  
ATOM   1144  O   GLN G 344      90.739 158.176 282.621  1.00 74.05           O  
ATOM   1145  CB  GLN G 344      92.046 157.683 285.568  1.00 75.97           C  
ATOM   1146  CG  GLN G 344      91.911 158.145 287.017  1.00 79.19           C  
ATOM   1147  CD  GLN G 344      93.256 158.379 287.689  1.00 85.60           C  
ATOM   1148  OE1 GLN G 344      94.290 157.901 287.221  1.00 89.28           O  
ATOM   1149  NE2 GLN G 344      93.245 159.118 288.795  1.00 99.81           N  
ATOM   1150  N   ILE G 345      91.291 156.026 282.934  1.00 67.32           N  
ATOM   1151  CA  ILE G 345      91.476 155.751 281.510  1.00 62.78           C  
ATOM   1152  C   ILE G 345      90.149 155.814 280.754  1.00 59.01           C  
ATOM   1153  O   ILE G 345      90.041 156.483 279.726  1.00 60.06           O  
ATOM   1154  CB  ILE G 345      92.133 154.381 281.289  1.00 61.31           C  
ATOM   1155  CG1 ILE G 345      93.512 154.349 281.947  1.00 56.59           C  
ATOM   1156  CG2 ILE G 345      92.245 154.068 279.798  1.00 60.48           C  
ATOM   1157  CD1 ILE G 345      94.106 152.975 282.010  1.00 51.69           C  
ATOM   1158  N   ALA G 346      89.141 155.121 281.275  1.00 58.09           N  
ATOM   1159  CA  ALA G 346      87.800 155.149 280.698  1.00 55.90           C  
ATOM   1160  C   ALA G 346      87.256 156.575 280.633  1.00 60.64           C  
ATOM   1161  O   ALA G 346      86.496 156.923 279.727  1.00 62.18           O  
ATOM   1162  CB  ALA G 346      86.867 154.263 281.501  1.00 56.20           C  
ATOM   1163  N   SER G 347      87.653 157.396 281.598  1.00 62.17           N  
ATOM   1164  CA  SER G 347      87.214 158.781 281.653  1.00 67.09           C  
ATOM   1165  C   SER G 347      87.809 159.598 280.505  1.00 66.74           C  
ATOM   1166  O   SER G 347      87.121 160.418 279.897  1.00 68.55           O  
ATOM   1167  CB  SER G 347      87.583 159.402 283.001  1.00 69.09           C  
ATOM   1168  OG  SER G 347      86.824 160.571 283.235  1.00 75.03           O  
ATOM   1169  N   LYS G 348      89.088 159.369 280.215  1.00 64.84           N  
ATOM   1170  CA  LYS G 348      89.751 160.028 279.094  1.00 64.67           C  
ATOM   1171  C   LYS G 348      89.218 159.524 277.751  1.00 63.20           C  
ATOM   1172  O   LYS G 348      88.974 160.310 276.837  1.00 67.58           O  
ATOM   1173  CB  LYS G 348      91.267 159.827 279.165  1.00 61.22           C  
ATOM   1174  CG  LYS G 348      91.961 160.700 280.188  1.00 66.95           C  
ATOM   1175  CD  LYS G 348      91.747 162.175 279.883  1.00 66.15           C  
ATOM   1176  CE  LYS G 348      92.105 163.041 281.072  1.00 58.62           C  
ATOM   1177  NZ  LYS G 348      91.753 164.457 280.827  1.00 74.88           N  
ATOM   1178  N   LEU G 349      89.042 158.212 277.638  1.00 60.07           N  
ATOM   1179  CA  LEU G 349      88.524 157.617 276.412  1.00 59.36           C  
ATOM   1180  C   LEU G 349      87.151 158.199 276.070  1.00 62.86           C  
ATOM   1181  O   LEU G 349      86.902 158.589 274.926  1.00 64.86           O  
ATOM   1182  CB  LEU G 349      88.478 156.090 276.532  1.00 50.71           C  
ATOM   1183  CG  LEU G 349      89.848 155.407 276.603  1.00 52.23           C  
ATOM   1184  CD1 LEU G 349      89.731 153.924 276.938  1.00 51.66           C  
ATOM   1185  CD2 LEU G 349      90.622 155.587 275.304  1.00 51.03           C  
ATOM   1186  N   ARG G 350      86.271 158.277 277.066  1.00 67.69           N  
ATOM   1187  CA  ARG G 350      84.981 158.949 276.900  1.00 71.87           C  
ATOM   1188  C   ARG G 350      85.170 160.365 276.379  1.00 75.38           C  
ATOM   1189  O   ARG G 350      84.516 160.782 275.425  1.00 78.21           O  
ATOM   1190  CB  ARG G 350      84.235 159.027 278.230  1.00 73.34           C  
ATOM   1191  CG  ARG G 350      83.209 157.944 278.464  1.00 78.68           C  
ATOM   1192  CD  ARG G 350      82.214 158.420 279.503  1.00 88.68           C  
ATOM   1193  NE  ARG G 350      82.888 159.173 280.557  1.00105.25           N  
ATOM   1194  CZ  ARG G 350      82.365 160.222 281.186  1.00113.13           C  
ATOM   1195  NH1 ARG G 350      81.151 160.654 280.870  1.00118.11           N  
ATOM   1196  NH2 ARG G 350      83.061 160.845 282.129  1.00112.46           N  
ATOM   1197  N   GLU G 351      86.063 161.105 277.025  1.00 77.92           N  
ATOM   1198  CA  GLU G 351      86.326 162.488 276.658  1.00 80.90           C  
ATOM   1199  C   GLU G 351      86.714 162.575 275.185  1.00 74.56           C  
ATOM   1200  O   GLU G 351      86.481 163.585 274.526  1.00 73.23           O  
ATOM   1201  CB  GLU G 351      87.432 163.065 277.546  1.00 81.61           C  
ATOM   1202  CG  GLU G 351      87.395 164.576 277.690  1.00 95.73           C  
ATOM   1203  CD  GLU G 351      88.401 165.092 278.705  1.00 97.94           C  
ATOM   1204  OE1 GLU G 351      89.293 164.314 279.110  1.00103.02           O  
ATOM   1205  OE2 GLU G 351      88.299 166.275 279.096  1.00109.20           O  
ATOM   1206  N   GLN G 352      87.299 161.499 274.674  1.00 71.21           N  
ATOM   1207  CA  GLN G 352      87.731 161.444 273.284  1.00 71.07           C  
ATOM   1208  C   GLN G 352      86.631 160.934 272.346  1.00 70.79           C  
ATOM   1209  O   GLN G 352      86.519 161.385 271.207  1.00 73.28           O  
ATOM   1210  CB  GLN G 352      88.983 160.570 273.159  1.00 65.81           C  
ATOM   1211  CG  GLN G 352      89.537 160.473 271.752  1.00 65.99           C  
ATOM   1212  CD  GLN G 352      89.974 161.813 271.200  1.00 76.85           C  
ATOM   1213  OE1 GLN G 352      89.600 162.186 270.087  1.00 79.64           O  
ATOM   1214  NE2 GLN G 352      90.767 162.550 271.978  1.00 71.62           N  
ATOM   1215  N   PHE G 353      85.816 160.001 272.827  1.00 68.26           N  
ATOM   1216  CA  PHE G 353      84.814 159.362 271.976  1.00 66.28           C  
ATOM   1217  C   PHE G 353      83.371 159.779 272.271  1.00 71.32           C  
ATOM   1218  O   PHE G 353      82.441 159.288 271.634  1.00 67.47           O  
ATOM   1219  CB  PHE G 353      84.961 157.838 272.043  1.00 61.64           C  
ATOM   1220  CG  PHE G 353      86.228 157.331 271.423  1.00 52.64           C  
ATOM   1221  CD1 PHE G 353      87.348 157.097 272.198  1.00 54.09           C  
ATOM   1222  CD2 PHE G 353      86.304 157.109 270.059  1.00 52.40           C  
ATOM   1223  CE1 PHE G 353      88.520 156.642 271.626  1.00 48.87           C  
ATOM   1224  CE2 PHE G 353      87.467 156.652 269.484  1.00 41.64           C  
ATOM   1225  CZ  PHE G 353      88.577 156.421 270.265  1.00 50.84           C  
ATOM   1226  N   GLY G 354      83.189 160.684 273.229  1.00 80.45           N  
ATOM   1227  CA  GLY G 354      81.854 161.169 273.591  1.00 89.73           C  
ATOM   1228  C   GLY G 354      81.481 160.854 275.030  1.00 92.44           C  
ATOM   1229  O   GLY G 354      81.711 159.743 275.511  1.00 92.51           O  
ATOM   1230  N   ASN G 355      80.893 161.830 275.715  1.00 97.37           N  
ATOM   1231  CA  ASN G 355      80.625 161.721 277.151  1.00101.18           C  
ATOM   1232  C   ASN G 355      79.580 160.681 277.557  1.00101.93           C  
ATOM   1233  O   ASN G 355      79.559 160.237 278.706  1.00102.82           O  
ATOM   1234  CB  ASN G 355      80.250 163.087 277.733  1.00106.71           C  
ATOM   1235  CG  ASN G 355      81.425 164.049 277.776  1.00109.65           C  
ATOM   1236  OD1 ASN G 355      82.575 163.660 277.557  1.00100.08           O  
ATOM   1237  ND2 ASN G 355      81.139 165.315 278.062  1.00117.37           N  
ATOM   1238  N   ASN G 356      78.714 160.292 276.625  1.00101.22           N  
ATOM   1239  CA  ASN G 356      77.704 159.278 276.926  1.00102.04           C  
ATOM   1240  C   ASN G 356      78.021 157.906 276.345  1.00 94.60           C  
ATOM   1241  O   ASN G 356      77.125 157.095 276.115  1.00 95.64           O  
ATOM   1242  CB  ASN G 356      76.304 159.746 276.512  1.00107.37           C  
ATOM   1243  CG  ASN G 356      75.592 160.491 277.626  1.00119.08           C  
ATOM   1244  OD1 ASN G 356      75.990 160.408 278.790  1.00116.61           O  
ATOM   1245  ND2 ASN G 356      74.527 161.216 277.279  1.00139.91           N  
ATOM   1246  N   LYS G 357      79.306 157.652 276.119  1.00 87.30           N  
ATOM   1247  CA  LYS G 357      79.760 156.343 275.678  1.00 78.23           C  
ATOM   1248  C   LYS G 357      80.091 155.469 276.879  1.00 73.26           C  
ATOM   1249  O   LYS G 357      80.766 155.906 277.810  1.00 74.42           O  
ATOM   1250  CB  LYS G 357      80.991 156.469 274.777  1.00 76.12           C  
ATOM   1251  CG  LYS G 357      80.703 157.007 273.383  1.00 78.30           C  
ATOM   1252  CD  LYS G 357      79.866 156.030 272.570  1.00 75.59           C  
ATOM   1253  CE  LYS G 357      79.714 156.491 271.126  1.00 74.64           C  
ATOM   1254  NZ  LYS G 357      81.017 156.497 270.406  1.00 68.46           N  
ATOM   1255  N   THR G 358      79.595 154.238 276.859  1.00 65.92           N  
ATOM   1256  CA  THR G 358      79.992 153.238 277.834  1.00 59.97           C  
ATOM   1257  C   THR G 358      81.340 152.693 277.398  1.00 57.87           C  
ATOM   1258  O   THR G 358      81.533 152.364 276.231  1.00 58.19           O  
ATOM   1259  CB  THR G 358      78.970 152.095 277.895  1.00 59.63           C  
ATOM   1260  OG1 THR G 358      77.716 152.610 278.353  1.00 56.12           O  
ATOM   1261  CG2 THR G 358      79.436 150.990 278.831  1.00 54.93           C  
ATOM   1262  N   ILE G 359      82.286 152.626 278.325  1.00 59.10           N  
ATOM   1263  CA  ILE G 359      83.624 152.161 277.999  1.00 52.21           C  
ATOM   1264  C   ILE G 359      83.804 150.744 278.510  1.00 54.30           C  
ATOM   1265  O   ILE G 359      83.755 150.509 279.718  1.00 54.79           O  
ATOM   1266  CB  ILE G 359      84.702 153.070 278.615  1.00 55.87           C  
ATOM   1267  CG1 ILE G 359      84.550 154.512 278.107  1.00 53.79           C  
ATOM   1268  CG2 ILE G 359      86.096 152.514 278.332  1.00 46.08           C  
ATOM   1269  CD1 ILE G 359      84.651 154.667 276.581  1.00 42.33           C  
ATOM   1270  N   ILE G 360      84.003 149.806 277.586  1.00 50.47           N  
ATOM   1271  CA  ILE G 360      84.147 148.395 277.927  1.00 49.11           C  
ATOM   1272  C   ILE G 360      85.563 147.893 277.680  1.00 49.48           C  
ATOM   1273  O   ILE G 360      86.112 148.074 276.594  1.00 50.25           O  
ATOM   1274  CB  ILE G 360      83.216 147.513 277.082  1.00 47.94           C  
ATOM   1275  CG1 ILE G 360      81.763 147.978 277.197  1.00 52.01           C  
ATOM   1276  CG2 ILE G 360      83.355 146.057 277.498  1.00 44.55           C  
ATOM   1277  CD1 ILE G 360      80.833 147.304 276.200  1.00 44.33           C  
ATOM   1278  N   PHE G 361      86.144 147.245 278.684  1.00 50.30           N  
ATOM   1279  CA  PHE G 361      87.438 146.604 278.524  1.00 46.70           C  
ATOM   1280  C   PHE G 361      87.261 145.095 278.369  1.00 48.01           C  
ATOM   1281  O   PHE G 361      86.637 144.441 279.211  1.00 51.17           O  
ATOM   1282  CB  PHE G 361      88.350 146.920 279.712  1.00 49.72           C  
ATOM   1283  CG  PHE G 361      88.700 148.381 279.843  1.00 52.75           C  
ATOM   1284  CD1 PHE G 361      88.125 149.160 280.833  1.00 58.01           C  
ATOM   1285  CD2 PHE G 361      89.611 148.972 278.979  1.00 58.31           C  
ATOM   1286  CE1 PHE G 361      88.448 150.504 280.961  1.00 50.07           C  
ATOM   1287  CE2 PHE G 361      89.938 150.313 279.100  1.00 46.29           C  
ATOM   1288  CZ  PHE G 361      89.353 151.079 280.094  1.00 51.03           C  
ATOM   1289  N   LYS G 362      87.800 144.553 277.278  1.00 45.91           N  
ATOM   1290  CA  LYS G 362      87.748 143.115 277.015  1.00 43.79           C  
ATOM   1291  C   LYS G 362      89.141 142.546 276.766  1.00 46.76           C  
ATOM   1292  O   LYS G 362      90.085 143.285 276.472  1.00 45.42           O  
ATOM   1293  CB  LYS G 362      86.854 142.814 275.817  1.00 43.86           C  
ATOM   1294  CG  LYS G 362      85.387 143.066 276.066  1.00 47.83           C  
ATOM   1295  CD  LYS G 362      84.549 142.610 274.888  1.00 49.90           C  
ATOM   1296  CE  LYS G 362      83.071 142.848 275.153  1.00 65.25           C  
ATOM   1297  NZ  LYS G 362      82.672 142.390 276.517  1.00 71.63           N  
ATOM   1298  N   GLN G 363      89.262 141.227 276.885  1.00 47.89           N  
ATOM   1299  CA  GLN G 363      90.542 140.555 276.735  1.00 50.19           C  
ATOM   1300  C   GLN G 363      91.026 140.641 275.288  1.00 52.26           C  
ATOM   1301  O   GLN G 363      90.230 140.800 274.357  1.00 50.07           O  
ATOM   1302  CB  GLN G 363      90.426 139.088 277.159  1.00 44.19           C  
ATOM   1303  CG  GLN G 363      89.665 138.231 276.160  1.00 60.14           C  
ATOM   1304  CD  GLN G 363      89.140 136.950 276.764  1.00 59.39           C  
ATOM   1305  OE1 GLN G 363      88.174 136.963 277.525  1.00 66.82           O  
ATOM   1306  NE2 GLN G 363      89.763 135.831 276.416  1.00 63.50           N  
ATOM   1307  N   SER G 364      92.337 140.529 275.114  1.00 53.71           N  
ATOM   1308  CA  SER G 364      92.960 140.528 273.797  1.00 54.64           C  
ATOM   1309  C   SER G 364      92.430 139.395 272.920  1.00 50.25           C  
ATOM   1310  O   SER G 364      91.986 138.367 273.419  1.00 51.88           O  
ATOM   1311  CB  SER G 364      94.476 140.395 273.948  1.00 55.94           C  
ATOM   1312  OG  SER G 364      95.110 140.311 272.687  1.00 64.37           O  
ATOM   1313  N   SER G 365      92.460 139.603 271.609  1.00 50.13           N  
ATOM   1314  CA  SER G 365      92.145 138.545 270.660  1.00 49.70           C  
ATOM   1315  C   SER G 365      93.262 138.474 269.625  1.00 47.11           C  
ATOM   1316  O   SER G 365      93.649 139.497 269.056  1.00 48.25           O  
ATOM   1317  CB  SER G 365      90.799 138.804 269.986  1.00 49.14           C  
ATOM   1318  OG  SER G 365      90.375 137.650 269.286  1.00 52.23           O  
ATOM   1319  N   GLY G 366      93.787 137.273 269.393  1.00 44.55           N  
ATOM   1320  CA  GLY G 366      94.973 137.112 268.552  1.00 39.78           C  
ATOM   1321  C   GLY G 366      95.414 135.671 268.383  1.00 43.72           C  
ATOM   1322  O   GLY G 366      94.850 134.765 269.000  1.00 44.97           O  
ATOM   1323  N   GLY G 367      96.428 135.456 267.546  1.00 41.59           N  
ATOM   1324  CA  GLY G 367      96.857 134.102 267.204  1.00 44.80           C  
ATOM   1325  C   GLY G 367      98.200 133.680 267.787  1.00 42.87           C  
ATOM   1326  O   GLY G 367      98.733 132.636 267.422  1.00 44.85           O  
ATOM   1327  N   ASP G 368      98.743 134.487 268.692  1.00 44.00           N  
ATOM   1328  CA  ASP G 368     100.000 134.157 269.368  1.00 46.47           C  
ATOM   1329  C   ASP G 368     100.039 134.685 270.798  1.00 43.69           C  
ATOM   1330  O   ASP G 368      99.430 135.708 271.096  1.00 38.53           O  
ATOM   1331  CB  ASP G 368     101.200 134.678 268.570  1.00 42.84           C  
ATOM   1332  CG  ASP G 368     101.589 133.746 267.439  1.00 51.86           C  
ATOM   1333  OD1 ASP G 368     101.581 134.198 266.278  1.00 56.16           O  
ATOM   1334  OD2 ASP G 368     101.882 132.555 267.708  1.00 47.17           O  
ATOM   1335  N   PRO G 369     100.747 133.973 271.693  1.00 46.85           N  
ATOM   1336  CA  PRO G 369     100.880 134.404 273.089  1.00 44.47           C  
ATOM   1337  C   PRO G 369     101.563 135.760 273.232  1.00 47.31           C  
ATOM   1338  O   PRO G 369     101.289 136.485 274.188  1.00 47.33           O  
ATOM   1339  CB  PRO G 369     101.735 133.297 273.730  1.00 49.53           C  
ATOM   1340  CG  PRO G 369     102.379 132.573 272.589  1.00 51.04           C  
ATOM   1341  CD  PRO G 369     101.435 132.696 271.432  1.00 46.64           C  
ATOM   1342  N   GLU G 370     102.433 136.107 272.285  1.00 47.90           N  
ATOM   1343  CA  GLU G 370     103.134 137.390 272.319  1.00 49.76           C  
ATOM   1344  C   GLU G 370     102.154 138.550 272.186  1.00 52.30           C  
ATOM   1345  O   GLU G 370     102.450 139.676 272.577  1.00 52.85           O  
ATOM   1346  CB  GLU G 370     104.171 137.465 271.197  1.00 49.65           C  
ATOM   1347  CG  GLU G 370     105.455 136.701 271.465  1.00 53.65           C  
ATOM   1348  CD  GLU G 370     105.288 135.199 271.361  1.00 55.12           C  
ATOM   1349  OE1 GLU G 370     106.149 134.474 271.892  1.00 64.43           O  
ATOM   1350  OE2 GLU G 370     104.303 134.740 270.748  1.00 53.95           O  
ATOM   1351  N   ILE G 371     100.987 138.259 271.620  1.00 52.10           N  
ATOM   1352  CA  ILE G 371      99.946 139.260 271.409  1.00 50.93           C  
ATOM   1353  C   ILE G 371      98.899 139.185 272.512  1.00 49.90           C  
ATOM   1354  O   ILE G 371      98.541 140.198 273.118  1.00 46.92           O  
ATOM   1355  CB  ILE G 371      99.241 139.038 270.049  1.00 50.10           C  
ATOM   1356  CG1 ILE G 371     100.215 139.280 268.893  1.00 54.22           C  
ATOM   1357  CG2 ILE G 371      98.039 139.949 269.918  1.00 47.85           C  
ATOM   1358  CD1 ILE G 371      99.779 138.653 267.578  1.00 55.36           C  
ATOM   1359  N   VAL G 372      98.429 137.964 272.764  1.00 47.67           N  
ATOM   1360  CA  VAL G 372      97.316 137.690 273.668  1.00 48.30           C  
ATOM   1361  C   VAL G 372      97.635 137.952 275.142  1.00 47.01           C  
ATOM   1362  O   VAL G 372      96.797 138.464 275.883  1.00 52.15           O  
ATOM   1363  CB  VAL G 372      96.827 136.224 273.490  1.00 46.64           C  
ATOM   1364  CG1 VAL G 372      95.807 135.852 274.551  1.00 54.78           C  
ATOM   1365  CG2 VAL G 372      96.244 136.028 272.098  1.00 53.45           C  
ATOM   1366  N   THR G 373      98.840 137.587 275.567  1.00 49.67           N  
ATOM   1367  CA  THR G 373      99.257 137.791 276.951  1.00 51.27           C  
ATOM   1368  C   THR G 373      99.995 139.123 277.049  1.00 54.42           C  
ATOM   1369  O   THR G 373     100.481 139.645 276.039  1.00 53.07           O  
ATOM   1370  CB  THR G 373     100.220 136.687 277.428  1.00 49.77           C  
ATOM   1371  OG1 THR G 373     101.530 136.929 276.898  1.00 47.53           O  
ATOM   1372  CG2 THR G 373      99.743 135.313 276.992  1.00 43.03           C  
ATOM   1373  N   HIS G 374     100.084 139.679 278.251  1.00 54.63           N  
ATOM   1374  CA  HIS G 374     101.017 140.772 278.447  1.00 54.33           C  
ATOM   1375  C   HIS G 374     102.403 140.158 278.484  1.00 55.64           C  
ATOM   1376  O   HIS G 374     102.758 139.451 279.428  1.00 51.68           O  
ATOM   1377  CB  HIS G 374     100.770 141.551 279.731  1.00 53.83           C  
ATOM   1378  CG  HIS G 374     101.898 142.471 280.079  1.00 51.99           C  
ATOM   1379  ND1 HIS G 374     102.264 143.531 279.277  1.00 55.80           N  
ATOM   1380  CD2 HIS G 374     102.761 142.473 281.123  1.00 54.47           C  
ATOM   1381  CE1 HIS G 374     103.295 144.155 279.819  1.00 58.81           C  
ATOM   1382  NE2 HIS G 374     103.615 143.533 280.940  1.00 63.91           N  
ATOM   1383  N   TRP G 375     103.174 140.426 277.439  1.00 51.88           N  
ATOM   1384  CA  TRP G 375     104.459 139.794 277.248  1.00 51.83           C  
ATOM   1385  C   TRP G 375     105.550 140.837 277.380  1.00 53.15           C  
ATOM   1386  O   TRP G 375     105.599 141.794 276.608  1.00 53.49           O  
ATOM   1387  CB  TRP G 375     104.485 139.145 275.868  1.00 50.88           C  
ATOM   1388  CG  TRP G 375     105.794 138.584 275.442  1.00 52.39           C  
ATOM   1389  CD1 TRP G 375     106.538 137.645 276.093  1.00 58.25           C  
ATOM   1390  CD2 TRP G 375     106.499 138.891 274.233  1.00 57.31           C  
ATOM   1391  NE1 TRP G 375     107.675 137.364 275.374  1.00 63.27           N  
ATOM   1392  CE2 TRP G 375     107.674 138.115 274.227  1.00 56.35           C  
ATOM   1393  CE3 TRP G 375     106.254 139.757 273.158  1.00 55.87           C  
ATOM   1394  CZ2 TRP G 375     108.607 138.178 273.190  1.00 54.93           C  
ATOM   1395  CZ3 TRP G 375     107.182 139.818 272.127  1.00 57.17           C  
ATOM   1396  CH2 TRP G 375     108.344 139.031 272.151  1.00 52.82           C  
ATOM   1397  N   PHE G 376     106.412 140.664 278.376  1.00 54.50           N  
ATOM   1398  CA  PHE G 376     107.492 141.618 278.615  1.00 53.74           C  
ATOM   1399  C   PHE G 376     108.735 140.925 279.126  1.00 56.71           C  
ATOM   1400  O   PHE G 376     108.664 139.805 279.633  1.00 62.14           O  
ATOM   1401  CB  PHE G 376     107.054 142.696 279.605  1.00 51.20           C  
ATOM   1402  CG  PHE G 376     106.983 142.228 281.032  1.00 52.62           C  
ATOM   1403  CD1 PHE G 376     105.912 141.476 281.480  1.00 55.00           C  
ATOM   1404  CD2 PHE G 376     107.982 142.563 281.936  1.00 57.26           C  
ATOM   1405  CE1 PHE G 376     105.843 141.052 282.800  1.00 58.94           C  
ATOM   1406  CE2 PHE G 376     107.918 142.145 283.252  1.00 57.72           C  
ATOM   1407  CZ  PHE G 376     106.846 141.387 283.685  1.00 62.53           C  
ATOM   1408  N   ASN G 377     109.878 141.591 278.993  1.00 59.35           N  
ATOM   1409  CA  ASN G 377     111.122 141.049 279.515  1.00 63.34           C  
ATOM   1410  C   ASN G 377     111.677 141.881 280.662  1.00 71.57           C  
ATOM   1411  O   ASN G 377     111.733 143.110 280.591  1.00 70.64           O  
ATOM   1412  CB  ASN G 377     112.174 140.914 278.415  1.00 62.73           C  
ATOM   1413  CG  ASN G 377     112.730 142.249 277.980  1.00 62.71           C  
ATOM   1414  OD1 ASN G 377     112.020 143.072 277.409  1.00 62.85           O  
ATOM   1415  ND2 ASN G 377     114.005 142.473 278.253  1.00 65.68           N  
ATOM   1416  N   CYS G 378     112.071 141.193 281.725  1.00 76.17           N  
ATOM   1417  CA  CYS G 378     112.764 141.808 282.834  1.00 80.80           C  
ATOM   1418  C   CYS G 378     114.169 141.245 282.771  1.00 82.66           C  
ATOM   1419  O   CYS G 378     114.441 140.185 283.328  1.00 85.32           O  
ATOM   1420  CB  CYS G 378     112.093 141.415 284.146  1.00 83.42           C  
ATOM   1421  SG  CYS G 378     112.423 142.515 285.539  1.00 94.34           S  
ATOM   1422  N   GLY G 379     115.052 141.941 282.063  1.00 82.75           N  
ATOM   1423  CA  GLY G 379     116.369 141.399 281.744  1.00 84.88           C  
ATOM   1424  C   GLY G 379     116.268 140.347 280.652  1.00 81.31           C  
ATOM   1425  O   GLY G 379     115.701 140.595 279.588  1.00 80.35           O  
ATOM   1426  N   GLY G 380     116.806 139.164 280.921  1.00 84.54           N  
ATOM   1427  CA  GLY G 380     116.780 138.066 279.957  1.00 82.54           C  
ATOM   1428  C   GLY G 380     115.639 137.098 280.198  1.00 80.31           C  
ATOM   1429  O   GLY G 380     115.476 136.122 279.465  1.00 78.15           O  
ATOM   1430  N   GLU G 381     114.850 137.366 281.233  1.00 80.35           N  
ATOM   1431  CA  GLU G 381     113.688 136.546 281.542  1.00 77.45           C  
ATOM   1432  C   GLU G 381     112.449 137.189 280.938  1.00 75.15           C  
ATOM   1433  O   GLU G 381     112.187 138.374 281.162  1.00 74.55           O  
ATOM   1434  CB  GLU G 381     113.514 136.398 283.056  1.00 82.43           C  
ATOM   1435  CG  GLU G 381     114.816 136.255 283.836  1.00 88.48           C  
ATOM   1436  CD  GLU G 381     115.524 134.937 283.583  1.00101.06           C  
ATOM   1437  OE1 GLU G 381     114.855 133.967 283.170  1.00104.09           O  
ATOM   1438  OE2 GLU G 381     116.753 134.868 283.807  1.00104.97           O  
ATOM   1439  N   PHE G 382     111.696 136.407 280.167  1.00 68.21           N  
ATOM   1440  CA  PHE G 382     110.484 136.894 279.522  1.00 64.26           C  
ATOM   1441  C   PHE G 382     109.252 136.364 280.235  1.00 66.53           C  
ATOM   1442  O   PHE G 382     109.134 135.161 280.481  1.00 71.86           O  
ATOM   1443  CB  PHE G 382     110.446 136.478 278.051  1.00 57.98           C  
ATOM   1444  CG  PHE G 382     111.350 137.287 277.169  1.00 61.62           C  
ATOM   1445  CD1 PHE G 382     110.822 138.179 276.251  1.00 58.53           C  
ATOM   1446  CD2 PHE G 382     112.730 137.165 277.264  1.00 64.52           C  
ATOM   1447  CE1 PHE G 382     111.650 138.930 275.435  1.00 60.38           C  
ATOM   1448  CE2 PHE G 382     113.565 137.913 276.452  1.00 63.84           C  
ATOM   1449  CZ  PHE G 382     113.024 138.796 275.537  1.00 59.36           C  
ATOM   1450  N   PHE G 383     108.335 137.267 280.564  1.00 63.51           N  
ATOM   1451  CA  PHE G 383     107.111 136.889 281.251  1.00 63.26           C  
ATOM   1452  C   PHE G 383     105.936 136.925 280.284  1.00 59.14           C  
ATOM   1453  O   PHE G 383     105.706 137.935 279.619  1.00 61.47           O  
ATOM   1454  CB  PHE G 383     106.833 137.839 282.421  1.00 61.47           C  
ATOM   1455  CG  PHE G 383     107.864 137.788 283.519  1.00 67.97           C  
ATOM   1456  CD1 PHE G 383     109.095 138.414 283.371  1.00 54.66           C  
ATOM   1457  CD2 PHE G 383     107.589 137.140 284.713  1.00 64.14           C  
ATOM   1458  CE1 PHE G 383     110.035 138.372 284.380  1.00 65.32           C  
ATOM   1459  CE2 PHE G 383     108.527 137.097 285.724  1.00 70.65           C  
ATOM   1460  CZ  PHE G 383     109.752 137.715 285.557  1.00 72.80           C  
ATOM   1461  N   TYR G 384     105.199 135.823 280.202  1.00 58.45           N  
ATOM   1462  CA  TYR G 384     103.931 135.798 279.475  1.00 54.79           C  
ATOM   1463  C   TYR G 384     102.811 135.748 280.505  1.00 56.31           C  
ATOM   1464  O   TYR G 384     102.551 134.695 281.091  1.00 56.40           O  
ATOM   1465  CB  TYR G 384     103.830 134.564 278.580  1.00 54.45           C  
ATOM   1466  CG  TYR G 384     104.741 134.541 277.372  1.00 54.59           C  
ATOM   1467  CD1 TYR G 384     106.058 134.098 277.471  1.00 61.26           C  
ATOM   1468  CD2 TYR G 384     104.272 134.924 276.122  1.00 57.30           C  
ATOM   1469  CE1 TYR G 384     106.888 134.061 276.359  1.00 57.75           C  
ATOM   1470  CE2 TYR G 384     105.094 134.889 275.005  1.00 53.51           C  
ATOM   1471  CZ  TYR G 384     106.394 134.454 275.128  1.00 56.20           C  
ATOM   1472  OH  TYR G 384     107.203 134.423 274.017  1.00 54.56           O  
ATOM   1473  N   CYS G 385     102.149 136.882 280.728  1.00 52.79           N  
ATOM   1474  CA  CYS G 385     101.153 136.983 281.794  1.00 55.20           C  
ATOM   1475  C   CYS G 385      99.719 137.058 281.277  1.00 51.68           C  
ATOM   1476  O   CYS G 385      99.396 137.915 280.461  1.00 50.75           O  
ATOM   1477  CB  CYS G 385     101.450 138.191 282.686  1.00 53.74           C  
ATOM   1478  SG  CYS G 385     102.983 138.040 283.608  1.00 68.32           S  
ATOM   1479  N   ASN G 386      98.867 136.160 281.766  1.00 53.73           N  
ATOM   1480  CA  ASN G 386      97.454 136.161 281.407  1.00 55.50           C  
ATOM   1481  C   ASN G 386      96.810 137.401 281.989  1.00 56.34           C  
ATOM   1482  O   ASN G 386      96.679 137.530 283.200  1.00 60.33           O  
ATOM   1483  CB  ASN G 386      96.796 134.928 282.008  1.00 54.20           C  
ATOM   1484  CG  ASN G 386      95.371 134.780 281.529  1.00 52.77           C  
ATOM   1485  OD1 ASN G 386      94.680 135.756 281.283  1.00 57.58           O  
ATOM   1486  ND2 ASN G 386      94.956 133.519 281.416  1.00 56.49           N  
ATOM   1487  N   SER G 387      96.396 138.311 281.117  1.00 53.38           N  
ATOM   1488  CA  SER G 387      95.914 139.621 281.548  1.00 55.49           C  
ATOM   1489  C   SER G 387      94.394 139.746 281.506  1.00 54.28           C  
ATOM   1490  O   SER G 387      93.856 140.842 281.623  1.00 57.02           O  
ATOM   1491  CB  SER G 387      96.554 140.725 280.703  1.00 53.19           C  
ATOM   1492  OG  SER G 387      96.127 140.639 279.352  1.00 54.09           O  
ATOM   1493  N   THR G 388      93.701 138.624 281.348  1.00 50.96           N  
ATOM   1494  CA  THR G 388      92.245 138.643 281.303  1.00 52.27           C  
ATOM   1495  C   THR G 388      91.634 139.390 282.492  1.00 57.50           C  
ATOM   1496  O   THR G 388      90.654 140.122 282.333  1.00 57.81           O  
ATOM   1497  CB  THR G 388      91.674 137.226 281.249  1.00 50.66           C  
ATOM   1498  OG1 THR G 388      92.152 136.571 280.068  1.00 54.71           O  
ATOM   1499  CG2 THR G 388      90.155 137.262 281.229  1.00 49.05           C  
ATOM   1500  N   GLN G 389      92.222 139.205 283.673  1.00 59.03           N  
ATOM   1501  CA  GLN G 389      91.705 139.797 284.907  1.00 60.81           C  
ATOM   1502  C   GLN G 389      91.810 141.317 284.935  1.00 60.90           C  
ATOM   1503  O   GLN G 389      91.007 141.983 285.586  1.00 66.26           O  
ATOM   1504  CB  GLN G 389      92.425 139.217 286.122  1.00 63.44           C  
ATOM   1505  CG  GLN G 389      92.077 137.777 286.438  1.00 55.48           C  
ATOM   1506  CD  GLN G 389      92.745 137.300 287.712  1.00 69.57           C  
ATOM   1507  OE1 GLN G 389      92.109 137.212 288.763  1.00 70.10           O  
ATOM   1508  NE2 GLN G 389      94.039 137.011 287.630  1.00 66.41           N  
ATOM   1509  N   LEU G 390      92.799 141.863 284.232  1.00 59.45           N  
ATOM   1510  CA  LEU G 390      92.986 143.312 284.172  1.00 59.49           C  
ATOM   1511  C   LEU G 390      92.020 143.992 283.198  1.00 58.44           C  
ATOM   1512  O   LEU G 390      91.738 145.182 283.327  1.00 58.71           O  
ATOM   1513  CB  LEU G 390      94.429 143.662 283.793  1.00 56.08           C  
ATOM   1514  CG  LEU G 390      95.577 143.199 284.697  1.00 61.03           C  
ATOM   1515  CD1 LEU G 390      96.882 143.833 284.241  1.00 62.54           C  
ATOM   1516  CD2 LEU G 390      95.316 143.515 286.162  1.00 61.22           C  
ATOM   1517  N   PHE G 391      91.514 143.233 282.230  1.00 57.90           N  
ATOM   1518  CA  PHE G 391      90.687 143.793 281.162  1.00 56.50           C  
ATOM   1519  C   PHE G 391      89.380 143.029 280.992  1.00 56.26           C  
ATOM   1520  O   PHE G 391      89.200 142.275 280.032  1.00 55.01           O  
ATOM   1521  CB  PHE G 391      91.475 143.837 279.849  1.00 50.59           C  
ATOM   1522  CG  PHE G 391      92.740 144.636 279.943  1.00 53.83           C  
ATOM   1523  CD1 PHE G 391      93.956 144.014 280.180  1.00 53.03           C  
ATOM   1524  CD2 PHE G 391      92.712 146.016 279.815  1.00 50.18           C  
ATOM   1525  CE1 PHE G 391      95.124 144.754 280.276  1.00 58.08           C  
ATOM   1526  CE2 PHE G 391      93.877 146.766 279.917  1.00 49.22           C  
ATOM   1527  CZ  PHE G 391      95.085 146.135 280.146  1.00 51.91           C  
ATOM   1528  N   ASN G 392      88.469 143.254 281.931  1.00 55.91           N  
ATOM   1529  CA  ASN G 392      87.225 142.513 282.018  1.00 60.24           C  
ATOM   1530  C   ASN G 392      86.192 143.323 282.808  1.00 63.62           C  
ATOM   1531  O   ASN G 392      85.612 142.841 283.783  1.00 65.84           O  
ATOM   1532  CB  ASN G 392      87.495 141.159 282.681  1.00 61.97           C  
ATOM   1533  CG  ASN G 392      86.246 140.310 282.840  1.00 70.58           C  
ATOM   1534  OD1 ASN G 392      85.257 140.478 282.125  1.00 68.91           O  
ATOM   1535  ND2 ASN G 392      86.301 139.372 283.782  1.00 80.98           N  
ATOM   1536  N   SER G 393      85.975 144.564 282.381  1.00 60.33           N  
ATOM   1537  CA  SER G 393      85.044 145.459 283.059  1.00 61.32           C  
ATOM   1538  C   SER G 393      84.394 146.438 282.087  1.00 59.44           C  
ATOM   1539  O   SER G 393      84.941 146.725 281.023  1.00 57.99           O  
ATOM   1540  CB  SER G 393      85.770 146.240 284.153  1.00 61.27           C  
ATOM   1541  OG  SER G 393      86.859 146.962 283.605  1.00 57.52           O  
ATOM   1542  N   THR G 394      83.223 146.946 282.453  1.00 62.52           N  
ATOM   1543  CA  THR G 394      82.576 147.986 281.661  1.00 63.47           C  
ATOM   1544  C   THR G 394      82.293 149.194 282.549  1.00 66.71           C  
ATOM   1545  O   THR G 394      81.989 149.051 283.732  1.00 70.85           O  
ATOM   1546  CB  THR G 394      81.281 147.492 280.957  1.00 61.34           C  
ATOM   1547  OG1 THR G 394      80.132 147.876 281.714  1.00 65.10           O  
ATOM   1548  CG2 THR G 394      81.294 145.979 280.778  1.00 61.65           C  
ATOM   1549  N   TRP G 395      82.406 150.385 281.971  1.00 67.30           N  
ATOM   1550  CA  TRP G 395      82.340 151.613 282.744  1.00 69.54           C  
ATOM   1551  C   TRP G 395      81.301 152.582 282.198  1.00 75.57           C  
ATOM   1552  O   TRP G 395      81.247 152.845 280.998  1.00 74.08           O  
ATOM   1553  CB  TRP G 395      83.719 152.272 282.787  1.00 67.19           C  
ATOM   1554  CG  TRP G 395      84.760 151.391 283.412  1.00 66.49           C  
ATOM   1555  CD1 TRP G 395      85.453 150.378 282.807  1.00 63.34           C  
ATOM   1556  CD2 TRP G 395      85.217 151.434 284.769  1.00 64.24           C  
ATOM   1557  NE1 TRP G 395      86.314 149.792 283.705  1.00 63.04           N  
ATOM   1558  CE2 TRP G 395      86.189 150.421 284.916  1.00 62.19           C  
ATOM   1559  CE3 TRP G 395      84.899 152.230 285.875  1.00 67.48           C  
ATOM   1560  CZ2 TRP G 395      86.848 150.188 286.125  1.00 69.52           C  
ATOM   1561  CZ3 TRP G 395      85.554 151.996 287.073  1.00 69.45           C  
ATOM   1562  CH2 TRP G 395      86.517 150.984 287.188  1.00 69.46           C  
ATOM   1563  N   PHE G 396      80.471 153.096 283.099  1.00 83.42           N  
ATOM   1564  CA  PHE G 396      79.481 154.121 282.780  1.00 91.30           C  
ATOM   1565  C   PHE G 396      78.353 153.635 281.872  1.00 92.61           C  
ATOM   1566  O   PHE G 396      78.060 154.274 280.862  1.00 91.09           O  
ATOM   1567  CB  PHE G 396      80.144 155.358 282.153  1.00 92.33           C  
ATOM   1568  CG  PHE G 396      81.472 155.723 282.763  1.00 94.16           C  
ATOM   1569  CD1 PHE G 396      81.599 155.921 284.131  1.00106.61           C  
ATOM   1570  CD2 PHE G 396      82.590 155.890 281.963  1.00 84.69           C  
ATOM   1571  CE1 PHE G 396      82.822 156.260 284.688  1.00106.76           C  
ATOM   1572  CE2 PHE G 396      83.812 156.231 282.512  1.00 88.45           C  
ATOM   1573  CZ  PHE G 396      83.930 156.416 283.875  1.00 95.11           C  
ATOM   1574  N   ASN G 397      77.711 152.523 282.225  1.00 96.90           N  
ATOM   1575  CA  ASN G 397      76.559 152.065 281.440  1.00103.94           C  
ATOM   1576  C   ASN G 397      75.199 152.458 282.030  1.00111.43           C  
ATOM   1577  O   ASN G 397      74.446 153.215 281.415  1.00114.30           O  
ATOM   1578  CB  ASN G 397      76.629 150.561 281.117  1.00101.83           C  
ATOM   1579  CG  ASN G 397      76.683 149.688 282.355  1.00106.71           C  
ATOM   1580  OD1 ASN G 397      76.951 150.169 283.457  1.00114.03           O  
ATOM   1581  ND2 ASN G 397      76.440 148.388 282.177  1.00110.01           N  
ATOM   1582  N   SER G 398      74.892 151.947 283.219  1.00117.08           N  
ATOM   1583  CA  SER G 398      73.614 152.229 283.865  1.00124.71           C  
ATOM   1584  C   SER G 398      73.683 152.043 285.376  1.00130.73           C  
ATOM   1585  O   SER G 398      72.750 152.398 286.096  1.00135.93           O  
ATOM   1586  CB  SER G 398      72.513 151.345 283.280  1.00124.87           C  
ATOM   1587  OG  SER G 398      72.134 151.790 281.990  1.00123.94           O  
ATOM   1588  N   THR G 399      74.793 151.484 285.849  1.00131.49           N  
ATOM   1589  CA  THR G 399      74.993 151.264 287.278  1.00137.69           C  
ATOM   1590  C   THR G 399      76.400 151.672 287.727  1.00138.07           C  
ATOM   1591  O   THR G 399      76.792 151.432 288.871  1.00141.31           O  
ATOM   1592  CB  THR G 399      74.699 149.795 287.673  1.00138.41           C  
ATOM   1593  OG1 THR G 399      74.872 149.628 289.087  1.00140.66           O  
ATOM   1594  CG2 THR G 399      75.619 148.835 286.927  1.00131.17           C  
ATOM   1595  N   TRP G 400      77.147 152.299 286.821  1.00136.34           N  
ATOM   1596  CA  TRP G 400      78.484 152.805 287.128  1.00136.31           C  
ATOM   1597  C   TRP G 400      78.528 154.328 287.000  1.00137.54           C  
ATOM   1598  O   TRP G 400      78.328 154.873 285.913  1.00136.06           O  
ATOM   1599  CB  TRP G 400      79.529 152.183 286.195  1.00131.47           C  
ATOM   1600  CG  TRP G 400      79.700 150.695 286.339  1.00133.12           C  
ATOM   1601  CD1 TRP G 400      78.757 149.734 286.109  1.00136.02           C  
ATOM   1602  CD2 TRP G 400      80.896 149.999 286.719  1.00134.07           C  
ATOM   1603  NE1 TRP G 400      79.287 148.485 286.335  1.00135.46           N  
ATOM   1604  CE2 TRP G 400      80.598 148.620 286.709  1.00134.85           C  
ATOM   1605  CE3 TRP G 400      82.187 150.408 287.071  1.00131.35           C  
ATOM   1606  CZ2 TRP G 400      81.545 147.648 287.038  1.00130.85           C  
ATOM   1607  CZ3 TRP G 400      83.127 149.440 287.396  1.00129.09           C  
ATOM   1608  CH2 TRP G 400      82.800 148.077 287.378  1.00128.44           C  
ATOM   1609  N   SER G 401      78.790 155.010 288.112  1.00140.38           N  
ATOM   1610  CA  SER G 401      78.914 156.465 288.107  1.00141.06           C  
ATOM   1611  C   SER G 401      80.353 156.892 287.831  1.00138.02           C  
ATOM   1612  O   SER G 401      81.182 156.082 287.414  1.00133.26           O  
ATOM   1613  CB  SER G 401      78.435 157.058 289.435  1.00147.16           C  
ATOM   1614  OG  SER G 401      77.026 156.972 289.555  1.00147.12           O  
ATOM   1615  N   GLY G 410      86.700 142.299 293.448  1.00122.42           N  
ATOM   1616  CA  GLY G 410      86.848 140.918 293.890  1.00123.40           C  
ATOM   1617  C   GLY G 410      87.445 140.799 295.280  1.00128.53           C  
ATOM   1618  O   GLY G 410      86.719 140.764 296.277  1.00133.13           O  
ATOM   1619  N   SER G 411      88.772 140.740 295.345  1.00126.48           N  
ATOM   1620  CA  SER G 411      89.472 140.554 296.614  1.00129.90           C  
ATOM   1621  C   SER G 411      90.482 141.662 296.896  1.00127.75           C  
ATOM   1622  O   SER G 411      90.257 142.826 296.564  1.00127.28           O  
ATOM   1623  CB  SER G 411      90.175 139.194 296.642  1.00130.23           C  
ATOM   1624  OG  SER G 411      91.243 139.155 295.711  1.00125.77           O  
ATOM   1625  N   ASP G 412      91.597 141.283 297.512  1.00126.37           N  
ATOM   1626  CA  ASP G 412      92.625 142.230 297.924  1.00123.29           C  
ATOM   1627  C   ASP G 412      93.582 142.539 296.773  1.00113.55           C  
ATOM   1628  O   ASP G 412      93.737 143.692 296.370  1.00109.95           O  
ATOM   1629  CB  ASP G 412      93.397 141.661 299.122  1.00129.41           C  
ATOM   1630  CG  ASP G 412      94.207 142.714 299.860  1.00133.50           C  
ATOM   1631  OD1 ASP G 412      94.381 142.572 301.091  1.00130.95           O  
ATOM   1632  OD2 ASP G 412      94.669 143.679 299.217  1.00129.89           O  
ATOM   1633  N   THR G 413      94.218 141.499 296.247  1.00106.37           N  
ATOM   1634  CA  THR G 413      95.224 141.659 295.207  1.00 99.87           C  
ATOM   1635  C   THR G 413      94.826 140.921 293.933  1.00 93.25           C  
ATOM   1636  O   THR G 413      94.205 139.859 293.986  1.00 94.06           O  
ATOM   1637  CB  THR G 413      96.595 141.134 295.679  1.00101.12           C  
ATOM   1638  OG1 THR G 413      96.947 141.759 296.918  1.00110.24           O  
ATOM   1639  CG2 THR G 413      97.674 141.422 294.645  1.00 96.23           C  
ATOM   1640  N   ILE G 414      95.176 141.494 292.788  1.00 85.60           N  
ATOM   1641  CA  ILE G 414      94.984 140.820 291.514  1.00 80.67           C  
ATOM   1642  C   ILE G 414      96.228 140.005 291.193  1.00 79.86           C  
ATOM   1643  O   ILE G 414      97.315 140.558 291.014  1.00 79.74           O  
ATOM   1644  CB  ILE G 414      94.720 141.811 290.367  1.00 72.73           C  
ATOM   1645  CG1 ILE G 414      93.485 142.662 290.663  1.00 75.67           C  
ATOM   1646  CG2 ILE G 414      94.529 141.063 289.061  1.00 74.74           C  
ATOM   1647  CD1 ILE G 414      93.205 143.722 289.611  1.00 68.88           C  
ATOM   1648  N   THR G 415      96.065 138.688 291.134  1.00 79.30           N  
ATOM   1649  CA  THR G 415      97.170 137.791 290.828  1.00 76.10           C  
ATOM   1650  C   THR G 415      97.058 137.270 289.397  1.00 72.88           C  
ATOM   1651  O   THR G 415      96.167 136.479 289.085  1.00 71.12           O  
ATOM   1652  CB  THR G 415      97.216 136.600 291.806  1.00 79.83           C  
ATOM   1653  OG1 THR G 415      97.359 137.082 293.151  1.00 85.54           O  
ATOM   1654  CG2 THR G 415      98.380 135.683 291.473  1.00 74.62           C  
ATOM   1655  N   LEU G 416      97.964 137.728 288.535  1.00 68.31           N  
ATOM   1656  CA  LEU G 416      98.035 137.274 287.150  1.00 65.83           C  
ATOM   1657  C   LEU G 416      98.941 136.057 287.046  1.00 67.94           C  
ATOM   1658  O   LEU G 416     100.092 136.102 287.485  1.00 69.76           O  
ATOM   1659  CB  LEU G 416      98.600 138.382 286.260  1.00 57.82           C  
ATOM   1660  CG  LEU G 416      97.670 139.420 285.635  1.00 60.20           C  
ATOM   1661  CD1 LEU G 416      96.550 139.828 286.566  1.00 68.26           C  
ATOM   1662  CD2 LEU G 416      98.482 140.629 285.201  1.00 62.47           C  
ATOM   1663  N   PRO G 417      98.430 134.957 286.470  1.00 67.52           N  
ATOM   1664  CA  PRO G 417      99.314 133.824 286.227  1.00 69.54           C  
ATOM   1665  C   PRO G 417     100.266 134.174 285.089  1.00 64.02           C  
ATOM   1666  O   PRO G 417      99.876 134.867 284.159  1.00 60.78           O  
ATOM   1667  CB  PRO G 417      98.354 132.706 285.820  1.00 70.52           C  
ATOM   1668  CG  PRO G 417      97.161 133.404 285.277  1.00 66.90           C  
ATOM   1669  CD  PRO G 417      97.049 134.699 286.029  1.00 68.07           C  
ATOM   1670  N   CYS G 418     101.512 133.728 285.182  1.00 65.84           N  
ATOM   1671  CA  CYS G 418     102.518 134.077 284.190  1.00 62.57           C  
ATOM   1672  C   CYS G 418     103.404 132.890 283.889  1.00 61.34           C  
ATOM   1673  O   CYS G 418     103.801 132.158 284.792  1.00 65.89           O  
ATOM   1674  CB  CYS G 418     103.396 135.232 284.686  1.00 67.56           C  
ATOM   1675  SG  CYS G 418     102.511 136.748 285.109  1.00 73.88           S  
ATOM   1676  N   ARG G 419     103.707 132.698 282.613  1.00 60.47           N  
ATOM   1677  CA  ARG G 419     104.709 131.722 282.210  1.00 62.83           C  
ATOM   1678  C   ARG G 419     106.009 132.468 281.973  1.00 61.29           C  
ATOM   1679  O   ARG G 419     106.014 133.548 281.381  1.00 59.76           O  
ATOM   1680  CB  ARG G 419     104.287 130.971 280.942  1.00 60.86           C  
ATOM   1681  CG  ARG G 419     103.832 129.544 281.177  1.00 70.57           C  
ATOM   1682  CD  ARG G 419     102.320 129.401 281.245  1.00 73.07           C  
ATOM   1683  NE  ARG G 419     101.686 129.691 279.963  1.00 70.77           N  
ATOM   1684  CZ  ARG G 419     100.547 129.145 279.547  1.00 75.45           C  
ATOM   1685  NH1 ARG G 419     100.048 129.479 278.366  1.00 70.71           N  
ATOM   1686  NH2 ARG G 419      99.911 128.256 280.302  1.00 62.44           N  
ATOM   1687  N   ILE G 420     107.108 131.892 282.439  1.00 59.08           N  
ATOM   1688  CA  ILE G 420     108.401 132.546 282.355  1.00 62.50           C  
ATOM   1689  C   ILE G 420     109.381 131.740 281.503  1.00 65.93           C  
ATOM   1690  O   ILE G 420     109.547 130.533 281.685  1.00 69.41           O  
ATOM   1691  CB  ILE G 420     108.968 132.806 283.768  1.00 69.53           C  
ATOM   1692  CG1 ILE G 420     107.979 133.664 284.563  1.00 69.34           C  
ATOM   1693  CG2 ILE G 420     110.345 133.472 283.703  1.00 67.13           C  
ATOM   1694  CD1 ILE G 420     108.124 133.555 286.058  1.00 80.92           C  
ATOM   1695  N   LYS G 421     110.012 132.419 280.554  1.00 67.23           N  
ATOM   1696  CA  LYS G 421     110.993 131.797 279.681  1.00 68.07           C  
ATOM   1697  C   LYS G 421     112.277 132.610 279.727  1.00 67.95           C  
ATOM   1698  O   LYS G 421     112.239 133.830 279.861  1.00 70.67           O  
ATOM   1699  CB  LYS G 421     110.471 131.741 278.242  1.00 63.32           C  
ATOM   1700  CG  LYS G 421     109.151 131.003 278.070  1.00 70.84           C  
ATOM   1701  CD  LYS G 421     109.291 129.537 278.440  1.00 83.73           C  
ATOM   1702  CE  LYS G 421     107.991 128.782 278.208  1.00 86.33           C  
ATOM   1703  NZ  LYS G 421     108.109 127.354 278.616  1.00 90.36           N  
ATOM   1704  N   GLN G 422     113.410 131.934 279.614  1.00 70.23           N  
ATOM   1705  CA  GLN G 422     114.698 132.606 279.580  1.00 72.04           C  
ATOM   1706  C   GLN G 422     115.309 132.492 278.190  1.00 71.18           C  
ATOM   1707  O   GLN G 422     115.407 131.395 277.639  1.00 74.69           O  
ATOM   1708  CB  GLN G 422     115.644 131.999 280.621  1.00 75.22           C  
ATOM   1709  CG  GLN G 422     117.055 132.560 280.573  1.00 81.84           C  
ATOM   1710  CD  GLN G 422     117.936 132.032 281.684  1.00 89.26           C  
ATOM   1711  OE1 GLN G 422     117.449 131.544 282.705  1.00 98.08           O  
ATOM   1712  NE2 GLN G 422     119.247 132.129 281.492  1.00101.76           N  
ATOM   1713  N   ILE G 423     115.717 133.623 277.625  1.00 70.43           N  
ATOM   1714  CA  ILE G 423     116.371 133.630 276.320  1.00 72.75           C  
ATOM   1715  C   ILE G 423     117.729 132.948 276.423  1.00 77.41           C  
ATOM   1716  O   ILE G 423     118.477 133.183 277.372  1.00 82.66           O  
ATOM   1717  CB  ILE G 423     116.518 135.068 275.757  1.00 75.02           C  
ATOM   1718  CG1 ILE G 423     116.997 135.033 274.305  1.00 75.19           C  
ATOM   1719  CG2 ILE G 423     117.447 135.911 276.631  1.00 76.72           C  
ATOM   1720  CD1 ILE G 423     116.616 136.269 273.515  1.00 70.51           C  
ATOM   1721  N   ILE G 424     118.034 132.086 275.458  1.00 76.91           N  
ATOM   1722  CA  ILE G 424     119.274 131.316 275.489  1.00 81.06           C  
ATOM   1723  C   ILE G 424     119.982 131.342 274.140  1.00 80.67           C  
ATOM   1724  O   ILE G 424     121.078 130.810 273.999  1.00 78.74           O  
ATOM   1725  CB  ILE G 424     119.018 129.851 275.903  1.00 82.83           C  
ATOM   1726  CG1 ILE G 424     118.054 129.177 274.921  1.00 84.05           C  
ATOM   1727  CG2 ILE G 424     118.464 129.787 277.319  1.00 81.08           C  
ATOM   1728  CD1 ILE G 424     117.882 127.694 275.152  1.00 91.22           C  
ATOM   1729  N   ASN G 425     119.339 131.961 273.154  1.00 78.83           N  
ATOM   1730  CA  ASN G 425     119.905 132.102 271.814  1.00 82.21           C  
ATOM   1731  C   ASN G 425     118.881 132.740 270.876  1.00 81.03           C  
ATOM   1732  O   ASN G 425     117.775 133.076 271.298  1.00 76.83           O  
ATOM   1733  CB  ASN G 425     120.362 130.745 271.274  1.00 83.92           C  
ATOM   1734  CG  ASN G 425     121.518 130.864 270.297  1.00 91.13           C  
ATOM   1735  OD1 ASN G 425     121.870 131.961 269.867  1.00100.49           O  
ATOM   1736  ND2 ASN G 425     122.117 129.733 269.944  1.00 74.90           N  
ATOM   1737  N   MET G 426     119.250 132.916 269.609  1.00 84.00           N  
ATOM   1738  CA  MET G 426     118.344 133.516 268.632  1.00 81.62           C  
ATOM   1739  C   MET G 426     118.863 133.356 267.206  1.00 83.98           C  
ATOM   1740  O   MET G 426     120.063 133.198 266.987  1.00 86.59           O  
ATOM   1741  CB  MET G 426     118.117 134.996 268.956  1.00 77.99           C  
ATOM   1742  CG  MET G 426     119.386 135.840 268.922  1.00 85.35           C  
ATOM   1743  SD  MET G 426     119.361 137.218 270.088  1.00 86.85           S  
ATOM   1744  CE  MET G 426     119.943 136.411 271.579  1.00 93.39           C  
ATOM   1745  N   TRP G 427     117.948 133.388 266.242  1.00 85.40           N  
ATOM   1746  CA  TRP G 427     118.309 133.358 264.828  1.00 92.81           C  
ATOM   1747  C   TRP G 427     118.359 134.789 264.283  1.00 94.06           C  
ATOM   1748  O   TRP G 427     117.430 135.571 264.496  1.00 92.25           O  
ATOM   1749  CB  TRP G 427     117.312 132.509 264.036  1.00 93.55           C  
ATOM   1750  CG  TRP G 427     117.077 131.139 264.622  1.00 96.58           C  
ATOM   1751  CD1 TRP G 427     116.116 130.790 265.528  1.00 94.81           C  
ATOM   1752  CD2 TRP G 427     117.814 129.940 264.340  1.00 98.67           C  
ATOM   1753  NE1 TRP G 427     116.209 129.451 265.826  1.00 95.08           N  
ATOM   1754  CE2 TRP G 427     117.242 128.907 265.110  1.00 95.26           C  
ATOM   1755  CE3 TRP G 427     118.899 129.640 263.510  1.00105.62           C  
ATOM   1756  CZ2 TRP G 427     117.720 127.598 265.077  1.00103.11           C  
ATOM   1757  CZ3 TRP G 427     119.373 128.339 263.478  1.00109.19           C  
ATOM   1758  CH2 TRP G 427     118.784 127.334 264.257  1.00107.26           C  
ATOM   1759  N   CYS G 428     119.437 135.122 263.576  1.00 99.25           N  
ATOM   1760  CA  CYS G 428     119.725 136.512 263.206  1.00103.33           C  
ATOM   1761  C   CYS G 428     119.013 137.022 261.950  1.00106.68           C  
ATOM   1762  O   CYS G 428     118.575 138.173 261.903  1.00106.12           O  
ATOM   1763  CB  CYS G 428     121.233 136.724 263.058  1.00108.33           C  
ATOM   1764  SG  CYS G 428     122.216 136.333 264.526  1.00103.61           S  
ATOM   1765  N   LYS G 429     118.913 136.175 260.932  1.00112.45           N  
ATOM   1766  CA  LYS G 429     118.302 136.579 259.668  1.00116.71           C  
ATOM   1767  C   LYS G 429     116.789 136.347 259.676  1.00113.46           C  
ATOM   1768  O   LYS G 429     116.074 136.808 258.785  1.00113.26           O  
ATOM   1769  CB  LYS G 429     118.957 135.837 258.497  1.00123.40           C  
ATOM   1770  CG  LYS G 429     118.694 136.447 257.125  1.00128.66           C  
ATOM   1771  CD  LYS G 429     119.294 137.842 257.007  1.00131.97           C  
ATOM   1772  CE  LYS G 429     119.034 138.443 255.634  1.00134.47           C  
ATOM   1773  NZ  LYS G 429     119.704 137.668 254.553  1.00138.04           N  
ATOM   1774  N   VAL G 430     116.309 135.639 260.695  1.00111.27           N  
ATOM   1775  CA  VAL G 430     114.895 135.296 260.798  1.00106.41           C  
ATOM   1776  C   VAL G 430     114.202 136.101 261.902  1.00101.78           C  
ATOM   1777  O   VAL G 430     112.986 136.304 261.864  1.00 99.76           O  
ATOM   1778  CB  VAL G 430     114.704 133.781 261.047  1.00107.05           C  
ATOM   1779  CG1 VAL G 430     113.227 133.404 261.007  1.00106.80           C  
ATOM   1780  CG2 VAL G 430     115.483 132.974 260.021  1.00110.74           C  
ATOM   1781  N   GLY G 431     114.981 136.561 262.878  1.00100.96           N  
ATOM   1782  CA  GLY G 431     114.442 137.334 263.997  1.00 94.80           C  
ATOM   1783  C   GLY G 431     113.706 136.481 265.016  1.00 90.86           C  
ATOM   1784  O   GLY G 431     112.805 136.959 265.707  1.00 85.16           O  
ATOM   1785  N   LYS G 432     114.101 135.215 265.111  1.00 92.03           N  
ATOM   1786  CA  LYS G 432     113.444 134.249 265.986  1.00 89.96           C  
ATOM   1787  C   LYS G 432     114.245 134.040 267.273  1.00 88.84           C  
ATOM   1788  O   LYS G 432     115.441 133.751 267.229  1.00 90.34           O  
ATOM   1789  CB  LYS G 432     113.276 132.915 265.249  1.00 93.35           C  
ATOM   1790  CG  LYS G 432     112.222 131.977 265.828  1.00 99.32           C  
ATOM   1791  CD  LYS G 432     110.884 132.088 265.093  1.00105.58           C  
ATOM   1792  CE  LYS G 432     110.115 133.346 265.479  1.00105.63           C  
ATOM   1793  NZ  LYS G 432     108.785 133.417 264.806  1.00102.39           N  
ATOM   1794  N   MET G 433     113.581 134.190 268.416  1.00 83.66           N  
ATOM   1795  CA  MET G 433     114.211 133.959 269.713  1.00 83.20           C  
ATOM   1796  C   MET G 433     114.084 132.503 270.135  1.00 80.64           C  
ATOM   1797  O   MET G 433     113.143 131.815 269.745  1.00 79.85           O  
ATOM   1798  CB  MET G 433     113.591 134.854 270.788  1.00 80.27           C  
ATOM   1799  CG  MET G 433     114.225 136.227 270.907  1.00 84.94           C  
ATOM   1800  SD  MET G 433     113.414 137.262 272.143  1.00 87.00           S  
ATOM   1801  CE  MET G 433     111.860 137.622 271.323  1.00 86.35           C  
ATOM   1802  N   MET G 434     115.035 132.043 270.939  1.00 81.29           N  
ATOM   1803  CA  MET G 434     115.023 130.676 271.442  1.00 80.42           C  
ATOM   1804  C   MET G 434     114.967 130.664 272.964  1.00 77.35           C  
ATOM   1805  O   MET G 434     115.704 131.390 273.627  1.00 78.26           O  
ATOM   1806  CB  MET G 434     116.234 129.903 270.922  1.00 83.29           C  
ATOM   1807  CG  MET G 434     116.114 129.551 269.451  1.00 84.41           C  
ATOM   1808  SD  MET G 434     117.510 128.615 268.814  1.00 96.01           S  
ATOM   1809  CE  MET G 434     118.608 129.927 268.298  1.00 95.55           C  
ATOM   1810  N   TYR G 435     114.078 129.843 273.511  1.00 76.55           N  
ATOM   1811  CA  TYR G 435     113.789 129.879 274.938  1.00 75.92           C  
ATOM   1812  C   TYR G 435     114.133 128.592 275.663  1.00 80.09           C  
ATOM   1813  O   TYR G 435     114.355 127.551 275.049  1.00 81.95           O  
ATOM   1814  CB  TYR G 435     112.311 130.188 275.179  1.00 74.04           C  
ATOM   1815  CG  TYR G 435     111.866 131.541 274.691  1.00 67.91           C  
ATOM   1816  CD1 TYR G 435     110.925 131.657 273.674  1.00 67.47           C  
ATOM   1817  CD2 TYR G 435     112.383 132.705 275.247  1.00 62.68           C  
ATOM   1818  CE1 TYR G 435     110.506 132.904 273.225  1.00 74.78           C  
ATOM   1819  CE2 TYR G 435     111.974 133.953 274.807  1.00 68.32           C  
ATOM   1820  CZ  TYR G 435     111.038 134.048 273.797  1.00 67.52           C  
ATOM   1821  OH  TYR G 435     110.635 135.287 273.357  1.00 71.13           O  
ATOM   1822  N   ALA G 436     114.169 128.691 276.985  1.00 81.27           N  
ATOM   1823  CA  ALA G 436     114.276 127.544 277.862  1.00 84.80           C  
ATOM   1824  C   ALA G 436     113.679 127.947 279.198  1.00 85.48           C  
ATOM   1825  O   ALA G 436     113.735 129.115 279.573  1.00 79.66           O  
ATOM   1826  CB  ALA G 436     115.726 127.132 278.030  1.00 92.60           C  
ATOM   1827  N   PRO G 437     113.086 126.984 279.915  1.00 92.39           N  
ATOM   1828  CA  PRO G 437     112.606 127.241 281.267  1.00 96.38           C  
ATOM   1829  C   PRO G 437     113.726 127.809 282.135  1.00100.76           C  
ATOM   1830  O   PRO G 437     114.890 127.461 281.938  1.00104.75           O  
ATOM   1831  CB  PRO G 437     112.222 125.845 281.768  1.00100.58           C  
ATOM   1832  CG  PRO G 437     111.900 125.078 280.536  1.00 98.96           C  
ATOM   1833  CD  PRO G 437     112.834 125.597 279.486  1.00 95.74           C  
ATOM   1834  N   PRO G 438     113.381 128.687 283.087  1.00101.71           N  
ATOM   1835  CA  PRO G 438     114.378 129.210 284.006  1.00108.19           C  
ATOM   1836  C   PRO G 438     114.582 128.277 285.197  1.00117.43           C  
ATOM   1837  O   PRO G 438     114.322 128.663 286.337  1.00121.75           O  
ATOM   1838  CB  PRO G 438     113.758 130.526 284.468  1.00104.26           C  
ATOM   1839  CG  PRO G 438     112.291 130.280 284.418  1.00 99.45           C  
ATOM   1840  CD  PRO G 438     112.043 129.243 283.348  1.00 98.65           C  
ATOM   1841  N   ILE G 439     115.043 127.058 284.933  1.00123.70           N  
ATOM   1842  CA  ILE G 439     115.326 126.104 286.002  1.00133.80           C  
ATOM   1843  C   ILE G 439     116.513 126.601 286.830  1.00140.23           C  
ATOM   1844  O   ILE G 439     117.107 125.851 287.606  1.00145.18           O  
ATOM   1845  CB  ILE G 439     115.602 124.680 285.450  1.00136.11           C  
ATOM   1846  CG1 ILE G 439     114.553 124.290 284.402  1.00132.98           C  
ATOM   1847  CG2 ILE G 439     115.636 123.653 286.581  1.00140.76           C  
ATOM   1848  CD1 ILE G 439     113.154 124.087 284.964  1.00131.93           C  
ATOM   1849  N   SER G 440     116.843 127.878 286.658  1.00140.73           N  
ATOM   1850  CA  SER G 440     117.933 128.506 287.398  1.00147.24           C  
ATOM   1851  C   SER G 440     117.522 128.814 288.836  1.00151.65           C  
ATOM   1852  O   SER G 440     118.366 128.867 289.734  1.00158.22           O  
ATOM   1853  CB  SER G 440     118.400 129.784 286.690  1.00144.50           C  
ATOM   1854  OG  SER G 440     117.343 130.719 286.562  1.00137.02           O  
ATOM   1855  N   GLY G 441     116.225 129.014 289.050  1.00149.19           N  
ATOM   1856  CA  GLY G 441     115.702 129.296 290.383  1.00152.02           C  
ATOM   1857  C   GLY G 441     114.567 130.299 290.364  1.00147.76           C  
ATOM   1858  O   GLY G 441     113.759 130.319 289.433  1.00142.14           O  
ATOM   1859  N   GLN G 442     114.506 131.135 291.396  1.00149.85           N  
ATOM   1860  CA  GLN G 442     113.467 132.156 291.485  1.00146.40           C  
ATOM   1861  C   GLN G 442     113.998 133.557 291.209  1.00142.72           C  
ATOM   1862  O   GLN G 442     114.796 134.098 291.977  1.00145.56           O  
ATOM   1863  CB  GLN G 442     112.767 132.112 292.845  1.00150.94           C  
ATOM   1864  CG  GLN G 442     111.522 131.243 292.865  1.00150.83           C  
ATOM   1865  CD  GLN G 442     110.823 131.256 294.211  1.00155.12           C  
ATOM   1866  OE1 GLN G 442     111.469 131.254 295.260  1.00162.11           O  
ATOM   1867  NE2 GLN G 442     109.495 131.266 294.186  1.00153.97           N  
ATOM   1868  N   ILE G 443     113.543 134.132 290.101  1.00133.87           N  
ATOM   1869  CA  ILE G 443     113.907 135.491 289.731  1.00129.70           C  
ATOM   1870  C   ILE G 443     112.757 136.449 290.024  1.00123.95           C  
ATOM   1871  O   ILE G 443     111.620 136.211 289.621  1.00118.18           O  
ATOM   1872  CB  ILE G 443     114.318 135.597 288.241  1.00126.13           C  
ATOM   1873  CG1 ILE G 443     113.256 134.971 287.327  1.00119.74           C  
ATOM   1874  CG2 ILE G 443     115.680 134.950 288.017  1.00129.48           C  
ATOM   1875  CD1 ILE G 443     113.353 133.460 287.193  1.00118.87           C  
ATOM   1876  N   ARG G 444     113.062 137.524 290.741  1.00124.55           N  
ATOM   1877  CA  ARG G 444     112.064 138.526 291.086  1.00121.24           C  
ATOM   1878  C   ARG G 444     112.109 139.700 290.120  1.00116.19           C  
ATOM   1879  O   ARG G 444     113.146 139.983 289.518  1.00115.46           O  
ATOM   1880  CB  ARG G 444     112.264 139.021 292.521  1.00127.40           C  
ATOM   1881  CG  ARG G 444     111.489 138.236 293.566  1.00131.91           C  
ATOM   1882  CD  ARG G 444     112.008 136.816 293.708  1.00140.39           C  
ATOM   1883  NE  ARG G 444     111.024 135.947 294.345  1.00145.32           N  
ATOM   1884  CZ  ARG G 444     110.874 135.823 295.660  1.00153.90           C  
ATOM   1885  NH1 ARG G 444     111.647 136.513 296.489  1.00160.25           N  
ATOM   1886  NH2 ARG G 444     109.949 135.007 296.146  1.00157.60           N  
ATOM   1887  N   CYS G 445     110.975 140.378 289.973  1.00112.68           N  
ATOM   1888  CA  CYS G 445     110.887 141.550 289.112  1.00106.86           C  
ATOM   1889  C   CYS G 445     109.728 142.452 289.515  1.00102.40           C  
ATOM   1890  O   CYS G 445     108.574 142.024 289.554  1.00 99.06           O  
ATOM   1891  CB  CYS G 445     110.743 141.141 287.646  1.00102.65           C  
ATOM   1892  SG  CYS G 445     110.639 142.545 286.512  1.00107.42           S  
ATOM   1893  N   SER G 446     110.045 143.705 289.816  1.00102.07           N  
ATOM   1894  CA  SER G 446     109.032 144.682 290.169  1.00101.03           C  
ATOM   1895  C   SER G 446     109.202 145.909 289.294  1.00 98.27           C  
ATOM   1896  O   SER G 446     110.290 146.481 289.216  1.00100.81           O  
ATOM   1897  CB  SER G 446     109.141 145.074 291.642  1.00106.37           C  
ATOM   1898  OG  SER G 446     110.144 146.055 291.830  1.00117.20           O  
ATOM   1899  N   SER G 447     108.121 146.305 288.633  1.00 91.62           N  
ATOM   1900  CA  SER G 447     108.149 147.451 287.744  1.00 88.51           C  
ATOM   1901  C   SER G 447     107.040 148.423 288.107  1.00 87.92           C  
ATOM   1902  O   SER G 447     106.263 148.186 289.034  1.00 89.29           O  
ATOM   1903  CB  SER G 447     107.971 147.003 286.289  1.00 81.75           C  
ATOM   1904  OG  SER G 447     108.720 145.831 286.011  1.00 79.12           O  
ATOM   1905  N   ASN G 448     106.981 149.523 287.369  1.00 84.55           N  
ATOM   1906  CA  ASN G 448     105.866 150.442 287.451  1.00 83.02           C  
ATOM   1907  C   ASN G 448     105.095 150.412 286.144  1.00 77.80           C  
ATOM   1908  O   ASN G 448     105.661 150.668 285.082  1.00 74.74           O  
ATOM   1909  CB  ASN G 448     106.357 151.865 287.706  1.00 87.88           C  
ATOM   1910  CG  ASN G 448     106.644 152.134 289.166  1.00 99.17           C  
ATOM   1911  OD1 ASN G 448     106.227 151.379 290.045  1.00106.39           O  
ATOM   1912  ND2 ASN G 448     107.352 153.226 289.434  1.00108.55           N  
ATOM   1913  N   ILE G 449     103.811 150.080 286.212  1.00 74.38           N  
ATOM   1914  CA  ILE G 449     102.930 150.319 285.079  1.00 70.07           C  
ATOM   1915  C   ILE G 449     102.827 151.836 284.948  1.00 70.06           C  
ATOM   1916  O   ILE G 449     102.395 152.513 285.882  1.00 72.82           O  
ATOM   1917  CB  ILE G 449     101.538 149.696 285.296  1.00 67.12           C  
ATOM   1918  CG1 ILE G 449     101.665 148.188 285.533  1.00 71.00           C  
ATOM   1919  CG2 ILE G 449     100.620 149.990 284.108  1.00 64.84           C  
ATOM   1920  CD1 ILE G 449     100.352 147.486 285.814  1.00 67.73           C  
ATOM   1921  N   THR G 450     103.264 152.367 283.808  1.00 67.53           N  
ATOM   1922  CA  THR G 450     103.266 153.817 283.583  1.00 71.64           C  
ATOM   1923  C   THR G 450     102.301 154.216 282.464  1.00 69.93           C  
ATOM   1924  O   THR G 450     102.019 155.399 282.259  1.00 73.03           O  
ATOM   1925  CB  THR G 450     104.672 154.326 283.221  1.00 70.85           C  
ATOM   1926  OG1 THR G 450     105.202 153.534 282.150  1.00 71.26           O  
ATOM   1927  CG2 THR G 450     105.605 154.239 284.423  1.00 74.26           C  
ATOM   1928  N   GLY G 451     101.805 153.219 281.744  1.00 65.84           N  
ATOM   1929  CA  GLY G 451     100.895 153.443 280.623  1.00 66.31           C  
ATOM   1930  C   GLY G 451     100.492 152.120 280.007  1.00 61.76           C  
ATOM   1931  O   GLY G 451     100.865 151.065 280.512  1.00 64.99           O  
ATOM   1932  N   LEU G 452      99.727 152.164 278.921  1.00 63.36           N  
ATOM   1933  CA  LEU G 452      99.308 150.934 278.252  1.00 60.59           C  
ATOM   1934  C   LEU G 452      98.914 151.132 276.801  1.00 58.57           C  
ATOM   1935  O   LEU G 452      98.668 152.251 276.350  1.00 64.12           O  
ATOM   1936  CB  LEU G 452      98.163 150.250 279.001  1.00 61.68           C  
ATOM   1937  CG  LEU G 452      96.897 151.057 279.269  1.00 65.15           C  
ATOM   1938  CD1 LEU G 452      95.664 150.171 279.187  1.00 58.33           C  
ATOM   1939  CD2 LEU G 452      97.003 151.729 280.628  1.00 75.22           C  
ATOM   1940  N   LEU G 453      98.860 150.023 276.076  1.00 54.82           N  
ATOM   1941  CA  LEU G 453      98.449 150.029 274.686  1.00 51.03           C  
ATOM   1942  C   LEU G 453      97.043 149.467 274.581  1.00 51.00           C  
ATOM   1943  O   LEU G 453      96.727 148.439 275.190  1.00 45.04           O  
ATOM   1944  CB  LEU G 453      99.393 149.163 273.856  1.00 50.68           C  
ATOM   1945  CG  LEU G 453     100.869 149.548 273.865  1.00 47.82           C  
ATOM   1946  CD1 LEU G 453     101.683 148.483 273.165  1.00 42.75           C  
ATOM   1947  CD2 LEU G 453     101.073 150.902 273.207  1.00 43.16           C  
ATOM   1948  N   LEU G 454      96.199 150.149 273.814  1.00 48.89           N  
ATOM   1949  CA  LEU G 454      94.859 149.658 273.542  1.00 48.41           C  
ATOM   1950  C   LEU G 454      94.573 149.708 272.054  1.00 49.46           C  
ATOM   1951  O   LEU G 454      95.125 150.543 271.334  1.00 49.75           O  
ATOM   1952  CB  LEU G 454      93.814 150.496 274.286  1.00 46.39           C  
ATOM   1953  CG  LEU G 454      93.843 150.471 275.816  1.00 52.92           C  
ATOM   1954  CD1 LEU G 454      92.958 151.561 276.378  1.00 51.05           C  
ATOM   1955  CD2 LEU G 454      93.433 149.100 276.361  1.00 36.68           C  
ATOM   1956  N   THR G 455      93.722 148.796 271.594  1.00 47.71           N  
ATOM   1957  CA  THR G 455      93.087 148.941 270.293  1.00 49.70           C  
ATOM   1958  C   THR G 455      91.585 148.878 270.495  1.00 47.53           C  
ATOM   1959  O   THR G 455      91.089 148.123 271.334  1.00 49.88           O  
ATOM   1960  CB  THR G 455      93.500 147.850 269.288  1.00 48.80           C  
ATOM   1961  OG1 THR G 455      92.954 146.591 269.696  1.00 52.00           O  
ATOM   1962  CG2 THR G 455      95.015 147.746 269.188  1.00 52.40           C  
ATOM   1963  N   ARG G 456      90.868 149.679 269.718  1.00 47.88           N  
ATOM   1964  CA  ARG G 456      89.426 149.783 269.828  1.00 44.98           C  
ATOM   1965  C   ARG G 456      88.750 148.892 268.787  1.00 45.32           C  
ATOM   1966  O   ARG G 456      89.155 148.884 267.624  1.00 50.77           O  
ATOM   1967  CB  ARG G 456      89.023 151.246 269.629  1.00 46.03           C  
ATOM   1968  CG  ARG G 456      87.538 151.530 269.750  1.00 47.10           C  
ATOM   1969  CD  ARG G 456      87.286 153.029 269.725  1.00 52.89           C  
ATOM   1970  NE  ARG G 456      87.743 153.630 268.479  1.00 54.09           N  
ATOM   1971  CZ  ARG G 456      86.980 153.767 267.400  1.00 60.00           C  
ATOM   1972  NH1 ARG G 456      85.725 153.345 267.423  1.00 61.51           N  
ATOM   1973  NH2 ARG G 456      87.468 154.326 266.301  1.00 54.98           N  
ATOM   1974  N   ASP G 457      87.723 148.148 269.202  1.00 47.37           N  
ATOM   1975  CA  ASP G 457      86.979 147.266 268.290  1.00 45.45           C  
ATOM   1976  C   ASP G 457      86.284 148.029 267.170  1.00 50.29           C  
ATOM   1977  O   ASP G 457      85.719 149.102 267.393  1.00 52.65           O  
ATOM   1978  CB  ASP G 457      85.920 146.456 269.045  1.00 46.46           C  
ATOM   1979  CG  ASP G 457      86.488 145.220 269.721  1.00 53.86           C  
ATOM   1980  OD1 ASP G 457      87.721 145.130 269.909  1.00 57.11           O  
ATOM   1981  OD2 ASP G 457      85.684 144.335 270.076  1.00 61.32           O  
ATOM   1982  N   GLY G 458      86.294 147.447 265.974  1.00 51.96           N  
ATOM   1983  CA  GLY G 458      85.620 148.037 264.825  1.00 52.83           C  
ATOM   1984  C   GLY G 458      84.306 147.367 264.448  1.00 61.28           C  
ATOM   1985  O   GLY G 458      83.606 147.828 263.542  1.00 63.60           O  
ATOM   1986  N   GLY G 459      83.955 146.287 265.140  1.00 60.80           N  
ATOM   1987  CA  GLY G 459      82.733 145.553 264.806  1.00 69.08           C  
ATOM   1988  C   GLY G 459      81.559 145.839 265.727  1.00 70.87           C  
ATOM   1989  O   GLY G 459      80.465 145.304 265.535  1.00 72.06           O  
ATOM   1990  N   ASN G 460      81.798 146.687 266.727  1.00 69.63           N  
ATOM   1991  CA  ASN G 460      80.816 147.005 267.762  1.00 64.53           C  
ATOM   1992  C   ASN G 460      79.523 147.614 267.218  1.00 68.49           C  
ATOM   1993  O   ASN G 460      79.529 148.730 266.702  1.00 70.45           O  
ATOM   1994  CB  ASN G 460      81.449 147.943 268.796  1.00 63.49           C  
ATOM   1995  CG  ASN G 460      80.516 148.266 269.947  1.00 61.33           C  
ATOM   1996  OD1 ASN G 460      79.446 147.666 270.091  1.00 52.62           O  
ATOM   1997  ND2 ASN G 460      80.919 149.218 270.777  1.00 55.77           N  
ATOM   1998  N   SER G 461      78.420 146.878 267.355  1.00 68.66           N  
ATOM   1999  CA  SER G 461      77.115 147.314 266.859  1.00 70.68           C  
ATOM   2000  C   SER G 461      76.405 148.269 267.813  1.00 71.34           C  
ATOM   2001  O   SER G 461      75.286 148.705 267.534  1.00 68.43           O  
ATOM   2002  CB  SER G 461      76.201 146.112 266.594  1.00 74.04           C  
ATOM   2003  OG  SER G 461      76.686 145.308 265.533  1.00 83.08           O  
ATOM   2004  N   ASN G 462      77.044 148.577 268.939  1.00 67.52           N  
ATOM   2005  CA  ASN G 462      76.463 149.487 269.924  1.00 69.83           C  
ATOM   2006  C   ASN G 462      76.987 150.903 269.739  1.00 70.90           C  
ATOM   2007  O   ASN G 462      78.178 151.162 269.917  1.00 69.82           O  
ATOM   2008  CB  ASN G 462      76.748 149.004 271.352  1.00 67.80           C  
ATOM   2009  CG  ASN G 462      75.883 149.703 272.397  1.00 60.96           C  
ATOM   2010  OD1 ASN G 462      75.092 150.586 272.078  1.00 63.33           O  
ATOM   2011  ND2 ASN G 462      76.034 149.300 273.652  1.00 58.43           N  
ATOM   2012  N   ASN G 463      76.092 151.813 269.378  1.00 73.79           N  
ATOM   2013  CA  ASN G 463      76.460 153.203 269.150  1.00 78.54           C  
ATOM   2014  C   ASN G 463      76.588 153.973 270.460  1.00 78.16           C  
ATOM   2015  O   ASN G 463      76.802 155.183 270.464  1.00 82.10           O  
ATOM   2016  CB  ASN G 463      75.436 153.876 268.232  1.00 82.95           C  
ATOM   2017  CG  ASN G 463      75.339 153.201 266.875  1.00 90.11           C  
ATOM   2018  OD1 ASN G 463      76.342 152.735 266.331  1.00 89.31           O  
ATOM   2019  ND2 ASN G 463      74.129 153.134 266.327  1.00103.63           N  
ATOM   2020  N   GLU G 464      76.456 153.258 271.570  1.00 73.74           N  
ATOM   2021  CA  GLU G 464      76.495 153.874 272.884  1.00 72.67           C  
ATOM   2022  C   GLU G 464      77.660 153.328 273.690  1.00 68.72           C  
ATOM   2023  O   GLU G 464      77.773 153.582 274.886  1.00 70.73           O  
ATOM   2024  CB  GLU G 464      75.173 153.632 273.615  1.00 78.71           C  
ATOM   2025  CG  GLU G 464      74.020 154.499 273.107  1.00 85.99           C  
ATOM   2026  CD  GLU G 464      72.710 153.735 273.010  1.00104.10           C  
ATOM   2027  OE1 GLU G 464      71.650 154.323 273.316  1.00113.04           O  
ATOM   2028  OE2 GLU G 464      72.741 152.545 272.625  1.00103.95           O  
ATOM   2029  N   SER G 465      78.530 152.576 273.029  1.00 63.99           N  
ATOM   2030  CA  SER G 465      79.680 152.005 273.706  1.00 60.35           C  
ATOM   2031  C   SER G 465      80.897 151.959 272.802  1.00 56.50           C  
ATOM   2032  O   SER G 465      80.784 152.040 271.580  1.00 57.37           O  
ATOM   2033  CB  SER G 465      79.370 150.592 274.207  1.00 61.50           C  
ATOM   2034  OG  SER G 465      79.721 149.616 273.238  1.00 54.64           O  
ATOM   2035  N   GLU G 466      82.060 151.833 273.430  1.00 57.63           N  
ATOM   2036  CA  GLU G 466      83.309 151.577 272.736  1.00 55.23           C  
ATOM   2037  C   GLU G 466      84.019 150.453 273.464  1.00 53.20           C  
ATOM   2038  O   GLU G 466      84.038 150.416 274.693  1.00 53.98           O  
ATOM   2039  CB  GLU G 466      84.192 152.826 272.709  1.00 58.95           C  
ATOM   2040  CG  GLU G 466      83.631 153.993 271.900  1.00 58.06           C  
ATOM   2041  CD  GLU G 466      83.426 153.662 270.425  1.00 58.33           C  
ATOM   2042  OE1 GLU G 466      82.687 154.408 269.746  1.00 69.02           O  
ATOM   2043  OE2 GLU G 466      84.000 152.664 269.941  1.00 61.39           O  
ATOM   2044  N   ILE G 467      84.585 149.524 272.703  1.00 52.84           N  
ATOM   2045  CA  ILE G 467      85.279 148.386 273.285  1.00 48.19           C  
ATOM   2046  C   ILE G 467      86.768 148.502 273.031  1.00 49.90           C  
ATOM   2047  O   ILE G 467      87.199 148.686 271.892  1.00 50.30           O  
ATOM   2048  CB  ILE G 467      84.780 147.054 272.697  1.00 50.21           C  
ATOM   2049  CG1 ILE G 467      83.307 146.830 273.047  1.00 47.95           C  
ATOM   2050  CG2 ILE G 467      85.632 145.899 273.197  1.00 42.42           C  
ATOM   2051  CD1 ILE G 467      82.745 145.543 272.482  1.00 47.91           C  
ATOM   2052  N   PHE G 468      87.550 148.382 274.099  1.00 48.94           N  
ATOM   2053  CA  PHE G 468      88.995 148.460 274.004  1.00 46.66           C  
ATOM   2054  C   PHE G 468      89.640 147.182 274.520  1.00 46.08           C  
ATOM   2055  O   PHE G 468      89.189 146.601 275.507  1.00 48.85           O  
ATOM   2056  CB  PHE G 468      89.504 149.685 274.768  1.00 43.24           C  
ATOM   2057  CG  PHE G 468      88.851 150.969 274.336  1.00 49.17           C  
ATOM   2058  CD1 PHE G 468      87.617 151.338 274.845  1.00 45.69           C  
ATOM   2059  CD2 PHE G 468      89.458 151.795 273.402  1.00 45.82           C  
ATOM   2060  CE1 PHE G 468      87.008 152.507 274.443  1.00 55.32           C  
ATOM   2061  CE2 PHE G 468      88.853 152.966 272.995  1.00 54.82           C  
ATOM   2062  CZ  PHE G 468      87.628 153.327 273.518  1.00 55.89           C  
ATOM   2063  N   ARG G 469      90.688 146.739 273.835  1.00 42.00           N  
ATOM   2064  CA  ARG G 469      91.412 145.539 274.238  1.00 45.39           C  
ATOM   2065  C   ARG G 469      92.886 145.884 274.406  1.00 45.32           C  
ATOM   2066  O   ARG G 469      93.391 146.793 273.743  1.00 46.80           O  
ATOM   2067  CB  ARG G 469      91.227 144.420 273.209  1.00 39.55           C  
ATOM   2068  CG  ARG G 469      89.774 144.164 272.846  1.00 48.21           C  
ATOM   2069  CD  ARG G 469      89.602 142.945 271.944  1.00 43.94           C  
ATOM   2070  NE  ARG G 469      88.210 142.802 271.538  1.00 42.21           N  
ATOM   2071  CZ  ARG G 469      87.397 141.839 271.955  1.00 45.32           C  
ATOM   2072  NH1 ARG G 469      87.835 140.897 272.782  1.00 50.77           N  
ATOM   2073  NH2 ARG G 469      86.143 141.808 271.527  1.00 47.95           N  
ATOM   2074  N   PRO G 470      93.580 145.171 275.306  1.00 45.27           N  
ATOM   2075  CA  PRO G 470      94.980 145.481 275.563  1.00 44.75           C  
ATOM   2076  C   PRO G 470      95.852 145.023 274.403  1.00 44.02           C  
ATOM   2077  O   PRO G 470      95.565 143.999 273.781  1.00 48.94           O  
ATOM   2078  CB  PRO G 470      95.286 144.662 276.813  1.00 46.89           C  
ATOM   2079  CG  PRO G 470      94.369 143.486 276.704  1.00 45.65           C  
ATOM   2080  CD  PRO G 470      93.105 144.042 276.124  1.00 43.66           C  
ATOM   2081  N   GLY G 471      96.898 145.785 274.112  1.00 46.09           N  
ATOM   2082  CA  GLY G 471      97.810 145.458 273.028  1.00 46.85           C  
ATOM   2083  C   GLY G 471      97.717 146.465 271.907  1.00 50.55           C  
ATOM   2084  O   GLY G 471      96.706 147.152 271.767  1.00 57.05           O  
ATOM   2085  N   GLY G 472      98.783 146.568 271.118  1.00 51.99           N  
ATOM   2086  CA  GLY G 472      98.804 147.436 269.949  1.00 48.67           C  
ATOM   2087  C   GLY G 472      98.624 146.625 268.682  1.00 51.23           C  
ATOM   2088  O   GLY G 472      98.435 145.410 268.744  1.00 53.43           O  
ATOM   2089  N   GLY G 473      98.669 147.292 267.533  1.00 50.15           N  
ATOM   2090  CA  GLY G 473      98.563 146.611 266.241  1.00 45.75           C  
ATOM   2091  C   GLY G 473      99.927 146.216 265.704  1.00 49.76           C  
ATOM   2092  O   GLY G 473     100.035 145.554 264.670  1.00 47.71           O  
ATOM   2093  N   ASP G 474     100.976 146.635 266.408  1.00 50.41           N  
ATOM   2094  CA  ASP G 474     102.344 146.339 266.000  1.00 48.63           C  
ATOM   2095  C   ASP G 474     103.219 146.064 267.216  1.00 50.67           C  
ATOM   2096  O   ASP G 474     103.011 146.631 268.296  1.00 47.10           O  
ATOM   2097  CB  ASP G 474     102.933 147.490 265.172  1.00 47.79           C  
ATOM   2098  CG  ASP G 474     104.345 147.192 264.683  1.00 59.78           C  
ATOM   2099  OD1 ASP G 474     105.308 147.800 265.206  1.00 59.90           O  
ATOM   2100  OD2 ASP G 474     104.497 146.328 263.792  1.00 58.16           O  
ATOM   2101  N   MET G 475     104.205 145.193 267.032  1.00 53.54           N  
ATOM   2102  CA  MET G 475     105.093 144.807 268.118  1.00 54.87           C  
ATOM   2103  C   MET G 475     105.860 145.989 268.710  1.00 53.65           C  
ATOM   2104  O   MET G 475     106.060 146.049 269.921  1.00 54.23           O  
ATOM   2105  CB  MET G 475     106.061 143.719 267.653  1.00 57.91           C  
ATOM   2106  CG  MET G 475     107.089 143.324 268.697  1.00 60.00           C  
ATOM   2107  SD  MET G 475     107.663 141.638 268.475  1.00 66.24           S  
ATOM   2108  CE  MET G 475     109.169 141.650 269.450  1.00 72.76           C  
ATOM   2109  N   ARG G 476     106.270 146.933 267.864  1.00 53.20           N  
ATOM   2110  CA  ARG G 476     107.096 148.057 268.316  1.00 54.19           C  
ATOM   2111  C   ARG G 476     106.292 149.236 268.864  1.00 55.16           C  
ATOM   2112  O   ARG G 476     106.831 150.327 269.042  1.00 58.37           O  
ATOM   2113  CB  ARG G 476     108.019 148.552 267.195  1.00 58.00           C  
ATOM   2114  CG  ARG G 476     108.957 147.502 266.638  1.00 55.40           C  
ATOM   2115  CD  ARG G 476     109.502 146.633 267.741  1.00 62.29           C  
ATOM   2116  NE  ARG G 476     110.491 145.687 267.244  1.00 69.18           N  
ATOM   2117  CZ  ARG G 476     111.033 144.722 267.978  1.00 68.88           C  
ATOM   2118  NH1 ARG G 476     111.928 143.906 267.440  1.00 54.21           N  
ATOM   2119  NH2 ARG G 476     110.678 144.575 269.249  1.00 63.85           N  
ATOM   2120  N   ASP G 477     105.010 149.024 269.135  1.00 51.85           N  
ATOM   2121  CA  ASP G 477     104.185 150.096 269.677  1.00 51.04           C  
ATOM   2122  C   ASP G 477     104.681 150.591 271.035  1.00 56.50           C  
ATOM   2123  O   ASP G 477     104.562 151.781 271.338  1.00 58.69           O  
ATOM   2124  CB  ASP G 477     102.715 149.684 269.744  1.00 49.77           C  
ATOM   2125  CG  ASP G 477     102.029 149.749 268.387  1.00 48.05           C  
ATOM   2126  OD1 ASP G 477     100.935 149.163 268.241  1.00 48.03           O  
ATOM   2127  OD2 ASP G 477     102.581 150.388 267.466  1.00 52.13           O  
ATOM   2128  N   ASN G 478     105.245 149.692 271.844  1.00 55.50           N  
ATOM   2129  CA  ASN G 478     105.825 150.102 273.124  1.00 57.56           C  
ATOM   2130  C   ASN G 478     106.955 151.103 272.918  1.00 60.57           C  
ATOM   2131  O   ASN G 478     107.127 152.035 273.707  1.00 65.44           O  
ATOM   2132  CB  ASN G 478     106.286 148.899 273.968  1.00 58.80           C  
ATOM   2133  CG  ASN G 478     107.486 148.163 273.371  1.00 59.78           C  
ATOM   2134  OD1 ASN G 478     107.466 147.739 272.216  1.00 48.59           O  
ATOM   2135  ND2 ASN G 478     108.525 147.979 274.180  1.00 57.77           N  
ATOM   2136  N   TRP G 479     107.709 150.916 271.840  1.00 59.69           N  
ATOM   2137  CA  TRP G 479     108.745 151.862 271.447  1.00 59.06           C  
ATOM   2138  C   TRP G 479     108.115 153.206 271.095  1.00 61.72           C  
ATOM   2139  O   TRP G 479     108.585 154.258 271.532  1.00 64.92           O  
ATOM   2140  CB  TRP G 479     109.508 151.317 270.243  1.00 56.90           C  
ATOM   2141  CG  TRP G 479     110.278 150.064 270.532  1.00 63.71           C  
ATOM   2142  CD1 TRP G 479     110.216 149.302 271.666  1.00 58.23           C  
ATOM   2143  CD2 TRP G 479     111.211 149.414 269.664  1.00 53.89           C  
ATOM   2144  NE1 TRP G 479     111.062 148.228 271.560  1.00 55.27           N  
ATOM   2145  CE2 TRP G 479     111.682 148.270 270.339  1.00 60.27           C  
ATOM   2146  CE3 TRP G 479     111.696 149.689 268.382  1.00 56.59           C  
ATOM   2147  CZ2 TRP G 479     112.614 147.404 269.777  1.00 53.02           C  
ATOM   2148  CZ3 TRP G 479     112.621 148.828 267.825  1.00 62.70           C  
ATOM   2149  CH2 TRP G 479     113.071 147.699 268.522  1.00 63.69           C  
ATOM   2150  N   ARG G 480     107.037 153.162 270.313  1.00 59.46           N  
ATOM   2151  CA  ARG G 480     106.367 154.376 269.836  1.00 61.20           C  
ATOM   2152  C   ARG G 480     105.819 155.235 270.972  1.00 61.61           C  
ATOM   2153  O   ARG G 480     105.740 156.456 270.851  1.00 67.37           O  
ATOM   2154  CB  ARG G 480     105.242 154.021 268.859  1.00 55.87           C  
ATOM   2155  CG  ARG G 480     105.724 153.386 267.565  1.00 51.10           C  
ATOM   2156  CD  ARG G 480     104.586 153.168 266.577  1.00 54.22           C  
ATOM   2157  NE  ARG G 480     105.087 152.632 265.315  1.00 61.13           N  
ATOM   2158  CZ  ARG G 480     105.291 151.339 265.084  1.00 61.61           C  
ATOM   2159  NH1 ARG G 480     105.761 150.938 263.910  1.00 61.40           N  
ATOM   2160  NH2 ARG G 480     105.027 150.445 266.026  1.00 49.04           N  
ATOM   2161  N   SER G 481     105.448 154.591 272.073  1.00 61.60           N  
ATOM   2162  CA  SER G 481     104.894 155.290 273.224  1.00 64.61           C  
ATOM   2163  C   SER G 481     105.921 156.233 273.830  1.00 70.85           C  
ATOM   2164  O   SER G 481     105.577 157.155 274.569  1.00 74.93           O  
ATOM   2165  CB  SER G 481     104.442 154.284 274.281  1.00 63.97           C  
ATOM   2166  OG  SER G 481     105.546 153.773 275.005  1.00 65.89           O  
ATOM   2167  N   GLU G 482     107.185 156.002 273.503  1.00 74.31           N  
ATOM   2168  CA  GLU G 482     108.274 156.742 274.116  1.00 82.97           C  
ATOM   2169  C   GLU G 482     108.999 157.621 273.092  1.00 83.68           C  
ATOM   2170  O   GLU G 482     109.933 158.345 273.435  1.00 89.38           O  
ATOM   2171  CB  GLU G 482     109.247 155.757 274.778  1.00 83.92           C  
ATOM   2172  CG  GLU G 482     109.937 156.283 276.026  1.00100.58           C  
ATOM   2173  CD  GLU G 482     108.962 156.688 277.122  1.00106.58           C  
ATOM   2174  OE1 GLU G 482     108.081 155.872 277.470  1.00100.23           O  
ATOM   2175  OE2 GLU G 482     109.087 157.819 277.642  1.00104.61           O  
ATOM   2176  N   LEU G 483     108.548 157.572 271.841  1.00 81.56           N  
ATOM   2177  CA  LEU G 483     109.254 158.238 270.745  1.00 84.15           C  
ATOM   2178  C   LEU G 483     108.468 159.363 270.069  1.00 86.01           C  
ATOM   2179  O   LEU G 483     108.872 159.854 269.016  1.00 89.93           O  
ATOM   2180  CB  LEU G 483     109.676 157.210 269.690  1.00 79.65           C  
ATOM   2181  CG  LEU G 483     110.784 156.225 270.067  1.00 82.12           C  
ATOM   2182  CD1 LEU G 483     110.830 155.078 269.077  1.00 74.75           C  
ATOM   2183  CD2 LEU G 483     112.141 156.922 270.154  1.00 78.49           C  
ATOM   2184  N   TYR G 484     107.358 159.776 270.673  1.00 86.92           N  
ATOM   2185  CA  TYR G 484     106.459 160.751 270.043  1.00 86.74           C  
ATOM   2186  C   TYR G 484     107.006 162.182 270.022  1.00 89.47           C  
ATOM   2187  O   TYR G 484     106.550 163.016 269.239  1.00 90.50           O  
ATOM   2188  CB  TYR G 484     105.077 160.722 270.707  1.00 84.12           C  
ATOM   2189  CG  TYR G 484     105.076 161.179 272.151  1.00 89.40           C  
ATOM   2190  CD1 TYR G 484     104.857 162.512 272.476  1.00 92.13           C  
ATOM   2191  CD2 TYR G 484     105.293 160.278 273.189  1.00 90.69           C  
ATOM   2192  CE1 TYR G 484     104.859 162.939 273.792  1.00 98.78           C  
ATOM   2193  CE2 TYR G 484     105.294 160.695 274.509  1.00 92.13           C  
ATOM   2194  CZ  TYR G 484     105.075 162.027 274.804  1.00 97.24           C  
ATOM   2195  OH  TYR G 484     105.074 162.454 276.112  1.00101.77           O  
ATOM   2196  N   LYS G 485     107.975 162.471 270.882  1.00 91.03           N  
ATOM   2197  CA  LYS G 485     108.521 163.824 270.954  1.00 97.57           C  
ATOM   2198  C   LYS G 485     109.814 164.020 270.159  1.00 97.69           C  
ATOM   2199  O   LYS G 485     110.517 165.011 270.348  1.00101.41           O  
ATOM   2200  CB  LYS G 485     108.705 164.267 272.411  1.00 98.95           C  
ATOM   2201  CG  LYS G 485     109.259 163.204 273.343  1.00104.07           C  
ATOM   2202  CD  LYS G 485     109.450 163.772 274.744  1.00108.11           C  
ATOM   2203  CE  LYS G 485     109.917 162.707 275.724  1.00117.43           C  
ATOM   2204  NZ  LYS G 485     110.222 163.290 277.063  1.00123.50           N  
ATOM   2205  N   TYR G 486     110.119 163.087 269.260  1.00 94.28           N  
ATOM   2206  CA  TYR G 486     111.324 163.198 268.437  1.00 96.52           C  
ATOM   2207  C   TYR G 486     111.021 163.320 266.944  1.00 95.27           C  
ATOM   2208  O   TYR G 486     109.954 162.924 266.477  1.00 93.15           O  
ATOM   2209  CB  TYR G 486     112.266 162.014 268.670  1.00 95.02           C  
ATOM   2210  CG  TYR G 486     112.703 161.816 270.103  1.00 91.39           C  
ATOM   2211  CD1 TYR G 486     113.689 162.613 270.671  1.00 93.38           C  
ATOM   2212  CD2 TYR G 486     112.141 160.817 270.881  1.00 80.71           C  
ATOM   2213  CE1 TYR G 486     114.092 162.421 271.981  1.00 99.18           C  
ATOM   2214  CE2 TYR G 486     112.535 160.618 272.185  1.00 83.32           C  
ATOM   2215  CZ  TYR G 486     113.507 161.419 272.732  1.00 92.24           C  
ATOM   2216  OH  TYR G 486     113.893 161.209 274.036  1.00 96.95           O  
ATOM   2217  N   LYS G 487     111.988 163.853 266.205  1.00 99.66           N  
ATOM   2218  CA  LYS G 487     111.866 164.059 264.769  1.00101.75           C  
ATOM   2219  C   LYS G 487     113.258 164.209 264.164  1.00106.12           C  
ATOM   2220  O   LYS G 487     114.057 165.015 264.631  1.00108.43           O  
ATOM   2221  CB  LYS G 487     111.039 165.315 264.488  1.00104.57           C  
ATOM   2222  CG  LYS G 487     111.154 165.857 263.069  1.00108.10           C  
ATOM   2223  CD  LYS G 487     110.477 167.216 262.947  1.00111.26           C  
ATOM   2224  CE  LYS G 487     110.560 167.754 261.526  1.00121.96           C  
ATOM   2225  NZ  LYS G 487     110.250 169.210 261.456  1.00121.75           N  
ATOM   2226  N   VAL G 488     113.542 163.423 263.129  1.00107.13           N  
ATOM   2227  CA  VAL G 488     114.848 163.447 262.473  1.00113.06           C  
ATOM   2228  C   VAL G 488     114.883 164.454 261.323  1.00117.72           C  
ATOM   2229  O   VAL G 488     114.014 164.441 260.452  1.00117.84           O  
ATOM   2230  CB  VAL G 488     115.232 162.050 261.934  1.00111.38           C  
ATOM   2231  CG1 VAL G 488     116.691 162.027 261.489  1.00114.20           C  
ATOM   2232  CG2 VAL G 488     114.983 160.989 262.990  1.00103.40           C  
ATOM   2233  N   VAL G 489     115.888 165.324 261.326  1.00124.20           N  
ATOM   2234  CA  VAL G 489     116.033 166.333 260.277  1.00130.39           C  
ATOM   2235  C   VAL G 489     117.473 166.442 259.776  1.00137.14           C  
ATOM   2236  O   VAL G 489     118.392 165.881 260.371  1.00134.90           O  
ATOM   2237  CB  VAL G 489     115.562 167.725 260.754  1.00133.04           C  
ATOM   2238  CG1 VAL G 489     114.116 167.664 261.217  1.00127.73           C  
ATOM   2239  CG2 VAL G 489     116.464 168.247 261.864  1.00132.92           C  
ATOM   2240  N   LYS G 490     117.654 167.170 258.677  1.00144.28           N  
ATOM   2241  CA  LYS G 490     118.978 167.415 258.110  1.00152.55           C  
ATOM   2242  C   LYS G 490     119.640 168.604 258.798  1.00158.88           C  
ATOM   2243  O   LYS G 490     118.963 169.545 259.211  1.00159.38           O  
ATOM   2244  CB  LYS G 490     118.874 167.689 256.606  1.00157.27           C  
ATOM   2245  CG  LYS G 490     118.234 166.568 255.800  1.00153.76           C  
ATOM   2246  CD  LYS G 490     118.085 166.933 254.323  1.00156.56           C  
ATOM   2247  CE  LYS G 490     119.433 167.056 253.617  1.00163.99           C  
ATOM   2248  NZ  LYS G 490     120.042 168.412 253.757  1.00167.19           N  
ATOM   2249  N   ILE G 491     120.964 168.560 258.918  1.00164.22           N  
ATOM   2250  CA  ILE G 491     121.707 169.654 259.533  1.00171.91           C  
ATOM   2251  C   ILE G 491     121.424 170.969 258.810  1.00179.61           C  
ATOM   2252  O   ILE G 491     121.620 171.078 257.599  1.00184.44           O  
ATOM   2253  CB  ILE G 491     123.227 169.373 259.551  1.00176.87           C  
ATOM   2254  CG1 ILE G 491     123.545 168.230 260.518  1.00173.84           C  
ATOM   2255  CG2 ILE G 491     124.007 170.624 259.937  1.00184.67           C  
ATOM   2256  CD1 ILE G 491     123.078 168.470 261.941  1.00168.75           C  
ATOM   2257  N   GLU G 492     120.950 171.958 259.563  1.00181.47           N  
ATOM   2258  CA  GLU G 492     120.600 173.262 259.008  1.00187.59           C  
ATOM   2259  C   GLU G 492     121.835 174.016 258.515  1.00197.48           C  
ATOM   2260  O   GLU G 492     122.867 174.063 259.187  1.00200.64           O  
ATOM   2261  CB  GLU G 492     119.852 174.098 260.051  1.00186.76           C  
ATOM   2262  CG  GLU G 492     119.270 175.402 259.520  1.00191.14           C  
ATOM   2263  CD  GLU G 492     117.968 175.202 258.762  1.00185.35           C  
ATOM   2264  OE1 GLU G 492     117.555 176.134 258.039  1.00186.65           O  
ATOM   2265  OE2 GLU G 492     117.358 174.117 258.891  1.00167.12           O  
ATOM   2266  OXT GLU G 492     121.831 174.598 257.430  1.00202.78           O  
TER    2267      GLU G 492                                                      
MASTER      621    0   13   14   72    0   18    6 6181    3  211   60          
END                                                                             
