# Supplementary material for: Epitope Prediction Based on Random Peptide Library Screening: Benchmark Dataset and Prediction Tools Evaluation
Source: Molecules. 2011 Jun 16;16(6):4971–93. doi: 10.3390/molecules16064971 (PMC6264216; doi:10.3390/molecules16064971)
Supplement: Supplementary file 1 [file molecules-16-04971-s001.zip › supplementary materials/datasets/MS00057/EP00057.txt]

S257 N280 A281 K282 S365 G366 G367 D368 P369 E370 I371 V372 T373 Y384 N386 P417 R419 V430 G431 K432 T455 R456 G472 G473 D474 M475
