# Supplementary material for: Epitope Prediction Based on Random Peptide Library Screening: Benchmark Dataset and Prediction Tools Evaluation
Source: Molecules. 2011 Jun 16;16(6):4971–93. doi: 10.3390/molecules16064971 (PMC6264216; doi:10.3390/molecules16064971)
Supplement: Supplementary file 1 [file molecules-16-04971-s001.zip › supplementary materials/datasets/MS00058/FA00058.txt]

>1
HSFGDLSISPNSLTAWPGTL
>2
WLMRAAWPWDYT
>3
NLRSTSFFELWAKWP
>4
GEFPDWDNLPLLCEG
>5
GRPQWYLQFEDYWRS
>6
DSLRVDEHHEVMVPM
>7
DWVPFFGFFFSRLQLP
>8
NWPRWWEEFVDKHSS
>9
VRFHLAGWLPAVVSFVIFSDH
>10
DGLRSDGSWLARFVFNGSGFY
>11
GNFTASTASWGDELLALY
>12
FVWEEHVGFLMRN
>14
FAHEGSASFRLSSKVEDWVSR
>15
CVFYANVEEEVQCWL
>16
FCVRLMCSGLIPFFVLCCFFA
>17
FSRADFFPLSYSLSSVPSTAL
>18
FSPYPPDIVHTTAFSSFVNPVD
>19
SSFFYSALTPSFPSPYSQSSR
>20
RFFAFPMVCASFFLVAIAFFP
>21
PLPPSRFFITVCLTFLFSLSFF
>22
VRPCVASLLLFFCLLFLLLPS
>23
ICFPFNTRYCIFAMMVSSLVF
>24
QQAGSYPGCIDYYYCHASAIG
>25
CLPAYGCKSFREPF
>26
RHFVPLYLSVSYDGFSRGASI
>27
PIIHPHPPRIAMRVSISPFP
>28
TPTDSTVRGSSTMDGFLKSVY
>29
TASFWRSVSFPWVLSFLAFSH
>30
GAQVNRKCAWHPRHI
>31
VAKKLWVPQVSGSNF
>32
HWGVYR
