# Supplementary material for: Epitope Prediction Based on Random Peptide Library Screening: Benchmark Dataset and Prediction Tools Evaluation
Source: Molecules. 2011 Jun 16;16(6):4971–93. doi: 10.3390/molecules16064971 (PMC6264216; doi:10.3390/molecules16064971)
Supplement: Supplementary file 1 [file molecules-16-04971-s001.zip › supplementary materials/datasets/MS00059/MS00059.txt]

CWVWSDEYASLMGC
CRVWSDATGGYISC
CRVWSDEHSAQMAC
CERVWSDEHENYTC
CRVWSDEWNSYGDC
CILWSDINDRFISC
CLWSDLLSQYTKPC
CQILWSDVRGKFEC
CPWMWSDILDRAIC
CMWSDYLNRC
CMWSDLYDELVNC
CLYSDLRGTYETPC
CTQIYSDDLQRWTC
CTLVYSDYVGDTIC
CLWDDLYGTYAEGC
CKLWNDESARYTGC
CTLWDDELGRSTHC
CLPAFLYDDREHPC
CLYNVDTGTRSEYC
