# Supplementary material for: Epitope Prediction Based on Random Peptide Library Screening: Benchmark Dataset and Prediction Tools Evaluation
Source: Molecules. 2011 Jun 16;16(6):4971–93. doi: 10.3390/molecules16064971 (PMC6264216; doi:10.3390/molecules16064971)
Supplement: Supplementary file 1 [file molecules-16-04971-s001.zip › supplementary materials/datasets/MS00060/1WLP.pdb]

HEADER    OXIDOREDUCTASE/SIGNALING PROTEIN        29-JUN-04   1WLP              
TITLE     SOLUTION STRUCTURE OF THE P22PHOX-P47PHOX COMPLEX                     
COMPND    MOL_ID: 1;                                                            
COMPND   2 MOLECULE: CYTOCHROME B-245 LIGHT CHAIN;                              
COMPND   3 CHAIN: A;                                                            
COMPND   4 FRAGMENT: ALPHA POLYPEPTIDE (1-25);                                  
COMPND   5 SYNONYM: FLAVOCYTOCHROME B558, P22PHOX;                              
COMPND   6 ENGINEERED: YES;                                                     
COMPND   7 MOL_ID: 2;                                                           
COMPND   8 MOLECULE: NEUTROPHIL CYTOSOL FACTOR 1;                               
COMPND   9 CHAIN: B;                                                            
COMPND  10 FRAGMENT: TANDEM SH3 DOMAIN;                                         
COMPND  11 SYNONYM: P47PHOX;                                                    
COMPND  12 ENGINEERED: YES                                                      
SOURCE    MOL_ID: 1;                                                            
SOURCE   2 ORGANISM_SCIENTIFIC: HOMO SAPIENS;                                   
SOURCE   3 ORGANISM_COMMON: HUMAN;                                              
SOURCE   4 ORGANISM_TAXID: 9606;                                                
SOURCE   5 EXPRESSION_SYSTEM: ESCHERICHIA COLI BL21(DE3);                       
SOURCE   6 EXPRESSION_SYSTEM_TAXID: 469008;                                     
SOURCE   7 EXPRESSION_SYSTEM_STRAIN: BL21(DE3);                                 
SOURCE   8 EXPRESSION_SYSTEM_VECTOR_TYPE: PLASMID;                              
SOURCE   9 EXPRESSION_SYSTEM_PLASMID: PGEX-6P-1;                                
SOURCE  10 MOL_ID: 2;                                                           
SOURCE  11 ORGANISM_SCIENTIFIC: HOMO SAPIENS;                                   
SOURCE  12 ORGANISM_COMMON: HUMAN;                                              
SOURCE  13 ORGANISM_TAXID: 9606;                                                
SOURCE  14 EXPRESSION_SYSTEM: ESCHERICHIA COLI BL21(DE3);                       
SOURCE  15 EXPRESSION_SYSTEM_TAXID: 469008;                                     
SOURCE  16 EXPRESSION_SYSTEM_STRAIN: BL21(DE3);                                 
SOURCE  17 EXPRESSION_SYSTEM_VECTOR_TYPE: PLASMID;                              
SOURCE  18 EXPRESSION_SYSTEM_PLASMID: PGEX-4T-1                                 
KEYWDS    SH3 DOMAIN, POLYPROLINE, OXIDOREDUCTASE/SIGNALING PROTEIN             
KEYWDS   2 COMPLEX                                                              
EXPDTA    SOLUTION NMR                                                          
AUTHOR    K.OGURA,S.TORIKAI,K.SAIKAWA,S.YUZAWA,H.SUMIMOTO,F.INAGAKI             
REVDAT   3   24-FEB-09 1WLP    1       VERSN                                    
REVDAT   2   17-OCT-06 1WLP    1       JRNL                                     
REVDAT   1   04-OCT-05 1WLP    0                                                
JRNL        AUTH   K.OGURA,I.NOBUHISA,S.YUZAWA,R.TAKEYA,S.TORIKAI,              
JRNL        AUTH 2 K.SAIKAWA,H.SUMIMOTO,F.INAGAKI                               
JRNL        TITL   NMR SOLUTION STRUCTURE OF THE TANDEM SRC HOMOLOGY            
JRNL        TITL 2 3 DOMAINS OF P47PHOX COMPLEXED WITH A                        
JRNL        TITL 3 P22PHOX-DERIVED PROLINE-RICH PEPTIDE                         
JRNL        REF    J.BIOL.CHEM.                  V. 281  3660 2006              
JRNL        REFN                   ISSN 0021-9258                               
JRNL        PMID   16326715                                                     
JRNL        DOI    10.1074/JBC.M505193200                                       
REMARK   1                                                                      
REMARK   2                                                                      
REMARK   2 RESOLUTION. NOT APPLICABLE.                                          
REMARK   3                                                                      
REMARK   3 REFINEMENT.                                                          
REMARK   3   PROGRAM     : CNS                                                  
REMARK   3   AUTHORS     : BRUNGER,ADAMS,CLORE,DELANO,GROS,GROSSE-              
REMARK   3                 KUNSTLEVE,JIANG,KUSZEWSKI,NILGES, PANNU,READ,        
REMARK   3                 RICE,SIMONSON,WARREN                                 
REMARK   3                                                                      
REMARK   3  OTHER REFINEMENT REMARKS: THIS STRUCTURE WAS ALSO REFINED WITH      
REMARK   3  ARIA                                                                
REMARK   4                                                                      
REMARK   4 1WLP COMPLIES WITH FORMAT V. 3.15, 01-DEC-08                         
REMARK 100                                                                      
REMARK 100 THIS ENTRY HAS BEEN PROCESSED BY PDBJ ON 01-JUL-04.                  
REMARK 100 THE RCSB ID CODE IS RCSB023715.                                      
REMARK 210                                                                      
REMARK 210 EXPERIMENTAL DETAILS                                                 
REMARK 210  EXPERIMENT TYPE                : NMR                                
REMARK 210  TEMPERATURE           (KELVIN) : NULL                               
REMARK 210  PH                             : NULL                               
REMARK 210  IONIC STRENGTH                 : NULL                               
REMARK 210  PRESSURE                       : NULL                               
REMARK 210  SAMPLE CONTENTS                : NULL                               
REMARK 210                                                                      
REMARK 210  NMR EXPERIMENTS CONDUCTED      : NULL                               
REMARK 210  SPECTROMETER FIELD STRENGTH    : 800 MHZ                            
REMARK 210  SPECTROMETER MODEL             : INOVA                              
REMARK 210  SPECTROMETER MANUFACTURER      : VARIAN                             
REMARK 210                                                                      
REMARK 210  STRUCTURE DETERMINATION.                                            
REMARK 210   SOFTWARE USED                 : NULL                               
REMARK 210   METHOD USED                   : NULL                               
REMARK 210                                                                      
REMARK 210 CONFORMERS, NUMBER CALCULATED   : 20                                 
REMARK 210 CONFORMERS, NUMBER SUBMITTED    : 1                                  
REMARK 210 CONFORMERS, SELECTION CRITERIA  : STRUCTURES WITH THE LOWEST         
REMARK 210                                   ENERGY                             
REMARK 210                                                                      
REMARK 210 BEST REPRESENTATIVE CONFORMER IN THIS ENSEMBLE : NULL                
REMARK 210                                                                      
REMARK 210 REMARK: NULL                                                         
REMARK 215                                                                      
REMARK 215 NMR STUDY                                                            
REMARK 215 THE COORDINATES IN THIS ENTRY WERE GENERATED FROM SOLUTION           
REMARK 215 NMR DATA.  PROTEIN DATA BANK CONVENTIONS REQUIRE THAT                
REMARK 215 CRYST1 AND SCALE RECORDS BE INCLUDED, BUT THE VALUES ON              
REMARK 215 THESE RECORDS ARE MEANINGLESS.                                       
REMARK 500                                                                      
REMARK 500 GEOMETRY AND STEREOCHEMISTRY                                         
REMARK 500 SUBTOPIC: TORSION ANGLES                                             
REMARK 500                                                                      
REMARK 500 TORSION ANGLES OUTSIDE THE EXPECTED RAMACHANDRAN REGIONS:            
REMARK 500 (M=MODEL NUMBER; RES=RESIDUE NAME; C=CHAIN IDENTIFIER;               
REMARK 500 SSEQ=SEQUENCE NUMBER; I=INSERTION CODE).                             
REMARK 500                                                                      
REMARK 500 STANDARD TABLE:                                                      
REMARK 500 FORMAT:(10X,I3,1X,A3,1X,A1,I4,A1,4X,F7.2,3X,F7.2)                    
REMARK 500                                                                      
REMARK 500 EXPECTED VALUES: GJ KLEYWEGT AND TA JONES (1996). PHI/PSI-           
REMARK 500 CHOLOGY: RAMACHANDRAN REVISITED. STRUCTURE 4, 1395 - 1400            
REMARK 500                                                                      
REMARK 500  M RES CSSEQI        PSI       PHI                                   
REMARK 500    LYS B 169     -147.71     37.50                                   
REMARK 500    THR B 170      -43.15   -175.14                                   
REMARK 500    SER B 171     -156.23   -130.86                                   
REMARK 500    SER B 173     -150.01   -171.17                                   
REMARK 500    GLU B 174     -164.92     58.99                                   
REMARK 500    VAL B 185      129.85    -37.06                                   
REMARK 500    ALA B 200      -81.98   -104.87                                   
REMARK 500    ARG B 202     -166.08   -110.88                                   
REMARK 500    PRO B 212      123.46    -28.83                                   
REMARK 500    ASP B 214       -4.24    177.67                                   
REMARK 500    THR B 219      157.10     65.64                                   
REMARK 500    PRO B 224       93.76    -65.49                                   
REMARK 500    TRP B 263      103.66    -46.64                                   
REMARK 500    TYR B 279      -16.15    -46.75                                   
REMARK 500    SER B 283       62.52   -161.34                                   
REMARK 500    GLN B 285     -154.37     44.18                                   
REMARK 500                                                                      
REMARK 500 REMARK: NULL                                                         
DBREF  1WLP A    6    25  UNP    P13498   CY24A_HUMAN    148    167             
DBREF  1WLP B  151   286  UNP    P14598   NCF1_HUMAN     151    286             
SEQADV 1WLP GLY A    1  UNP  P13498              CLONING ARTIFACT               
SEQADV 1WLP PRO A    2  UNP  P13498              CLONING ARTIFACT               
SEQADV 1WLP LEU A    3  UNP  P13498              CLONING ARTIFACT               
SEQADV 1WLP GLY A    4  UNP  P13498              CLONING ARTIFACT               
SEQADV 1WLP SER A    5  UNP  P13498              CLONING ARTIFACT               
SEQADV 1WLP GLY B  149  UNP  P14598              CLONING ARTIFACT               
SEQADV 1WLP SER B  150  UNP  P14598              CLONING ARTIFACT               
SEQRES   1 A   25  GLY PRO LEU GLY SER LYS GLN PRO PRO SER ASN PRO PRO          
SEQRES   2 A   25  PRO ARG PRO PRO ALA GLU ALA ARG LYS LYS PRO SER              
SEQRES   1 B  138  GLY SER ASP ILE THR GLY PRO ILE ILE LEU GLN THR TYR          
SEQRES   2 B  138  ARG ALA ILE ALA ASP TYR GLU LYS THR SER GLY SER GLU          
SEQRES   3 B  138  MET ALA LEU SER THR GLY ASP VAL VAL GLU VAL VAL GLU          
SEQRES   4 B  138  LYS SER GLU SER GLY TRP TRP PHE CYS GLN MET LYS ALA          
SEQRES   5 B  138  LYS ARG GLY TRP ILE PRO ALA SER PHE LEU GLU PRO LEU          
SEQRES   6 B  138  ASP SER PRO ASP GLU THR GLU ASP PRO GLU PRO ASN TYR          
SEQRES   7 B  138  ALA GLY GLU PRO TYR VAL ALA ILE LYS ALA TYR THR ALA          
SEQRES   8 B  138  VAL GLU GLY ASP GLU VAL SER LEU LEU GLU GLY GLU ALA          
SEQRES   9 B  138  VAL GLU VAL ILE HIS LYS LEU LEU ASP GLY TRP TRP VAL          
SEQRES  10 B  138  ILE ARG LYS ASP ASP VAL THR GLY TYR PHE PRO SER MET          
SEQRES  11 B  138  TYR LEU GLN LYS SER GLY GLN ASP                              
HELIX    1   1 PRO A   17  LYS A   23  1                                   7    
SHEET    1   A 5 ARG B 202  PRO B 206  0                                        
SHEET    2   A 5 TRP B 193  GLN B 197 -1  N  TRP B 194   O  ILE B 205           
SHEET    3   A 5 VAL B 182  LYS B 188 -1  N  GLU B 187   O  PHE B 195           
SHEET    4   A 5 GLN B 159  ALA B 163 -1  N  TYR B 161   O  VAL B 183           
SHEET    5   A 5 LEU B 210  PRO B 212 -1  O  GLU B 211   N  ARG B 162           
SHEET    1   B 2 TYR B 167  GLU B 168  0                                        
SHEET    2   B 2 ALA B 176  LEU B 177 -1  O  LEU B 177   N  TYR B 167           
SHEET    1   C 5 THR B 272  PHE B 275  0                                        
SHEET    2   C 5 TRP B 264  ARG B 267 -1  N  TRP B 264   O  PHE B 275           
SHEET    3   C 5 ALA B 252  HIS B 257 -1  N  GLU B 254   O  ARG B 267           
SHEET    4   C 5 PRO B 230  ALA B 233 -1  N  TYR B 231   O  VAL B 253           
SHEET    5   C 5 LEU B 280  LYS B 282 -1  O  GLN B 281   N  VAL B 232           
CRYST1    1.000    1.000    1.000  90.00  90.00  90.00 P 1           1          
ORIGX1      1.000000  0.000000  0.000000        0.00000                         
ORIGX2      0.000000  1.000000  0.000000        0.00000                         
ORIGX3      0.000000  0.000000  1.000000        0.00000                         
SCALE1      1.000000  0.000000  0.000000        0.00000                         
SCALE2      0.000000  1.000000  0.000000        0.00000                         
SCALE3      0.000000  0.000000  1.000000        0.00000                         
ATOM      1  N   GLY A   1      12.859 -23.241  -3.942  1.00  9.23           N  
ATOM      2  CA  GLY A   1      11.671 -23.951  -4.490  1.00  9.00           C  
ATOM      3  C   GLY A   1      10.682 -23.005  -5.145  1.00  8.09           C  
ATOM      4  O   GLY A   1       9.623 -22.728  -4.581  1.00  7.71           O  
ATOM      5  H1  GLY A   1      13.689 -23.867  -3.960  1.00  9.67           H  
ATOM      6  H2  GLY A   1      12.680 -22.950  -2.960  1.00  9.08           H  
ATOM      7  H3  GLY A   1      13.064 -22.395  -4.512  1.00  9.35           H  
ATOM      8  HA2 GLY A   1      12.002 -24.673  -5.223  1.00  9.49           H  
ATOM      9  HA3 GLY A   1      11.174 -24.474  -3.686  1.00  9.25           H  
ATOM     10  N   PRO A   2      11.001 -22.489  -6.348  1.00  8.00           N  
ATOM     11  CA  PRO A   2      10.121 -21.564  -7.071  1.00  7.45           C  
ATOM     12  C   PRO A   2       8.754 -22.173  -7.360  1.00  6.49           C  
ATOM     13  O   PRO A   2       8.641 -23.143  -8.110  1.00  6.32           O  
ATOM     14  CB  PRO A   2      10.870 -21.293  -8.380  1.00  8.07           C  
ATOM     15  CG  PRO A   2      12.290 -21.641  -8.092  1.00  8.72           C  
ATOM     16  CD  PRO A   2      12.242 -22.762  -7.094  1.00  8.76           C  
ATOM     17  HA  PRO A   2       9.991 -20.639  -6.528  1.00  7.66           H  
ATOM     18  HB2 PRO A   2      10.463 -21.913  -9.165  1.00  7.75           H  
ATOM     19  HB3 PRO A   2      10.767 -20.252  -8.647  1.00  8.60           H  
ATOM     20  HG2 PRO A   2      12.780 -21.966  -8.998  1.00  8.70           H  
ATOM     21  HG3 PRO A   2      12.800 -20.788  -7.673  1.00  9.42           H  
ATOM     22  HD2 PRO A   2      12.190 -23.715  -7.597  1.00  8.79           H  
ATOM     23  HD3 PRO A   2      13.101 -22.724  -6.440  1.00  9.51           H  
ATOM     24  N   LEU A   3       7.717 -21.597  -6.759  1.00  6.15           N  
ATOM     25  CA  LEU A   3       6.355 -22.078  -6.953  1.00  5.50           C  
ATOM     26  C   LEU A   3       5.493 -21.006  -7.608  1.00  4.60           C  
ATOM     27  O   LEU A   3       4.288 -21.187  -7.789  1.00  4.89           O  
ATOM     28  CB  LEU A   3       5.744 -22.497  -5.613  1.00  6.16           C  
ATOM     29  CG  LEU A   3       5.435 -23.991  -5.471  1.00  7.04           C  
ATOM     30  CD1 LEU A   3       4.412 -24.428  -6.507  1.00  7.43           C  
ATOM     31  CD2 LEU A   3       6.709 -24.816  -5.594  1.00  7.75           C  
ATOM     32  H   LEU A   3       7.873 -20.830  -6.170  1.00  6.58           H  
ATOM     33  HA  LEU A   3       6.397 -22.938  -7.605  1.00  5.58           H  
ATOM     34  HB2 LEU A   3       6.430 -22.217  -4.827  1.00  6.27           H  
ATOM     35  HB3 LEU A   3       4.823 -21.950  -5.475  1.00  6.27           H  
ATOM     36  HG  LEU A   3       5.015 -24.172  -4.492  1.00  7.21           H  
ATOM     37 HD11 LEU A   3       3.844 -23.570  -6.838  1.00  7.56           H  
ATOM     38 HD12 LEU A   3       4.920 -24.869  -7.352  1.00  7.59           H  
ATOM     39 HD13 LEU A   3       3.743 -25.155  -6.070  1.00  7.75           H  
ATOM     40 HD21 LEU A   3       6.958 -25.239  -4.633  1.00  7.93           H  
ATOM     41 HD22 LEU A   3       6.555 -25.612  -6.309  1.00  7.97           H  
ATOM     42 HD23 LEU A   3       7.517 -24.184  -5.931  1.00  8.14           H  
ATOM     43  N   GLY A   4       6.120 -19.889  -7.962  1.00  3.94           N  
ATOM     44  CA  GLY A   4       5.401 -18.798  -8.594  1.00  3.48           C  
ATOM     45  C   GLY A   4       6.063 -17.456  -8.353  1.00  2.47           C  
ATOM     46  O   GLY A   4       7.145 -17.187  -8.876  1.00  2.78           O  
ATOM     47  H   GLY A   4       7.081 -19.804  -7.791  1.00  4.13           H  
ATOM     48  HA2 GLY A   4       5.355 -18.979  -9.657  1.00  4.05           H  
ATOM     49  HA3 GLY A   4       4.396 -18.767  -8.200  1.00  3.83           H  
ATOM     50  N   SER A   5       5.413 -16.613  -7.559  1.00  1.92           N  
ATOM     51  CA  SER A   5       5.945 -15.293  -7.244  1.00  1.58           C  
ATOM     52  C   SER A   5       5.806 -14.994  -5.757  1.00  1.32           C  
ATOM     53  O   SER A   5       5.126 -15.719  -5.030  1.00  1.62           O  
ATOM     54  CB  SER A   5       5.224 -14.219  -8.063  1.00  2.31           C  
ATOM     55  OG  SER A   5       5.853 -12.957  -7.917  1.00  2.97           O  
ATOM     56  H   SER A   5       4.554 -16.884  -7.175  1.00  2.41           H  
ATOM     57  HA  SER A   5       6.994 -15.287  -7.505  1.00  2.01           H  
ATOM     58  HB2 SER A   5       5.237 -14.495  -9.107  1.00  2.65           H  
ATOM     59  HB3 SER A   5       4.201 -14.139  -7.725  1.00  2.83           H  
ATOM     60  HG  SER A   5       5.533 -12.359  -8.594  1.00  3.35           H  
ATOM     61  N   LYS A   6       6.455 -13.925  -5.308  1.00  1.18           N  
ATOM     62  CA  LYS A   6       6.403 -13.531  -3.905  1.00  0.92           C  
ATOM     63  C   LYS A   6       4.981 -13.162  -3.498  1.00  0.83           C  
ATOM     64  O   LYS A   6       4.457 -12.126  -3.911  1.00  0.88           O  
ATOM     65  CB  LYS A   6       7.342 -12.350  -3.650  1.00  0.84           C  
ATOM     66  CG  LYS A   6       8.654 -12.749  -2.994  1.00  0.89           C  
ATOM     67  CD  LYS A   6       9.823 -12.596  -3.952  1.00  1.28           C  
ATOM     68  CE  LYS A   6      10.990 -13.486  -3.552  1.00  1.22           C  
ATOM     69  NZ  LYS A   6      11.284 -14.513  -4.589  1.00  2.00           N  
ATOM     70  H   LYS A   6       6.982 -13.388  -5.937  1.00  1.52           H  
ATOM     71  HA  LYS A   6       6.728 -14.373  -3.312  1.00  0.99           H  
ATOM     72  HB2 LYS A   6       7.567 -11.874  -4.594  1.00  1.10           H  
ATOM     73  HB3 LYS A   6       6.843 -11.639  -3.008  1.00  0.96           H  
ATOM     74  HG2 LYS A   6       8.821 -12.118  -2.135  1.00  1.07           H  
ATOM     75  HG3 LYS A   6       8.589 -13.780  -2.679  1.00  1.17           H  
ATOM     76  HD2 LYS A   6       9.501 -12.869  -4.946  1.00  2.04           H  
ATOM     77  HD3 LYS A   6      10.150 -11.566  -3.947  1.00  1.70           H  
ATOM     78  HE2 LYS A   6      11.864 -12.869  -3.410  1.00  1.48           H  
ATOM     79  HE3 LYS A   6      10.745 -13.982  -2.625  1.00  1.58           H  
ATOM     80  HZ1 LYS A   6      12.111 -14.225  -5.151  1.00  2.37           H  
ATOM     81  HZ2 LYS A   6      10.469 -14.624  -5.224  1.00  2.36           H  
ATOM     82  HZ3 LYS A   6      11.486 -15.428  -4.139  1.00  2.60           H  
ATOM     83  N   GLN A   7       4.357 -14.014  -2.690  1.00  0.83           N  
ATOM     84  CA  GLN A   7       2.996 -13.769  -2.229  1.00  0.80           C  
ATOM     85  C   GLN A   7       2.969 -12.636  -1.205  1.00  0.72           C  
ATOM     86  O   GLN A   7       3.922 -12.454  -0.449  1.00  0.74           O  
ATOM     87  CB  GLN A   7       2.394 -15.044  -1.629  1.00  0.87           C  
ATOM     88  CG  GLN A   7       2.804 -15.301  -0.187  1.00  1.03           C  
ATOM     89  CD  GLN A   7       1.669 -15.070   0.791  1.00  1.04           C  
ATOM     90  OE1 GLN A   7       0.529 -15.462   0.541  1.00  1.80           O  
ATOM     91  NE2 GLN A   7       1.977 -14.431   1.914  1.00  1.20           N  
ATOM     92  H   GLN A   7       4.824 -14.825  -2.396  1.00  0.92           H  
ATOM     93  HA  GLN A   7       2.410 -13.476  -3.087  1.00  0.84           H  
ATOM     94  HB2 GLN A   7       1.317 -14.968  -1.662  1.00  1.12           H  
ATOM     95  HB3 GLN A   7       2.704 -15.889  -2.225  1.00  1.18           H  
ATOM     96  HG2 GLN A   7       3.135 -16.325  -0.097  1.00  1.67           H  
ATOM     97  HG3 GLN A   7       3.618 -14.637   0.065  1.00  1.73           H  
ATOM     98 HE21 GLN A   7       2.905 -14.149   2.047  1.00  1.56           H  
ATOM     99 HE22 GLN A   7       1.262 -14.268   2.564  1.00  1.49           H  
ATOM    100  N   PRO A   8       1.873 -11.856  -1.166  1.00  0.69           N  
ATOM    101  CA  PRO A   8       1.732 -10.741  -0.236  1.00  0.67           C  
ATOM    102  C   PRO A   8       1.194 -11.179   1.126  1.00  0.65           C  
ATOM    103  O   PRO A   8       0.478 -12.175   1.225  1.00  0.69           O  
ATOM    104  CB  PRO A   8       0.720  -9.847  -0.947  1.00  0.72           C  
ATOM    105  CG  PRO A   8      -0.167 -10.799  -1.677  1.00  0.87           C  
ATOM    106  CD  PRO A   8       0.683 -11.998  -2.029  1.00  0.76           C  
ATOM    107  HA  PRO A   8       2.662 -10.209  -0.108  1.00  0.68           H  
ATOM    108  HB2 PRO A   8       0.170  -9.270  -0.219  1.00  0.72           H  
ATOM    109  HB3 PRO A   8       1.234  -9.186  -1.628  1.00  0.77           H  
ATOM    110  HG2 PRO A   8      -0.986 -11.097  -1.040  1.00  1.03           H  
ATOM    111  HG3 PRO A   8      -0.543 -10.332  -2.576  1.00  1.07           H  
ATOM    112  HD2 PRO A   8       0.156 -12.914  -1.804  1.00  0.83           H  
ATOM    113  HD3 PRO A   8       0.960 -11.971  -3.072  1.00  0.80           H  
ATOM    114  N   PRO A   9       1.537 -10.438   2.198  1.00  0.61           N  
ATOM    115  CA  PRO A   9       1.076 -10.751   3.557  1.00  0.62           C  
ATOM    116  C   PRO A   9      -0.442 -10.886   3.632  1.00  0.64           C  
ATOM    117  O   PRO A   9      -1.169 -10.274   2.851  1.00  0.65           O  
ATOM    118  CB  PRO A   9       1.551  -9.546   4.376  1.00  0.58           C  
ATOM    119  CG  PRO A   9       2.726  -9.027   3.627  1.00  0.57           C  
ATOM    120  CD  PRO A   9       2.412  -9.251   2.175  1.00  0.58           C  
ATOM    121  HA  PRO A   9       1.537 -11.652   3.933  1.00  0.66           H  
ATOM    122  HB2 PRO A   9       0.762  -8.811   4.433  1.00  0.55           H  
ATOM    123  HB3 PRO A   9       1.826  -9.867   5.369  1.00  0.60           H  
ATOM    124  HG2 PRO A   9       2.854  -7.974   3.827  1.00  0.55           H  
ATOM    125  HG3 PRO A   9       3.613  -9.575   3.908  1.00  0.61           H  
ATOM    126  HD2 PRO A   9       1.894  -8.398   1.763  1.00  0.56           H  
ATOM    127  HD3 PRO A   9       3.316  -9.451   1.619  1.00  0.62           H  
ATOM    128  N   SER A  10      -0.913 -11.695   4.576  1.00  0.70           N  
ATOM    129  CA  SER A  10      -2.344 -11.922   4.746  1.00  0.75           C  
ATOM    130  C   SER A  10      -3.008 -10.771   5.498  1.00  0.68           C  
ATOM    131  O   SER A  10      -4.214 -10.799   5.747  1.00  0.84           O  
ATOM    132  CB  SER A  10      -2.586 -13.236   5.491  1.00  0.89           C  
ATOM    133  OG  SER A  10      -3.726 -13.908   4.982  1.00  1.54           O  
ATOM    134  H   SER A  10      -0.283 -12.149   5.174  1.00  0.75           H  
ATOM    135  HA  SER A  10      -2.785 -11.992   3.763  1.00  0.78           H  
ATOM    136  HB2 SER A  10      -1.725 -13.876   5.376  1.00  1.25           H  
ATOM    137  HB3 SER A  10      -2.743 -13.029   6.539  1.00  1.26           H  
ATOM    138  HG  SER A  10      -4.459 -13.802   5.591  1.00  2.02           H  
ATOM    139  N   ASN A  11      -2.221  -9.761   5.859  1.00  0.54           N  
ATOM    140  CA  ASN A  11      -2.750  -8.610   6.583  1.00  0.49           C  
ATOM    141  C   ASN A  11      -2.226  -7.299   5.997  1.00  0.41           C  
ATOM    142  O   ASN A  11      -1.016  -7.096   5.915  1.00  0.42           O  
ATOM    143  CB  ASN A  11      -2.386  -8.696   8.065  1.00  0.56           C  
ATOM    144  CG  ASN A  11      -1.533  -9.909   8.384  1.00  0.68           C  
ATOM    145  OD1 ASN A  11      -0.356  -9.965   8.032  1.00  1.24           O  
ATOM    146  ND2 ASN A  11      -2.128 -10.889   9.056  1.00  1.46           N  
ATOM    147  H   ASN A  11      -1.267  -9.791   5.634  1.00  0.57           H  
ATOM    148  HA  ASN A  11      -3.824  -8.633   6.489  1.00  0.50           H  
ATOM    149  HB2 ASN A  11      -1.836  -7.810   8.345  1.00  0.59           H  
ATOM    150  HB3 ASN A  11      -3.294  -8.750   8.646  1.00  0.63           H  
ATOM    151 HD21 ASN A  11      -3.068 -10.776   9.305  1.00  2.16           H  
ATOM    152 HD22 ASN A  11      -1.599 -11.685   9.276  1.00  1.56           H  
ATOM    153  N   PRO A  12      -3.135  -6.388   5.588  1.00  0.36           N  
ATOM    154  CA  PRO A  12      -2.758  -5.093   5.010  1.00  0.34           C  
ATOM    155  C   PRO A  12      -1.770  -4.326   5.887  1.00  0.39           C  
ATOM    156  O   PRO A  12      -1.672  -4.579   7.089  1.00  0.44           O  
ATOM    157  CB  PRO A  12      -4.083  -4.332   4.929  1.00  0.35           C  
ATOM    158  CG  PRO A  12      -5.137  -5.382   4.889  1.00  0.47           C  
ATOM    159  CD  PRO A  12      -4.596  -6.558   5.654  1.00  0.37           C  
ATOM    160  HA  PRO A  12      -2.345  -5.209   4.019  1.00  0.35           H  
ATOM    161  HB2 PRO A  12      -4.190  -3.700   5.798  1.00  0.55           H  
ATOM    162  HB3 PRO A  12      -4.097  -3.727   4.035  1.00  0.51           H  
ATOM    163  HG2 PRO A  12      -6.037  -5.013   5.359  1.00  0.78           H  
ATOM    164  HG3 PRO A  12      -5.335  -5.664   3.867  1.00  0.78           H  
ATOM    165  HD2 PRO A  12      -4.939  -6.532   6.677  1.00  0.44           H  
ATOM    166  HD3 PRO A  12      -4.893  -7.481   5.180  1.00  0.47           H  
ATOM    167  N   PRO A  13      -1.024  -3.373   5.295  1.00  0.43           N  
ATOM    168  CA  PRO A  13      -0.051  -2.568   6.033  1.00  0.52           C  
ATOM    169  C   PRO A  13      -0.720  -1.482   6.872  1.00  0.48           C  
ATOM    170  O   PRO A  13      -1.714  -0.890   6.447  1.00  0.52           O  
ATOM    171  CB  PRO A  13       0.794  -1.942   4.925  1.00  0.61           C  
ATOM    172  CG  PRO A  13      -0.132  -1.837   3.763  1.00  0.56           C  
ATOM    173  CD  PRO A  13      -1.066  -3.014   3.863  1.00  0.45           C  
ATOM    174  HA  PRO A  13       0.573  -3.182   6.664  1.00  0.60           H  
ATOM    175  HB2 PRO A  13       1.145  -0.969   5.241  1.00  0.68           H  
ATOM    176  HB3 PRO A  13       1.635  -2.583   4.702  1.00  0.68           H  
ATOM    177  HG2 PRO A  13      -0.688  -0.912   3.819  1.00  0.58           H  
ATOM    178  HG3 PRO A  13       0.429  -1.882   2.842  1.00  0.64           H  
ATOM    179  HD2 PRO A  13      -2.063  -2.729   3.567  1.00  0.47           H  
ATOM    180  HD3 PRO A  13      -0.709  -3.830   3.252  1.00  0.44           H  
ATOM    181  N   PRO A  14      -0.189  -1.204   8.077  1.00  0.47           N  
ATOM    182  CA  PRO A  14      -0.745  -0.178   8.965  1.00  0.46           C  
ATOM    183  C   PRO A  14      -0.846   1.181   8.279  1.00  0.43           C  
ATOM    184  O   PRO A  14      -0.019   1.521   7.432  1.00  0.46           O  
ATOM    185  CB  PRO A  14       0.249  -0.120  10.136  1.00  0.51           C  
ATOM    186  CG  PRO A  14       1.469  -0.833   9.657  1.00  0.61           C  
ATOM    187  CD  PRO A  14       0.989  -1.856   8.671  1.00  0.55           C  
ATOM    188  HA  PRO A  14      -1.720  -0.464   9.332  1.00  0.48           H  
ATOM    189  HB2 PRO A  14       0.465   0.911  10.375  1.00  0.55           H  
ATOM    190  HB3 PRO A  14      -0.180  -0.611  10.997  1.00  0.60           H  
ATOM    191  HG2 PRO A  14       2.137  -0.135   9.175  1.00  0.77           H  
ATOM    192  HG3 PRO A  14       1.964  -1.315  10.486  1.00  0.81           H  
ATOM    193  HD2 PRO A  14       1.745  -2.048   7.925  1.00  0.62           H  
ATOM    194  HD3 PRO A  14       0.710  -2.769   9.176  1.00  0.64           H  
ATOM    195  N   ARG A  15      -1.866   1.950   8.650  1.00  0.45           N  
ATOM    196  CA  ARG A  15      -2.082   3.271   8.069  1.00  0.47           C  
ATOM    197  C   ARG A  15      -0.835   4.145   8.205  1.00  0.42           C  
ATOM    198  O   ARG A  15      -0.021   3.937   9.105  1.00  0.39           O  
ATOM    199  CB  ARG A  15      -3.276   3.953   8.741  1.00  0.53           C  
ATOM    200  CG  ARG A  15      -4.562   3.145   8.662  1.00  0.84           C  
ATOM    201  CD  ARG A  15      -5.599   3.832   7.787  1.00  0.87           C  
ATOM    202  NE  ARG A  15      -5.778   5.235   8.153  1.00  0.89           N  
ATOM    203  CZ  ARG A  15      -6.520   5.642   9.179  1.00  1.15           C  
ATOM    204  NH1 ARG A  15      -7.153   4.756   9.937  1.00  2.05           N  
ATOM    205  NH2 ARG A  15      -6.630   6.934   9.449  1.00  1.32           N  
ATOM    206  H   ARG A  15      -2.489   1.620   9.331  1.00  0.50           H  
ATOM    207  HA  ARG A  15      -2.301   3.137   7.021  1.00  0.52           H  
ATOM    208  HB2 ARG A  15      -3.044   4.118   9.782  1.00  0.59           H  
ATOM    209  HB3 ARG A  15      -3.447   4.906   8.264  1.00  0.62           H  
ATOM    210  HG2 ARG A  15      -4.340   2.174   8.243  1.00  1.42           H  
ATOM    211  HG3 ARG A  15      -4.964   3.027   9.657  1.00  1.45           H  
ATOM    212  HD2 ARG A  15      -5.276   3.778   6.758  1.00  1.45           H  
ATOM    213  HD3 ARG A  15      -6.542   3.318   7.896  1.00  1.52           H  
ATOM    214  HE  ARG A  15      -5.321   5.909   7.607  1.00  1.47           H  
ATOM    215 HH11 ARG A  15      -7.074   3.779   9.738  1.00  2.36           H  
ATOM    216 HH12 ARG A  15      -7.711   5.065  10.707  1.00  2.62           H  
ATOM    217 HH21 ARG A  15      -6.154   7.605   8.881  1.00  1.69           H  
ATOM    218 HH22 ARG A  15      -7.188   7.239  10.221  1.00  1.63           H  
ATOM    219  N   PRO A  16      -0.668   5.136   7.306  1.00  0.48           N  
ATOM    220  CA  PRO A  16       0.489   6.041   7.331  1.00  0.51           C  
ATOM    221  C   PRO A  16       0.666   6.720   8.689  1.00  0.47           C  
ATOM    222  O   PRO A  16      -0.249   6.718   9.512  1.00  0.49           O  
ATOM    223  CB  PRO A  16       0.154   7.080   6.254  1.00  0.61           C  
ATOM    224  CG  PRO A  16      -0.788   6.384   5.335  1.00  0.82           C  
ATOM    225  CD  PRO A  16      -1.590   5.453   6.197  1.00  0.57           C  
ATOM    226  HA  PRO A  16       1.400   5.525   7.066  1.00  0.53           H  
ATOM    227  HB2 PRO A  16      -0.307   7.942   6.715  1.00  0.62           H  
ATOM    228  HB3 PRO A  16       1.057   7.376   5.743  1.00  0.82           H  
ATOM    229  HG2 PRO A  16      -1.434   7.105   4.857  1.00  1.17           H  
ATOM    230  HG3 PRO A  16      -0.233   5.825   4.596  1.00  1.17           H  
ATOM    231  HD2 PRO A  16      -2.478   5.949   6.564  1.00  0.73           H  
ATOM    232  HD3 PRO A  16      -1.853   4.560   5.648  1.00  0.56           H  
ATOM    233  N   PRO A  17       1.849   7.314   8.942  1.00  0.48           N  
ATOM    234  CA  PRO A  17       2.131   7.991  10.201  1.00  0.50           C  
ATOM    235  C   PRO A  17       1.640   9.433  10.198  1.00  0.54           C  
ATOM    236  O   PRO A  17       1.694  10.112   9.172  1.00  0.60           O  
ATOM    237  CB  PRO A  17       3.654   7.937  10.288  1.00  0.60           C  
ATOM    238  CG  PRO A  17       4.126   7.926   8.870  1.00  0.64           C  
ATOM    239  CD  PRO A  17       3.000   7.379   8.022  1.00  0.54           C  
ATOM    240  HA  PRO A  17       1.700   7.466  11.041  1.00  0.50           H  
ATOM    241  HB2 PRO A  17       4.017   8.805  10.817  1.00  0.75           H  
ATOM    242  HB3 PRO A  17       3.955   7.041  10.808  1.00  0.74           H  
ATOM    243  HG2 PRO A  17       4.367   8.930   8.562  1.00  0.88           H  
ATOM    244  HG3 PRO A  17       4.997   7.293   8.784  1.00  0.76           H  
ATOM    245  HD2 PRO A  17       2.793   8.046   7.199  1.00  0.66           H  
ATOM    246  HD3 PRO A  17       3.252   6.396   7.653  1.00  0.49           H  
ATOM    247  N   ALA A  18       1.160   9.890  11.348  1.00  0.59           N  
ATOM    248  CA  ALA A  18       0.650  11.248  11.483  1.00  0.70           C  
ATOM    249  C   ALA A  18       1.667  12.279  11.002  1.00  0.84           C  
ATOM    250  O   ALA A  18       1.313  13.244  10.329  1.00  0.91           O  
ATOM    251  CB  ALA A  18       0.267  11.517  12.929  1.00  0.79           C  
ATOM    252  H   ALA A  18       1.149   9.298  12.129  1.00  0.59           H  
ATOM    253  HA  ALA A  18      -0.243  11.330  10.879  1.00  0.70           H  
ATOM    254  HB1 ALA A  18      -0.717  11.959  12.967  1.00  1.35           H  
ATOM    255  HB2 ALA A  18       0.268  10.587  13.479  1.00  1.31           H  
ATOM    256  HB3 ALA A  18       0.983  12.195  13.370  1.00  1.25           H  
ATOM    257  N   GLU A  19       2.932  12.065  11.343  1.00  0.92           N  
ATOM    258  CA  GLU A  19       3.998  12.984  10.949  1.00  1.09           C  
ATOM    259  C   GLU A  19       4.091  13.113   9.430  1.00  1.07           C  
ATOM    260  O   GLU A  19       4.468  14.162   8.909  1.00  1.20           O  
ATOM    261  CB  GLU A  19       5.342  12.519  11.509  1.00  1.20           C  
ATOM    262  CG  GLU A  19       5.412  11.025  11.744  1.00  1.70           C  
ATOM    263  CD  GLU A  19       6.812  10.469  11.571  1.00  1.78           C  
ATOM    264  OE1 GLU A  19       7.574  10.460  12.561  1.00  2.26           O  
ATOM    265  OE2 GLU A  19       7.147  10.042  10.446  1.00  1.85           O  
ATOM    266  H   GLU A  19       3.155  11.273  11.875  1.00  0.88           H  
ATOM    267  HA  GLU A  19       3.766  13.947  11.365  1.00  1.20           H  
ATOM    268  HB2 GLU A  19       6.122  12.790  10.812  1.00  1.40           H  
ATOM    269  HB3 GLU A  19       5.520  13.020  12.449  1.00  1.72           H  
ATOM    270  HG2 GLU A  19       5.078  10.820  12.748  1.00  2.27           H  
ATOM    271  HG3 GLU A  19       4.754  10.537  11.041  1.00  2.14           H  
ATOM    272  N   ALA A  20       3.746  12.039   8.727  1.00  0.95           N  
ATOM    273  CA  ALA A  20       3.805  12.025   7.268  1.00  0.98           C  
ATOM    274  C   ALA A  20       2.658  12.816   6.643  1.00  1.00           C  
ATOM    275  O   ALA A  20       2.842  13.491   5.631  1.00  1.12           O  
ATOM    276  CB  ALA A  20       3.802  10.593   6.753  1.00  0.93           C  
ATOM    277  H   ALA A  20       3.437  11.239   9.201  1.00  0.88           H  
ATOM    278  HA  ALA A  20       4.739  12.480   6.974  1.00  1.09           H  
ATOM    279  HB1 ALA A  20       4.619  10.047   7.203  1.00  1.44           H  
ATOM    280  HB2 ALA A  20       2.868  10.118   7.011  1.00  1.33           H  
ATOM    281  HB3 ALA A  20       3.920  10.596   5.680  1.00  1.36           H  
ATOM    282  N   ARG A  21       1.478  12.732   7.248  1.00  0.94           N  
ATOM    283  CA  ARG A  21       0.303  13.434   6.732  1.00  1.01           C  
ATOM    284  C   ARG A  21       0.311  14.903   7.145  1.00  1.09           C  
ATOM    285  O   ARG A  21       0.229  15.795   6.300  1.00  1.33           O  
ATOM    286  CB  ARG A  21      -0.991  12.767   7.216  1.00  1.30           C  
ATOM    287  CG  ARG A  21      -0.780  11.679   8.258  1.00  1.85           C  
ATOM    288  CD  ARG A  21      -2.064  11.364   9.010  1.00  2.17           C  
ATOM    289  NE  ARG A  21      -2.653  12.558   9.613  1.00  2.92           N  
ATOM    290  CZ  ARG A  21      -3.840  12.572  10.212  1.00  3.47           C  
ATOM    291  NH1 ARG A  21      -4.564  11.462  10.283  1.00  3.62           N  
ATOM    292  NH2 ARG A  21      -4.304  13.695  10.741  1.00  4.28           N  
ATOM    293  H   ARG A  21       1.396  12.191   8.061  1.00  0.90           H  
ATOM    294  HA  ARG A  21       0.339  13.380   5.655  1.00  1.37           H  
ATOM    295  HB2 ARG A  21      -1.632  13.523   7.645  1.00  1.55           H  
ATOM    296  HB3 ARG A  21      -1.492  12.326   6.366  1.00  1.63           H  
ATOM    297  HG2 ARG A  21      -0.436  10.783   7.764  1.00  2.18           H  
ATOM    298  HG3 ARG A  21      -0.033  12.012   8.964  1.00  2.12           H  
ATOM    299  HD2 ARG A  21      -2.773  10.934   8.321  1.00  2.30           H  
ATOM    300  HD3 ARG A  21      -1.842  10.651   9.790  1.00  2.22           H  
ATOM    301  HE  ARG A  21      -2.137  13.389   9.570  1.00  3.33           H  
ATOM    302 HH11 ARG A  21      -4.219  10.612   9.886  1.00  3.34           H  
ATOM    303 HH12 ARG A  21      -5.457  11.476  10.735  1.00  4.27           H  
ATOM    304 HH21 ARG A  21      -3.763  14.534  10.691  1.00  4.59           H  
ATOM    305 HH22 ARG A  21      -5.197  13.703  11.192  1.00  4.77           H  
ATOM    306  N   LYS A  22       0.407  15.146   8.448  1.00  1.46           N  
ATOM    307  CA  LYS A  22       0.422  16.505   8.981  1.00  2.16           C  
ATOM    308  C   LYS A  22       1.521  17.344   8.335  1.00  2.40           C  
ATOM    309  O   LYS A  22       1.421  18.570   8.276  1.00  2.67           O  
ATOM    310  CB  LYS A  22       0.613  16.477  10.498  1.00  2.99           C  
ATOM    311  CG  LYS A  22      -0.334  15.526  11.214  1.00  3.38           C  
ATOM    312  CD  LYS A  22      -1.517  16.269  11.815  1.00  4.39           C  
ATOM    313  CE  LYS A  22      -1.915  15.691  13.164  1.00  5.19           C  
ATOM    314  NZ  LYS A  22      -0.774  15.675  14.122  1.00  5.71           N  
ATOM    315  H   LYS A  22       0.467  14.392   9.069  1.00  1.46           H  
ATOM    316  HA  LYS A  22      -0.534  16.956   8.758  1.00  2.53           H  
ATOM    317  HB2 LYS A  22       1.626  16.172  10.716  1.00  3.38           H  
ATOM    318  HB3 LYS A  22       0.454  17.470  10.889  1.00  3.53           H  
ATOM    319  HG2 LYS A  22      -0.699  14.797  10.506  1.00  3.50           H  
ATOM    320  HG3 LYS A  22       0.205  15.025  12.004  1.00  3.36           H  
ATOM    321  HD2 LYS A  22      -1.250  17.307  11.944  1.00  4.60           H  
ATOM    322  HD3 LYS A  22      -2.357  16.193  11.139  1.00  4.74           H  
ATOM    323  HE2 LYS A  22      -2.711  16.292  13.578  1.00  5.60           H  
ATOM    324  HE3 LYS A  22      -2.267  14.680  13.019  1.00  5.37           H  
ATOM    325  HZ1 LYS A  22       0.033  15.168  13.706  1.00  5.89           H  
ATOM    326  HZ2 LYS A  22      -1.054  15.198  15.002  1.00  6.01           H  
ATOM    327  HZ3 LYS A  22      -0.482  16.648  14.345  1.00  5.97           H  
ATOM    328  N   LYS A  23       2.568  16.682   7.852  1.00  2.95           N  
ATOM    329  CA  LYS A  23       3.680  17.374   7.213  1.00  3.89           C  
ATOM    330  C   LYS A  23       4.112  16.656   5.936  1.00  4.62           C  
ATOM    331  O   LYS A  23       5.050  15.857   5.954  1.00  5.11           O  
ATOM    332  CB  LYS A  23       4.861  17.481   8.179  1.00  4.55           C  
ATOM    333  CG  LYS A  23       5.216  18.912   8.549  1.00  5.33           C  
ATOM    334  CD  LYS A  23       6.032  18.968   9.831  1.00  6.07           C  
ATOM    335  CE  LYS A  23       5.269  19.664  10.946  1.00  6.92           C  
ATOM    336  NZ  LYS A  23       5.677  21.089  11.092  1.00  7.36           N  
ATOM    337  H   LYS A  23       2.593  15.705   7.927  1.00  3.01           H  
ATOM    338  HA  LYS A  23       3.346  18.369   6.958  1.00  4.10           H  
ATOM    339  HB2 LYS A  23       4.618  16.949   9.088  1.00  4.42           H  
ATOM    340  HB3 LYS A  23       5.726  17.024   7.726  1.00  5.11           H  
ATOM    341  HG2 LYS A  23       5.795  19.348   7.748  1.00  5.79           H  
ATOM    342  HG3 LYS A  23       4.306  19.476   8.686  1.00  5.32           H  
ATOM    343  HD2 LYS A  23       6.264  17.960  10.142  1.00  6.07           H  
ATOM    344  HD3 LYS A  23       6.947  19.508   9.640  1.00  6.37           H  
ATOM    345  HE2 LYS A  23       4.213  19.623  10.724  1.00  7.21           H  
ATOM    346  HE3 LYS A  23       5.462  19.146  11.874  1.00  7.27           H  
ATOM    347  HZ1 LYS A  23       6.709  21.155  11.202  1.00  7.58           H  
ATOM    348  HZ2 LYS A  23       5.223  21.508  11.927  1.00  7.67           H  
ATOM    349  HZ3 LYS A  23       5.394  21.629  10.249  1.00  7.45           H  
ATOM    350  N   PRO A  24       3.432  16.929   4.806  1.00  5.18           N  
ATOM    351  CA  PRO A  24       3.762  16.304   3.522  1.00  6.24           C  
ATOM    352  C   PRO A  24       5.112  16.772   2.990  1.00  6.80           C  
ATOM    353  O   PRO A  24       5.923  15.966   2.534  1.00  7.37           O  
ATOM    354  CB  PRO A  24       2.632  16.762   2.595  1.00  6.91           C  
ATOM    355  CG  PRO A  24       2.126  18.022   3.205  1.00  6.46           C  
ATOM    356  CD  PRO A  24       2.293  17.861   4.691  1.00  5.29           C  
ATOM    357  HA  PRO A  24       3.759  15.226   3.594  1.00  6.51           H  
ATOM    358  HB2 PRO A  24       3.024  16.931   1.603  1.00  7.48           H  
ATOM    359  HB3 PRO A  24       1.863  16.004   2.561  1.00  7.41           H  
ATOM    360  HG2 PRO A  24       2.708  18.861   2.851  1.00  6.97           H  
ATOM    361  HG3 PRO A  24       1.083  18.157   2.958  1.00  6.73           H  
ATOM    362  HD2 PRO A  24       2.524  18.811   5.149  1.00  5.27           H  
ATOM    363  HD3 PRO A  24       1.402  17.435   5.127  1.00  5.00           H  
ATOM    364  N   SER A  25       5.343  18.081   3.056  1.00  6.99           N  
ATOM    365  CA  SER A  25       6.593  18.668   2.587  1.00  7.86           C  
ATOM    366  C   SER A  25       6.898  18.241   1.153  1.00  8.69           C  
ATOM    367  O   SER A  25       8.090  18.051   0.831  1.00  9.07           O  
ATOM    368  CB  SER A  25       7.744  18.266   3.512  1.00  7.86           C  
ATOM    369  OG  SER A  25       8.683  19.319   3.647  1.00  8.55           O  
ATOM    370  OXT SER A  25       5.940  18.100   0.364  1.00  9.16           O  
ATOM    371  H   SER A  25       4.652  18.668   3.430  1.00  6.76           H  
ATOM    372  HA  SER A  25       6.484  19.742   2.612  1.00  8.19           H  
ATOM    373  HB2 SER A  25       7.351  18.025   4.489  1.00  7.46           H  
ATOM    374  HB3 SER A  25       8.247  17.402   3.104  1.00  8.01           H  
ATOM    375  HG  SER A  25       8.240  20.102   3.983  1.00  8.63           H  
TER     376      SER A  25                                                      
ATOM    377  N   GLY B 149      31.840   2.188  -1.723  1.00 16.17           N  
ATOM    378  CA  GLY B 149      30.618   2.622  -0.992  1.00 15.78           C  
ATOM    379  C   GLY B 149      29.616   3.314  -1.896  1.00 14.95           C  
ATOM    380  O   GLY B 149      28.409   3.246  -1.661  1.00 14.76           O  
ATOM    381  H1  GLY B 149      32.081   2.881  -2.460  1.00 16.23           H  
ATOM    382  H2  GLY B 149      31.679   1.264  -2.172  1.00 16.38           H  
ATOM    383  H3  GLY B 149      32.640   2.105  -1.064  1.00 16.32           H  
ATOM    384  HA2 GLY B 149      30.149   1.755  -0.551  1.00 15.99           H  
ATOM    385  HA3 GLY B 149      30.906   3.303  -0.205  1.00 16.03           H  
ATOM    386  N   SER B 150      30.117   3.979  -2.934  1.00 14.60           N  
ATOM    387  CA  SER B 150      29.259   4.686  -3.877  1.00 13.96           C  
ATOM    388  C   SER B 150      29.972   4.895  -5.209  1.00 13.31           C  
ATOM    389  O   SER B 150      30.756   5.830  -5.366  1.00 13.41           O  
ATOM    390  CB  SER B 150      28.833   6.038  -3.298  1.00 14.49           C  
ATOM    391  OG  SER B 150      27.679   6.532  -3.955  1.00 14.76           O  
ATOM    392  H   SER B 150      31.087   3.993  -3.067  1.00 14.89           H  
ATOM    393  HA  SER B 150      28.380   4.083  -4.044  1.00 13.74           H  
ATOM    394  HB2 SER B 150      28.612   5.923  -2.248  1.00 14.71           H  
ATOM    395  HB3 SER B 150      29.636   6.749  -3.422  1.00 14.60           H  
ATOM    396  HG  SER B 150      27.602   7.477  -3.800  1.00 15.02           H  
ATOM    397  N   ASP B 151      29.694   4.015  -6.167  1.00 12.81           N  
ATOM    398  CA  ASP B 151      30.308   4.102  -7.486  1.00 12.35           C  
ATOM    399  C   ASP B 151      29.525   5.048  -8.390  1.00 11.54           C  
ATOM    400  O   ASP B 151      28.490   5.586  -7.993  1.00 11.44           O  
ATOM    401  CB  ASP B 151      30.389   2.715  -8.125  1.00 12.70           C  
ATOM    402  CG  ASP B 151      31.144   1.724  -7.259  1.00 13.39           C  
ATOM    403  OD1 ASP B 151      32.386   1.829  -7.183  1.00 13.75           O  
ATOM    404  OD2 ASP B 151      30.492   0.845  -6.657  1.00 13.70           O  
ATOM    405  H   ASP B 151      29.061   3.291  -5.981  1.00 12.89           H  
ATOM    406  HA  ASP B 151      31.309   4.490  -7.362  1.00 12.55           H  
ATOM    407  HB2 ASP B 151      29.390   2.339  -8.282  1.00 12.83           H  
ATOM    408  HB3 ASP B 151      30.894   2.792  -9.077  1.00 12.53           H  
ATOM    409  N   ILE B 152      30.023   5.248  -9.606  1.00 11.16           N  
ATOM    410  CA  ILE B 152      29.368   6.130 -10.565  1.00 10.57           C  
ATOM    411  C   ILE B 152      28.049   5.534 -11.048  1.00  9.53           C  
ATOM    412  O   ILE B 152      27.868   4.315 -11.041  1.00  9.21           O  
ATOM    413  CB  ILE B 152      30.278   6.414 -11.780  1.00 11.12           C  
ATOM    414  CG1 ILE B 152      29.819   7.681 -12.504  1.00 11.61           C  
ATOM    415  CG2 ILE B 152      30.292   5.227 -12.734  1.00 11.50           C  
ATOM    416  CD1 ILE B 152      30.954   8.484 -13.099  1.00 12.16           C  
ATOM    417  H   ILE B 152      30.851   4.791  -9.864  1.00 11.42           H  
ATOM    418  HA  ILE B 152      29.165   7.067 -10.068  1.00 10.71           H  
ATOM    419  HB  ILE B 152      31.284   6.563 -11.419  1.00 11.12           H  
ATOM    420 HG12 ILE B 152      29.151   7.407 -13.307  1.00 11.93           H  
ATOM    421 HG13 ILE B 152      29.292   8.316 -11.807  1.00 11.47           H  
ATOM    422 HG21 ILE B 152      30.063   4.324 -12.188  1.00 11.75           H  
ATOM    423 HG22 ILE B 152      29.552   5.379 -13.506  1.00 11.71           H  
ATOM    424 HG23 ILE B 152      31.269   5.139 -13.185  1.00 11.51           H  
ATOM    425 HD11 ILE B 152      30.613   8.979 -13.996  1.00 12.20           H  
ATOM    426 HD12 ILE B 152      31.287   9.222 -12.384  1.00 12.56           H  
ATOM    427 HD13 ILE B 152      31.773   7.823 -13.341  1.00 12.29           H  
ATOM    428  N   THR B 153      27.130   6.399 -11.464  1.00  9.20           N  
ATOM    429  CA  THR B 153      25.827   5.958 -11.952  1.00  8.41           C  
ATOM    430  C   THR B 153      25.971   5.117 -13.215  1.00  8.02           C  
ATOM    431  O   THR B 153      26.769   5.435 -14.097  1.00  8.57           O  
ATOM    432  CB  THR B 153      24.903   7.154 -12.248  1.00  8.70           C  
ATOM    433  OG1 THR B 153      24.875   8.043 -11.124  1.00  9.23           O  
ATOM    434  CG2 THR B 153      23.491   6.682 -12.561  1.00  8.81           C  
ATOM    435  H   THR B 153      27.332   7.358 -11.442  1.00  9.64           H  
ATOM    436  HA  THR B 153      25.369   5.356 -11.179  1.00  8.13           H  
ATOM    437  HB  THR B 153      25.289   7.684 -13.106  1.00  8.72           H  
ATOM    438  HG1 THR B 153      24.996   7.540 -10.315  1.00  9.57           H  
ATOM    439 HG21 THR B 153      22.930   7.495 -12.999  1.00  9.09           H  
ATOM    440 HG22 THR B 153      23.009   6.360 -11.651  1.00  8.82           H  
ATOM    441 HG23 THR B 153      23.534   5.858 -13.258  1.00  8.85           H  
ATOM    442  N   GLY B 154      25.192   4.041 -13.297  1.00  7.24           N  
ATOM    443  CA  GLY B 154      25.246   3.171 -14.456  1.00  7.11           C  
ATOM    444  C   GLY B 154      24.572   1.832 -14.211  1.00  6.34           C  
ATOM    445  O   GLY B 154      23.379   1.683 -14.477  1.00  5.97           O  
ATOM    446  H   GLY B 154      24.576   3.838 -12.562  1.00  6.89           H  
ATOM    447  HA2 GLY B 154      24.753   3.663 -15.283  1.00  7.50           H  
ATOM    448  HA3 GLY B 154      26.279   3.001 -14.718  1.00  7.44           H  
ATOM    449  N   PRO B 155      25.315   0.830 -13.703  1.00  6.36           N  
ATOM    450  CA  PRO B 155      24.768  -0.502 -13.427  1.00  5.97           C  
ATOM    451  C   PRO B 155      23.880  -0.521 -12.187  1.00  5.04           C  
ATOM    452  O   PRO B 155      23.423  -1.581 -11.757  1.00  4.84           O  
ATOM    453  CB  PRO B 155      26.015  -1.374 -13.198  1.00  6.69           C  
ATOM    454  CG  PRO B 155      27.187  -0.517 -13.555  1.00  7.28           C  
ATOM    455  CD  PRO B 155      26.741   0.901 -13.364  1.00  7.12           C  
ATOM    456  HA  PRO B 155      24.212  -0.882 -14.271  1.00  6.17           H  
ATOM    457  HB2 PRO B 155      26.055  -1.679 -12.163  1.00  6.46           H  
ATOM    458  HB3 PRO B 155      25.963  -2.249 -13.830  1.00  7.23           H  
ATOM    459  HG2 PRO B 155      28.018  -0.739 -12.900  1.00  7.37           H  
ATOM    460  HG3 PRO B 155      27.466  -0.688 -14.585  1.00  7.94           H  
ATOM    461  HD2 PRO B 155      26.883   1.210 -12.339  1.00  7.17           H  
ATOM    462  HD3 PRO B 155      27.267   1.560 -14.039  1.00  7.72           H  
ATOM    463  N   ILE B 156      23.640   0.655 -11.614  1.00  4.74           N  
ATOM    464  CA  ILE B 156      22.809   0.768 -10.421  1.00  3.95           C  
ATOM    465  C   ILE B 156      21.405   1.256 -10.766  1.00  3.01           C  
ATOM    466  O   ILE B 156      21.160   2.460 -10.855  1.00  3.32           O  
ATOM    467  CB  ILE B 156      23.433   1.728  -9.388  1.00  4.49           C  
ATOM    468  CG1 ILE B 156      24.892   1.352  -9.124  1.00  5.76           C  
ATOM    469  CG2 ILE B 156      22.633   1.710  -8.094  1.00  4.02           C  
ATOM    470  CD1 ILE B 156      25.828   2.541  -9.111  1.00  6.39           C  
ATOM    471  H   ILE B 156      24.030   1.466 -12.002  1.00  5.23           H  
ATOM    472  HA  ILE B 156      22.736  -0.212  -9.971  1.00  4.00           H  
ATOM    473  HB  ILE B 156      23.394   2.728  -9.791  1.00  4.61           H  
ATOM    474 HG12 ILE B 156      24.963   0.866  -8.163  1.00  6.13           H  
ATOM    475 HG13 ILE B 156      25.227   0.672  -9.892  1.00  6.16           H  
ATOM    476 HG21 ILE B 156      22.161   2.671  -7.948  1.00  3.93           H  
ATOM    477 HG22 ILE B 156      21.876   0.943  -8.149  1.00  4.18           H  
ATOM    478 HG23 ILE B 156      23.294   1.505  -7.265  1.00  4.12           H  
ATOM    479 HD11 ILE B 156      26.821   2.219  -9.392  1.00  6.67           H  
ATOM    480 HD12 ILE B 156      25.478   3.283  -9.814  1.00  6.78           H  
ATOM    481 HD13 ILE B 156      25.855   2.968  -8.120  1.00  6.50           H  
ATOM    482  N   ILE B 157      20.485   0.314 -10.961  1.00  2.48           N  
ATOM    483  CA  ILE B 157      19.104   0.650 -11.291  1.00  2.21           C  
ATOM    484  C   ILE B 157      18.137  -0.006 -10.312  1.00  1.66           C  
ATOM    485  O   ILE B 157      17.302  -0.825 -10.698  1.00  2.24           O  
ATOM    486  CB  ILE B 157      18.736   0.217 -12.726  1.00  3.14           C  
ATOM    487  CG1 ILE B 157      19.915   0.427 -13.677  1.00  3.67           C  
ATOM    488  CG2 ILE B 157      17.516   0.985 -13.213  1.00  3.89           C  
ATOM    489  CD1 ILE B 157      20.313  -0.824 -14.429  1.00  4.65           C  
ATOM    490  H   ILE B 157      20.743  -0.628 -10.881  1.00  2.84           H  
ATOM    491  HA  ILE B 157      18.997   1.722 -11.221  1.00  2.52           H  
ATOM    492  HB  ILE B 157      18.482  -0.833 -12.706  1.00  3.57           H  
ATOM    493 HG12 ILE B 157      19.653   1.181 -14.404  1.00  4.04           H  
ATOM    494 HG13 ILE B 157      20.772   0.762 -13.112  1.00  3.55           H  
ATOM    495 HG21 ILE B 157      17.468   0.940 -14.291  1.00  4.35           H  
ATOM    496 HG22 ILE B 157      16.623   0.544 -12.795  1.00  4.20           H  
ATOM    497 HG23 ILE B 157      17.590   2.015 -12.899  1.00  4.19           H  
ATOM    498 HD11 ILE B 157      19.429  -1.306 -14.819  1.00  5.02           H  
ATOM    499 HD12 ILE B 157      20.969  -0.561 -15.245  1.00  5.07           H  
ATOM    500 HD13 ILE B 157      20.825  -1.499 -13.759  1.00  4.95           H  
ATOM    501  N   LEU B 158      18.256   0.362  -9.042  1.00  1.23           N  
ATOM    502  CA  LEU B 158      17.400  -0.186  -8.002  1.00  1.01           C  
ATOM    503  C   LEU B 158      16.433   0.874  -7.483  1.00  1.03           C  
ATOM    504  O   LEU B 158      16.572   2.057  -7.792  1.00  1.92           O  
ATOM    505  CB  LEU B 158      18.259  -0.716  -6.853  1.00  1.23           C  
ATOM    506  CG  LEU B 158      18.175  -2.226  -6.608  1.00  1.75           C  
ATOM    507  CD1 LEU B 158      16.734  -2.662  -6.391  1.00  2.38           C  
ATOM    508  CD2 LEU B 158      18.795  -2.988  -7.771  1.00  2.43           C  
ATOM    509  H   LEU B 158      18.941   1.017  -8.796  1.00  1.71           H  
ATOM    510  HA  LEU B 158      16.835  -1.001  -8.428  1.00  1.35           H  
ATOM    511  HB2 LEU B 158      19.288  -0.464  -7.059  1.00  1.41           H  
ATOM    512  HB3 LEU B 158      17.960  -0.209  -5.950  1.00  1.66           H  
ATOM    513  HG  LEU B 158      18.733  -2.468  -5.715  1.00  2.22           H  
ATOM    514 HD11 LEU B 158      16.267  -2.014  -5.663  1.00  2.74           H  
ATOM    515 HD12 LEU B 158      16.195  -2.602  -7.325  1.00  2.81           H  
ATOM    516 HD13 LEU B 158      16.716  -3.680  -6.030  1.00  2.87           H  
ATOM    517 HD21 LEU B 158      18.832  -4.041  -7.533  1.00  2.85           H  
ATOM    518 HD22 LEU B 158      18.195  -2.841  -8.658  1.00  2.88           H  
ATOM    519 HD23 LEU B 158      19.795  -2.623  -7.948  1.00  2.80           H  
ATOM    520  N   GLN B 159      15.453   0.444  -6.694  1.00  0.59           N  
ATOM    521  CA  GLN B 159      14.469   1.359  -6.132  1.00  0.47           C  
ATOM    522  C   GLN B 159      14.770   1.632  -4.665  1.00  0.41           C  
ATOM    523  O   GLN B 159      14.325   0.901  -3.781  1.00  0.50           O  
ATOM    524  CB  GLN B 159      13.060   0.781  -6.283  1.00  0.48           C  
ATOM    525  CG  GLN B 159      12.541   0.812  -7.711  1.00  0.68           C  
ATOM    526  CD  GLN B 159      11.575   1.955  -7.956  1.00  1.22           C  
ATOM    527  OE1 GLN B 159      11.962   3.018  -8.439  1.00  2.01           O  
ATOM    528  NE2 GLN B 159      10.308   1.739  -7.623  1.00  1.87           N  
ATOM    529  H   GLN B 159      15.390  -0.511  -6.482  1.00  1.11           H  
ATOM    530  HA  GLN B 159      14.528   2.286  -6.679  1.00  0.55           H  
ATOM    531  HB2 GLN B 159      13.066  -0.245  -5.946  1.00  0.78           H  
ATOM    532  HB3 GLN B 159      12.382   1.350  -5.664  1.00  0.73           H  
ATOM    533  HG2 GLN B 159      13.379   0.921  -8.383  1.00  1.04           H  
ATOM    534  HG3 GLN B 159      12.035  -0.119  -7.918  1.00  1.26           H  
ATOM    535 HE21 GLN B 159      10.071   0.867  -7.243  1.00  2.21           H  
ATOM    536 HE22 GLN B 159       9.662   2.460  -7.769  1.00  2.41           H  
ATOM    537  N   THR B 160      15.537   2.686  -4.411  1.00  0.39           N  
ATOM    538  CA  THR B 160      15.900   3.052  -3.049  1.00  0.36           C  
ATOM    539  C   THR B 160      14.799   3.861  -2.378  1.00  0.33           C  
ATOM    540  O   THR B 160      14.256   4.800  -2.962  1.00  0.36           O  
ATOM    541  CB  THR B 160      17.207   3.860  -3.014  1.00  0.43           C  
ATOM    542  OG1 THR B 160      17.149   4.931  -3.964  1.00  0.67           O  
ATOM    543  CG2 THR B 160      18.395   2.966  -3.321  1.00  0.48           C  
ATOM    544  H   THR B 160      15.879   3.221  -5.157  1.00  0.48           H  
ATOM    545  HA  THR B 160      16.052   2.140  -2.490  1.00  0.35           H  
ATOM    546  HB  THR B 160      17.333   4.271  -2.023  1.00  0.60           H  
ATOM    547  HG1 THR B 160      17.882   4.854  -4.579  1.00  1.01           H  
ATOM    548 HG21 THR B 160      18.972   3.399  -4.124  1.00  1.26           H  
ATOM    549 HG22 THR B 160      18.041   1.989  -3.616  1.00  1.09           H  
ATOM    550 HG23 THR B 160      19.013   2.876  -2.441  1.00  0.94           H  
ATOM    551  N   TYR B 161      14.482   3.489  -1.143  1.00  0.30           N  
ATOM    552  CA  TYR B 161      13.445   4.170  -0.378  1.00  0.29           C  
ATOM    553  C   TYR B 161      13.886   4.352   1.069  1.00  0.29           C  
ATOM    554  O   TYR B 161      14.675   3.564   1.590  1.00  0.30           O  
ATOM    555  CB  TYR B 161      12.132   3.385  -0.439  1.00  0.28           C  
ATOM    556  CG  TYR B 161      11.346   3.624  -1.710  1.00  0.29           C  
ATOM    557  CD1 TYR B 161      11.762   3.078  -2.918  1.00  0.34           C  
ATOM    558  CD2 TYR B 161      10.195   4.402  -1.704  1.00  0.31           C  
ATOM    559  CE1 TYR B 161      11.056   3.301  -4.083  1.00  0.38           C  
ATOM    560  CE2 TYR B 161       9.481   4.628  -2.867  1.00  0.34           C  
ATOM    561  CZ  TYR B 161       9.916   4.076  -4.053  1.00  0.37           C  
ATOM    562  OH  TYR B 161       9.209   4.300  -5.212  1.00  0.42           O  
ATOM    563  H   TYR B 161      14.972   2.749  -0.730  1.00  0.30           H  
ATOM    564  HA  TYR B 161      13.294   5.144  -0.821  1.00  0.30           H  
ATOM    565  HB2 TYR B 161      12.347   2.328  -0.376  1.00  0.28           H  
ATOM    566  HB3 TYR B 161      11.510   3.671   0.397  1.00  0.29           H  
ATOM    567  HD1 TYR B 161      12.655   2.471  -2.938  1.00  0.38           H  
ATOM    568  HD2 TYR B 161       9.855   4.833  -0.773  1.00  0.34           H  
ATOM    569  HE1 TYR B 161      11.396   2.867  -5.012  1.00  0.45           H  
ATOM    570  HE2 TYR B 161       8.587   5.235  -2.843  1.00  0.38           H  
ATOM    571  HH  TYR B 161       9.778   4.727  -5.858  1.00  0.96           H  
ATOM    572  N   ARG B 162      13.377   5.395   1.711  1.00  0.30           N  
ATOM    573  CA  ARG B 162      13.724   5.684   3.099  1.00  0.32           C  
ATOM    574  C   ARG B 162      12.486   5.637   3.985  1.00  0.32           C  
ATOM    575  O   ARG B 162      11.432   6.144   3.618  1.00  0.41           O  
ATOM    576  CB  ARG B 162      14.394   7.058   3.204  1.00  0.36           C  
ATOM    577  CG  ARG B 162      14.331   7.666   4.598  1.00  0.89           C  
ATOM    578  CD  ARG B 162      15.089   8.980   4.669  1.00  1.01           C  
ATOM    579  NE  ARG B 162      15.950   9.051   5.847  1.00  1.47           N  
ATOM    580  CZ  ARG B 162      16.870   9.991   6.037  1.00  1.74           C  
ATOM    581  NH1 ARG B 162      17.049  10.944   5.131  1.00  1.86           N  
ATOM    582  NH2 ARG B 162      17.612   9.983   7.136  1.00  2.55           N  
ATOM    583  H   ARG B 162      12.743   5.978   1.246  1.00  0.32           H  
ATOM    584  HA  ARG B 162      14.419   4.927   3.431  1.00  0.33           H  
ATOM    585  HB2 ARG B 162      15.434   6.959   2.925  1.00  0.70           H  
ATOM    586  HB3 ARG B 162      13.909   7.734   2.517  1.00  0.68           H  
ATOM    587  HG2 ARG B 162      13.298   7.845   4.855  1.00  1.30           H  
ATOM    588  HG3 ARG B 162      14.764   6.972   5.303  1.00  1.30           H  
ATOM    589  HD2 ARG B 162      15.697   9.079   3.782  1.00  1.32           H  
ATOM    590  HD3 ARG B 162      14.377   9.791   4.707  1.00  1.51           H  
ATOM    591  HE  ARG B 162      15.837   8.358   6.531  1.00  2.10           H  
ATOM    592 HH11 ARG B 162      16.492  10.956   4.302  1.00  1.84           H  
ATOM    593 HH12 ARG B 162      17.742  11.650   5.278  1.00  2.42           H  
ATOM    594 HH21 ARG B 162      17.480   9.266   7.823  1.00  3.04           H  
ATOM    595 HH22 ARG B 162      18.304  10.690   7.279  1.00  2.90           H  
ATOM    596  N   ALA B 163      12.628   5.046   5.163  1.00  0.39           N  
ATOM    597  CA  ALA B 163      11.520   4.937   6.099  1.00  0.41           C  
ATOM    598  C   ALA B 163      11.444   6.169   6.995  1.00  0.47           C  
ATOM    599  O   ALA B 163      12.400   6.939   7.090  1.00  0.90           O  
ATOM    600  CB  ALA B 163      11.660   3.676   6.938  1.00  0.53           C  
ATOM    601  H   ALA B 163      13.495   4.665   5.405  1.00  0.49           H  
ATOM    602  HA  ALA B 163      10.606   4.863   5.524  1.00  0.38           H  
ATOM    603  HB1 ALA B 163      10.966   2.930   6.582  1.00  1.08           H  
ATOM    604  HB2 ALA B 163      12.668   3.299   6.856  1.00  1.15           H  
ATOM    605  HB3 ALA B 163      11.444   3.905   7.971  1.00  1.16           H  
ATOM    606  N   ILE B 164      10.302   6.348   7.651  1.00  0.48           N  
ATOM    607  CA  ILE B 164      10.101   7.497   8.521  1.00  0.47           C  
ATOM    608  C   ILE B 164       9.347   7.112   9.789  1.00  0.47           C  
ATOM    609  O   ILE B 164       8.988   7.973  10.592  1.00  0.61           O  
ATOM    610  CB  ILE B 164       9.331   8.622   7.800  1.00  0.51           C  
ATOM    611  CG1 ILE B 164       7.990   8.097   7.280  1.00  0.79           C  
ATOM    612  CG2 ILE B 164      10.162   9.190   6.659  1.00  0.76           C  
ATOM    613  CD1 ILE B 164       7.022   9.193   6.892  1.00  0.91           C  
ATOM    614  H   ILE B 164       9.606   5.661   7.583  1.00  0.82           H  
ATOM    615  HA  ILE B 164      11.077   7.876   8.795  1.00  0.49           H  
ATOM    616  HB  ILE B 164       9.149   9.415   8.508  1.00  0.61           H  
ATOM    617 HG12 ILE B 164       8.163   7.485   6.409  1.00  1.28           H  
ATOM    618 HG13 ILE B 164       7.523   7.498   8.048  1.00  1.04           H  
ATOM    619 HG21 ILE B 164       9.564   9.886   6.090  1.00  1.24           H  
ATOM    620 HG22 ILE B 164      11.024   9.701   7.060  1.00  1.39           H  
ATOM    621 HG23 ILE B 164      10.487   8.386   6.015  1.00  1.20           H  
ATOM    622 HD11 ILE B 164       6.225   8.775   6.294  1.00  1.62           H  
ATOM    623 HD12 ILE B 164       6.606   9.638   7.784  1.00  1.29           H  
ATOM    624 HD13 ILE B 164       7.541   9.948   6.323  1.00  1.29           H  
ATOM    625  N   ALA B 165       9.110   5.815   9.964  1.00  0.42           N  
ATOM    626  CA  ALA B 165       8.396   5.326  11.136  1.00  0.42           C  
ATOM    627  C   ALA B 165       8.902   3.953  11.562  1.00  0.41           C  
ATOM    628  O   ALA B 165       9.389   3.175  10.741  1.00  0.44           O  
ATOM    629  CB  ALA B 165       6.902   5.276  10.861  1.00  0.45           C  
ATOM    630  H   ALA B 165       9.421   5.175   9.291  1.00  0.46           H  
ATOM    631  HA  ALA B 165       8.565   6.025  11.943  1.00  0.43           H  
ATOM    632  HB1 ALA B 165       6.363   5.614  11.734  1.00  1.17           H  
ATOM    633  HB2 ALA B 165       6.669   5.917  10.024  1.00  1.08           H  
ATOM    634  HB3 ALA B 165       6.613   4.262  10.629  1.00  1.10           H  
ATOM    635  N   ASP B 166       8.782   3.666  12.853  1.00  0.41           N  
ATOM    636  CA  ASP B 166       9.221   2.392  13.404  1.00  0.42           C  
ATOM    637  C   ASP B 166       8.140   1.329  13.243  1.00  0.39           C  
ATOM    638  O   ASP B 166       7.206   1.250  14.042  1.00  0.42           O  
ATOM    639  CB  ASP B 166       9.583   2.552  14.882  1.00  0.48           C  
ATOM    640  CG  ASP B 166      10.076   1.258  15.502  1.00  1.41           C  
ATOM    641  OD1 ASP B 166       9.236   0.487  16.011  1.00  2.11           O  
ATOM    642  OD2 ASP B 166      11.300   1.017  15.477  1.00  2.01           O  
ATOM    643  H   ASP B 166       8.389   4.331  13.451  1.00  0.42           H  
ATOM    644  HA  ASP B 166      10.099   2.081  12.858  1.00  0.45           H  
ATOM    645  HB2 ASP B 166      10.362   3.293  14.976  1.00  1.20           H  
ATOM    646  HB3 ASP B 166       8.710   2.882  15.427  1.00  1.12           H  
ATOM    647  N   TYR B 167       8.276   0.513  12.205  1.00  0.35           N  
ATOM    648  CA  TYR B 167       7.319  -0.553  11.935  1.00  0.35           C  
ATOM    649  C   TYR B 167       7.969  -1.909  12.184  1.00  0.35           C  
ATOM    650  O   TYR B 167       8.887  -2.302  11.473  1.00  0.37           O  
ATOM    651  CB  TYR B 167       6.815  -0.451  10.487  1.00  0.37           C  
ATOM    652  CG  TYR B 167       6.256  -1.741   9.921  1.00  0.41           C  
ATOM    653  CD1 TYR B 167       4.920  -2.085  10.100  1.00  0.50           C  
ATOM    654  CD2 TYR B 167       7.064  -2.613   9.200  1.00  0.56           C  
ATOM    655  CE1 TYR B 167       4.410  -3.260   9.580  1.00  0.64           C  
ATOM    656  CE2 TYR B 167       6.560  -3.788   8.677  1.00  0.71           C  
ATOM    657  CZ  TYR B 167       5.233  -4.107   8.870  1.00  0.73           C  
ATOM    658  OH  TYR B 167       4.728  -5.277   8.351  1.00  0.91           O  
ATOM    659  H   TYR B 167       9.047   0.624  11.610  1.00  0.36           H  
ATOM    660  HA  TYR B 167       6.486  -0.432  12.611  1.00  0.38           H  
ATOM    661  HB2 TYR B 167       6.033   0.292  10.441  1.00  0.43           H  
ATOM    662  HB3 TYR B 167       7.633  -0.139   9.854  1.00  0.43           H  
ATOM    663  HD1 TYR B 167       4.278  -1.420  10.658  1.00  0.56           H  
ATOM    664  HD2 TYR B 167       8.103  -2.362   9.050  1.00  0.63           H  
ATOM    665  HE1 TYR B 167       3.369  -3.510   9.728  1.00  0.76           H  
ATOM    666  HE2 TYR B 167       7.205  -4.452   8.122  1.00  0.87           H  
ATOM    667  HH  TYR B 167       5.313  -6.005   8.574  1.00  1.17           H  
ATOM    668  N   GLU B 168       7.492  -2.620  13.197  1.00  0.40           N  
ATOM    669  CA  GLU B 168       8.041  -3.930  13.526  1.00  0.46           C  
ATOM    670  C   GLU B 168       7.107  -5.037  13.056  1.00  0.49           C  
ATOM    671  O   GLU B 168       6.239  -5.485  13.807  1.00  1.01           O  
ATOM    672  CB  GLU B 168       8.279  -4.045  15.032  1.00  0.64           C  
ATOM    673  CG  GLU B 168       9.523  -3.312  15.509  1.00  1.46           C  
ATOM    674  CD  GLU B 168       9.564  -3.151  17.016  1.00  1.96           C  
ATOM    675  OE1 GLU B 168       9.363  -4.158  17.727  1.00  2.50           O  
ATOM    676  OE2 GLU B 168       9.799  -2.017  17.486  1.00  2.45           O  
ATOM    677  H   GLU B 168       6.756  -2.258  13.734  1.00  0.42           H  
ATOM    678  HA  GLU B 168       8.986  -4.029  13.010  1.00  0.48           H  
ATOM    679  HB2 GLU B 168       7.425  -3.638  15.553  1.00  1.01           H  
ATOM    680  HB3 GLU B 168       8.383  -5.089  15.289  1.00  0.99           H  
ATOM    681  HG2 GLU B 168      10.395  -3.868  15.198  1.00  2.03           H  
ATOM    682  HG3 GLU B 168       9.542  -2.332  15.056  1.00  2.03           H  
ATOM    683  N   LYS B 169       7.309  -5.482  11.816  1.00  0.74           N  
ATOM    684  CA  LYS B 169       6.483  -6.531  11.218  1.00  0.78           C  
ATOM    685  C   LYS B 169       5.017  -6.392  11.639  1.00  1.09           C  
ATOM    686  O   LYS B 169       4.528  -5.281  11.850  1.00  1.79           O  
ATOM    687  CB  LYS B 169       7.023  -7.909  11.609  1.00  0.85           C  
ATOM    688  CG  LYS B 169       8.368  -8.235  10.976  1.00  0.88           C  
ATOM    689  CD  LYS B 169       9.514  -7.993  11.945  1.00  0.91           C  
ATOM    690  CE  LYS B 169       9.817  -9.231  12.773  1.00  1.14           C  
ATOM    691  NZ  LYS B 169      10.700  -8.921  13.931  1.00  1.39           N  
ATOM    692  H   LYS B 169       8.058  -5.117  11.299  1.00  1.21           H  
ATOM    693  HA  LYS B 169       6.544  -6.425  10.145  1.00  0.75           H  
ATOM    694  HB2 LYS B 169       7.134  -7.950  12.682  1.00  1.01           H  
ATOM    695  HB3 LYS B 169       6.313  -8.663  11.301  1.00  1.09           H  
ATOM    696  HG2 LYS B 169       8.373  -9.274  10.681  1.00  1.11           H  
ATOM    697  HG3 LYS B 169       8.506  -7.610  10.105  1.00  0.99           H  
ATOM    698  HD2 LYS B 169      10.396  -7.724  11.383  1.00  1.22           H  
ATOM    699  HD3 LYS B 169       9.246  -7.183  12.608  1.00  1.02           H  
ATOM    700  HE2 LYS B 169       8.887  -9.639  13.140  1.00  1.59           H  
ATOM    701  HE3 LYS B 169      10.305  -9.959  12.143  1.00  1.63           H  
ATOM    702  HZ1 LYS B 169      10.129  -8.776  14.788  1.00  1.79           H  
ATOM    703  HZ2 LYS B 169      11.246  -8.056  13.742  1.00  1.81           H  
ATOM    704  HZ3 LYS B 169      11.362  -9.706  14.096  1.00  1.87           H  
ATOM    705  N   THR B 170       4.321  -7.520  11.757  1.00  0.88           N  
ATOM    706  CA  THR B 170       2.918  -7.520  12.159  1.00  1.16           C  
ATOM    707  C   THR B 170       2.405  -8.946  12.329  1.00  1.47           C  
ATOM    708  O   THR B 170       1.698  -9.255  13.289  1.00  2.16           O  
ATOM    709  CB  THR B 170       2.026  -6.782  11.141  1.00  1.35           C  
ATOM    710  OG1 THR B 170       0.645  -7.073  11.395  1.00  1.93           O  
ATOM    711  CG2 THR B 170       2.377  -7.180   9.714  1.00  1.78           C  
ATOM    712  H   THR B 170       4.759  -8.376  11.569  1.00  0.95           H  
ATOM    713  HA  THR B 170       2.845  -7.008  13.109  1.00  1.32           H  
ATOM    714  HB  THR B 170       2.187  -5.718  11.250  1.00  1.49           H  
ATOM    715  HG1 THR B 170       0.434  -7.945  11.056  1.00  2.11           H  
ATOM    716 HG21 THR B 170       3.418  -7.462   9.665  1.00  2.25           H  
ATOM    717 HG22 THR B 170       2.198  -6.345   9.053  1.00  2.13           H  
ATOM    718 HG23 THR B 170       1.763  -8.016   9.413  1.00  2.22           H  
ATOM    719  N   SER B 171       2.770  -9.810  11.388  1.00  1.45           N  
ATOM    720  CA  SER B 171       2.360 -11.209  11.426  1.00  1.86           C  
ATOM    721  C   SER B 171       3.563 -12.123  11.213  1.00  1.77           C  
ATOM    722  O   SER B 171       4.702 -11.732  11.472  1.00  2.25           O  
ATOM    723  CB  SER B 171       1.297 -11.479  10.358  1.00  2.43           C  
ATOM    724  OG  SER B 171       0.549 -12.642  10.666  1.00  3.19           O  
ATOM    725  H   SER B 171       3.326  -9.497  10.645  1.00  1.57           H  
ATOM    726  HA  SER B 171       1.939 -11.406  12.401  1.00  2.21           H  
ATOM    727  HB2 SER B 171       0.623 -10.637  10.302  1.00  2.76           H  
ATOM    728  HB3 SER B 171       1.779 -11.618   9.401  1.00  2.55           H  
ATOM    729  HG  SER B 171       0.887 -13.384  10.159  1.00  3.55           H  
ATOM    730  N   GLY B 172       3.307 -13.340  10.744  1.00  1.85           N  
ATOM    731  CA  GLY B 172       4.383 -14.282  10.503  1.00  1.94           C  
ATOM    732  C   GLY B 172       5.051 -14.063   9.160  1.00  1.48           C  
ATOM    733  O   GLY B 172       5.230 -15.005   8.388  1.00  1.89           O  
ATOM    734  H   GLY B 172       2.380 -13.600  10.561  1.00  2.24           H  
ATOM    735  HA2 GLY B 172       5.122 -14.175  11.283  1.00  2.33           H  
ATOM    736  HA3 GLY B 172       3.984 -15.286  10.535  1.00  2.36           H  
ATOM    737  N   SER B 173       5.420 -12.814   8.880  1.00  1.29           N  
ATOM    738  CA  SER B 173       6.068 -12.461   7.621  1.00  1.08           C  
ATOM    739  C   SER B 173       6.568 -11.016   7.673  1.00  1.07           C  
ATOM    740  O   SER B 173       6.917 -10.515   8.743  1.00  1.94           O  
ATOM    741  CB  SER B 173       5.093 -12.646   6.452  1.00  1.59           C  
ATOM    742  OG  SER B 173       3.771 -12.857   6.917  1.00  2.22           O  
ATOM    743  H   SER B 173       5.262 -12.106   9.538  1.00  1.77           H  
ATOM    744  HA  SER B 173       6.913 -13.119   7.484  1.00  1.04           H  
ATOM    745  HB2 SER B 173       5.103 -11.764   5.831  1.00  1.71           H  
ATOM    746  HB3 SER B 173       5.396 -13.501   5.865  1.00  1.83           H  
ATOM    747  HG  SER B 173       3.220 -12.113   6.666  1.00  2.48           H  
ATOM    748  N   GLU B 174       6.606 -10.354   6.517  1.00  0.97           N  
ATOM    749  CA  GLU B 174       7.051  -8.963   6.438  1.00  1.16           C  
ATOM    750  C   GLU B 174       8.481  -8.805   6.954  1.00  0.93           C  
ATOM    751  O   GLU B 174       9.209  -9.786   7.106  1.00  1.11           O  
ATOM    752  CB  GLU B 174       6.103  -8.057   7.229  1.00  1.62           C  
ATOM    753  CG  GLU B 174       4.639  -8.253   6.873  1.00  2.40           C  
ATOM    754  CD  GLU B 174       3.967  -9.312   7.726  1.00  3.16           C  
ATOM    755  OE1 GLU B 174       4.355  -9.461   8.903  1.00  3.74           O  
ATOM    756  OE2 GLU B 174       3.051  -9.991   7.216  1.00  3.64           O  
ATOM    757  H   GLU B 174       6.331 -10.811   5.696  1.00  1.52           H  
ATOM    758  HA  GLU B 174       7.026  -8.671   5.399  1.00  1.42           H  
ATOM    759  HB2 GLU B 174       6.226  -8.261   8.282  1.00  1.84           H  
ATOM    760  HB3 GLU B 174       6.364  -7.028   7.037  1.00  1.95           H  
ATOM    761  HG2 GLU B 174       4.120  -7.316   7.014  1.00  2.82           H  
ATOM    762  HG3 GLU B 174       4.570  -8.549   5.836  1.00  2.78           H  
ATOM    763  N   MET B 175       8.874  -7.560   7.219  1.00  0.68           N  
ATOM    764  CA  MET B 175      10.217  -7.269   7.714  1.00  0.53           C  
ATOM    765  C   MET B 175      10.203  -6.083   8.676  1.00  0.47           C  
ATOM    766  O   MET B 175       9.263  -5.288   8.683  1.00  0.58           O  
ATOM    767  CB  MET B 175      11.156  -6.977   6.544  1.00  0.64           C  
ATOM    768  CG  MET B 175      10.528  -6.110   5.465  1.00  0.43           C  
ATOM    769  SD  MET B 175      11.494  -6.082   3.944  1.00  0.94           S  
ATOM    770  CE  MET B 175      12.760  -4.896   4.369  1.00  0.39           C  
ATOM    771  H   MET B 175       8.247  -6.821   7.078  1.00  0.76           H  
ATOM    772  HA  MET B 175      10.574  -8.141   8.241  1.00  0.63           H  
ATOM    773  HB2 MET B 175      12.032  -6.469   6.918  1.00  0.95           H  
ATOM    774  HB3 MET B 175      11.456  -7.913   6.095  1.00  1.00           H  
ATOM    775  HG2 MET B 175       9.543  -6.495   5.240  1.00  0.65           H  
ATOM    776  HG3 MET B 175      10.440  -5.101   5.838  1.00  0.66           H  
ATOM    777  HE1 MET B 175      12.575  -4.516   5.363  1.00  1.01           H  
ATOM    778  HE2 MET B 175      13.727  -5.375   4.341  1.00  1.11           H  
ATOM    779  HE3 MET B 175      12.741  -4.079   3.663  1.00  1.09           H  
ATOM    780  N   ALA B 176      11.254  -5.972   9.485  1.00  0.51           N  
ATOM    781  CA  ALA B 176      11.366  -4.886  10.453  1.00  0.50           C  
ATOM    782  C   ALA B 176      11.844  -3.596   9.793  1.00  0.47           C  
ATOM    783  O   ALA B 176      12.740  -3.613   8.951  1.00  0.52           O  
ATOM    784  CB  ALA B 176      12.305  -5.281  11.582  1.00  0.57           C  
ATOM    785  H   ALA B 176      11.967  -6.642   9.434  1.00  0.66           H  
ATOM    786  HA  ALA B 176      10.387  -4.716  10.876  1.00  0.54           H  
ATOM    787  HB1 ALA B 176      12.936  -6.094  11.256  1.00  1.13           H  
ATOM    788  HB2 ALA B 176      12.918  -4.435  11.853  1.00  1.21           H  
ATOM    789  HB3 ALA B 176      11.725  -5.596  12.437  1.00  1.18           H  
ATOM    790  N   LEU B 177      11.239  -2.479  10.188  1.00  0.42           N  
ATOM    791  CA  LEU B 177      11.591  -1.173   9.637  1.00  0.44           C  
ATOM    792  C   LEU B 177      11.942  -0.183  10.741  1.00  0.45           C  
ATOM    793  O   LEU B 177      11.157   0.036  11.664  1.00  0.46           O  
ATOM    794  CB  LEU B 177      10.425  -0.619   8.811  1.00  0.48           C  
ATOM    795  CG  LEU B 177      10.823   0.241   7.608  1.00  0.36           C  
ATOM    796  CD1 LEU B 177      11.658  -0.560   6.620  1.00  0.71           C  
ATOM    797  CD2 LEU B 177       9.583   0.801   6.928  1.00  0.67           C  
ATOM    798  H   LEU B 177      10.528  -2.537  10.857  1.00  0.41           H  
ATOM    799  HA  LEU B 177      12.448  -1.302   8.995  1.00  0.46           H  
ATOM    800  HB2 LEU B 177       9.836  -1.450   8.454  1.00  0.57           H  
ATOM    801  HB3 LEU B 177       9.809  -0.014   9.465  1.00  0.66           H  
ATOM    802  HG  LEU B 177      11.420   1.074   7.951  1.00  0.66           H  
ATOM    803 HD11 LEU B 177      11.816  -1.556   7.006  1.00  1.16           H  
ATOM    804 HD12 LEU B 177      11.139  -0.617   5.676  1.00  1.20           H  
ATOM    805 HD13 LEU B 177      12.612  -0.073   6.479  1.00  1.36           H  
ATOM    806 HD21 LEU B 177       9.785   0.947   5.876  1.00  1.27           H  
ATOM    807 HD22 LEU B 177       8.764   0.107   7.045  1.00  1.21           H  
ATOM    808 HD23 LEU B 177       9.321   1.747   7.379  1.00  1.35           H  
ATOM    809  N   SER B 178      13.124   0.412  10.639  1.00  0.51           N  
ATOM    810  CA  SER B 178      13.574   1.394  11.617  1.00  0.57           C  
ATOM    811  C   SER B 178      13.786   2.749  10.948  1.00  0.65           C  
ATOM    812  O   SER B 178      14.499   2.849   9.952  1.00  1.33           O  
ATOM    813  CB  SER B 178      14.871   0.929  12.283  1.00  0.62           C  
ATOM    814  OG  SER B 178      15.962   0.997  11.381  1.00  1.37           O  
ATOM    815  H   SER B 178      13.716   0.178   9.894  1.00  0.53           H  
ATOM    816  HA  SER B 178      12.806   1.491  12.369  1.00  0.61           H  
ATOM    817  HB2 SER B 178      15.083   1.559  13.133  1.00  1.15           H  
ATOM    818  HB3 SER B 178      14.757  -0.094  12.613  1.00  1.15           H  
ATOM    819  HG  SER B 178      16.753   0.660  11.809  1.00  1.66           H  
ATOM    820  N   THR B 179      13.151   3.782  11.497  1.00  0.52           N  
ATOM    821  CA  THR B 179      13.261   5.136  10.955  1.00  0.58           C  
ATOM    822  C   THR B 179      14.704   5.486  10.600  1.00  0.65           C  
ATOM    823  O   THR B 179      15.603   5.365  11.433  1.00  0.90           O  
ATOM    824  CB  THR B 179      12.725   6.181  11.953  1.00  0.63           C  
ATOM    825  OG1 THR B 179      11.419   5.801  12.405  1.00  0.79           O  
ATOM    826  CG2 THR B 179      12.663   7.560  11.314  1.00  0.74           C  
ATOM    827  H   THR B 179      12.587   3.632  12.283  1.00  0.95           H  
ATOM    828  HA  THR B 179      12.659   5.185  10.058  1.00  0.62           H  
ATOM    829  HB  THR B 179      13.394   6.223  12.800  1.00  0.64           H  
ATOM    830  HG1 THR B 179      11.472   5.498  13.315  1.00  1.03           H  
ATOM    831 HG21 THR B 179      12.168   8.246  11.985  1.00  1.16           H  
ATOM    832 HG22 THR B 179      12.114   7.503  10.386  1.00  1.30           H  
ATOM    833 HG23 THR B 179      13.666   7.911  11.118  1.00  1.35           H  
ATOM    834  N   GLY B 180      14.918   5.920   9.359  1.00  0.68           N  
ATOM    835  CA  GLY B 180      16.254   6.284   8.920  1.00  0.78           C  
ATOM    836  C   GLY B 180      16.879   5.240   8.013  1.00  0.75           C  
ATOM    837  O   GLY B 180      17.820   5.535   7.277  1.00  1.07           O  
ATOM    838  H   GLY B 180      14.167   6.000   8.736  1.00  0.80           H  
ATOM    839  HA2 GLY B 180      16.200   7.222   8.386  1.00  0.94           H  
ATOM    840  HA3 GLY B 180      16.882   6.413   9.788  1.00  0.81           H  
ATOM    841  N   ASP B 181      16.357   4.019   8.066  1.00  0.57           N  
ATOM    842  CA  ASP B 181      16.881   2.926   7.250  1.00  0.56           C  
ATOM    843  C   ASP B 181      16.418   3.032   5.800  1.00  0.58           C  
ATOM    844  O   ASP B 181      15.372   3.611   5.509  1.00  1.08           O  
ATOM    845  CB  ASP B 181      16.457   1.576   7.833  1.00  0.60           C  
ATOM    846  CG  ASP B 181      17.636   0.651   8.065  1.00  1.05           C  
ATOM    847  OD1 ASP B 181      17.719   0.057   9.160  1.00  1.51           O  
ATOM    848  OD2 ASP B 181      18.476   0.519   7.149  1.00  1.74           O  
ATOM    849  H   ASP B 181      15.610   3.845   8.677  1.00  0.70           H  
ATOM    850  HA  ASP B 181      17.959   2.989   7.272  1.00  0.60           H  
ATOM    851  HB2 ASP B 181      15.962   1.739   8.778  1.00  0.85           H  
ATOM    852  HB3 ASP B 181      15.772   1.094   7.151  1.00  0.80           H  
ATOM    853  N   VAL B 182      17.213   2.463   4.894  1.00  0.41           N  
ATOM    854  CA  VAL B 182      16.899   2.479   3.469  1.00  0.36           C  
ATOM    855  C   VAL B 182      16.675   1.061   2.949  1.00  0.33           C  
ATOM    856  O   VAL B 182      17.371   0.128   3.349  1.00  0.37           O  
ATOM    857  CB  VAL B 182      18.026   3.154   2.653  1.00  0.38           C  
ATOM    858  CG1 VAL B 182      19.389   2.795   3.223  1.00  1.01           C  
ATOM    859  CG2 VAL B 182      17.938   2.771   1.182  1.00  1.03           C  
ATOM    860  H   VAL B 182      18.033   2.018   5.194  1.00  0.75           H  
ATOM    861  HA  VAL B 182      15.993   3.050   3.334  1.00  0.37           H  
ATOM    862  HB  VAL B 182      17.903   4.225   2.730  1.00  0.93           H  
ATOM    863 HG11 VAL B 182      20.133   2.861   2.442  1.00  1.58           H  
ATOM    864 HG12 VAL B 182      19.639   3.482   4.017  1.00  1.54           H  
ATOM    865 HG13 VAL B 182      19.363   1.788   3.611  1.00  1.61           H  
ATOM    866 HG21 VAL B 182      18.219   1.735   1.061  1.00  1.68           H  
ATOM    867 HG22 VAL B 182      16.926   2.912   0.833  1.00  1.66           H  
ATOM    868 HG23 VAL B 182      18.607   3.394   0.607  1.00  1.44           H  
ATOM    869  N   VAL B 183      15.700   0.908   2.056  1.00  0.28           N  
ATOM    870  CA  VAL B 183      15.384  -0.401   1.490  1.00  0.26           C  
ATOM    871  C   VAL B 183      15.476  -0.390  -0.034  1.00  0.28           C  
ATOM    872  O   VAL B 183      14.971   0.521  -0.690  1.00  0.44           O  
ATOM    873  CB  VAL B 183      13.971  -0.854   1.906  1.00  0.23           C  
ATOM    874  CG1 VAL B 183      13.922  -1.145   3.397  1.00  0.61           C  
ATOM    875  CG2 VAL B 183      12.937   0.198   1.530  1.00  0.63           C  
ATOM    876  H   VAL B 183      15.175   1.688   1.778  1.00  0.28           H  
ATOM    877  HA  VAL B 183      16.096  -1.113   1.879  1.00  0.29           H  
ATOM    878  HB  VAL B 183      13.734  -1.765   1.378  1.00  0.56           H  
ATOM    879 HG11 VAL B 183      14.163  -2.183   3.569  1.00  1.21           H  
ATOM    880 HG12 VAL B 183      14.637  -0.519   3.910  1.00  1.27           H  
ATOM    881 HG13 VAL B 183      12.930  -0.938   3.772  1.00  1.28           H  
ATOM    882 HG21 VAL B 183      12.331  -0.169   0.714  1.00  1.24           H  
ATOM    883 HG22 VAL B 183      12.306   0.404   2.382  1.00  1.35           H  
ATOM    884 HG23 VAL B 183      13.440   1.104   1.226  1.00  1.19           H  
ATOM    885  N   GLU B 184      16.131  -1.407  -0.594  1.00  0.29           N  
ATOM    886  CA  GLU B 184      16.283  -1.513  -2.043  1.00  0.30           C  
ATOM    887  C   GLU B 184      15.240  -2.461  -2.631  1.00  0.30           C  
ATOM    888  O   GLU B 184      15.522  -3.636  -2.870  1.00  0.49           O  
ATOM    889  CB  GLU B 184      17.691  -1.994  -2.398  1.00  0.33           C  
ATOM    890  CG  GLU B 184      18.645  -0.865  -2.756  1.00  0.49           C  
ATOM    891  CD  GLU B 184      19.483  -0.414  -1.577  1.00  1.14           C  
ATOM    892  OE1 GLU B 184      20.223  -1.252  -1.020  1.00  1.59           O  
ATOM    893  OE2 GLU B 184      19.399   0.778  -1.212  1.00  1.74           O  
ATOM    894  H   GLU B 184      16.531  -2.096  -0.019  1.00  0.42           H  
ATOM    895  HA  GLU B 184      16.133  -0.529  -2.463  1.00  0.30           H  
ATOM    896  HB2 GLU B 184      18.100  -2.529  -1.554  1.00  0.42           H  
ATOM    897  HB3 GLU B 184      17.628  -2.665  -3.242  1.00  0.43           H  
ATOM    898  HG2 GLU B 184      19.306  -1.203  -3.539  1.00  0.74           H  
ATOM    899  HG3 GLU B 184      18.068  -0.024  -3.111  1.00  0.61           H  
ATOM    900  N   VAL B 185      14.035  -1.935  -2.846  1.00  0.30           N  
ATOM    901  CA  VAL B 185      12.923  -2.710  -3.400  1.00  0.31           C  
ATOM    902  C   VAL B 185      13.367  -3.707  -4.462  1.00  0.28           C  
ATOM    903  O   VAL B 185      14.075  -3.360  -5.405  1.00  0.33           O  
ATOM    904  CB  VAL B 185      11.847  -1.799  -4.023  1.00  0.42           C  
ATOM    905  CG1 VAL B 185      10.516  -2.529  -4.119  1.00  0.87           C  
ATOM    906  CG2 VAL B 185      11.698  -0.515  -3.228  1.00  1.10           C  
ATOM    907  H   VAL B 185      13.878  -1.001  -2.594  1.00  0.49           H  
ATOM    908  HA  VAL B 185      12.466  -3.252  -2.588  1.00  0.31           H  
ATOM    909  HB  VAL B 185      12.160  -1.542  -5.024  1.00  1.05           H  
ATOM    910 HG11 VAL B 185      10.051  -2.559  -3.145  1.00  1.36           H  
ATOM    911 HG12 VAL B 185       9.869  -2.009  -4.811  1.00  1.52           H  
ATOM    912 HG13 VAL B 185      10.683  -3.537  -4.469  1.00  1.48           H  
ATOM    913 HG21 VAL B 185      10.654  -0.249  -3.166  1.00  1.68           H  
ATOM    914 HG22 VAL B 185      12.092  -0.660  -2.233  1.00  1.69           H  
ATOM    915 HG23 VAL B 185      12.244   0.276  -3.721  1.00  1.62           H  
ATOM    916  N   VAL B 186      12.927  -4.950  -4.299  1.00  0.27           N  
ATOM    917  CA  VAL B 186      13.239  -6.012  -5.243  1.00  0.30           C  
ATOM    918  C   VAL B 186      12.023  -6.270  -6.127  1.00  0.32           C  
ATOM    919  O   VAL B 186      12.139  -6.448  -7.340  1.00  0.35           O  
ATOM    920  CB  VAL B 186      13.656  -7.321  -4.519  1.00  0.34           C  
ATOM    921  CG1 VAL B 186      13.539  -7.167  -3.010  1.00  0.60           C  
ATOM    922  CG2 VAL B 186      12.828  -8.510  -4.997  1.00  0.65           C  
ATOM    923  H   VAL B 186      12.370  -5.154  -3.521  1.00  0.28           H  
ATOM    924  HA  VAL B 186      14.061  -5.682  -5.862  1.00  0.36           H  
ATOM    925  HB  VAL B 186      14.691  -7.517  -4.752  1.00  0.69           H  
ATOM    926 HG11 VAL B 186      13.858  -8.079  -2.530  1.00  1.17           H  
ATOM    927 HG12 VAL B 186      14.166  -6.349  -2.683  1.00  1.29           H  
ATOM    928 HG13 VAL B 186      12.512  -6.961  -2.747  1.00  1.26           H  
ATOM    929 HG21 VAL B 186      13.141  -9.401  -4.473  1.00  1.28           H  
ATOM    930 HG22 VAL B 186      11.780  -8.324  -4.796  1.00  1.18           H  
ATOM    931 HG23 VAL B 186      12.972  -8.646  -6.058  1.00  1.32           H  
ATOM    932  N   GLU B 187      10.855  -6.285  -5.491  1.00  0.36           N  
ATOM    933  CA  GLU B 187       9.593  -6.506  -6.189  1.00  0.41           C  
ATOM    934  C   GLU B 187       8.495  -5.644  -5.575  1.00  0.40           C  
ATOM    935  O   GLU B 187       8.531  -5.347  -4.381  1.00  0.60           O  
ATOM    936  CB  GLU B 187       9.199  -7.983  -6.124  1.00  0.45           C  
ATOM    937  CG  GLU B 187       9.449  -8.738  -7.419  1.00  0.86           C  
ATOM    938  CD  GLU B 187       8.758 -10.087  -7.454  1.00  1.30           C  
ATOM    939  OE1 GLU B 187       9.287 -11.042  -6.848  1.00  1.97           O  
ATOM    940  OE2 GLU B 187       7.685 -10.188  -8.086  1.00  1.84           O  
ATOM    941  H   GLU B 187      10.846  -6.149  -4.518  1.00  0.39           H  
ATOM    942  HA  GLU B 187       9.727  -6.220  -7.222  1.00  0.47           H  
ATOM    943  HB2 GLU B 187       9.766  -8.461  -5.339  1.00  0.79           H  
ATOM    944  HB3 GLU B 187       8.146  -8.054  -5.889  1.00  0.75           H  
ATOM    945  HG2 GLU B 187       9.086  -8.143  -8.244  1.00  1.42           H  
ATOM    946  HG3 GLU B 187      10.513  -8.892  -7.530  1.00  1.53           H  
ATOM    947  N   LYS B 188       7.523  -5.238  -6.388  1.00  0.30           N  
ATOM    948  CA  LYS B 188       6.431  -4.401  -5.897  1.00  0.29           C  
ATOM    949  C   LYS B 188       5.078  -4.852  -6.448  1.00  0.29           C  
ATOM    950  O   LYS B 188       5.006  -5.504  -7.491  1.00  0.35           O  
ATOM    951  CB  LYS B 188       6.675  -2.932  -6.260  1.00  0.41           C  
ATOM    952  CG  LYS B 188       7.994  -2.682  -6.976  1.00  0.88           C  
ATOM    953  CD  LYS B 188       8.137  -1.227  -7.391  1.00  1.06           C  
ATOM    954  CE  LYS B 188       7.455  -0.957  -8.723  1.00  1.49           C  
ATOM    955  NZ  LYS B 188       6.953   0.442  -8.818  1.00  2.14           N  
ATOM    956  H   LYS B 188       7.542  -5.501  -7.332  1.00  0.37           H  
ATOM    957  HA  LYS B 188       6.416  -4.495  -4.822  1.00  0.28           H  
ATOM    958  HB2 LYS B 188       5.875  -2.595  -6.901  1.00  0.90           H  
ATOM    959  HB3 LYS B 188       6.668  -2.345  -5.353  1.00  0.93           H  
ATOM    960  HG2 LYS B 188       8.807  -2.938  -6.312  1.00  1.49           H  
ATOM    961  HG3 LYS B 188       8.037  -3.306  -7.857  1.00  1.51           H  
ATOM    962  HD2 LYS B 188       7.687  -0.600  -6.635  1.00  1.64           H  
ATOM    963  HD3 LYS B 188       9.187  -0.990  -7.480  1.00  1.70           H  
ATOM    964  HE2 LYS B 188       8.165  -1.129  -9.518  1.00  1.99           H  
ATOM    965  HE3 LYS B 188       6.623  -1.637  -8.832  1.00  2.00           H  
ATOM    966  HZ1 LYS B 188       6.112   0.561  -8.219  1.00  2.77           H  
ATOM    967  HZ2 LYS B 188       6.699   0.665  -9.801  1.00  2.50           H  
ATOM    968  HZ3 LYS B 188       7.688   1.107  -8.503  1.00  2.35           H  
ATOM    969  N   SER B 189       4.008  -4.494  -5.735  1.00  0.30           N  
ATOM    970  CA  SER B 189       2.650  -4.854  -6.143  1.00  0.37           C  
ATOM    971  C   SER B 189       1.687  -3.681  -5.946  1.00  0.44           C  
ATOM    972  O   SER B 189       2.115  -2.538  -5.787  1.00  0.90           O  
ATOM    973  CB  SER B 189       2.162  -6.066  -5.346  1.00  0.41           C  
ATOM    974  OG  SER B 189       1.174  -6.785  -6.063  1.00  0.97           O  
ATOM    975  H   SER B 189       4.138  -3.978  -4.913  1.00  0.29           H  
ATOM    976  HA  SER B 189       2.676  -5.111  -7.192  1.00  0.43           H  
ATOM    977  HB2 SER B 189       2.996  -6.724  -5.150  1.00  0.78           H  
ATOM    978  HB3 SER B 189       1.740  -5.731  -4.409  1.00  0.71           H  
ATOM    979  HG  SER B 189       0.822  -7.486  -5.509  1.00  1.32           H  
ATOM    980  N   GLU B 190       0.384  -3.972  -5.961  1.00  0.41           N  
ATOM    981  CA  GLU B 190      -0.640  -2.942  -5.781  1.00  0.38           C  
ATOM    982  C   GLU B 190      -1.412  -3.165  -4.483  1.00  0.38           C  
ATOM    983  O   GLU B 190      -2.150  -2.290  -4.029  1.00  0.39           O  
ATOM    984  CB  GLU B 190      -1.608  -2.937  -6.970  1.00  0.40           C  
ATOM    985  CG  GLU B 190      -2.640  -1.814  -6.928  1.00  0.38           C  
ATOM    986  CD  GLU B 190      -2.732  -1.062  -8.241  1.00  0.87           C  
ATOM    987  OE1 GLU B 190      -1.672  -0.778  -8.838  1.00  1.52           O  
ATOM    988  OE2 GLU B 190      -3.864  -0.757  -8.672  1.00  1.29           O  
ATOM    989  H   GLU B 190       0.106  -4.902  -6.097  1.00  0.73           H  
ATOM    990  HA  GLU B 190      -0.142  -1.985  -5.730  1.00  0.39           H  
ATOM    991  HB2 GLU B 190      -1.037  -2.835  -7.881  1.00  0.50           H  
ATOM    992  HB3 GLU B 190      -2.135  -3.879  -6.991  1.00  0.44           H  
ATOM    993  HG2 GLU B 190      -3.612  -2.241  -6.707  1.00  0.47           H  
ATOM    994  HG3 GLU B 190      -2.370  -1.114  -6.147  1.00  0.50           H  
ATOM    995  N   SER B 191      -1.233  -4.341  -3.887  1.00  0.40           N  
ATOM    996  CA  SER B 191      -1.912  -4.680  -2.639  1.00  0.41           C  
ATOM    997  C   SER B 191      -1.496  -3.735  -1.517  1.00  0.41           C  
ATOM    998  O   SER B 191      -2.072  -3.754  -0.430  1.00  0.42           O  
ATOM    999  CB  SER B 191      -1.604  -6.125  -2.240  1.00  0.44           C  
ATOM   1000  OG  SER B 191      -0.319  -6.517  -2.691  1.00  1.10           O  
ATOM   1001  H   SER B 191      -0.626  -4.995  -4.294  1.00  0.42           H  
ATOM   1002  HA  SER B 191      -2.973  -4.580  -2.801  1.00  0.43           H  
ATOM   1003  HB2 SER B 191      -1.636  -6.216  -1.163  1.00  0.90           H  
ATOM   1004  HB3 SER B 191      -2.342  -6.782  -2.678  1.00  0.92           H  
ATOM   1005  HG  SER B 191      -0.408  -7.192  -3.368  1.00  1.60           H  
ATOM   1006  N   GLY B 192      -0.495  -2.908  -1.791  1.00  0.41           N  
ATOM   1007  CA  GLY B 192      -0.014  -1.972  -0.796  1.00  0.42           C  
ATOM   1008  C   GLY B 192       1.211  -2.495  -0.083  1.00  0.37           C  
ATOM   1009  O   GLY B 192       1.857  -1.773   0.677  1.00  0.40           O  
ATOM   1010  H   GLY B 192      -0.073  -2.939  -2.674  1.00  0.42           H  
ATOM   1011  HA2 GLY B 192       0.231  -1.040  -1.281  1.00  0.45           H  
ATOM   1012  HA3 GLY B 192      -0.794  -1.798  -0.071  1.00  0.46           H  
ATOM   1013  N   TRP B 193       1.527  -3.759  -0.333  1.00  0.30           N  
ATOM   1014  CA  TRP B 193       2.681  -4.397   0.275  1.00  0.26           C  
ATOM   1015  C   TRP B 193       3.840  -4.427  -0.714  1.00  0.24           C  
ATOM   1016  O   TRP B 193       3.680  -4.862  -1.854  1.00  0.29           O  
ATOM   1017  CB  TRP B 193       2.323  -5.815   0.719  1.00  0.29           C  
ATOM   1018  CG  TRP B 193       1.643  -5.865   2.054  1.00  0.30           C  
ATOM   1019  CD1 TRP B 193       0.350  -6.233   2.308  1.00  0.34           C  
ATOM   1020  CD2 TRP B 193       2.224  -5.533   3.319  1.00  0.28           C  
ATOM   1021  NE1 TRP B 193       0.098  -6.159   3.660  1.00  0.35           N  
ATOM   1022  CE2 TRP B 193       1.235  -5.732   4.298  1.00  0.31           C  
ATOM   1023  CE3 TRP B 193       3.488  -5.094   3.720  1.00  0.28           C  
ATOM   1024  CZ2 TRP B 193       1.472  -5.503   5.653  1.00  0.32           C  
ATOM   1025  CZ3 TRP B 193       3.722  -4.866   5.062  1.00  0.30           C  
ATOM   1026  CH2 TRP B 193       2.718  -5.071   6.016  1.00  0.31           C  
ATOM   1027  H   TRP B 193       0.968  -4.277  -0.953  1.00  0.30           H  
ATOM   1028  HA  TRP B 193       2.970  -3.816   1.138  1.00  0.26           H  
ATOM   1029  HB2 TRP B 193       1.661  -6.257  -0.009  1.00  0.33           H  
ATOM   1030  HB3 TRP B 193       3.226  -6.404   0.783  1.00  0.31           H  
ATOM   1031  HD1 TRP B 193      -0.357  -6.537   1.549  1.00  0.38           H  
ATOM   1032  HE1 TRP B 193      -0.748  -6.386   4.106  1.00  0.39           H  
ATOM   1033  HE3 TRP B 193       4.275  -4.933   3.000  1.00  0.27           H  
ATOM   1034  HZ2 TRP B 193       0.707  -5.655   6.400  1.00  0.35           H  
ATOM   1035  HZ3 TRP B 193       4.693  -4.525   5.388  1.00  0.32           H  
ATOM   1036  HH2 TRP B 193       2.943  -4.878   7.056  1.00  0.34           H  
ATOM   1037  N   TRP B 194       5.003  -3.958  -0.276  1.00  0.23           N  
ATOM   1038  CA  TRP B 194       6.178  -3.918  -1.140  1.00  0.22           C  
ATOM   1039  C   TRP B 194       7.260  -4.878  -0.671  1.00  0.22           C  
ATOM   1040  O   TRP B 194       7.440  -5.096   0.525  1.00  0.26           O  
ATOM   1041  CB  TRP B 194       6.748  -2.502  -1.185  1.00  0.24           C  
ATOM   1042  CG  TRP B 194       6.132  -1.626  -2.234  1.00  0.23           C  
ATOM   1043  CD1 TRP B 194       5.049  -1.906  -3.019  1.00  0.25           C  
ATOM   1044  CD2 TRP B 194       6.571  -0.321  -2.608  1.00  0.34           C  
ATOM   1045  NE1 TRP B 194       4.791  -0.849  -3.858  1.00  0.26           N  
ATOM   1046  CE2 TRP B 194       5.713   0.138  -3.623  1.00  0.35           C  
ATOM   1047  CE3 TRP B 194       7.610   0.504  -2.177  1.00  0.52           C  
ATOM   1048  CZ2 TRP B 194       5.866   1.390  -4.215  1.00  0.52           C  
ATOM   1049  CZ3 TRP B 194       7.760   1.743  -2.763  1.00  0.69           C  
ATOM   1050  CH2 TRP B 194       6.892   2.177  -3.773  1.00  0.69           C  
ATOM   1051  H   TRP B 194       5.075  -3.630   0.644  1.00  0.25           H  
ATOM   1052  HA  TRP B 194       5.868  -4.201  -2.134  1.00  0.24           H  
ATOM   1053  HB2 TRP B 194       6.591  -2.030  -0.227  1.00  0.27           H  
ATOM   1054  HB3 TRP B 194       7.809  -2.557  -1.380  1.00  0.30           H  
ATOM   1055  HD1 TRP B 194       4.488  -2.828  -2.976  1.00  0.36           H  
ATOM   1056  HE1 TRP B 194       4.063  -0.810  -4.511  1.00  0.29           H  
ATOM   1057  HE3 TRP B 194       8.290   0.188  -1.400  1.00  0.53           H  
ATOM   1058  HZ2 TRP B 194       5.206   1.740  -4.994  1.00  0.53           H  
ATOM   1059  HZ3 TRP B 194       8.557   2.393  -2.442  1.00  0.85           H  
ATOM   1060  HH2 TRP B 194       7.048   3.155  -4.203  1.00  0.84           H  
ATOM   1061  N   PHE B 195       7.979  -5.446  -1.630  1.00  0.20           N  
ATOM   1062  CA  PHE B 195       9.065  -6.369  -1.334  1.00  0.21           C  
ATOM   1063  C   PHE B 195      10.403  -5.669  -1.536  1.00  0.22           C  
ATOM   1064  O   PHE B 195      10.710  -5.219  -2.638  1.00  0.27           O  
ATOM   1065  CB  PHE B 195       8.974  -7.603  -2.235  1.00  0.26           C  
ATOM   1066  CG  PHE B 195       9.637  -8.820  -1.656  1.00  0.27           C  
ATOM   1067  CD1 PHE B 195       9.059  -9.500  -0.597  1.00  0.34           C  
ATOM   1068  CD2 PHE B 195      10.836  -9.281  -2.170  1.00  0.31           C  
ATOM   1069  CE1 PHE B 195       9.666 -10.620  -0.063  1.00  0.40           C  
ATOM   1070  CE2 PHE B 195      11.447 -10.400  -1.641  1.00  0.37           C  
ATOM   1071  CZ  PHE B 195      10.861 -11.070  -0.585  1.00  0.40           C  
ATOM   1072  H   PHE B 195       7.768  -5.244  -2.565  1.00  0.21           H  
ATOM   1073  HA  PHE B 195       8.976  -6.672  -0.303  1.00  0.21           H  
ATOM   1074  HB2 PHE B 195       7.935  -7.840  -2.404  1.00  0.32           H  
ATOM   1075  HB3 PHE B 195       9.447  -7.385  -3.181  1.00  0.29           H  
ATOM   1076  HD1 PHE B 195       8.125  -9.149  -0.187  1.00  0.39           H  
ATOM   1077  HD2 PHE B 195      11.294  -8.757  -2.995  1.00  0.35           H  
ATOM   1078  HE1 PHE B 195       9.206 -11.142   0.764  1.00  0.49           H  
ATOM   1079  HE2 PHE B 195      12.383 -10.750  -2.052  1.00  0.43           H  
ATOM   1080  HZ  PHE B 195      11.339 -11.943  -0.169  1.00  0.47           H  
ATOM   1081  N   CYS B 196      11.194  -5.570  -0.471  1.00  0.20           N  
ATOM   1082  CA  CYS B 196      12.489  -4.904  -0.547  1.00  0.22           C  
ATOM   1083  C   CYS B 196      13.549  -5.661   0.242  1.00  0.24           C  
ATOM   1084  O   CYS B 196      13.252  -6.277   1.268  1.00  0.35           O  
ATOM   1085  CB  CYS B 196      12.377  -3.471  -0.022  1.00  0.23           C  
ATOM   1086  SG  CYS B 196      10.888  -2.600  -0.561  1.00  0.25           S  
ATOM   1087  H   CYS B 196      10.904  -5.955   0.383  1.00  0.20           H  
ATOM   1088  HA  CYS B 196      12.784  -4.874  -1.585  1.00  0.25           H  
ATOM   1089  HB2 CYS B 196      12.372  -3.492   1.057  1.00  0.25           H  
ATOM   1090  HB3 CYS B 196      13.233  -2.905  -0.361  1.00  0.29           H  
ATOM   1091  HG  CYS B 196      10.424  -3.212  -1.642  1.00  1.26           H  
ATOM   1092  N   GLN B 197      14.785  -5.618  -0.255  1.00  0.26           N  
ATOM   1093  CA  GLN B 197      15.900  -6.288   0.397  1.00  0.28           C  
ATOM   1094  C   GLN B 197      16.793  -5.306   1.143  1.00  0.27           C  
ATOM   1095  O   GLN B 197      17.184  -4.262   0.615  1.00  0.41           O  
ATOM   1096  CB  GLN B 197      16.725  -7.069  -0.631  1.00  0.35           C  
ATOM   1097  CG  GLN B 197      18.012  -7.657  -0.070  1.00  0.57           C  
ATOM   1098  CD  GLN B 197      18.998  -8.049  -1.152  1.00  0.93           C  
ATOM   1099  OE1 GLN B 197      19.657  -9.085  -1.062  1.00  1.61           O  
ATOM   1100  NE2 GLN B 197      19.108  -7.219  -2.185  1.00  1.45           N  
ATOM   1101  H   GLN B 197      14.945  -5.148  -1.096  1.00  0.36           H  
ATOM   1102  HA  GLN B 197      15.492  -6.980   1.110  1.00  0.31           H  
ATOM   1103  HB2 GLN B 197      16.122  -7.880  -1.010  1.00  0.50           H  
ATOM   1104  HB3 GLN B 197      16.980  -6.410  -1.448  1.00  0.45           H  
ATOM   1105  HG2 GLN B 197      18.479  -6.924   0.571  1.00  0.84           H  
ATOM   1106  HG3 GLN B 197      17.767  -8.534   0.509  1.00  0.92           H  
ATOM   1107 HE21 GLN B 197      18.554  -6.412  -2.192  1.00  1.91           H  
ATOM   1108 HE22 GLN B 197      19.740  -7.450  -2.898  1.00  1.74           H  
ATOM   1109  N   MET B 198      17.093  -5.657   2.386  1.00  0.34           N  
ATOM   1110  CA  MET B 198      17.949  -4.847   3.240  1.00  0.36           C  
ATOM   1111  C   MET B 198      19.344  -5.452   3.328  1.00  0.39           C  
ATOM   1112  O   MET B 198      19.555  -6.600   2.936  1.00  0.40           O  
ATOM   1113  CB  MET B 198      17.343  -4.735   4.637  1.00  0.39           C  
ATOM   1114  CG  MET B 198      16.297  -3.642   4.752  1.00  0.38           C  
ATOM   1115  SD  MET B 198      16.028  -3.112   6.452  1.00  0.49           S  
ATOM   1116  CE  MET B 198      14.262  -2.825   6.429  1.00  0.34           C  
ATOM   1117  H   MET B 198      16.698  -6.478   2.749  1.00  0.49           H  
ATOM   1118  HA  MET B 198      18.020  -3.862   2.805  1.00  0.36           H  
ATOM   1119  HB2 MET B 198      16.879  -5.675   4.891  1.00  0.49           H  
ATOM   1120  HB3 MET B 198      18.131  -4.527   5.346  1.00  0.49           H  
ATOM   1121  HG2 MET B 198      16.624  -2.793   4.173  1.00  0.61           H  
ATOM   1122  HG3 MET B 198      15.364  -4.011   4.353  1.00  0.54           H  
ATOM   1123  HE1 MET B 198      13.907  -2.851   5.408  1.00  1.10           H  
ATOM   1124  HE2 MET B 198      13.765  -3.594   7.000  1.00  1.02           H  
ATOM   1125  HE3 MET B 198      14.047  -1.858   6.861  1.00  1.08           H  
ATOM   1126  N   LYS B 199      20.293  -4.664   3.826  1.00  0.43           N  
ATOM   1127  CA  LYS B 199      21.675  -5.115   3.975  1.00  0.49           C  
ATOM   1128  C   LYS B 199      21.738  -6.519   4.574  1.00  0.51           C  
ATOM   1129  O   LYS B 199      22.706  -7.251   4.364  1.00  0.56           O  
ATOM   1130  CB  LYS B 199      22.465  -4.138   4.851  1.00  0.54           C  
ATOM   1131  CG  LYS B 199      21.620  -3.429   5.901  1.00  0.61           C  
ATOM   1132  CD  LYS B 199      21.437  -4.285   7.145  1.00  0.82           C  
ATOM   1133  CE  LYS B 199      20.060  -4.088   7.760  1.00  0.80           C  
ATOM   1134  NZ  LYS B 199      19.760  -2.648   7.998  1.00  1.45           N  
ATOM   1135  H   LYS B 199      20.059  -3.753   4.099  1.00  0.44           H  
ATOM   1136  HA  LYS B 199      22.119  -5.140   2.992  1.00  0.50           H  
ATOM   1137  HB2 LYS B 199      23.248  -4.682   5.359  1.00  0.64           H  
ATOM   1138  HB3 LYS B 199      22.914  -3.389   4.217  1.00  0.60           H  
ATOM   1139  HG2 LYS B 199      22.110  -2.509   6.181  1.00  0.72           H  
ATOM   1140  HG3 LYS B 199      20.651  -3.208   5.482  1.00  0.69           H  
ATOM   1141  HD2 LYS B 199      21.555  -5.324   6.876  1.00  1.05           H  
ATOM   1142  HD3 LYS B 199      22.189  -4.012   7.871  1.00  1.17           H  
ATOM   1143  HE2 LYS B 199      19.318  -4.494   7.089  1.00  1.03           H  
ATOM   1144  HE3 LYS B 199      20.021  -4.615   8.701  1.00  0.94           H  
ATOM   1145  HZ1 LYS B 199      19.670  -2.147   7.092  1.00  2.07           H  
ATOM   1146  HZ2 LYS B 199      20.525  -2.210   8.549  1.00  1.90           H  
ATOM   1147  HZ3 LYS B 199      18.870  -2.552   8.527  1.00  1.72           H  
ATOM   1148  N   ALA B 200      20.700  -6.890   5.320  1.00  0.51           N  
ATOM   1149  CA  ALA B 200      20.636  -8.206   5.942  1.00  0.56           C  
ATOM   1150  C   ALA B 200      19.660  -9.117   5.201  1.00  0.53           C  
ATOM   1151  O   ALA B 200      20.065  -9.931   4.371  1.00  0.54           O  
ATOM   1152  CB  ALA B 200      20.240  -8.080   7.405  1.00  0.63           C  
ATOM   1153  H   ALA B 200      19.961  -6.262   5.455  1.00  0.49           H  
ATOM   1154  HA  ALA B 200      21.623  -8.643   5.897  1.00  0.60           H  
ATOM   1155  HB1 ALA B 200      20.057  -9.062   7.814  1.00  0.98           H  
ATOM   1156  HB2 ALA B 200      21.039  -7.604   7.954  1.00  1.28           H  
ATOM   1157  HB3 ALA B 200      19.343  -7.483   7.484  1.00  1.25           H  
ATOM   1158  N   LYS B 201      18.372  -8.975   5.504  1.00  0.52           N  
ATOM   1159  CA  LYS B 201      17.338  -9.789   4.869  1.00  0.51           C  
ATOM   1160  C   LYS B 201      16.268  -8.909   4.232  1.00  0.47           C  
ATOM   1161  O   LYS B 201      16.227  -7.702   4.463  1.00  0.48           O  
ATOM   1162  CB  LYS B 201      16.696 -10.726   5.894  1.00  0.59           C  
ATOM   1163  CG  LYS B 201      16.528 -12.153   5.396  1.00  1.24           C  
ATOM   1164  CD  LYS B 201      15.128 -12.390   4.851  1.00  1.58           C  
ATOM   1165  CE  LYS B 201      14.169 -12.827   5.946  1.00  1.97           C  
ATOM   1166  NZ  LYS B 201      14.413 -14.234   6.369  1.00  2.79           N  
ATOM   1167  H   LYS B 201      18.108  -8.299   6.164  1.00  0.53           H  
ATOM   1168  HA  LYS B 201      17.809 -10.382   4.098  1.00  0.52           H  
ATOM   1169  HB2 LYS B 201      17.310 -10.747   6.781  1.00  1.31           H  
ATOM   1170  HB3 LYS B 201      15.720 -10.340   6.152  1.00  1.13           H  
ATOM   1171  HG2 LYS B 201      17.245 -12.338   4.611  1.00  2.00           H  
ATOM   1172  HG3 LYS B 201      16.705 -12.832   6.217  1.00  1.90           H  
ATOM   1173  HD2 LYS B 201      14.763 -11.474   4.412  1.00  1.95           H  
ATOM   1174  HD3 LYS B 201      15.173 -13.161   4.095  1.00  2.05           H  
ATOM   1175  HE2 LYS B 201      14.293 -12.177   6.797  1.00  2.17           H  
ATOM   1176  HE3 LYS B 201      13.157 -12.743   5.574  1.00  2.07           H  
ATOM   1177  HZ1 LYS B 201      14.632 -14.266   7.386  1.00  3.23           H  
ATOM   1178  HZ2 LYS B 201      15.215 -14.631   5.841  1.00  3.11           H  
ATOM   1179  HZ3 LYS B 201      13.570 -14.814   6.188  1.00  3.14           H  
ATOM   1180  N   ARG B 202      15.400  -9.520   3.429  1.00  0.44           N  
ATOM   1181  CA  ARG B 202      14.326  -8.785   2.770  1.00  0.42           C  
ATOM   1182  C   ARG B 202      12.972  -9.172   3.343  1.00  0.49           C  
ATOM   1183  O   ARG B 202      12.885  -9.802   4.398  1.00  0.87           O  
ATOM   1184  CB  ARG B 202      14.336  -9.036   1.259  1.00  0.42           C  
ATOM   1185  CG  ARG B 202      14.063 -10.472   0.864  1.00  0.80           C  
ATOM   1186  CD  ARG B 202      14.718 -10.817  -0.466  1.00  0.70           C  
ATOM   1187  NE  ARG B 202      15.779 -11.810  -0.312  1.00  1.07           N  
ATOM   1188  CZ  ARG B 202      17.001 -11.672  -0.821  1.00  1.38           C  
ATOM   1189  NH1 ARG B 202      17.314 -10.587  -1.518  1.00  2.02           N  
ATOM   1190  NH2 ARG B 202      17.910 -12.618  -0.632  1.00  1.92           N  
ATOM   1191  H   ARG B 202      15.484 -10.484   3.276  1.00  0.45           H  
ATOM   1192  HA  ARG B 202      14.489  -7.733   2.951  1.00  0.41           H  
ATOM   1193  HB2 ARG B 202      13.579  -8.416   0.800  1.00  0.77           H  
ATOM   1194  HB3 ARG B 202      15.297  -8.754   0.868  1.00  0.77           H  
ATOM   1195  HG2 ARG B 202      14.452 -11.128   1.627  1.00  1.30           H  
ATOM   1196  HG3 ARG B 202      12.999 -10.607   0.774  1.00  1.21           H  
ATOM   1197  HD2 ARG B 202      13.964 -11.208  -1.133  1.00  0.99           H  
ATOM   1198  HD3 ARG B 202      15.138  -9.916  -0.889  1.00  1.00           H  
ATOM   1199  HE  ARG B 202      15.570 -12.621   0.197  1.00  1.75           H  
ATOM   1200 HH11 ARG B 202      16.631  -9.872  -1.662  1.00  2.19           H  
ATOM   1201 HH12 ARG B 202      18.234 -10.486  -1.898  1.00  2.66           H  
ATOM   1202 HH21 ARG B 202      17.679 -13.438  -0.107  1.00  2.34           H  
ATOM   1203 HH22 ARG B 202      18.829 -12.513  -1.015  1.00  2.27           H  
ATOM   1204  N   GLY B 203      11.919  -8.789   2.636  1.00  0.26           N  
ATOM   1205  CA  GLY B 203      10.572  -9.108   3.079  1.00  0.33           C  
ATOM   1206  C   GLY B 203       9.534  -8.127   2.575  1.00  0.26           C  
ATOM   1207  O   GLY B 203       9.724  -7.493   1.538  1.00  0.31           O  
ATOM   1208  H   GLY B 203      12.068  -8.289   1.800  1.00  0.38           H  
ATOM   1209  HA2 GLY B 203      10.317 -10.096   2.727  1.00  0.43           H  
ATOM   1210  HA3 GLY B 203      10.554  -9.110   4.160  1.00  0.41           H  
ATOM   1211  N   TRP B 204       8.440  -7.992   3.318  1.00  0.32           N  
ATOM   1212  CA  TRP B 204       7.363  -7.086   2.937  1.00  0.27           C  
ATOM   1213  C   TRP B 204       7.281  -5.905   3.901  1.00  0.25           C  
ATOM   1214  O   TRP B 204       7.238  -6.087   5.117  1.00  0.36           O  
ATOM   1215  CB  TRP B 204       6.026  -7.833   2.914  1.00  0.32           C  
ATOM   1216  CG  TRP B 204       5.939  -8.868   1.831  1.00  0.35           C  
ATOM   1217  CD1 TRP B 204       6.141 -10.215   1.962  1.00  0.49           C  
ATOM   1218  CD2 TRP B 204       5.627  -8.640   0.452  1.00  0.33           C  
ATOM   1219  NE1 TRP B 204       5.978 -10.834   0.744  1.00  0.53           N  
ATOM   1220  CE2 TRP B 204       5.661  -9.889  -0.195  1.00  0.41           C  
ATOM   1221  CE3 TRP B 204       5.323  -7.502  -0.301  1.00  0.39           C  
ATOM   1222  CZ2 TRP B 204       5.404 -10.031  -1.556  1.00  0.43           C  
ATOM   1223  CZ3 TRP B 204       5.068  -7.646  -1.652  1.00  0.47           C  
ATOM   1224  CH2 TRP B 204       5.108  -8.903  -2.266  1.00  0.45           C  
ATOM   1225  H   TRP B 204       8.356  -8.505   4.149  1.00  0.48           H  
ATOM   1226  HA  TRP B 204       7.576  -6.715   1.947  1.00  0.26           H  
ATOM   1227  HB2 TRP B 204       5.883  -8.330   3.861  1.00  0.36           H  
ATOM   1228  HB3 TRP B 204       5.227  -7.123   2.762  1.00  0.36           H  
ATOM   1229  HD1 TRP B 204       6.394 -10.706   2.890  1.00  0.61           H  
ATOM   1230  HE1 TRP B 204       6.073 -11.793   0.568  1.00  0.65           H  
ATOM   1231  HE3 TRP B 204       5.287  -6.525   0.156  1.00  0.46           H  
ATOM   1232  HZ2 TRP B 204       5.430 -10.993  -2.045  1.00  0.51           H  
ATOM   1233  HZ3 TRP B 204       4.832  -6.779  -2.250  1.00  0.60           H  
ATOM   1234  HH2 TRP B 204       4.902  -8.967  -3.325  1.00  0.52           H  
ATOM   1235  N   ILE B 205       7.261  -4.693   3.351  1.00  0.22           N  
ATOM   1236  CA  ILE B 205       7.181  -3.485   4.164  1.00  0.20           C  
ATOM   1237  C   ILE B 205       6.076  -2.557   3.660  1.00  0.20           C  
ATOM   1238  O   ILE B 205       5.739  -2.573   2.475  1.00  0.21           O  
ATOM   1239  CB  ILE B 205       8.516  -2.713   4.182  1.00  0.21           C  
ATOM   1240  CG1 ILE B 205       9.458  -3.234   3.096  1.00  0.28           C  
ATOM   1241  CG2 ILE B 205       9.168  -2.822   5.552  1.00  0.31           C  
ATOM   1242  CD1 ILE B 205      10.631  -2.318   2.828  1.00  0.29           C  
ATOM   1243  H   ILE B 205       7.298  -4.609   2.376  1.00  0.30           H  
ATOM   1244  HA  ILE B 205       6.949  -3.785   5.176  1.00  0.24           H  
ATOM   1245  HB  ILE B 205       8.307  -1.670   3.995  1.00  0.23           H  
ATOM   1246 HG12 ILE B 205       9.848  -4.194   3.396  1.00  0.38           H  
ATOM   1247 HG13 ILE B 205       8.906  -3.346   2.174  1.00  0.36           H  
ATOM   1248 HG21 ILE B 205      10.225  -3.012   5.435  1.00  1.12           H  
ATOM   1249 HG22 ILE B 205       9.026  -1.898   6.094  1.00  1.06           H  
ATOM   1250 HG23 ILE B 205       8.716  -3.634   6.103  1.00  1.03           H  
ATOM   1251 HD11 ILE B 205      11.503  -2.910   2.590  1.00  0.98           H  
ATOM   1252 HD12 ILE B 205      10.399  -1.668   1.998  1.00  1.10           H  
ATOM   1253 HD13 ILE B 205      10.829  -1.721   3.707  1.00  1.04           H  
ATOM   1254  N   PRO B 206       5.497  -1.735   4.555  1.00  0.23           N  
ATOM   1255  CA  PRO B 206       4.422  -0.804   4.199  1.00  0.27           C  
ATOM   1256  C   PRO B 206       4.912   0.378   3.368  1.00  0.26           C  
ATOM   1257  O   PRO B 206       5.723   1.180   3.830  1.00  0.27           O  
ATOM   1258  CB  PRO B 206       3.898  -0.303   5.555  1.00  0.33           C  
ATOM   1259  CG  PRO B 206       4.549  -1.163   6.589  1.00  0.48           C  
ATOM   1260  CD  PRO B 206       5.832  -1.649   5.982  1.00  0.29           C  
ATOM   1261  HA  PRO B 206       3.626  -1.306   3.670  1.00  0.29           H  
ATOM   1262  HB2 PRO B 206       4.170   0.736   5.684  1.00  0.51           H  
ATOM   1263  HB3 PRO B 206       2.823  -0.402   5.585  1.00  0.53           H  
ATOM   1264  HG2 PRO B 206       4.753  -0.580   7.476  1.00  0.83           H  
ATOM   1265  HG3 PRO B 206       3.908  -1.998   6.828  1.00  0.83           H  
ATOM   1266  HD2 PRO B 206       6.628  -0.939   6.152  1.00  0.43           H  
ATOM   1267  HD3 PRO B 206       6.093  -2.619   6.376  1.00  0.43           H  
ATOM   1268  N   ALA B 207       4.415   0.475   2.137  1.00  0.27           N  
ATOM   1269  CA  ALA B 207       4.784   1.568   1.247  1.00  0.29           C  
ATOM   1270  C   ALA B 207       4.412   2.911   1.865  1.00  0.30           C  
ATOM   1271  O   ALA B 207       5.183   3.869   1.802  1.00  0.33           O  
ATOM   1272  CB  ALA B 207       4.102   1.400  -0.104  1.00  0.34           C  
ATOM   1273  H   ALA B 207       3.807  -0.219   1.814  1.00  0.28           H  
ATOM   1274  HA  ALA B 207       5.852   1.533   1.095  1.00  0.29           H  
ATOM   1275  HB1 ALA B 207       4.605   0.628  -0.666  1.00  1.02           H  
ATOM   1276  HB2 ALA B 207       3.070   1.123   0.045  1.00  1.08           H  
ATOM   1277  HB3 ALA B 207       4.150   2.331  -0.649  1.00  1.11           H  
ATOM   1278  N   SER B 208       3.222   2.972   2.456  1.00  0.31           N  
ATOM   1279  CA  SER B 208       2.744   4.192   3.098  1.00  0.34           C  
ATOM   1280  C   SER B 208       3.759   4.707   4.110  1.00  0.27           C  
ATOM   1281  O   SER B 208       4.133   5.879   4.085  1.00  0.32           O  
ATOM   1282  CB  SER B 208       1.401   3.936   3.787  1.00  0.43           C  
ATOM   1283  OG  SER B 208       1.136   2.548   3.890  1.00  1.33           O  
ATOM   1284  H   SER B 208       2.644   2.181   2.452  1.00  0.31           H  
ATOM   1285  HA  SER B 208       2.607   4.938   2.329  1.00  0.41           H  
ATOM   1286  HB2 SER B 208       1.424   4.360   4.780  1.00  1.07           H  
ATOM   1287  HB3 SER B 208       0.612   4.401   3.215  1.00  1.05           H  
ATOM   1288  HG  SER B 208       0.643   2.376   4.697  1.00  1.91           H  
ATOM   1289  N   PHE B 209       4.201   3.824   5.002  1.00  0.27           N  
ATOM   1290  CA  PHE B 209       5.181   4.194   6.016  1.00  0.33           C  
ATOM   1291  C   PHE B 209       6.505   4.569   5.364  1.00  0.37           C  
ATOM   1292  O   PHE B 209       7.278   5.356   5.908  1.00  0.66           O  
ATOM   1293  CB  PHE B 209       5.396   3.042   7.007  1.00  0.43           C  
ATOM   1294  CG  PHE B 209       4.561   3.132   8.259  1.00  0.33           C  
ATOM   1295  CD1 PHE B 209       4.268   4.358   8.839  1.00  0.46           C  
ATOM   1296  CD2 PHE B 209       4.072   1.982   8.860  1.00  0.53           C  
ATOM   1297  CE1 PHE B 209       3.505   4.436   9.988  1.00  0.40           C  
ATOM   1298  CE2 PHE B 209       3.308   2.055  10.010  1.00  0.68           C  
ATOM   1299  CZ  PHE B 209       3.024   3.282  10.575  1.00  0.49           C  
ATOM   1300  H   PHE B 209       3.860   2.905   4.977  1.00  0.30           H  
ATOM   1301  HA  PHE B 209       4.800   5.052   6.547  1.00  0.35           H  
ATOM   1302  HB2 PHE B 209       5.155   2.110   6.518  1.00  0.57           H  
ATOM   1303  HB3 PHE B 209       6.436   3.026   7.302  1.00  0.59           H  
ATOM   1304  HD1 PHE B 209       4.643   5.262   8.381  1.00  0.75           H  
ATOM   1305  HD2 PHE B 209       4.292   1.021   8.421  1.00  0.72           H  
ATOM   1306  HE1 PHE B 209       3.284   5.398  10.428  1.00  0.56           H  
ATOM   1307  HE2 PHE B 209       2.934   1.152  10.467  1.00  1.00           H  
ATOM   1308  HZ  PHE B 209       2.428   3.340  11.472  1.00  0.62           H  
ATOM   1309  N   LEU B 210       6.759   3.996   4.191  1.00  0.29           N  
ATOM   1310  CA  LEU B 210       7.988   4.268   3.459  1.00  0.31           C  
ATOM   1311  C   LEU B 210       7.963   5.669   2.855  1.00  0.34           C  
ATOM   1312  O   LEU B 210       6.904   6.283   2.723  1.00  0.47           O  
ATOM   1313  CB  LEU B 210       8.187   3.230   2.352  1.00  0.32           C  
ATOM   1314  CG  LEU B 210       9.343   2.249   2.564  1.00  0.41           C  
ATOM   1315  CD1 LEU B 210       9.486   1.340   1.354  1.00  0.53           C  
ATOM   1316  CD2 LEU B 210      10.645   2.994   2.825  1.00  0.43           C  
ATOM   1317  H   LEU B 210       6.107   3.373   3.810  1.00  0.43           H  
ATOM   1318  HA  LEU B 210       8.810   4.202   4.155  1.00  0.36           H  
ATOM   1319  HB2 LEU B 210       7.274   2.659   2.258  1.00  0.31           H  
ATOM   1320  HB3 LEU B 210       8.357   3.753   1.426  1.00  0.38           H  
ATOM   1321  HG  LEU B 210       9.130   1.631   3.424  1.00  0.47           H  
ATOM   1322 HD11 LEU B 210       9.112   0.357   1.595  1.00  1.14           H  
ATOM   1323 HD12 LEU B 210       8.920   1.750   0.530  1.00  1.09           H  
ATOM   1324 HD13 LEU B 210      10.527   1.272   1.076  1.00  1.23           H  
ATOM   1325 HD21 LEU B 210      10.514   4.041   2.595  1.00  1.22           H  
ATOM   1326 HD22 LEU B 210      10.921   2.884   3.864  1.00  0.98           H  
ATOM   1327 HD23 LEU B 210      11.425   2.584   2.201  1.00  1.10           H  
ATOM   1328  N   GLU B 211       9.140   6.165   2.494  1.00  0.34           N  
ATOM   1329  CA  GLU B 211       9.273   7.489   1.903  1.00  0.36           C  
ATOM   1330  C   GLU B 211      10.476   7.532   0.955  1.00  0.37           C  
ATOM   1331  O   GLU B 211      11.618   7.534   1.410  1.00  0.38           O  
ATOM   1332  CB  GLU B 211       9.435   8.537   3.009  1.00  0.40           C  
ATOM   1333  CG  GLU B 211       9.924   9.887   2.512  1.00  0.69           C  
ATOM   1334  CD  GLU B 211       8.788  10.811   2.114  1.00  0.94           C  
ATOM   1335  OE1 GLU B 211       7.853  10.342   1.433  1.00  1.38           O  
ATOM   1336  OE2 GLU B 211       8.835  12.003   2.482  1.00  1.38           O  
ATOM   1337  H   GLU B 211       9.946   5.628   2.635  1.00  0.41           H  
ATOM   1338  HA  GLU B 211       8.373   7.698   1.346  1.00  0.37           H  
ATOM   1339  HB2 GLU B 211       8.480   8.681   3.493  1.00  0.61           H  
ATOM   1340  HB3 GLU B 211      10.145   8.168   3.735  1.00  0.62           H  
ATOM   1341  HG2 GLU B 211      10.493  10.360   3.298  1.00  1.01           H  
ATOM   1342  HG3 GLU B 211      10.559   9.730   1.655  1.00  0.93           H  
ATOM   1343  N   PRO B 212      10.232   7.570  -0.375  1.00  0.38           N  
ATOM   1344  CA  PRO B 212      11.283   7.607  -1.390  1.00  0.42           C  
ATOM   1345  C   PRO B 212      12.570   8.274  -0.919  1.00  0.41           C  
ATOM   1346  O   PRO B 212      12.565   9.424  -0.481  1.00  0.47           O  
ATOM   1347  CB  PRO B 212      10.629   8.427  -2.495  1.00  0.44           C  
ATOM   1348  CG  PRO B 212       9.171   8.098  -2.410  1.00  0.49           C  
ATOM   1349  CD  PRO B 212       8.902   7.587  -1.008  1.00  0.39           C  
ATOM   1350  HA  PRO B 212      11.507   6.619  -1.764  1.00  0.45           H  
ATOM   1351  HB2 PRO B 212      10.809   9.479  -2.318  1.00  0.52           H  
ATOM   1352  HB3 PRO B 212      11.045   8.142  -3.451  1.00  0.56           H  
ATOM   1353  HG2 PRO B 212       8.586   8.988  -2.596  1.00  0.65           H  
ATOM   1354  HG3 PRO B 212       8.928   7.336  -3.136  1.00  0.64           H  
ATOM   1355  HD2 PRO B 212       8.237   8.255  -0.483  1.00  0.40           H  
ATOM   1356  HD3 PRO B 212       8.483   6.592  -1.046  1.00  0.41           H  
ATOM   1357  N   LEU B 213      13.673   7.535  -1.011  1.00  0.39           N  
ATOM   1358  CA  LEU B 213      14.974   8.047  -0.600  1.00  0.41           C  
ATOM   1359  C   LEU B 213      15.641   8.825  -1.728  1.00  0.66           C  
ATOM   1360  O   LEU B 213      16.426   9.742  -1.481  1.00  0.89           O  
ATOM   1361  CB  LEU B 213      15.876   6.894  -0.149  1.00  0.48           C  
ATOM   1362  CG  LEU B 213      17.339   7.266   0.106  1.00  0.64           C  
ATOM   1363  CD1 LEU B 213      17.441   8.392   1.125  1.00  1.53           C  
ATOM   1364  CD2 LEU B 213      18.119   6.050   0.578  1.00  1.15           C  
ATOM   1365  H   LEU B 213      13.609   6.620  -1.358  1.00  0.38           H  
ATOM   1366  HA  LEU B 213      14.818   8.712   0.230  1.00  0.48           H  
ATOM   1367  HB2 LEU B 213      15.467   6.482   0.762  1.00  0.96           H  
ATOM   1368  HB3 LEU B 213      15.852   6.128  -0.912  1.00  0.88           H  
ATOM   1369  HG  LEU B 213      17.782   7.611  -0.816  1.00  1.50           H  
ATOM   1370 HD11 LEU B 213      16.521   8.455   1.686  1.00  2.00           H  
ATOM   1371 HD12 LEU B 213      18.260   8.193   1.801  1.00  2.19           H  
ATOM   1372 HD13 LEU B 213      17.615   9.327   0.613  1.00  2.06           H  
ATOM   1373 HD21 LEU B 213      18.892   6.361   1.264  1.00  1.58           H  
ATOM   1374 HD22 LEU B 213      17.449   5.364   1.076  1.00  1.80           H  
ATOM   1375 HD23 LEU B 213      18.569   5.559  -0.273  1.00  1.75           H  
ATOM   1376  N   ASP B 214      15.313   8.463  -2.966  1.00  0.74           N  
ATOM   1377  CA  ASP B 214      15.890   9.118  -4.140  1.00  1.07           C  
ATOM   1378  C   ASP B 214      15.391   8.477  -5.429  1.00  0.99           C  
ATOM   1379  O   ASP B 214      15.716   8.937  -6.524  1.00  1.47           O  
ATOM   1380  CB  ASP B 214      17.417   9.047  -4.095  1.00  1.62           C  
ATOM   1381  CG  ASP B 214      18.062  10.417  -4.174  1.00  2.34           C  
ATOM   1382  OD1 ASP B 214      19.030  10.573  -4.949  1.00  2.89           O  
ATOM   1383  OD2 ASP B 214      17.600  11.334  -3.463  1.00  2.73           O  
ATOM   1384  H   ASP B 214      14.656   7.746  -3.092  1.00  0.64           H  
ATOM   1385  HA  ASP B 214      15.586  10.154  -4.125  1.00  1.42           H  
ATOM   1386  HB2 ASP B 214      17.720   8.579  -3.171  1.00  1.93           H  
ATOM   1387  HB3 ASP B 214      17.768   8.454  -4.926  1.00  1.77           H  
ATOM   1388  N   SER B 215      14.612   7.408  -5.291  1.00  0.83           N  
ATOM   1389  CA  SER B 215      14.069   6.696  -6.445  1.00  1.25           C  
ATOM   1390  C   SER B 215      13.480   7.672  -7.467  1.00  1.37           C  
ATOM   1391  O   SER B 215      12.475   8.330  -7.191  1.00  1.77           O  
ATOM   1392  CB  SER B 215      12.995   5.703  -5.994  1.00  2.02           C  
ATOM   1393  OG  SER B 215      11.964   5.590  -6.960  1.00  2.84           O  
ATOM   1394  H   SER B 215      14.401   7.089  -4.389  1.00  0.82           H  
ATOM   1395  HA  SER B 215      14.877   6.150  -6.904  1.00  1.89           H  
ATOM   1396  HB2 SER B 215      13.443   4.731  -5.851  1.00  2.54           H  
ATOM   1397  HB3 SER B 215      12.563   6.041  -5.063  1.00  2.28           H  
ATOM   1398  HG  SER B 215      11.208   6.115  -6.685  1.00  3.28           H  
ATOM   1399  N   PRO B 216      14.097   7.783  -8.662  1.00  2.06           N  
ATOM   1400  CA  PRO B 216      13.619   8.686  -9.717  1.00  2.86           C  
ATOM   1401  C   PRO B 216      12.147   8.461 -10.047  1.00  2.82           C  
ATOM   1402  O   PRO B 216      11.459   9.369 -10.515  1.00  3.34           O  
ATOM   1403  CB  PRO B 216      14.497   8.332 -10.919  1.00  3.83           C  
ATOM   1404  CG  PRO B 216      15.738   7.763 -10.326  1.00  3.70           C  
ATOM   1405  CD  PRO B 216      15.305   7.044  -9.080  1.00  2.71           C  
ATOM   1406  HA  PRO B 216      13.770   9.721  -9.449  1.00  3.16           H  
ATOM   1407  HB2 PRO B 216      13.986   7.610 -11.541  1.00  4.37           H  
ATOM   1408  HB3 PRO B 216      14.706   9.223 -11.492  1.00  4.27           H  
ATOM   1409  HG2 PRO B 216      16.194   7.072 -11.020  1.00  4.11           H  
ATOM   1410  HG3 PRO B 216      16.425   8.559 -10.080  1.00  4.17           H  
ATOM   1411  HD2 PRO B 216      15.070   6.013  -9.302  1.00  2.86           H  
ATOM   1412  HD3 PRO B 216      16.074   7.103  -8.324  1.00  2.71           H  
ATOM   1413  N   ASP B 217      11.673   7.244  -9.800  1.00  2.52           N  
ATOM   1414  CA  ASP B 217      10.281   6.898 -10.066  1.00  2.69           C  
ATOM   1415  C   ASP B 217       9.357   7.598  -9.075  1.00  2.21           C  
ATOM   1416  O   ASP B 217       8.297   8.101  -9.449  1.00  2.52           O  
ATOM   1417  CB  ASP B 217      10.086   5.383  -9.984  1.00  3.71           C  
ATOM   1418  CG  ASP B 217      10.846   4.644 -11.068  1.00  4.42           C  
ATOM   1419  OD1 ASP B 217      10.193   3.991 -11.910  1.00  4.64           O  
ATOM   1420  OD2 ASP B 217      12.092   4.718 -11.077  1.00  5.01           O  
ATOM   1421  H   ASP B 217      12.271   6.563  -9.430  1.00  2.44           H  
ATOM   1422  HA  ASP B 217      10.040   7.233 -11.063  1.00  2.98           H  
ATOM   1423  HB2 ASP B 217      10.435   5.033  -9.024  1.00  4.10           H  
ATOM   1424  HB3 ASP B 217       9.035   5.156 -10.086  1.00  3.98           H  
ATOM   1425  N   GLU B 218       9.769   7.618  -7.808  1.00  2.01           N  
ATOM   1426  CA  GLU B 218       8.990   8.256  -6.754  1.00  2.61           C  
ATOM   1427  C   GLU B 218       7.636   7.576  -6.609  1.00  2.60           C  
ATOM   1428  O   GLU B 218       6.627   8.227  -6.337  1.00  3.37           O  
ATOM   1429  CB  GLU B 218       8.809   9.749  -7.043  1.00  3.28           C  
ATOM   1430  CG  GLU B 218       9.964  10.605  -6.550  1.00  3.87           C  
ATOM   1431  CD  GLU B 218       9.616  12.080  -6.497  1.00  4.93           C  
ATOM   1432  OE1 GLU B 218      10.066  12.762  -5.551  1.00  5.47           O  
ATOM   1433  OE2 GLU B 218       8.895  12.554  -7.400  1.00  5.44           O  
ATOM   1434  H   GLU B 218      10.611   7.179  -7.576  1.00  1.87           H  
ATOM   1435  HA  GLU B 218       9.534   8.141  -5.828  1.00  3.20           H  
ATOM   1436  HB2 GLU B 218       8.713   9.889  -8.109  1.00  3.18           H  
ATOM   1437  HB3 GLU B 218       7.905  10.090  -6.560  1.00  3.96           H  
ATOM   1438  HG2 GLU B 218      10.238  10.280  -5.558  1.00  4.21           H  
ATOM   1439  HG3 GLU B 218      10.803  10.472  -7.217  1.00  3.63           H  
ATOM   1440  N   THR B 219       7.630   6.258  -6.798  1.00  2.13           N  
ATOM   1441  CA  THR B 219       6.411   5.467  -6.692  1.00  2.28           C  
ATOM   1442  C   THR B 219       5.415   5.832  -7.787  1.00  2.12           C  
ATOM   1443  O   THR B 219       5.466   6.926  -8.349  1.00  2.34           O  
ATOM   1444  CB  THR B 219       5.740   5.645  -5.318  1.00  2.89           C  
ATOM   1445  OG1 THR B 219       6.713   5.519  -4.275  1.00  3.49           O  
ATOM   1446  CG2 THR B 219       4.642   4.615  -5.120  1.00  3.53           C  
ATOM   1447  H   THR B 219       8.472   5.807  -7.016  1.00  2.11           H  
ATOM   1448  HA  THR B 219       6.682   4.427  -6.802  1.00  2.59           H  
ATOM   1449  HB  THR B 219       5.300   6.631  -5.274  1.00  3.11           H  
ATOM   1450  HG1 THR B 219       7.564   5.834  -4.591  1.00  3.74           H  
ATOM   1451 HG21 THR B 219       5.037   3.630  -5.321  1.00  3.94           H  
ATOM   1452 HG22 THR B 219       3.829   4.823  -5.801  1.00  3.79           H  
ATOM   1453 HG23 THR B 219       4.284   4.661  -4.103  1.00  3.91           H  
ATOM   1454  N   GLU B 220       4.511   4.903  -8.089  1.00  2.24           N  
ATOM   1455  CA  GLU B 220       3.496   5.127  -9.111  1.00  2.63           C  
ATOM   1456  C   GLU B 220       2.720   6.407  -8.823  1.00  2.31           C  
ATOM   1457  O   GLU B 220       2.421   6.717  -7.671  1.00  2.82           O  
ATOM   1458  CB  GLU B 220       2.540   3.935  -9.180  1.00  3.50           C  
ATOM   1459  CG  GLU B 220       3.206   2.648  -9.641  1.00  4.24           C  
ATOM   1460  CD  GLU B 220       2.204   1.597 -10.079  1.00  5.24           C  
ATOM   1461  OE1 GLU B 220       1.436   1.115  -9.221  1.00  5.74           O  
ATOM   1462  OE2 GLU B 220       2.190   1.256 -11.282  1.00  5.77           O  
ATOM   1463  H   GLU B 220       4.528   4.048  -7.613  1.00  2.38           H  
ATOM   1464  HA  GLU B 220       4.000   5.230 -10.060  1.00  3.00           H  
ATOM   1465  HB2 GLU B 220       2.121   3.766  -8.199  1.00  3.64           H  
ATOM   1466  HB3 GLU B 220       1.741   4.168  -9.868  1.00  3.92           H  
ATOM   1467  HG2 GLU B 220       3.856   2.872 -10.474  1.00  4.56           H  
ATOM   1468  HG3 GLU B 220       3.791   2.248  -8.826  1.00  4.15           H  
ATOM   1469  N   ASP B 221       2.404   7.148  -9.879  1.00  2.16           N  
ATOM   1470  CA  ASP B 221       1.670   8.401  -9.742  1.00  2.34           C  
ATOM   1471  C   ASP B 221       0.267   8.288 -10.340  1.00  1.80           C  
ATOM   1472  O   ASP B 221       0.044   8.673 -11.488  1.00  2.10           O  
ATOM   1473  CB  ASP B 221       2.435   9.537 -10.423  1.00  3.22           C  
ATOM   1474  CG  ASP B 221       3.262   9.056 -11.600  1.00  3.99           C  
ATOM   1475  OD1 ASP B 221       4.505   9.159 -11.533  1.00  4.42           O  
ATOM   1476  OD2 ASP B 221       2.667   8.577 -12.588  1.00  4.53           O  
ATOM   1477  H   ASP B 221       2.672   6.844 -10.771  1.00  2.45           H  
ATOM   1478  HA  ASP B 221       1.584   8.620  -8.689  1.00  2.74           H  
ATOM   1479  HB2 ASP B 221       1.731  10.274 -10.781  1.00  3.57           H  
ATOM   1480  HB3 ASP B 221       3.098   9.998  -9.705  1.00  3.50           H  
ATOM   1481  N   PRO B 222      -0.700   7.758  -9.567  1.00  1.51           N  
ATOM   1482  CA  PRO B 222      -2.080   7.610 -10.033  1.00  1.55           C  
ATOM   1483  C   PRO B 222      -2.809   8.948 -10.079  1.00  1.39           C  
ATOM   1484  O   PRO B 222      -2.231   9.989  -9.767  1.00  1.93           O  
ATOM   1485  CB  PRO B 222      -2.710   6.690  -8.987  1.00  2.01           C  
ATOM   1486  CG  PRO B 222      -1.928   6.940  -7.745  1.00  2.27           C  
ATOM   1487  CD  PRO B 222      -0.525   7.259  -8.188  1.00  1.93           C  
ATOM   1488  HA  PRO B 222      -2.124   7.143 -11.006  1.00  1.91           H  
ATOM   1489  HB2 PRO B 222      -3.752   6.947  -8.859  1.00  2.08           H  
ATOM   1490  HB3 PRO B 222      -2.624   5.664  -9.309  1.00  2.49           H  
ATOM   1491  HG2 PRO B 222      -2.350   7.777  -7.208  1.00  2.67           H  
ATOM   1492  HG3 PRO B 222      -1.932   6.055  -7.126  1.00  2.80           H  
ATOM   1493  HD2 PRO B 222      -0.094   8.021  -7.556  1.00  2.30           H  
ATOM   1494  HD3 PRO B 222       0.086   6.368  -8.177  1.00  2.15           H  
ATOM   1495  N   GLU B 223      -4.079   8.917 -10.468  1.00  1.48           N  
ATOM   1496  CA  GLU B 223      -4.880  10.132 -10.552  1.00  1.41           C  
ATOM   1497  C   GLU B 223      -6.215   9.959  -9.827  1.00  1.24           C  
ATOM   1498  O   GLU B 223      -7.071   9.195 -10.273  1.00  1.28           O  
ATOM   1499  CB  GLU B 223      -5.129  10.503 -12.016  1.00  1.68           C  
ATOM   1500  CG  GLU B 223      -3.856  10.643 -12.834  1.00  2.11           C  
ATOM   1501  CD  GLU B 223      -4.132  10.960 -14.291  1.00  2.30           C  
ATOM   1502  OE1 GLU B 223      -4.028  12.145 -14.671  1.00  2.66           O  
ATOM   1503  OE2 GLU B 223      -4.453  10.023 -15.051  1.00  2.53           O  
ATOM   1504  H   GLU B 223      -4.487   8.057 -10.702  1.00  2.04           H  
ATOM   1505  HA  GLU B 223      -4.323  10.926 -10.080  1.00  1.45           H  
ATOM   1506  HB2 GLU B 223      -5.740   9.737 -12.470  1.00  1.84           H  
ATOM   1507  HB3 GLU B 223      -5.659  11.443 -12.052  1.00  2.20           H  
ATOM   1508  HG2 GLU B 223      -3.260  11.439 -12.415  1.00  2.71           H  
ATOM   1509  HG3 GLU B 223      -3.305   9.716 -12.780  1.00  2.38           H  
ATOM   1510  N   PRO B 224      -6.414  10.667  -8.695  1.00  1.10           N  
ATOM   1511  CA  PRO B 224      -7.660  10.578  -7.927  1.00  0.98           C  
ATOM   1512  C   PRO B 224      -8.849  11.122  -8.705  1.00  0.99           C  
ATOM   1513  O   PRO B 224      -9.121  12.323  -8.684  1.00  1.08           O  
ATOM   1514  CB  PRO B 224      -7.388  11.441  -6.691  1.00  0.98           C  
ATOM   1515  CG  PRO B 224      -6.300  12.371  -7.105  1.00  1.12           C  
ATOM   1516  CD  PRO B 224      -5.455  11.603  -8.082  1.00  1.15           C  
ATOM   1517  HA  PRO B 224      -7.865   9.562  -7.622  1.00  0.98           H  
ATOM   1518  HB2 PRO B 224      -8.285  11.980  -6.421  1.00  1.12           H  
ATOM   1519  HB3 PRO B 224      -7.078  10.813  -5.870  1.00  1.09           H  
ATOM   1520  HG2 PRO B 224      -6.724  13.243  -7.580  1.00  1.40           H  
ATOM   1521  HG3 PRO B 224      -5.714  12.657  -6.245  1.00  1.27           H  
ATOM   1522  HD2 PRO B 224      -5.036  12.269  -8.823  1.00  1.26           H  
ATOM   1523  HD3 PRO B 224      -4.671  11.068  -7.565  1.00  1.23           H  
ATOM   1524  N   ASN B 225      -9.556  10.233  -9.396  1.00  1.01           N  
ATOM   1525  CA  ASN B 225     -10.716  10.632 -10.185  1.00  1.11           C  
ATOM   1526  C   ASN B 225     -12.009  10.223  -9.492  1.00  0.91           C  
ATOM   1527  O   ASN B 225     -12.188   9.060  -9.133  1.00  0.80           O  
ATOM   1528  CB  ASN B 225     -10.652  10.005 -11.578  1.00  1.37           C  
ATOM   1529  CG  ASN B 225     -10.379  11.030 -12.661  1.00  2.00           C  
ATOM   1530  OD1 ASN B 225      -9.378  10.946 -13.373  1.00  2.72           O  
ATOM   1531  ND2 ASN B 225     -11.272  12.004 -12.792  1.00  2.53           N  
ATOM   1532  H   ASN B 225      -9.292   9.285  -9.371  1.00  1.05           H  
ATOM   1533  HA  ASN B 225     -10.697  11.707 -10.282  1.00  1.23           H  
ATOM   1534  HB2 ASN B 225      -9.863   9.268 -11.598  1.00  1.73           H  
ATOM   1535  HB3 ASN B 225     -11.594   9.523 -11.792  1.00  1.63           H  
ATOM   1536 HD21 ASN B 225     -12.046  12.007 -12.191  1.00  2.65           H  
ATOM   1537 HD22 ASN B 225     -11.122  12.679 -13.486  1.00  3.17           H  
ATOM   1538  N   TYR B 226     -12.912  11.185  -9.307  1.00  0.95           N  
ATOM   1539  CA  TYR B 226     -14.187  10.906  -8.658  1.00  0.87           C  
ATOM   1540  C   TYR B 226     -14.993   9.909  -9.478  1.00  0.84           C  
ATOM   1541  O   TYR B 226     -15.938   9.298  -8.977  1.00  0.99           O  
ATOM   1542  CB  TYR B 226     -14.992  12.190  -8.447  1.00  0.99           C  
ATOM   1543  CG  TYR B 226     -15.648  12.276  -7.082  1.00  0.90           C  
ATOM   1544  CD1 TYR B 226     -16.129  11.137  -6.441  1.00  0.79           C  
ATOM   1545  CD2 TYR B 226     -15.782  13.496  -6.433  1.00  1.22           C  
ATOM   1546  CE1 TYR B 226     -16.720  11.213  -5.198  1.00  0.87           C  
ATOM   1547  CE2 TYR B 226     -16.375  13.580  -5.186  1.00  1.48           C  
ATOM   1548  CZ  TYR B 226     -16.842  12.436  -4.574  1.00  1.29           C  
ATOM   1549  OH  TYR B 226     -17.432  12.518  -3.333  1.00  1.63           O  
ATOM   1550  H   TYR B 226     -12.716  12.095  -9.611  1.00  1.08           H  
ATOM   1551  HA  TYR B 226     -13.973  10.465  -7.696  1.00  0.86           H  
ATOM   1552  HB2 TYR B 226     -14.334  13.040  -8.551  1.00  1.19           H  
ATOM   1553  HB3 TYR B 226     -15.769  12.247  -9.195  1.00  1.21           H  
ATOM   1554  HD1 TYR B 226     -16.034  10.177  -6.928  1.00  0.89           H  
ATOM   1555  HD2 TYR B 226     -15.417  14.391  -6.914  1.00  1.40           H  
ATOM   1556  HE1 TYR B 226     -17.081  10.315  -4.719  1.00  0.81           H  
ATOM   1557  HE2 TYR B 226     -16.470  14.538  -4.698  1.00  1.90           H  
ATOM   1558  HH  TYR B 226     -18.158  13.144  -3.365  1.00  1.93           H  
ATOM   1559  N   ALA B 227     -14.615   9.748 -10.743  1.00  0.85           N  
ATOM   1560  CA  ALA B 227     -15.293   8.807 -11.619  1.00  0.88           C  
ATOM   1561  C   ALA B 227     -15.100   7.400 -11.078  1.00  0.92           C  
ATOM   1562  O   ALA B 227     -16.064   6.668 -10.850  1.00  1.52           O  
ATOM   1563  CB  ALA B 227     -14.760   8.915 -13.039  1.00  1.01           C  
ATOM   1564  H   ALA B 227     -13.854  10.262 -11.085  1.00  0.98           H  
ATOM   1565  HA  ALA B 227     -16.348   9.046 -11.626  1.00  1.05           H  
ATOM   1566  HB1 ALA B 227     -14.711   7.932 -13.482  1.00  1.15           H  
ATOM   1567  HB2 ALA B 227     -15.417   9.542 -13.623  1.00  1.56           H  
ATOM   1568  HB3 ALA B 227     -13.771   9.350 -13.019  1.00  1.44           H  
ATOM   1569  N   GLY B 228     -13.836   7.038 -10.867  1.00  0.84           N  
ATOM   1570  CA  GLY B 228     -13.497   5.738 -10.327  1.00  1.12           C  
ATOM   1571  C   GLY B 228     -14.147   4.580 -11.053  1.00  0.82           C  
ATOM   1572  O   GLY B 228     -14.828   4.758 -12.063  1.00  0.82           O  
ATOM   1573  H   GLY B 228     -13.115   7.665 -11.082  1.00  1.10           H  
ATOM   1574  HA2 GLY B 228     -12.426   5.613 -10.376  1.00  1.48           H  
ATOM   1575  HA3 GLY B 228     -13.799   5.708  -9.291  1.00  1.44           H  
ATOM   1576  N   GLU B 229     -13.914   3.385 -10.530  1.00  0.68           N  
ATOM   1577  CA  GLU B 229     -14.469   2.170 -11.098  1.00  0.56           C  
ATOM   1578  C   GLU B 229     -15.108   1.337  -9.995  1.00  0.47           C  
ATOM   1579  O   GLU B 229     -14.639   1.355  -8.856  1.00  0.45           O  
ATOM   1580  CB  GLU B 229     -13.380   1.361 -11.809  1.00  0.79           C  
ATOM   1581  CG  GLU B 229     -13.538   1.327 -13.321  1.00  1.08           C  
ATOM   1582  CD  GLU B 229     -13.005   2.579 -13.992  1.00  1.64           C  
ATOM   1583  OE1 GLU B 229     -11.768   2.720 -14.086  1.00  2.01           O  
ATOM   1584  OE2 GLU B 229     -13.826   3.416 -14.421  1.00  2.42           O  
ATOM   1585  H   GLU B 229     -13.370   3.321  -9.717  1.00  0.77           H  
ATOM   1586  HA  GLU B 229     -15.227   2.452 -11.813  1.00  0.57           H  
ATOM   1587  HB2 GLU B 229     -12.418   1.796 -11.580  1.00  1.05           H  
ATOM   1588  HB3 GLU B 229     -13.405   0.346 -11.443  1.00  1.02           H  
ATOM   1589  HG2 GLU B 229     -13.000   0.475 -13.707  1.00  1.68           H  
ATOM   1590  HG3 GLU B 229     -14.587   1.227 -13.559  1.00  1.53           H  
ATOM   1591  N   PRO B 230     -16.188   0.604 -10.299  1.00  0.45           N  
ATOM   1592  CA  PRO B 230     -16.866  -0.226  -9.305  1.00  0.41           C  
ATOM   1593  C   PRO B 230     -16.012  -1.409  -8.873  1.00  0.38           C  
ATOM   1594  O   PRO B 230     -15.409  -2.091  -9.703  1.00  0.40           O  
ATOM   1595  CB  PRO B 230     -18.127  -0.721 -10.027  1.00  0.46           C  
ATOM   1596  CG  PRO B 230     -18.242   0.121 -11.256  1.00  0.60           C  
ATOM   1597  CD  PRO B 230     -16.842   0.526 -11.613  1.00  0.53           C  
ATOM   1598  HA  PRO B 230     -17.142   0.354  -8.433  1.00  0.40           H  
ATOM   1599  HB2 PRO B 230     -18.006  -1.765 -10.277  1.00  0.51           H  
ATOM   1600  HB3 PRO B 230     -18.984  -0.598  -9.383  1.00  0.48           H  
ATOM   1601  HG2 PRO B 230     -18.682  -0.455 -12.057  1.00  0.80           H  
ATOM   1602  HG3 PRO B 230     -18.843   0.994 -11.047  1.00  0.77           H  
ATOM   1603  HD2 PRO B 230     -16.377  -0.223 -12.235  1.00  0.61           H  
ATOM   1604  HD3 PRO B 230     -16.838   1.488 -12.104  1.00  0.61           H  
ATOM   1605  N   TYR B 231     -15.971  -1.650  -7.569  1.00  0.33           N  
ATOM   1606  CA  TYR B 231     -15.195  -2.748  -7.010  1.00  0.32           C  
ATOM   1607  C   TYR B 231     -16.067  -3.517  -6.028  1.00  0.33           C  
ATOM   1608  O   TYR B 231     -16.886  -2.924  -5.329  1.00  0.32           O  
ATOM   1609  CB  TYR B 231     -13.928  -2.224  -6.315  1.00  0.32           C  
ATOM   1610  CG  TYR B 231     -12.765  -1.960  -7.259  1.00  0.35           C  
ATOM   1611  CD1 TYR B 231     -12.907  -1.113  -8.350  1.00  0.55           C  
ATOM   1612  CD2 TYR B 231     -11.523  -2.555  -7.054  1.00  0.34           C  
ATOM   1613  CE1 TYR B 231     -11.853  -0.864  -9.209  1.00  0.65           C  
ATOM   1614  CE2 TYR B 231     -10.462  -2.309  -7.912  1.00  0.43           C  
ATOM   1615  CZ  TYR B 231     -10.634  -1.464  -8.985  1.00  0.56           C  
ATOM   1616  OH  TYR B 231      -9.584  -1.218  -9.838  1.00  0.69           O  
ATOM   1617  H   TYR B 231     -16.514  -1.098  -6.965  1.00  0.32           H  
ATOM   1618  HA  TYR B 231     -14.913  -3.406  -7.820  1.00  0.32           H  
ATOM   1619  HB2 TYR B 231     -14.161  -1.297  -5.813  1.00  0.39           H  
ATOM   1620  HB3 TYR B 231     -13.603  -2.950  -5.584  1.00  0.32           H  
ATOM   1621  HD1 TYR B 231     -13.860  -0.640  -8.525  1.00  0.69           H  
ATOM   1622  HD2 TYR B 231     -11.390  -3.218  -6.212  1.00  0.40           H  
ATOM   1623  HE1 TYR B 231     -11.989  -0.200 -10.050  1.00  0.85           H  
ATOM   1624  HE2 TYR B 231      -9.500  -2.775  -7.734  1.00  0.50           H  
ATOM   1625  HH  TYR B 231      -9.916  -0.837 -10.655  1.00  1.33           H  
ATOM   1626  N   VAL B 232     -15.901  -4.829  -5.976  1.00  0.39           N  
ATOM   1627  CA  VAL B 232     -16.709  -5.649  -5.085  1.00  0.43           C  
ATOM   1628  C   VAL B 232     -15.902  -6.158  -3.900  1.00  0.47           C  
ATOM   1629  O   VAL B 232     -14.829  -6.737  -4.068  1.00  0.62           O  
ATOM   1630  CB  VAL B 232     -17.322  -6.851  -5.828  1.00  0.53           C  
ATOM   1631  CG1 VAL B 232     -18.620  -6.452  -6.513  1.00  0.83           C  
ATOM   1632  CG2 VAL B 232     -16.333  -7.420  -6.835  1.00  0.73           C  
ATOM   1633  H   VAL B 232     -15.213  -5.250  -6.532  1.00  0.42           H  
ATOM   1634  HA  VAL B 232     -17.517  -5.033  -4.715  1.00  0.42           H  
ATOM   1635  HB  VAL B 232     -17.546  -7.620  -5.104  1.00  0.80           H  
ATOM   1636 HG11 VAL B 232     -19.457  -6.748  -5.899  1.00  1.28           H  
ATOM   1637 HG12 VAL B 232     -18.638  -5.381  -6.654  1.00  1.37           H  
ATOM   1638 HG13 VAL B 232     -18.686  -6.943  -7.473  1.00  1.46           H  
ATOM   1639 HG21 VAL B 232     -15.493  -7.852  -6.311  1.00  1.23           H  
ATOM   1640 HG22 VAL B 232     -16.819  -8.181  -7.427  1.00  1.29           H  
ATOM   1641 HG23 VAL B 232     -15.984  -6.628  -7.483  1.00  1.33           H  
ATOM   1642  N   ALA B 233     -16.427  -5.933  -2.699  1.00  0.47           N  
ATOM   1643  CA  ALA B 233     -15.764  -6.379  -1.483  1.00  0.52           C  
ATOM   1644  C   ALA B 233     -15.529  -7.882  -1.527  1.00  0.71           C  
ATOM   1645  O   ALA B 233     -16.475  -8.665  -1.628  1.00  1.76           O  
ATOM   1646  CB  ALA B 233     -16.589  -6.011  -0.261  1.00  0.48           C  
ATOM   1647  H   ALA B 233     -17.278  -5.451  -2.631  1.00  0.53           H  
ATOM   1648  HA  ALA B 233     -14.811  -5.872  -1.416  1.00  0.58           H  
ATOM   1649  HB1 ALA B 233     -16.160  -5.139   0.212  1.00  1.09           H  
ATOM   1650  HB2 ALA B 233     -17.603  -5.795  -0.562  1.00  1.13           H  
ATOM   1651  HB3 ALA B 233     -16.587  -6.836   0.436  1.00  1.16           H  
ATOM   1652  N   ILE B 234     -14.269  -8.280  -1.449  1.00  0.57           N  
ATOM   1653  CA  ILE B 234     -13.910  -9.692  -1.492  1.00  0.52           C  
ATOM   1654  C   ILE B 234     -13.518 -10.205  -0.109  1.00  0.52           C  
ATOM   1655  O   ILE B 234     -13.025 -11.324   0.031  1.00  0.53           O  
ATOM   1656  CB  ILE B 234     -12.759  -9.950  -2.489  1.00  0.53           C  
ATOM   1657  CG1 ILE B 234     -11.438  -9.386  -1.967  1.00  0.54           C  
ATOM   1658  CG2 ILE B 234     -13.093  -9.354  -3.847  1.00  0.64           C  
ATOM   1659  CD1 ILE B 234     -10.260 -10.308  -2.193  1.00  0.62           C  
ATOM   1660  H   ILE B 234     -13.561  -7.613  -1.354  1.00  1.33           H  
ATOM   1661  HA  ILE B 234     -14.777 -10.241  -1.831  1.00  0.53           H  
ATOM   1662  HB  ILE B 234     -12.654 -11.011  -2.612  1.00  0.57           H  
ATOM   1663 HG12 ILE B 234     -11.228  -8.454  -2.471  1.00  0.72           H  
ATOM   1664 HG13 ILE B 234     -11.521  -9.205  -0.906  1.00  0.61           H  
ATOM   1665 HG21 ILE B 234     -12.457  -9.793  -4.600  1.00  1.21           H  
ATOM   1666 HG22 ILE B 234     -14.127  -9.557  -4.084  1.00  1.15           H  
ATOM   1667 HG23 ILE B 234     -12.934  -8.286  -3.819  1.00  1.15           H  
ATOM   1668 HD11 ILE B 234      -9.610  -9.886  -2.945  1.00  1.20           H  
ATOM   1669 HD12 ILE B 234      -9.712 -10.425  -1.269  1.00  1.23           H  
ATOM   1670 HD13 ILE B 234     -10.616 -11.273  -2.524  1.00  1.20           H  
ATOM   1671  N   LYS B 235     -13.745  -9.377   0.907  1.00  0.55           N  
ATOM   1672  CA  LYS B 235     -13.421  -9.739   2.282  1.00  0.59           C  
ATOM   1673  C   LYS B 235     -14.391  -9.080   3.260  1.00  0.59           C  
ATOM   1674  O   LYS B 235     -14.966  -8.032   2.965  1.00  0.68           O  
ATOM   1675  CB  LYS B 235     -11.985  -9.325   2.620  1.00  0.65           C  
ATOM   1676  CG  LYS B 235     -10.927 -10.085   1.839  1.00  1.04           C  
ATOM   1677  CD  LYS B 235      -9.622 -10.180   2.614  1.00  1.59           C  
ATOM   1678  CE  LYS B 235      -9.463 -11.540   3.271  1.00  2.46           C  
ATOM   1679  NZ  LYS B 235      -8.852 -11.435   4.625  1.00  3.34           N  
ATOM   1680  H   LYS B 235     -14.146  -8.501   0.727  1.00  0.56           H  
ATOM   1681  HA  LYS B 235     -13.508 -10.812   2.373  1.00  0.62           H  
ATOM   1682  HB2 LYS B 235     -11.869  -8.271   2.410  1.00  1.28           H  
ATOM   1683  HB3 LYS B 235     -11.814  -9.492   3.674  1.00  1.07           H  
ATOM   1684  HG2 LYS B 235     -11.288 -11.084   1.640  1.00  1.71           H  
ATOM   1685  HG3 LYS B 235     -10.745  -9.574   0.906  1.00  1.36           H  
ATOM   1686  HD2 LYS B 235      -8.798 -10.021   1.934  1.00  1.92           H  
ATOM   1687  HD3 LYS B 235      -9.613  -9.418   3.378  1.00  1.79           H  
ATOM   1688  HE2 LYS B 235     -10.436 -11.999   3.359  1.00  2.71           H  
ATOM   1689  HE3 LYS B 235      -8.831 -12.156   2.647  1.00  2.75           H  
ATOM   1690  HZ1 LYS B 235      -9.552 -11.688   5.352  1.00  3.69           H  
ATOM   1691  HZ2 LYS B 235      -8.526 -10.462   4.796  1.00  3.79           H  
ATOM   1692  HZ3 LYS B 235      -8.040 -12.080   4.702  1.00  3.66           H  
ATOM   1693  N   ALA B 236     -14.569  -9.703   4.421  1.00  0.56           N  
ATOM   1694  CA  ALA B 236     -15.466  -9.175   5.442  1.00  0.56           C  
ATOM   1695  C   ALA B 236     -14.699  -8.316   6.441  1.00  0.54           C  
ATOM   1696  O   ALA B 236     -13.742  -8.778   7.062  1.00  0.59           O  
ATOM   1697  CB  ALA B 236     -16.181 -10.311   6.159  1.00  0.64           C  
ATOM   1698  H   ALA B 236     -14.081 -10.535   4.595  1.00  0.58           H  
ATOM   1699  HA  ALA B 236     -16.210  -8.564   4.952  1.00  0.55           H  
ATOM   1700  HB1 ALA B 236     -15.588 -11.210   6.089  1.00  1.29           H  
ATOM   1701  HB2 ALA B 236     -16.318 -10.050   7.198  1.00  1.08           H  
ATOM   1702  HB3 ALA B 236     -17.143 -10.478   5.699  1.00  0.91           H  
ATOM   1703  N   TYR B 237     -15.122  -7.065   6.590  1.00  0.50           N  
ATOM   1704  CA  TYR B 237     -14.457  -6.145   7.511  1.00  0.50           C  
ATOM   1705  C   TYR B 237     -15.407  -5.041   7.968  1.00  0.49           C  
ATOM   1706  O   TYR B 237     -16.222  -4.546   7.191  1.00  0.47           O  
ATOM   1707  CB  TYR B 237     -13.214  -5.546   6.841  1.00  0.50           C  
ATOM   1708  CG  TYR B 237     -12.548  -4.428   7.620  1.00  0.61           C  
ATOM   1709  CD1 TYR B 237     -11.450  -4.682   8.433  1.00  0.74           C  
ATOM   1710  CD2 TYR B 237     -13.009  -3.120   7.532  1.00  0.73           C  
ATOM   1711  CE1 TYR B 237     -10.831  -3.664   9.137  1.00  0.91           C  
ATOM   1712  CE2 TYR B 237     -12.397  -2.098   8.234  1.00  0.89           C  
ATOM   1713  CZ  TYR B 237     -11.310  -2.376   9.034  1.00  0.96           C  
ATOM   1714  OH  TYR B 237     -10.698  -1.361   9.733  1.00  1.17           O  
ATOM   1715  H   TYR B 237     -15.896  -6.752   6.070  1.00  0.48           H  
ATOM   1716  HA  TYR B 237     -14.147  -6.713   8.376  1.00  0.53           H  
ATOM   1717  HB2 TYR B 237     -12.484  -6.328   6.705  1.00  0.53           H  
ATOM   1718  HB3 TYR B 237     -13.492  -5.157   5.875  1.00  0.51           H  
ATOM   1719  HD1 TYR B 237     -11.078  -5.693   8.513  1.00  0.78           H  
ATOM   1720  HD2 TYR B 237     -13.862  -2.905   6.905  1.00  0.77           H  
ATOM   1721  HE1 TYR B 237      -9.978  -3.880   9.762  1.00  1.06           H  
ATOM   1722  HE2 TYR B 237     -12.772  -1.088   8.154  1.00  1.03           H  
ATOM   1723  HH  TYR B 237     -11.337  -0.667   9.915  1.00  1.61           H  
ATOM   1724  N   THR B 238     -15.290  -4.659   9.235  1.00  0.53           N  
ATOM   1725  CA  THR B 238     -16.134  -3.615   9.804  1.00  0.55           C  
ATOM   1726  C   THR B 238     -15.306  -2.387  10.164  1.00  0.57           C  
ATOM   1727  O   THR B 238     -14.255  -2.502  10.797  1.00  0.62           O  
ATOM   1728  CB  THR B 238     -16.876  -4.107  11.061  1.00  0.61           C  
ATOM   1729  OG1 THR B 238     -16.566  -5.484  11.307  1.00  0.67           O  
ATOM   1730  CG2 THR B 238     -18.378  -3.941  10.903  1.00  0.65           C  
ATOM   1731  H   THR B 238     -14.604  -5.076   9.798  1.00  0.55           H  
ATOM   1732  HA  THR B 238     -16.869  -3.336   9.062  1.00  0.53           H  
ATOM   1733  HB  THR B 238     -16.550  -3.517  11.906  1.00  0.70           H  
ATOM   1734  HG1 THR B 238     -16.335  -5.914  10.480  1.00  1.11           H  
ATOM   1735 HG21 THR B 238     -18.583  -3.056  10.317  1.00  1.10           H  
ATOM   1736 HG22 THR B 238     -18.835  -3.841  11.877  1.00  1.26           H  
ATOM   1737 HG23 THR B 238     -18.785  -4.806  10.400  1.00  1.29           H  
ATOM   1738  N   ALA B 239     -15.783  -1.214   9.755  1.00  0.58           N  
ATOM   1739  CA  ALA B 239     -15.085   0.038  10.029  1.00  0.65           C  
ATOM   1740  C   ALA B 239     -14.710   0.170  11.501  1.00  0.73           C  
ATOM   1741  O   ALA B 239     -15.526  -0.076  12.391  1.00  0.87           O  
ATOM   1742  CB  ALA B 239     -15.941   1.221   9.602  1.00  0.72           C  
ATOM   1743  H   ALA B 239     -16.603  -1.190   9.221  1.00  0.57           H  
ATOM   1744  HA  ALA B 239     -14.181   0.050   9.438  1.00  0.65           H  
ATOM   1745  HB1 ALA B 239     -15.548   1.637   8.685  1.00  1.29           H  
ATOM   1746  HB2 ALA B 239     -16.957   0.892   9.441  1.00  1.28           H  
ATOM   1747  HB3 ALA B 239     -15.926   1.975  10.374  1.00  1.19           H  
ATOM   1748  N   VAL B 240     -13.464   0.562  11.740  1.00  0.87           N  
ATOM   1749  CA  VAL B 240     -12.954   0.742  13.093  1.00  0.96           C  
ATOM   1750  C   VAL B 240     -12.614   2.208  13.340  1.00  1.06           C  
ATOM   1751  O   VAL B 240     -12.388   2.628  14.474  1.00  1.30           O  
ATOM   1752  CB  VAL B 240     -11.698  -0.118  13.339  1.00  1.01           C  
ATOM   1753  CG1 VAL B 240     -11.286  -0.064  14.802  1.00  1.45           C  
ATOM   1754  CG2 VAL B 240     -11.941  -1.554  12.898  1.00  1.41           C  
ATOM   1755  H   VAL B 240     -12.873   0.744  10.980  1.00  1.03           H  
ATOM   1756  HA  VAL B 240     -13.723   0.435  13.787  1.00  1.01           H  
ATOM   1757  HB  VAL B 240     -10.890   0.284  12.747  1.00  1.08           H  
ATOM   1758 HG11 VAL B 240     -12.117  -0.365  15.422  1.00  1.73           H  
ATOM   1759 HG12 VAL B 240     -10.453  -0.729  14.967  1.00  2.07           H  
ATOM   1760 HG13 VAL B 240     -10.996   0.946  15.056  1.00  1.83           H  
ATOM   1761 HG21 VAL B 240     -11.557  -2.231  13.647  1.00  1.94           H  
ATOM   1762 HG22 VAL B 240     -13.001  -1.718  12.775  1.00  1.94           H  
ATOM   1763 HG23 VAL B 240     -11.437  -1.733  11.960  1.00  1.72           H  
ATOM   1764  N   GLU B 241     -12.592   2.982  12.261  1.00  1.05           N  
ATOM   1765  CA  GLU B 241     -12.283   4.402  12.341  1.00  1.25           C  
ATOM   1766  C   GLU B 241     -13.221   5.202  11.445  1.00  1.45           C  
ATOM   1767  O   GLU B 241     -13.872   4.645  10.559  1.00  2.19           O  
ATOM   1768  CB  GLU B 241     -10.828   4.655  11.938  1.00  1.34           C  
ATOM   1769  CG  GLU B 241      -9.818   4.077  12.916  1.00  1.37           C  
ATOM   1770  CD  GLU B 241      -9.031   5.150  13.643  1.00  1.75           C  
ATOM   1771  OE1 GLU B 241      -8.523   6.071  12.972  1.00  1.97           O  
ATOM   1772  OE2 GLU B 241      -8.924   5.068  14.885  1.00  2.22           O  
ATOM   1773  H   GLU B 241     -12.807   2.589  11.389  1.00  1.04           H  
ATOM   1774  HA  GLU B 241     -12.424   4.714  13.365  1.00  1.60           H  
ATOM   1775  HB2 GLU B 241     -10.654   4.212  10.969  1.00  1.59           H  
ATOM   1776  HB3 GLU B 241     -10.665   5.720  11.873  1.00  1.55           H  
ATOM   1777  HG2 GLU B 241     -10.343   3.480  13.647  1.00  1.43           H  
ATOM   1778  HG3 GLU B 241      -9.127   3.451  12.371  1.00  1.42           H  
ATOM   1779  N   GLY B 242     -13.289   6.507  11.679  1.00  1.53           N  
ATOM   1780  CA  GLY B 242     -14.157   7.358  10.888  1.00  1.95           C  
ATOM   1781  C   GLY B 242     -13.812   7.351   9.409  1.00  1.67           C  
ATOM   1782  O   GLY B 242     -14.702   7.300   8.561  1.00  2.34           O  
ATOM   1783  H   GLY B 242     -12.750   6.895  12.400  1.00  1.80           H  
ATOM   1784  HA2 GLY B 242     -15.175   7.023  11.007  1.00  2.37           H  
ATOM   1785  HA3 GLY B 242     -14.080   8.371  11.256  1.00  2.32           H  
ATOM   1786  N   ASP B 243     -12.520   7.401   9.098  1.00  0.95           N  
ATOM   1787  CA  ASP B 243     -12.067   7.413   7.708  1.00  0.76           C  
ATOM   1788  C   ASP B 243     -12.387   6.104   6.991  1.00  0.63           C  
ATOM   1789  O   ASP B 243     -12.924   6.112   5.886  1.00  0.75           O  
ATOM   1790  CB  ASP B 243     -10.560   7.679   7.641  1.00  0.90           C  
ATOM   1791  CG  ASP B 243     -10.009   8.239   8.937  1.00  1.26           C  
ATOM   1792  OD1 ASP B 243     -10.422   9.352   9.327  1.00  1.83           O  
ATOM   1793  OD2 ASP B 243      -9.164   7.565   9.564  1.00  1.48           O  
ATOM   1794  H   ASP B 243     -11.852   7.439   9.813  1.00  1.03           H  
ATOM   1795  HA  ASP B 243     -12.581   8.216   7.203  1.00  0.94           H  
ATOM   1796  HB2 ASP B 243     -10.048   6.753   7.426  1.00  1.17           H  
ATOM   1797  HB3 ASP B 243     -10.362   8.388   6.851  1.00  1.32           H  
ATOM   1798  N   GLU B 244     -12.056   4.982   7.624  1.00  0.48           N  
ATOM   1799  CA  GLU B 244     -12.295   3.669   7.031  1.00  0.41           C  
ATOM   1800  C   GLU B 244     -13.771   3.453   6.712  1.00  0.42           C  
ATOM   1801  O   GLU B 244     -14.640   4.172   7.205  1.00  0.62           O  
ATOM   1802  CB  GLU B 244     -11.803   2.564   7.970  1.00  0.47           C  
ATOM   1803  CG  GLU B 244     -10.471   2.875   8.634  1.00  1.28           C  
ATOM   1804  CD  GLU B 244     -10.063   1.819   9.644  1.00  1.64           C  
ATOM   1805  OE1 GLU B 244      -8.896   1.375   9.600  1.00  2.23           O  
ATOM   1806  OE2 GLU B 244     -10.911   1.437  10.477  1.00  1.77           O  
ATOM   1807  H   GLU B 244     -11.654   5.034   8.515  1.00  0.53           H  
ATOM   1808  HA  GLU B 244     -11.732   3.617   6.112  1.00  0.43           H  
ATOM   1809  HB2 GLU B 244     -12.540   2.413   8.744  1.00  0.96           H  
ATOM   1810  HB3 GLU B 244     -11.694   1.651   7.405  1.00  1.00           H  
ATOM   1811  HG2 GLU B 244      -9.708   2.935   7.872  1.00  1.83           H  
ATOM   1812  HG3 GLU B 244     -10.548   3.826   9.140  1.00  1.92           H  
ATOM   1813  N   VAL B 245     -14.038   2.451   5.879  1.00  0.36           N  
ATOM   1814  CA  VAL B 245     -15.398   2.104   5.483  1.00  0.35           C  
ATOM   1815  C   VAL B 245     -15.800   0.794   6.134  1.00  0.37           C  
ATOM   1816  O   VAL B 245     -15.031   0.214   6.900  1.00  0.42           O  
ATOM   1817  CB  VAL B 245     -15.528   1.948   3.952  1.00  0.35           C  
ATOM   1818  CG1 VAL B 245     -16.794   2.619   3.432  1.00  1.22           C  
ATOM   1819  CG2 VAL B 245     -14.300   2.501   3.253  1.00  1.25           C  
ATOM   1820  H   VAL B 245     -13.297   1.918   5.526  1.00  0.48           H  
ATOM   1821  HA  VAL B 245     -16.065   2.888   5.811  1.00  0.37           H  
ATOM   1822  HB  VAL B 245     -15.594   0.893   3.725  1.00  1.06           H  
ATOM   1823 HG11 VAL B 245     -16.804   2.580   2.350  1.00  1.56           H  
ATOM   1824 HG12 VAL B 245     -17.660   2.103   3.818  1.00  1.79           H  
ATOM   1825 HG13 VAL B 245     -16.814   3.650   3.755  1.00  1.99           H  
ATOM   1826 HG21 VAL B 245     -13.600   1.701   3.065  1.00  1.83           H  
ATOM   1827 HG22 VAL B 245     -14.593   2.953   2.316  1.00  1.89           H  
ATOM   1828 HG23 VAL B 245     -13.835   3.247   3.880  1.00  1.76           H  
ATOM   1829  N   SER B 246     -16.997   0.322   5.829  1.00  0.40           N  
ATOM   1830  CA  SER B 246     -17.488  -0.932   6.388  1.00  0.43           C  
ATOM   1831  C   SER B 246     -18.201  -1.729   5.306  1.00  0.39           C  
ATOM   1832  O   SER B 246     -19.202  -1.276   4.751  1.00  0.42           O  
ATOM   1833  CB  SER B 246     -18.430  -0.663   7.565  1.00  0.54           C  
ATOM   1834  OG  SER B 246     -19.749  -1.097   7.280  1.00  1.16           O  
ATOM   1835  H   SER B 246     -17.581   0.816   5.213  1.00  0.43           H  
ATOM   1836  HA  SER B 246     -16.636  -1.497   6.736  1.00  0.46           H  
ATOM   1837  HB2 SER B 246     -18.074  -1.191   8.437  1.00  0.85           H  
ATOM   1838  HB3 SER B 246     -18.450   0.397   7.771  1.00  1.00           H  
ATOM   1839  HG  SER B 246     -19.789  -2.055   7.329  1.00  1.54           H  
ATOM   1840  N   LEU B 247     -17.695  -2.923   5.024  1.00  0.39           N  
ATOM   1841  CA  LEU B 247     -18.262  -3.762   3.976  1.00  0.43           C  
ATOM   1842  C   LEU B 247     -18.252  -5.232   4.376  1.00  0.44           C  
ATOM   1843  O   LEU B 247     -17.523  -5.635   5.280  1.00  0.45           O  
ATOM   1844  CB  LEU B 247     -17.464  -3.584   2.683  1.00  0.50           C  
ATOM   1845  CG  LEU B 247     -18.039  -2.582   1.682  1.00  0.65           C  
ATOM   1846  CD1 LEU B 247     -17.886  -1.158   2.192  1.00  1.11           C  
ATOM   1847  CD2 LEU B 247     -17.349  -2.737   0.339  1.00  1.09           C  
ATOM   1848  H   LEU B 247     -16.950  -3.268   5.558  1.00  0.39           H  
ATOM   1849  HA  LEU B 247     -19.281  -3.448   3.807  1.00  0.47           H  
ATOM   1850  HB2 LEU B 247     -16.467  -3.263   2.946  1.00  0.80           H  
ATOM   1851  HB3 LEU B 247     -17.395  -4.545   2.195  1.00  0.81           H  
ATOM   1852  HG  LEU B 247     -19.091  -2.779   1.544  1.00  1.39           H  
ATOM   1853 HD11 LEU B 247     -18.810  -0.839   2.649  1.00  1.56           H  
ATOM   1854 HD12 LEU B 247     -17.090  -1.118   2.921  1.00  1.54           H  
ATOM   1855 HD13 LEU B 247     -17.650  -0.504   1.366  1.00  1.76           H  
ATOM   1856 HD21 LEU B 247     -17.586  -3.704  -0.075  1.00  1.52           H  
ATOM   1857 HD22 LEU B 247     -17.689  -1.963  -0.333  1.00  1.61           H  
ATOM   1858 HD23 LEU B 247     -16.280  -2.655   0.473  1.00  1.58           H  
ATOM   1859  N   LEU B 248     -19.067  -6.027   3.694  1.00  0.48           N  
ATOM   1860  CA  LEU B 248     -19.143  -7.456   3.966  1.00  0.53           C  
ATOM   1861  C   LEU B 248     -18.649  -8.250   2.760  1.00  0.59           C  
ATOM   1862  O   LEU B 248     -18.163  -7.675   1.787  1.00  1.12           O  
ATOM   1863  CB  LEU B 248     -20.580  -7.860   4.310  1.00  0.57           C  
ATOM   1864  CG  LEU B 248     -20.874  -8.037   5.803  1.00  0.73           C  
ATOM   1865  CD1 LEU B 248     -20.053  -9.180   6.382  1.00  1.30           C  
ATOM   1866  CD2 LEU B 248     -20.601  -6.744   6.560  1.00  1.22           C  
ATOM   1867  H   LEU B 248     -19.632  -5.644   2.991  1.00  0.49           H  
ATOM   1868  HA  LEU B 248     -18.500  -7.667   4.810  1.00  0.58           H  
ATOM   1869  HB2 LEU B 248     -21.245  -7.104   3.921  1.00  0.84           H  
ATOM   1870  HB3 LEU B 248     -20.794  -8.795   3.813  1.00  0.71           H  
ATOM   1871  HG  LEU B 248     -21.919  -8.282   5.928  1.00  0.87           H  
ATOM   1872 HD11 LEU B 248     -20.685  -9.793   7.008  1.00  1.90           H  
ATOM   1873 HD12 LEU B 248     -19.652  -9.779   5.579  1.00  1.79           H  
ATOM   1874 HD13 LEU B 248     -19.243  -8.778   6.972  1.00  1.66           H  
ATOM   1875 HD21 LEU B 248     -19.557  -6.485   6.465  1.00  1.67           H  
ATOM   1876 HD22 LEU B 248     -21.208  -5.951   6.148  1.00  1.85           H  
ATOM   1877 HD23 LEU B 248     -20.845  -6.880   7.603  1.00  1.57           H  
ATOM   1878  N   GLU B 249     -18.780  -9.568   2.828  1.00  0.58           N  
ATOM   1879  CA  GLU B 249     -18.341 -10.436   1.739  1.00  0.55           C  
ATOM   1880  C   GLU B 249     -19.327 -10.412   0.573  1.00  0.55           C  
ATOM   1881  O   GLU B 249     -20.162 -11.308   0.438  1.00  0.68           O  
ATOM   1882  CB  GLU B 249     -18.168 -11.868   2.247  1.00  0.66           C  
ATOM   1883  CG  GLU B 249     -17.243 -12.712   1.385  1.00  0.74           C  
ATOM   1884  CD  GLU B 249     -17.956 -13.882   0.737  1.00  1.24           C  
ATOM   1885  OE1 GLU B 249     -17.879 -14.011  -0.504  1.00  2.01           O  
ATOM   1886  OE2 GLU B 249     -18.593 -14.668   1.469  1.00  1.49           O  
ATOM   1887  H   GLU B 249     -19.175  -9.971   3.629  1.00  0.97           H  
ATOM   1888  HA  GLU B 249     -17.385 -10.071   1.393  1.00  0.51           H  
ATOM   1889  HB2 GLU B 249     -17.761 -11.837   3.248  1.00  0.74           H  
ATOM   1890  HB3 GLU B 249     -19.134 -12.349   2.276  1.00  0.81           H  
ATOM   1891  HG2 GLU B 249     -16.828 -12.088   0.607  1.00  1.10           H  
ATOM   1892  HG3 GLU B 249     -16.444 -13.095   2.003  1.00  1.02           H  
ATOM   1893  N   GLY B 250     -19.229  -9.383  -0.268  1.00  0.50           N  
ATOM   1894  CA  GLY B 250     -20.114  -9.280  -1.418  1.00  0.57           C  
ATOM   1895  C   GLY B 250     -20.737  -7.906  -1.575  1.00  0.52           C  
ATOM   1896  O   GLY B 250     -21.455  -7.654  -2.543  1.00  0.57           O  
ATOM   1897  H   GLY B 250     -18.556  -8.689  -0.106  1.00  0.50           H  
ATOM   1898  HA2 GLY B 250     -19.550  -9.508  -2.309  1.00  0.64           H  
ATOM   1899  HA3 GLY B 250     -20.904 -10.010  -1.312  1.00  0.64           H  
ATOM   1900  N   GLU B 251     -20.468  -7.013  -0.628  1.00  0.46           N  
ATOM   1901  CA  GLU B 251     -21.019  -5.662  -0.674  1.00  0.45           C  
ATOM   1902  C   GLU B 251     -20.264  -4.786  -1.672  1.00  0.54           C  
ATOM   1903  O   GLU B 251     -19.226  -4.217  -1.346  1.00  1.16           O  
ATOM   1904  CB  GLU B 251     -20.971  -5.021   0.715  1.00  0.46           C  
ATOM   1905  CG  GLU B 251     -21.960  -5.626   1.698  1.00  0.50           C  
ATOM   1906  CD  GLU B 251     -23.400  -5.317   1.339  1.00  0.87           C  
ATOM   1907  OE1 GLU B 251     -24.166  -6.270   1.086  1.00  1.36           O  
ATOM   1908  OE2 GLU B 251     -23.762  -4.123   1.311  1.00  1.35           O  
ATOM   1909  H   GLU B 251     -19.888  -7.269   0.120  1.00  0.43           H  
ATOM   1910  HA  GLU B 251     -22.050  -5.736  -0.988  1.00  0.47           H  
ATOM   1911  HB2 GLU B 251     -19.976  -5.140   1.119  1.00  0.49           H  
ATOM   1912  HB3 GLU B 251     -21.189  -3.967   0.622  1.00  0.60           H  
ATOM   1913  HG2 GLU B 251     -21.829  -6.698   1.706  1.00  0.72           H  
ATOM   1914  HG3 GLU B 251     -21.756  -5.231   2.682  1.00  0.86           H  
ATOM   1915  N   ALA B 252     -20.788  -4.689  -2.892  1.00  0.41           N  
ATOM   1916  CA  ALA B 252     -20.161  -3.872  -3.928  1.00  0.40           C  
ATOM   1917  C   ALA B 252     -19.970  -2.437  -3.469  1.00  0.34           C  
ATOM   1918  O   ALA B 252     -20.572  -2.000  -2.489  1.00  0.38           O  
ATOM   1919  CB  ALA B 252     -20.980  -3.913  -5.209  1.00  0.52           C  
ATOM   1920  H   ALA B 252     -21.568  -5.236  -3.119  1.00  0.87           H  
ATOM   1921  HA  ALA B 252     -19.188  -4.289  -4.136  1.00  0.40           H  
ATOM   1922  HB1 ALA B 252     -21.650  -4.759  -5.180  1.00  1.14           H  
ATOM   1923  HB2 ALA B 252     -21.552  -3.002  -5.298  1.00  1.28           H  
ATOM   1924  HB3 ALA B 252     -20.317  -4.006  -6.056  1.00  1.04           H  
ATOM   1925  N   VAL B 253     -19.125  -1.709  -4.191  1.00  0.28           N  
ATOM   1926  CA  VAL B 253     -18.817  -0.336  -3.840  1.00  0.27           C  
ATOM   1927  C   VAL B 253     -18.181   0.396  -5.020  1.00  0.28           C  
ATOM   1928  O   VAL B 253     -17.805  -0.227  -6.009  1.00  0.32           O  
ATOM   1929  CB  VAL B 253     -17.868  -0.333  -2.623  1.00  0.25           C  
ATOM   1930  CG1 VAL B 253     -16.775  -1.382  -2.788  1.00  0.77           C  
ATOM   1931  CG2 VAL B 253     -17.261   1.032  -2.377  1.00  0.82           C  
ATOM   1932  H   VAL B 253     -18.695  -2.107  -4.980  1.00  0.29           H  
ATOM   1933  HA  VAL B 253     -19.734   0.158  -3.561  1.00  0.32           H  
ATOM   1934  HB  VAL B 253     -18.452  -0.597  -1.760  1.00  0.64           H  
ATOM   1935 HG11 VAL B 253     -16.409  -1.364  -3.805  1.00  1.53           H  
ATOM   1936 HG12 VAL B 253     -15.963  -1.168  -2.110  1.00  1.38           H  
ATOM   1937 HG13 VAL B 253     -17.178  -2.361  -2.569  1.00  1.20           H  
ATOM   1938 HG21 VAL B 253     -17.179   1.198  -1.316  1.00  1.47           H  
ATOM   1939 HG22 VAL B 253     -16.282   1.076  -2.829  1.00  1.36           H  
ATOM   1940 HG23 VAL B 253     -17.892   1.788  -2.809  1.00  1.44           H  
ATOM   1941  N   GLU B 254     -18.077   1.719  -4.921  1.00  0.30           N  
ATOM   1942  CA  GLU B 254     -17.480   2.511  -5.991  1.00  0.36           C  
ATOM   1943  C   GLU B 254     -16.201   3.184  -5.521  1.00  0.42           C  
ATOM   1944  O   GLU B 254     -16.232   4.058  -4.656  1.00  0.71           O  
ATOM   1945  CB  GLU B 254     -18.452   3.578  -6.489  1.00  0.53           C  
ATOM   1946  CG  GLU B 254     -18.552   3.649  -8.002  1.00  0.91           C  
ATOM   1947  CD  GLU B 254     -19.859   3.089  -8.530  1.00  1.37           C  
ATOM   1948  OE1 GLU B 254     -19.829   2.021  -9.175  1.00  1.80           O  
ATOM   1949  OE2 GLU B 254     -20.911   3.720  -8.298  1.00  1.91           O  
ATOM   1950  H   GLU B 254     -18.390   2.169  -4.103  1.00  0.30           H  
ATOM   1951  HA  GLU B 254     -17.244   1.842  -6.805  1.00  0.35           H  
ATOM   1952  HB2 GLU B 254     -19.433   3.375  -6.088  1.00  0.90           H  
ATOM   1953  HB3 GLU B 254     -18.117   4.540  -6.131  1.00  0.92           H  
ATOM   1954  HG2 GLU B 254     -18.470   4.683  -8.306  1.00  1.32           H  
ATOM   1955  HG3 GLU B 254     -17.736   3.086  -8.429  1.00  1.34           H  
ATOM   1956  N   VAL B 255     -15.078   2.785  -6.101  1.00  0.36           N  
ATOM   1957  CA  VAL B 255     -13.792   3.366  -5.734  1.00  0.46           C  
ATOM   1958  C   VAL B 255     -13.699   4.816  -6.208  1.00  0.63           C  
ATOM   1959  O   VAL B 255     -14.203   5.158  -7.277  1.00  1.71           O  
ATOM   1960  CB  VAL B 255     -12.619   2.554  -6.321  1.00  0.57           C  
ATOM   1961  CG1 VAL B 255     -11.288   3.232  -6.032  1.00  1.24           C  
ATOM   1962  CG2 VAL B 255     -12.627   1.139  -5.767  1.00  0.83           C  
ATOM   1963  H   VAL B 255     -15.118   2.087  -6.794  1.00  0.47           H  
ATOM   1964  HA  VAL B 255     -13.713   3.345  -4.656  1.00  0.67           H  
ATOM   1965  HB  VAL B 255     -12.744   2.499  -7.392  1.00  1.22           H  
ATOM   1966 HG11 VAL B 255     -11.353   3.765  -5.095  1.00  1.65           H  
ATOM   1967 HG12 VAL B 255     -10.511   2.484  -5.969  1.00  1.84           H  
ATOM   1968 HG13 VAL B 255     -11.057   3.925  -6.827  1.00  1.83           H  
ATOM   1969 HG21 VAL B 255     -12.044   0.497  -6.410  1.00  1.49           H  
ATOM   1970 HG22 VAL B 255     -12.201   1.138  -4.775  1.00  1.32           H  
ATOM   1971 HG23 VAL B 255     -13.644   0.775  -5.722  1.00  1.39           H  
ATOM   1972  N   ILE B 256     -13.057   5.662  -5.405  1.00  0.54           N  
ATOM   1973  CA  ILE B 256     -12.902   7.074  -5.746  1.00  0.38           C  
ATOM   1974  C   ILE B 256     -11.432   7.414  -5.985  1.00  0.36           C  
ATOM   1975  O   ILE B 256     -11.106   8.424  -6.610  1.00  0.39           O  
ATOM   1976  CB  ILE B 256     -13.466   7.992  -4.642  1.00  0.50           C  
ATOM   1977  CG1 ILE B 256     -14.828   7.479  -4.159  1.00  0.57           C  
ATOM   1978  CG2 ILE B 256     -13.583   9.418  -5.152  1.00  0.54           C  
ATOM   1979  CD1 ILE B 256     -15.886   7.434  -5.244  1.00  0.49           C  
ATOM   1980  H   ILE B 256     -12.668   5.329  -4.570  1.00  1.37           H  
ATOM   1981  HA  ILE B 256     -13.459   7.262  -6.652  1.00  0.38           H  
ATOM   1982  HB  ILE B 256     -12.775   7.990  -3.816  1.00  0.64           H  
ATOM   1983 HG12 ILE B 256     -14.710   6.479  -3.770  1.00  0.72           H  
ATOM   1984 HG13 ILE B 256     -15.187   8.126  -3.371  1.00  0.67           H  
ATOM   1985 HG21 ILE B 256     -14.130   9.422  -6.084  1.00  1.13           H  
ATOM   1986 HG22 ILE B 256     -14.109  10.018  -4.424  1.00  1.17           H  
ATOM   1987 HG23 ILE B 256     -12.596   9.826  -5.310  1.00  1.06           H  
ATOM   1988 HD11 ILE B 256     -15.411   7.347  -6.210  1.00  1.05           H  
ATOM   1989 HD12 ILE B 256     -16.530   6.583  -5.083  1.00  1.12           H  
ATOM   1990 HD13 ILE B 256     -16.473   8.340  -5.212  1.00  1.15           H  
ATOM   1991  N   HIS B 257     -10.554   6.552  -5.481  1.00  0.38           N  
ATOM   1992  CA  HIS B 257      -9.113   6.737  -5.630  1.00  0.44           C  
ATOM   1993  C   HIS B 257      -8.367   5.461  -5.258  1.00  0.42           C  
ATOM   1994  O   HIS B 257      -8.717   4.783  -4.291  1.00  0.49           O  
ATOM   1995  CB  HIS B 257      -8.632   7.902  -4.760  1.00  0.55           C  
ATOM   1996  CG  HIS B 257      -7.208   8.307  -5.008  1.00  0.64           C  
ATOM   1997  ND1 HIS B 257      -6.489   9.097  -4.134  1.00  0.76           N  
ATOM   1998  CD2 HIS B 257      -6.370   8.037  -6.040  1.00  0.77           C  
ATOM   1999  CE1 HIS B 257      -5.276   9.297  -4.618  1.00  0.86           C  
ATOM   2000  NE2 HIS B 257      -5.178   8.662  -5.771  1.00  0.87           N  
ATOM   2001  H   HIS B 257     -10.892   5.770  -4.998  1.00  0.41           H  
ATOM   2002  HA  HIS B 257      -8.914   6.967  -6.665  1.00  0.48           H  
ATOM   2003  HB2 HIS B 257      -9.254   8.763  -4.951  1.00  0.62           H  
ATOM   2004  HB3 HIS B 257      -8.721   7.624  -3.721  1.00  0.59           H  
ATOM   2005  HD1 HIS B 257      -6.820   9.458  -3.286  1.00  0.85           H  
ATOM   2006  HD2 HIS B 257      -6.597   7.440  -6.911  1.00  0.86           H  
ATOM   2007  HE1 HIS B 257      -4.496   9.881  -4.151  1.00  0.98           H  
ATOM   2008  HE2 HIS B 257      -4.410   8.711  -6.379  1.00  1.03           H  
ATOM   2009  N   LYS B 258      -7.332   5.143  -6.030  1.00  0.47           N  
ATOM   2010  CA  LYS B 258      -6.535   3.946  -5.797  1.00  0.48           C  
ATOM   2011  C   LYS B 258      -5.073   4.316  -5.560  1.00  0.50           C  
ATOM   2012  O   LYS B 258      -4.405   4.840  -6.452  1.00  0.63           O  
ATOM   2013  CB  LYS B 258      -6.653   3.001  -6.995  1.00  0.54           C  
ATOM   2014  CG  LYS B 258      -7.957   3.160  -7.768  1.00  0.71           C  
ATOM   2015  CD  LYS B 258      -7.839   4.220  -8.857  1.00  1.27           C  
ATOM   2016  CE  LYS B 258      -8.392   3.718 -10.179  1.00  1.72           C  
ATOM   2017  NZ  LYS B 258      -7.460   2.767 -10.846  1.00  2.46           N  
ATOM   2018  H   LYS B 258      -7.088   5.730  -6.775  1.00  0.59           H  
ATOM   2019  HA  LYS B 258      -6.920   3.452  -4.917  1.00  0.49           H  
ATOM   2020  HB2 LYS B 258      -5.833   3.192  -7.672  1.00  0.60           H  
ATOM   2021  HB3 LYS B 258      -6.591   1.982  -6.644  1.00  0.53           H  
ATOM   2022  HG2 LYS B 258      -8.208   2.215  -8.228  1.00  0.70           H  
ATOM   2023  HG3 LYS B 258      -8.738   3.450  -7.079  1.00  0.72           H  
ATOM   2024  HD2 LYS B 258      -8.394   5.099  -8.556  1.00  1.42           H  
ATOM   2025  HD3 LYS B 258      -6.798   4.477  -8.985  1.00  1.36           H  
ATOM   2026  HE2 LYS B 258      -9.330   3.217  -9.995  1.00  2.04           H  
ATOM   2027  HE3 LYS B 258      -8.557   4.563 -10.829  1.00  1.85           H  
ATOM   2028  HZ1 LYS B 258      -7.966   2.220 -11.573  1.00  2.88           H  
ATOM   2029  HZ2 LYS B 258      -7.061   2.107 -10.148  1.00  2.89           H  
ATOM   2030  HZ3 LYS B 258      -6.682   3.287 -11.299  1.00  2.78           H  
ATOM   2031  N   LEU B 259      -4.583   4.042  -4.355  1.00  0.48           N  
ATOM   2032  CA  LEU B 259      -3.202   4.365  -3.999  1.00  0.51           C  
ATOM   2033  C   LEU B 259      -2.394   3.117  -3.653  1.00  0.53           C  
ATOM   2034  O   LEU B 259      -2.948   2.046  -3.423  1.00  0.55           O  
ATOM   2035  CB  LEU B 259      -3.177   5.348  -2.824  1.00  0.52           C  
ATOM   2036  CG  LEU B 259      -4.517   6.019  -2.505  1.00  0.48           C  
ATOM   2037  CD1 LEU B 259      -5.390   5.104  -1.658  1.00  0.95           C  
ATOM   2038  CD2 LEU B 259      -4.293   7.344  -1.795  1.00  1.04           C  
ATOM   2039  H   LEU B 259      -5.163   3.618  -3.689  1.00  0.54           H  
ATOM   2040  HA  LEU B 259      -2.747   4.834  -4.855  1.00  0.55           H  
ATOM   2041  HB2 LEU B 259      -2.846   4.815  -1.944  1.00  0.59           H  
ATOM   2042  HB3 LEU B 259      -2.458   6.121  -3.046  1.00  0.56           H  
ATOM   2043  HG  LEU B 259      -5.040   6.218  -3.429  1.00  0.88           H  
ATOM   2044 HD11 LEU B 259      -6.429   5.253  -1.920  1.00  1.60           H  
ATOM   2045 HD12 LEU B 259      -5.117   4.075  -1.840  1.00  1.27           H  
ATOM   2046 HD13 LEU B 259      -5.247   5.335  -0.613  1.00  1.61           H  
ATOM   2047 HD21 LEU B 259      -4.531   7.235  -0.747  1.00  1.58           H  
ATOM   2048 HD22 LEU B 259      -3.260   7.640  -1.901  1.00  1.70           H  
ATOM   2049 HD23 LEU B 259      -4.930   8.099  -2.232  1.00  1.51           H  
ATOM   2050  N   LEU B 260      -1.072   3.273  -3.609  1.00  0.57           N  
ATOM   2051  CA  LEU B 260      -0.175   2.162  -3.306  1.00  0.62           C  
ATOM   2052  C   LEU B 260      -0.026   1.950  -1.802  1.00  0.59           C  
ATOM   2053  O   LEU B 260       0.654   1.022  -1.365  1.00  0.65           O  
ATOM   2054  CB  LEU B 260       1.200   2.410  -3.933  1.00  0.72           C  
ATOM   2055  CG  LEU B 260       1.774   1.240  -4.737  1.00  0.61           C  
ATOM   2056  CD1 LEU B 260       1.861  -0.011  -3.878  1.00  0.64           C  
ATOM   2057  CD2 LEU B 260       0.931   0.979  -5.977  1.00  0.59           C  
ATOM   2058  H   LEU B 260      -0.688   4.159  -3.782  1.00  0.60           H  
ATOM   2059  HA  LEU B 260      -0.598   1.271  -3.741  1.00  0.63           H  
ATOM   2060  HB2 LEU B 260       1.124   3.267  -4.587  1.00  0.86           H  
ATOM   2061  HB3 LEU B 260       1.895   2.647  -3.140  1.00  0.84           H  
ATOM   2062  HG  LEU B 260       2.774   1.492  -5.060  1.00  0.75           H  
ATOM   2063 HD11 LEU B 260       2.435   0.203  -2.988  1.00  1.19           H  
ATOM   2064 HD12 LEU B 260       0.867  -0.326  -3.598  1.00  1.34           H  
ATOM   2065 HD13 LEU B 260       2.345  -0.798  -4.436  1.00  1.11           H  
ATOM   2066 HD21 LEU B 260       1.576   0.717  -6.802  1.00  1.02           H  
ATOM   2067 HD22 LEU B 260       0.247   0.165  -5.781  1.00  1.30           H  
ATOM   2068 HD23 LEU B 260       0.372   1.869  -6.225  1.00  1.15           H  
ATOM   2069  N   ASP B 261      -0.651   2.812  -1.009  1.00  0.53           N  
ATOM   2070  CA  ASP B 261      -0.581   2.693   0.444  1.00  0.52           C  
ATOM   2071  C   ASP B 261      -1.459   1.548   0.941  1.00  0.50           C  
ATOM   2072  O   ASP B 261      -1.673   1.397   2.144  1.00  0.54           O  
ATOM   2073  CB  ASP B 261      -1.009   4.002   1.111  1.00  0.50           C  
ATOM   2074  CG  ASP B 261      -2.227   4.618   0.452  1.00  1.33           C  
ATOM   2075  OD1 ASP B 261      -2.198   5.836   0.173  1.00  2.09           O  
ATOM   2076  OD2 ASP B 261      -3.208   3.885   0.214  1.00  1.76           O  
ATOM   2077  H   ASP B 261      -1.154   3.553  -1.408  1.00  0.50           H  
ATOM   2078  HA  ASP B 261       0.445   2.484   0.708  1.00  0.60           H  
ATOM   2079  HB2 ASP B 261      -1.245   3.811   2.148  1.00  0.92           H  
ATOM   2080  HB3 ASP B 261      -0.195   4.710   1.057  1.00  0.97           H  
ATOM   2081  N   GLY B 262      -1.966   0.743   0.010  1.00  0.50           N  
ATOM   2082  CA  GLY B 262      -2.822  -0.369   0.378  1.00  0.50           C  
ATOM   2083  C   GLY B 262      -4.251   0.077   0.581  1.00  0.50           C  
ATOM   2084  O   GLY B 262      -5.054   0.037  -0.352  1.00  0.73           O  
ATOM   2085  H   GLY B 262      -1.772   0.918  -0.935  1.00  0.53           H  
ATOM   2086  HA2 GLY B 262      -2.794  -1.116  -0.404  1.00  0.51           H  
ATOM   2087  HA3 GLY B 262      -2.459  -0.807   1.293  1.00  0.53           H  
ATOM   2088  N   TRP B 263      -4.572   0.492   1.805  1.00  0.43           N  
ATOM   2089  CA  TRP B 263      -5.910   0.973   2.123  1.00  0.39           C  
ATOM   2090  C   TRP B 263      -6.383   1.954   1.057  1.00  0.37           C  
ATOM   2091  O   TRP B 263      -5.958   3.110   1.027  1.00  0.41           O  
ATOM   2092  CB  TRP B 263      -5.923   1.643   3.503  1.00  0.41           C  
ATOM   2093  CG  TRP B 263      -5.665   0.688   4.632  1.00  0.43           C  
ATOM   2094  CD1 TRP B 263      -4.470   0.112   4.960  1.00  0.50           C  
ATOM   2095  CD2 TRP B 263      -6.621   0.195   5.582  1.00  0.43           C  
ATOM   2096  NE1 TRP B 263      -4.625  -0.715   6.045  1.00  0.51           N  
ATOM   2097  CE2 TRP B 263      -5.934  -0.682   6.445  1.00  0.47           C  
ATOM   2098  CE3 TRP B 263      -7.989   0.405   5.787  1.00  0.44           C  
ATOM   2099  CZ2 TRP B 263      -6.567  -1.346   7.492  1.00  0.49           C  
ATOM   2100  CZ3 TRP B 263      -8.616  -0.256   6.828  1.00  0.48           C  
ATOM   2101  CH2 TRP B 263      -7.905  -1.124   7.668  1.00  0.49           C  
ATOM   2102  H   TRP B 263      -3.905   0.445   2.518  1.00  0.57           H  
ATOM   2103  HA  TRP B 263      -6.575   0.124   2.136  1.00  0.38           H  
ATOM   2104  HB2 TRP B 263      -5.160   2.407   3.534  1.00  0.44           H  
ATOM   2105  HB3 TRP B 263      -6.889   2.100   3.666  1.00  0.40           H  
ATOM   2106  HD1 TRP B 263      -3.545   0.287   4.432  1.00  0.54           H  
ATOM   2107  HE1 TRP B 263      -3.911  -1.241   6.463  1.00  0.56           H  
ATOM   2108  HE3 TRP B 263      -8.556   1.073   5.153  1.00  0.45           H  
ATOM   2109  HZ2 TRP B 263      -6.034  -2.018   8.149  1.00  0.52           H  
ATOM   2110  HZ3 TRP B 263      -9.671  -0.108   7.000  1.00  0.53           H  
ATOM   2111  HH2 TRP B 263      -8.436  -1.622   8.466  1.00  0.52           H  
ATOM   2112  N   TRP B 264      -7.266   1.482   0.185  1.00  0.34           N  
ATOM   2113  CA  TRP B 264      -7.803   2.296  -0.896  1.00  0.34           C  
ATOM   2114  C   TRP B 264      -8.998   3.096  -0.411  1.00  0.31           C  
ATOM   2115  O   TRP B 264      -9.519   2.848   0.672  1.00  0.37           O  
ATOM   2116  CB  TRP B 264      -8.262   1.397  -2.048  1.00  0.34           C  
ATOM   2117  CG  TRP B 264      -7.177   0.984  -2.993  1.00  0.35           C  
ATOM   2118  CD1 TRP B 264      -5.880   1.406  -3.002  1.00  0.43           C  
ATOM   2119  CD2 TRP B 264      -7.305   0.056  -4.076  1.00  0.31           C  
ATOM   2120  NE1 TRP B 264      -5.195   0.799  -4.026  1.00  0.43           N  
ATOM   2121  CE2 TRP B 264      -6.050  -0.032  -4.702  1.00  0.36           C  
ATOM   2122  CE3 TRP B 264      -8.361  -0.709  -4.577  1.00  0.28           C  
ATOM   2123  CZ2 TRP B 264      -5.827  -0.854  -5.804  1.00  0.37           C  
ATOM   2124  CZ3 TRP B 264      -8.130  -1.524  -5.669  1.00  0.32           C  
ATOM   2125  CH2 TRP B 264      -6.874  -1.590  -6.270  1.00  0.36           C  
ATOM   2126  H   TRP B 264      -7.602   0.569   0.286  1.00  0.35           H  
ATOM   2127  HA  TRP B 264      -7.033   2.966  -1.244  1.00  0.36           H  
ATOM   2128  HB2 TRP B 264      -8.696   0.499  -1.638  1.00  0.34           H  
ATOM   2129  HB3 TRP B 264      -9.016   1.921  -2.619  1.00  0.34           H  
ATOM   2130  HD1 TRP B 264      -5.466   2.112  -2.298  1.00  0.50           H  
ATOM   2131  HE1 TRP B 264      -4.250   0.939  -4.238  1.00  0.49           H  
ATOM   2132  HE3 TRP B 264      -9.342  -0.672  -4.126  1.00  0.25           H  
ATOM   2133  HZ2 TRP B 264      -4.869  -0.917  -6.284  1.00  0.42           H  
ATOM   2134  HZ3 TRP B 264      -8.928  -2.123  -6.069  1.00  0.36           H  
ATOM   2135  HH2 TRP B 264      -6.742  -2.240  -7.123  1.00  0.40           H  
ATOM   2136  N   VAL B 265      -9.428   4.061  -1.208  1.00  0.34           N  
ATOM   2137  CA  VAL B 265     -10.595   4.842  -0.852  1.00  0.33           C  
ATOM   2138  C   VAL B 265     -11.817   4.258  -1.563  1.00  0.33           C  
ATOM   2139  O   VAL B 265     -11.830   4.124  -2.788  1.00  0.54           O  
ATOM   2140  CB  VAL B 265     -10.413   6.352  -1.154  1.00  0.38           C  
ATOM   2141  CG1 VAL B 265      -8.961   6.661  -1.478  1.00  1.05           C  
ATOM   2142  CG2 VAL B 265     -11.326   6.825  -2.273  1.00  0.91           C  
ATOM   2143  H   VAL B 265      -8.940   4.253  -2.038  1.00  0.41           H  
ATOM   2144  HA  VAL B 265     -10.736   4.728   0.211  1.00  0.32           H  
ATOM   2145  HB  VAL B 265     -10.672   6.901  -0.259  1.00  0.68           H  
ATOM   2146 HG11 VAL B 265      -8.689   6.181  -2.407  1.00  1.59           H  
ATOM   2147 HG12 VAL B 265      -8.831   7.729  -1.574  1.00  1.49           H  
ATOM   2148 HG13 VAL B 265      -8.328   6.291  -0.683  1.00  1.61           H  
ATOM   2149 HG21 VAL B 265     -12.358   6.720  -1.966  1.00  1.41           H  
ATOM   2150 HG22 VAL B 265     -11.120   7.863  -2.492  1.00  1.57           H  
ATOM   2151 HG23 VAL B 265     -11.150   6.230  -3.156  1.00  1.45           H  
ATOM   2152  N   ILE B 266     -12.829   3.873  -0.788  1.00  0.25           N  
ATOM   2153  CA  ILE B 266     -14.019   3.257  -1.355  1.00  0.25           C  
ATOM   2154  C   ILE B 266     -15.304   3.948  -0.904  1.00  0.30           C  
ATOM   2155  O   ILE B 266     -15.526   4.178   0.283  1.00  0.50           O  
ATOM   2156  CB  ILE B 266     -14.071   1.746  -1.001  1.00  0.24           C  
ATOM   2157  CG1 ILE B 266     -15.121   1.443   0.066  1.00  0.36           C  
ATOM   2158  CG2 ILE B 266     -12.717   1.272  -0.506  1.00  0.26           C  
ATOM   2159  CD1 ILE B 266     -15.416  -0.032   0.209  1.00  0.49           C  
ATOM   2160  H   ILE B 266     -12.775   4.008   0.180  1.00  0.33           H  
ATOM   2161  HA  ILE B 266     -13.947   3.340  -2.428  1.00  0.26           H  
ATOM   2162  HB  ILE B 266     -14.310   1.197  -1.899  1.00  0.30           H  
ATOM   2163 HG12 ILE B 266     -14.770   1.808   1.017  1.00  0.45           H  
ATOM   2164 HG13 ILE B 266     -16.041   1.944  -0.189  1.00  0.68           H  
ATOM   2165 HG21 ILE B 266     -12.649   0.200  -0.621  1.00  0.96           H  
ATOM   2166 HG22 ILE B 266     -11.936   1.749  -1.076  1.00  0.99           H  
ATOM   2167 HG23 ILE B 266     -12.615   1.529   0.539  1.00  1.02           H  
ATOM   2168 HD11 ILE B 266     -14.754  -0.594  -0.433  1.00  1.04           H  
ATOM   2169 HD12 ILE B 266     -15.264  -0.332   1.235  1.00  1.15           H  
ATOM   2170 HD13 ILE B 266     -16.440  -0.224  -0.074  1.00  1.21           H  
ATOM   2171  N   ARG B 267     -16.144   4.270  -1.872  1.00  0.32           N  
ATOM   2172  CA  ARG B 267     -17.423   4.906  -1.606  1.00  0.34           C  
ATOM   2173  C   ARG B 267     -18.546   3.885  -1.739  1.00  0.35           C  
ATOM   2174  O   ARG B 267     -18.978   3.559  -2.845  1.00  0.37           O  
ATOM   2175  CB  ARG B 267     -17.651   6.079  -2.572  1.00  0.39           C  
ATOM   2176  CG  ARG B 267     -19.119   6.378  -2.847  1.00  0.48           C  
ATOM   2177  CD  ARG B 267     -19.434   6.293  -4.331  1.00  0.84           C  
ATOM   2178  NE  ARG B 267     -19.399   7.601  -4.978  1.00  0.66           N  
ATOM   2179  CZ  ARG B 267     -20.431   8.438  -5.005  1.00  1.03           C  
ATOM   2180  NH1 ARG B 267     -21.575   8.106  -4.422  1.00  1.39           N  
ATOM   2181  NH2 ARG B 267     -20.321   9.609  -5.617  1.00  1.34           N  
ATOM   2182  H   ARG B 267     -15.892   4.079  -2.791  1.00  0.46           H  
ATOM   2183  HA  ARG B 267     -17.405   5.278  -0.594  1.00  0.34           H  
ATOM   2184  HB2 ARG B 267     -17.199   6.966  -2.155  1.00  0.42           H  
ATOM   2185  HB3 ARG B 267     -17.171   5.853  -3.513  1.00  0.42           H  
ATOM   2186  HG2 ARG B 267     -19.729   5.655  -2.322  1.00  0.63           H  
ATOM   2187  HG3 ARG B 267     -19.348   7.372  -2.494  1.00  0.62           H  
ATOM   2188  HD2 ARG B 267     -18.707   5.650  -4.804  1.00  1.33           H  
ATOM   2189  HD3 ARG B 267     -20.420   5.868  -4.454  1.00  1.32           H  
ATOM   2190  HE  ARG B 267     -18.563   7.867  -5.416  1.00  0.68           H  
ATOM   2191 HH11 ARG B 267     -21.662   7.224  -3.959  1.00  1.48           H  
ATOM   2192 HH12 ARG B 267     -22.350   8.737  -4.444  1.00  1.71           H  
ATOM   2193 HH21 ARG B 267     -19.462   9.865  -6.058  1.00  1.40           H  
ATOM   2194 HH22 ARG B 267     -21.099  10.238  -5.637  1.00  1.67           H  
ATOM   2195  N   LYS B 268     -19.017   3.382  -0.608  1.00  0.35           N  
ATOM   2196  CA  LYS B 268     -20.098   2.406  -0.607  1.00  0.38           C  
ATOM   2197  C   LYS B 268     -21.414   3.085  -0.252  1.00  0.43           C  
ATOM   2198  O   LYS B 268     -21.556   3.641   0.838  1.00  0.46           O  
ATOM   2199  CB  LYS B 268     -19.806   1.275   0.380  1.00  0.37           C  
ATOM   2200  CG  LYS B 268     -20.358  -0.071  -0.060  1.00  0.54           C  
ATOM   2201  CD  LYS B 268     -21.075  -0.782   1.076  1.00  0.53           C  
ATOM   2202  CE  LYS B 268     -22.581  -0.776   0.873  1.00  0.79           C  
ATOM   2203  NZ  LYS B 268     -23.315  -0.609   2.158  1.00  1.53           N  
ATOM   2204  H   LYS B 268     -18.625   3.669   0.244  1.00  0.34           H  
ATOM   2205  HA  LYS B 268     -20.172   1.995  -1.606  1.00  0.39           H  
ATOM   2206  HB2 LYS B 268     -18.736   1.182   0.497  1.00  0.38           H  
ATOM   2207  HB3 LYS B 268     -20.244   1.525   1.336  1.00  0.43           H  
ATOM   2208  HG2 LYS B 268     -21.055   0.084  -0.870  1.00  0.94           H  
ATOM   2209  HG3 LYS B 268     -19.540  -0.690  -0.399  1.00  0.97           H  
ATOM   2210  HD2 LYS B 268     -20.731  -1.805   1.120  1.00  1.01           H  
ATOM   2211  HD3 LYS B 268     -20.843  -0.281   2.005  1.00  0.94           H  
ATOM   2212  HE2 LYS B 268     -22.839   0.039   0.213  1.00  1.31           H  
ATOM   2213  HE3 LYS B 268     -22.873  -1.712   0.420  1.00  1.52           H  
ATOM   2214  HZ1 LYS B 268     -24.305  -0.906   2.044  1.00  2.09           H  
ATOM   2215  HZ2 LYS B 268     -23.295   0.387   2.454  1.00  1.97           H  
ATOM   2216  HZ3 LYS B 268     -22.873  -1.189   2.900  1.00  2.08           H  
ATOM   2217  N   ASP B 269     -22.372   3.041  -1.173  1.00  0.50           N  
ATOM   2218  CA  ASP B 269     -23.667   3.666  -0.953  1.00  0.58           C  
ATOM   2219  C   ASP B 269     -23.492   5.157  -0.681  1.00  0.54           C  
ATOM   2220  O   ASP B 269     -24.167   5.725   0.180  1.00  0.57           O  
ATOM   2221  CB  ASP B 269     -24.387   2.995   0.213  1.00  0.64           C  
ATOM   2222  CG  ASP B 269     -25.863   2.780  -0.063  1.00  0.80           C  
ATOM   2223  OD1 ASP B 269     -26.469   3.631  -0.747  1.00  1.16           O  
ATOM   2224  OD2 ASP B 269     -26.413   1.761   0.405  1.00  1.34           O  
ATOM   2225  H   ASP B 269     -22.205   2.572  -2.014  1.00  0.54           H  
ATOM   2226  HA  ASP B 269     -24.254   3.541  -1.849  1.00  0.65           H  
ATOM   2227  HB2 ASP B 269     -23.931   2.036   0.407  1.00  0.71           H  
ATOM   2228  HB3 ASP B 269     -24.288   3.616   1.085  1.00  0.67           H  
ATOM   2229  N   ASP B 270     -22.569   5.776  -1.418  1.00  0.51           N  
ATOM   2230  CA  ASP B 270     -22.276   7.200  -1.271  1.00  0.53           C  
ATOM   2231  C   ASP B 270     -21.577   7.473   0.057  1.00  0.50           C  
ATOM   2232  O   ASP B 270     -21.955   8.383   0.796  1.00  0.58           O  
ATOM   2233  CB  ASP B 270     -23.558   8.034  -1.375  1.00  0.62           C  
ATOM   2234  CG  ASP B 270     -23.314   9.399  -1.990  1.00  1.19           C  
ATOM   2235  OD1 ASP B 270     -24.290  10.021  -2.460  1.00  1.88           O  
ATOM   2236  OD2 ASP B 270     -22.148   9.846  -2.002  1.00  1.57           O  
ATOM   2237  H   ASP B 270     -22.069   5.257  -2.082  1.00  0.50           H  
ATOM   2238  HA  ASP B 270     -21.611   7.482  -2.074  1.00  0.54           H  
ATOM   2239  HB2 ASP B 270     -24.275   7.508  -1.987  1.00  0.98           H  
ATOM   2240  HB3 ASP B 270     -23.971   8.174  -0.386  1.00  0.92           H  
ATOM   2241  N   VAL B 271     -20.551   6.677   0.352  1.00  0.44           N  
ATOM   2242  CA  VAL B 271     -19.793   6.821   1.588  1.00  0.46           C  
ATOM   2243  C   VAL B 271     -18.313   6.525   1.350  1.00  0.41           C  
ATOM   2244  O   VAL B 271     -17.842   5.422   1.633  1.00  0.43           O  
ATOM   2245  CB  VAL B 271     -20.319   5.868   2.680  1.00  0.51           C  
ATOM   2246  CG1 VAL B 271     -19.555   6.059   3.983  1.00  0.70           C  
ATOM   2247  CG2 VAL B 271     -21.810   6.063   2.903  1.00  0.73           C  
ATOM   2248  H   VAL B 271     -20.292   5.977  -0.281  1.00  0.42           H  
ATOM   2249  HA  VAL B 271     -19.902   7.837   1.935  1.00  0.53           H  
ATOM   2250  HB  VAL B 271     -20.160   4.854   2.342  1.00  0.74           H  
ATOM   2251 HG11 VAL B 271     -18.590   6.497   3.774  1.00  1.17           H  
ATOM   2252 HG12 VAL B 271     -20.113   6.713   4.635  1.00  1.42           H  
ATOM   2253 HG13 VAL B 271     -19.418   5.101   4.464  1.00  1.25           H  
ATOM   2254 HG21 VAL B 271     -22.020   7.114   3.040  1.00  1.24           H  
ATOM   2255 HG22 VAL B 271     -22.354   5.696   2.045  1.00  1.18           H  
ATOM   2256 HG23 VAL B 271     -22.117   5.517   3.783  1.00  1.35           H  
ATOM   2257  N   THR B 272     -17.581   7.506   0.824  1.00  0.44           N  
ATOM   2258  CA  THR B 272     -16.156   7.322   0.567  1.00  0.41           C  
ATOM   2259  C   THR B 272     -15.412   7.089   1.875  1.00  0.43           C  
ATOM   2260  O   THR B 272     -15.647   7.780   2.867  1.00  0.49           O  
ATOM   2261  CB  THR B 272     -15.532   8.521  -0.176  1.00  0.45           C  
ATOM   2262  OG1 THR B 272     -15.008   9.466   0.765  1.00  0.59           O  
ATOM   2263  CG2 THR B 272     -16.549   9.205  -1.077  1.00  0.49           C  
ATOM   2264  H   THR B 272     -18.004   8.363   0.611  1.00  0.51           H  
ATOM   2265  HA  THR B 272     -16.046   6.444  -0.053  1.00  0.37           H  
ATOM   2266  HB  THR B 272     -14.722   8.153  -0.794  1.00  0.40           H  
ATOM   2267  HG1 THR B 272     -14.116   9.213   1.010  1.00  1.10           H  
ATOM   2268 HG21 THR B 272     -17.414   8.569  -1.191  1.00  1.15           H  
ATOM   2269 HG22 THR B 272     -16.104   9.385  -2.044  1.00  1.06           H  
ATOM   2270 HG23 THR B 272     -16.846  10.144  -0.636  1.00  1.12           H  
ATOM   2271  N   GLY B 273     -14.514   6.110   1.870  1.00  0.41           N  
ATOM   2272  CA  GLY B 273     -13.766   5.786   3.067  1.00  0.44           C  
ATOM   2273  C   GLY B 273     -12.493   5.024   2.771  1.00  0.47           C  
ATOM   2274  O   GLY B 273     -12.035   5.013   1.638  1.00  0.84           O  
ATOM   2275  H   GLY B 273     -14.356   5.608   1.043  1.00  0.42           H  
ATOM   2276  HA2 GLY B 273     -13.519   6.696   3.581  1.00  0.49           H  
ATOM   2277  HA3 GLY B 273     -14.393   5.179   3.702  1.00  0.42           H  
ATOM   2278  N   TYR B 274     -11.912   4.389   3.791  1.00  0.48           N  
ATOM   2279  CA  TYR B 274     -10.685   3.616   3.610  1.00  0.48           C  
ATOM   2280  C   TYR B 274     -10.945   2.116   3.766  1.00  0.41           C  
ATOM   2281  O   TYR B 274     -11.563   1.676   4.735  1.00  0.43           O  
ATOM   2282  CB  TYR B 274      -9.622   4.063   4.616  1.00  0.51           C  
ATOM   2283  CG  TYR B 274      -8.718   5.162   4.101  1.00  0.60           C  
ATOM   2284  CD1 TYR B 274      -7.717   4.888   3.178  1.00  0.63           C  
ATOM   2285  CD2 TYR B 274      -8.865   6.471   4.541  1.00  0.83           C  
ATOM   2286  CE1 TYR B 274      -6.889   5.889   2.706  1.00  0.74           C  
ATOM   2287  CE2 TYR B 274      -8.041   7.478   4.074  1.00  0.94           C  
ATOM   2288  CZ  TYR B 274      -7.054   7.181   3.158  1.00  0.84           C  
ATOM   2289  OH  TYR B 274      -6.232   8.181   2.691  1.00  0.98           O  
ATOM   2290  H   TYR B 274     -12.295   4.454   4.690  1.00  0.74           H  
ATOM   2291  HA  TYR B 274     -10.321   3.803   2.611  1.00  0.53           H  
ATOM   2292  HB2 TYR B 274     -10.111   4.428   5.506  1.00  0.51           H  
ATOM   2293  HB3 TYR B 274      -9.003   3.216   4.873  1.00  0.54           H  
ATOM   2294  HD1 TYR B 274      -7.589   3.876   2.825  1.00  0.70           H  
ATOM   2295  HD2 TYR B 274      -9.639   6.699   5.260  1.00  0.98           H  
ATOM   2296  HE1 TYR B 274      -6.116   5.656   1.988  1.00  0.84           H  
ATOM   2297  HE2 TYR B 274      -8.172   8.489   4.429  1.00  1.17           H  
ATOM   2298  HH  TYR B 274      -6.761   8.861   2.269  1.00  1.20           H  
ATOM   2299  N   PHE B 275     -10.457   1.340   2.803  1.00  0.36           N  
ATOM   2300  CA  PHE B 275     -10.615  -0.112   2.803  1.00  0.32           C  
ATOM   2301  C   PHE B 275      -9.450  -0.751   2.046  1.00  0.30           C  
ATOM   2302  O   PHE B 275      -9.158  -0.349   0.924  1.00  0.29           O  
ATOM   2303  CB  PHE B 275     -11.938  -0.495   2.138  1.00  0.31           C  
ATOM   2304  CG  PHE B 275     -12.708  -1.565   2.855  1.00  0.36           C  
ATOM   2305  CD1 PHE B 275     -12.396  -2.902   2.674  1.00  0.60           C  
ATOM   2306  CD2 PHE B 275     -13.754  -1.233   3.698  1.00  0.53           C  
ATOM   2307  CE1 PHE B 275     -13.113  -3.888   3.321  1.00  0.72           C  
ATOM   2308  CE2 PHE B 275     -14.474  -2.214   4.351  1.00  0.65           C  
ATOM   2309  CZ  PHE B 275     -14.154  -3.543   4.161  1.00  0.66           C  
ATOM   2310  H   PHE B 275      -9.970   1.758   2.066  1.00  0.36           H  
ATOM   2311  HA  PHE B 275     -10.612  -0.454   3.827  1.00  0.34           H  
ATOM   2312  HB2 PHE B 275     -12.569   0.381   2.085  1.00  0.38           H  
ATOM   2313  HB3 PHE B 275     -11.735  -0.846   1.134  1.00  0.29           H  
ATOM   2314  HD1 PHE B 275     -11.581  -3.172   2.018  1.00  0.80           H  
ATOM   2315  HD2 PHE B 275     -14.005  -0.194   3.847  1.00  0.72           H  
ATOM   2316  HE1 PHE B 275     -12.862  -4.928   3.171  1.00  0.98           H  
ATOM   2317  HE2 PHE B 275     -15.288  -1.942   5.007  1.00  0.87           H  
ATOM   2318  HZ  PHE B 275     -14.717  -4.312   4.668  1.00  0.80           H  
ATOM   2319  N   PRO B 276      -8.780  -1.766   2.631  1.00  0.34           N  
ATOM   2320  CA  PRO B 276      -7.630  -2.419   1.993  1.00  0.35           C  
ATOM   2321  C   PRO B 276      -7.863  -2.721   0.515  1.00  0.31           C  
ATOM   2322  O   PRO B 276      -8.947  -3.147   0.117  1.00  0.30           O  
ATOM   2323  CB  PRO B 276      -7.468  -3.707   2.793  1.00  0.39           C  
ATOM   2324  CG  PRO B 276      -7.998  -3.378   4.146  1.00  0.41           C  
ATOM   2325  CD  PRO B 276      -9.103  -2.377   3.936  1.00  0.38           C  
ATOM   2326  HA  PRO B 276      -6.737  -1.818   2.092  1.00  0.41           H  
ATOM   2327  HB2 PRO B 276      -8.034  -4.497   2.326  1.00  0.37           H  
ATOM   2328  HB3 PRO B 276      -6.423  -3.980   2.834  1.00  0.44           H  
ATOM   2329  HG2 PRO B 276      -8.385  -4.272   4.614  1.00  0.44           H  
ATOM   2330  HG3 PRO B 276      -7.214  -2.949   4.752  1.00  0.48           H  
ATOM   2331  HD2 PRO B 276     -10.061  -2.877   3.899  1.00  0.40           H  
ATOM   2332  HD3 PRO B 276      -9.095  -1.636   4.721  1.00  0.43           H  
ATOM   2333  N   SER B 277      -6.828  -2.491  -0.287  1.00  0.35           N  
ATOM   2334  CA  SER B 277      -6.893  -2.718  -1.728  1.00  0.34           C  
ATOM   2335  C   SER B 277      -7.243  -4.165  -2.054  1.00  0.30           C  
ATOM   2336  O   SER B 277      -8.128  -4.431  -2.868  1.00  0.31           O  
ATOM   2337  CB  SER B 277      -5.554  -2.356  -2.371  1.00  0.41           C  
ATOM   2338  OG  SER B 277      -4.476  -2.965  -1.682  1.00  1.08           O  
ATOM   2339  H   SER B 277      -5.992  -2.158   0.102  1.00  0.40           H  
ATOM   2340  HA  SER B 277      -7.659  -2.074  -2.131  1.00  0.34           H  
ATOM   2341  HB2 SER B 277      -5.547  -2.695  -3.397  1.00  1.09           H  
ATOM   2342  HB3 SER B 277      -5.423  -1.284  -2.346  1.00  1.10           H  
ATOM   2343  HG  SER B 277      -3.997  -2.298  -1.184  1.00  1.51           H  
ATOM   2344  N   MET B 278      -6.542  -5.095  -1.418  1.00  0.31           N  
ATOM   2345  CA  MET B 278      -6.768  -6.518  -1.649  1.00  0.32           C  
ATOM   2346  C   MET B 278      -8.151  -6.945  -1.165  1.00  0.28           C  
ATOM   2347  O   MET B 278      -8.825  -7.739  -1.820  1.00  0.30           O  
ATOM   2348  CB  MET B 278      -5.692  -7.345  -0.943  1.00  0.39           C  
ATOM   2349  CG  MET B 278      -5.326  -6.818   0.436  1.00  0.44           C  
ATOM   2350  SD  MET B 278      -3.698  -6.050   0.473  1.00  1.15           S  
ATOM   2351  CE  MET B 278      -2.948  -6.917   1.848  1.00  0.59           C  
ATOM   2352  H   MET B 278      -5.862  -4.817  -0.770  1.00  0.33           H  
ATOM   2353  HA  MET B 278      -6.703  -6.695  -2.711  1.00  0.36           H  
ATOM   2354  HB2 MET B 278      -6.047  -8.360  -0.834  1.00  0.47           H  
ATOM   2355  HB3 MET B 278      -4.800  -7.348  -1.552  1.00  0.49           H  
ATOM   2356  HG2 MET B 278      -6.058  -6.083   0.734  1.00  0.92           H  
ATOM   2357  HG3 MET B 278      -5.337  -7.642   1.135  1.00  0.93           H  
ATOM   2358  HE1 MET B 278      -2.324  -6.235   2.404  1.00  1.29           H  
ATOM   2359  HE2 MET B 278      -3.722  -7.306   2.492  1.00  1.07           H  
ATOM   2360  HE3 MET B 278      -2.348  -7.732   1.472  1.00  1.32           H  
ATOM   2361  N   TYR B 279      -8.555  -6.422  -0.010  1.00  0.26           N  
ATOM   2362  CA  TYR B 279      -9.858  -6.741   0.580  1.00  0.27           C  
ATOM   2363  C   TYR B 279     -10.994  -6.660  -0.440  1.00  0.32           C  
ATOM   2364  O   TYR B 279     -12.092  -7.153  -0.186  1.00  0.52           O  
ATOM   2365  CB  TYR B 279     -10.148  -5.818   1.764  1.00  0.30           C  
ATOM   2366  CG  TYR B 279      -9.741  -6.406   3.099  1.00  0.36           C  
ATOM   2367  CD1 TYR B 279      -8.464  -6.919   3.294  1.00  0.39           C  
ATOM   2368  CD2 TYR B 279     -10.635  -6.450   4.161  1.00  0.62           C  
ATOM   2369  CE1 TYR B 279      -8.090  -7.459   4.510  1.00  0.44           C  
ATOM   2370  CE2 TYR B 279     -10.267  -6.987   5.381  1.00  0.71           C  
ATOM   2371  CZ  TYR B 279      -8.995  -7.490   5.548  1.00  0.54           C  
ATOM   2372  OH  TYR B 279      -8.625  -8.027   6.761  1.00  0.65           O  
ATOM   2373  H   TYR B 279      -7.940  -5.833   0.475  1.00  0.28           H  
ATOM   2374  HA  TYR B 279      -9.805  -7.756   0.944  1.00  0.32           H  
ATOM   2375  HB2 TYR B 279      -9.609  -4.891   1.630  1.00  0.31           H  
ATOM   2376  HB3 TYR B 279     -11.210  -5.613   1.799  1.00  0.33           H  
ATOM   2377  HD1 TYR B 279      -7.757  -6.893   2.478  1.00  0.54           H  
ATOM   2378  HD2 TYR B 279     -11.630  -6.055   4.026  1.00  0.81           H  
ATOM   2379  HE1 TYR B 279      -7.093  -7.853   4.642  1.00  0.57           H  
ATOM   2380  HE2 TYR B 279     -10.974  -7.013   6.194  1.00  0.96           H  
ATOM   2381  HH  TYR B 279      -8.144  -7.370   7.268  1.00  1.13           H  
ATOM   2382  N   LEU B 280     -10.742  -6.017  -1.578  1.00  0.25           N  
ATOM   2383  CA  LEU B 280     -11.740  -5.895  -2.635  1.00  0.32           C  
ATOM   2384  C   LEU B 280     -11.094  -6.083  -4.005  1.00  0.29           C  
ATOM   2385  O   LEU B 280      -9.895  -5.860  -4.171  1.00  0.37           O  
ATOM   2386  CB  LEU B 280     -12.435  -4.535  -2.565  1.00  0.50           C  
ATOM   2387  CG  LEU B 280     -11.590  -3.396  -1.995  1.00  0.27           C  
ATOM   2388  CD1 LEU B 280     -11.380  -2.313  -3.042  1.00  0.47           C  
ATOM   2389  CD2 LEU B 280     -12.251  -2.821  -0.754  1.00  0.45           C  
ATOM   2390  H   LEU B 280      -9.882  -5.577  -1.703  1.00  0.32           H  
ATOM   2391  HA  LEU B 280     -12.472  -6.671  -2.489  1.00  0.40           H  
ATOM   2392  HB2 LEU B 280     -12.744  -4.261  -3.563  1.00  0.77           H  
ATOM   2393  HB3 LEU B 280     -13.316  -4.638  -1.950  1.00  0.80           H  
ATOM   2394  HG  LEU B 280     -10.620  -3.778  -1.713  1.00  0.29           H  
ATOM   2395 HD11 LEU B 280     -12.310  -2.127  -3.559  1.00  1.27           H  
ATOM   2396 HD12 LEU B 280     -11.048  -1.405  -2.560  1.00  1.09           H  
ATOM   2397 HD13 LEU B 280     -10.632  -2.638  -3.751  1.00  1.08           H  
ATOM   2398 HD21 LEU B 280     -12.830  -3.593  -0.267  1.00  1.25           H  
ATOM   2399 HD22 LEU B 280     -11.491  -2.459  -0.076  1.00  1.11           H  
ATOM   2400 HD23 LEU B 280     -12.901  -2.007  -1.035  1.00  1.03           H  
ATOM   2401  N   GLN B 281     -11.894  -6.493  -4.985  1.00  0.31           N  
ATOM   2402  CA  GLN B 281     -11.394  -6.712  -6.338  1.00  0.32           C  
ATOM   2403  C   GLN B 281     -12.111  -5.815  -7.341  1.00  0.30           C  
ATOM   2404  O   GLN B 281     -13.134  -5.208  -7.027  1.00  0.32           O  
ATOM   2405  CB  GLN B 281     -11.563  -8.179  -6.737  1.00  0.40           C  
ATOM   2406  CG  GLN B 281     -10.576  -8.641  -7.798  1.00  0.75           C  
ATOM   2407  CD  GLN B 281     -10.147 -10.082  -7.605  1.00  1.25           C  
ATOM   2408  OE1 GLN B 281     -10.401 -10.937  -8.453  1.00  1.95           O  
ATOM   2409  NE2 GLN B 281      -9.493 -10.358  -6.483  1.00  1.97           N  
ATOM   2410  H   GLN B 281     -12.842  -6.651  -4.793  1.00  0.39           H  
ATOM   2411  HA  GLN B 281     -10.341  -6.467  -6.345  1.00  0.37           H  
ATOM   2412  HB2 GLN B 281     -11.430  -8.796  -5.861  1.00  0.61           H  
ATOM   2413  HB3 GLN B 281     -12.563  -8.322  -7.120  1.00  0.47           H  
ATOM   2414  HG2 GLN B 281     -11.040  -8.547  -8.768  1.00  1.34           H  
ATOM   2415  HG3 GLN B 281      -9.701  -8.010  -7.756  1.00  1.27           H  
ATOM   2416 HE21 GLN B 281      -9.325  -9.628  -5.852  1.00  2.26           H  
ATOM   2417 HE22 GLN B 281      -9.202 -11.282  -6.331  1.00  2.56           H  
ATOM   2418  N   LYS B 282     -11.565  -5.742  -8.550  1.00  0.29           N  
ATOM   2419  CA  LYS B 282     -12.145  -4.922  -9.606  1.00  0.31           C  
ATOM   2420  C   LYS B 282     -13.327  -5.644 -10.251  1.00  0.33           C  
ATOM   2421  O   LYS B 282     -13.300  -6.862 -10.429  1.00  0.53           O  
ATOM   2422  CB  LYS B 282     -11.079  -4.592 -10.659  1.00  0.41           C  
ATOM   2423  CG  LYS B 282     -11.643  -4.201 -12.019  1.00  0.64           C  
ATOM   2424  CD  LYS B 282     -11.174  -2.820 -12.441  1.00  1.13           C  
ATOM   2425  CE  LYS B 282     -12.333  -1.968 -12.930  1.00  1.73           C  
ATOM   2426  NZ  LYS B 282     -12.901  -2.481 -14.208  1.00  2.20           N  
ATOM   2427  H   LYS B 282     -10.760  -6.266  -8.741  1.00  0.31           H  
ATOM   2428  HA  LYS B 282     -12.496  -4.003  -9.157  1.00  0.35           H  
ATOM   2429  HB2 LYS B 282     -10.479  -3.771 -10.297  1.00  0.52           H  
ATOM   2430  HB3 LYS B 282     -10.445  -5.456 -10.793  1.00  0.48           H  
ATOM   2431  HG2 LYS B 282     -11.316  -4.921 -12.754  1.00  1.41           H  
ATOM   2432  HG3 LYS B 282     -12.721  -4.203 -11.967  1.00  1.26           H  
ATOM   2433  HD2 LYS B 282     -10.713  -2.332 -11.595  1.00  1.67           H  
ATOM   2434  HD3 LYS B 282     -10.452  -2.924 -13.238  1.00  1.46           H  
ATOM   2435  HE2 LYS B 282     -13.108  -1.970 -12.177  1.00  1.84           H  
ATOM   2436  HE3 LYS B 282     -11.981  -0.958 -13.081  1.00  2.13           H  
ATOM   2437  HZ1 LYS B 282     -13.217  -3.465 -14.089  1.00  2.47           H  
ATOM   2438  HZ2 LYS B 282     -12.181  -2.450 -14.958  1.00  2.42           H  
ATOM   2439  HZ3 LYS B 282     -13.712  -1.899 -14.498  1.00  2.73           H  
ATOM   2440  N   SER B 283     -14.363  -4.887 -10.599  1.00  0.44           N  
ATOM   2441  CA  SER B 283     -15.550  -5.456 -11.227  1.00  0.55           C  
ATOM   2442  C   SER B 283     -16.367  -4.375 -11.930  1.00  0.69           C  
ATOM   2443  O   SER B 283     -17.518  -4.118 -11.573  1.00  1.14           O  
ATOM   2444  CB  SER B 283     -16.410  -6.173 -10.184  1.00  0.87           C  
ATOM   2445  OG  SER B 283     -17.093  -7.275 -10.756  1.00  1.59           O  
ATOM   2446  H   SER B 283     -14.328  -3.922 -10.429  1.00  0.60           H  
ATOM   2447  HA  SER B 283     -15.221  -6.176 -11.963  1.00  0.65           H  
ATOM   2448  HB2 SER B 283     -15.778  -6.533  -9.386  1.00  1.06           H  
ATOM   2449  HB3 SER B 283     -17.137  -5.481  -9.784  1.00  1.35           H  
ATOM   2450  HG  SER B 283     -16.455  -7.922 -11.068  1.00  1.96           H  
ATOM   2451  N   GLY B 284     -15.763  -3.745 -12.933  1.00  0.73           N  
ATOM   2452  CA  GLY B 284     -16.444  -2.698 -13.673  1.00  1.03           C  
ATOM   2453  C   GLY B 284     -16.266  -2.839 -15.172  1.00  1.33           C  
ATOM   2454  O   GLY B 284     -15.859  -3.896 -15.656  1.00  1.96           O  
ATOM   2455  H   GLY B 284     -14.846  -3.995 -13.173  1.00  0.87           H  
ATOM   2456  HA2 GLY B 284     -17.497  -2.736 -13.441  1.00  1.53           H  
ATOM   2457  HA3 GLY B 284     -16.051  -1.741 -13.363  1.00  1.40           H  
ATOM   2458  N   GLN B 285     -16.561  -1.765 -15.903  1.00  1.74           N  
ATOM   2459  CA  GLN B 285     -16.440  -1.757 -17.358  1.00  2.49           C  
ATOM   2460  C   GLN B 285     -17.011  -3.034 -17.976  1.00  2.99           C  
ATOM   2461  O   GLN B 285     -17.886  -3.677 -17.395  1.00  3.56           O  
ATOM   2462  CB  GLN B 285     -14.976  -1.583 -17.744  1.00  3.05           C  
ATOM   2463  CG  GLN B 285     -14.767  -0.723 -18.981  1.00  3.79           C  
ATOM   2464  CD  GLN B 285     -13.518  -1.105 -19.751  1.00  4.44           C  
ATOM   2465  OE1 GLN B 285     -12.732  -0.245 -20.147  1.00  5.06           O  
ATOM   2466  NE2 GLN B 285     -13.329  -2.402 -19.966  1.00  4.78           N  
ATOM   2467  H   GLN B 285     -16.848  -0.948 -15.451  1.00  1.94           H  
ATOM   2468  HA  GLN B 285     -17.001  -0.913 -17.730  1.00  2.96           H  
ATOM   2469  HB2 GLN B 285     -14.460  -1.118 -16.917  1.00  3.07           H  
ATOM   2470  HB3 GLN B 285     -14.543  -2.556 -17.928  1.00  3.50           H  
ATOM   2471  HG2 GLN B 285     -15.621  -0.838 -19.632  1.00  4.22           H  
ATOM   2472  HG3 GLN B 285     -14.684   0.309 -18.676  1.00  3.99           H  
ATOM   2473 HE21 GLN B 285     -13.997  -3.031 -19.623  1.00  4.61           H  
ATOM   2474 HE22 GLN B 285     -12.529  -2.678 -20.461  1.00  5.44           H  
ATOM   2475  N   ASP B 286     -16.515  -3.392 -19.158  1.00  3.37           N  
ATOM   2476  CA  ASP B 286     -16.977  -4.591 -19.849  1.00  4.27           C  
ATOM   2477  C   ASP B 286     -15.823  -5.559 -20.086  1.00  4.86           C  
ATOM   2478  O   ASP B 286     -16.091  -6.765 -20.268  1.00  5.20           O  
ATOM   2479  CB  ASP B 286     -17.627  -4.221 -21.184  1.00  4.90           C  
ATOM   2480  CG  ASP B 286     -17.785  -2.722 -21.355  1.00  5.43           C  
ATOM   2481  OD1 ASP B 286     -18.797  -2.173 -20.870  1.00  5.66           O  
ATOM   2482  OD2 ASP B 286     -16.898  -2.099 -21.974  1.00  5.95           O  
ATOM   2483  OXT ASP B 286     -14.661  -5.102 -20.089  1.00  5.37           O  
ATOM   2484  H   ASP B 286     -15.824  -2.838 -19.575  1.00  3.38           H  
ATOM   2485  HA  ASP B 286     -17.712  -5.073 -19.222  1.00  4.54           H  
ATOM   2486  HB2 ASP B 286     -17.014  -4.592 -21.991  1.00  5.01           H  
ATOM   2487  HB3 ASP B 286     -18.605  -4.677 -21.240  1.00  5.33           H  
TER    2488      ASP B 286                                                      
MASTER       82    0    0    1   12    0    0    6 2486    2    0   13          
END                                                                             
