# Supplementary material for: Epitope Prediction Based on Random Peptide Library Screening: Benchmark Dataset and Prediction Tools Evaluation
Source: Molecules. 2011 Jun 16;16(6):4971–93. doi: 10.3390/molecules16064971 (PMC6264216; doi:10.3390/molecules16064971)
Supplement: Supplementary file 1 [file molecules-16-04971-s001.zip › supplementary materials/datasets/MS00060/1WLP_B.pdb]

HEADER    OXIDOREDUCTASE/SIGNALING PROTEIN        29-JUN-04   1WLP              
TITLE     SOLUTION STRUCTURE OF THE P22PHOX-P47PHOX COMPLEX                     
ATOM    377  N   GLY B 149      31.840   2.188  -1.723  1.00 16.17           N  
ATOM    378  CA  GLY B 149      30.618   2.622  -0.992  1.00 15.78           C  
ATOM    379  C   GLY B 149      29.616   3.314  -1.896  1.00 14.95           C  
ATOM    380  O   GLY B 149      28.409   3.246  -1.661  1.00 14.76           O  
ATOM    381  H1  GLY B 149      32.081   2.881  -2.460  1.00 16.23           H  
ATOM    382  H2  GLY B 149      31.679   1.264  -2.172  1.00 16.38           H  
ATOM    383  H3  GLY B 149      32.640   2.105  -1.064  1.00 16.32           H  
ATOM    384  HA2 GLY B 149      30.149   1.755  -0.551  1.00 15.99           H  
ATOM    385  HA3 GLY B 149      30.906   3.303  -0.205  1.00 16.03           H  
ATOM    386  N   SER B 150      30.117   3.979  -2.934  1.00 14.60           N  
ATOM    387  CA  SER B 150      29.259   4.686  -3.877  1.00 13.96           C  
ATOM    388  C   SER B 150      29.972   4.895  -5.209  1.00 13.31           C  
ATOM    389  O   SER B 150      30.756   5.830  -5.366  1.00 13.41           O  
ATOM    390  CB  SER B 150      28.833   6.038  -3.298  1.00 14.49           C  
ATOM    391  OG  SER B 150      27.679   6.532  -3.955  1.00 14.76           O  
ATOM    392  H   SER B 150      31.087   3.993  -3.067  1.00 14.89           H  
ATOM    393  HA  SER B 150      28.380   4.083  -4.044  1.00 13.74           H  
ATOM    394  HB2 SER B 150      28.612   5.923  -2.248  1.00 14.71           H  
ATOM    395  HB3 SER B 150      29.636   6.749  -3.422  1.00 14.60           H  
ATOM    396  HG  SER B 150      27.602   7.477  -3.800  1.00 15.02           H  
ATOM    397  N   ASP B 151      29.694   4.015  -6.167  1.00 12.81           N  
ATOM    398  CA  ASP B 151      30.308   4.102  -7.486  1.00 12.35           C  
ATOM    399  C   ASP B 151      29.525   5.048  -8.390  1.00 11.54           C  
ATOM    400  O   ASP B 151      28.490   5.586  -7.993  1.00 11.44           O  
ATOM    401  CB  ASP B 151      30.389   2.715  -8.125  1.00 12.70           C  
ATOM    402  CG  ASP B 151      31.144   1.724  -7.259  1.00 13.39           C  
ATOM    403  OD1 ASP B 151      32.386   1.829  -7.183  1.00 13.75           O  
ATOM    404  OD2 ASP B 151      30.492   0.845  -6.657  1.00 13.70           O  
ATOM    405  H   ASP B 151      29.061   3.291  -5.981  1.00 12.89           H  
ATOM    406  HA  ASP B 151      31.309   4.490  -7.362  1.00 12.55           H  
ATOM    407  HB2 ASP B 151      29.390   2.339  -8.282  1.00 12.83           H  
ATOM    408  HB3 ASP B 151      30.894   2.792  -9.077  1.00 12.53           H  
ATOM    409  N   ILE B 152      30.023   5.248  -9.606  1.00 11.16           N  
ATOM    410  CA  ILE B 152      29.368   6.130 -10.565  1.00 10.57           C  
ATOM    411  C   ILE B 152      28.049   5.534 -11.048  1.00  9.53           C  
ATOM    412  O   ILE B 152      27.868   4.315 -11.041  1.00  9.21           O  
ATOM    413  CB  ILE B 152      30.278   6.414 -11.780  1.00 11.12           C  
ATOM    414  CG1 ILE B 152      29.819   7.681 -12.504  1.00 11.61           C  
ATOM    415  CG2 ILE B 152      30.292   5.227 -12.734  1.00 11.50           C  
ATOM    416  CD1 ILE B 152      30.954   8.484 -13.099  1.00 12.16           C  
ATOM    417  H   ILE B 152      30.851   4.791  -9.864  1.00 11.42           H  
ATOM    418  HA  ILE B 152      29.165   7.067 -10.068  1.00 10.71           H  
ATOM    419  HB  ILE B 152      31.284   6.563 -11.419  1.00 11.12           H  
ATOM    420 HG12 ILE B 152      29.151   7.407 -13.307  1.00 11.93           H  
ATOM    421 HG13 ILE B 152      29.292   8.316 -11.807  1.00 11.47           H  
ATOM    422 HG21 ILE B 152      30.063   4.324 -12.188  1.00 11.75           H  
ATOM    423 HG22 ILE B 152      29.552   5.379 -13.506  1.00 11.71           H  
ATOM    424 HG23 ILE B 152      31.269   5.139 -13.185  1.00 11.51           H  
ATOM    425 HD11 ILE B 152      30.613   8.979 -13.996  1.00 12.20           H  
ATOM    426 HD12 ILE B 152      31.287   9.222 -12.384  1.00 12.56           H  
ATOM    427 HD13 ILE B 152      31.773   7.823 -13.341  1.00 12.29           H  
ATOM    428  N   THR B 153      27.130   6.399 -11.464  1.00  9.20           N  
ATOM    429  CA  THR B 153      25.827   5.958 -11.952  1.00  8.41           C  
ATOM    430  C   THR B 153      25.971   5.117 -13.215  1.00  8.02           C  
ATOM    431  O   THR B 153      26.769   5.435 -14.097  1.00  8.57           O  
ATOM    432  CB  THR B 153      24.903   7.154 -12.248  1.00  8.70           C  
ATOM    433  OG1 THR B 153      24.875   8.043 -11.124  1.00  9.23           O  
ATOM    434  CG2 THR B 153      23.491   6.682 -12.561  1.00  8.81           C  
ATOM    435  H   THR B 153      27.332   7.358 -11.442  1.00  9.64           H  
ATOM    436  HA  THR B 153      25.369   5.356 -11.179  1.00  8.13           H  
ATOM    437  HB  THR B 153      25.289   7.684 -13.106  1.00  8.72           H  
ATOM    438  HG1 THR B 153      24.996   7.540 -10.315  1.00  9.57           H  
ATOM    439 HG21 THR B 153      22.930   7.495 -12.999  1.00  9.09           H  
ATOM    440 HG22 THR B 153      23.009   6.360 -11.651  1.00  8.82           H  
ATOM    441 HG23 THR B 153      23.534   5.858 -13.258  1.00  8.85           H  
ATOM    442  N   GLY B 154      25.192   4.041 -13.297  1.00  7.24           N  
ATOM    443  CA  GLY B 154      25.246   3.171 -14.456  1.00  7.11           C  
ATOM    444  C   GLY B 154      24.572   1.832 -14.211  1.00  6.34           C  
ATOM    445  O   GLY B 154      23.379   1.683 -14.477  1.00  5.97           O  
ATOM    446  H   GLY B 154      24.576   3.838 -12.562  1.00  6.89           H  
ATOM    447  HA2 GLY B 154      24.753   3.663 -15.283  1.00  7.50           H  
ATOM    448  HA3 GLY B 154      26.279   3.001 -14.718  1.00  7.44           H  
ATOM    449  N   PRO B 155      25.315   0.830 -13.703  1.00  6.36           N  
ATOM    450  CA  PRO B 155      24.768  -0.502 -13.427  1.00  5.97           C  
ATOM    451  C   PRO B 155      23.880  -0.521 -12.187  1.00  5.04           C  
ATOM    452  O   PRO B 155      23.423  -1.581 -11.757  1.00  4.84           O  
ATOM    453  CB  PRO B 155      26.015  -1.374 -13.198  1.00  6.69           C  
ATOM    454  CG  PRO B 155      27.187  -0.517 -13.555  1.00  7.28           C  
ATOM    455  CD  PRO B 155      26.741   0.901 -13.364  1.00  7.12           C  
ATOM    456  HA  PRO B 155      24.212  -0.882 -14.271  1.00  6.17           H  
ATOM    457  HB2 PRO B 155      26.055  -1.679 -12.163  1.00  6.46           H  
ATOM    458  HB3 PRO B 155      25.963  -2.249 -13.830  1.00  7.23           H  
ATOM    459  HG2 PRO B 155      28.018  -0.739 -12.900  1.00  7.37           H  
ATOM    460  HG3 PRO B 155      27.466  -0.688 -14.585  1.00  7.94           H  
ATOM    461  HD2 PRO B 155      26.883   1.210 -12.339  1.00  7.17           H  
ATOM    462  HD3 PRO B 155      27.267   1.560 -14.039  1.00  7.72           H  
ATOM    463  N   ILE B 156      23.640   0.655 -11.614  1.00  4.74           N  
ATOM    464  CA  ILE B 156      22.809   0.768 -10.421  1.00  3.95           C  
ATOM    465  C   ILE B 156      21.405   1.256 -10.766  1.00  3.01           C  
ATOM    466  O   ILE B 156      21.160   2.460 -10.855  1.00  3.32           O  
ATOM    467  CB  ILE B 156      23.433   1.728  -9.388  1.00  4.49           C  
ATOM    468  CG1 ILE B 156      24.892   1.352  -9.124  1.00  5.76           C  
ATOM    469  CG2 ILE B 156      22.633   1.710  -8.094  1.00  4.02           C  
ATOM    470  CD1 ILE B 156      25.828   2.541  -9.111  1.00  6.39           C  
ATOM    471  H   ILE B 156      24.030   1.466 -12.002  1.00  5.23           H  
ATOM    472  HA  ILE B 156      22.736  -0.212  -9.971  1.00  4.00           H  
ATOM    473  HB  ILE B 156      23.394   2.728  -9.791  1.00  4.61           H  
ATOM    474 HG12 ILE B 156      24.963   0.866  -8.163  1.00  6.13           H  
ATOM    475 HG13 ILE B 156      25.227   0.672  -9.892  1.00  6.16           H  
ATOM    476 HG21 ILE B 156      22.161   2.671  -7.948  1.00  3.93           H  
ATOM    477 HG22 ILE B 156      21.876   0.943  -8.149  1.00  4.18           H  
ATOM    478 HG23 ILE B 156      23.294   1.505  -7.265  1.00  4.12           H  
ATOM    479 HD11 ILE B 156      26.821   2.219  -9.392  1.00  6.67           H  
ATOM    480 HD12 ILE B 156      25.478   3.283  -9.814  1.00  6.78           H  
ATOM    481 HD13 ILE B 156      25.855   2.968  -8.120  1.00  6.50           H  
ATOM    482  N   ILE B 157      20.485   0.314 -10.961  1.00  2.48           N  
ATOM    483  CA  ILE B 157      19.104   0.650 -11.291  1.00  2.21           C  
ATOM    484  C   ILE B 157      18.137  -0.006 -10.312  1.00  1.66           C  
ATOM    485  O   ILE B 157      17.302  -0.825 -10.698  1.00  2.24           O  
ATOM    486  CB  ILE B 157      18.736   0.217 -12.726  1.00  3.14           C  
ATOM    487  CG1 ILE B 157      19.915   0.427 -13.677  1.00  3.67           C  
ATOM    488  CG2 ILE B 157      17.516   0.985 -13.213  1.00  3.89           C  
ATOM    489  CD1 ILE B 157      20.313  -0.824 -14.429  1.00  4.65           C  
ATOM    490  H   ILE B 157      20.743  -0.628 -10.881  1.00  2.84           H  
ATOM    491  HA  ILE B 157      18.997   1.722 -11.221  1.00  2.52           H  
ATOM    492  HB  ILE B 157      18.482  -0.833 -12.706  1.00  3.57           H  
ATOM    493 HG12 ILE B 157      19.653   1.181 -14.404  1.00  4.04           H  
ATOM    494 HG13 ILE B 157      20.772   0.762 -13.112  1.00  3.55           H  
ATOM    495 HG21 ILE B 157      17.468   0.940 -14.291  1.00  4.35           H  
ATOM    496 HG22 ILE B 157      16.623   0.544 -12.795  1.00  4.20           H  
ATOM    497 HG23 ILE B 157      17.590   2.015 -12.899  1.00  4.19           H  
ATOM    498 HD11 ILE B 157      19.429  -1.306 -14.819  1.00  5.02           H  
ATOM    499 HD12 ILE B 157      20.969  -0.561 -15.245  1.00  5.07           H  
ATOM    500 HD13 ILE B 157      20.825  -1.499 -13.759  1.00  4.95           H  
ATOM    501  N   LEU B 158      18.256   0.362  -9.042  1.00  1.23           N  
ATOM    502  CA  LEU B 158      17.400  -0.186  -8.002  1.00  1.01           C  
ATOM    503  C   LEU B 158      16.433   0.874  -7.483  1.00  1.03           C  
ATOM    504  O   LEU B 158      16.572   2.057  -7.792  1.00  1.92           O  
ATOM    505  CB  LEU B 158      18.259  -0.716  -6.853  1.00  1.23           C  
ATOM    506  CG  LEU B 158      18.175  -2.226  -6.608  1.00  1.75           C  
ATOM    507  CD1 LEU B 158      16.734  -2.662  -6.391  1.00  2.38           C  
ATOM    508  CD2 LEU B 158      18.795  -2.988  -7.771  1.00  2.43           C  
ATOM    509  H   LEU B 158      18.941   1.017  -8.796  1.00  1.71           H  
ATOM    510  HA  LEU B 158      16.835  -1.001  -8.428  1.00  1.35           H  
ATOM    511  HB2 LEU B 158      19.288  -0.464  -7.059  1.00  1.41           H  
ATOM    512  HB3 LEU B 158      17.960  -0.209  -5.950  1.00  1.66           H  
ATOM    513  HG  LEU B 158      18.733  -2.468  -5.715  1.00  2.22           H  
ATOM    514 HD11 LEU B 158      16.267  -2.014  -5.663  1.00  2.74           H  
ATOM    515 HD12 LEU B 158      16.195  -2.602  -7.325  1.00  2.81           H  
ATOM    516 HD13 LEU B 158      16.716  -3.680  -6.030  1.00  2.87           H  
ATOM    517 HD21 LEU B 158      18.832  -4.041  -7.533  1.00  2.85           H  
ATOM    518 HD22 LEU B 158      18.195  -2.841  -8.658  1.00  2.88           H  
ATOM    519 HD23 LEU B 158      19.795  -2.623  -7.948  1.00  2.80           H  
ATOM    520  N   GLN B 159      15.453   0.444  -6.694  1.00  0.59           N  
ATOM    521  CA  GLN B 159      14.469   1.359  -6.132  1.00  0.47           C  
ATOM    522  C   GLN B 159      14.770   1.632  -4.665  1.00  0.41           C  
ATOM    523  O   GLN B 159      14.325   0.901  -3.781  1.00  0.50           O  
ATOM    524  CB  GLN B 159      13.060   0.781  -6.283  1.00  0.48           C  
ATOM    525  CG  GLN B 159      12.541   0.812  -7.711  1.00  0.68           C  
ATOM    526  CD  GLN B 159      11.575   1.955  -7.956  1.00  1.22           C  
ATOM    527  OE1 GLN B 159      11.962   3.018  -8.439  1.00  2.01           O  
ATOM    528  NE2 GLN B 159      10.308   1.739  -7.623  1.00  1.87           N  
ATOM    529  H   GLN B 159      15.390  -0.511  -6.482  1.00  1.11           H  
ATOM    530  HA  GLN B 159      14.528   2.286  -6.679  1.00  0.55           H  
ATOM    531  HB2 GLN B 159      13.066  -0.245  -5.946  1.00  0.78           H  
ATOM    532  HB3 GLN B 159      12.382   1.350  -5.664  1.00  0.73           H  
ATOM    533  HG2 GLN B 159      13.379   0.921  -8.383  1.00  1.04           H  
ATOM    534  HG3 GLN B 159      12.035  -0.119  -7.918  1.00  1.26           H  
ATOM    535 HE21 GLN B 159      10.071   0.867  -7.243  1.00  2.21           H  
ATOM    536 HE22 GLN B 159       9.662   2.460  -7.769  1.00  2.41           H  
ATOM    537  N   THR B 160      15.537   2.686  -4.411  1.00  0.39           N  
ATOM    538  CA  THR B 160      15.900   3.052  -3.049  1.00  0.36           C  
ATOM    539  C   THR B 160      14.799   3.861  -2.378  1.00  0.33           C  
ATOM    540  O   THR B 160      14.256   4.800  -2.962  1.00  0.36           O  
ATOM    541  CB  THR B 160      17.207   3.860  -3.014  1.00  0.43           C  
ATOM    542  OG1 THR B 160      17.149   4.931  -3.964  1.00  0.67           O  
ATOM    543  CG2 THR B 160      18.395   2.966  -3.321  1.00  0.48           C  
ATOM    544  H   THR B 160      15.879   3.221  -5.157  1.00  0.48           H  
ATOM    545  HA  THR B 160      16.052   2.140  -2.490  1.00  0.35           H  
ATOM    546  HB  THR B 160      17.333   4.271  -2.023  1.00  0.60           H  
ATOM    547  HG1 THR B 160      17.882   4.854  -4.579  1.00  1.01           H  
ATOM    548 HG21 THR B 160      18.972   3.399  -4.124  1.00  1.26           H  
ATOM    549 HG22 THR B 160      18.041   1.989  -3.616  1.00  1.09           H  
ATOM    550 HG23 THR B 160      19.013   2.876  -2.441  1.00  0.94           H  
ATOM    551  N   TYR B 161      14.482   3.489  -1.143  1.00  0.30           N  
ATOM    552  CA  TYR B 161      13.445   4.170  -0.378  1.00  0.29           C  
ATOM    553  C   TYR B 161      13.886   4.352   1.069  1.00  0.29           C  
ATOM    554  O   TYR B 161      14.675   3.564   1.590  1.00  0.30           O  
ATOM    555  CB  TYR B 161      12.132   3.385  -0.439  1.00  0.28           C  
ATOM    556  CG  TYR B 161      11.346   3.624  -1.710  1.00  0.29           C  
ATOM    557  CD1 TYR B 161      11.762   3.078  -2.918  1.00  0.34           C  
ATOM    558  CD2 TYR B 161      10.195   4.402  -1.704  1.00  0.31           C  
ATOM    559  CE1 TYR B 161      11.056   3.301  -4.083  1.00  0.38           C  
ATOM    560  CE2 TYR B 161       9.481   4.628  -2.867  1.00  0.34           C  
ATOM    561  CZ  TYR B 161       9.916   4.076  -4.053  1.00  0.37           C  
ATOM    562  OH  TYR B 161       9.209   4.300  -5.212  1.00  0.42           O  
ATOM    563  H   TYR B 161      14.972   2.749  -0.730  1.00  0.30           H  
ATOM    564  HA  TYR B 161      13.294   5.144  -0.821  1.00  0.30           H  
ATOM    565  HB2 TYR B 161      12.347   2.328  -0.376  1.00  0.28           H  
ATOM    566  HB3 TYR B 161      11.510   3.671   0.397  1.00  0.29           H  
ATOM    567  HD1 TYR B 161      12.655   2.471  -2.938  1.00  0.38           H  
ATOM    568  HD2 TYR B 161       9.855   4.833  -0.773  1.00  0.34           H  
ATOM    569  HE1 TYR B 161      11.396   2.867  -5.012  1.00  0.45           H  
ATOM    570  HE2 TYR B 161       8.587   5.235  -2.843  1.00  0.38           H  
ATOM    571  HH  TYR B 161       9.778   4.727  -5.858  1.00  0.96           H  
ATOM    572  N   ARG B 162      13.377   5.395   1.711  1.00  0.30           N  
ATOM    573  CA  ARG B 162      13.724   5.684   3.099  1.00  0.32           C  
ATOM    574  C   ARG B 162      12.486   5.637   3.985  1.00  0.32           C  
ATOM    575  O   ARG B 162      11.432   6.144   3.618  1.00  0.41           O  
ATOM    576  CB  ARG B 162      14.394   7.058   3.204  1.00  0.36           C  
ATOM    577  CG  ARG B 162      14.331   7.666   4.598  1.00  0.89           C  
ATOM    578  CD  ARG B 162      15.089   8.980   4.669  1.00  1.01           C  
ATOM    579  NE  ARG B 162      15.950   9.051   5.847  1.00  1.47           N  
ATOM    580  CZ  ARG B 162      16.870   9.991   6.037  1.00  1.74           C  
ATOM    581  NH1 ARG B 162      17.049  10.944   5.131  1.00  1.86           N  
ATOM    582  NH2 ARG B 162      17.612   9.983   7.136  1.00  2.55           N  
ATOM    583  H   ARG B 162      12.743   5.978   1.246  1.00  0.32           H  
ATOM    584  HA  ARG B 162      14.419   4.927   3.431  1.00  0.33           H  
ATOM    585  HB2 ARG B 162      15.434   6.959   2.925  1.00  0.70           H  
ATOM    586  HB3 ARG B 162      13.909   7.734   2.517  1.00  0.68           H  
ATOM    587  HG2 ARG B 162      13.298   7.845   4.855  1.00  1.30           H  
ATOM    588  HG3 ARG B 162      14.764   6.972   5.303  1.00  1.30           H  
ATOM    589  HD2 ARG B 162      15.697   9.079   3.782  1.00  1.32           H  
ATOM    590  HD3 ARG B 162      14.377   9.791   4.707  1.00  1.51           H  
ATOM    591  HE  ARG B 162      15.837   8.358   6.531  1.00  2.10           H  
ATOM    592 HH11 ARG B 162      16.492  10.956   4.302  1.00  1.84           H  
ATOM    593 HH12 ARG B 162      17.742  11.650   5.278  1.00  2.42           H  
ATOM    594 HH21 ARG B 162      17.480   9.266   7.823  1.00  3.04           H  
ATOM    595 HH22 ARG B 162      18.304  10.690   7.279  1.00  2.90           H  
ATOM    596  N   ALA B 163      12.628   5.046   5.163  1.00  0.39           N  
ATOM    597  CA  ALA B 163      11.520   4.937   6.099  1.00  0.41           C  
ATOM    598  C   ALA B 163      11.444   6.169   6.995  1.00  0.47           C  
ATOM    599  O   ALA B 163      12.400   6.939   7.090  1.00  0.90           O  
ATOM    600  CB  ALA B 163      11.660   3.676   6.938  1.00  0.53           C  
ATOM    601  H   ALA B 163      13.495   4.665   5.405  1.00  0.49           H  
ATOM    602  HA  ALA B 163      10.606   4.863   5.524  1.00  0.38           H  
ATOM    603  HB1 ALA B 163      10.966   2.930   6.582  1.00  1.08           H  
ATOM    604  HB2 ALA B 163      12.668   3.299   6.856  1.00  1.15           H  
ATOM    605  HB3 ALA B 163      11.444   3.905   7.971  1.00  1.16           H  
ATOM    606  N   ILE B 164      10.302   6.348   7.651  1.00  0.48           N  
ATOM    607  CA  ILE B 164      10.101   7.497   8.521  1.00  0.47           C  
ATOM    608  C   ILE B 164       9.347   7.112   9.789  1.00  0.47           C  
ATOM    609  O   ILE B 164       8.988   7.973  10.592  1.00  0.61           O  
ATOM    610  CB  ILE B 164       9.331   8.622   7.800  1.00  0.51           C  
ATOM    611  CG1 ILE B 164       7.990   8.097   7.280  1.00  0.79           C  
ATOM    612  CG2 ILE B 164      10.162   9.190   6.659  1.00  0.76           C  
ATOM    613  CD1 ILE B 164       7.022   9.193   6.892  1.00  0.91           C  
ATOM    614  H   ILE B 164       9.606   5.661   7.583  1.00  0.82           H  
ATOM    615  HA  ILE B 164      11.077   7.876   8.795  1.00  0.49           H  
ATOM    616  HB  ILE B 164       9.149   9.415   8.508  1.00  0.61           H  
ATOM    617 HG12 ILE B 164       8.163   7.485   6.409  1.00  1.28           H  
ATOM    618 HG13 ILE B 164       7.523   7.498   8.048  1.00  1.04           H  
ATOM    619 HG21 ILE B 164       9.564   9.886   6.090  1.00  1.24           H  
ATOM    620 HG22 ILE B 164      11.024   9.701   7.060  1.00  1.39           H  
ATOM    621 HG23 ILE B 164      10.487   8.386   6.015  1.00  1.20           H  
ATOM    622 HD11 ILE B 164       6.225   8.775   6.294  1.00  1.62           H  
ATOM    623 HD12 ILE B 164       6.606   9.638   7.784  1.00  1.29           H  
ATOM    624 HD13 ILE B 164       7.541   9.948   6.323  1.00  1.29           H  
ATOM    625  N   ALA B 165       9.110   5.815   9.964  1.00  0.42           N  
ATOM    626  CA  ALA B 165       8.396   5.326  11.136  1.00  0.42           C  
ATOM    627  C   ALA B 165       8.902   3.953  11.562  1.00  0.41           C  
ATOM    628  O   ALA B 165       9.389   3.175  10.741  1.00  0.44           O  
ATOM    629  CB  ALA B 165       6.902   5.276  10.861  1.00  0.45           C  
ATOM    630  H   ALA B 165       9.421   5.175   9.291  1.00  0.46           H  
ATOM    631  HA  ALA B 165       8.565   6.025  11.943  1.00  0.43           H  
ATOM    632  HB1 ALA B 165       6.363   5.614  11.734  1.00  1.17           H  
ATOM    633  HB2 ALA B 165       6.669   5.917  10.024  1.00  1.08           H  
ATOM    634  HB3 ALA B 165       6.613   4.262  10.629  1.00  1.10           H  
ATOM    635  N   ASP B 166       8.782   3.666  12.853  1.00  0.41           N  
ATOM    636  CA  ASP B 166       9.221   2.392  13.404  1.00  0.42           C  
ATOM    637  C   ASP B 166       8.140   1.329  13.243  1.00  0.39           C  
ATOM    638  O   ASP B 166       7.206   1.250  14.042  1.00  0.42           O  
ATOM    639  CB  ASP B 166       9.583   2.552  14.882  1.00  0.48           C  
ATOM    640  CG  ASP B 166      10.076   1.258  15.502  1.00  1.41           C  
ATOM    641  OD1 ASP B 166       9.236   0.487  16.011  1.00  2.11           O  
ATOM    642  OD2 ASP B 166      11.300   1.017  15.477  1.00  2.01           O  
ATOM    643  H   ASP B 166       8.389   4.331  13.451  1.00  0.42           H  
ATOM    644  HA  ASP B 166      10.099   2.081  12.858  1.00  0.45           H  
ATOM    645  HB2 ASP B 166      10.362   3.293  14.976  1.00  1.20           H  
ATOM    646  HB3 ASP B 166       8.710   2.882  15.427  1.00  1.12           H  
ATOM    647  N   TYR B 167       8.276   0.513  12.205  1.00  0.35           N  
ATOM    648  CA  TYR B 167       7.319  -0.553  11.935  1.00  0.35           C  
ATOM    649  C   TYR B 167       7.969  -1.909  12.184  1.00  0.35           C  
ATOM    650  O   TYR B 167       8.887  -2.302  11.473  1.00  0.37           O  
ATOM    651  CB  TYR B 167       6.815  -0.451  10.487  1.00  0.37           C  
ATOM    652  CG  TYR B 167       6.256  -1.741   9.921  1.00  0.41           C  
ATOM    653  CD1 TYR B 167       4.920  -2.085  10.100  1.00  0.50           C  
ATOM    654  CD2 TYR B 167       7.064  -2.613   9.200  1.00  0.56           C  
ATOM    655  CE1 TYR B 167       4.410  -3.260   9.580  1.00  0.64           C  
ATOM    656  CE2 TYR B 167       6.560  -3.788   8.677  1.00  0.71           C  
ATOM    657  CZ  TYR B 167       5.233  -4.107   8.870  1.00  0.73           C  
ATOM    658  OH  TYR B 167       4.728  -5.277   8.351  1.00  0.91           O  
ATOM    659  H   TYR B 167       9.047   0.624  11.610  1.00  0.36           H  
ATOM    660  HA  TYR B 167       6.486  -0.432  12.611  1.00  0.38           H  
ATOM    661  HB2 TYR B 167       6.033   0.292  10.441  1.00  0.43           H  
ATOM    662  HB3 TYR B 167       7.633  -0.139   9.854  1.00  0.43           H  
ATOM    663  HD1 TYR B 167       4.278  -1.420  10.658  1.00  0.56           H  
ATOM    664  HD2 TYR B 167       8.103  -2.362   9.050  1.00  0.63           H  
ATOM    665  HE1 TYR B 167       3.369  -3.510   9.728  1.00  0.76           H  
ATOM    666  HE2 TYR B 167       7.205  -4.452   8.122  1.00  0.87           H  
ATOM    667  HH  TYR B 167       5.313  -6.005   8.574  1.00  1.17           H  
ATOM    668  N   GLU B 168       7.492  -2.620  13.197  1.00  0.40           N  
ATOM    669  CA  GLU B 168       8.041  -3.930  13.526  1.00  0.46           C  
ATOM    670  C   GLU B 168       7.107  -5.037  13.056  1.00  0.49           C  
ATOM    671  O   GLU B 168       6.239  -5.485  13.807  1.00  1.01           O  
ATOM    672  CB  GLU B 168       8.279  -4.045  15.032  1.00  0.64           C  
ATOM    673  CG  GLU B 168       9.523  -3.312  15.509  1.00  1.46           C  
ATOM    674  CD  GLU B 168       9.564  -3.151  17.016  1.00  1.96           C  
ATOM    675  OE1 GLU B 168       9.363  -4.158  17.727  1.00  2.50           O  
ATOM    676  OE2 GLU B 168       9.799  -2.017  17.486  1.00  2.45           O  
ATOM    677  H   GLU B 168       6.756  -2.258  13.734  1.00  0.42           H  
ATOM    678  HA  GLU B 168       8.986  -4.029  13.010  1.00  0.48           H  
ATOM    679  HB2 GLU B 168       7.425  -3.638  15.553  1.00  1.01           H  
ATOM    680  HB3 GLU B 168       8.383  -5.089  15.289  1.00  0.99           H  
ATOM    681  HG2 GLU B 168      10.395  -3.868  15.198  1.00  2.03           H  
ATOM    682  HG3 GLU B 168       9.542  -2.332  15.056  1.00  2.03           H  
ATOM    683  N   LYS B 169       7.309  -5.482  11.816  1.00  0.74           N  
ATOM    684  CA  LYS B 169       6.483  -6.531  11.218  1.00  0.78           C  
ATOM    685  C   LYS B 169       5.017  -6.392  11.639  1.00  1.09           C  
ATOM    686  O   LYS B 169       4.528  -5.281  11.850  1.00  1.79           O  
ATOM    687  CB  LYS B 169       7.023  -7.909  11.609  1.00  0.85           C  
ATOM    688  CG  LYS B 169       8.368  -8.235  10.976  1.00  0.88           C  
ATOM    689  CD  LYS B 169       9.514  -7.993  11.945  1.00  0.91           C  
ATOM    690  CE  LYS B 169       9.817  -9.231  12.773  1.00  1.14           C  
ATOM    691  NZ  LYS B 169      10.700  -8.921  13.931  1.00  1.39           N  
ATOM    692  H   LYS B 169       8.058  -5.117  11.299  1.00  1.21           H  
ATOM    693  HA  LYS B 169       6.544  -6.425  10.145  1.00  0.75           H  
ATOM    694  HB2 LYS B 169       7.134  -7.950  12.682  1.00  1.01           H  
ATOM    695  HB3 LYS B 169       6.313  -8.663  11.301  1.00  1.09           H  
ATOM    696  HG2 LYS B 169       8.373  -9.274  10.681  1.00  1.11           H  
ATOM    697  HG3 LYS B 169       8.506  -7.610  10.105  1.00  0.99           H  
ATOM    698  HD2 LYS B 169      10.396  -7.724  11.383  1.00  1.22           H  
ATOM    699  HD3 LYS B 169       9.246  -7.183  12.608  1.00  1.02           H  
ATOM    700  HE2 LYS B 169       8.887  -9.639  13.140  1.00  1.59           H  
ATOM    701  HE3 LYS B 169      10.305  -9.959  12.143  1.00  1.63           H  
ATOM    702  HZ1 LYS B 169      10.129  -8.776  14.788  1.00  1.79           H  
ATOM    703  HZ2 LYS B 169      11.246  -8.056  13.742  1.00  1.81           H  
ATOM    704  HZ3 LYS B 169      11.362  -9.706  14.096  1.00  1.87           H  
ATOM    705  N   THR B 170       4.321  -7.520  11.757  1.00  0.88           N  
ATOM    706  CA  THR B 170       2.918  -7.520  12.159  1.00  1.16           C  
ATOM    707  C   THR B 170       2.405  -8.946  12.329  1.00  1.47           C  
ATOM    708  O   THR B 170       1.698  -9.255  13.289  1.00  2.16           O  
ATOM    709  CB  THR B 170       2.026  -6.782  11.141  1.00  1.35           C  
ATOM    710  OG1 THR B 170       0.645  -7.073  11.395  1.00  1.93           O  
ATOM    711  CG2 THR B 170       2.377  -7.180   9.714  1.00  1.78           C  
ATOM    712  H   THR B 170       4.759  -8.376  11.569  1.00  0.95           H  
ATOM    713  HA  THR B 170       2.845  -7.008  13.109  1.00  1.32           H  
ATOM    714  HB  THR B 170       2.187  -5.718  11.250  1.00  1.49           H  
ATOM    715  HG1 THR B 170       0.434  -7.945  11.056  1.00  2.11           H  
ATOM    716 HG21 THR B 170       3.418  -7.462   9.665  1.00  2.25           H  
ATOM    717 HG22 THR B 170       2.198  -6.345   9.053  1.00  2.13           H  
ATOM    718 HG23 THR B 170       1.763  -8.016   9.413  1.00  2.22           H  
ATOM    719  N   SER B 171       2.770  -9.810  11.388  1.00  1.45           N  
ATOM    720  CA  SER B 171       2.360 -11.209  11.426  1.00  1.86           C  
ATOM    721  C   SER B 171       3.563 -12.123  11.213  1.00  1.77           C  
ATOM    722  O   SER B 171       4.702 -11.732  11.472  1.00  2.25           O  
ATOM    723  CB  SER B 171       1.297 -11.479  10.358  1.00  2.43           C  
ATOM    724  OG  SER B 171       0.549 -12.642  10.666  1.00  3.19           O  
ATOM    725  H   SER B 171       3.326  -9.497  10.645  1.00  1.57           H  
ATOM    726  HA  SER B 171       1.939 -11.406  12.401  1.00  2.21           H  
ATOM    727  HB2 SER B 171       0.623 -10.637  10.302  1.00  2.76           H  
ATOM    728  HB3 SER B 171       1.779 -11.618   9.401  1.00  2.55           H  
ATOM    729  HG  SER B 171       0.887 -13.384  10.159  1.00  3.55           H  
ATOM    730  N   GLY B 172       3.307 -13.340  10.744  1.00  1.85           N  
ATOM    731  CA  GLY B 172       4.383 -14.282  10.503  1.00  1.94           C  
ATOM    732  C   GLY B 172       5.051 -14.063   9.160  1.00  1.48           C  
ATOM    733  O   GLY B 172       5.230 -15.005   8.388  1.00  1.89           O  
ATOM    734  H   GLY B 172       2.380 -13.600  10.561  1.00  2.24           H  
ATOM    735  HA2 GLY B 172       5.122 -14.175  11.283  1.00  2.33           H  
ATOM    736  HA3 GLY B 172       3.984 -15.286  10.535  1.00  2.36           H  
ATOM    737  N   SER B 173       5.420 -12.814   8.880  1.00  1.29           N  
ATOM    738  CA  SER B 173       6.068 -12.461   7.621  1.00  1.08           C  
ATOM    739  C   SER B 173       6.568 -11.016   7.673  1.00  1.07           C  
ATOM    740  O   SER B 173       6.917 -10.515   8.743  1.00  1.94           O  
ATOM    741  CB  SER B 173       5.093 -12.646   6.452  1.00  1.59           C  
ATOM    742  OG  SER B 173       3.771 -12.857   6.917  1.00  2.22           O  
ATOM    743  H   SER B 173       5.262 -12.106   9.538  1.00  1.77           H  
ATOM    744  HA  SER B 173       6.913 -13.119   7.484  1.00  1.04           H  
ATOM    745  HB2 SER B 173       5.103 -11.764   5.831  1.00  1.71           H  
ATOM    746  HB3 SER B 173       5.396 -13.501   5.865  1.00  1.83           H  
ATOM    747  HG  SER B 173       3.220 -12.113   6.666  1.00  2.48           H  
ATOM    748  N   GLU B 174       6.606 -10.354   6.517  1.00  0.97           N  
ATOM    749  CA  GLU B 174       7.051  -8.963   6.438  1.00  1.16           C  
ATOM    750  C   GLU B 174       8.481  -8.805   6.954  1.00  0.93           C  
ATOM    751  O   GLU B 174       9.209  -9.786   7.106  1.00  1.11           O  
ATOM    752  CB  GLU B 174       6.103  -8.057   7.229  1.00  1.62           C  
ATOM    753  CG  GLU B 174       4.639  -8.253   6.873  1.00  2.40           C  
ATOM    754  CD  GLU B 174       3.967  -9.312   7.726  1.00  3.16           C  
ATOM    755  OE1 GLU B 174       4.355  -9.461   8.903  1.00  3.74           O  
ATOM    756  OE2 GLU B 174       3.051  -9.991   7.216  1.00  3.64           O  
ATOM    757  H   GLU B 174       6.331 -10.811   5.696  1.00  1.52           H  
ATOM    758  HA  GLU B 174       7.026  -8.671   5.399  1.00  1.42           H  
ATOM    759  HB2 GLU B 174       6.226  -8.261   8.282  1.00  1.84           H  
ATOM    760  HB3 GLU B 174       6.364  -7.028   7.037  1.00  1.95           H  
ATOM    761  HG2 GLU B 174       4.120  -7.316   7.014  1.00  2.82           H  
ATOM    762  HG3 GLU B 174       4.570  -8.549   5.836  1.00  2.78           H  
ATOM    763  N   MET B 175       8.874  -7.560   7.219  1.00  0.68           N  
ATOM    764  CA  MET B 175      10.217  -7.269   7.714  1.00  0.53           C  
ATOM    765  C   MET B 175      10.203  -6.083   8.676  1.00  0.47           C  
ATOM    766  O   MET B 175       9.263  -5.288   8.683  1.00  0.58           O  
ATOM    767  CB  MET B 175      11.156  -6.977   6.544  1.00  0.64           C  
ATOM    768  CG  MET B 175      10.528  -6.110   5.465  1.00  0.43           C  
ATOM    769  SD  MET B 175      11.494  -6.082   3.944  1.00  0.94           S  
ATOM    770  CE  MET B 175      12.760  -4.896   4.369  1.00  0.39           C  
ATOM    771  H   MET B 175       8.247  -6.821   7.078  1.00  0.76           H  
ATOM    772  HA  MET B 175      10.574  -8.141   8.241  1.00  0.63           H  
ATOM    773  HB2 MET B 175      12.032  -6.469   6.918  1.00  0.95           H  
ATOM    774  HB3 MET B 175      11.456  -7.913   6.095  1.00  1.00           H  
ATOM    775  HG2 MET B 175       9.543  -6.495   5.240  1.00  0.65           H  
ATOM    776  HG3 MET B 175      10.440  -5.101   5.838  1.00  0.66           H  
ATOM    777  HE1 MET B 175      12.575  -4.516   5.363  1.00  1.01           H  
ATOM    778  HE2 MET B 175      13.727  -5.375   4.341  1.00  1.11           H  
ATOM    779  HE3 MET B 175      12.741  -4.079   3.663  1.00  1.09           H  
ATOM    780  N   ALA B 176      11.254  -5.972   9.485  1.00  0.51           N  
ATOM    781  CA  ALA B 176      11.366  -4.886  10.453  1.00  0.50           C  
ATOM    782  C   ALA B 176      11.844  -3.596   9.793  1.00  0.47           C  
ATOM    783  O   ALA B 176      12.740  -3.613   8.951  1.00  0.52           O  
ATOM    784  CB  ALA B 176      12.305  -5.281  11.582  1.00  0.57           C  
ATOM    785  H   ALA B 176      11.967  -6.642   9.434  1.00  0.66           H  
ATOM    786  HA  ALA B 176      10.387  -4.716  10.876  1.00  0.54           H  
ATOM    787  HB1 ALA B 176      12.936  -6.094  11.256  1.00  1.13           H  
ATOM    788  HB2 ALA B 176      12.918  -4.435  11.853  1.00  1.21           H  
ATOM    789  HB3 ALA B 176      11.725  -5.596  12.437  1.00  1.18           H  
ATOM    790  N   LEU B 177      11.239  -2.479  10.188  1.00  0.42           N  
ATOM    791  CA  LEU B 177      11.591  -1.173   9.637  1.00  0.44           C  
ATOM    792  C   LEU B 177      11.942  -0.183  10.741  1.00  0.45           C  
ATOM    793  O   LEU B 177      11.157   0.036  11.664  1.00  0.46           O  
ATOM    794  CB  LEU B 177      10.425  -0.619   8.811  1.00  0.48           C  
ATOM    795  CG  LEU B 177      10.823   0.241   7.608  1.00  0.36           C  
ATOM    796  CD1 LEU B 177      11.658  -0.560   6.620  1.00  0.71           C  
ATOM    797  CD2 LEU B 177       9.583   0.801   6.928  1.00  0.67           C  
ATOM    798  H   LEU B 177      10.528  -2.537  10.857  1.00  0.41           H  
ATOM    799  HA  LEU B 177      12.448  -1.302   8.995  1.00  0.46           H  
ATOM    800  HB2 LEU B 177       9.836  -1.450   8.454  1.00  0.57           H  
ATOM    801  HB3 LEU B 177       9.809  -0.014   9.465  1.00  0.66           H  
ATOM    802  HG  LEU B 177      11.420   1.074   7.951  1.00  0.66           H  
ATOM    803 HD11 LEU B 177      11.816  -1.556   7.006  1.00  1.16           H  
ATOM    804 HD12 LEU B 177      11.139  -0.617   5.676  1.00  1.20           H  
ATOM    805 HD13 LEU B 177      12.612  -0.073   6.479  1.00  1.36           H  
ATOM    806 HD21 LEU B 177       9.785   0.947   5.876  1.00  1.27           H  
ATOM    807 HD22 LEU B 177       8.764   0.107   7.045  1.00  1.21           H  
ATOM    808 HD23 LEU B 177       9.321   1.747   7.379  1.00  1.35           H  
ATOM    809  N   SER B 178      13.124   0.412  10.639  1.00  0.51           N  
ATOM    810  CA  SER B 178      13.574   1.394  11.617  1.00  0.57           C  
ATOM    811  C   SER B 178      13.786   2.749  10.948  1.00  0.65           C  
ATOM    812  O   SER B 178      14.499   2.849   9.952  1.00  1.33           O  
ATOM    813  CB  SER B 178      14.871   0.929  12.283  1.00  0.62           C  
ATOM    814  OG  SER B 178      15.962   0.997  11.381  1.00  1.37           O  
ATOM    815  H   SER B 178      13.716   0.178   9.894  1.00  0.53           H  
ATOM    816  HA  SER B 178      12.806   1.491  12.369  1.00  0.61           H  
ATOM    817  HB2 SER B 178      15.083   1.559  13.133  1.00  1.15           H  
ATOM    818  HB3 SER B 178      14.757  -0.094  12.613  1.00  1.15           H  
ATOM    819  HG  SER B 178      16.753   0.660  11.809  1.00  1.66           H  
ATOM    820  N   THR B 179      13.151   3.782  11.497  1.00  0.52           N  
ATOM    821  CA  THR B 179      13.261   5.136  10.955  1.00  0.58           C  
ATOM    822  C   THR B 179      14.704   5.486  10.600  1.00  0.65           C  
ATOM    823  O   THR B 179      15.603   5.365  11.433  1.00  0.90           O  
ATOM    824  CB  THR B 179      12.725   6.181  11.953  1.00  0.63           C  
ATOM    825  OG1 THR B 179      11.419   5.801  12.405  1.00  0.79           O  
ATOM    826  CG2 THR B 179      12.663   7.560  11.314  1.00  0.74           C  
ATOM    827  H   THR B 179      12.587   3.632  12.283  1.00  0.95           H  
ATOM    828  HA  THR B 179      12.659   5.185  10.058  1.00  0.62           H  
ATOM    829  HB  THR B 179      13.394   6.223  12.800  1.00  0.64           H  
ATOM    830  HG1 THR B 179      11.472   5.498  13.315  1.00  1.03           H  
ATOM    831 HG21 THR B 179      12.168   8.246  11.985  1.00  1.16           H  
ATOM    832 HG22 THR B 179      12.114   7.503  10.386  1.00  1.30           H  
ATOM    833 HG23 THR B 179      13.666   7.911  11.118  1.00  1.35           H  
ATOM    834  N   GLY B 180      14.918   5.920   9.359  1.00  0.68           N  
ATOM    835  CA  GLY B 180      16.254   6.284   8.920  1.00  0.78           C  
ATOM    836  C   GLY B 180      16.879   5.240   8.013  1.00  0.75           C  
ATOM    837  O   GLY B 180      17.820   5.535   7.277  1.00  1.07           O  
ATOM    838  H   GLY B 180      14.167   6.000   8.736  1.00  0.80           H  
ATOM    839  HA2 GLY B 180      16.200   7.222   8.386  1.00  0.94           H  
ATOM    840  HA3 GLY B 180      16.882   6.413   9.788  1.00  0.81           H  
ATOM    841  N   ASP B 181      16.357   4.019   8.066  1.00  0.57           N  
ATOM    842  CA  ASP B 181      16.881   2.926   7.250  1.00  0.56           C  
ATOM    843  C   ASP B 181      16.418   3.032   5.800  1.00  0.58           C  
ATOM    844  O   ASP B 181      15.372   3.611   5.509  1.00  1.08           O  
ATOM    845  CB  ASP B 181      16.457   1.576   7.833  1.00  0.60           C  
ATOM    846  CG  ASP B 181      17.636   0.651   8.065  1.00  1.05           C  
ATOM    847  OD1 ASP B 181      17.719   0.057   9.160  1.00  1.51           O  
ATOM    848  OD2 ASP B 181      18.476   0.519   7.149  1.00  1.74           O  
ATOM    849  H   ASP B 181      15.610   3.845   8.677  1.00  0.70           H  
ATOM    850  HA  ASP B 181      17.959   2.989   7.272  1.00  0.60           H  
ATOM    851  HB2 ASP B 181      15.962   1.739   8.778  1.00  0.85           H  
ATOM    852  HB3 ASP B 181      15.772   1.094   7.151  1.00  0.80           H  
ATOM    853  N   VAL B 182      17.213   2.463   4.894  1.00  0.41           N  
ATOM    854  CA  VAL B 182      16.899   2.479   3.469  1.00  0.36           C  
ATOM    855  C   VAL B 182      16.675   1.061   2.949  1.00  0.33           C  
ATOM    856  O   VAL B 182      17.371   0.128   3.349  1.00  0.37           O  
ATOM    857  CB  VAL B 182      18.026   3.154   2.653  1.00  0.38           C  
ATOM    858  CG1 VAL B 182      19.389   2.795   3.223  1.00  1.01           C  
ATOM    859  CG2 VAL B 182      17.938   2.771   1.182  1.00  1.03           C  
ATOM    860  H   VAL B 182      18.033   2.018   5.194  1.00  0.75           H  
ATOM    861  HA  VAL B 182      15.993   3.050   3.334  1.00  0.37           H  
ATOM    862  HB  VAL B 182      17.903   4.225   2.730  1.00  0.93           H  
ATOM    863 HG11 VAL B 182      20.133   2.861   2.442  1.00  1.58           H  
ATOM    864 HG12 VAL B 182      19.639   3.482   4.017  1.00  1.54           H  
ATOM    865 HG13 VAL B 182      19.363   1.788   3.611  1.00  1.61           H  
ATOM    866 HG21 VAL B 182      18.219   1.735   1.061  1.00  1.68           H  
ATOM    867 HG22 VAL B 182      16.926   2.912   0.833  1.00  1.66           H  
ATOM    868 HG23 VAL B 182      18.607   3.394   0.607  1.00  1.44           H  
ATOM    869  N   VAL B 183      15.700   0.908   2.056  1.00  0.28           N  
ATOM    870  CA  VAL B 183      15.384  -0.401   1.490  1.00  0.26           C  
ATOM    871  C   VAL B 183      15.476  -0.390  -0.034  1.00  0.28           C  
ATOM    872  O   VAL B 183      14.971   0.521  -0.690  1.00  0.44           O  
ATOM    873  CB  VAL B 183      13.971  -0.854   1.906  1.00  0.23           C  
ATOM    874  CG1 VAL B 183      13.922  -1.145   3.397  1.00  0.61           C  
ATOM    875  CG2 VAL B 183      12.937   0.198   1.530  1.00  0.63           C  
ATOM    876  H   VAL B 183      15.175   1.688   1.778  1.00  0.28           H  
ATOM    877  HA  VAL B 183      16.096  -1.113   1.879  1.00  0.29           H  
ATOM    878  HB  VAL B 183      13.734  -1.765   1.378  1.00  0.56           H  
ATOM    879 HG11 VAL B 183      14.163  -2.183   3.569  1.00  1.21           H  
ATOM    880 HG12 VAL B 183      14.637  -0.519   3.910  1.00  1.27           H  
ATOM    881 HG13 VAL B 183      12.930  -0.938   3.772  1.00  1.28           H  
ATOM    882 HG21 VAL B 183      12.331  -0.169   0.714  1.00  1.24           H  
ATOM    883 HG22 VAL B 183      12.306   0.404   2.382  1.00  1.35           H  
ATOM    884 HG23 VAL B 183      13.440   1.104   1.226  1.00  1.19           H  
ATOM    885  N   GLU B 184      16.131  -1.407  -0.594  1.00  0.29           N  
ATOM    886  CA  GLU B 184      16.283  -1.513  -2.043  1.00  0.30           C  
ATOM    887  C   GLU B 184      15.240  -2.461  -2.631  1.00  0.30           C  
ATOM    888  O   GLU B 184      15.522  -3.636  -2.870  1.00  0.49           O  
ATOM    889  CB  GLU B 184      17.691  -1.994  -2.398  1.00  0.33           C  
ATOM    890  CG  GLU B 184      18.645  -0.865  -2.756  1.00  0.49           C  
ATOM    891  CD  GLU B 184      19.483  -0.414  -1.577  1.00  1.14           C  
ATOM    892  OE1 GLU B 184      20.223  -1.252  -1.020  1.00  1.59           O  
ATOM    893  OE2 GLU B 184      19.399   0.778  -1.212  1.00  1.74           O  
ATOM    894  H   GLU B 184      16.531  -2.096  -0.019  1.00  0.42           H  
ATOM    895  HA  GLU B 184      16.133  -0.529  -2.463  1.00  0.30           H  
ATOM    896  HB2 GLU B 184      18.100  -2.529  -1.554  1.00  0.42           H  
ATOM    897  HB3 GLU B 184      17.628  -2.665  -3.242  1.00  0.43           H  
ATOM    898  HG2 GLU B 184      19.306  -1.203  -3.539  1.00  0.74           H  
ATOM    899  HG3 GLU B 184      18.068  -0.024  -3.111  1.00  0.61           H  
ATOM    900  N   VAL B 185      14.035  -1.935  -2.846  1.00  0.30           N  
ATOM    901  CA  VAL B 185      12.923  -2.710  -3.400  1.00  0.31           C  
ATOM    902  C   VAL B 185      13.367  -3.707  -4.462  1.00  0.28           C  
ATOM    903  O   VAL B 185      14.075  -3.360  -5.405  1.00  0.33           O  
ATOM    904  CB  VAL B 185      11.847  -1.799  -4.023  1.00  0.42           C  
ATOM    905  CG1 VAL B 185      10.516  -2.529  -4.119  1.00  0.87           C  
ATOM    906  CG2 VAL B 185      11.698  -0.515  -3.228  1.00  1.10           C  
ATOM    907  H   VAL B 185      13.878  -1.001  -2.594  1.00  0.49           H  
ATOM    908  HA  VAL B 185      12.466  -3.252  -2.588  1.00  0.31           H  
ATOM    909  HB  VAL B 185      12.160  -1.542  -5.024  1.00  1.05           H  
ATOM    910 HG11 VAL B 185      10.051  -2.559  -3.145  1.00  1.36           H  
ATOM    911 HG12 VAL B 185       9.869  -2.009  -4.811  1.00  1.52           H  
ATOM    912 HG13 VAL B 185      10.683  -3.537  -4.469  1.00  1.48           H  
ATOM    913 HG21 VAL B 185      10.654  -0.249  -3.166  1.00  1.68           H  
ATOM    914 HG22 VAL B 185      12.092  -0.660  -2.233  1.00  1.69           H  
ATOM    915 HG23 VAL B 185      12.244   0.276  -3.721  1.00  1.62           H  
ATOM    916  N   VAL B 186      12.927  -4.950  -4.299  1.00  0.27           N  
ATOM    917  CA  VAL B 186      13.239  -6.012  -5.243  1.00  0.30           C  
ATOM    918  C   VAL B 186      12.023  -6.270  -6.127  1.00  0.32           C  
ATOM    919  O   VAL B 186      12.139  -6.448  -7.340  1.00  0.35           O  
ATOM    920  CB  VAL B 186      13.656  -7.321  -4.519  1.00  0.34           C  
ATOM    921  CG1 VAL B 186      13.539  -7.167  -3.010  1.00  0.60           C  
ATOM    922  CG2 VAL B 186      12.828  -8.510  -4.997  1.00  0.65           C  
ATOM    923  H   VAL B 186      12.370  -5.154  -3.521  1.00  0.28           H  
ATOM    924  HA  VAL B 186      14.061  -5.682  -5.862  1.00  0.36           H  
ATOM    925  HB  VAL B 186      14.691  -7.517  -4.752  1.00  0.69           H  
ATOM    926 HG11 VAL B 186      13.858  -8.079  -2.530  1.00  1.17           H  
ATOM    927 HG12 VAL B 186      14.166  -6.349  -2.683  1.00  1.29           H  
ATOM    928 HG13 VAL B 186      12.512  -6.961  -2.747  1.00  1.26           H  
ATOM    929 HG21 VAL B 186      13.141  -9.401  -4.473  1.00  1.28           H  
ATOM    930 HG22 VAL B 186      11.780  -8.324  -4.796  1.00  1.18           H  
ATOM    931 HG23 VAL B 186      12.972  -8.646  -6.058  1.00  1.32           H  
ATOM    932  N   GLU B 187      10.855  -6.285  -5.491  1.00  0.36           N  
ATOM    933  CA  GLU B 187       9.593  -6.506  -6.189  1.00  0.41           C  
ATOM    934  C   GLU B 187       8.495  -5.644  -5.575  1.00  0.40           C  
ATOM    935  O   GLU B 187       8.531  -5.347  -4.381  1.00  0.60           O  
ATOM    936  CB  GLU B 187       9.199  -7.983  -6.124  1.00  0.45           C  
ATOM    937  CG  GLU B 187       9.449  -8.738  -7.419  1.00  0.86           C  
ATOM    938  CD  GLU B 187       8.758 -10.087  -7.454  1.00  1.30           C  
ATOM    939  OE1 GLU B 187       9.287 -11.042  -6.848  1.00  1.97           O  
ATOM    940  OE2 GLU B 187       7.685 -10.188  -8.086  1.00  1.84           O  
ATOM    941  H   GLU B 187      10.846  -6.149  -4.518  1.00  0.39           H  
ATOM    942  HA  GLU B 187       9.727  -6.220  -7.222  1.00  0.47           H  
ATOM    943  HB2 GLU B 187       9.766  -8.461  -5.339  1.00  0.79           H  
ATOM    944  HB3 GLU B 187       8.146  -8.054  -5.889  1.00  0.75           H  
ATOM    945  HG2 GLU B 187       9.086  -8.143  -8.244  1.00  1.42           H  
ATOM    946  HG3 GLU B 187      10.513  -8.892  -7.530  1.00  1.53           H  
ATOM    947  N   LYS B 188       7.523  -5.238  -6.388  1.00  0.30           N  
ATOM    948  CA  LYS B 188       6.431  -4.401  -5.897  1.00  0.29           C  
ATOM    949  C   LYS B 188       5.078  -4.852  -6.448  1.00  0.29           C  
ATOM    950  O   LYS B 188       5.006  -5.504  -7.491  1.00  0.35           O  
ATOM    951  CB  LYS B 188       6.675  -2.932  -6.260  1.00  0.41           C  
ATOM    952  CG  LYS B 188       7.994  -2.682  -6.976  1.00  0.88           C  
ATOM    953  CD  LYS B 188       8.137  -1.227  -7.391  1.00  1.06           C  
ATOM    954  CE  LYS B 188       7.455  -0.957  -8.723  1.00  1.49           C  
ATOM    955  NZ  LYS B 188       6.953   0.442  -8.818  1.00  2.14           N  
ATOM    956  H   LYS B 188       7.542  -5.501  -7.332  1.00  0.37           H  
ATOM    957  HA  LYS B 188       6.416  -4.495  -4.822  1.00  0.28           H  
ATOM    958  HB2 LYS B 188       5.875  -2.595  -6.901  1.00  0.90           H  
ATOM    959  HB3 LYS B 188       6.668  -2.345  -5.353  1.00  0.93           H  
ATOM    960  HG2 LYS B 188       8.807  -2.938  -6.312  1.00  1.49           H  
ATOM    961  HG3 LYS B 188       8.037  -3.306  -7.857  1.00  1.51           H  
ATOM    962  HD2 LYS B 188       7.687  -0.600  -6.635  1.00  1.64           H  
ATOM    963  HD3 LYS B 188       9.187  -0.990  -7.480  1.00  1.70           H  
ATOM    964  HE2 LYS B 188       8.165  -1.129  -9.518  1.00  1.99           H  
ATOM    965  HE3 LYS B 188       6.623  -1.637  -8.832  1.00  2.00           H  
ATOM    966  HZ1 LYS B 188       6.112   0.561  -8.219  1.00  2.77           H  
ATOM    967  HZ2 LYS B 188       6.699   0.665  -9.801  1.00  2.50           H  
ATOM    968  HZ3 LYS B 188       7.688   1.107  -8.503  1.00  2.35           H  
ATOM    969  N   SER B 189       4.008  -4.494  -5.735  1.00  0.30           N  
ATOM    970  CA  SER B 189       2.650  -4.854  -6.143  1.00  0.37           C  
ATOM    971  C   SER B 189       1.687  -3.681  -5.946  1.00  0.44           C  
ATOM    972  O   SER B 189       2.115  -2.538  -5.787  1.00  0.90           O  
ATOM    973  CB  SER B 189       2.162  -6.066  -5.346  1.00  0.41           C  
ATOM    974  OG  SER B 189       1.174  -6.785  -6.063  1.00  0.97           O  
ATOM    975  H   SER B 189       4.138  -3.978  -4.913  1.00  0.29           H  
ATOM    976  HA  SER B 189       2.676  -5.111  -7.192  1.00  0.43           H  
ATOM    977  HB2 SER B 189       2.996  -6.724  -5.150  1.00  0.78           H  
ATOM    978  HB3 SER B 189       1.740  -5.731  -4.409  1.00  0.71           H  
ATOM    979  HG  SER B 189       0.822  -7.486  -5.509  1.00  1.32           H  
ATOM    980  N   GLU B 190       0.384  -3.972  -5.961  1.00  0.41           N  
ATOM    981  CA  GLU B 190      -0.640  -2.942  -5.781  1.00  0.38           C  
ATOM    982  C   GLU B 190      -1.412  -3.165  -4.483  1.00  0.38           C  
ATOM    983  O   GLU B 190      -2.150  -2.290  -4.029  1.00  0.39           O  
ATOM    984  CB  GLU B 190      -1.608  -2.937  -6.970  1.00  0.40           C  
ATOM    985  CG  GLU B 190      -2.640  -1.814  -6.928  1.00  0.38           C  
ATOM    986  CD  GLU B 190      -2.732  -1.062  -8.241  1.00  0.87           C  
ATOM    987  OE1 GLU B 190      -1.672  -0.778  -8.838  1.00  1.52           O  
ATOM    988  OE2 GLU B 190      -3.864  -0.757  -8.672  1.00  1.29           O  
ATOM    989  H   GLU B 190       0.106  -4.902  -6.097  1.00  0.73           H  
ATOM    990  HA  GLU B 190      -0.142  -1.985  -5.730  1.00  0.39           H  
ATOM    991  HB2 GLU B 190      -1.037  -2.835  -7.881  1.00  0.50           H  
ATOM    992  HB3 GLU B 190      -2.135  -3.879  -6.991  1.00  0.44           H  
ATOM    993  HG2 GLU B 190      -3.612  -2.241  -6.707  1.00  0.47           H  
ATOM    994  HG3 GLU B 190      -2.370  -1.114  -6.147  1.00  0.50           H  
ATOM    995  N   SER B 191      -1.233  -4.341  -3.887  1.00  0.40           N  
ATOM    996  CA  SER B 191      -1.912  -4.680  -2.639  1.00  0.41           C  
ATOM    997  C   SER B 191      -1.496  -3.735  -1.517  1.00  0.41           C  
ATOM    998  O   SER B 191      -2.072  -3.754  -0.430  1.00  0.42           O  
ATOM    999  CB  SER B 191      -1.604  -6.125  -2.240  1.00  0.44           C  
ATOM   1000  OG  SER B 191      -0.319  -6.517  -2.691  1.00  1.10           O  
ATOM   1001  H   SER B 191      -0.626  -4.995  -4.294  1.00  0.42           H  
ATOM   1002  HA  SER B 191      -2.973  -4.580  -2.801  1.00  0.43           H  
ATOM   1003  HB2 SER B 191      -1.636  -6.216  -1.163  1.00  0.90           H  
ATOM   1004  HB3 SER B 191      -2.342  -6.782  -2.678  1.00  0.92           H  
ATOM   1005  HG  SER B 191      -0.408  -7.192  -3.368  1.00  1.60           H  
ATOM   1006  N   GLY B 192      -0.495  -2.908  -1.791  1.00  0.41           N  
ATOM   1007  CA  GLY B 192      -0.014  -1.972  -0.796  1.00  0.42           C  
ATOM   1008  C   GLY B 192       1.211  -2.495  -0.083  1.00  0.37           C  
ATOM   1009  O   GLY B 192       1.857  -1.773   0.677  1.00  0.40           O  
ATOM   1010  H   GLY B 192      -0.073  -2.939  -2.674  1.00  0.42           H  
ATOM   1011  HA2 GLY B 192       0.231  -1.040  -1.281  1.00  0.45           H  
ATOM   1012  HA3 GLY B 192      -0.794  -1.798  -0.071  1.00  0.46           H  
ATOM   1013  N   TRP B 193       1.527  -3.759  -0.333  1.00  0.30           N  
ATOM   1014  CA  TRP B 193       2.681  -4.397   0.275  1.00  0.26           C  
ATOM   1015  C   TRP B 193       3.840  -4.427  -0.714  1.00  0.24           C  
ATOM   1016  O   TRP B 193       3.680  -4.862  -1.854  1.00  0.29           O  
ATOM   1017  CB  TRP B 193       2.323  -5.815   0.719  1.00  0.29           C  
ATOM   1018  CG  TRP B 193       1.643  -5.865   2.054  1.00  0.30           C  
ATOM   1019  CD1 TRP B 193       0.350  -6.233   2.308  1.00  0.34           C  
ATOM   1020  CD2 TRP B 193       2.224  -5.533   3.319  1.00  0.28           C  
ATOM   1021  NE1 TRP B 193       0.098  -6.159   3.660  1.00  0.35           N  
ATOM   1022  CE2 TRP B 193       1.235  -5.732   4.298  1.00  0.31           C  
ATOM   1023  CE3 TRP B 193       3.488  -5.094   3.720  1.00  0.28           C  
ATOM   1024  CZ2 TRP B 193       1.472  -5.503   5.653  1.00  0.32           C  
ATOM   1025  CZ3 TRP B 193       3.722  -4.866   5.062  1.00  0.30           C  
ATOM   1026  CH2 TRP B 193       2.718  -5.071   6.016  1.00  0.31           C  
ATOM   1027  H   TRP B 193       0.968  -4.277  -0.953  1.00  0.30           H  
ATOM   1028  HA  TRP B 193       2.970  -3.816   1.138  1.00  0.26           H  
ATOM   1029  HB2 TRP B 193       1.661  -6.257  -0.009  1.00  0.33           H  
ATOM   1030  HB3 TRP B 193       3.226  -6.404   0.783  1.00  0.31           H  
ATOM   1031  HD1 TRP B 193      -0.357  -6.537   1.549  1.00  0.38           H  
ATOM   1032  HE1 TRP B 193      -0.748  -6.386   4.106  1.00  0.39           H  
ATOM   1033  HE3 TRP B 193       4.275  -4.933   3.000  1.00  0.27           H  
ATOM   1034  HZ2 TRP B 193       0.707  -5.655   6.400  1.00  0.35           H  
ATOM   1035  HZ3 TRP B 193       4.693  -4.525   5.388  1.00  0.32           H  
ATOM   1036  HH2 TRP B 193       2.943  -4.878   7.056  1.00  0.34           H  
ATOM   1037  N   TRP B 194       5.003  -3.958  -0.276  1.00  0.23           N  
ATOM   1038  CA  TRP B 194       6.178  -3.918  -1.140  1.00  0.22           C  
ATOM   1039  C   TRP B 194       7.260  -4.878  -0.671  1.00  0.22           C  
ATOM   1040  O   TRP B 194       7.440  -5.096   0.525  1.00  0.26           O  
ATOM   1041  CB  TRP B 194       6.748  -2.502  -1.185  1.00  0.24           C  
ATOM   1042  CG  TRP B 194       6.132  -1.626  -2.234  1.00  0.23           C  
ATOM   1043  CD1 TRP B 194       5.049  -1.906  -3.019  1.00  0.25           C  
ATOM   1044  CD2 TRP B 194       6.571  -0.321  -2.608  1.00  0.34           C  
ATOM   1045  NE1 TRP B 194       4.791  -0.849  -3.858  1.00  0.26           N  
ATOM   1046  CE2 TRP B 194       5.713   0.138  -3.623  1.00  0.35           C  
ATOM   1047  CE3 TRP B 194       7.610   0.504  -2.177  1.00  0.52           C  
ATOM   1048  CZ2 TRP B 194       5.866   1.390  -4.215  1.00  0.52           C  
ATOM   1049  CZ3 TRP B 194       7.760   1.743  -2.763  1.00  0.69           C  
ATOM   1050  CH2 TRP B 194       6.892   2.177  -3.773  1.00  0.69           C  
ATOM   1051  H   TRP B 194       5.075  -3.630   0.644  1.00  0.25           H  
ATOM   1052  HA  TRP B 194       5.868  -4.201  -2.134  1.00  0.24           H  
ATOM   1053  HB2 TRP B 194       6.591  -2.030  -0.227  1.00  0.27           H  
ATOM   1054  HB3 TRP B 194       7.809  -2.557  -1.380  1.00  0.30           H  
ATOM   1055  HD1 TRP B 194       4.488  -2.828  -2.976  1.00  0.36           H  
ATOM   1056  HE1 TRP B 194       4.063  -0.810  -4.511  1.00  0.29           H  
ATOM   1057  HE3 TRP B 194       8.290   0.188  -1.400  1.00  0.53           H  
ATOM   1058  HZ2 TRP B 194       5.206   1.740  -4.994  1.00  0.53           H  
ATOM   1059  HZ3 TRP B 194       8.557   2.393  -2.442  1.00  0.85           H  
ATOM   1060  HH2 TRP B 194       7.048   3.155  -4.203  1.00  0.84           H  
ATOM   1061  N   PHE B 195       7.979  -5.446  -1.630  1.00  0.20           N  
ATOM   1062  CA  PHE B 195       9.065  -6.369  -1.334  1.00  0.21           C  
ATOM   1063  C   PHE B 195      10.403  -5.669  -1.536  1.00  0.22           C  
ATOM   1064  O   PHE B 195      10.710  -5.219  -2.638  1.00  0.27           O  
ATOM   1065  CB  PHE B 195       8.974  -7.603  -2.235  1.00  0.26           C  
ATOM   1066  CG  PHE B 195       9.637  -8.820  -1.656  1.00  0.27           C  
ATOM   1067  CD1 PHE B 195       9.059  -9.500  -0.597  1.00  0.34           C  
ATOM   1068  CD2 PHE B 195      10.836  -9.281  -2.170  1.00  0.31           C  
ATOM   1069  CE1 PHE B 195       9.666 -10.620  -0.063  1.00  0.40           C  
ATOM   1070  CE2 PHE B 195      11.447 -10.400  -1.641  1.00  0.37           C  
ATOM   1071  CZ  PHE B 195      10.861 -11.070  -0.585  1.00  0.40           C  
ATOM   1072  H   PHE B 195       7.768  -5.244  -2.565  1.00  0.21           H  
ATOM   1073  HA  PHE B 195       8.976  -6.672  -0.303  1.00  0.21           H  
ATOM   1074  HB2 PHE B 195       7.935  -7.840  -2.404  1.00  0.32           H  
ATOM   1075  HB3 PHE B 195       9.447  -7.385  -3.181  1.00  0.29           H  
ATOM   1076  HD1 PHE B 195       8.125  -9.149  -0.187  1.00  0.39           H  
ATOM   1077  HD2 PHE B 195      11.294  -8.757  -2.995  1.00  0.35           H  
ATOM   1078  HE1 PHE B 195       9.206 -11.142   0.764  1.00  0.49           H  
ATOM   1079  HE2 PHE B 195      12.383 -10.750  -2.052  1.00  0.43           H  
ATOM   1080  HZ  PHE B 195      11.339 -11.943  -0.169  1.00  0.47           H  
ATOM   1081  N   CYS B 196      11.194  -5.570  -0.471  1.00  0.20           N  
ATOM   1082  CA  CYS B 196      12.489  -4.904  -0.547  1.00  0.22           C  
ATOM   1083  C   CYS B 196      13.549  -5.661   0.242  1.00  0.24           C  
ATOM   1084  O   CYS B 196      13.252  -6.277   1.268  1.00  0.35           O  
ATOM   1085  CB  CYS B 196      12.377  -3.471  -0.022  1.00  0.23           C  
ATOM   1086  SG  CYS B 196      10.888  -2.600  -0.561  1.00  0.25           S  
ATOM   1087  H   CYS B 196      10.904  -5.955   0.383  1.00  0.20           H  
ATOM   1088  HA  CYS B 196      12.784  -4.874  -1.585  1.00  0.25           H  
ATOM   1089  HB2 CYS B 196      12.372  -3.492   1.057  1.00  0.25           H  
ATOM   1090  HB3 CYS B 196      13.233  -2.905  -0.361  1.00  0.29           H  
ATOM   1091  HG  CYS B 196      10.424  -3.212  -1.642  1.00  1.26           H  
ATOM   1092  N   GLN B 197      14.785  -5.618  -0.255  1.00  0.26           N  
ATOM   1093  CA  GLN B 197      15.900  -6.288   0.397  1.00  0.28           C  
ATOM   1094  C   GLN B 197      16.793  -5.306   1.143  1.00  0.27           C  
ATOM   1095  O   GLN B 197      17.184  -4.262   0.615  1.00  0.41           O  
ATOM   1096  CB  GLN B 197      16.725  -7.069  -0.631  1.00  0.35           C  
ATOM   1097  CG  GLN B 197      18.012  -7.657  -0.070  1.00  0.57           C  
ATOM   1098  CD  GLN B 197      18.998  -8.049  -1.152  1.00  0.93           C  
ATOM   1099  OE1 GLN B 197      19.657  -9.085  -1.062  1.00  1.61           O  
ATOM   1100  NE2 GLN B 197      19.108  -7.219  -2.185  1.00  1.45           N  
ATOM   1101  H   GLN B 197      14.945  -5.148  -1.096  1.00  0.36           H  
ATOM   1102  HA  GLN B 197      15.492  -6.980   1.110  1.00  0.31           H  
ATOM   1103  HB2 GLN B 197      16.122  -7.880  -1.010  1.00  0.50           H  
ATOM   1104  HB3 GLN B 197      16.980  -6.410  -1.448  1.00  0.45           H  
ATOM   1105  HG2 GLN B 197      18.479  -6.924   0.571  1.00  0.84           H  
ATOM   1106  HG3 GLN B 197      17.767  -8.534   0.509  1.00  0.92           H  
ATOM   1107 HE21 GLN B 197      18.554  -6.412  -2.192  1.00  1.91           H  
ATOM   1108 HE22 GLN B 197      19.740  -7.450  -2.898  1.00  1.74           H  
ATOM   1109  N   MET B 198      17.093  -5.657   2.386  1.00  0.34           N  
ATOM   1110  CA  MET B 198      17.949  -4.847   3.240  1.00  0.36           C  
ATOM   1111  C   MET B 198      19.344  -5.452   3.328  1.00  0.39           C  
ATOM   1112  O   MET B 198      19.555  -6.600   2.936  1.00  0.40           O  
ATOM   1113  CB  MET B 198      17.343  -4.735   4.637  1.00  0.39           C  
ATOM   1114  CG  MET B 198      16.297  -3.642   4.752  1.00  0.38           C  
ATOM   1115  SD  MET B 198      16.028  -3.112   6.452  1.00  0.49           S  
ATOM   1116  CE  MET B 198      14.262  -2.825   6.429  1.00  0.34           C  
ATOM   1117  H   MET B 198      16.698  -6.478   2.749  1.00  0.49           H  
ATOM   1118  HA  MET B 198      18.020  -3.862   2.805  1.00  0.36           H  
ATOM   1119  HB2 MET B 198      16.879  -5.675   4.891  1.00  0.49           H  
ATOM   1120  HB3 MET B 198      18.131  -4.527   5.346  1.00  0.49           H  
ATOM   1121  HG2 MET B 198      16.624  -2.793   4.173  1.00  0.61           H  
ATOM   1122  HG3 MET B 198      15.364  -4.011   4.353  1.00  0.54           H  
ATOM   1123  HE1 MET B 198      13.907  -2.851   5.408  1.00  1.10           H  
ATOM   1124  HE2 MET B 198      13.765  -3.594   7.000  1.00  1.02           H  
ATOM   1125  HE3 MET B 198      14.047  -1.858   6.861  1.00  1.08           H  
ATOM   1126  N   LYS B 199      20.293  -4.664   3.826  1.00  0.43           N  
ATOM   1127  CA  LYS B 199      21.675  -5.115   3.975  1.00  0.49           C  
ATOM   1128  C   LYS B 199      21.738  -6.519   4.574  1.00  0.51           C  
ATOM   1129  O   LYS B 199      22.706  -7.251   4.364  1.00  0.56           O  
ATOM   1130  CB  LYS B 199      22.465  -4.138   4.851  1.00  0.54           C  
ATOM   1131  CG  LYS B 199      21.620  -3.429   5.901  1.00  0.61           C  
ATOM   1132  CD  LYS B 199      21.437  -4.285   7.145  1.00  0.82           C  
ATOM   1133  CE  LYS B 199      20.060  -4.088   7.760  1.00  0.80           C  
ATOM   1134  NZ  LYS B 199      19.760  -2.648   7.998  1.00  1.45           N  
ATOM   1135  H   LYS B 199      20.059  -3.753   4.099  1.00  0.44           H  
ATOM   1136  HA  LYS B 199      22.119  -5.140   2.992  1.00  0.50           H  
ATOM   1137  HB2 LYS B 199      23.248  -4.682   5.359  1.00  0.64           H  
ATOM   1138  HB3 LYS B 199      22.914  -3.389   4.217  1.00  0.60           H  
ATOM   1139  HG2 LYS B 199      22.110  -2.509   6.181  1.00  0.72           H  
ATOM   1140  HG3 LYS B 199      20.651  -3.208   5.482  1.00  0.69           H  
ATOM   1141  HD2 LYS B 199      21.555  -5.324   6.876  1.00  1.05           H  
ATOM   1142  HD3 LYS B 199      22.189  -4.012   7.871  1.00  1.17           H  
ATOM   1143  HE2 LYS B 199      19.318  -4.494   7.089  1.00  1.03           H  
ATOM   1144  HE3 LYS B 199      20.021  -4.615   8.701  1.00  0.94           H  
ATOM   1145  HZ1 LYS B 199      19.670  -2.147   7.092  1.00  2.07           H  
ATOM   1146  HZ2 LYS B 199      20.525  -2.210   8.549  1.00  1.90           H  
ATOM   1147  HZ3 LYS B 199      18.870  -2.552   8.527  1.00  1.72           H  
ATOM   1148  N   ALA B 200      20.700  -6.890   5.320  1.00  0.51           N  
ATOM   1149  CA  ALA B 200      20.636  -8.206   5.942  1.00  0.56           C  
ATOM   1150  C   ALA B 200      19.660  -9.117   5.201  1.00  0.53           C  
ATOM   1151  O   ALA B 200      20.065  -9.931   4.371  1.00  0.54           O  
ATOM   1152  CB  ALA B 200      20.240  -8.080   7.405  1.00  0.63           C  
ATOM   1153  H   ALA B 200      19.961  -6.262   5.455  1.00  0.49           H  
ATOM   1154  HA  ALA B 200      21.623  -8.643   5.897  1.00  0.60           H  
ATOM   1155  HB1 ALA B 200      20.057  -9.062   7.814  1.00  0.98           H  
ATOM   1156  HB2 ALA B 200      21.039  -7.604   7.954  1.00  1.28           H  
ATOM   1157  HB3 ALA B 200      19.343  -7.483   7.484  1.00  1.25           H  
ATOM   1158  N   LYS B 201      18.372  -8.975   5.504  1.00  0.52           N  
ATOM   1159  CA  LYS B 201      17.338  -9.789   4.869  1.00  0.51           C  
ATOM   1160  C   LYS B 201      16.268  -8.909   4.232  1.00  0.47           C  
ATOM   1161  O   LYS B 201      16.227  -7.702   4.463  1.00  0.48           O  
ATOM   1162  CB  LYS B 201      16.696 -10.726   5.894  1.00  0.59           C  
ATOM   1163  CG  LYS B 201      16.528 -12.153   5.396  1.00  1.24           C  
ATOM   1164  CD  LYS B 201      15.128 -12.390   4.851  1.00  1.58           C  
ATOM   1165  CE  LYS B 201      14.169 -12.827   5.946  1.00  1.97           C  
ATOM   1166  NZ  LYS B 201      14.413 -14.234   6.369  1.00  2.79           N  
ATOM   1167  H   LYS B 201      18.108  -8.299   6.164  1.00  0.53           H  
ATOM   1168  HA  LYS B 201      17.809 -10.382   4.098  1.00  0.52           H  
ATOM   1169  HB2 LYS B 201      17.310 -10.747   6.781  1.00  1.31           H  
ATOM   1170  HB3 LYS B 201      15.720 -10.340   6.152  1.00  1.13           H  
ATOM   1171  HG2 LYS B 201      17.245 -12.338   4.611  1.00  2.00           H  
ATOM   1172  HG3 LYS B 201      16.705 -12.832   6.217  1.00  1.90           H  
ATOM   1173  HD2 LYS B 201      14.763 -11.474   4.412  1.00  1.95           H  
ATOM   1174  HD3 LYS B 201      15.173 -13.161   4.095  1.00  2.05           H  
ATOM   1175  HE2 LYS B 201      14.293 -12.177   6.797  1.00  2.17           H  
ATOM   1176  HE3 LYS B 201      13.157 -12.743   5.574  1.00  2.07           H  
ATOM   1177  HZ1 LYS B 201      14.632 -14.266   7.386  1.00  3.23           H  
ATOM   1178  HZ2 LYS B 201      15.215 -14.631   5.841  1.00  3.11           H  
ATOM   1179  HZ3 LYS B 201      13.570 -14.814   6.188  1.00  3.14           H  
ATOM   1180  N   ARG B 202      15.400  -9.520   3.429  1.00  0.44           N  
ATOM   1181  CA  ARG B 202      14.326  -8.785   2.770  1.00  0.42           C  
ATOM   1182  C   ARG B 202      12.972  -9.172   3.343  1.00  0.49           C  
ATOM   1183  O   ARG B 202      12.885  -9.802   4.398  1.00  0.87           O  
ATOM   1184  CB  ARG B 202      14.336  -9.036   1.259  1.00  0.42           C  
ATOM   1185  CG  ARG B 202      14.063 -10.472   0.864  1.00  0.80           C  
ATOM   1186  CD  ARG B 202      14.718 -10.817  -0.466  1.00  0.70           C  
ATOM   1187  NE  ARG B 202      15.779 -11.810  -0.312  1.00  1.07           N  
ATOM   1188  CZ  ARG B 202      17.001 -11.672  -0.821  1.00  1.38           C  
ATOM   1189  NH1 ARG B 202      17.314 -10.587  -1.518  1.00  2.02           N  
ATOM   1190  NH2 ARG B 202      17.910 -12.618  -0.632  1.00  1.92           N  
ATOM   1191  H   ARG B 202      15.484 -10.484   3.276  1.00  0.45           H  
ATOM   1192  HA  ARG B 202      14.489  -7.733   2.951  1.00  0.41           H  
ATOM   1193  HB2 ARG B 202      13.579  -8.416   0.800  1.00  0.77           H  
ATOM   1194  HB3 ARG B 202      15.297  -8.754   0.868  1.00  0.77           H  
ATOM   1195  HG2 ARG B 202      14.452 -11.128   1.627  1.00  1.30           H  
ATOM   1196  HG3 ARG B 202      12.999 -10.607   0.774  1.00  1.21           H  
ATOM   1197  HD2 ARG B 202      13.964 -11.208  -1.133  1.00  0.99           H  
ATOM   1198  HD3 ARG B 202      15.138  -9.916  -0.889  1.00  1.00           H  
ATOM   1199  HE  ARG B 202      15.570 -12.621   0.197  1.00  1.75           H  
ATOM   1200 HH11 ARG B 202      16.631  -9.872  -1.662  1.00  2.19           H  
ATOM   1201 HH12 ARG B 202      18.234 -10.486  -1.898  1.00  2.66           H  
ATOM   1202 HH21 ARG B 202      17.679 -13.438  -0.107  1.00  2.34           H  
ATOM   1203 HH22 ARG B 202      18.829 -12.513  -1.015  1.00  2.27           H  
ATOM   1204  N   GLY B 203      11.919  -8.789   2.636  1.00  0.26           N  
ATOM   1205  CA  GLY B 203      10.572  -9.108   3.079  1.00  0.33           C  
ATOM   1206  C   GLY B 203       9.534  -8.127   2.575  1.00  0.26           C  
ATOM   1207  O   GLY B 203       9.724  -7.493   1.538  1.00  0.31           O  
ATOM   1208  H   GLY B 203      12.068  -8.289   1.800  1.00  0.38           H  
ATOM   1209  HA2 GLY B 203      10.317 -10.096   2.727  1.00  0.43           H  
ATOM   1210  HA3 GLY B 203      10.554  -9.110   4.160  1.00  0.41           H  
ATOM   1211  N   TRP B 204       8.440  -7.992   3.318  1.00  0.32           N  
ATOM   1212  CA  TRP B 204       7.363  -7.086   2.937  1.00  0.27           C  
ATOM   1213  C   TRP B 204       7.281  -5.905   3.901  1.00  0.25           C  
ATOM   1214  O   TRP B 204       7.238  -6.087   5.117  1.00  0.36           O  
ATOM   1215  CB  TRP B 204       6.026  -7.833   2.914  1.00  0.32           C  
ATOM   1216  CG  TRP B 204       5.939  -8.868   1.831  1.00  0.35           C  
ATOM   1217  CD1 TRP B 204       6.141 -10.215   1.962  1.00  0.49           C  
ATOM   1218  CD2 TRP B 204       5.627  -8.640   0.452  1.00  0.33           C  
ATOM   1219  NE1 TRP B 204       5.978 -10.834   0.744  1.00  0.53           N  
ATOM   1220  CE2 TRP B 204       5.661  -9.889  -0.195  1.00  0.41           C  
ATOM   1221  CE3 TRP B 204       5.323  -7.502  -0.301  1.00  0.39           C  
ATOM   1222  CZ2 TRP B 204       5.404 -10.031  -1.556  1.00  0.43           C  
ATOM   1223  CZ3 TRP B 204       5.068  -7.646  -1.652  1.00  0.47           C  
ATOM   1224  CH2 TRP B 204       5.108  -8.903  -2.266  1.00  0.45           C  
ATOM   1225  H   TRP B 204       8.356  -8.505   4.149  1.00  0.48           H  
ATOM   1226  HA  TRP B 204       7.576  -6.715   1.947  1.00  0.26           H  
ATOM   1227  HB2 TRP B 204       5.883  -8.330   3.861  1.00  0.36           H  
ATOM   1228  HB3 TRP B 204       5.227  -7.123   2.762  1.00  0.36           H  
ATOM   1229  HD1 TRP B 204       6.394 -10.706   2.890  1.00  0.61           H  
ATOM   1230  HE1 TRP B 204       6.073 -11.793   0.568  1.00  0.65           H  
ATOM   1231  HE3 TRP B 204       5.287  -6.525   0.156  1.00  0.46           H  
ATOM   1232  HZ2 TRP B 204       5.430 -10.993  -2.045  1.00  0.51           H  
ATOM   1233  HZ3 TRP B 204       4.832  -6.779  -2.250  1.00  0.60           H  
ATOM   1234  HH2 TRP B 204       4.902  -8.967  -3.325  1.00  0.52           H  
ATOM   1235  N   ILE B 205       7.261  -4.693   3.351  1.00  0.22           N  
ATOM   1236  CA  ILE B 205       7.181  -3.485   4.164  1.00  0.20           C  
ATOM   1237  C   ILE B 205       6.076  -2.557   3.660  1.00  0.20           C  
ATOM   1238  O   ILE B 205       5.739  -2.573   2.475  1.00  0.21           O  
ATOM   1239  CB  ILE B 205       8.516  -2.713   4.182  1.00  0.21           C  
ATOM   1240  CG1 ILE B 205       9.458  -3.234   3.096  1.00  0.28           C  
ATOM   1241  CG2 ILE B 205       9.168  -2.822   5.552  1.00  0.31           C  
ATOM   1242  CD1 ILE B 205      10.631  -2.318   2.828  1.00  0.29           C  
ATOM   1243  H   ILE B 205       7.298  -4.609   2.376  1.00  0.30           H  
ATOM   1244  HA  ILE B 205       6.949  -3.785   5.176  1.00  0.24           H  
ATOM   1245  HB  ILE B 205       8.307  -1.670   3.995  1.00  0.23           H  
ATOM   1246 HG12 ILE B 205       9.848  -4.194   3.396  1.00  0.38           H  
ATOM   1247 HG13 ILE B 205       8.906  -3.346   2.174  1.00  0.36           H  
ATOM   1248 HG21 ILE B 205      10.225  -3.012   5.435  1.00  1.12           H  
ATOM   1249 HG22 ILE B 205       9.026  -1.898   6.094  1.00  1.06           H  
ATOM   1250 HG23 ILE B 205       8.716  -3.634   6.103  1.00  1.03           H  
ATOM   1251 HD11 ILE B 205      11.503  -2.910   2.590  1.00  0.98           H  
ATOM   1252 HD12 ILE B 205      10.399  -1.668   1.998  1.00  1.10           H  
ATOM   1253 HD13 ILE B 205      10.829  -1.721   3.707  1.00  1.04           H  
ATOM   1254  N   PRO B 206       5.497  -1.735   4.555  1.00  0.23           N  
ATOM   1255  CA  PRO B 206       4.422  -0.804   4.199  1.00  0.27           C  
ATOM   1256  C   PRO B 206       4.912   0.378   3.368  1.00  0.26           C  
ATOM   1257  O   PRO B 206       5.723   1.180   3.830  1.00  0.27           O  
ATOM   1258  CB  PRO B 206       3.898  -0.303   5.555  1.00  0.33           C  
ATOM   1259  CG  PRO B 206       4.549  -1.163   6.589  1.00  0.48           C  
ATOM   1260  CD  PRO B 206       5.832  -1.649   5.982  1.00  0.29           C  
ATOM   1261  HA  PRO B 206       3.626  -1.306   3.670  1.00  0.29           H  
ATOM   1262  HB2 PRO B 206       4.170   0.736   5.684  1.00  0.51           H  
ATOM   1263  HB3 PRO B 206       2.823  -0.402   5.585  1.00  0.53           H  
ATOM   1264  HG2 PRO B 206       4.753  -0.580   7.476  1.00  0.83           H  
ATOM   1265  HG3 PRO B 206       3.908  -1.998   6.828  1.00  0.83           H  
ATOM   1266  HD2 PRO B 206       6.628  -0.939   6.152  1.00  0.43           H  
ATOM   1267  HD3 PRO B 206       6.093  -2.619   6.376  1.00  0.43           H  
ATOM   1268  N   ALA B 207       4.415   0.475   2.137  1.00  0.27           N  
ATOM   1269  CA  ALA B 207       4.784   1.568   1.247  1.00  0.29           C  
ATOM   1270  C   ALA B 207       4.412   2.911   1.865  1.00  0.30           C  
ATOM   1271  O   ALA B 207       5.183   3.869   1.802  1.00  0.33           O  
ATOM   1272  CB  ALA B 207       4.102   1.400  -0.104  1.00  0.34           C  
ATOM   1273  H   ALA B 207       3.807  -0.219   1.814  1.00  0.28           H  
ATOM   1274  HA  ALA B 207       5.852   1.533   1.095  1.00  0.29           H  
ATOM   1275  HB1 ALA B 207       4.605   0.628  -0.666  1.00  1.02           H  
ATOM   1276  HB2 ALA B 207       3.070   1.123   0.045  1.00  1.08           H  
ATOM   1277  HB3 ALA B 207       4.150   2.331  -0.649  1.00  1.11           H  
ATOM   1278  N   SER B 208       3.222   2.972   2.456  1.00  0.31           N  
ATOM   1279  CA  SER B 208       2.744   4.192   3.098  1.00  0.34           C  
ATOM   1280  C   SER B 208       3.759   4.707   4.110  1.00  0.27           C  
ATOM   1281  O   SER B 208       4.133   5.879   4.085  1.00  0.32           O  
ATOM   1282  CB  SER B 208       1.401   3.936   3.787  1.00  0.43           C  
ATOM   1283  OG  SER B 208       1.136   2.548   3.890  1.00  1.33           O  
ATOM   1284  H   SER B 208       2.644   2.181   2.452  1.00  0.31           H  
ATOM   1285  HA  SER B 208       2.607   4.938   2.329  1.00  0.41           H  
ATOM   1286  HB2 SER B 208       1.424   4.360   4.780  1.00  1.07           H  
ATOM   1287  HB3 SER B 208       0.612   4.401   3.215  1.00  1.05           H  
ATOM   1288  HG  SER B 208       0.643   2.376   4.697  1.00  1.91           H  
ATOM   1289  N   PHE B 209       4.201   3.824   5.002  1.00  0.27           N  
ATOM   1290  CA  PHE B 209       5.181   4.194   6.016  1.00  0.33           C  
ATOM   1291  C   PHE B 209       6.505   4.569   5.364  1.00  0.37           C  
ATOM   1292  O   PHE B 209       7.278   5.356   5.908  1.00  0.66           O  
ATOM   1293  CB  PHE B 209       5.396   3.042   7.007  1.00  0.43           C  
ATOM   1294  CG  PHE B 209       4.561   3.132   8.259  1.00  0.33           C  
ATOM   1295  CD1 PHE B 209       4.268   4.358   8.839  1.00  0.46           C  
ATOM   1296  CD2 PHE B 209       4.072   1.982   8.860  1.00  0.53           C  
ATOM   1297  CE1 PHE B 209       3.505   4.436   9.988  1.00  0.40           C  
ATOM   1298  CE2 PHE B 209       3.308   2.055  10.010  1.00  0.68           C  
ATOM   1299  CZ  PHE B 209       3.024   3.282  10.575  1.00  0.49           C  
ATOM   1300  H   PHE B 209       3.860   2.905   4.977  1.00  0.30           H  
ATOM   1301  HA  PHE B 209       4.800   5.052   6.547  1.00  0.35           H  
ATOM   1302  HB2 PHE B 209       5.155   2.110   6.518  1.00  0.57           H  
ATOM   1303  HB3 PHE B 209       6.436   3.026   7.302  1.00  0.59           H  
ATOM   1304  HD1 PHE B 209       4.643   5.262   8.381  1.00  0.75           H  
ATOM   1305  HD2 PHE B 209       4.292   1.021   8.421  1.00  0.72           H  
ATOM   1306  HE1 PHE B 209       3.284   5.398  10.428  1.00  0.56           H  
ATOM   1307  HE2 PHE B 209       2.934   1.152  10.467  1.00  1.00           H  
ATOM   1308  HZ  PHE B 209       2.428   3.340  11.472  1.00  0.62           H  
ATOM   1309  N   LEU B 210       6.759   3.996   4.191  1.00  0.29           N  
ATOM   1310  CA  LEU B 210       7.988   4.268   3.459  1.00  0.31           C  
ATOM   1311  C   LEU B 210       7.963   5.669   2.855  1.00  0.34           C  
ATOM   1312  O   LEU B 210       6.904   6.283   2.723  1.00  0.47           O  
ATOM   1313  CB  LEU B 210       8.187   3.230   2.352  1.00  0.32           C  
ATOM   1314  CG  LEU B 210       9.343   2.249   2.564  1.00  0.41           C  
ATOM   1315  CD1 LEU B 210       9.486   1.340   1.354  1.00  0.53           C  
ATOM   1316  CD2 LEU B 210      10.645   2.994   2.825  1.00  0.43           C  
ATOM   1317  H   LEU B 210       6.107   3.373   3.810  1.00  0.43           H  
ATOM   1318  HA  LEU B 210       8.810   4.202   4.155  1.00  0.36           H  
ATOM   1319  HB2 LEU B 210       7.274   2.659   2.258  1.00  0.31           H  
ATOM   1320  HB3 LEU B 210       8.357   3.753   1.426  1.00  0.38           H  
ATOM   1321  HG  LEU B 210       9.130   1.631   3.424  1.00  0.47           H  
ATOM   1322 HD11 LEU B 210       9.112   0.357   1.595  1.00  1.14           H  
ATOM   1323 HD12 LEU B 210       8.920   1.750   0.530  1.00  1.09           H  
ATOM   1324 HD13 LEU B 210      10.527   1.272   1.076  1.00  1.23           H  
ATOM   1325 HD21 LEU B 210      10.514   4.041   2.595  1.00  1.22           H  
ATOM   1326 HD22 LEU B 210      10.921   2.884   3.864  1.00  0.98           H  
ATOM   1327 HD23 LEU B 210      11.425   2.584   2.201  1.00  1.10           H  
ATOM   1328  N   GLU B 211       9.140   6.165   2.494  1.00  0.34           N  
ATOM   1329  CA  GLU B 211       9.273   7.489   1.903  1.00  0.36           C  
ATOM   1330  C   GLU B 211      10.476   7.532   0.955  1.00  0.37           C  
ATOM   1331  O   GLU B 211      11.618   7.534   1.410  1.00  0.38           O  
ATOM   1332  CB  GLU B 211       9.435   8.537   3.009  1.00  0.40           C  
ATOM   1333  CG  GLU B 211       9.924   9.887   2.512  1.00  0.69           C  
ATOM   1334  CD  GLU B 211       8.788  10.811   2.114  1.00  0.94           C  
ATOM   1335  OE1 GLU B 211       7.853  10.342   1.433  1.00  1.38           O  
ATOM   1336  OE2 GLU B 211       8.835  12.003   2.482  1.00  1.38           O  
ATOM   1337  H   GLU B 211       9.946   5.628   2.635  1.00  0.41           H  
ATOM   1338  HA  GLU B 211       8.373   7.698   1.346  1.00  0.37           H  
ATOM   1339  HB2 GLU B 211       8.480   8.681   3.493  1.00  0.61           H  
ATOM   1340  HB3 GLU B 211      10.145   8.168   3.735  1.00  0.62           H  
ATOM   1341  HG2 GLU B 211      10.493  10.360   3.298  1.00  1.01           H  
ATOM   1342  HG3 GLU B 211      10.559   9.730   1.655  1.00  0.93           H  
ATOM   1343  N   PRO B 212      10.232   7.570  -0.375  1.00  0.38           N  
ATOM   1344  CA  PRO B 212      11.283   7.607  -1.390  1.00  0.42           C  
ATOM   1345  C   PRO B 212      12.570   8.274  -0.919  1.00  0.41           C  
ATOM   1346  O   PRO B 212      12.565   9.424  -0.481  1.00  0.47           O  
ATOM   1347  CB  PRO B 212      10.629   8.427  -2.495  1.00  0.44           C  
ATOM   1348  CG  PRO B 212       9.171   8.098  -2.410  1.00  0.49           C  
ATOM   1349  CD  PRO B 212       8.902   7.587  -1.008  1.00  0.39           C  
ATOM   1350  HA  PRO B 212      11.507   6.619  -1.764  1.00  0.45           H  
ATOM   1351  HB2 PRO B 212      10.809   9.479  -2.318  1.00  0.52           H  
ATOM   1352  HB3 PRO B 212      11.045   8.142  -3.451  1.00  0.56           H  
ATOM   1353  HG2 PRO B 212       8.586   8.988  -2.596  1.00  0.65           H  
ATOM   1354  HG3 PRO B 212       8.928   7.336  -3.136  1.00  0.64           H  
ATOM   1355  HD2 PRO B 212       8.237   8.255  -0.483  1.00  0.40           H  
ATOM   1356  HD3 PRO B 212       8.483   6.592  -1.046  1.00  0.41           H  
ATOM   1357  N   LEU B 213      13.673   7.535  -1.011  1.00  0.39           N  
ATOM   1358  CA  LEU B 213      14.974   8.047  -0.600  1.00  0.41           C  
ATOM   1359  C   LEU B 213      15.641   8.825  -1.728  1.00  0.66           C  
ATOM   1360  O   LEU B 213      16.426   9.742  -1.481  1.00  0.89           O  
ATOM   1361  CB  LEU B 213      15.876   6.894  -0.149  1.00  0.48           C  
ATOM   1362  CG  LEU B 213      17.339   7.266   0.106  1.00  0.64           C  
ATOM   1363  CD1 LEU B 213      17.441   8.392   1.125  1.00  1.53           C  
ATOM   1364  CD2 LEU B 213      18.119   6.050   0.578  1.00  1.15           C  
ATOM   1365  H   LEU B 213      13.609   6.620  -1.358  1.00  0.38           H  
ATOM   1366  HA  LEU B 213      14.818   8.712   0.230  1.00  0.48           H  
ATOM   1367  HB2 LEU B 213      15.467   6.482   0.762  1.00  0.96           H  
ATOM   1368  HB3 LEU B 213      15.852   6.128  -0.912  1.00  0.88           H  
ATOM   1369  HG  LEU B 213      17.782   7.611  -0.816  1.00  1.50           H  
ATOM   1370 HD11 LEU B 213      16.521   8.455   1.686  1.00  2.00           H  
ATOM   1371 HD12 LEU B 213      18.260   8.193   1.801  1.00  2.19           H  
ATOM   1372 HD13 LEU B 213      17.615   9.327   0.613  1.00  2.06           H  
ATOM   1373 HD21 LEU B 213      18.892   6.361   1.264  1.00  1.58           H  
ATOM   1374 HD22 LEU B 213      17.449   5.364   1.076  1.00  1.80           H  
ATOM   1375 HD23 LEU B 213      18.569   5.559  -0.273  1.00  1.75           H  
ATOM   1376  N   ASP B 214      15.313   8.463  -2.966  1.00  0.74           N  
ATOM   1377  CA  ASP B 214      15.890   9.118  -4.140  1.00  1.07           C  
ATOM   1378  C   ASP B 214      15.391   8.477  -5.429  1.00  0.99           C  
ATOM   1379  O   ASP B 214      15.716   8.937  -6.524  1.00  1.47           O  
ATOM   1380  CB  ASP B 214      17.417   9.047  -4.095  1.00  1.62           C  
ATOM   1381  CG  ASP B 214      18.062  10.417  -4.174  1.00  2.34           C  
ATOM   1382  OD1 ASP B 214      19.030  10.573  -4.949  1.00  2.89           O  
ATOM   1383  OD2 ASP B 214      17.600  11.334  -3.463  1.00  2.73           O  
ATOM   1384  H   ASP B 214      14.656   7.746  -3.092  1.00  0.64           H  
ATOM   1385  HA  ASP B 214      15.586  10.154  -4.125  1.00  1.42           H  
ATOM   1386  HB2 ASP B 214      17.720   8.579  -3.171  1.00  1.93           H  
ATOM   1387  HB3 ASP B 214      17.768   8.454  -4.926  1.00  1.77           H  
ATOM   1388  N   SER B 215      14.612   7.408  -5.291  1.00  0.83           N  
ATOM   1389  CA  SER B 215      14.069   6.696  -6.445  1.00  1.25           C  
ATOM   1390  C   SER B 215      13.480   7.672  -7.467  1.00  1.37           C  
ATOM   1391  O   SER B 215      12.475   8.330  -7.191  1.00  1.77           O  
ATOM   1392  CB  SER B 215      12.995   5.703  -5.994  1.00  2.02           C  
ATOM   1393  OG  SER B 215      11.964   5.590  -6.960  1.00  2.84           O  
ATOM   1394  H   SER B 215      14.401   7.089  -4.389  1.00  0.82           H  
ATOM   1395  HA  SER B 215      14.877   6.150  -6.904  1.00  1.89           H  
ATOM   1396  HB2 SER B 215      13.443   4.731  -5.851  1.00  2.54           H  
ATOM   1397  HB3 SER B 215      12.563   6.041  -5.063  1.00  2.28           H  
ATOM   1398  HG  SER B 215      11.208   6.115  -6.685  1.00  3.28           H  
ATOM   1399  N   PRO B 216      14.097   7.783  -8.662  1.00  2.06           N  
ATOM   1400  CA  PRO B 216      13.619   8.686  -9.717  1.00  2.86           C  
ATOM   1401  C   PRO B 216      12.147   8.461 -10.047  1.00  2.82           C  
ATOM   1402  O   PRO B 216      11.459   9.369 -10.515  1.00  3.34           O  
ATOM   1403  CB  PRO B 216      14.497   8.332 -10.919  1.00  3.83           C  
ATOM   1404  CG  PRO B 216      15.738   7.763 -10.326  1.00  3.70           C  
ATOM   1405  CD  PRO B 216      15.305   7.044  -9.080  1.00  2.71           C  
ATOM   1406  HA  PRO B 216      13.770   9.721  -9.449  1.00  3.16           H  
ATOM   1407  HB2 PRO B 216      13.986   7.610 -11.541  1.00  4.37           H  
ATOM   1408  HB3 PRO B 216      14.706   9.223 -11.492  1.00  4.27           H  
ATOM   1409  HG2 PRO B 216      16.194   7.072 -11.020  1.00  4.11           H  
ATOM   1410  HG3 PRO B 216      16.425   8.559 -10.080  1.00  4.17           H  
ATOM   1411  HD2 PRO B 216      15.070   6.013  -9.302  1.00  2.86           H  
ATOM   1412  HD3 PRO B 216      16.074   7.103  -8.324  1.00  2.71           H  
ATOM   1413  N   ASP B 217      11.673   7.244  -9.800  1.00  2.52           N  
ATOM   1414  CA  ASP B 217      10.281   6.898 -10.066  1.00  2.69           C  
ATOM   1415  C   ASP B 217       9.357   7.598  -9.075  1.00  2.21           C  
ATOM   1416  O   ASP B 217       8.297   8.101  -9.449  1.00  2.52           O  
ATOM   1417  CB  ASP B 217      10.086   5.383  -9.984  1.00  3.71           C  
ATOM   1418  CG  ASP B 217      10.846   4.644 -11.068  1.00  4.42           C  
ATOM   1419  OD1 ASP B 217      10.193   3.991 -11.910  1.00  4.64           O  
ATOM   1420  OD2 ASP B 217      12.092   4.718 -11.077  1.00  5.01           O  
ATOM   1421  H   ASP B 217      12.271   6.563  -9.430  1.00  2.44           H  
ATOM   1422  HA  ASP B 217      10.040   7.233 -11.063  1.00  2.98           H  
ATOM   1423  HB2 ASP B 217      10.435   5.033  -9.024  1.00  4.10           H  
ATOM   1424  HB3 ASP B 217       9.035   5.156 -10.086  1.00  3.98           H  
ATOM   1425  N   GLU B 218       9.769   7.618  -7.808  1.00  2.01           N  
ATOM   1426  CA  GLU B 218       8.990   8.256  -6.754  1.00  2.61           C  
ATOM   1427  C   GLU B 218       7.636   7.576  -6.609  1.00  2.60           C  
ATOM   1428  O   GLU B 218       6.627   8.227  -6.337  1.00  3.37           O  
ATOM   1429  CB  GLU B 218       8.809   9.749  -7.043  1.00  3.28           C  
ATOM   1430  CG  GLU B 218       9.964  10.605  -6.550  1.00  3.87           C  
ATOM   1431  CD  GLU B 218       9.616  12.080  -6.497  1.00  4.93           C  
ATOM   1432  OE1 GLU B 218      10.066  12.762  -5.551  1.00  5.47           O  
ATOM   1433  OE2 GLU B 218       8.895  12.554  -7.400  1.00  5.44           O  
ATOM   1434  H   GLU B 218      10.611   7.179  -7.576  1.00  1.87           H  
ATOM   1435  HA  GLU B 218       9.534   8.141  -5.828  1.00  3.20           H  
ATOM   1436  HB2 GLU B 218       8.713   9.889  -8.109  1.00  3.18           H  
ATOM   1437  HB3 GLU B 218       7.905  10.090  -6.560  1.00  3.96           H  
ATOM   1438  HG2 GLU B 218      10.238  10.280  -5.558  1.00  4.21           H  
ATOM   1439  HG3 GLU B 218      10.803  10.472  -7.217  1.00  3.63           H  
ATOM   1440  N   THR B 219       7.630   6.258  -6.798  1.00  2.13           N  
ATOM   1441  CA  THR B 219       6.411   5.467  -6.692  1.00  2.28           C  
ATOM   1442  C   THR B 219       5.415   5.832  -7.787  1.00  2.12           C  
ATOM   1443  O   THR B 219       5.466   6.926  -8.349  1.00  2.34           O  
ATOM   1444  CB  THR B 219       5.740   5.645  -5.318  1.00  2.89           C  
ATOM   1445  OG1 THR B 219       6.713   5.519  -4.275  1.00  3.49           O  
ATOM   1446  CG2 THR B 219       4.642   4.615  -5.120  1.00  3.53           C  
ATOM   1447  H   THR B 219       8.472   5.807  -7.016  1.00  2.11           H  
ATOM   1448  HA  THR B 219       6.682   4.427  -6.802  1.00  2.59           H  
ATOM   1449  HB  THR B 219       5.300   6.631  -5.274  1.00  3.11           H  
ATOM   1450  HG1 THR B 219       7.564   5.834  -4.591  1.00  3.74           H  
ATOM   1451 HG21 THR B 219       5.037   3.630  -5.321  1.00  3.94           H  
ATOM   1452 HG22 THR B 219       3.829   4.823  -5.801  1.00  3.79           H  
ATOM   1453 HG23 THR B 219       4.284   4.661  -4.103  1.00  3.91           H  
ATOM   1454  N   GLU B 220       4.511   4.903  -8.089  1.00  2.24           N  
ATOM   1455  CA  GLU B 220       3.496   5.127  -9.111  1.00  2.63           C  
ATOM   1456  C   GLU B 220       2.720   6.407  -8.823  1.00  2.31           C  
ATOM   1457  O   GLU B 220       2.421   6.717  -7.671  1.00  2.82           O  
ATOM   1458  CB  GLU B 220       2.540   3.935  -9.180  1.00  3.50           C  
ATOM   1459  CG  GLU B 220       3.206   2.648  -9.641  1.00  4.24           C  
ATOM   1460  CD  GLU B 220       2.204   1.597 -10.079  1.00  5.24           C  
ATOM   1461  OE1 GLU B 220       1.436   1.115  -9.221  1.00  5.74           O  
ATOM   1462  OE2 GLU B 220       2.190   1.256 -11.282  1.00  5.77           O  
ATOM   1463  H   GLU B 220       4.528   4.048  -7.613  1.00  2.38           H  
ATOM   1464  HA  GLU B 220       4.000   5.230 -10.060  1.00  3.00           H  
ATOM   1465  HB2 GLU B 220       2.121   3.766  -8.199  1.00  3.64           H  
ATOM   1466  HB3 GLU B 220       1.741   4.168  -9.868  1.00  3.92           H  
ATOM   1467  HG2 GLU B 220       3.856   2.872 -10.474  1.00  4.56           H  
ATOM   1468  HG3 GLU B 220       3.791   2.248  -8.826  1.00  4.15           H  
ATOM   1469  N   ASP B 221       2.404   7.148  -9.879  1.00  2.16           N  
ATOM   1470  CA  ASP B 221       1.670   8.401  -9.742  1.00  2.34           C  
ATOM   1471  C   ASP B 221       0.267   8.288 -10.340  1.00  1.80           C  
ATOM   1472  O   ASP B 221       0.044   8.673 -11.488  1.00  2.10           O  
ATOM   1473  CB  ASP B 221       2.435   9.537 -10.423  1.00  3.22           C  
ATOM   1474  CG  ASP B 221       3.262   9.056 -11.600  1.00  3.99           C  
ATOM   1475  OD1 ASP B 221       4.505   9.159 -11.533  1.00  4.42           O  
ATOM   1476  OD2 ASP B 221       2.667   8.577 -12.588  1.00  4.53           O  
ATOM   1477  H   ASP B 221       2.672   6.844 -10.771  1.00  2.45           H  
ATOM   1478  HA  ASP B 221       1.584   8.620  -8.689  1.00  2.74           H  
ATOM   1479  HB2 ASP B 221       1.731  10.274 -10.781  1.00  3.57           H  
ATOM   1480  HB3 ASP B 221       3.098   9.998  -9.705  1.00  3.50           H  
ATOM   1481  N   PRO B 222      -0.700   7.758  -9.567  1.00  1.51           N  
ATOM   1482  CA  PRO B 222      -2.080   7.610 -10.033  1.00  1.55           C  
ATOM   1483  C   PRO B 222      -2.809   8.948 -10.079  1.00  1.39           C  
ATOM   1484  O   PRO B 222      -2.231   9.989  -9.767  1.00  1.93           O  
ATOM   1485  CB  PRO B 222      -2.710   6.690  -8.987  1.00  2.01           C  
ATOM   1486  CG  PRO B 222      -1.928   6.940  -7.745  1.00  2.27           C  
ATOM   1487  CD  PRO B 222      -0.525   7.259  -8.188  1.00  1.93           C  
ATOM   1488  HA  PRO B 222      -2.124   7.143 -11.006  1.00  1.91           H  
ATOM   1489  HB2 PRO B 222      -3.752   6.947  -8.859  1.00  2.08           H  
ATOM   1490  HB3 PRO B 222      -2.624   5.664  -9.309  1.00  2.49           H  
ATOM   1491  HG2 PRO B 222      -2.350   7.777  -7.208  1.00  2.67           H  
ATOM   1492  HG3 PRO B 222      -1.932   6.055  -7.126  1.00  2.80           H  
ATOM   1493  HD2 PRO B 222      -0.094   8.021  -7.556  1.00  2.30           H  
ATOM   1494  HD3 PRO B 222       0.086   6.368  -8.177  1.00  2.15           H  
ATOM   1495  N   GLU B 223      -4.079   8.917 -10.468  1.00  1.48           N  
ATOM   1496  CA  GLU B 223      -4.880  10.132 -10.552  1.00  1.41           C  
ATOM   1497  C   GLU B 223      -6.215   9.959  -9.827  1.00  1.24           C  
ATOM   1498  O   GLU B 223      -7.071   9.195 -10.273  1.00  1.28           O  
ATOM   1499  CB  GLU B 223      -5.129  10.503 -12.016  1.00  1.68           C  
ATOM   1500  CG  GLU B 223      -3.856  10.643 -12.834  1.00  2.11           C  
ATOM   1501  CD  GLU B 223      -4.132  10.960 -14.291  1.00  2.30           C  
ATOM   1502  OE1 GLU B 223      -4.028  12.145 -14.671  1.00  2.66           O  
ATOM   1503  OE2 GLU B 223      -4.453  10.023 -15.051  1.00  2.53           O  
ATOM   1504  H   GLU B 223      -4.487   8.057 -10.702  1.00  2.04           H  
ATOM   1505  HA  GLU B 223      -4.323  10.926 -10.080  1.00  1.45           H  
ATOM   1506  HB2 GLU B 223      -5.740   9.737 -12.470  1.00  1.84           H  
ATOM   1507  HB3 GLU B 223      -5.659  11.443 -12.052  1.00  2.20           H  
ATOM   1508  HG2 GLU B 223      -3.260  11.439 -12.415  1.00  2.71           H  
ATOM   1509  HG3 GLU B 223      -3.305   9.716 -12.780  1.00  2.38           H  
ATOM   1510  N   PRO B 224      -6.414  10.667  -8.695  1.00  1.10           N  
ATOM   1511  CA  PRO B 224      -7.660  10.578  -7.927  1.00  0.98           C  
ATOM   1512  C   PRO B 224      -8.849  11.122  -8.705  1.00  0.99           C  
ATOM   1513  O   PRO B 224      -9.121  12.323  -8.684  1.00  1.08           O  
ATOM   1514  CB  PRO B 224      -7.388  11.441  -6.691  1.00  0.98           C  
ATOM   1515  CG  PRO B 224      -6.300  12.371  -7.105  1.00  1.12           C  
ATOM   1516  CD  PRO B 224      -5.455  11.603  -8.082  1.00  1.15           C  
ATOM   1517  HA  PRO B 224      -7.865   9.562  -7.622  1.00  0.98           H  
ATOM   1518  HB2 PRO B 224      -8.285  11.980  -6.421  1.00  1.12           H  
ATOM   1519  HB3 PRO B 224      -7.078  10.813  -5.870  1.00  1.09           H  
ATOM   1520  HG2 PRO B 224      -6.724  13.243  -7.580  1.00  1.40           H  
ATOM   1521  HG3 PRO B 224      -5.714  12.657  -6.245  1.00  1.27           H  
ATOM   1522  HD2 PRO B 224      -5.036  12.269  -8.823  1.00  1.26           H  
ATOM   1523  HD3 PRO B 224      -4.671  11.068  -7.565  1.00  1.23           H  
ATOM   1524  N   ASN B 225      -9.556  10.233  -9.396  1.00  1.01           N  
ATOM   1525  CA  ASN B 225     -10.716  10.632 -10.185  1.00  1.11           C  
ATOM   1526  C   ASN B 225     -12.009  10.223  -9.492  1.00  0.91           C  
ATOM   1527  O   ASN B 225     -12.188   9.060  -9.133  1.00  0.80           O  
ATOM   1528  CB  ASN B 225     -10.652  10.005 -11.578  1.00  1.37           C  
ATOM   1529  CG  ASN B 225     -10.379  11.030 -12.661  1.00  2.00           C  
ATOM   1530  OD1 ASN B 225      -9.378  10.946 -13.373  1.00  2.72           O  
ATOM   1531  ND2 ASN B 225     -11.272  12.004 -12.792  1.00  2.53           N  
ATOM   1532  H   ASN B 225      -9.292   9.285  -9.371  1.00  1.05           H  
ATOM   1533  HA  ASN B 225     -10.697  11.707 -10.282  1.00  1.23           H  
ATOM   1534  HB2 ASN B 225      -9.863   9.268 -11.598  1.00  1.73           H  
ATOM   1535  HB3 ASN B 225     -11.594   9.523 -11.792  1.00  1.63           H  
ATOM   1536 HD21 ASN B 225     -12.046  12.007 -12.191  1.00  2.65           H  
ATOM   1537 HD22 ASN B 225     -11.122  12.679 -13.486  1.00  3.17           H  
ATOM   1538  N   TYR B 226     -12.912  11.185  -9.307  1.00  0.95           N  
ATOM   1539  CA  TYR B 226     -14.187  10.906  -8.658  1.00  0.87           C  
ATOM   1540  C   TYR B 226     -14.993   9.909  -9.478  1.00  0.84           C  
ATOM   1541  O   TYR B 226     -15.938   9.298  -8.977  1.00  0.99           O  
ATOM   1542  CB  TYR B 226     -14.992  12.190  -8.447  1.00  0.99           C  
ATOM   1543  CG  TYR B 226     -15.648  12.276  -7.082  1.00  0.90           C  
ATOM   1544  CD1 TYR B 226     -16.129  11.137  -6.441  1.00  0.79           C  
ATOM   1545  CD2 TYR B 226     -15.782  13.496  -6.433  1.00  1.22           C  
ATOM   1546  CE1 TYR B 226     -16.720  11.213  -5.198  1.00  0.87           C  
ATOM   1547  CE2 TYR B 226     -16.375  13.580  -5.186  1.00  1.48           C  
ATOM   1548  CZ  TYR B 226     -16.842  12.436  -4.574  1.00  1.29           C  
ATOM   1549  OH  TYR B 226     -17.432  12.518  -3.333  1.00  1.63           O  
ATOM   1550  H   TYR B 226     -12.716  12.095  -9.611  1.00  1.08           H  
ATOM   1551  HA  TYR B 226     -13.973  10.465  -7.696  1.00  0.86           H  
ATOM   1552  HB2 TYR B 226     -14.334  13.040  -8.551  1.00  1.19           H  
ATOM   1553  HB3 TYR B 226     -15.769  12.247  -9.195  1.00  1.21           H  
ATOM   1554  HD1 TYR B 226     -16.034  10.177  -6.928  1.00  0.89           H  
ATOM   1555  HD2 TYR B 226     -15.417  14.391  -6.914  1.00  1.40           H  
ATOM   1556  HE1 TYR B 226     -17.081  10.315  -4.719  1.00  0.81           H  
ATOM   1557  HE2 TYR B 226     -16.470  14.538  -4.698  1.00  1.90           H  
ATOM   1558  HH  TYR B 226     -18.158  13.144  -3.365  1.00  1.93           H  
ATOM   1559  N   ALA B 227     -14.615   9.748 -10.743  1.00  0.85           N  
ATOM   1560  CA  ALA B 227     -15.293   8.807 -11.619  1.00  0.88           C  
ATOM   1561  C   ALA B 227     -15.100   7.400 -11.078  1.00  0.92           C  
ATOM   1562  O   ALA B 227     -16.064   6.668 -10.850  1.00  1.52           O  
ATOM   1563  CB  ALA B 227     -14.760   8.915 -13.039  1.00  1.01           C  
ATOM   1564  H   ALA B 227     -13.854  10.262 -11.085  1.00  0.98           H  
ATOM   1565  HA  ALA B 227     -16.348   9.046 -11.626  1.00  1.05           H  
ATOM   1566  HB1 ALA B 227     -14.711   7.932 -13.482  1.00  1.15           H  
ATOM   1567  HB2 ALA B 227     -15.417   9.542 -13.623  1.00  1.56           H  
ATOM   1568  HB3 ALA B 227     -13.771   9.350 -13.019  1.00  1.44           H  
ATOM   1569  N   GLY B 228     -13.836   7.038 -10.867  1.00  0.84           N  
ATOM   1570  CA  GLY B 228     -13.497   5.738 -10.327  1.00  1.12           C  
ATOM   1571  C   GLY B 228     -14.147   4.580 -11.053  1.00  0.82           C  
ATOM   1572  O   GLY B 228     -14.828   4.758 -12.063  1.00  0.82           O  
ATOM   1573  H   GLY B 228     -13.115   7.665 -11.082  1.00  1.10           H  
ATOM   1574  HA2 GLY B 228     -12.426   5.613 -10.376  1.00  1.48           H  
ATOM   1575  HA3 GLY B 228     -13.799   5.708  -9.291  1.00  1.44           H  
ATOM   1576  N   GLU B 229     -13.914   3.385 -10.530  1.00  0.68           N  
ATOM   1577  CA  GLU B 229     -14.469   2.170 -11.098  1.00  0.56           C  
ATOM   1578  C   GLU B 229     -15.108   1.337  -9.995  1.00  0.47           C  
ATOM   1579  O   GLU B 229     -14.639   1.355  -8.856  1.00  0.45           O  
ATOM   1580  CB  GLU B 229     -13.380   1.361 -11.809  1.00  0.79           C  
ATOM   1581  CG  GLU B 229     -13.538   1.327 -13.321  1.00  1.08           C  
ATOM   1582  CD  GLU B 229     -13.005   2.579 -13.992  1.00  1.64           C  
ATOM   1583  OE1 GLU B 229     -11.768   2.720 -14.086  1.00  2.01           O  
ATOM   1584  OE2 GLU B 229     -13.826   3.416 -14.421  1.00  2.42           O  
ATOM   1585  H   GLU B 229     -13.370   3.321  -9.717  1.00  0.77           H  
ATOM   1586  HA  GLU B 229     -15.227   2.452 -11.813  1.00  0.57           H  
ATOM   1587  HB2 GLU B 229     -12.418   1.796 -11.580  1.00  1.05           H  
ATOM   1588  HB3 GLU B 229     -13.405   0.346 -11.443  1.00  1.02           H  
ATOM   1589  HG2 GLU B 229     -13.000   0.475 -13.707  1.00  1.68           H  
ATOM   1590  HG3 GLU B 229     -14.587   1.227 -13.559  1.00  1.53           H  
ATOM   1591  N   PRO B 230     -16.188   0.604 -10.299  1.00  0.45           N  
ATOM   1592  CA  PRO B 230     -16.866  -0.226  -9.305  1.00  0.41           C  
ATOM   1593  C   PRO B 230     -16.012  -1.409  -8.873  1.00  0.38           C  
ATOM   1594  O   PRO B 230     -15.409  -2.091  -9.703  1.00  0.40           O  
ATOM   1595  CB  PRO B 230     -18.127  -0.721 -10.027  1.00  0.46           C  
ATOM   1596  CG  PRO B 230     -18.242   0.121 -11.256  1.00  0.60           C  
ATOM   1597  CD  PRO B 230     -16.842   0.526 -11.613  1.00  0.53           C  
ATOM   1598  HA  PRO B 230     -17.142   0.354  -8.433  1.00  0.40           H  
ATOM   1599  HB2 PRO B 230     -18.006  -1.765 -10.277  1.00  0.51           H  
ATOM   1600  HB3 PRO B 230     -18.984  -0.598  -9.383  1.00  0.48           H  
ATOM   1601  HG2 PRO B 230     -18.682  -0.455 -12.057  1.00  0.80           H  
ATOM   1602  HG3 PRO B 230     -18.843   0.994 -11.047  1.00  0.77           H  
ATOM   1603  HD2 PRO B 230     -16.377  -0.223 -12.235  1.00  0.61           H  
ATOM   1604  HD3 PRO B 230     -16.838   1.488 -12.104  1.00  0.61           H  
ATOM   1605  N   TYR B 231     -15.971  -1.650  -7.569  1.00  0.33           N  
ATOM   1606  CA  TYR B 231     -15.195  -2.748  -7.010  1.00  0.32           C  
ATOM   1607  C   TYR B 231     -16.067  -3.517  -6.028  1.00  0.33           C  
ATOM   1608  O   TYR B 231     -16.886  -2.924  -5.329  1.00  0.32           O  
ATOM   1609  CB  TYR B 231     -13.928  -2.224  -6.315  1.00  0.32           C  
ATOM   1610  CG  TYR B 231     -12.765  -1.960  -7.259  1.00  0.35           C  
ATOM   1611  CD1 TYR B 231     -12.907  -1.113  -8.350  1.00  0.55           C  
ATOM   1612  CD2 TYR B 231     -11.523  -2.555  -7.054  1.00  0.34           C  
ATOM   1613  CE1 TYR B 231     -11.853  -0.864  -9.209  1.00  0.65           C  
ATOM   1614  CE2 TYR B 231     -10.462  -2.309  -7.912  1.00  0.43           C  
ATOM   1615  CZ  TYR B 231     -10.634  -1.464  -8.985  1.00  0.56           C  
ATOM   1616  OH  TYR B 231      -9.584  -1.218  -9.838  1.00  0.69           O  
ATOM   1617  H   TYR B 231     -16.514  -1.098  -6.965  1.00  0.32           H  
ATOM   1618  HA  TYR B 231     -14.913  -3.406  -7.820  1.00  0.32           H  
ATOM   1619  HB2 TYR B 231     -14.161  -1.297  -5.813  1.00  0.39           H  
ATOM   1620  HB3 TYR B 231     -13.603  -2.950  -5.584  1.00  0.32           H  
ATOM   1621  HD1 TYR B 231     -13.860  -0.640  -8.525  1.00  0.69           H  
ATOM   1622  HD2 TYR B 231     -11.390  -3.218  -6.212  1.00  0.40           H  
ATOM   1623  HE1 TYR B 231     -11.989  -0.200 -10.050  1.00  0.85           H  
ATOM   1624  HE2 TYR B 231      -9.500  -2.775  -7.734  1.00  0.50           H  
ATOM   1625  HH  TYR B 231      -9.916  -0.837 -10.655  1.00  1.33           H  
ATOM   1626  N   VAL B 232     -15.901  -4.829  -5.976  1.00  0.39           N  
ATOM   1627  CA  VAL B 232     -16.709  -5.649  -5.085  1.00  0.43           C  
ATOM   1628  C   VAL B 232     -15.902  -6.158  -3.900  1.00  0.47           C  
ATOM   1629  O   VAL B 232     -14.829  -6.737  -4.068  1.00  0.62           O  
ATOM   1630  CB  VAL B 232     -17.322  -6.851  -5.828  1.00  0.53           C  
ATOM   1631  CG1 VAL B 232     -18.620  -6.452  -6.513  1.00  0.83           C  
ATOM   1632  CG2 VAL B 232     -16.333  -7.420  -6.835  1.00  0.73           C  
ATOM   1633  H   VAL B 232     -15.213  -5.250  -6.532  1.00  0.42           H  
ATOM   1634  HA  VAL B 232     -17.517  -5.033  -4.715  1.00  0.42           H  
ATOM   1635  HB  VAL B 232     -17.546  -7.620  -5.104  1.00  0.80           H  
ATOM   1636 HG11 VAL B 232     -19.457  -6.748  -5.899  1.00  1.28           H  
ATOM   1637 HG12 VAL B 232     -18.638  -5.381  -6.654  1.00  1.37           H  
ATOM   1638 HG13 VAL B 232     -18.686  -6.943  -7.473  1.00  1.46           H  
ATOM   1639 HG21 VAL B 232     -15.493  -7.852  -6.311  1.00  1.23           H  
ATOM   1640 HG22 VAL B 232     -16.819  -8.181  -7.427  1.00  1.29           H  
ATOM   1641 HG23 VAL B 232     -15.984  -6.628  -7.483  1.00  1.33           H  
ATOM   1642  N   ALA B 233     -16.427  -5.933  -2.699  1.00  0.47           N  
ATOM   1643  CA  ALA B 233     -15.764  -6.379  -1.483  1.00  0.52           C  
ATOM   1644  C   ALA B 233     -15.529  -7.882  -1.527  1.00  0.71           C  
ATOM   1645  O   ALA B 233     -16.475  -8.665  -1.628  1.00  1.76           O  
ATOM   1646  CB  ALA B 233     -16.589  -6.011  -0.261  1.00  0.48           C  
ATOM   1647  H   ALA B 233     -17.278  -5.451  -2.631  1.00  0.53           H  
ATOM   1648  HA  ALA B 233     -14.811  -5.872  -1.416  1.00  0.58           H  
ATOM   1649  HB1 ALA B 233     -16.160  -5.139   0.212  1.00  1.09           H  
ATOM   1650  HB2 ALA B 233     -17.603  -5.795  -0.562  1.00  1.13           H  
ATOM   1651  HB3 ALA B 233     -16.587  -6.836   0.436  1.00  1.16           H  
ATOM   1652  N   ILE B 234     -14.269  -8.280  -1.449  1.00  0.57           N  
ATOM   1653  CA  ILE B 234     -13.910  -9.692  -1.492  1.00  0.52           C  
ATOM   1654  C   ILE B 234     -13.518 -10.205  -0.109  1.00  0.52           C  
ATOM   1655  O   ILE B 234     -13.025 -11.324   0.031  1.00  0.53           O  
ATOM   1656  CB  ILE B 234     -12.759  -9.950  -2.489  1.00  0.53           C  
ATOM   1657  CG1 ILE B 234     -11.438  -9.386  -1.967  1.00  0.54           C  
ATOM   1658  CG2 ILE B 234     -13.093  -9.354  -3.847  1.00  0.64           C  
ATOM   1659  CD1 ILE B 234     -10.260 -10.308  -2.193  1.00  0.62           C  
ATOM   1660  H   ILE B 234     -13.561  -7.613  -1.354  1.00  1.33           H  
ATOM   1661  HA  ILE B 234     -14.777 -10.241  -1.831  1.00  0.53           H  
ATOM   1662  HB  ILE B 234     -12.654 -11.011  -2.612  1.00  0.57           H  
ATOM   1663 HG12 ILE B 234     -11.228  -8.454  -2.471  1.00  0.72           H  
ATOM   1664 HG13 ILE B 234     -11.521  -9.205  -0.906  1.00  0.61           H  
ATOM   1665 HG21 ILE B 234     -12.457  -9.793  -4.600  1.00  1.21           H  
ATOM   1666 HG22 ILE B 234     -14.127  -9.557  -4.084  1.00  1.15           H  
ATOM   1667 HG23 ILE B 234     -12.934  -8.286  -3.819  1.00  1.15           H  
ATOM   1668 HD11 ILE B 234      -9.610  -9.886  -2.945  1.00  1.20           H  
ATOM   1669 HD12 ILE B 234      -9.712 -10.425  -1.269  1.00  1.23           H  
ATOM   1670 HD13 ILE B 234     -10.616 -11.273  -2.524  1.00  1.20           H  
ATOM   1671  N   LYS B 235     -13.745  -9.377   0.907  1.00  0.55           N  
ATOM   1672  CA  LYS B 235     -13.421  -9.739   2.282  1.00  0.59           C  
ATOM   1673  C   LYS B 235     -14.391  -9.080   3.260  1.00  0.59           C  
ATOM   1674  O   LYS B 235     -14.966  -8.032   2.965  1.00  0.68           O  
ATOM   1675  CB  LYS B 235     -11.985  -9.325   2.620  1.00  0.65           C  
ATOM   1676  CG  LYS B 235     -10.927 -10.085   1.839  1.00  1.04           C  
ATOM   1677  CD  LYS B 235      -9.622 -10.180   2.614  1.00  1.59           C  
ATOM   1678  CE  LYS B 235      -9.463 -11.540   3.271  1.00  2.46           C  
ATOM   1679  NZ  LYS B 235      -8.852 -11.435   4.625  1.00  3.34           N  
ATOM   1680  H   LYS B 235     -14.146  -8.501   0.727  1.00  0.56           H  
ATOM   1681  HA  LYS B 235     -13.508 -10.812   2.373  1.00  0.62           H  
ATOM   1682  HB2 LYS B 235     -11.869  -8.271   2.410  1.00  1.28           H  
ATOM   1683  HB3 LYS B 235     -11.814  -9.492   3.674  1.00  1.07           H  
ATOM   1684  HG2 LYS B 235     -11.288 -11.084   1.640  1.00  1.71           H  
ATOM   1685  HG3 LYS B 235     -10.745  -9.574   0.906  1.00  1.36           H  
ATOM   1686  HD2 LYS B 235      -8.798 -10.021   1.934  1.00  1.92           H  
ATOM   1687  HD3 LYS B 235      -9.613  -9.418   3.378  1.00  1.79           H  
ATOM   1688  HE2 LYS B 235     -10.436 -11.999   3.359  1.00  2.71           H  
ATOM   1689  HE3 LYS B 235      -8.831 -12.156   2.647  1.00  2.75           H  
ATOM   1690  HZ1 LYS B 235      -9.552 -11.688   5.352  1.00  3.69           H  
ATOM   1691  HZ2 LYS B 235      -8.526 -10.462   4.796  1.00  3.79           H  
ATOM   1692  HZ3 LYS B 235      -8.040 -12.080   4.702  1.00  3.66           H  
ATOM   1693  N   ALA B 236     -14.569  -9.703   4.421  1.00  0.56           N  
ATOM   1694  CA  ALA B 236     -15.466  -9.175   5.442  1.00  0.56           C  
ATOM   1695  C   ALA B 236     -14.699  -8.316   6.441  1.00  0.54           C  
ATOM   1696  O   ALA B 236     -13.742  -8.778   7.062  1.00  0.59           O  
ATOM   1697  CB  ALA B 236     -16.181 -10.311   6.159  1.00  0.64           C  
ATOM   1698  H   ALA B 236     -14.081 -10.535   4.595  1.00  0.58           H  
ATOM   1699  HA  ALA B 236     -16.210  -8.564   4.952  1.00  0.55           H  
ATOM   1700  HB1 ALA B 236     -15.588 -11.210   6.089  1.00  1.29           H  
ATOM   1701  HB2 ALA B 236     -16.318 -10.050   7.198  1.00  1.08           H  
ATOM   1702  HB3 ALA B 236     -17.143 -10.478   5.699  1.00  0.91           H  
ATOM   1703  N   TYR B 237     -15.122  -7.065   6.590  1.00  0.50           N  
ATOM   1704  CA  TYR B 237     -14.457  -6.145   7.511  1.00  0.50           C  
ATOM   1705  C   TYR B 237     -15.407  -5.041   7.968  1.00  0.49           C  
ATOM   1706  O   TYR B 237     -16.222  -4.546   7.191  1.00  0.47           O  
ATOM   1707  CB  TYR B 237     -13.214  -5.546   6.841  1.00  0.50           C  
ATOM   1708  CG  TYR B 237     -12.548  -4.428   7.620  1.00  0.61           C  
ATOM   1709  CD1 TYR B 237     -11.450  -4.682   8.433  1.00  0.74           C  
ATOM   1710  CD2 TYR B 237     -13.009  -3.120   7.532  1.00  0.73           C  
ATOM   1711  CE1 TYR B 237     -10.831  -3.664   9.137  1.00  0.91           C  
ATOM   1712  CE2 TYR B 237     -12.397  -2.098   8.234  1.00  0.89           C  
ATOM   1713  CZ  TYR B 237     -11.310  -2.376   9.034  1.00  0.96           C  
ATOM   1714  OH  TYR B 237     -10.698  -1.361   9.733  1.00  1.17           O  
ATOM   1715  H   TYR B 237     -15.896  -6.752   6.070  1.00  0.48           H  
ATOM   1716  HA  TYR B 237     -14.147  -6.713   8.376  1.00  0.53           H  
ATOM   1717  HB2 TYR B 237     -12.484  -6.328   6.705  1.00  0.53           H  
ATOM   1718  HB3 TYR B 237     -13.492  -5.157   5.875  1.00  0.51           H  
ATOM   1719  HD1 TYR B 237     -11.078  -5.693   8.513  1.00  0.78           H  
ATOM   1720  HD2 TYR B 237     -13.862  -2.905   6.905  1.00  0.77           H  
ATOM   1721  HE1 TYR B 237      -9.978  -3.880   9.762  1.00  1.06           H  
ATOM   1722  HE2 TYR B 237     -12.772  -1.088   8.154  1.00  1.03           H  
ATOM   1723  HH  TYR B 237     -11.337  -0.667   9.915  1.00  1.61           H  
ATOM   1724  N   THR B 238     -15.290  -4.659   9.235  1.00  0.53           N  
ATOM   1725  CA  THR B 238     -16.134  -3.615   9.804  1.00  0.55           C  
ATOM   1726  C   THR B 238     -15.306  -2.387  10.164  1.00  0.57           C  
ATOM   1727  O   THR B 238     -14.255  -2.502  10.797  1.00  0.62           O  
ATOM   1728  CB  THR B 238     -16.876  -4.107  11.061  1.00  0.61           C  
ATOM   1729  OG1 THR B 238     -16.566  -5.484  11.307  1.00  0.67           O  
ATOM   1730  CG2 THR B 238     -18.378  -3.941  10.903  1.00  0.65           C  
ATOM   1731  H   THR B 238     -14.604  -5.076   9.798  1.00  0.55           H  
ATOM   1732  HA  THR B 238     -16.869  -3.336   9.062  1.00  0.53           H  
ATOM   1733  HB  THR B 238     -16.550  -3.517  11.906  1.00  0.70           H  
ATOM   1734  HG1 THR B 238     -16.335  -5.914  10.480  1.00  1.11           H  
ATOM   1735 HG21 THR B 238     -18.583  -3.056  10.317  1.00  1.10           H  
ATOM   1736 HG22 THR B 238     -18.835  -3.841  11.877  1.00  1.26           H  
ATOM   1737 HG23 THR B 238     -18.785  -4.806  10.400  1.00  1.29           H  
ATOM   1738  N   ALA B 239     -15.783  -1.214   9.755  1.00  0.58           N  
ATOM   1739  CA  ALA B 239     -15.085   0.038  10.029  1.00  0.65           C  
ATOM   1740  C   ALA B 239     -14.710   0.170  11.501  1.00  0.73           C  
ATOM   1741  O   ALA B 239     -15.526  -0.076  12.391  1.00  0.87           O  
ATOM   1742  CB  ALA B 239     -15.941   1.221   9.602  1.00  0.72           C  
ATOM   1743  H   ALA B 239     -16.603  -1.190   9.221  1.00  0.57           H  
ATOM   1744  HA  ALA B 239     -14.181   0.050   9.438  1.00  0.65           H  
ATOM   1745  HB1 ALA B 239     -15.548   1.637   8.685  1.00  1.29           H  
ATOM   1746  HB2 ALA B 239     -16.957   0.892   9.441  1.00  1.28           H  
ATOM   1747  HB3 ALA B 239     -15.926   1.975  10.374  1.00  1.19           H  
ATOM   1748  N   VAL B 240     -13.464   0.562  11.740  1.00  0.87           N  
ATOM   1749  CA  VAL B 240     -12.954   0.742  13.093  1.00  0.96           C  
ATOM   1750  C   VAL B 240     -12.614   2.208  13.340  1.00  1.06           C  
ATOM   1751  O   VAL B 240     -12.388   2.628  14.474  1.00  1.30           O  
ATOM   1752  CB  VAL B 240     -11.698  -0.118  13.339  1.00  1.01           C  
ATOM   1753  CG1 VAL B 240     -11.286  -0.064  14.802  1.00  1.45           C  
ATOM   1754  CG2 VAL B 240     -11.941  -1.554  12.898  1.00  1.41           C  
ATOM   1755  H   VAL B 240     -12.873   0.744  10.980  1.00  1.03           H  
ATOM   1756  HA  VAL B 240     -13.723   0.435  13.787  1.00  1.01           H  
ATOM   1757  HB  VAL B 240     -10.890   0.284  12.747  1.00  1.08           H  
ATOM   1758 HG11 VAL B 240     -12.117  -0.365  15.422  1.00  1.73           H  
ATOM   1759 HG12 VAL B 240     -10.453  -0.729  14.967  1.00  2.07           H  
ATOM   1760 HG13 VAL B 240     -10.996   0.946  15.056  1.00  1.83           H  
ATOM   1761 HG21 VAL B 240     -11.557  -2.231  13.647  1.00  1.94           H  
ATOM   1762 HG22 VAL B 240     -13.001  -1.718  12.775  1.00  1.94           H  
ATOM   1763 HG23 VAL B 240     -11.437  -1.733  11.960  1.00  1.72           H  
ATOM   1764  N   GLU B 241     -12.592   2.982  12.261  1.00  1.05           N  
ATOM   1765  CA  GLU B 241     -12.283   4.402  12.341  1.00  1.25           C  
ATOM   1766  C   GLU B 241     -13.221   5.202  11.445  1.00  1.45           C  
ATOM   1767  O   GLU B 241     -13.872   4.645  10.559  1.00  2.19           O  
ATOM   1768  CB  GLU B 241     -10.828   4.655  11.938  1.00  1.34           C  
ATOM   1769  CG  GLU B 241      -9.818   4.077  12.916  1.00  1.37           C  
ATOM   1770  CD  GLU B 241      -9.031   5.150  13.643  1.00  1.75           C  
ATOM   1771  OE1 GLU B 241      -8.523   6.071  12.972  1.00  1.97           O  
ATOM   1772  OE2 GLU B 241      -8.924   5.068  14.885  1.00  2.22           O  
ATOM   1773  H   GLU B 241     -12.807   2.589  11.389  1.00  1.04           H  
ATOM   1774  HA  GLU B 241     -12.424   4.714  13.365  1.00  1.60           H  
ATOM   1775  HB2 GLU B 241     -10.654   4.212  10.969  1.00  1.59           H  
ATOM   1776  HB3 GLU B 241     -10.665   5.720  11.873  1.00  1.55           H  
ATOM   1777  HG2 GLU B 241     -10.343   3.480  13.647  1.00  1.43           H  
ATOM   1778  HG3 GLU B 241      -9.127   3.451  12.371  1.00  1.42           H  
ATOM   1779  N   GLY B 242     -13.289   6.507  11.679  1.00  1.53           N  
ATOM   1780  CA  GLY B 242     -14.157   7.358  10.888  1.00  1.95           C  
ATOM   1781  C   GLY B 242     -13.812   7.351   9.409  1.00  1.67           C  
ATOM   1782  O   GLY B 242     -14.702   7.300   8.561  1.00  2.34           O  
ATOM   1783  H   GLY B 242     -12.750   6.895  12.400  1.00  1.80           H  
ATOM   1784  HA2 GLY B 242     -15.175   7.023  11.007  1.00  2.37           H  
ATOM   1785  HA3 GLY B 242     -14.080   8.371  11.256  1.00  2.32           H  
ATOM   1786  N   ASP B 243     -12.520   7.401   9.098  1.00  0.95           N  
ATOM   1787  CA  ASP B 243     -12.067   7.413   7.708  1.00  0.76           C  
ATOM   1788  C   ASP B 243     -12.387   6.104   6.991  1.00  0.63           C  
ATOM   1789  O   ASP B 243     -12.924   6.112   5.886  1.00  0.75           O  
ATOM   1790  CB  ASP B 243     -10.560   7.679   7.641  1.00  0.90           C  
ATOM   1791  CG  ASP B 243     -10.009   8.239   8.937  1.00  1.26           C  
ATOM   1792  OD1 ASP B 243     -10.422   9.352   9.327  1.00  1.83           O  
ATOM   1793  OD2 ASP B 243      -9.164   7.565   9.564  1.00  1.48           O  
ATOM   1794  H   ASP B 243     -11.852   7.439   9.813  1.00  1.03           H  
ATOM   1795  HA  ASP B 243     -12.581   8.216   7.203  1.00  0.94           H  
ATOM   1796  HB2 ASP B 243     -10.048   6.753   7.426  1.00  1.17           H  
ATOM   1797  HB3 ASP B 243     -10.362   8.388   6.851  1.00  1.32           H  
ATOM   1798  N   GLU B 244     -12.056   4.982   7.624  1.00  0.48           N  
ATOM   1799  CA  GLU B 244     -12.295   3.669   7.031  1.00  0.41           C  
ATOM   1800  C   GLU B 244     -13.771   3.453   6.712  1.00  0.42           C  
ATOM   1801  O   GLU B 244     -14.640   4.172   7.205  1.00  0.62           O  
ATOM   1802  CB  GLU B 244     -11.803   2.564   7.970  1.00  0.47           C  
ATOM   1803  CG  GLU B 244     -10.471   2.875   8.634  1.00  1.28           C  
ATOM   1804  CD  GLU B 244     -10.063   1.819   9.644  1.00  1.64           C  
ATOM   1805  OE1 GLU B 244      -8.896   1.375   9.600  1.00  2.23           O  
ATOM   1806  OE2 GLU B 244     -10.911   1.437  10.477  1.00  1.77           O  
ATOM   1807  H   GLU B 244     -11.654   5.034   8.515  1.00  0.53           H  
ATOM   1808  HA  GLU B 244     -11.732   3.617   6.112  1.00  0.43           H  
ATOM   1809  HB2 GLU B 244     -12.540   2.413   8.744  1.00  0.96           H  
ATOM   1810  HB3 GLU B 244     -11.694   1.651   7.405  1.00  1.00           H  
ATOM   1811  HG2 GLU B 244      -9.708   2.935   7.872  1.00  1.83           H  
ATOM   1812  HG3 GLU B 244     -10.548   3.826   9.140  1.00  1.92           H  
ATOM   1813  N   VAL B 245     -14.038   2.451   5.879  1.00  0.36           N  
ATOM   1814  CA  VAL B 245     -15.398   2.104   5.483  1.00  0.35           C  
ATOM   1815  C   VAL B 245     -15.800   0.794   6.134  1.00  0.37           C  
ATOM   1816  O   VAL B 245     -15.031   0.214   6.900  1.00  0.42           O  
ATOM   1817  CB  VAL B 245     -15.528   1.948   3.952  1.00  0.35           C  
ATOM   1818  CG1 VAL B 245     -16.794   2.619   3.432  1.00  1.22           C  
ATOM   1819  CG2 VAL B 245     -14.300   2.501   3.253  1.00  1.25           C  
ATOM   1820  H   VAL B 245     -13.297   1.918   5.526  1.00  0.48           H  
ATOM   1821  HA  VAL B 245     -16.065   2.888   5.811  1.00  0.37           H  
ATOM   1822  HB  VAL B 245     -15.594   0.893   3.725  1.00  1.06           H  
ATOM   1823 HG11 VAL B 245     -16.804   2.580   2.350  1.00  1.56           H  
ATOM   1824 HG12 VAL B 245     -17.660   2.103   3.818  1.00  1.79           H  
ATOM   1825 HG13 VAL B 245     -16.814   3.650   3.755  1.00  1.99           H  
ATOM   1826 HG21 VAL B 245     -13.600   1.701   3.065  1.00  1.83           H  
ATOM   1827 HG22 VAL B 245     -14.593   2.953   2.316  1.00  1.89           H  
ATOM   1828 HG23 VAL B 245     -13.835   3.247   3.880  1.00  1.76           H  
ATOM   1829  N   SER B 246     -16.997   0.322   5.829  1.00  0.40           N  
ATOM   1830  CA  SER B 246     -17.488  -0.932   6.388  1.00  0.43           C  
ATOM   1831  C   SER B 246     -18.201  -1.729   5.306  1.00  0.39           C  
ATOM   1832  O   SER B 246     -19.202  -1.276   4.751  1.00  0.42           O  
ATOM   1833  CB  SER B 246     -18.430  -0.663   7.565  1.00  0.54           C  
ATOM   1834  OG  SER B 246     -19.749  -1.097   7.280  1.00  1.16           O  
ATOM   1835  H   SER B 246     -17.581   0.816   5.213  1.00  0.43           H  
ATOM   1836  HA  SER B 246     -16.636  -1.497   6.736  1.00  0.46           H  
ATOM   1837  HB2 SER B 246     -18.074  -1.191   8.437  1.00  0.85           H  
ATOM   1838  HB3 SER B 246     -18.450   0.397   7.771  1.00  1.00           H  
ATOM   1839  HG  SER B 246     -19.789  -2.055   7.329  1.00  1.54           H  
ATOM   1840  N   LEU B 247     -17.695  -2.923   5.024  1.00  0.39           N  
ATOM   1841  CA  LEU B 247     -18.262  -3.762   3.976  1.00  0.43           C  
ATOM   1842  C   LEU B 247     -18.252  -5.232   4.376  1.00  0.44           C  
ATOM   1843  O   LEU B 247     -17.523  -5.635   5.280  1.00  0.45           O  
ATOM   1844  CB  LEU B 247     -17.464  -3.584   2.683  1.00  0.50           C  
ATOM   1845  CG  LEU B 247     -18.039  -2.582   1.682  1.00  0.65           C  
ATOM   1846  CD1 LEU B 247     -17.886  -1.158   2.192  1.00  1.11           C  
ATOM   1847  CD2 LEU B 247     -17.349  -2.737   0.339  1.00  1.09           C  
ATOM   1848  H   LEU B 247     -16.950  -3.268   5.558  1.00  0.39           H  
ATOM   1849  HA  LEU B 247     -19.281  -3.448   3.807  1.00  0.47           H  
ATOM   1850  HB2 LEU B 247     -16.467  -3.263   2.946  1.00  0.80           H  
ATOM   1851  HB3 LEU B 247     -17.395  -4.545   2.195  1.00  0.81           H  
ATOM   1852  HG  LEU B 247     -19.091  -2.779   1.544  1.00  1.39           H  
ATOM   1853 HD11 LEU B 247     -18.810  -0.839   2.649  1.00  1.56           H  
ATOM   1854 HD12 LEU B 247     -17.090  -1.118   2.921  1.00  1.54           H  
ATOM   1855 HD13 LEU B 247     -17.650  -0.504   1.366  1.00  1.76           H  
ATOM   1856 HD21 LEU B 247     -17.586  -3.704  -0.075  1.00  1.52           H  
ATOM   1857 HD22 LEU B 247     -17.689  -1.963  -0.333  1.00  1.61           H  
ATOM   1858 HD23 LEU B 247     -16.280  -2.655   0.473  1.00  1.58           H  
ATOM   1859  N   LEU B 248     -19.067  -6.027   3.694  1.00  0.48           N  
ATOM   1860  CA  LEU B 248     -19.143  -7.456   3.966  1.00  0.53           C  
ATOM   1861  C   LEU B 248     -18.649  -8.250   2.760  1.00  0.59           C  
ATOM   1862  O   LEU B 248     -18.163  -7.675   1.787  1.00  1.12           O  
ATOM   1863  CB  LEU B 248     -20.580  -7.860   4.310  1.00  0.57           C  
ATOM   1864  CG  LEU B 248     -20.874  -8.037   5.803  1.00  0.73           C  
ATOM   1865  CD1 LEU B 248     -20.053  -9.180   6.382  1.00  1.30           C  
ATOM   1866  CD2 LEU B 248     -20.601  -6.744   6.560  1.00  1.22           C  
ATOM   1867  H   LEU B 248     -19.632  -5.644   2.991  1.00  0.49           H  
ATOM   1868  HA  LEU B 248     -18.500  -7.667   4.810  1.00  0.58           H  
ATOM   1869  HB2 LEU B 248     -21.245  -7.104   3.921  1.00  0.84           H  
ATOM   1870  HB3 LEU B 248     -20.794  -8.795   3.813  1.00  0.71           H  
ATOM   1871  HG  LEU B 248     -21.919  -8.282   5.928  1.00  0.87           H  
ATOM   1872 HD11 LEU B 248     -20.685  -9.793   7.008  1.00  1.90           H  
ATOM   1873 HD12 LEU B 248     -19.652  -9.779   5.579  1.00  1.79           H  
ATOM   1874 HD13 LEU B 248     -19.243  -8.778   6.972  1.00  1.66           H  
ATOM   1875 HD21 LEU B 248     -19.557  -6.485   6.465  1.00  1.67           H  
ATOM   1876 HD22 LEU B 248     -21.208  -5.951   6.148  1.00  1.85           H  
ATOM   1877 HD23 LEU B 248     -20.845  -6.880   7.603  1.00  1.57           H  
ATOM   1878  N   GLU B 249     -18.780  -9.568   2.828  1.00  0.58           N  
ATOM   1879  CA  GLU B 249     -18.341 -10.436   1.739  1.00  0.55           C  
ATOM   1880  C   GLU B 249     -19.327 -10.412   0.573  1.00  0.55           C  
ATOM   1881  O   GLU B 249     -20.162 -11.308   0.438  1.00  0.68           O  
ATOM   1882  CB  GLU B 249     -18.168 -11.868   2.247  1.00  0.66           C  
ATOM   1883  CG  GLU B 249     -17.243 -12.712   1.385  1.00  0.74           C  
ATOM   1884  CD  GLU B 249     -17.956 -13.882   0.737  1.00  1.24           C  
ATOM   1885  OE1 GLU B 249     -17.879 -14.011  -0.504  1.00  2.01           O  
ATOM   1886  OE2 GLU B 249     -18.593 -14.668   1.469  1.00  1.49           O  
ATOM   1887  H   GLU B 249     -19.175  -9.971   3.629  1.00  0.97           H  
ATOM   1888  HA  GLU B 249     -17.385 -10.071   1.393  1.00  0.51           H  
ATOM   1889  HB2 GLU B 249     -17.761 -11.837   3.248  1.00  0.74           H  
ATOM   1890  HB3 GLU B 249     -19.134 -12.349   2.276  1.00  0.81           H  
ATOM   1891  HG2 GLU B 249     -16.828 -12.088   0.607  1.00  1.10           H  
ATOM   1892  HG3 GLU B 249     -16.444 -13.095   2.003  1.00  1.02           H  
ATOM   1893  N   GLY B 250     -19.229  -9.383  -0.268  1.00  0.50           N  
ATOM   1894  CA  GLY B 250     -20.114  -9.280  -1.418  1.00  0.57           C  
ATOM   1895  C   GLY B 250     -20.737  -7.906  -1.575  1.00  0.52           C  
ATOM   1896  O   GLY B 250     -21.455  -7.654  -2.543  1.00  0.57           O  
ATOM   1897  H   GLY B 250     -18.556  -8.689  -0.106  1.00  0.50           H  
ATOM   1898  HA2 GLY B 250     -19.550  -9.508  -2.309  1.00  0.64           H  
ATOM   1899  HA3 GLY B 250     -20.904 -10.010  -1.312  1.00  0.64           H  
ATOM   1900  N   GLU B 251     -20.468  -7.013  -0.628  1.00  0.46           N  
ATOM   1901  CA  GLU B 251     -21.019  -5.662  -0.674  1.00  0.45           C  
ATOM   1902  C   GLU B 251     -20.264  -4.786  -1.672  1.00  0.54           C  
ATOM   1903  O   GLU B 251     -19.226  -4.217  -1.346  1.00  1.16           O  
ATOM   1904  CB  GLU B 251     -20.971  -5.021   0.715  1.00  0.46           C  
ATOM   1905  CG  GLU B 251     -21.960  -5.626   1.698  1.00  0.50           C  
ATOM   1906  CD  GLU B 251     -23.400  -5.317   1.339  1.00  0.87           C  
ATOM   1907  OE1 GLU B 251     -24.166  -6.270   1.086  1.00  1.36           O  
ATOM   1908  OE2 GLU B 251     -23.762  -4.123   1.311  1.00  1.35           O  
ATOM   1909  H   GLU B 251     -19.888  -7.269   0.120  1.00  0.43           H  
ATOM   1910  HA  GLU B 251     -22.050  -5.736  -0.988  1.00  0.47           H  
ATOM   1911  HB2 GLU B 251     -19.976  -5.140   1.119  1.00  0.49           H  
ATOM   1912  HB3 GLU B 251     -21.189  -3.967   0.622  1.00  0.60           H  
ATOM   1913  HG2 GLU B 251     -21.829  -6.698   1.706  1.00  0.72           H  
ATOM   1914  HG3 GLU B 251     -21.756  -5.231   2.682  1.00  0.86           H  
ATOM   1915  N   ALA B 252     -20.788  -4.689  -2.892  1.00  0.41           N  
ATOM   1916  CA  ALA B 252     -20.161  -3.872  -3.928  1.00  0.40           C  
ATOM   1917  C   ALA B 252     -19.970  -2.437  -3.469  1.00  0.34           C  
ATOM   1918  O   ALA B 252     -20.572  -2.000  -2.489  1.00  0.38           O  
ATOM   1919  CB  ALA B 252     -20.980  -3.913  -5.209  1.00  0.52           C  
ATOM   1920  H   ALA B 252     -21.568  -5.236  -3.119  1.00  0.87           H  
ATOM   1921  HA  ALA B 252     -19.188  -4.289  -4.136  1.00  0.40           H  
ATOM   1922  HB1 ALA B 252     -21.650  -4.759  -5.180  1.00  1.14           H  
ATOM   1923  HB2 ALA B 252     -21.552  -3.002  -5.298  1.00  1.28           H  
ATOM   1924  HB3 ALA B 252     -20.317  -4.006  -6.056  1.00  1.04           H  
ATOM   1925  N   VAL B 253     -19.125  -1.709  -4.191  1.00  0.28           N  
ATOM   1926  CA  VAL B 253     -18.817  -0.336  -3.840  1.00  0.27           C  
ATOM   1927  C   VAL B 253     -18.181   0.396  -5.020  1.00  0.28           C  
ATOM   1928  O   VAL B 253     -17.805  -0.227  -6.009  1.00  0.32           O  
ATOM   1929  CB  VAL B 253     -17.868  -0.333  -2.623  1.00  0.25           C  
ATOM   1930  CG1 VAL B 253     -16.775  -1.382  -2.788  1.00  0.77           C  
ATOM   1931  CG2 VAL B 253     -17.261   1.032  -2.377  1.00  0.82           C  
ATOM   1932  H   VAL B 253     -18.695  -2.107  -4.980  1.00  0.29           H  
ATOM   1933  HA  VAL B 253     -19.734   0.158  -3.561  1.00  0.32           H  
ATOM   1934  HB  VAL B 253     -18.452  -0.597  -1.760  1.00  0.64           H  
ATOM   1935 HG11 VAL B 253     -16.409  -1.364  -3.805  1.00  1.53           H  
ATOM   1936 HG12 VAL B 253     -15.963  -1.168  -2.110  1.00  1.38           H  
ATOM   1937 HG13 VAL B 253     -17.178  -2.361  -2.569  1.00  1.20           H  
ATOM   1938 HG21 VAL B 253     -17.179   1.198  -1.316  1.00  1.47           H  
ATOM   1939 HG22 VAL B 253     -16.282   1.076  -2.829  1.00  1.36           H  
ATOM   1940 HG23 VAL B 253     -17.892   1.788  -2.809  1.00  1.44           H  
ATOM   1941  N   GLU B 254     -18.077   1.719  -4.921  1.00  0.30           N  
ATOM   1942  CA  GLU B 254     -17.480   2.511  -5.991  1.00  0.36           C  
ATOM   1943  C   GLU B 254     -16.201   3.184  -5.521  1.00  0.42           C  
ATOM   1944  O   GLU B 254     -16.232   4.058  -4.656  1.00  0.71           O  
ATOM   1945  CB  GLU B 254     -18.452   3.578  -6.489  1.00  0.53           C  
ATOM   1946  CG  GLU B 254     -18.552   3.649  -8.002  1.00  0.91           C  
ATOM   1947  CD  GLU B 254     -19.859   3.089  -8.530  1.00  1.37           C  
ATOM   1948  OE1 GLU B 254     -19.829   2.021  -9.175  1.00  1.80           O  
ATOM   1949  OE2 GLU B 254     -20.911   3.720  -8.298  1.00  1.91           O  
ATOM   1950  H   GLU B 254     -18.390   2.169  -4.103  1.00  0.30           H  
ATOM   1951  HA  GLU B 254     -17.244   1.842  -6.805  1.00  0.35           H  
ATOM   1952  HB2 GLU B 254     -19.433   3.375  -6.088  1.00  0.90           H  
ATOM   1953  HB3 GLU B 254     -18.117   4.540  -6.131  1.00  0.92           H  
ATOM   1954  HG2 GLU B 254     -18.470   4.683  -8.306  1.00  1.32           H  
ATOM   1955  HG3 GLU B 254     -17.736   3.086  -8.429  1.00  1.34           H  
ATOM   1956  N   VAL B 255     -15.078   2.785  -6.101  1.00  0.36           N  
ATOM   1957  CA  VAL B 255     -13.792   3.366  -5.734  1.00  0.46           C  
ATOM   1958  C   VAL B 255     -13.699   4.816  -6.208  1.00  0.63           C  
ATOM   1959  O   VAL B 255     -14.203   5.158  -7.277  1.00  1.71           O  
ATOM   1960  CB  VAL B 255     -12.619   2.554  -6.321  1.00  0.57           C  
ATOM   1961  CG1 VAL B 255     -11.288   3.232  -6.032  1.00  1.24           C  
ATOM   1962  CG2 VAL B 255     -12.627   1.139  -5.767  1.00  0.83           C  
ATOM   1963  H   VAL B 255     -15.118   2.087  -6.794  1.00  0.47           H  
ATOM   1964  HA  VAL B 255     -13.713   3.345  -4.656  1.00  0.67           H  
ATOM   1965  HB  VAL B 255     -12.744   2.499  -7.392  1.00  1.22           H  
ATOM   1966 HG11 VAL B 255     -11.353   3.765  -5.095  1.00  1.65           H  
ATOM   1967 HG12 VAL B 255     -10.511   2.484  -5.969  1.00  1.84           H  
ATOM   1968 HG13 VAL B 255     -11.057   3.925  -6.827  1.00  1.83           H  
ATOM   1969 HG21 VAL B 255     -12.044   0.497  -6.410  1.00  1.49           H  
ATOM   1970 HG22 VAL B 255     -12.201   1.138  -4.775  1.00  1.32           H  
ATOM   1971 HG23 VAL B 255     -13.644   0.775  -5.722  1.00  1.39           H  
ATOM   1972  N   ILE B 256     -13.057   5.662  -5.405  1.00  0.54           N  
ATOM   1973  CA  ILE B 256     -12.902   7.074  -5.746  1.00  0.38           C  
ATOM   1974  C   ILE B 256     -11.432   7.414  -5.985  1.00  0.36           C  
ATOM   1975  O   ILE B 256     -11.106   8.424  -6.610  1.00  0.39           O  
ATOM   1976  CB  ILE B 256     -13.466   7.992  -4.642  1.00  0.50           C  
ATOM   1977  CG1 ILE B 256     -14.828   7.479  -4.159  1.00  0.57           C  
ATOM   1978  CG2 ILE B 256     -13.583   9.418  -5.152  1.00  0.54           C  
ATOM   1979  CD1 ILE B 256     -15.886   7.434  -5.244  1.00  0.49           C  
ATOM   1980  H   ILE B 256     -12.668   5.329  -4.570  1.00  1.37           H  
ATOM   1981  HA  ILE B 256     -13.459   7.262  -6.652  1.00  0.38           H  
ATOM   1982  HB  ILE B 256     -12.775   7.990  -3.816  1.00  0.64           H  
ATOM   1983 HG12 ILE B 256     -14.710   6.479  -3.770  1.00  0.72           H  
ATOM   1984 HG13 ILE B 256     -15.187   8.126  -3.371  1.00  0.67           H  
ATOM   1985 HG21 ILE B 256     -14.130   9.422  -6.084  1.00  1.13           H  
ATOM   1986 HG22 ILE B 256     -14.109  10.018  -4.424  1.00  1.17           H  
ATOM   1987 HG23 ILE B 256     -12.596   9.826  -5.310  1.00  1.06           H  
ATOM   1988 HD11 ILE B 256     -15.411   7.347  -6.210  1.00  1.05           H  
ATOM   1989 HD12 ILE B 256     -16.530   6.583  -5.083  1.00  1.12           H  
ATOM   1990 HD13 ILE B 256     -16.473   8.340  -5.212  1.00  1.15           H  
ATOM   1991  N   HIS B 257     -10.554   6.552  -5.481  1.00  0.38           N  
ATOM   1992  CA  HIS B 257      -9.113   6.737  -5.630  1.00  0.44           C  
ATOM   1993  C   HIS B 257      -8.367   5.461  -5.258  1.00  0.42           C  
ATOM   1994  O   HIS B 257      -8.717   4.783  -4.291  1.00  0.49           O  
ATOM   1995  CB  HIS B 257      -8.632   7.902  -4.760  1.00  0.55           C  
ATOM   1996  CG  HIS B 257      -7.208   8.307  -5.008  1.00  0.64           C  
ATOM   1997  ND1 HIS B 257      -6.489   9.097  -4.134  1.00  0.76           N  
ATOM   1998  CD2 HIS B 257      -6.370   8.037  -6.040  1.00  0.77           C  
ATOM   1999  CE1 HIS B 257      -5.276   9.297  -4.618  1.00  0.86           C  
ATOM   2000  NE2 HIS B 257      -5.178   8.662  -5.771  1.00  0.87           N  
ATOM   2001  H   HIS B 257     -10.892   5.770  -4.998  1.00  0.41           H  
ATOM   2002  HA  HIS B 257      -8.914   6.967  -6.665  1.00  0.48           H  
ATOM   2003  HB2 HIS B 257      -9.254   8.763  -4.951  1.00  0.62           H  
ATOM   2004  HB3 HIS B 257      -8.721   7.624  -3.721  1.00  0.59           H  
ATOM   2005  HD1 HIS B 257      -6.820   9.458  -3.286  1.00  0.85           H  
ATOM   2006  HD2 HIS B 257      -6.597   7.440  -6.911  1.00  0.86           H  
ATOM   2007  HE1 HIS B 257      -4.496   9.881  -4.151  1.00  0.98           H  
ATOM   2008  HE2 HIS B 257      -4.410   8.711  -6.379  1.00  1.03           H  
ATOM   2009  N   LYS B 258      -7.332   5.143  -6.030  1.00  0.47           N  
ATOM   2010  CA  LYS B 258      -6.535   3.946  -5.797  1.00  0.48           C  
ATOM   2011  C   LYS B 258      -5.073   4.316  -5.560  1.00  0.50           C  
ATOM   2012  O   LYS B 258      -4.405   4.840  -6.452  1.00  0.63           O  
ATOM   2013  CB  LYS B 258      -6.653   3.001  -6.995  1.00  0.54           C  
ATOM   2014  CG  LYS B 258      -7.957   3.160  -7.768  1.00  0.71           C  
ATOM   2015  CD  LYS B 258      -7.839   4.220  -8.857  1.00  1.27           C  
ATOM   2016  CE  LYS B 258      -8.392   3.718 -10.179  1.00  1.72           C  
ATOM   2017  NZ  LYS B 258      -7.460   2.767 -10.846  1.00  2.46           N  
ATOM   2018  H   LYS B 258      -7.088   5.730  -6.775  1.00  0.59           H  
ATOM   2019  HA  LYS B 258      -6.920   3.452  -4.917  1.00  0.49           H  
ATOM   2020  HB2 LYS B 258      -5.833   3.192  -7.672  1.00  0.60           H  
ATOM   2021  HB3 LYS B 258      -6.591   1.982  -6.644  1.00  0.53           H  
ATOM   2022  HG2 LYS B 258      -8.208   2.215  -8.228  1.00  0.70           H  
ATOM   2023  HG3 LYS B 258      -8.738   3.450  -7.079  1.00  0.72           H  
ATOM   2024  HD2 LYS B 258      -8.394   5.099  -8.556  1.00  1.42           H  
ATOM   2025  HD3 LYS B 258      -6.798   4.477  -8.985  1.00  1.36           H  
ATOM   2026  HE2 LYS B 258      -9.330   3.217  -9.995  1.00  2.04           H  
ATOM   2027  HE3 LYS B 258      -8.557   4.563 -10.829  1.00  1.85           H  
ATOM   2028  HZ1 LYS B 258      -7.966   2.220 -11.573  1.00  2.88           H  
ATOM   2029  HZ2 LYS B 258      -7.061   2.107 -10.148  1.00  2.89           H  
ATOM   2030  HZ3 LYS B 258      -6.682   3.287 -11.299  1.00  2.78           H  
ATOM   2031  N   LEU B 259      -4.583   4.042  -4.355  1.00  0.48           N  
ATOM   2032  CA  LEU B 259      -3.202   4.365  -3.999  1.00  0.51           C  
ATOM   2033  C   LEU B 259      -2.394   3.117  -3.653  1.00  0.53           C  
ATOM   2034  O   LEU B 259      -2.948   2.046  -3.423  1.00  0.55           O  
ATOM   2035  CB  LEU B 259      -3.177   5.348  -2.824  1.00  0.52           C  
ATOM   2036  CG  LEU B 259      -4.517   6.019  -2.505  1.00  0.48           C  
ATOM   2037  CD1 LEU B 259      -5.390   5.104  -1.658  1.00  0.95           C  
ATOM   2038  CD2 LEU B 259      -4.293   7.344  -1.795  1.00  1.04           C  
ATOM   2039  H   LEU B 259      -5.163   3.618  -3.689  1.00  0.54           H  
ATOM   2040  HA  LEU B 259      -2.747   4.834  -4.855  1.00  0.55           H  
ATOM   2041  HB2 LEU B 259      -2.846   4.815  -1.944  1.00  0.59           H  
ATOM   2042  HB3 LEU B 259      -2.458   6.121  -3.046  1.00  0.56           H  
ATOM   2043  HG  LEU B 259      -5.040   6.218  -3.429  1.00  0.88           H  
ATOM   2044 HD11 LEU B 259      -6.429   5.253  -1.920  1.00  1.60           H  
ATOM   2045 HD12 LEU B 259      -5.117   4.075  -1.840  1.00  1.27           H  
ATOM   2046 HD13 LEU B 259      -5.247   5.335  -0.613  1.00  1.61           H  
ATOM   2047 HD21 LEU B 259      -4.531   7.235  -0.747  1.00  1.58           H  
ATOM   2048 HD22 LEU B 259      -3.260   7.640  -1.901  1.00  1.70           H  
ATOM   2049 HD23 LEU B 259      -4.930   8.099  -2.232  1.00  1.51           H  
ATOM   2050  N   LEU B 260      -1.072   3.273  -3.609  1.00  0.57           N  
ATOM   2051  CA  LEU B 260      -0.175   2.162  -3.306  1.00  0.62           C  
ATOM   2052  C   LEU B 260      -0.026   1.950  -1.802  1.00  0.59           C  
ATOM   2053  O   LEU B 260       0.654   1.022  -1.365  1.00  0.65           O  
ATOM   2054  CB  LEU B 260       1.200   2.410  -3.933  1.00  0.72           C  
ATOM   2055  CG  LEU B 260       1.774   1.240  -4.737  1.00  0.61           C  
ATOM   2056  CD1 LEU B 260       1.861  -0.011  -3.878  1.00  0.64           C  
ATOM   2057  CD2 LEU B 260       0.931   0.979  -5.977  1.00  0.59           C  
ATOM   2058  H   LEU B 260      -0.688   4.159  -3.782  1.00  0.60           H  
ATOM   2059  HA  LEU B 260      -0.598   1.271  -3.741  1.00  0.63           H  
ATOM   2060  HB2 LEU B 260       1.124   3.267  -4.587  1.00  0.86           H  
ATOM   2061  HB3 LEU B 260       1.895   2.647  -3.140  1.00  0.84           H  
ATOM   2062  HG  LEU B 260       2.774   1.492  -5.060  1.00  0.75           H  
ATOM   2063 HD11 LEU B 260       2.435   0.203  -2.988  1.00  1.19           H  
ATOM   2064 HD12 LEU B 260       0.867  -0.326  -3.598  1.00  1.34           H  
ATOM   2065 HD13 LEU B 260       2.345  -0.798  -4.436  1.00  1.11           H  
ATOM   2066 HD21 LEU B 260       1.576   0.717  -6.802  1.00  1.02           H  
ATOM   2067 HD22 LEU B 260       0.247   0.165  -5.781  1.00  1.30           H  
ATOM   2068 HD23 LEU B 260       0.372   1.869  -6.225  1.00  1.15           H  
ATOM   2069  N   ASP B 261      -0.651   2.812  -1.009  1.00  0.53           N  
ATOM   2070  CA  ASP B 261      -0.581   2.693   0.444  1.00  0.52           C  
ATOM   2071  C   ASP B 261      -1.459   1.548   0.941  1.00  0.50           C  
ATOM   2072  O   ASP B 261      -1.673   1.397   2.144  1.00  0.54           O  
ATOM   2073  CB  ASP B 261      -1.009   4.002   1.111  1.00  0.50           C  
ATOM   2074  CG  ASP B 261      -2.227   4.618   0.452  1.00  1.33           C  
ATOM   2075  OD1 ASP B 261      -2.198   5.836   0.173  1.00  2.09           O  
ATOM   2076  OD2 ASP B 261      -3.208   3.885   0.214  1.00  1.76           O  
ATOM   2077  H   ASP B 261      -1.154   3.553  -1.408  1.00  0.50           H  
ATOM   2078  HA  ASP B 261       0.445   2.484   0.708  1.00  0.60           H  
ATOM   2079  HB2 ASP B 261      -1.245   3.811   2.148  1.00  0.92           H  
ATOM   2080  HB3 ASP B 261      -0.195   4.710   1.057  1.00  0.97           H  
ATOM   2081  N   GLY B 262      -1.966   0.743   0.010  1.00  0.50           N  
ATOM   2082  CA  GLY B 262      -2.822  -0.369   0.378  1.00  0.50           C  
ATOM   2083  C   GLY B 262      -4.251   0.077   0.581  1.00  0.50           C  
ATOM   2084  O   GLY B 262      -5.054   0.037  -0.352  1.00  0.73           O  
ATOM   2085  H   GLY B 262      -1.772   0.918  -0.935  1.00  0.53           H  
ATOM   2086  HA2 GLY B 262      -2.794  -1.116  -0.404  1.00  0.51           H  
ATOM   2087  HA3 GLY B 262      -2.459  -0.807   1.293  1.00  0.53           H  
ATOM   2088  N   TRP B 263      -4.572   0.492   1.805  1.00  0.43           N  
ATOM   2089  CA  TRP B 263      -5.910   0.973   2.123  1.00  0.39           C  
ATOM   2090  C   TRP B 263      -6.383   1.954   1.057  1.00  0.37           C  
ATOM   2091  O   TRP B 263      -5.958   3.110   1.027  1.00  0.41           O  
ATOM   2092  CB  TRP B 263      -5.923   1.643   3.503  1.00  0.41           C  
ATOM   2093  CG  TRP B 263      -5.665   0.688   4.632  1.00  0.43           C  
ATOM   2094  CD1 TRP B 263      -4.470   0.112   4.960  1.00  0.50           C  
ATOM   2095  CD2 TRP B 263      -6.621   0.195   5.582  1.00  0.43           C  
ATOM   2096  NE1 TRP B 263      -4.625  -0.715   6.045  1.00  0.51           N  
ATOM   2097  CE2 TRP B 263      -5.934  -0.682   6.445  1.00  0.47           C  
ATOM   2098  CE3 TRP B 263      -7.989   0.405   5.787  1.00  0.44           C  
ATOM   2099  CZ2 TRP B 263      -6.567  -1.346   7.492  1.00  0.49           C  
ATOM   2100  CZ3 TRP B 263      -8.616  -0.256   6.828  1.00  0.48           C  
ATOM   2101  CH2 TRP B 263      -7.905  -1.124   7.668  1.00  0.49           C  
ATOM   2102  H   TRP B 263      -3.905   0.445   2.518  1.00  0.57           H  
ATOM   2103  HA  TRP B 263      -6.575   0.124   2.136  1.00  0.38           H  
ATOM   2104  HB2 TRP B 263      -5.160   2.407   3.534  1.00  0.44           H  
ATOM   2105  HB3 TRP B 263      -6.889   2.100   3.666  1.00  0.40           H  
ATOM   2106  HD1 TRP B 263      -3.545   0.287   4.432  1.00  0.54           H  
ATOM   2107  HE1 TRP B 263      -3.911  -1.241   6.463  1.00  0.56           H  
ATOM   2108  HE3 TRP B 263      -8.556   1.073   5.153  1.00  0.45           H  
ATOM   2109  HZ2 TRP B 263      -6.034  -2.018   8.149  1.00  0.52           H  
ATOM   2110  HZ3 TRP B 263      -9.671  -0.108   7.000  1.00  0.53           H  
ATOM   2111  HH2 TRP B 263      -8.436  -1.622   8.466  1.00  0.52           H  
ATOM   2112  N   TRP B 264      -7.266   1.482   0.185  1.00  0.34           N  
ATOM   2113  CA  TRP B 264      -7.803   2.296  -0.896  1.00  0.34           C  
ATOM   2114  C   TRP B 264      -8.998   3.096  -0.411  1.00  0.31           C  
ATOM   2115  O   TRP B 264      -9.519   2.848   0.672  1.00  0.37           O  
ATOM   2116  CB  TRP B 264      -8.262   1.397  -2.048  1.00  0.34           C  
ATOM   2117  CG  TRP B 264      -7.177   0.984  -2.993  1.00  0.35           C  
ATOM   2118  CD1 TRP B 264      -5.880   1.406  -3.002  1.00  0.43           C  
ATOM   2119  CD2 TRP B 264      -7.305   0.056  -4.076  1.00  0.31           C  
ATOM   2120  NE1 TRP B 264      -5.195   0.799  -4.026  1.00  0.43           N  
ATOM   2121  CE2 TRP B 264      -6.050  -0.032  -4.702  1.00  0.36           C  
ATOM   2122  CE3 TRP B 264      -8.361  -0.709  -4.577  1.00  0.28           C  
ATOM   2123  CZ2 TRP B 264      -5.827  -0.854  -5.804  1.00  0.37           C  
ATOM   2124  CZ3 TRP B 264      -8.130  -1.524  -5.669  1.00  0.32           C  
ATOM   2125  CH2 TRP B 264      -6.874  -1.590  -6.270  1.00  0.36           C  
ATOM   2126  H   TRP B 264      -7.602   0.569   0.286  1.00  0.35           H  
ATOM   2127  HA  TRP B 264      -7.033   2.966  -1.244  1.00  0.36           H  
ATOM   2128  HB2 TRP B 264      -8.696   0.499  -1.638  1.00  0.34           H  
ATOM   2129  HB3 TRP B 264      -9.016   1.921  -2.619  1.00  0.34           H  
ATOM   2130  HD1 TRP B 264      -5.466   2.112  -2.298  1.00  0.50           H  
ATOM   2131  HE1 TRP B 264      -4.250   0.939  -4.238  1.00  0.49           H  
ATOM   2132  HE3 TRP B 264      -9.342  -0.672  -4.126  1.00  0.25           H  
ATOM   2133  HZ2 TRP B 264      -4.869  -0.917  -6.284  1.00  0.42           H  
ATOM   2134  HZ3 TRP B 264      -8.928  -2.123  -6.069  1.00  0.36           H  
ATOM   2135  HH2 TRP B 264      -6.742  -2.240  -7.123  1.00  0.40           H  
ATOM   2136  N   VAL B 265      -9.428   4.061  -1.208  1.00  0.34           N  
ATOM   2137  CA  VAL B 265     -10.595   4.842  -0.852  1.00  0.33           C  
ATOM   2138  C   VAL B 265     -11.817   4.258  -1.563  1.00  0.33           C  
ATOM   2139  O   VAL B 265     -11.830   4.124  -2.788  1.00  0.54           O  
ATOM   2140  CB  VAL B 265     -10.413   6.352  -1.154  1.00  0.38           C  
ATOM   2141  CG1 VAL B 265      -8.961   6.661  -1.478  1.00  1.05           C  
ATOM   2142  CG2 VAL B 265     -11.326   6.825  -2.273  1.00  0.91           C  
ATOM   2143  H   VAL B 265      -8.940   4.253  -2.038  1.00  0.41           H  
ATOM   2144  HA  VAL B 265     -10.736   4.728   0.211  1.00  0.32           H  
ATOM   2145  HB  VAL B 265     -10.672   6.901  -0.259  1.00  0.68           H  
ATOM   2146 HG11 VAL B 265      -8.689   6.181  -2.407  1.00  1.59           H  
ATOM   2147 HG12 VAL B 265      -8.831   7.729  -1.574  1.00  1.49           H  
ATOM   2148 HG13 VAL B 265      -8.328   6.291  -0.683  1.00  1.61           H  
ATOM   2149 HG21 VAL B 265     -12.358   6.720  -1.966  1.00  1.41           H  
ATOM   2150 HG22 VAL B 265     -11.120   7.863  -2.492  1.00  1.57           H  
ATOM   2151 HG23 VAL B 265     -11.150   6.230  -3.156  1.00  1.45           H  
ATOM   2152  N   ILE B 266     -12.829   3.873  -0.788  1.00  0.25           N  
ATOM   2153  CA  ILE B 266     -14.019   3.257  -1.355  1.00  0.25           C  
ATOM   2154  C   ILE B 266     -15.304   3.948  -0.904  1.00  0.30           C  
ATOM   2155  O   ILE B 266     -15.526   4.178   0.283  1.00  0.50           O  
ATOM   2156  CB  ILE B 266     -14.071   1.746  -1.001  1.00  0.24           C  
ATOM   2157  CG1 ILE B 266     -15.121   1.443   0.066  1.00  0.36           C  
ATOM   2158  CG2 ILE B 266     -12.717   1.272  -0.506  1.00  0.26           C  
ATOM   2159  CD1 ILE B 266     -15.416  -0.032   0.209  1.00  0.49           C  
ATOM   2160  H   ILE B 266     -12.775   4.008   0.180  1.00  0.33           H  
ATOM   2161  HA  ILE B 266     -13.947   3.340  -2.428  1.00  0.26           H  
ATOM   2162  HB  ILE B 266     -14.310   1.197  -1.899  1.00  0.30           H  
ATOM   2163 HG12 ILE B 266     -14.770   1.808   1.017  1.00  0.45           H  
ATOM   2164 HG13 ILE B 266     -16.041   1.944  -0.189  1.00  0.68           H  
ATOM   2165 HG21 ILE B 266     -12.649   0.200  -0.621  1.00  0.96           H  
ATOM   2166 HG22 ILE B 266     -11.936   1.749  -1.076  1.00  0.99           H  
ATOM   2167 HG23 ILE B 266     -12.615   1.529   0.539  1.00  1.02           H  
ATOM   2168 HD11 ILE B 266     -14.754  -0.594  -0.433  1.00  1.04           H  
ATOM   2169 HD12 ILE B 266     -15.264  -0.332   1.235  1.00  1.15           H  
ATOM   2170 HD13 ILE B 266     -16.440  -0.224  -0.074  1.00  1.21           H  
ATOM   2171  N   ARG B 267     -16.144   4.270  -1.872  1.00  0.32           N  
ATOM   2172  CA  ARG B 267     -17.423   4.906  -1.606  1.00  0.34           C  
ATOM   2173  C   ARG B 267     -18.546   3.885  -1.739  1.00  0.35           C  
ATOM   2174  O   ARG B 267     -18.978   3.559  -2.845  1.00  0.37           O  
ATOM   2175  CB  ARG B 267     -17.651   6.079  -2.572  1.00  0.39           C  
ATOM   2176  CG  ARG B 267     -19.119   6.378  -2.847  1.00  0.48           C  
ATOM   2177  CD  ARG B 267     -19.434   6.293  -4.331  1.00  0.84           C  
ATOM   2178  NE  ARG B 267     -19.399   7.601  -4.978  1.00  0.66           N  
ATOM   2179  CZ  ARG B 267     -20.431   8.438  -5.005  1.00  1.03           C  
ATOM   2180  NH1 ARG B 267     -21.575   8.106  -4.422  1.00  1.39           N  
ATOM   2181  NH2 ARG B 267     -20.321   9.609  -5.617  1.00  1.34           N  
ATOM   2182  H   ARG B 267     -15.892   4.079  -2.791  1.00  0.46           H  
ATOM   2183  HA  ARG B 267     -17.405   5.278  -0.594  1.00  0.34           H  
ATOM   2184  HB2 ARG B 267     -17.199   6.966  -2.155  1.00  0.42           H  
ATOM   2185  HB3 ARG B 267     -17.171   5.853  -3.513  1.00  0.42           H  
ATOM   2186  HG2 ARG B 267     -19.729   5.655  -2.322  1.00  0.63           H  
ATOM   2187  HG3 ARG B 267     -19.348   7.372  -2.494  1.00  0.62           H  
ATOM   2188  HD2 ARG B 267     -18.707   5.650  -4.804  1.00  1.33           H  
ATOM   2189  HD3 ARG B 267     -20.420   5.868  -4.454  1.00  1.32           H  
ATOM   2190  HE  ARG B 267     -18.563   7.867  -5.416  1.00  0.68           H  
ATOM   2191 HH11 ARG B 267     -21.662   7.224  -3.959  1.00  1.48           H  
ATOM   2192 HH12 ARG B 267     -22.350   8.737  -4.444  1.00  1.71           H  
ATOM   2193 HH21 ARG B 267     -19.462   9.865  -6.058  1.00  1.40           H  
ATOM   2194 HH22 ARG B 267     -21.099  10.238  -5.637  1.00  1.67           H  
ATOM   2195  N   LYS B 268     -19.017   3.382  -0.608  1.00  0.35           N  
ATOM   2196  CA  LYS B 268     -20.098   2.406  -0.607  1.00  0.38           C  
ATOM   2197  C   LYS B 268     -21.414   3.085  -0.252  1.00  0.43           C  
ATOM   2198  O   LYS B 268     -21.556   3.641   0.838  1.00  0.46           O  
ATOM   2199  CB  LYS B 268     -19.806   1.275   0.380  1.00  0.37           C  
ATOM   2200  CG  LYS B 268     -20.358  -0.071  -0.060  1.00  0.54           C  
ATOM   2201  CD  LYS B 268     -21.075  -0.782   1.076  1.00  0.53           C  
ATOM   2202  CE  LYS B 268     -22.581  -0.776   0.873  1.00  0.79           C  
ATOM   2203  NZ  LYS B 268     -23.315  -0.609   2.158  1.00  1.53           N  
ATOM   2204  H   LYS B 268     -18.625   3.669   0.244  1.00  0.34           H  
ATOM   2205  HA  LYS B 268     -20.172   1.995  -1.606  1.00  0.39           H  
ATOM   2206  HB2 LYS B 268     -18.736   1.182   0.497  1.00  0.38           H  
ATOM   2207  HB3 LYS B 268     -20.244   1.525   1.336  1.00  0.43           H  
ATOM   2208  HG2 LYS B 268     -21.055   0.084  -0.870  1.00  0.94           H  
ATOM   2209  HG3 LYS B 268     -19.540  -0.690  -0.399  1.00  0.97           H  
ATOM   2210  HD2 LYS B 268     -20.731  -1.805   1.120  1.00  1.01           H  
ATOM   2211  HD3 LYS B 268     -20.843  -0.281   2.005  1.00  0.94           H  
ATOM   2212  HE2 LYS B 268     -22.839   0.039   0.213  1.00  1.31           H  
ATOM   2213  HE3 LYS B 268     -22.873  -1.712   0.420  1.00  1.52           H  
ATOM   2214  HZ1 LYS B 268     -24.305  -0.906   2.044  1.00  2.09           H  
ATOM   2215  HZ2 LYS B 268     -23.295   0.387   2.454  1.00  1.97           H  
ATOM   2216  HZ3 LYS B 268     -22.873  -1.189   2.900  1.00  2.08           H  
ATOM   2217  N   ASP B 269     -22.372   3.041  -1.173  1.00  0.50           N  
ATOM   2218  CA  ASP B 269     -23.667   3.666  -0.953  1.00  0.58           C  
ATOM   2219  C   ASP B 269     -23.492   5.157  -0.681  1.00  0.54           C  
ATOM   2220  O   ASP B 269     -24.167   5.725   0.180  1.00  0.57           O  
ATOM   2221  CB  ASP B 269     -24.387   2.995   0.213  1.00  0.64           C  
ATOM   2222  CG  ASP B 269     -25.863   2.780  -0.063  1.00  0.80           C  
ATOM   2223  OD1 ASP B 269     -26.469   3.631  -0.747  1.00  1.16           O  
ATOM   2224  OD2 ASP B 269     -26.413   1.761   0.405  1.00  1.34           O  
ATOM   2225  H   ASP B 269     -22.205   2.572  -2.014  1.00  0.54           H  
ATOM   2226  HA  ASP B 269     -24.254   3.541  -1.849  1.00  0.65           H  
ATOM   2227  HB2 ASP B 269     -23.931   2.036   0.407  1.00  0.71           H  
ATOM   2228  HB3 ASP B 269     -24.288   3.616   1.085  1.00  0.67           H  
ATOM   2229  N   ASP B 270     -22.569   5.776  -1.418  1.00  0.51           N  
ATOM   2230  CA  ASP B 270     -22.276   7.200  -1.271  1.00  0.53           C  
ATOM   2231  C   ASP B 270     -21.577   7.473   0.057  1.00  0.50           C  
ATOM   2232  O   ASP B 270     -21.955   8.383   0.796  1.00  0.58           O  
ATOM   2233  CB  ASP B 270     -23.558   8.034  -1.375  1.00  0.62           C  
ATOM   2234  CG  ASP B 270     -23.314   9.399  -1.990  1.00  1.19           C  
ATOM   2235  OD1 ASP B 270     -24.290  10.021  -2.460  1.00  1.88           O  
ATOM   2236  OD2 ASP B 270     -22.148   9.846  -2.002  1.00  1.57           O  
ATOM   2237  H   ASP B 270     -22.069   5.257  -2.082  1.00  0.50           H  
ATOM   2238  HA  ASP B 270     -21.611   7.482  -2.074  1.00  0.54           H  
ATOM   2239  HB2 ASP B 270     -24.275   7.508  -1.987  1.00  0.98           H  
ATOM   2240  HB3 ASP B 270     -23.971   8.174  -0.386  1.00  0.92           H  
ATOM   2241  N   VAL B 271     -20.551   6.677   0.352  1.00  0.44           N  
ATOM   2242  CA  VAL B 271     -19.793   6.821   1.588  1.00  0.46           C  
ATOM   2243  C   VAL B 271     -18.313   6.525   1.350  1.00  0.41           C  
ATOM   2244  O   VAL B 271     -17.842   5.422   1.633  1.00  0.43           O  
ATOM   2245  CB  VAL B 271     -20.319   5.868   2.680  1.00  0.51           C  
ATOM   2246  CG1 VAL B 271     -19.555   6.059   3.983  1.00  0.70           C  
ATOM   2247  CG2 VAL B 271     -21.810   6.063   2.903  1.00  0.73           C  
ATOM   2248  H   VAL B 271     -20.292   5.977  -0.281  1.00  0.42           H  
ATOM   2249  HA  VAL B 271     -19.902   7.837   1.935  1.00  0.53           H  
ATOM   2250  HB  VAL B 271     -20.160   4.854   2.342  1.00  0.74           H  
ATOM   2251 HG11 VAL B 271     -18.590   6.497   3.774  1.00  1.17           H  
ATOM   2252 HG12 VAL B 271     -20.113   6.713   4.635  1.00  1.42           H  
ATOM   2253 HG13 VAL B 271     -19.418   5.101   4.464  1.00  1.25           H  
ATOM   2254 HG21 VAL B 271     -22.020   7.114   3.040  1.00  1.24           H  
ATOM   2255 HG22 VAL B 271     -22.354   5.696   2.045  1.00  1.18           H  
ATOM   2256 HG23 VAL B 271     -22.117   5.517   3.783  1.00  1.35           H  
ATOM   2257  N   THR B 272     -17.581   7.506   0.824  1.00  0.44           N  
ATOM   2258  CA  THR B 272     -16.156   7.322   0.567  1.00  0.41           C  
ATOM   2259  C   THR B 272     -15.412   7.089   1.875  1.00  0.43           C  
ATOM   2260  O   THR B 272     -15.647   7.780   2.867  1.00  0.49           O  
ATOM   2261  CB  THR B 272     -15.532   8.521  -0.176  1.00  0.45           C  
ATOM   2262  OG1 THR B 272     -15.008   9.466   0.765  1.00  0.59           O  
ATOM   2263  CG2 THR B 272     -16.549   9.205  -1.077  1.00  0.49           C  
ATOM   2264  H   THR B 272     -18.004   8.363   0.611  1.00  0.51           H  
ATOM   2265  HA  THR B 272     -16.046   6.444  -0.053  1.00  0.37           H  
ATOM   2266  HB  THR B 272     -14.722   8.153  -0.794  1.00  0.40           H  
ATOM   2267  HG1 THR B 272     -14.116   9.213   1.010  1.00  1.10           H  
ATOM   2268 HG21 THR B 272     -17.414   8.569  -1.191  1.00  1.15           H  
ATOM   2269 HG22 THR B 272     -16.104   9.385  -2.044  1.00  1.06           H  
ATOM   2270 HG23 THR B 272     -16.846  10.144  -0.636  1.00  1.12           H  
ATOM   2271  N   GLY B 273     -14.514   6.110   1.870  1.00  0.41           N  
ATOM   2272  CA  GLY B 273     -13.766   5.786   3.067  1.00  0.44           C  
ATOM   2273  C   GLY B 273     -12.493   5.024   2.771  1.00  0.47           C  
ATOM   2274  O   GLY B 273     -12.035   5.013   1.638  1.00  0.84           O  
ATOM   2275  H   GLY B 273     -14.356   5.608   1.043  1.00  0.42           H  
ATOM   2276  HA2 GLY B 273     -13.519   6.696   3.581  1.00  0.49           H  
ATOM   2277  HA3 GLY B 273     -14.393   5.179   3.702  1.00  0.42           H  
ATOM   2278  N   TYR B 274     -11.912   4.389   3.791  1.00  0.48           N  
ATOM   2279  CA  TYR B 274     -10.685   3.616   3.610  1.00  0.48           C  
ATOM   2280  C   TYR B 274     -10.945   2.116   3.766  1.00  0.41           C  
ATOM   2281  O   TYR B 274     -11.563   1.676   4.735  1.00  0.43           O  
ATOM   2282  CB  TYR B 274      -9.622   4.063   4.616  1.00  0.51           C  
ATOM   2283  CG  TYR B 274      -8.718   5.162   4.101  1.00  0.60           C  
ATOM   2284  CD1 TYR B 274      -7.717   4.888   3.178  1.00  0.63           C  
ATOM   2285  CD2 TYR B 274      -8.865   6.471   4.541  1.00  0.83           C  
ATOM   2286  CE1 TYR B 274      -6.889   5.889   2.706  1.00  0.74           C  
ATOM   2287  CE2 TYR B 274      -8.041   7.478   4.074  1.00  0.94           C  
ATOM   2288  CZ  TYR B 274      -7.054   7.181   3.158  1.00  0.84           C  
ATOM   2289  OH  TYR B 274      -6.232   8.181   2.691  1.00  0.98           O  
ATOM   2290  H   TYR B 274     -12.295   4.454   4.690  1.00  0.74           H  
ATOM   2291  HA  TYR B 274     -10.321   3.803   2.611  1.00  0.53           H  
ATOM   2292  HB2 TYR B 274     -10.111   4.428   5.506  1.00  0.51           H  
ATOM   2293  HB3 TYR B 274      -9.003   3.216   4.873  1.00  0.54           H  
ATOM   2294  HD1 TYR B 274      -7.589   3.876   2.825  1.00  0.70           H  
ATOM   2295  HD2 TYR B 274      -9.639   6.699   5.260  1.00  0.98           H  
ATOM   2296  HE1 TYR B 274      -6.116   5.656   1.988  1.00  0.84           H  
ATOM   2297  HE2 TYR B 274      -8.172   8.489   4.429  1.00  1.17           H  
ATOM   2298  HH  TYR B 274      -6.761   8.861   2.269  1.00  1.20           H  
ATOM   2299  N   PHE B 275     -10.457   1.340   2.803  1.00  0.36           N  
ATOM   2300  CA  PHE B 275     -10.615  -0.112   2.803  1.00  0.32           C  
ATOM   2301  C   PHE B 275      -9.450  -0.751   2.046  1.00  0.30           C  
ATOM   2302  O   PHE B 275      -9.158  -0.349   0.924  1.00  0.29           O  
ATOM   2303  CB  PHE B 275     -11.938  -0.495   2.138  1.00  0.31           C  
ATOM   2304  CG  PHE B 275     -12.708  -1.565   2.855  1.00  0.36           C  
ATOM   2305  CD1 PHE B 275     -12.396  -2.902   2.674  1.00  0.60           C  
ATOM   2306  CD2 PHE B 275     -13.754  -1.233   3.698  1.00  0.53           C  
ATOM   2307  CE1 PHE B 275     -13.113  -3.888   3.321  1.00  0.72           C  
ATOM   2308  CE2 PHE B 275     -14.474  -2.214   4.351  1.00  0.65           C  
ATOM   2309  CZ  PHE B 275     -14.154  -3.543   4.161  1.00  0.66           C  
ATOM   2310  H   PHE B 275      -9.970   1.758   2.066  1.00  0.36           H  
ATOM   2311  HA  PHE B 275     -10.612  -0.454   3.827  1.00  0.34           H  
ATOM   2312  HB2 PHE B 275     -12.569   0.381   2.085  1.00  0.38           H  
ATOM   2313  HB3 PHE B 275     -11.735  -0.846   1.134  1.00  0.29           H  
ATOM   2314  HD1 PHE B 275     -11.581  -3.172   2.018  1.00  0.80           H  
ATOM   2315  HD2 PHE B 275     -14.005  -0.194   3.847  1.00  0.72           H  
ATOM   2316  HE1 PHE B 275     -12.862  -4.928   3.171  1.00  0.98           H  
ATOM   2317  HE2 PHE B 275     -15.288  -1.942   5.007  1.00  0.87           H  
ATOM   2318  HZ  PHE B 275     -14.717  -4.312   4.668  1.00  0.80           H  
ATOM   2319  N   PRO B 276      -8.780  -1.766   2.631  1.00  0.34           N  
ATOM   2320  CA  PRO B 276      -7.630  -2.419   1.993  1.00  0.35           C  
ATOM   2321  C   PRO B 276      -7.863  -2.721   0.515  1.00  0.31           C  
ATOM   2322  O   PRO B 276      -8.947  -3.147   0.117  1.00  0.30           O  
ATOM   2323  CB  PRO B 276      -7.468  -3.707   2.793  1.00  0.39           C  
ATOM   2324  CG  PRO B 276      -7.998  -3.378   4.146  1.00  0.41           C  
ATOM   2325  CD  PRO B 276      -9.103  -2.377   3.936  1.00  0.38           C  
ATOM   2326  HA  PRO B 276      -6.737  -1.818   2.092  1.00  0.41           H  
ATOM   2327  HB2 PRO B 276      -8.034  -4.497   2.326  1.00  0.37           H  
ATOM   2328  HB3 PRO B 276      -6.423  -3.980   2.834  1.00  0.44           H  
ATOM   2329  HG2 PRO B 276      -8.385  -4.272   4.614  1.00  0.44           H  
ATOM   2330  HG3 PRO B 276      -7.214  -2.949   4.752  1.00  0.48           H  
ATOM   2331  HD2 PRO B 276     -10.061  -2.877   3.899  1.00  0.40           H  
ATOM   2332  HD3 PRO B 276      -9.095  -1.636   4.721  1.00  0.43           H  
ATOM   2333  N   SER B 277      -6.828  -2.491  -0.287  1.00  0.35           N  
ATOM   2334  CA  SER B 277      -6.893  -2.718  -1.728  1.00  0.34           C  
ATOM   2335  C   SER B 277      -7.243  -4.165  -2.054  1.00  0.30           C  
ATOM   2336  O   SER B 277      -8.128  -4.431  -2.868  1.00  0.31           O  
ATOM   2337  CB  SER B 277      -5.554  -2.356  -2.371  1.00  0.41           C  
ATOM   2338  OG  SER B 277      -4.476  -2.965  -1.682  1.00  1.08           O  
ATOM   2339  H   SER B 277      -5.992  -2.158   0.102  1.00  0.40           H  
ATOM   2340  HA  SER B 277      -7.659  -2.074  -2.131  1.00  0.34           H  
ATOM   2341  HB2 SER B 277      -5.547  -2.695  -3.397  1.00  1.09           H  
ATOM   2342  HB3 SER B 277      -5.423  -1.284  -2.346  1.00  1.10           H  
ATOM   2343  HG  SER B 277      -3.997  -2.298  -1.184  1.00  1.51           H  
ATOM   2344  N   MET B 278      -6.542  -5.095  -1.418  1.00  0.31           N  
ATOM   2345  CA  MET B 278      -6.768  -6.518  -1.649  1.00  0.32           C  
ATOM   2346  C   MET B 278      -8.151  -6.945  -1.165  1.00  0.28           C  
ATOM   2347  O   MET B 278      -8.825  -7.739  -1.820  1.00  0.30           O  
ATOM   2348  CB  MET B 278      -5.692  -7.345  -0.943  1.00  0.39           C  
ATOM   2349  CG  MET B 278      -5.326  -6.818   0.436  1.00  0.44           C  
ATOM   2350  SD  MET B 278      -3.698  -6.050   0.473  1.00  1.15           S  
ATOM   2351  CE  MET B 278      -2.948  -6.917   1.848  1.00  0.59           C  
ATOM   2352  H   MET B 278      -5.862  -4.817  -0.770  1.00  0.33           H  
ATOM   2353  HA  MET B 278      -6.703  -6.695  -2.711  1.00  0.36           H  
ATOM   2354  HB2 MET B 278      -6.047  -8.360  -0.834  1.00  0.47           H  
ATOM   2355  HB3 MET B 278      -4.800  -7.348  -1.552  1.00  0.49           H  
ATOM   2356  HG2 MET B 278      -6.058  -6.083   0.734  1.00  0.92           H  
ATOM   2357  HG3 MET B 278      -5.337  -7.642   1.135  1.00  0.93           H  
ATOM   2358  HE1 MET B 278      -2.324  -6.235   2.404  1.00  1.29           H  
ATOM   2359  HE2 MET B 278      -3.722  -7.306   2.492  1.00  1.07           H  
ATOM   2360  HE3 MET B 278      -2.348  -7.732   1.472  1.00  1.32           H  
ATOM   2361  N   TYR B 279      -8.555  -6.422  -0.010  1.00  0.26           N  
ATOM   2362  CA  TYR B 279      -9.858  -6.741   0.580  1.00  0.27           C  
ATOM   2363  C   TYR B 279     -10.994  -6.660  -0.440  1.00  0.32           C  
ATOM   2364  O   TYR B 279     -12.092  -7.153  -0.186  1.00  0.52           O  
ATOM   2365  CB  TYR B 279     -10.148  -5.818   1.764  1.00  0.30           C  
ATOM   2366  CG  TYR B 279      -9.741  -6.406   3.099  1.00  0.36           C  
ATOM   2367  CD1 TYR B 279      -8.464  -6.919   3.294  1.00  0.39           C  
ATOM   2368  CD2 TYR B 279     -10.635  -6.450   4.161  1.00  0.62           C  
ATOM   2369  CE1 TYR B 279      -8.090  -7.459   4.510  1.00  0.44           C  
ATOM   2370  CE2 TYR B 279     -10.267  -6.987   5.381  1.00  0.71           C  
ATOM   2371  CZ  TYR B 279      -8.995  -7.490   5.548  1.00  0.54           C  
ATOM   2372  OH  TYR B 279      -8.625  -8.027   6.761  1.00  0.65           O  
ATOM   2373  H   TYR B 279      -7.940  -5.833   0.475  1.00  0.28           H  
ATOM   2374  HA  TYR B 279      -9.805  -7.756   0.944  1.00  0.32           H  
ATOM   2375  HB2 TYR B 279      -9.609  -4.891   1.630  1.00  0.31           H  
ATOM   2376  HB3 TYR B 279     -11.210  -5.613   1.799  1.00  0.33           H  
ATOM   2377  HD1 TYR B 279      -7.757  -6.893   2.478  1.00  0.54           H  
ATOM   2378  HD2 TYR B 279     -11.630  -6.055   4.026  1.00  0.81           H  
ATOM   2379  HE1 TYR B 279      -7.093  -7.853   4.642  1.00  0.57           H  
ATOM   2380  HE2 TYR B 279     -10.974  -7.013   6.194  1.00  0.96           H  
ATOM   2381  HH  TYR B 279      -8.144  -7.370   7.268  1.00  1.13           H  
ATOM   2382  N   LEU B 280     -10.742  -6.017  -1.578  1.00  0.25           N  
ATOM   2383  CA  LEU B 280     -11.740  -5.895  -2.635  1.00  0.32           C  
ATOM   2384  C   LEU B 280     -11.094  -6.083  -4.005  1.00  0.29           C  
ATOM   2385  O   LEU B 280      -9.895  -5.860  -4.171  1.00  0.37           O  
ATOM   2386  CB  LEU B 280     -12.435  -4.535  -2.565  1.00  0.50           C  
ATOM   2387  CG  LEU B 280     -11.590  -3.396  -1.995  1.00  0.27           C  
ATOM   2388  CD1 LEU B 280     -11.380  -2.313  -3.042  1.00  0.47           C  
ATOM   2389  CD2 LEU B 280     -12.251  -2.821  -0.754  1.00  0.45           C  
ATOM   2390  H   LEU B 280      -9.882  -5.577  -1.703  1.00  0.32           H  
ATOM   2391  HA  LEU B 280     -12.472  -6.671  -2.489  1.00  0.40           H  
ATOM   2392  HB2 LEU B 280     -12.744  -4.261  -3.563  1.00  0.77           H  
ATOM   2393  HB3 LEU B 280     -13.316  -4.638  -1.950  1.00  0.80           H  
ATOM   2394  HG  LEU B 280     -10.620  -3.778  -1.713  1.00  0.29           H  
ATOM   2395 HD11 LEU B 280     -12.310  -2.127  -3.559  1.00  1.27           H  
ATOM   2396 HD12 LEU B 280     -11.048  -1.405  -2.560  1.00  1.09           H  
ATOM   2397 HD13 LEU B 280     -10.632  -2.638  -3.751  1.00  1.08           H  
ATOM   2398 HD21 LEU B 280     -12.830  -3.593  -0.267  1.00  1.25           H  
ATOM   2399 HD22 LEU B 280     -11.491  -2.459  -0.076  1.00  1.11           H  
ATOM   2400 HD23 LEU B 280     -12.901  -2.007  -1.035  1.00  1.03           H  
ATOM   2401  N   GLN B 281     -11.894  -6.493  -4.985  1.00  0.31           N  
ATOM   2402  CA  GLN B 281     -11.394  -6.712  -6.338  1.00  0.32           C  
ATOM   2403  C   GLN B 281     -12.111  -5.815  -7.341  1.00  0.30           C  
ATOM   2404  O   GLN B 281     -13.134  -5.208  -7.027  1.00  0.32           O  
ATOM   2405  CB  GLN B 281     -11.563  -8.179  -6.737  1.00  0.40           C  
ATOM   2406  CG  GLN B 281     -10.576  -8.641  -7.798  1.00  0.75           C  
ATOM   2407  CD  GLN B 281     -10.147 -10.082  -7.605  1.00  1.25           C  
ATOM   2408  OE1 GLN B 281     -10.401 -10.937  -8.453  1.00  1.95           O  
ATOM   2409  NE2 GLN B 281      -9.493 -10.358  -6.483  1.00  1.97           N  
ATOM   2410  H   GLN B 281     -12.842  -6.651  -4.793  1.00  0.39           H  
ATOM   2411  HA  GLN B 281     -10.341  -6.467  -6.345  1.00  0.37           H  
ATOM   2412  HB2 GLN B 281     -11.430  -8.796  -5.861  1.00  0.61           H  
ATOM   2413  HB3 GLN B 281     -12.563  -8.322  -7.120  1.00  0.47           H  
ATOM   2414  HG2 GLN B 281     -11.040  -8.547  -8.768  1.00  1.34           H  
ATOM   2415  HG3 GLN B 281      -9.701  -8.010  -7.756  1.00  1.27           H  
ATOM   2416 HE21 GLN B 281      -9.325  -9.628  -5.852  1.00  2.26           H  
ATOM   2417 HE22 GLN B 281      -9.202 -11.282  -6.331  1.00  2.56           H  
ATOM   2418  N   LYS B 282     -11.565  -5.742  -8.550  1.00  0.29           N  
ATOM   2419  CA  LYS B 282     -12.145  -4.922  -9.606  1.00  0.31           C  
ATOM   2420  C   LYS B 282     -13.327  -5.644 -10.251  1.00  0.33           C  
ATOM   2421  O   LYS B 282     -13.300  -6.862 -10.429  1.00  0.53           O  
ATOM   2422  CB  LYS B 282     -11.079  -4.592 -10.659  1.00  0.41           C  
ATOM   2423  CG  LYS B 282     -11.643  -4.201 -12.019  1.00  0.64           C  
ATOM   2424  CD  LYS B 282     -11.174  -2.820 -12.441  1.00  1.13           C  
ATOM   2425  CE  LYS B 282     -12.333  -1.968 -12.930  1.00  1.73           C  
ATOM   2426  NZ  LYS B 282     -12.901  -2.481 -14.208  1.00  2.20           N  
ATOM   2427  H   LYS B 282     -10.760  -6.266  -8.741  1.00  0.31           H  
ATOM   2428  HA  LYS B 282     -12.496  -4.003  -9.157  1.00  0.35           H  
ATOM   2429  HB2 LYS B 282     -10.479  -3.771 -10.297  1.00  0.52           H  
ATOM   2430  HB3 LYS B 282     -10.445  -5.456 -10.793  1.00  0.48           H  
ATOM   2431  HG2 LYS B 282     -11.316  -4.921 -12.754  1.00  1.41           H  
ATOM   2432  HG3 LYS B 282     -12.721  -4.203 -11.967  1.00  1.26           H  
ATOM   2433  HD2 LYS B 282     -10.713  -2.332 -11.595  1.00  1.67           H  
ATOM   2434  HD3 LYS B 282     -10.452  -2.924 -13.238  1.00  1.46           H  
ATOM   2435  HE2 LYS B 282     -13.108  -1.970 -12.177  1.00  1.84           H  
ATOM   2436  HE3 LYS B 282     -11.981  -0.958 -13.081  1.00  2.13           H  
ATOM   2437  HZ1 LYS B 282     -13.217  -3.465 -14.089  1.00  2.47           H  
ATOM   2438  HZ2 LYS B 282     -12.181  -2.450 -14.958  1.00  2.42           H  
ATOM   2439  HZ3 LYS B 282     -13.712  -1.899 -14.498  1.00  2.73           H  
ATOM   2440  N   SER B 283     -14.363  -4.887 -10.599  1.00  0.44           N  
ATOM   2441  CA  SER B 283     -15.550  -5.456 -11.227  1.00  0.55           C  
ATOM   2442  C   SER B 283     -16.367  -4.375 -11.930  1.00  0.69           C  
ATOM   2443  O   SER B 283     -17.518  -4.118 -11.573  1.00  1.14           O  
ATOM   2444  CB  SER B 283     -16.410  -6.173 -10.184  1.00  0.87           C  
ATOM   2445  OG  SER B 283     -17.093  -7.275 -10.756  1.00  1.59           O  
ATOM   2446  H   SER B 283     -14.328  -3.922 -10.429  1.00  0.60           H  
ATOM   2447  HA  SER B 283     -15.221  -6.176 -11.963  1.00  0.65           H  
ATOM   2448  HB2 SER B 283     -15.778  -6.533  -9.386  1.00  1.06           H  
ATOM   2449  HB3 SER B 283     -17.137  -5.481  -9.784  1.00  1.35           H  
ATOM   2450  HG  SER B 283     -16.455  -7.922 -11.068  1.00  1.96           H  
ATOM   2451  N   GLY B 284     -15.763  -3.745 -12.933  1.00  0.73           N  
ATOM   2452  CA  GLY B 284     -16.444  -2.698 -13.673  1.00  1.03           C  
ATOM   2453  C   GLY B 284     -16.266  -2.839 -15.172  1.00  1.33           C  
ATOM   2454  O   GLY B 284     -15.859  -3.896 -15.656  1.00  1.96           O  
ATOM   2455  H   GLY B 284     -14.846  -3.995 -13.173  1.00  0.87           H  
ATOM   2456  HA2 GLY B 284     -17.497  -2.736 -13.441  1.00  1.53           H  
ATOM   2457  HA3 GLY B 284     -16.051  -1.741 -13.363  1.00  1.40           H  
ATOM   2458  N   GLN B 285     -16.561  -1.765 -15.903  1.00  1.74           N  
ATOM   2459  CA  GLN B 285     -16.440  -1.757 -17.358  1.00  2.49           C  
ATOM   2460  C   GLN B 285     -17.011  -3.034 -17.976  1.00  2.99           C  
ATOM   2461  O   GLN B 285     -17.886  -3.677 -17.395  1.00  3.56           O  
ATOM   2462  CB  GLN B 285     -14.976  -1.583 -17.744  1.00  3.05           C  
ATOM   2463  CG  GLN B 285     -14.767  -0.723 -18.981  1.00  3.79           C  
ATOM   2464  CD  GLN B 285     -13.518  -1.105 -19.751  1.00  4.44           C  
ATOM   2465  OE1 GLN B 285     -12.732  -0.245 -20.147  1.00  5.06           O  
ATOM   2466  NE2 GLN B 285     -13.329  -2.402 -19.966  1.00  4.78           N  
ATOM   2467  H   GLN B 285     -16.848  -0.948 -15.451  1.00  1.94           H  
ATOM   2468  HA  GLN B 285     -17.001  -0.913 -17.730  1.00  2.96           H  
ATOM   2469  HB2 GLN B 285     -14.460  -1.118 -16.917  1.00  3.07           H  
ATOM   2470  HB3 GLN B 285     -14.543  -2.556 -17.928  1.00  3.50           H  
ATOM   2471  HG2 GLN B 285     -15.621  -0.838 -19.632  1.00  4.22           H  
ATOM   2472  HG3 GLN B 285     -14.684   0.309 -18.676  1.00  3.99           H  
ATOM   2473 HE21 GLN B 285     -13.997  -3.031 -19.623  1.00  4.61           H  
ATOM   2474 HE22 GLN B 285     -12.529  -2.678 -20.461  1.00  5.44           H  
ATOM   2475  N   ASP B 286     -16.515  -3.392 -19.158  1.00  3.37           N  
ATOM   2476  CA  ASP B 286     -16.977  -4.591 -19.849  1.00  4.27           C  
ATOM   2477  C   ASP B 286     -15.823  -5.559 -20.086  1.00  4.86           C  
ATOM   2478  O   ASP B 286     -16.091  -6.765 -20.268  1.00  5.20           O  
ATOM   2479  CB  ASP B 286     -17.627  -4.221 -21.184  1.00  4.90           C  
ATOM   2480  CG  ASP B 286     -17.785  -2.722 -21.355  1.00  5.43           C  
ATOM   2481  OD1 ASP B 286     -18.797  -2.173 -20.870  1.00  5.66           O  
ATOM   2482  OD2 ASP B 286     -16.898  -2.099 -21.974  1.00  5.95           O  
ATOM   2483  OXT ASP B 286     -14.661  -5.102 -20.089  1.00  5.37           O  
ATOM   2484  H   ASP B 286     -15.824  -2.838 -19.575  1.00  3.38           H  
ATOM   2485  HA  ASP B 286     -17.712  -5.073 -19.222  1.00  4.54           H  
ATOM   2486  HB2 ASP B 286     -17.014  -4.592 -21.991  1.00  5.01           H  
ATOM   2487  HB3 ASP B 286     -18.605  -4.677 -21.240  1.00  5.33           H  
TER    2488      ASP B 286                                                      
MASTER       82    0    0    1   12    0    0    6 2486    2    0   13          
END                                                                             
