# Supplementary material for: Epitope Prediction Based on Random Peptide Library Screening: Benchmark Dataset and Prediction Tools Evaluation
Source: Molecules. 2011 Jun 16;16(6):4971–93. doi: 10.3390/molecules16064971 (PMC6264216; doi:10.3390/molecules16064971)
Supplement: Supplementary file 1 [file molecules-16-04971-s001.zip › supplementary materials/datasets/MS00060/EP00060.txt]

I164 A165 Y167 T170 S171 S173 E174 V186 E187 S191 G192 W193 F195 W204 P206 S208 F209 E211 K235 E241 D243 E244 D261 G262 W263 Y274 P276 M278 Y279
