# Supplementary material for: Epitope Prediction Based on Random Peptide Library Screening: Benchmark Dataset and Prediction Tools Evaluation
Source: Molecules. 2011 Jun 16;16(6):4971–93. doi: 10.3390/molecules16064971 (PMC6264216; doi:10.3390/molecules16064971)
Supplement: Supplementary file 1 [file molecules-16-04971-s001.zip › supplementary materials/datasets/MS00060/MS00060.txt]

LTVQARPVG(1)
HQARPPWTV(3)
SFQWRPWHI(1)
WHQNRGGQA(1)
LGQRTPKSY(2)
SHKQTGPG(1)
HWNQPRWSS(1)
HQQLPTRWD(1)
FHLGTWRPG(1)
VQAHGWGRP(1)
QLTDAIRQH(3)
YHKRPVGTP(1)
LVQRYDHRT(1)
DWRTPLQQH(1)
RSLNLQDFN(1)
RFSVETQI(1)
HHRHSPDNL(3)
ASAEKAHRR(1)
ATQQYRGHS(1)
TRHDYRQVL(1)
VLSYRWDNW(1)
FVGYRPAQW(1)
HYRTLGDHR(1)
GKVHHRNSS(1)
SAWGRNWHN(3)
AQGGRNQHW(1)
MRNVTERHV(1)
TSMLRNTSS(1)
KRNWMNHGF(1)
HSNSRSAQV(1)
SNGHSVRQM(1)
TSDRLLTIK(1)
