# Supplementary material for: Epitope Prediction Based on Random Peptide Library Screening: Benchmark Dataset and Prediction Tools Evaluation
Source: Molecules. 2011 Jun 16;16(6):4971–93. doi: 10.3390/molecules16064971 (PMC6264216; doi:10.3390/molecules16064971)
Supplement: Supplementary file 1 [file molecules-16-04971-s001.zip › supplementary materials/datasets/MS00062/1WLP_A.pdb]

HEADER    OXIDOREDUCTASE/SIGNALING PROTEIN        29-JUN-04   1WLP              
TITLE     SOLUTION STRUCTURE OF THE P22PHOX-P47PHOX COMPLEX                     
ATOM      1  N   GLY A   1      12.859 -23.241  -3.942  1.00  9.23           N  
ATOM      2  CA  GLY A   1      11.671 -23.951  -4.490  1.00  9.00           C  
ATOM      3  C   GLY A   1      10.682 -23.005  -5.145  1.00  8.09           C  
ATOM      4  O   GLY A   1       9.623 -22.728  -4.581  1.00  7.71           O  
ATOM      5  H1  GLY A   1      13.689 -23.867  -3.960  1.00  9.67           H  
ATOM      6  H2  GLY A   1      12.680 -22.950  -2.960  1.00  9.08           H  
ATOM      7  H3  GLY A   1      13.064 -22.395  -4.512  1.00  9.35           H  
ATOM      8  HA2 GLY A   1      12.002 -24.673  -5.223  1.00  9.49           H  
ATOM      9  HA3 GLY A   1      11.174 -24.474  -3.686  1.00  9.25           H  
ATOM     10  N   PRO A   2      11.001 -22.489  -6.348  1.00  8.00           N  
ATOM     11  CA  PRO A   2      10.121 -21.564  -7.071  1.00  7.45           C  
ATOM     12  C   PRO A   2       8.754 -22.173  -7.360  1.00  6.49           C  
ATOM     13  O   PRO A   2       8.641 -23.143  -8.110  1.00  6.32           O  
ATOM     14  CB  PRO A   2      10.870 -21.293  -8.380  1.00  8.07           C  
ATOM     15  CG  PRO A   2      12.290 -21.641  -8.092  1.00  8.72           C  
ATOM     16  CD  PRO A   2      12.242 -22.762  -7.094  1.00  8.76           C  
ATOM     17  HA  PRO A   2       9.991 -20.639  -6.528  1.00  7.66           H  
ATOM     18  HB2 PRO A   2      10.463 -21.913  -9.165  1.00  7.75           H  
ATOM     19  HB3 PRO A   2      10.767 -20.252  -8.647  1.00  8.60           H  
ATOM     20  HG2 PRO A   2      12.780 -21.966  -8.998  1.00  8.70           H  
ATOM     21  HG3 PRO A   2      12.800 -20.788  -7.673  1.00  9.42           H  
ATOM     22  HD2 PRO A   2      12.190 -23.715  -7.597  1.00  8.79           H  
ATOM     23  HD3 PRO A   2      13.101 -22.724  -6.440  1.00  9.51           H  
ATOM     24  N   LEU A   3       7.717 -21.597  -6.759  1.00  6.15           N  
ATOM     25  CA  LEU A   3       6.355 -22.078  -6.953  1.00  5.50           C  
ATOM     26  C   LEU A   3       5.493 -21.006  -7.608  1.00  4.60           C  
ATOM     27  O   LEU A   3       4.288 -21.187  -7.789  1.00  4.89           O  
ATOM     28  CB  LEU A   3       5.744 -22.497  -5.613  1.00  6.16           C  
ATOM     29  CG  LEU A   3       5.435 -23.991  -5.471  1.00  7.04           C  
ATOM     30  CD1 LEU A   3       4.412 -24.428  -6.507  1.00  7.43           C  
ATOM     31  CD2 LEU A   3       6.709 -24.816  -5.594  1.00  7.75           C  
ATOM     32  H   LEU A   3       7.873 -20.830  -6.170  1.00  6.58           H  
ATOM     33  HA  LEU A   3       6.397 -22.938  -7.605  1.00  5.58           H  
ATOM     34  HB2 LEU A   3       6.430 -22.217  -4.827  1.00  6.27           H  
ATOM     35  HB3 LEU A   3       4.823 -21.950  -5.475  1.00  6.27           H  
ATOM     36  HG  LEU A   3       5.015 -24.172  -4.492  1.00  7.21           H  
ATOM     37 HD11 LEU A   3       3.844 -23.570  -6.838  1.00  7.56           H  
ATOM     38 HD12 LEU A   3       4.920 -24.869  -7.352  1.00  7.59           H  
ATOM     39 HD13 LEU A   3       3.743 -25.155  -6.070  1.00  7.75           H  
ATOM     40 HD21 LEU A   3       6.958 -25.239  -4.633  1.00  7.93           H  
ATOM     41 HD22 LEU A   3       6.555 -25.612  -6.309  1.00  7.97           H  
ATOM     42 HD23 LEU A   3       7.517 -24.184  -5.931  1.00  8.14           H  
ATOM     43  N   GLY A   4       6.120 -19.889  -7.962  1.00  3.94           N  
ATOM     44  CA  GLY A   4       5.401 -18.798  -8.594  1.00  3.48           C  
ATOM     45  C   GLY A   4       6.063 -17.456  -8.353  1.00  2.47           C  
ATOM     46  O   GLY A   4       7.145 -17.187  -8.876  1.00  2.78           O  
ATOM     47  H   GLY A   4       7.081 -19.804  -7.791  1.00  4.13           H  
ATOM     48  HA2 GLY A   4       5.355 -18.979  -9.657  1.00  4.05           H  
ATOM     49  HA3 GLY A   4       4.396 -18.767  -8.200  1.00  3.83           H  
ATOM     50  N   SER A   5       5.413 -16.613  -7.559  1.00  1.92           N  
ATOM     51  CA  SER A   5       5.945 -15.293  -7.244  1.00  1.58           C  
ATOM     52  C   SER A   5       5.806 -14.994  -5.757  1.00  1.32           C  
ATOM     53  O   SER A   5       5.126 -15.719  -5.030  1.00  1.62           O  
ATOM     54  CB  SER A   5       5.224 -14.219  -8.063  1.00  2.31           C  
ATOM     55  OG  SER A   5       5.853 -12.957  -7.917  1.00  2.97           O  
ATOM     56  H   SER A   5       4.554 -16.884  -7.175  1.00  2.41           H  
ATOM     57  HA  SER A   5       6.994 -15.287  -7.505  1.00  2.01           H  
ATOM     58  HB2 SER A   5       5.237 -14.495  -9.107  1.00  2.65           H  
ATOM     59  HB3 SER A   5       4.201 -14.139  -7.725  1.00  2.83           H  
ATOM     60  HG  SER A   5       5.533 -12.359  -8.594  1.00  3.35           H  
ATOM     61  N   LYS A   6       6.455 -13.925  -5.308  1.00  1.18           N  
ATOM     62  CA  LYS A   6       6.403 -13.531  -3.905  1.00  0.92           C  
ATOM     63  C   LYS A   6       4.981 -13.162  -3.498  1.00  0.83           C  
ATOM     64  O   LYS A   6       4.457 -12.126  -3.911  1.00  0.88           O  
ATOM     65  CB  LYS A   6       7.342 -12.350  -3.650  1.00  0.84           C  
ATOM     66  CG  LYS A   6       8.654 -12.749  -2.994  1.00  0.89           C  
ATOM     67  CD  LYS A   6       9.823 -12.596  -3.952  1.00  1.28           C  
ATOM     68  CE  LYS A   6      10.990 -13.486  -3.552  1.00  1.22           C  
ATOM     69  NZ  LYS A   6      11.284 -14.513  -4.589  1.00  2.00           N  
ATOM     70  H   LYS A   6       6.982 -13.388  -5.937  1.00  1.52           H  
ATOM     71  HA  LYS A   6       6.728 -14.373  -3.312  1.00  0.99           H  
ATOM     72  HB2 LYS A   6       7.567 -11.874  -4.594  1.00  1.10           H  
ATOM     73  HB3 LYS A   6       6.843 -11.639  -3.008  1.00  0.96           H  
ATOM     74  HG2 LYS A   6       8.821 -12.118  -2.135  1.00  1.07           H  
ATOM     75  HG3 LYS A   6       8.589 -13.780  -2.679  1.00  1.17           H  
ATOM     76  HD2 LYS A   6       9.501 -12.869  -4.946  1.00  2.04           H  
ATOM     77  HD3 LYS A   6      10.150 -11.566  -3.947  1.00  1.70           H  
ATOM     78  HE2 LYS A   6      11.864 -12.869  -3.410  1.00  1.48           H  
ATOM     79  HE3 LYS A   6      10.745 -13.982  -2.625  1.00  1.58           H  
ATOM     80  HZ1 LYS A   6      12.111 -14.225  -5.151  1.00  2.37           H  
ATOM     81  HZ2 LYS A   6      10.469 -14.624  -5.224  1.00  2.36           H  
ATOM     82  HZ3 LYS A   6      11.486 -15.428  -4.139  1.00  2.60           H  
ATOM     83  N   GLN A   7       4.357 -14.014  -2.690  1.00  0.83           N  
ATOM     84  CA  GLN A   7       2.996 -13.769  -2.229  1.00  0.80           C  
ATOM     85  C   GLN A   7       2.969 -12.636  -1.205  1.00  0.72           C  
ATOM     86  O   GLN A   7       3.922 -12.454  -0.449  1.00  0.74           O  
ATOM     87  CB  GLN A   7       2.394 -15.044  -1.629  1.00  0.87           C  
ATOM     88  CG  GLN A   7       2.804 -15.301  -0.187  1.00  1.03           C  
ATOM     89  CD  GLN A   7       1.669 -15.070   0.791  1.00  1.04           C  
ATOM     90  OE1 GLN A   7       0.529 -15.462   0.541  1.00  1.80           O  
ATOM     91  NE2 GLN A   7       1.977 -14.431   1.914  1.00  1.20           N  
ATOM     92  H   GLN A   7       4.824 -14.825  -2.396  1.00  0.92           H  
ATOM     93  HA  GLN A   7       2.410 -13.476  -3.087  1.00  0.84           H  
ATOM     94  HB2 GLN A   7       1.317 -14.968  -1.662  1.00  1.12           H  
ATOM     95  HB3 GLN A   7       2.704 -15.889  -2.225  1.00  1.18           H  
ATOM     96  HG2 GLN A   7       3.135 -16.325  -0.097  1.00  1.67           H  
ATOM     97  HG3 GLN A   7       3.618 -14.637   0.065  1.00  1.73           H  
ATOM     98 HE21 GLN A   7       2.905 -14.149   2.047  1.00  1.56           H  
ATOM     99 HE22 GLN A   7       1.262 -14.268   2.564  1.00  1.49           H  
ATOM    100  N   PRO A   8       1.873 -11.856  -1.166  1.00  0.69           N  
ATOM    101  CA  PRO A   8       1.732 -10.741  -0.236  1.00  0.67           C  
ATOM    102  C   PRO A   8       1.194 -11.179   1.126  1.00  0.65           C  
ATOM    103  O   PRO A   8       0.478 -12.175   1.225  1.00  0.69           O  
ATOM    104  CB  PRO A   8       0.720  -9.847  -0.947  1.00  0.72           C  
ATOM    105  CG  PRO A   8      -0.167 -10.799  -1.677  1.00  0.87           C  
ATOM    106  CD  PRO A   8       0.683 -11.998  -2.029  1.00  0.76           C  
ATOM    107  HA  PRO A   8       2.662 -10.209  -0.108  1.00  0.68           H  
ATOM    108  HB2 PRO A   8       0.170  -9.270  -0.219  1.00  0.72           H  
ATOM    109  HB3 PRO A   8       1.234  -9.186  -1.628  1.00  0.77           H  
ATOM    110  HG2 PRO A   8      -0.986 -11.097  -1.040  1.00  1.03           H  
ATOM    111  HG3 PRO A   8      -0.543 -10.332  -2.576  1.00  1.07           H  
ATOM    112  HD2 PRO A   8       0.156 -12.914  -1.804  1.00  0.83           H  
ATOM    113  HD3 PRO A   8       0.960 -11.971  -3.072  1.00  0.80           H  
ATOM    114  N   PRO A   9       1.537 -10.438   2.198  1.00  0.61           N  
ATOM    115  CA  PRO A   9       1.076 -10.751   3.557  1.00  0.62           C  
ATOM    116  C   PRO A   9      -0.442 -10.886   3.632  1.00  0.64           C  
ATOM    117  O   PRO A   9      -1.169 -10.274   2.851  1.00  0.65           O  
ATOM    118  CB  PRO A   9       1.551  -9.546   4.376  1.00  0.58           C  
ATOM    119  CG  PRO A   9       2.726  -9.027   3.627  1.00  0.57           C  
ATOM    120  CD  PRO A   9       2.412  -9.251   2.175  1.00  0.58           C  
ATOM    121  HA  PRO A   9       1.537 -11.652   3.933  1.00  0.66           H  
ATOM    122  HB2 PRO A   9       0.762  -8.811   4.433  1.00  0.55           H  
ATOM    123  HB3 PRO A   9       1.826  -9.867   5.369  1.00  0.60           H  
ATOM    124  HG2 PRO A   9       2.854  -7.974   3.827  1.00  0.55           H  
ATOM    125  HG3 PRO A   9       3.613  -9.575   3.908  1.00  0.61           H  
ATOM    126  HD2 PRO A   9       1.894  -8.398   1.763  1.00  0.56           H  
ATOM    127  HD3 PRO A   9       3.316  -9.451   1.619  1.00  0.62           H  
ATOM    128  N   SER A  10      -0.913 -11.695   4.576  1.00  0.70           N  
ATOM    129  CA  SER A  10      -2.344 -11.922   4.746  1.00  0.75           C  
ATOM    130  C   SER A  10      -3.008 -10.771   5.498  1.00  0.68           C  
ATOM    131  O   SER A  10      -4.214 -10.799   5.747  1.00  0.84           O  
ATOM    132  CB  SER A  10      -2.586 -13.236   5.491  1.00  0.89           C  
ATOM    133  OG  SER A  10      -3.726 -13.908   4.982  1.00  1.54           O  
ATOM    134  H   SER A  10      -0.283 -12.149   5.174  1.00  0.75           H  
ATOM    135  HA  SER A  10      -2.785 -11.992   3.763  1.00  0.78           H  
ATOM    136  HB2 SER A  10      -1.725 -13.876   5.376  1.00  1.25           H  
ATOM    137  HB3 SER A  10      -2.743 -13.029   6.539  1.00  1.26           H  
ATOM    138  HG  SER A  10      -4.459 -13.802   5.591  1.00  2.02           H  
ATOM    139  N   ASN A  11      -2.221  -9.761   5.859  1.00  0.54           N  
ATOM    140  CA  ASN A  11      -2.750  -8.610   6.583  1.00  0.49           C  
ATOM    141  C   ASN A  11      -2.226  -7.299   5.997  1.00  0.41           C  
ATOM    142  O   ASN A  11      -1.016  -7.096   5.915  1.00  0.42           O  
ATOM    143  CB  ASN A  11      -2.386  -8.696   8.065  1.00  0.56           C  
ATOM    144  CG  ASN A  11      -1.533  -9.909   8.384  1.00  0.68           C  
ATOM    145  OD1 ASN A  11      -0.356  -9.965   8.032  1.00  1.24           O  
ATOM    146  ND2 ASN A  11      -2.128 -10.889   9.056  1.00  1.46           N  
ATOM    147  H   ASN A  11      -1.267  -9.791   5.634  1.00  0.57           H  
ATOM    148  HA  ASN A  11      -3.824  -8.633   6.489  1.00  0.50           H  
ATOM    149  HB2 ASN A  11      -1.836  -7.810   8.345  1.00  0.59           H  
ATOM    150  HB3 ASN A  11      -3.294  -8.750   8.646  1.00  0.63           H  
ATOM    151 HD21 ASN A  11      -3.068 -10.776   9.305  1.00  2.16           H  
ATOM    152 HD22 ASN A  11      -1.599 -11.685   9.276  1.00  1.56           H  
ATOM    153  N   PRO A  12      -3.135  -6.388   5.588  1.00  0.36           N  
ATOM    154  CA  PRO A  12      -2.758  -5.093   5.010  1.00  0.34           C  
ATOM    155  C   PRO A  12      -1.770  -4.326   5.887  1.00  0.39           C  
ATOM    156  O   PRO A  12      -1.672  -4.579   7.089  1.00  0.44           O  
ATOM    157  CB  PRO A  12      -4.083  -4.332   4.929  1.00  0.35           C  
ATOM    158  CG  PRO A  12      -5.137  -5.382   4.889  1.00  0.47           C  
ATOM    159  CD  PRO A  12      -4.596  -6.558   5.654  1.00  0.37           C  
ATOM    160  HA  PRO A  12      -2.345  -5.209   4.019  1.00  0.35           H  
ATOM    161  HB2 PRO A  12      -4.190  -3.700   5.798  1.00  0.55           H  
ATOM    162  HB3 PRO A  12      -4.097  -3.727   4.035  1.00  0.51           H  
ATOM    163  HG2 PRO A  12      -6.037  -5.013   5.359  1.00  0.78           H  
ATOM    164  HG3 PRO A  12      -5.335  -5.664   3.867  1.00  0.78           H  
ATOM    165  HD2 PRO A  12      -4.939  -6.532   6.677  1.00  0.44           H  
ATOM    166  HD3 PRO A  12      -4.893  -7.481   5.180  1.00  0.47           H  
ATOM    167  N   PRO A  13      -1.024  -3.373   5.295  1.00  0.43           N  
ATOM    168  CA  PRO A  13      -0.051  -2.568   6.033  1.00  0.52           C  
ATOM    169  C   PRO A  13      -0.720  -1.482   6.872  1.00  0.48           C  
ATOM    170  O   PRO A  13      -1.714  -0.890   6.447  1.00  0.52           O  
ATOM    171  CB  PRO A  13       0.794  -1.942   4.925  1.00  0.61           C  
ATOM    172  CG  PRO A  13      -0.132  -1.837   3.763  1.00  0.56           C  
ATOM    173  CD  PRO A  13      -1.066  -3.014   3.863  1.00  0.45           C  
ATOM    174  HA  PRO A  13       0.573  -3.182   6.664  1.00  0.60           H  
ATOM    175  HB2 PRO A  13       1.145  -0.969   5.241  1.00  0.68           H  
ATOM    176  HB3 PRO A  13       1.635  -2.583   4.702  1.00  0.68           H  
ATOM    177  HG2 PRO A  13      -0.688  -0.912   3.819  1.00  0.58           H  
ATOM    178  HG3 PRO A  13       0.429  -1.882   2.842  1.00  0.64           H  
ATOM    179  HD2 PRO A  13      -2.063  -2.729   3.567  1.00  0.47           H  
ATOM    180  HD3 PRO A  13      -0.709  -3.830   3.252  1.00  0.44           H  
ATOM    181  N   PRO A  14      -0.189  -1.204   8.077  1.00  0.47           N  
ATOM    182  CA  PRO A  14      -0.745  -0.178   8.965  1.00  0.46           C  
ATOM    183  C   PRO A  14      -0.846   1.181   8.279  1.00  0.43           C  
ATOM    184  O   PRO A  14      -0.019   1.521   7.432  1.00  0.46           O  
ATOM    185  CB  PRO A  14       0.249  -0.120  10.136  1.00  0.51           C  
ATOM    186  CG  PRO A  14       1.469  -0.833   9.657  1.00  0.61           C  
ATOM    187  CD  PRO A  14       0.989  -1.856   8.671  1.00  0.55           C  
ATOM    188  HA  PRO A  14      -1.720  -0.464   9.332  1.00  0.48           H  
ATOM    189  HB2 PRO A  14       0.465   0.911  10.375  1.00  0.55           H  
ATOM    190  HB3 PRO A  14      -0.180  -0.611  10.997  1.00  0.60           H  
ATOM    191  HG2 PRO A  14       2.137  -0.135   9.175  1.00  0.77           H  
ATOM    192  HG3 PRO A  14       1.964  -1.315  10.486  1.00  0.81           H  
ATOM    193  HD2 PRO A  14       1.745  -2.048   7.925  1.00  0.62           H  
ATOM    194  HD3 PRO A  14       0.710  -2.769   9.176  1.00  0.64           H  
ATOM    195  N   ARG A  15      -1.866   1.950   8.650  1.00  0.45           N  
ATOM    196  CA  ARG A  15      -2.082   3.271   8.069  1.00  0.47           C  
ATOM    197  C   ARG A  15      -0.835   4.145   8.205  1.00  0.42           C  
ATOM    198  O   ARG A  15      -0.021   3.937   9.105  1.00  0.39           O  
ATOM    199  CB  ARG A  15      -3.276   3.953   8.741  1.00  0.53           C  
ATOM    200  CG  ARG A  15      -4.562   3.145   8.662  1.00  0.84           C  
ATOM    201  CD  ARG A  15      -5.599   3.832   7.787  1.00  0.87           C  
ATOM    202  NE  ARG A  15      -5.778   5.235   8.153  1.00  0.89           N  
ATOM    203  CZ  ARG A  15      -6.520   5.642   9.179  1.00  1.15           C  
ATOM    204  NH1 ARG A  15      -7.153   4.756   9.937  1.00  2.05           N  
ATOM    205  NH2 ARG A  15      -6.630   6.934   9.449  1.00  1.32           N  
ATOM    206  H   ARG A  15      -2.489   1.620   9.331  1.00  0.50           H  
ATOM    207  HA  ARG A  15      -2.301   3.137   7.021  1.00  0.52           H  
ATOM    208  HB2 ARG A  15      -3.044   4.118   9.782  1.00  0.59           H  
ATOM    209  HB3 ARG A  15      -3.447   4.906   8.264  1.00  0.62           H  
ATOM    210  HG2 ARG A  15      -4.340   2.174   8.243  1.00  1.42           H  
ATOM    211  HG3 ARG A  15      -4.964   3.027   9.657  1.00  1.45           H  
ATOM    212  HD2 ARG A  15      -5.276   3.778   6.758  1.00  1.45           H  
ATOM    213  HD3 ARG A  15      -6.542   3.318   7.896  1.00  1.52           H  
ATOM    214  HE  ARG A  15      -5.321   5.909   7.607  1.00  1.47           H  
ATOM    215 HH11 ARG A  15      -7.074   3.779   9.738  1.00  2.36           H  
ATOM    216 HH12 ARG A  15      -7.711   5.065  10.707  1.00  2.62           H  
ATOM    217 HH21 ARG A  15      -6.154   7.605   8.881  1.00  1.69           H  
ATOM    218 HH22 ARG A  15      -7.188   7.239  10.221  1.00  1.63           H  
ATOM    219  N   PRO A  16      -0.668   5.136   7.306  1.00  0.48           N  
ATOM    220  CA  PRO A  16       0.489   6.041   7.331  1.00  0.51           C  
ATOM    221  C   PRO A  16       0.666   6.720   8.689  1.00  0.47           C  
ATOM    222  O   PRO A  16      -0.249   6.718   9.512  1.00  0.49           O  
ATOM    223  CB  PRO A  16       0.154   7.080   6.254  1.00  0.61           C  
ATOM    224  CG  PRO A  16      -0.788   6.384   5.335  1.00  0.82           C  
ATOM    225  CD  PRO A  16      -1.590   5.453   6.197  1.00  0.57           C  
ATOM    226  HA  PRO A  16       1.400   5.525   7.066  1.00  0.53           H  
ATOM    227  HB2 PRO A  16      -0.307   7.942   6.715  1.00  0.62           H  
ATOM    228  HB3 PRO A  16       1.057   7.376   5.743  1.00  0.82           H  
ATOM    229  HG2 PRO A  16      -1.434   7.105   4.857  1.00  1.17           H  
ATOM    230  HG3 PRO A  16      -0.233   5.825   4.596  1.00  1.17           H  
ATOM    231  HD2 PRO A  16      -2.478   5.949   6.564  1.00  0.73           H  
ATOM    232  HD3 PRO A  16      -1.853   4.560   5.648  1.00  0.56           H  
ATOM    233  N   PRO A  17       1.849   7.314   8.942  1.00  0.48           N  
ATOM    234  CA  PRO A  17       2.131   7.991  10.201  1.00  0.50           C  
ATOM    235  C   PRO A  17       1.640   9.433  10.198  1.00  0.54           C  
ATOM    236  O   PRO A  17       1.694  10.112   9.172  1.00  0.60           O  
ATOM    237  CB  PRO A  17       3.654   7.937  10.288  1.00  0.60           C  
ATOM    238  CG  PRO A  17       4.126   7.926   8.870  1.00  0.64           C  
ATOM    239  CD  PRO A  17       3.000   7.379   8.022  1.00  0.54           C  
ATOM    240  HA  PRO A  17       1.700   7.466  11.041  1.00  0.50           H  
ATOM    241  HB2 PRO A  17       4.017   8.805  10.817  1.00  0.75           H  
ATOM    242  HB3 PRO A  17       3.955   7.041  10.808  1.00  0.74           H  
ATOM    243  HG2 PRO A  17       4.367   8.930   8.562  1.00  0.88           H  
ATOM    244  HG3 PRO A  17       4.997   7.293   8.784  1.00  0.76           H  
ATOM    245  HD2 PRO A  17       2.793   8.046   7.199  1.00  0.66           H  
ATOM    246  HD3 PRO A  17       3.252   6.396   7.653  1.00  0.49           H  
ATOM    247  N   ALA A  18       1.160   9.890  11.348  1.00  0.59           N  
ATOM    248  CA  ALA A  18       0.650  11.248  11.483  1.00  0.70           C  
ATOM    249  C   ALA A  18       1.667  12.279  11.002  1.00  0.84           C  
ATOM    250  O   ALA A  18       1.313  13.244  10.329  1.00  0.91           O  
ATOM    251  CB  ALA A  18       0.267  11.517  12.929  1.00  0.79           C  
ATOM    252  H   ALA A  18       1.149   9.298  12.129  1.00  0.59           H  
ATOM    253  HA  ALA A  18      -0.243  11.330  10.879  1.00  0.70           H  
ATOM    254  HB1 ALA A  18      -0.717  11.959  12.967  1.00  1.35           H  
ATOM    255  HB2 ALA A  18       0.268  10.587  13.479  1.00  1.31           H  
ATOM    256  HB3 ALA A  18       0.983  12.195  13.370  1.00  1.25           H  
ATOM    257  N   GLU A  19       2.932  12.065  11.343  1.00  0.92           N  
ATOM    258  CA  GLU A  19       3.998  12.984  10.949  1.00  1.09           C  
ATOM    259  C   GLU A  19       4.091  13.113   9.430  1.00  1.07           C  
ATOM    260  O   GLU A  19       4.468  14.162   8.909  1.00  1.20           O  
ATOM    261  CB  GLU A  19       5.342  12.519  11.509  1.00  1.20           C  
ATOM    262  CG  GLU A  19       5.412  11.025  11.744  1.00  1.70           C  
ATOM    263  CD  GLU A  19       6.812  10.469  11.571  1.00  1.78           C  
ATOM    264  OE1 GLU A  19       7.574  10.460  12.561  1.00  2.26           O  
ATOM    265  OE2 GLU A  19       7.147  10.042  10.446  1.00  1.85           O  
ATOM    266  H   GLU A  19       3.155  11.273  11.875  1.00  0.88           H  
ATOM    267  HA  GLU A  19       3.766  13.947  11.365  1.00  1.20           H  
ATOM    268  HB2 GLU A  19       6.122  12.790  10.812  1.00  1.40           H  
ATOM    269  HB3 GLU A  19       5.520  13.020  12.449  1.00  1.72           H  
ATOM    270  HG2 GLU A  19       5.078  10.820  12.748  1.00  2.27           H  
ATOM    271  HG3 GLU A  19       4.754  10.537  11.041  1.00  2.14           H  
ATOM    272  N   ALA A  20       3.746  12.039   8.727  1.00  0.95           N  
ATOM    273  CA  ALA A  20       3.805  12.025   7.268  1.00  0.98           C  
ATOM    274  C   ALA A  20       2.658  12.816   6.643  1.00  1.00           C  
ATOM    275  O   ALA A  20       2.842  13.491   5.631  1.00  1.12           O  
ATOM    276  CB  ALA A  20       3.802  10.593   6.753  1.00  0.93           C  
ATOM    277  H   ALA A  20       3.437  11.239   9.201  1.00  0.88           H  
ATOM    278  HA  ALA A  20       4.739  12.480   6.974  1.00  1.09           H  
ATOM    279  HB1 ALA A  20       4.619  10.047   7.203  1.00  1.44           H  
ATOM    280  HB2 ALA A  20       2.868  10.118   7.011  1.00  1.33           H  
ATOM    281  HB3 ALA A  20       3.920  10.596   5.680  1.00  1.36           H  
ATOM    282  N   ARG A  21       1.478  12.732   7.248  1.00  0.94           N  
ATOM    283  CA  ARG A  21       0.303  13.434   6.732  1.00  1.01           C  
ATOM    284  C   ARG A  21       0.311  14.903   7.145  1.00  1.09           C  
ATOM    285  O   ARG A  21       0.229  15.795   6.300  1.00  1.33           O  
ATOM    286  CB  ARG A  21      -0.991  12.767   7.216  1.00  1.30           C  
ATOM    287  CG  ARG A  21      -0.780  11.679   8.258  1.00  1.85           C  
ATOM    288  CD  ARG A  21      -2.064  11.364   9.010  1.00  2.17           C  
ATOM    289  NE  ARG A  21      -2.653  12.558   9.613  1.00  2.92           N  
ATOM    290  CZ  ARG A  21      -3.840  12.572  10.212  1.00  3.47           C  
ATOM    291  NH1 ARG A  21      -4.564  11.462  10.283  1.00  3.62           N  
ATOM    292  NH2 ARG A  21      -4.304  13.695  10.741  1.00  4.28           N  
ATOM    293  H   ARG A  21       1.396  12.191   8.061  1.00  0.90           H  
ATOM    294  HA  ARG A  21       0.339  13.380   5.655  1.00  1.37           H  
ATOM    295  HB2 ARG A  21      -1.632  13.523   7.645  1.00  1.55           H  
ATOM    296  HB3 ARG A  21      -1.492  12.326   6.366  1.00  1.63           H  
ATOM    297  HG2 ARG A  21      -0.436  10.783   7.764  1.00  2.18           H  
ATOM    298  HG3 ARG A  21      -0.033  12.012   8.964  1.00  2.12           H  
ATOM    299  HD2 ARG A  21      -2.773  10.934   8.321  1.00  2.30           H  
ATOM    300  HD3 ARG A  21      -1.842  10.651   9.790  1.00  2.22           H  
ATOM    301  HE  ARG A  21      -2.137  13.389   9.570  1.00  3.33           H  
ATOM    302 HH11 ARG A  21      -4.219  10.612   9.886  1.00  3.34           H  
ATOM    303 HH12 ARG A  21      -5.457  11.476  10.735  1.00  4.27           H  
ATOM    304 HH21 ARG A  21      -3.763  14.534  10.691  1.00  4.59           H  
ATOM    305 HH22 ARG A  21      -5.197  13.703  11.192  1.00  4.77           H  
ATOM    306  N   LYS A  22       0.407  15.146   8.448  1.00  1.46           N  
ATOM    307  CA  LYS A  22       0.422  16.505   8.981  1.00  2.16           C  
ATOM    308  C   LYS A  22       1.521  17.344   8.335  1.00  2.40           C  
ATOM    309  O   LYS A  22       1.421  18.570   8.276  1.00  2.67           O  
ATOM    310  CB  LYS A  22       0.613  16.477  10.498  1.00  2.99           C  
ATOM    311  CG  LYS A  22      -0.334  15.526  11.214  1.00  3.38           C  
ATOM    312  CD  LYS A  22      -1.517  16.269  11.815  1.00  4.39           C  
ATOM    313  CE  LYS A  22      -1.915  15.691  13.164  1.00  5.19           C  
ATOM    314  NZ  LYS A  22      -0.774  15.675  14.122  1.00  5.71           N  
ATOM    315  H   LYS A  22       0.467  14.392   9.069  1.00  1.46           H  
ATOM    316  HA  LYS A  22      -0.534  16.956   8.758  1.00  2.53           H  
ATOM    317  HB2 LYS A  22       1.626  16.172  10.716  1.00  3.38           H  
ATOM    318  HB3 LYS A  22       0.454  17.470  10.889  1.00  3.53           H  
ATOM    319  HG2 LYS A  22      -0.699  14.797  10.506  1.00  3.50           H  
ATOM    320  HG3 LYS A  22       0.205  15.025  12.004  1.00  3.36           H  
ATOM    321  HD2 LYS A  22      -1.250  17.307  11.944  1.00  4.60           H  
ATOM    322  HD3 LYS A  22      -2.357  16.193  11.139  1.00  4.74           H  
ATOM    323  HE2 LYS A  22      -2.711  16.292  13.578  1.00  5.60           H  
ATOM    324  HE3 LYS A  22      -2.267  14.680  13.019  1.00  5.37           H  
ATOM    325  HZ1 LYS A  22       0.033  15.168  13.706  1.00  5.89           H  
ATOM    326  HZ2 LYS A  22      -1.054  15.198  15.002  1.00  6.01           H  
ATOM    327  HZ3 LYS A  22      -0.482  16.648  14.345  1.00  5.97           H  
ATOM    328  N   LYS A  23       2.568  16.682   7.852  1.00  2.95           N  
ATOM    329  CA  LYS A  23       3.680  17.374   7.213  1.00  3.89           C  
ATOM    330  C   LYS A  23       4.112  16.656   5.936  1.00  4.62           C  
ATOM    331  O   LYS A  23       5.050  15.857   5.954  1.00  5.11           O  
ATOM    332  CB  LYS A  23       4.861  17.481   8.179  1.00  4.55           C  
ATOM    333  CG  LYS A  23       5.216  18.912   8.549  1.00  5.33           C  
ATOM    334  CD  LYS A  23       6.032  18.968   9.831  1.00  6.07           C  
ATOM    335  CE  LYS A  23       5.269  19.664  10.946  1.00  6.92           C  
ATOM    336  NZ  LYS A  23       5.677  21.089  11.092  1.00  7.36           N  
ATOM    337  H   LYS A  23       2.593  15.705   7.927  1.00  3.01           H  
ATOM    338  HA  LYS A  23       3.346  18.369   6.958  1.00  4.10           H  
ATOM    339  HB2 LYS A  23       4.618  16.949   9.088  1.00  4.42           H  
ATOM    340  HB3 LYS A  23       5.726  17.024   7.726  1.00  5.11           H  
ATOM    341  HG2 LYS A  23       5.795  19.348   7.748  1.00  5.79           H  
ATOM    342  HG3 LYS A  23       4.306  19.476   8.686  1.00  5.32           H  
ATOM    343  HD2 LYS A  23       6.264  17.960  10.142  1.00  6.07           H  
ATOM    344  HD3 LYS A  23       6.947  19.508   9.640  1.00  6.37           H  
ATOM    345  HE2 LYS A  23       4.213  19.623  10.724  1.00  7.21           H  
ATOM    346  HE3 LYS A  23       5.462  19.146  11.874  1.00  7.27           H  
ATOM    347  HZ1 LYS A  23       6.709  21.155  11.202  1.00  7.58           H  
ATOM    348  HZ2 LYS A  23       5.223  21.508  11.927  1.00  7.67           H  
ATOM    349  HZ3 LYS A  23       5.394  21.629  10.249  1.00  7.45           H  
ATOM    350  N   PRO A  24       3.432  16.929   4.806  1.00  5.18           N  
ATOM    351  CA  PRO A  24       3.762  16.304   3.522  1.00  6.24           C  
ATOM    352  C   PRO A  24       5.112  16.772   2.990  1.00  6.80           C  
ATOM    353  O   PRO A  24       5.923  15.966   2.534  1.00  7.37           O  
ATOM    354  CB  PRO A  24       2.632  16.762   2.595  1.00  6.91           C  
ATOM    355  CG  PRO A  24       2.126  18.022   3.205  1.00  6.46           C  
ATOM    356  CD  PRO A  24       2.293  17.861   4.691  1.00  5.29           C  
ATOM    357  HA  PRO A  24       3.759  15.226   3.594  1.00  6.51           H  
ATOM    358  HB2 PRO A  24       3.024  16.931   1.603  1.00  7.48           H  
ATOM    359  HB3 PRO A  24       1.863  16.004   2.561  1.00  7.41           H  
ATOM    360  HG2 PRO A  24       2.708  18.861   2.851  1.00  6.97           H  
ATOM    361  HG3 PRO A  24       1.083  18.157   2.958  1.00  6.73           H  
ATOM    362  HD2 PRO A  24       2.524  18.811   5.149  1.00  5.27           H  
ATOM    363  HD3 PRO A  24       1.402  17.435   5.127  1.00  5.00           H  
ATOM    364  N   SER A  25       5.343  18.081   3.056  1.00  6.99           N  
ATOM    365  CA  SER A  25       6.593  18.668   2.587  1.00  7.86           C  
ATOM    366  C   SER A  25       6.898  18.241   1.153  1.00  8.69           C  
ATOM    367  O   SER A  25       8.090  18.051   0.831  1.00  9.07           O  
ATOM    368  CB  SER A  25       7.744  18.266   3.512  1.00  7.86           C  
ATOM    369  OG  SER A  25       8.683  19.319   3.647  1.00  8.55           O  
ATOM    370  OXT SER A  25       5.940  18.100   0.364  1.00  9.16           O  
ATOM    371  H   SER A  25       4.652  18.668   3.430  1.00  6.76           H  
ATOM    372  HA  SER A  25       6.484  19.742   2.612  1.00  8.19           H  
ATOM    373  HB2 SER A  25       7.351  18.025   4.489  1.00  7.46           H  
ATOM    374  HB3 SER A  25       8.247  17.402   3.104  1.00  8.01           H  
ATOM    375  HG  SER A  25       8.240  20.102   3.983  1.00  8.63           H  
TER     376      SER A  25                                                      
MASTER       82    0    0    1   12    0    0    6 2486    2    0   13          
END                                                                             
