# Supplementary material for: Epitope Prediction Based on Random Peptide Library Screening: Benchmark Dataset and Prediction Tools Evaluation
Source: Molecules. 2011 Jun 16;16(6):4971–93. doi: 10.3390/molecules16064971 (PMC6264216; doi:10.3390/molecules16064971)
Supplement: Supplementary file 1 [file molecules-16-04971-s001.zip › supplementary materials/datasets/MS00062/MS00062.txt]

GGPPRV(1)
FTKKIYGPP(1)
YLDGGP(1)
HGMKFPGPA(1)
TQQRGP(1)
LMVKPREKHW(1)
KWHKNHPP(1)
FTWPRW(1)
AHKHWRPRT(1)
