# Supplementary material for: Epitope Prediction Based on Random Peptide Library Screening: Benchmark Dataset and Prediction Tools Evaluation
Source: Molecules. 2011 Jun 16;16(6):4971–93. doi: 10.3390/molecules16064971 (PMC6264216; doi:10.3390/molecules16064971)
Supplement: Supplementary file 1 [file molecules-16-04971-s001.zip › supplementary materials/datasets/MS00139/1K4U.pdb]

HEADER    HORMONE/GROWTH FACTOR                   08-OCT-01   1K4U              
TITLE     SOLUTION STRUCTURE OF THE C-TERMINAL SH3 DOMAIN OF P67PHOX            
TITLE    2 COMPLEXED WITH THE C-TERMINAL TAIL REGION OF P47PHOX                 
COMPND    MOL_ID: 1;                                                            
COMPND   2 MOLECULE: PHAGOCYTE NADPH OXIDASE SUBUNIT P67PHOX;                   
COMPND   3 CHAIN: S;                                                            
COMPND   4 FRAGMENT: C-TERMINAL SH3 DOMAIN (RESIDUES 455-516);                  
COMPND   5 SYNONYM: NEUTROPHIL CYTOSOL FACTOR 2;                                
COMPND   6 ENGINEERED: YES;                                                     
COMPND   7 MUTATION: YES;                                                       
COMPND   8 MOL_ID: 2;                                                           
COMPND   9 MOLECULE: PHAGOCYTE NADPH OXIDASE SUBUNIT P47PHOX;                   
COMPND  10 CHAIN: P;                                                            
COMPND  11 FRAGMENT: TAIL PEPTIDE (RESIDUES 359-390);                           
COMPND  12 SYNONYM: NEUTROPHIL CYTOSOL FACTOR 1;                                
COMPND  13 ENGINEERED: YES                                                      
SOURCE    MOL_ID: 1;                                                            
SOURCE   2 ORGANISM_SCIENTIFIC: HOMO SAPIENS;                                   
SOURCE   3 ORGANISM_COMMON: HUMAN;                                              
SOURCE   4 ORGANISM_TAXID: 9606;                                                
SOURCE   5 GENE: NCF2;                                                          
SOURCE   6 EXPRESSION_SYSTEM: ESCHERICHIA COLI BL21(DE3);                       
SOURCE   7 EXPRESSION_SYSTEM_TAXID: 469008;                                     
SOURCE   8 EXPRESSION_SYSTEM_STRAIN: BL21(DE3);                                 
SOURCE   9 EXPRESSION_SYSTEM_VECTOR_TYPE: PLASMID;                              
SOURCE  10 EXPRESSION_SYSTEM_PLASMID: PGEX-2T;                                  
SOURCE  11 MOL_ID: 2;                                                           
SOURCE  12 ORGANISM_SCIENTIFIC: HOMO SAPIENS;                                   
SOURCE  13 ORGANISM_COMMON: HUMAN;                                              
SOURCE  14 ORGANISM_TAXID: 9606;                                                
SOURCE  15 GENE: NCF1;                                                          
SOURCE  16 EXPRESSION_SYSTEM: ESCHERICHIA COLI BL21(DE3);                       
SOURCE  17 EXPRESSION_SYSTEM_TAXID: 469008;                                     
SOURCE  18 EXPRESSION_SYSTEM_STRAIN: BL21(DE3);                                 
SOURCE  19 EXPRESSION_SYSTEM_VECTOR_TYPE: PLASMID;                              
SOURCE  20 EXPRESSION_SYSTEM_PLASMID: PGEX-2T                                   
KEYWDS    P67PHOX, P47PHOX, SH3-PEPTIDE COMPLEX, HELIX-TURN-HELIX,              
KEYWDS   2 HORMONE/GROWTH FACTOR COMPLEX                                        
EXPDTA    SOLUTION NMR                                                          
NUMMDL    22                                                                    
AUTHOR    K.KAMI,R.TAKEYA,H.SUMIMOTO,D.KOHDA                                    
REVDAT   4   24-FEB-09 1K4U    1       VERSN                                    
REVDAT   3   01-APR-03 1K4U    1       JRNL                                     
REVDAT   2   21-AUG-02 1K4U    1       JRNL                                     
REVDAT   1   08-APR-02 1K4U    0                                                
JRNL        AUTH   K.KAMI,R.TAKEYA,H.SUMIMOTO,D.KOHDA                           
JRNL        TITL   DIVERSE RECOGNITION OF NON-PXXP PEPTIDE LIGANDS BY           
JRNL        TITL 2 THE SH3 DOMAINS FROM P67(PHOX), GRB2 AND PEX13P.             
JRNL        REF    EMBO J.                       V.  21  4268 2002              
JRNL        REFN                   ISSN 0261-4189                               
JRNL        PMID   12169629                                                     
JRNL        DOI    10.1093/EMBOJ/CDF428                                         
REMARK   1                                                                      
REMARK   2                                                                      
REMARK   2 RESOLUTION. NOT APPLICABLE.                                          
REMARK   3                                                                      
REMARK   3 REFINEMENT.                                                          
REMARK   3   PROGRAM     : CNS 1.0                                              
REMARK   3   AUTHORS     : BRUNGER                                              
REMARK   3                                                                      
REMARK   3  OTHER REFINEMENT REMARKS: THE STRUCTURES ARE BASED ON A TOTAL       
REMARK   3  OF 693 RESTRAINTS, 611 ARE NOE-DERIVED DISTANCE CONSTRAINTS,        
REMARK   3  82 DIHEDRAL ANGLE RESTRAINTS. NO HYDROGEN BOND RESTRAINT WAS        
REMARK   3  USED.                                                               
REMARK   4                                                                      
REMARK   4 1K4U COMPLIES WITH FORMAT V. 3.15, 01-DEC-08                         
REMARK 100                                                                      
REMARK 100 THIS ENTRY HAS BEEN PROCESSED BY PDBJ ON 11-OCT-01.                  
REMARK 100 THE RCSB ID CODE IS RCSB014562.                                      
REMARK 210                                                                      
REMARK 210 EXPERIMENTAL DETAILS                                                 
REMARK 210  EXPERIMENT TYPE                : NMR                                
REMARK 210  TEMPERATURE           (KELVIN) : 298                                
REMARK 210  PH                             : 7.1                                
REMARK 210  IONIC STRENGTH                 : 100MM KCL                          
REMARK 210  PRESSURE                       : 1ATM                               
REMARK 210  SAMPLE CONTENTS                : 0.7MM P67SH3(C) U-15N,13C;         
REMARK 210                                   0.77MM P47 TAIL PEPTIDE; 5MM       
REMARK 210                                   MOPSO BUFFER; 30 MM D10-DTT;       
REMARK 210                                   100MM KCL; 0.5MM P47 TAIL          
REMARK 210                                   PEPTIDE U-15N,13C; 0.55MM          
REMARK 210                                   P67SH3(C); 5MM MOPSO BUFFER;       
REMARK 210                                   30MM D10-DTT; 100MM KCL            
REMARK 210                                                                      
REMARK 210  NMR EXPERIMENTS CONDUCTED      : HNCA, HN(CO)CA, CBCA(CO)NH,        
REMARK 210                                   HNCACB, HBHA(CO)NH, HCCH-COSY,     
REMARK 210                                   HCCH-TOCSY, CCH-COSY, 15N-         
REMARK 210                                   RESOLVED NOESY, 15-RESOLVED        
REMARK 210                                   TOCSY, HNHA, HNHB, 3D_F1 13C-      
REMARK 210                                   FILTERED-F3 13C-RESOLVED           
REMARK 210                                   NOESY, 3D_F1 15N-FILTERED-F3       
REMARK 210                                   15N-RESOLVED NOESY, 2D_SPIN-       
REMARK 210                                   ECHO DIFFERENCE EXPERIMENTS        
REMARK 210  SPECTROMETER FIELD STRENGTH    : 600 MHZ, 750 MHZ                   
REMARK 210  SPECTROMETER MODEL             : DMX                                
REMARK 210  SPECTROMETER MANUFACTURER      : BRUKER                             
REMARK 210                                                                      
REMARK 210  STRUCTURE DETERMINATION.                                            
REMARK 210   SOFTWARE USED                 : CNS 1.0                            
REMARK 210   METHOD USED                   : SIMULATED ANNEALING                
REMARK 210                                                                      
REMARK 210 CONFORMERS, NUMBER CALCULATED   : 100                                
REMARK 210 CONFORMERS, NUMBER SUBMITTED    : 22                                 
REMARK 210 CONFORMERS, SELECTION CRITERIA  : STRUCTURES WITH THE LOWEST         
REMARK 210                                   ENERGY                             
REMARK 210                                                                      
REMARK 210 BEST REPRESENTATIVE CONFORMER IN THIS ENSEMBLE : 7                   
REMARK 210                                                                      
REMARK 210 REMARK: NULL                                                         
REMARK 215                                                                      
REMARK 215 NMR STUDY                                                            
REMARK 215 THE COORDINATES IN THIS ENTRY WERE GENERATED FROM SOLUTION           
REMARK 215 NMR DATA.  PROTEIN DATA BANK CONVENTIONS REQUIRE THAT                
REMARK 215 CRYST1 AND SCALE RECORDS BE INCLUDED, BUT THE VALUES ON              
REMARK 215 THESE RECORDS ARE MEANINGLESS.                                       
REMARK 500                                                                      
REMARK 500 GEOMETRY AND STEREOCHEMISTRY                                         
REMARK 500 SUBTOPIC: TORSION ANGLES                                             
REMARK 500                                                                      
REMARK 500 TORSION ANGLES OUTSIDE THE EXPECTED RAMACHANDRAN REGIONS:            
REMARK 500 (M=MODEL NUMBER; RES=RESIDUE NAME; C=CHAIN IDENTIFIER;               
REMARK 500 SSEQ=SEQUENCE NUMBER; I=INSERTION CODE).                             
REMARK 500                                                                      
REMARK 500 STANDARD TABLE:                                                      
REMARK 500 FORMAT:(10X,I3,1X,A3,1X,A1,I4,A1,4X,F7.2,3X,F7.2)                    
REMARK 500                                                                      
REMARK 500 EXPECTED VALUES: GJ KLEYWEGT AND TA JONES (1996). PHI/PSI-           
REMARK 500 CHOLOGY: RAMACHANDRAN REVISITED. STRUCTURE 4, 1395 - 1400            
REMARK 500                                                                      
REMARK 500  M RES CSSEQI        PSI       PHI                                   
REMARK 500  1 SER S 460     -166.32   -166.36                                   
REMARK 500  1 LEU S 465      -32.28   -142.85                                   
REMARK 500  1 PRO S 473      -75.83    -61.66                                   
REMARK 500  1 ILE S 483       78.69   -111.82                                   
REMARK 500  1 SER S 488      177.16    169.02                                   
REMARK 500  1 ASN S 491       31.01   -175.51                                   
REMARK 500  1 GLU S 492      -57.48     75.03                                   
REMARK 500  1 LYS S 500       77.88     71.02                                   
REMARK 500  1 VAL S 511       80.09   -155.52                                   
REMARK 500  1 GLU S 512        0.98    -63.21                                   
REMARK 500  1 ASP S 513      160.08     66.38                                   
REMARK 500  1 SER S 514      -41.71   -136.19                                   
REMARK 500  1 ALA S 515      108.00   -161.62                                   
REMARK 500  1 GLN P 362      156.29    -48.36                                   
REMARK 500  1 ALA P 364      100.15    -51.29                                   
REMARK 500  1 PRO P 367       91.57    -66.04                                   
REMARK 500  1 ARG P 368      140.98    -39.53                                   
REMARK 500  1 PRO P 369      149.71    -33.16                                   
REMARK 500  1 ALA P 371      -45.82    -28.18                                   
REMARK 500  1 LEU P 386      -81.51    -97.61                                   
REMARK 500  1 ALA P 389     -178.45     57.70                                   
REMARK 500  2 LYS S 458     -170.07    -57.98                                   
REMARK 500  2 SER S 460     -163.08    -74.62                                   
REMARK 500  2 ALA S 470      110.27    -39.52                                   
REMARK 500  2 PRO S 473      -70.66    -68.39                                   
REMARK 500  2 ILE S 483       76.79   -103.61                                   
REMARK 500  2 SER S 488      162.74    171.53                                   
REMARK 500  2 ASN S 491       32.10   -174.71                                   
REMARK 500  2 GLU S 492      -58.44     75.26                                   
REMARK 500  2 SER S 499     -142.83    -89.14                                   
REMARK 500  2 LYS S 500      -86.62    -37.16                                   
REMARK 500  2 VAL S 511       56.80   -157.47                                   
REMARK 500  2 SER S 514     -159.19     77.80                                   
REMARK 500  2 ALA S 515       82.70     75.48                                   
REMARK 500  2 GLN P 362      154.31    -46.67                                   
REMARK 500  2 ALA P 364      101.68    -50.05                                   
REMARK 500  2 PRO P 369      151.34    -25.57                                   
REMARK 500  2 SER P 370       34.17    -73.97                                   
REMARK 500  2 ALA P 371      -63.70     65.38                                   
REMARK 500  2 ALA P 389      -69.59     68.55                                   
REMARK 500  3 LEU S 456      179.49    -59.36                                   
REMARK 500  3 LYS S 458      -72.47   -104.86                                   
REMARK 500  3 SER S 460     -160.43    -73.46                                   
REMARK 500  3 VAL S 462      118.10   -160.33                                   
REMARK 500  3 PRO S 473      -77.70    -62.00                                   
REMARK 500  3 GLU S 474      -37.65    -39.74                                   
REMARK 500  3 SER S 488      167.17    167.47                                   
REMARK 500  3 ASN S 491       34.38   -176.58                                   
REMARK 500  3 GLU S 492      -56.68     69.37                                   
REMARK 500  3 LYS S 500       91.18     59.32                                   
REMARK 500  3 GLU S 512     -146.10     33.83                                   
REMARK 500  3 SER S 514      -67.92   -148.15                                   
REMARK 500  3 ALA S 515      149.15     62.45                                   
REMARK 500  3 GLN P 362      154.95    -46.72                                   
REMARK 500  3 PRO P 367       88.36    -51.91                                   
REMARK 500  3 ALA P 371      -60.19     69.29                                   
REMARK 500  3 SER P 379      -89.81    -60.23                                   
REMARK 500  3 GLU P 380      -43.92   -168.55                                   
REMARK 500  3 LEU P 386      -93.83    -95.42                                   
REMARK 500  3 SER P 388      -36.46   -177.46                                   
REMARK 500  4 LEU S 456      177.49     60.15                                   
REMARK 500  4 LEU S 465       -5.69   -142.07                                   
REMARK 500  4 PRO S 473      -70.81    -62.12                                   
REMARK 500  4 SER S 488      163.02    169.43                                   
REMARK 500  4 ASN S 491     -165.19   -165.07                                   
REMARK 500  4 GLU S 493       48.27   -148.47                                   
REMARK 500  4 LYS S 500       73.72     66.57                                   
REMARK 500  4 VAL S 511       61.04   -153.40                                   
REMARK 500  4 GLU S 512       13.89    -65.67                                   
REMARK 500  4 ASP S 513     -165.16    -73.91                                   
REMARK 500  4 SER S 514       81.33   -175.88                                   
REMARK 500  4 GLN P 362      156.85    -47.38                                   
REMARK 500  4 ALA P 364      103.02    -49.84                                   
REMARK 500  4 PRO P 367       94.45    -65.22                                   
REMARK 500  4 ARG P 368      159.77    -39.37                                   
REMARK 500  4 PRO P 369      173.38    -48.97                                   
REMARK 500  4 ALA P 371      -56.53     70.22                                   
REMARK 500  4 SER P 388       36.44   -149.53                                   
REMARK 500  5 VAL S 462      104.38   -160.29                                   
REMARK 500  5 GLU S 463      150.81    -45.45                                   
REMARK 500  5 GLU S 469       98.41    -65.80                                   
REMARK 500  5 PRO S 473      -74.17    -54.40                                   
REMARK 500  5 SER S 488     -175.59    175.71                                   
REMARK 500  5 VAL S 490      -96.36   -106.33                                   
REMARK 500  5 GLU S 493       42.33   -142.52                                   
REMARK 500  5 LYS S 500      -95.25     66.85                                   
REMARK 500  5 VAL S 511        8.64   -153.02                                   
REMARK 500  5 GLU S 512     -145.32     31.93                                   
REMARK 500  5 SER S 514      -74.19   -147.48                                   
REMARK 500  5 GLN P 362      154.95    -47.81                                   
REMARK 500  5 PRO P 367       95.69    -66.49                                   
REMARK 500  5 ARG P 368      159.32    -39.56                                   
REMARK 500  5 PRO P 369      176.82    -48.10                                   
REMARK 500  5 ALA P 371      -64.55     67.23                                   
REMARK 500  5 LEU P 386       36.70   -173.56                                   
REMARK 500  5 ALA P 387       83.88    -63.51                                   
REMARK 500  6 VAL S 462      119.59   -160.70                                   
REMARK 500  6 SER S 488      168.66    165.57                                   
REMARK 500  6 ASN S 491       35.42   -179.56                                   
REMARK 500  6 GLU S 492      -58.65     73.36                                   
REMARK 500  6 LYS S 500       86.83     62.98                                   
REMARK 500  6 VAL S 511       57.25   -153.15                                   
REMARK 500  6 GLU S 512       13.38    -68.36                                   
REMARK 500  6 ASP S 513     -163.96    -67.03                                   
REMARK 500  6 SER S 514       80.73   -168.60                                   
REMARK 500  6 ALA S 515      -71.32     67.55                                   
REMARK 500  6 GLN P 362      157.24    -46.60                                   
REMARK 500  6 ALA P 364      103.20    -50.23                                   
REMARK 500  6 PRO P 367       97.29    -66.03                                   
REMARK 500  6 ARG P 368      160.74    -39.49                                   
REMARK 500  6 PRO P 369      176.45    -49.21                                   
REMARK 500  6 ALA P 371      -62.19     68.05                                   
REMARK 500  6 LEU P 386      -68.33   -159.83                                   
REMARK 500  6 SER P 388       86.76     63.51                                   
REMARK 500  6 ALA P 389       75.18   -100.89                                   
REMARK 500  7 LEU S 465       -5.68     55.33                                   
REMARK 500  7 ALA S 470      109.45    -39.37                                   
REMARK 500  7 GLN S 472      170.29    -49.06                                   
REMARK 500  7 PRO S 473      -72.77    -66.88                                   
REMARK 500  7 SER S 488     -166.87    172.11                                   
REMARK 500  7 GLU S 493       44.09   -143.40                                   
REMARK 500  7 LYS S 500       90.12     62.02                                   
REMARK 500  7 GLU S 512     -144.65     33.57                                   
REMARK 500  7 ASP S 513     -164.71     61.88                                   
REMARK 500  7 SER S 514       97.63   -169.53                                   
REMARK 500  7 GLN P 362      155.65    -46.19                                   
REMARK 500  7 PRO P 367       96.83    -67.98                                   
REMARK 500  7 ARG P 368      158.72    -39.53                                   
REMARK 500  7 PRO P 369      177.77    -47.75                                   
REMARK 500  7 ALA P 371      -57.82     70.18                                   
REMARK 500  7 ALA P 389      -81.45     61.77                                   
REMARK 500  8 LYS S 458     -174.82   -176.02                                   
REMARK 500  8 VAL S 462      119.44   -160.49                                   
REMARK 500  8 GLU S 463      151.38    -48.86                                   
REMARK 500  8 LEU S 465       -4.62   -144.15                                   
REMARK 500  8 GLN S 472        4.01     94.09                                   
REMARK 500  8 GLU S 474      -30.41    163.96                                   
REMARK 500  8 SER S 488      170.55    166.18                                   
REMARK 500  8 ASN S 491     -166.12   -175.65                                   
REMARK 500  8 GLU S 493       49.50   -153.41                                   
REMARK 500  8 LYS S 500       79.61     69.59                                   
REMARK 500  8 VAL S 511       52.74   -152.38                                   
REMARK 500  8 ALA S 515       31.33    -97.74                                   
REMARK 500  8 GLN P 362      155.07    -47.35                                   
REMARK 500  8 ALA P 364      101.12    -49.95                                   
REMARK 500  8 PRO P 367       93.72    -49.35                                   
REMARK 500  8 ARG P 368      161.10    -39.83                                   
REMARK 500  8 PRO P 369      173.27    -49.20                                   
REMARK 500  8 ALA P 371      -60.10     69.07                                   
REMARK 500  9 SER S 460     -165.81    -78.09                                   
REMARK 500  9 VAL S 462      114.52   -160.46                                   
REMARK 500  9 LEU S 465       -5.67   -143.88                                   
REMARK 500  9 PRO S 473      -75.09    -57.89                                   
REMARK 500  9 GLU S 474      -36.34    -39.83                                   
REMARK 500  9 SER S 488      166.01    168.89                                   
REMARK 500  9 ASN S 491       35.61   -178.47                                   
REMARK 500  9 GLU S 492      -58.54     73.10                                   
REMARK 500  9 LYS S 500       97.34     53.67                                   
REMARK 500  9 VAL S 511      -54.45   -150.60                                   
REMARK 500  9 GLU S 512       20.26     39.55                                   
REMARK 500  9 ASP S 513     -158.48    -94.09                                   
REMARK 500  9 PRO P 361      102.03    -44.53                                   
REMARK 500  9 ALA P 364      101.31    -50.01                                   
REMARK 500  9 PRO P 367       94.77    -65.65                                   
REMARK 500  9 ARG P 368      159.51    -39.54                                   
REMARK 500  9 PRO P 369      170.76    -48.02                                   
REMARK 500  9 ALA P 371      -61.73     68.43                                   
REMARK 500  9 SER P 379      -89.54    -66.65                                   
REMARK 500  9 GLU P 380      -43.25   -167.86                                   
REMARK 500 10 SER S 460     -155.43    -85.23                                   
REMARK 500 10 VAL S 462      104.25   -160.15                                   
REMARK 500 10 SER S 488      164.74    166.80                                   
REMARK 500 10 ASN S 491       30.95    179.16                                   
REMARK 500 10 GLU S 492      -57.03     76.87                                   
REMARK 500 10 LYS S 500      104.77     48.20                                   
REMARK 500 10 VAL S 511       81.25   -156.68                                   
REMARK 500 10 GLU S 512       10.60    -63.33                                   
REMARK 500 10 ASP S 513      161.95     68.99                                   
REMARK 500 10 SER S 514      -40.50   -167.76                                   
REMARK 500 10 ALA S 515      157.71     61.09                                   
REMARK 500 10 GLN P 362      156.96    -46.04                                   
REMARK 500 10 PRO P 367       87.06    -68.40                                   
REMARK 500 10 ARG P 368      132.22    -39.79                                   
REMARK 500 10 PRO P 369      158.12    -24.01                                   
REMARK 500 10 SER P 370       29.76    -78.33                                   
REMARK 500 10 ALA P 371      -61.31     68.01                                   
REMARK 500 10 ALA P 387      -40.63   -175.18                                   
REMARK 500 10 SER P 388       35.59   -168.25                                   
REMARK 500 11 SER S 460     -166.88    -70.93                                   
REMARK 500 11 ALA S 470      107.63    -39.56                                   
REMARK 500 11 GLN S 472      163.68    -48.37                                   
REMARK 500 11 PRO S 473      -78.76    -58.76                                   
REMARK 500 11 SER S 488      164.39    168.35                                   
REMARK 500 11 ASN S 491       35.08   -177.59                                   
REMARK 500 11 GLU S 492      -58.15     72.19                                   
REMARK 500 11 LYS S 500       85.45     63.90                                   
REMARK 500 11 VAL S 511       46.97   -155.16                                   
REMARK 500 11 ALA S 515       31.00    -99.19                                   
REMARK 500 11 GLN P 362      155.22    -46.31                                   
REMARK 500 11 PRO P 367       88.93    -54.08                                   
REMARK 500 11 PRO P 369      169.40    -49.56                                   
REMARK 500 11 ALA P 371      -59.97     68.98                                   
REMARK 500 11 LEU P 386      -84.43   -107.94                                   
REMARK 500 11 ALA P 387      103.22     57.35                                   
REMARK 500 11 ALA P 389      179.40     59.03                                   
REMARK 500 12 LYS S 458     -163.77     42.56                                   
REMARK 500 12 VAL S 462      -15.63   -159.43                                   
REMARK 500 12 GLU S 463      142.67     59.42                                   
REMARK 500 12 PRO S 473      -80.25    -60.74                                   
REMARK 500 12 ILE S 483       66.42   -104.47                                   
REMARK 500 12 SER S 488      164.27    164.67                                   
REMARK 500 12 ASN S 491       35.31   -178.70                                   
REMARK 500 12 GLU S 492      -58.75     73.39                                   
REMARK 500 12 LYS S 500      -95.51     62.73                                   
REMARK 500 12 VAL S 511      -35.66   -151.23                                   
REMARK 500 12 GLU S 512       17.23     42.82                                   
REMARK 500 12 ASP S 513      157.74     54.15                                   
REMARK 500 12 SER S 514      -43.16   -159.71                                   
REMARK 500 12 GLN P 362      156.81    -46.68                                   
REMARK 500 12 PRO P 367       92.14    -68.93                                   
REMARK 500 12 ARG P 368      144.78    -39.66                                   
REMARK 500 12 PRO P 369      172.82    -51.74                                   
REMARK 500 12 ALA P 371      -62.83     68.18                                   
REMARK 500 12 LYS P 385       30.49    -95.44                                   
REMARK 500 12 LEU P 386       37.42   -172.74                                   
REMARK 500 12 SER P 388       35.53   -164.85                                   
REMARK 500 12 ALA P 389     -177.38    -61.17                                   
REMARK 500 13 SER S 488      170.40    168.26                                   
REMARK 500 13 ASN S 491     -167.52   -176.10                                   
REMARK 500 13 GLU S 493       49.79   -153.37                                   
REMARK 500 13 SER S 499     -143.71    -89.94                                   
REMARK 500 13 LYS S 500      -86.43    -30.98                                   
REMARK 500 13 VAL S 511       50.80   -156.24                                   
REMARK 500 13 ALA S 515       73.77   -117.39                                   
REMARK 500 13 LYS P 360      139.71     62.92                                   
REMARK 500 13 GLN P 362      154.96    -47.10                                   
REMARK 500 13 ALA P 364      101.94    -49.95                                   
REMARK 500 13 PRO P 367       96.01    -66.72                                   
REMARK 500 13 ARG P 368      159.48    -39.51                                   
REMARK 500 13 PRO P 369      174.96    -48.36                                   
REMARK 500 13 ALA P 371      -60.04     69.15                                   
REMARK 500 13 LEU P 386      -85.29   -100.60                                   
REMARK 500 13 SER P 388      -43.67   -160.71                                   
REMARK 500 13 ALA P 389      172.94     68.56                                   
REMARK 500 14 SER S 460     -176.50   -171.53                                   
REMARK 500 14 VAL S 462      117.00   -160.34                                   
REMARK 500 14 PRO S 473      -78.17    -60.38                                   
REMARK 500 14 SER S 488     -167.18    173.28                                   
REMARK 500 14 VAL S 490      -91.88    -89.09                                   
REMARK 500 14 ASN S 491     -163.61   -104.60                                   
REMARK 500 14 GLU S 493       47.18   -143.15                                   
REMARK 500 14 LYS S 500       80.35     68.36                                   
REMARK 500 14 VAL S 511       52.01   -148.24                                   
REMARK 500 14 ALA S 515      154.60     61.26                                   
REMARK 500 14 GLN P 362      154.24    -47.13                                   
REMARK 500 14 ALA P 364      102.65    -50.01                                   
REMARK 500 14 PRO P 367       96.34    -51.01                                   
REMARK 500 14 ARG P 368      161.56    -39.73                                   
REMARK 500 14 PRO P 369      175.37    -48.78                                   
REMARK 500 14 ALA P 371      -64.32     67.40                                   
REMARK 500 14 LEU P 386       34.74   -169.29                                   
REMARK 500 14 ALA P 387       88.41    -67.04                                   
REMARK 500 15 LYS S 458      106.75     62.63                                   
REMARK 500 15 VAL S 462      -12.55   -160.07                                   
REMARK 500 15 GLU S 463      144.47     59.03                                   
REMARK 500 15 LEU S 465       -4.48   -140.34                                   
REMARK 500 15 PRO S 473      -72.56    -62.87                                   
REMARK 500 15 ILE S 483       69.06   -103.38                                   
REMARK 500 15 SER S 488      169.77    164.34                                   
REMARK 500 15 ASN S 491     -167.87   -175.90                                   
REMARK 500 15 GLU S 493       42.90   -150.67                                   
REMARK 500 15 LYS S 500      100.94     51.38                                   
REMARK 500 15 GLU S 512       12.30    -61.07                                   
REMARK 500 15 ASP S 513      154.67     78.15                                   
REMARK 500 15 SER S 514      -47.00   -151.56                                   
REMARK 500 15 GLN P 362      154.47    -45.78                                   
REMARK 500 15 ALA P 364      102.64    -51.38                                   
REMARK 500 15 PRO P 367       86.64    -66.52                                   
REMARK 500 15 ARG P 368      135.69    -39.52                                   
REMARK 500 15 PRO P 369      158.47    -30.98                                   
REMARK 500 15 SER P 370       36.80    -76.65                                   
REMARK 500 15 ALA P 371      -61.74     65.67                                   
REMARK 500 15 LEU P 386      -80.94    -87.78                                   
REMARK 500 15 SER P 388       82.18     71.68                                   
REMARK 500 15 ALA P 389     -173.60     57.90                                   
REMARK 500 16 LYS S 457      106.09     58.65                                   
REMARK 500 16 PRO S 473      -70.87    -68.84                                   
REMARK 500 16 SER S 488      166.26    170.26                                   
REMARK 500 16 ASN S 491     -162.89   -175.62                                   
REMARK 500 16 GLU S 493       38.83   -151.52                                   
REMARK 500 16 LYS S 500       88.53     63.10                                   
REMARK 500 16 VAL S 511       53.39   -144.88                                   
REMARK 500 16 LYS P 360      138.01     62.94                                   
REMARK 500 16 GLN P 362      156.99    -46.05                                   
REMARK 500 16 ALA P 364      108.65    -53.15                                   
REMARK 500 16 PRO P 367       85.06    -66.75                                   
REMARK 500 16 ARG P 368      130.82    -39.85                                   
REMARK 500 16 PRO P 369      155.75    -25.80                                   
REMARK 500 16 SER P 370       34.41    -78.67                                   
REMARK 500 16 ALA P 371      -63.11     65.90                                   
REMARK 500 16 ALA P 387      -22.98     97.00                                   
REMARK 500 17 LYS S 457      -75.90    -77.64                                   
REMARK 500 17 SER S 488      170.54    166.44                                   
REMARK 500 17 ASN S 491       36.22   -175.76                                   
REMARK 500 17 GLU S 492      -59.05     72.14                                   
REMARK 500 17 LYS S 500      102.57     51.11                                   
REMARK 500 17 GLU S 512      -99.46     42.21                                   
REMARK 500 17 ASP S 513      149.38   -173.91                                   
REMARK 500 17 SER S 514      -67.87   -154.89                                   
REMARK 500 17 ALA S 515      -77.60     65.15                                   
REMARK 500 17 GLN P 362      156.47    -46.50                                   
REMARK 500 17 ALA P 364      103.83    -50.03                                   
REMARK 500 17 PRO P 367       94.89    -64.78                                   
REMARK 500 17 ARG P 368      160.71    -39.37                                   
REMARK 500 17 PRO P 369      172.15    -48.96                                   
REMARK 500 17 ALA P 371      -63.94     67.52                                   
REMARK 500 17 LYS P 385       30.69    -95.03                                   
REMARK 500 17 LEU P 386       36.77   -174.94                                   
REMARK 500 17 ALA P 389      128.68     64.06                                   
REMARK 500 18 LEU S 456       40.35   -177.59                                   
REMARK 500 18 LYS S 458     -166.84    -69.50                                   
REMARK 500 18 SER S 460     -158.51    179.07                                   
REMARK 500 18 VAL S 462      118.79   -160.19                                   
REMARK 500 18 PRO S 473      -76.90    -61.70                                   
REMARK 500 18 ILE S 483       74.11   -109.48                                   
REMARK 500 18 SER S 488      166.89    165.97                                   
REMARK 500 18 ASN S 491     -167.47   -175.07                                   
REMARK 500 18 GLU S 493       48.13   -153.06                                   
REMARK 500 18 LYS S 500       90.30     61.46                                   
REMARK 500 18 VAL S 511       82.10   -156.55                                   
REMARK 500 18 GLU S 512       11.00    -62.48                                   
REMARK 500 18 ASP S 513      134.81     69.47                                   
REMARK 500 18 SER S 514       39.34    171.48                                   
REMARK 500 18 GLN P 362      155.32    -46.11                                   
REMARK 500 18 ALA P 364      101.98    -51.96                                   
REMARK 500 18 PRO P 367       95.51    -67.72                                   
REMARK 500 18 ARG P 368      158.12    -39.44                                   
REMARK 500 18 PRO P 369      175.45    -47.74                                   
REMARK 500 18 ALA P 371      -57.14     69.90                                   
REMARK 500 18 ARG P 377       52.69   -155.64                                   
REMARK 500 18 SER P 379      -81.33    -62.13                                   
REMARK 500 18 GLU P 380      -42.47   -171.48                                   
REMARK 500 18 ALA P 387       94.56    -64.87                                   
REMARK 500 19 SER S 460     -155.13    -77.21                                   
REMARK 500 19 VAL S 462      118.45   -160.18                                   
REMARK 500 19 ILE S 483       74.33   -105.71                                   
REMARK 500 19 SER S 488      166.39    168.72                                   
REMARK 500 19 ASN S 491       35.35   -179.82                                   
REMARK 500 19 GLU S 492      -58.71     73.60                                   
REMARK 500 19 SER S 499     -148.86    -93.93                                   
REMARK 500 19 LYS S 500       98.45    -55.14                                   
REMARK 500 19 VAL S 511       82.04   -156.84                                   
REMARK 500 19 GLU S 512        8.37    -61.96                                   
REMARK 500 19 ASP S 513      160.05     67.91                                   
REMARK 500 19 SER S 514      -43.87   -153.83                                   
REMARK 500 19 GLN P 362      154.77    -46.97                                   
REMARK 500 19 ALA P 364      102.80    -50.10                                   
REMARK 500 19 PRO P 367       95.27    -65.60                                   
REMARK 500 19 ARG P 368      160.04    -39.40                                   
REMARK 500 19 PRO P 369      171.79    -49.03                                   
REMARK 500 19 ALA P 371      -64.82     66.60                                   
REMARK 500 19 LYS P 385       34.00    -97.73                                   
REMARK 500 19 LEU P 386      -85.87   -169.20                                   
REMARK 500 19 ALA P 387       27.26     48.18                                   
REMARK 500 19 SER P 388      -54.14    179.07                                   
REMARK 500 19 ALA P 389       95.63     63.01                                   
REMARK 500 20 ALA S 470      109.31    -39.37                                   
REMARK 500 20 PRO S 473      -78.85    -59.87                                   
REMARK 500 20 SER S 488      164.65    174.00                                   
REMARK 500 20 VAL S 490      -67.91   -103.65                                   
REMARK 500 20 GLU S 493       45.50   -141.50                                   
REMARK 500 20 SER S 499       59.20    -96.61                                   
REMARK 500 20 LYS S 500       93.37     36.27                                   
REMARK 500 20 VAL S 511       45.48   -155.84                                   
REMARK 500 20 GLN P 362      156.47    -46.75                                   
REMARK 500 20 ALA P 364      102.48    -49.93                                   
REMARK 500 20 PRO P 367       95.88    -66.79                                   
REMARK 500 20 ARG P 368      159.15    -39.46                                   
REMARK 500 20 PRO P 369      175.65    -46.29                                   
REMARK 500 20 ALA P 371      -59.69     69.03                                   
REMARK 500 20 ALA P 387      -45.74   -169.57                                   
REMARK 500 20 SER P 388       21.27   -147.79                                   
REMARK 500 20 ALA P 389      -81.20     61.89                                   
REMARK 500 21 SER S 460     -168.34    -72.27                                   
REMARK 500 21 SER S 488     -161.97    171.80                                   
REMARK 500 21 ASN S 491      -51.16   -159.28                                   
REMARK 500 21 GLU S 492      -38.50    159.99                                   
REMARK 500 21 SER S 499     -148.79    -96.47                                   
REMARK 500 21 LYS S 500       98.79    -54.05                                   
REMARK 500 21 LYS S 508        8.02     51.22                                   
REMARK 500 21 VAL S 511       50.52   -149.25                                   
REMARK 500 21 ALA S 515       91.97   -175.41                                   
REMARK 500 21 LYS P 360       86.80   -169.46                                   
REMARK 500 21 PRO P 361      101.39    -44.38                                   
REMARK 500 21 GLN P 362      159.41    -47.46                                   
REMARK 500 21 ALA P 364      108.93    -50.48                                   
REMARK 500 21 PRO P 367       88.34    -66.96                                   
REMARK 500 21 ARG P 368      141.42    -39.83                                   
REMARK 500 21 PRO P 369      175.20    -49.02                                   
REMARK 500 21 ALA P 371      -61.68     68.06                                   
REMARK 500 21 SER P 388       35.92     73.25                                   
REMARK 500 21 ALA P 389      177.07     56.73                                   
REMARK 500 22 LYS S 458     -168.27     44.76                                   
REMARK 500 22 VAL S 462      117.91   -160.60                                   
REMARK 500 22 LEU S 465      -31.71   -138.56                                   
REMARK 500 22 SER S 488     -169.52    177.60                                   
REMARK 500 22 VAL S 490      -92.07    -96.82                                   
REMARK 500 22 GLU S 493       46.80   -144.96                                   
REMARK 500 22 LYS S 500      -94.35     65.91                                   
REMARK 500 22 LYS S 508        6.55     52.64                                   
REMARK 500 22 VAL S 511       56.62   -155.03                                   
REMARK 500 22 ASP S 513     -164.07    -68.06                                   
REMARK 500 22 SER S 514       87.79   -166.47                                   
REMARK 500 22 LYS P 360      140.95   -170.11                                   
REMARK 500 22 GLN P 362      157.46    -45.93                                   
REMARK 500 22 ALA P 364      102.45    -49.83                                   
REMARK 500 22 PRO P 367       91.34    -65.11                                   
REMARK 500 22 ARG P 368      159.79    -39.35                                   
REMARK 500 22 PRO P 369      176.00    -48.38                                   
REMARK 500 22 ALA P 371      -61.08     69.08                                   
REMARK 500 22 ALA P 387      -56.60   -167.83                                   
REMARK 500 22 SER P 388       42.34   -152.63                                   
REMARK 500 22 ALA P 389      -70.93     67.86                                   
REMARK 500                                                                      
REMARK 500 REMARK: NULL                                                         
DBREF  1K4U S  455   516  UNP    P19878   NCF2_HUMAN     455    516             
DBREF  1K4U P  359   390  UNP    P14598   NCF1_HUMAN     359    390             
SEQADV 1K4U SER S  499  UNP  P19878    CYS   499 ENGINEERED                     
SEQADV 1K4U SER S  514  UNP  P19878    CYS   514 ENGINEERED                     
SEQRES   1 S   62  GLN LEU LYS LYS GLY SER GLN VAL GLU ALA LEU PHE SER          
SEQRES   2 S   62  TYR GLU ALA THR GLN PRO GLU ASP LEU GLU PHE GLN GLU          
SEQRES   3 S   62  GLY ASP ILE ILE LEU VAL LEU SER LYS VAL ASN GLU GLU          
SEQRES   4 S   62  TRP LEU GLU GLY GLU SER LYS GLY LYS VAL GLY ILE PHE          
SEQRES   5 S   62  PRO LYS VAL PHE VAL GLU ASP SER ALA THR                      
SEQRES   1 P   32  SER LYS PRO GLN PRO ALA VAL PRO PRO ARG PRO SER ALA          
SEQRES   2 P   32  ASP LEU ILE LEU ASN ARG CYS SER GLU SER THR LYS ARG          
SEQRES   3 P   32  LYS LEU ALA SER ALA VAL                                      
HELIX    1   1 PRO S  507  VAL S  511  5                                   5    
HELIX    2   2 SER P  370  ARG P  377  1                                   8    
HELIX    3   3 SER P  379  LEU P  386  1                                   8    
SHEET    1   A 4 SER S 460  GLU S 463  0                                        
SHEET    2   A 4 ILE S 483  LYS S 489 -1  O  VAL S 486   N  SER S 460           
SHEET    3   A 4 LEU S 495  GLU S 498 -1  O  GLU S 496   N  SER S 488           
SHEET    4   A 4 VAL S 503  PHE S 506 -1  O  GLY S 504   N  GLY S 497           
CRYST1    1.000    1.000    1.000  90.00  90.00  90.00 P 1           1          
ORIGX1      1.000000  0.000000  0.000000        0.00000                         
ORIGX2      0.000000  1.000000  0.000000        0.00000                         
ORIGX3      0.000000  0.000000  1.000000        0.00000                         
SCALE1      1.000000  0.000000  0.000000        0.00000                         
SCALE2      0.000000  1.000000  0.000000        0.00000                         
SCALE3      0.000000  0.000000  1.000000        0.00000                         
MODEL        1                                                                  
ATOM      1  N   GLN S 455       7.440 -22.839   2.663  1.00  0.00           N  
ATOM      2  CA  GLN S 455       6.013 -22.432   2.588  1.00  0.00           C  
ATOM      3  C   GLN S 455       5.875 -21.000   2.080  1.00  0.00           C  
ATOM      4  O   GLN S 455       6.862 -20.368   1.704  1.00  0.00           O  
ATOM      5  CB  GLN S 455       5.395 -22.560   3.981  1.00  0.00           C  
ATOM      6  CG  GLN S 455       3.972 -23.090   3.970  1.00  0.00           C  
ATOM      7  CD  GLN S 455       3.900 -24.573   4.273  1.00  0.00           C  
ATOM      8  OE1 GLN S 455       4.143 -25.001   5.402  1.00  0.00           O  
ATOM      9  NE2 GLN S 455       3.565 -25.368   3.263  1.00  0.00           N  
ATOM     10  H1  GLN S 455       7.850 -22.403   3.514  1.00  0.00           H  
ATOM     11  H2  GLN S 455       7.913 -22.499   1.802  1.00  0.00           H  
ATOM     12  H3  GLN S 455       7.471 -23.876   2.725  1.00  0.00           H  
ATOM     13  HA  GLN S 455       5.500 -23.098   1.909  1.00  0.00           H  
ATOM     14  HB2 GLN S 455       6.002 -23.231   4.572  1.00  0.00           H  
ATOM     15  HB3 GLN S 455       5.391 -21.586   4.452  1.00  0.00           H  
ATOM     16  HG2 GLN S 455       3.397 -22.559   4.714  1.00  0.00           H  
ATOM     17  HG3 GLN S 455       3.543 -22.915   2.994  1.00  0.00           H  
ATOM     18 HE21 GLN S 455       3.385 -24.959   2.391  1.00  0.00           H  
ATOM     19 HE22 GLN S 455       3.511 -26.332   3.431  1.00  0.00           H  
ATOM     20  N   LEU S 456       4.645 -20.496   2.070  1.00  0.00           N  
ATOM     21  CA  LEU S 456       4.379 -19.139   1.607  1.00  0.00           C  
ATOM     22  C   LEU S 456       3.247 -18.504   2.409  1.00  0.00           C  
ATOM     23  O   LEU S 456       2.198 -19.114   2.611  1.00  0.00           O  
ATOM     24  CB  LEU S 456       4.026 -19.145   0.120  1.00  0.00           C  
ATOM     25  CG  LEU S 456       5.213 -19.332  -0.827  1.00  0.00           C  
ATOM     26  CD1 LEU S 456       4.779 -20.054  -2.092  1.00  0.00           C  
ATOM     27  CD2 LEU S 456       5.841 -17.988  -1.165  1.00  0.00           C  
ATOM     28  H   LEU S 456       3.900 -21.050   2.382  1.00  0.00           H  
ATOM     29  HA  LEU S 456       5.277 -18.558   1.754  1.00  0.00           H  
ATOM     30  HB2 LEU S 456       3.320 -19.942  -0.058  1.00  0.00           H  
ATOM     31  HB3 LEU S 456       3.550 -18.206  -0.119  1.00  0.00           H  
ATOM     32  HG  LEU S 456       5.962 -19.938  -0.337  1.00  0.00           H  
ATOM     33 HD11 LEU S 456       4.521 -19.329  -2.851  1.00  0.00           H  
ATOM     34 HD12 LEU S 456       3.918 -20.670  -1.878  1.00  0.00           H  
ATOM     35 HD13 LEU S 456       5.587 -20.676  -2.448  1.00  0.00           H  
ATOM     36 HD21 LEU S 456       5.626 -17.281  -0.378  1.00  0.00           H  
ATOM     37 HD22 LEU S 456       5.431 -17.625  -2.097  1.00  0.00           H  
ATOM     38 HD23 LEU S 456       6.910 -18.105  -1.264  1.00  0.00           H  
ATOM     39  N   LYS S 457       3.468 -17.274   2.862  1.00  0.00           N  
ATOM     40  CA  LYS S 457       2.467 -16.555   3.642  1.00  0.00           C  
ATOM     41  C   LYS S 457       1.797 -15.473   2.800  1.00  0.00           C  
ATOM     42  O   LYS S 457       2.280 -15.124   1.724  1.00  0.00           O  
ATOM     43  CB  LYS S 457       3.108 -15.930   4.883  1.00  0.00           C  
ATOM     44  CG  LYS S 457       4.153 -14.874   4.562  1.00  0.00           C  
ATOM     45  CD  LYS S 457       5.030 -14.575   5.766  1.00  0.00           C  
ATOM     46  CE  LYS S 457       5.973 -15.728   6.069  1.00  0.00           C  
ATOM     47  NZ  LYS S 457       6.133 -15.948   7.533  1.00  0.00           N  
ATOM     48  H   LYS S 457       4.325 -16.840   2.669  1.00  0.00           H  
ATOM     49  HA  LYS S 457       1.717 -17.266   3.954  1.00  0.00           H  
ATOM     50  HB2 LYS S 457       2.334 -15.470   5.481  1.00  0.00           H  
ATOM     51  HB3 LYS S 457       3.581 -16.710   5.461  1.00  0.00           H  
ATOM     52  HG2 LYS S 457       4.776 -15.230   3.755  1.00  0.00           H  
ATOM     53  HG3 LYS S 457       3.652 -13.966   4.258  1.00  0.00           H  
ATOM     54  HD2 LYS S 457       5.615 -13.690   5.564  1.00  0.00           H  
ATOM     55  HD3 LYS S 457       4.399 -14.403   6.625  1.00  0.00           H  
ATOM     56  HE2 LYS S 457       5.577 -16.627   5.620  1.00  0.00           H  
ATOM     57  HE3 LYS S 457       6.939 -15.509   5.639  1.00  0.00           H  
ATOM     58  HZ1 LYS S 457       6.408 -16.933   7.718  1.00  0.00           H  
ATOM     59  HZ2 LYS S 457       5.235 -15.753   8.022  1.00  0.00           H  
ATOM     60  HZ3 LYS S 457       6.865 -15.315   7.911  1.00  0.00           H  
ATOM     61  N   LYS S 458       0.682 -14.947   3.299  1.00  0.00           N  
ATOM     62  CA  LYS S 458      -0.052 -13.905   2.592  1.00  0.00           C  
ATOM     63  C   LYS S 458      -0.771 -12.983   3.571  1.00  0.00           C  
ATOM     64  O   LYS S 458      -1.175 -13.404   4.654  1.00  0.00           O  
ATOM     65  CB  LYS S 458      -1.062 -14.527   1.627  1.00  0.00           C  
ATOM     66  CG  LYS S 458      -1.808 -13.506   0.783  1.00  0.00           C  
ATOM     67  CD  LYS S 458      -3.178 -13.193   1.365  1.00  0.00           C  
ATOM     68  CE  LYS S 458      -4.246 -14.116   0.801  1.00  0.00           C  
ATOM     69  NZ  LYS S 458      -4.555 -15.240   1.726  1.00  0.00           N  
ATOM     70  H   LYS S 458       0.346 -15.267   4.162  1.00  0.00           H  
ATOM     71  HA  LYS S 458       0.660 -13.323   2.025  1.00  0.00           H  
ATOM     72  HB2 LYS S 458      -0.540 -15.200   0.962  1.00  0.00           H  
ATOM     73  HB3 LYS S 458      -1.788 -15.090   2.197  1.00  0.00           H  
ATOM     74  HG2 LYS S 458      -1.229 -12.596   0.743  1.00  0.00           H  
ATOM     75  HG3 LYS S 458      -1.932 -13.901  -0.216  1.00  0.00           H  
ATOM     76  HD2 LYS S 458      -3.139 -13.317   2.437  1.00  0.00           H  
ATOM     77  HD3 LYS S 458      -3.433 -12.171   1.127  1.00  0.00           H  
ATOM     78  HE2 LYS S 458      -5.147 -13.543   0.633  1.00  0.00           H  
ATOM     79  HE3 LYS S 458      -3.897 -14.518  -0.139  1.00  0.00           H  
ATOM     80  HZ1 LYS S 458      -5.396 -15.014   2.296  1.00  0.00           H  
ATOM     81  HZ2 LYS S 458      -3.753 -15.409   2.364  1.00  0.00           H  
ATOM     82  HZ3 LYS S 458      -4.741 -16.109   1.185  1.00  0.00           H  
ATOM     83  N   GLY S 459      -0.927 -11.722   3.180  1.00  0.00           N  
ATOM     84  CA  GLY S 459      -1.597 -10.757   4.032  1.00  0.00           C  
ATOM     85  C   GLY S 459      -3.072 -10.623   3.704  1.00  0.00           C  
ATOM     86  O   GLY S 459      -3.933 -11.036   4.480  1.00  0.00           O  
ATOM     87  H   GLY S 459      -0.583 -11.445   2.306  1.00  0.00           H  
ATOM     88  HA2 GLY S 459      -1.491 -11.066   5.061  1.00  0.00           H  
ATOM     89  HA3 GLY S 459      -1.123  -9.794   3.905  1.00  0.00           H  
ATOM     90  N   SER S 460      -3.358 -10.045   2.541  1.00  0.00           N  
ATOM     91  CA  SER S 460      -4.727  -9.847   2.080  1.00  0.00           C  
ATOM     92  C   SER S 460      -4.728  -9.481   0.600  1.00  0.00           C  
ATOM     93  O   SER S 460      -3.712  -9.630  -0.078  1.00  0.00           O  
ATOM     94  CB  SER S 460      -5.412  -8.747   2.894  1.00  0.00           C  
ATOM     95  OG  SER S 460      -5.085  -8.848   4.270  1.00  0.00           O  
ATOM     96  H   SER S 460      -2.621  -9.744   1.971  1.00  0.00           H  
ATOM     97  HA  SER S 460      -5.263 -10.776   2.213  1.00  0.00           H  
ATOM     98  HB2 SER S 460      -5.091  -7.783   2.533  1.00  0.00           H  
ATOM     99  HB3 SER S 460      -6.483  -8.834   2.784  1.00  0.00           H  
ATOM    100  HG  SER S 460      -5.103  -7.976   4.669  1.00  0.00           H  
ATOM    101  N   GLN S 461      -5.860  -8.998   0.096  1.00  0.00           N  
ATOM    102  CA  GLN S 461      -5.950  -8.617  -1.310  1.00  0.00           C  
ATOM    103  C   GLN S 461      -7.001  -7.537  -1.534  1.00  0.00           C  
ATOM    104  O   GLN S 461      -8.010  -7.480  -0.831  1.00  0.00           O  
ATOM    105  CB  GLN S 461      -6.273  -9.831  -2.189  1.00  0.00           C  
ATOM    106  CG  GLN S 461      -5.745 -11.149  -1.643  1.00  0.00           C  
ATOM    107  CD  GLN S 461      -6.280 -12.350  -2.399  1.00  0.00           C  
ATOM    108  OE1 GLN S 461      -6.721 -13.330  -1.798  1.00  0.00           O  
ATOM    109  NE2 GLN S 461      -6.245 -12.278  -3.724  1.00  0.00           N  
ATOM    110  H   GLN S 461      -6.643  -8.894   0.678  1.00  0.00           H  
ATOM    111  HA  GLN S 461      -4.986  -8.221  -1.598  1.00  0.00           H  
ATOM    112  HB2 GLN S 461      -7.349  -9.912  -2.290  1.00  0.00           H  
ATOM    113  HB3 GLN S 461      -5.843  -9.674  -3.167  1.00  0.00           H  
ATOM    114  HG2 GLN S 461      -4.667 -11.149  -1.717  1.00  0.00           H  
ATOM    115  HG3 GLN S 461      -6.033 -11.237  -0.605  1.00  0.00           H  
ATOM    116 HE21 GLN S 461      -5.880 -11.467  -4.135  1.00  0.00           H  
ATOM    117 HE22 GLN S 461      -6.585 -13.041  -4.239  1.00  0.00           H  
ATOM    118  N   VAL S 462      -6.754  -6.690  -2.529  1.00  0.00           N  
ATOM    119  CA  VAL S 462      -7.670  -5.608  -2.870  1.00  0.00           C  
ATOM    120  C   VAL S 462      -7.431  -5.119  -4.296  1.00  0.00           C  
ATOM    121  O   VAL S 462      -6.377  -4.560  -4.598  1.00  0.00           O  
ATOM    122  CB  VAL S 462      -7.511  -4.413  -1.909  1.00  0.00           C  
ATOM    123  CG1 VAL S 462      -7.879  -4.808  -0.487  1.00  0.00           C  
ATOM    124  CG2 VAL S 462      -6.093  -3.868  -1.972  1.00  0.00           C  
ATOM    125  H   VAL S 462      -5.933  -6.798  -3.052  1.00  0.00           H  
ATOM    126  HA  VAL S 462      -8.678  -5.982  -2.788  1.00  0.00           H  
ATOM    127  HB  VAL S 462      -8.188  -3.633  -2.226  1.00  0.00           H  
ATOM    128 HG11 VAL S 462      -8.068  -3.919   0.096  1.00  0.00           H  
ATOM    129 HG12 VAL S 462      -7.060  -5.359  -0.045  1.00  0.00           H  
ATOM    130 HG13 VAL S 462      -8.763  -5.426  -0.500  1.00  0.00           H  
ATOM    131 HG21 VAL S 462      -5.810  -3.486  -1.002  1.00  0.00           H  
ATOM    132 HG22 VAL S 462      -6.044  -3.073  -2.699  1.00  0.00           H  
ATOM    133 HG23 VAL S 462      -5.418  -4.659  -2.259  1.00  0.00           H  
ATOM    134  N   GLU S 463      -8.414  -5.320  -5.167  1.00  0.00           N  
ATOM    135  CA  GLU S 463      -8.292  -4.880  -6.552  1.00  0.00           C  
ATOM    136  C   GLU S 463      -8.154  -3.361  -6.610  1.00  0.00           C  
ATOM    137  O   GLU S 463      -8.686  -2.655  -5.755  1.00  0.00           O  
ATOM    138  CB  GLU S 463      -9.502  -5.346  -7.373  1.00  0.00           C  
ATOM    139  CG  GLU S 463     -10.646  -4.344  -7.418  1.00  0.00           C  
ATOM    140  CD  GLU S 463     -11.993  -5.003  -7.646  1.00  0.00           C  
ATOM    141  OE1 GLU S 463     -12.111  -5.796  -8.603  1.00  0.00           O  
ATOM    142  OE2 GLU S 463     -12.928  -4.724  -6.866  1.00  0.00           O  
ATOM    143  H   GLU S 463      -9.236  -5.764  -4.874  1.00  0.00           H  
ATOM    144  HA  GLU S 463      -7.397  -5.326  -6.961  1.00  0.00           H  
ATOM    145  HB2 GLU S 463      -9.182  -5.538  -8.385  1.00  0.00           H  
ATOM    146  HB3 GLU S 463      -9.877  -6.266  -6.945  1.00  0.00           H  
ATOM    147  HG2 GLU S 463     -10.677  -3.810  -6.481  1.00  0.00           H  
ATOM    148  HG3 GLU S 463     -10.461  -3.646  -8.223  1.00  0.00           H  
ATOM    149  N   ALA S 464      -7.443  -2.861  -7.615  1.00  0.00           N  
ATOM    150  CA  ALA S 464      -7.252  -1.426  -7.758  1.00  0.00           C  
ATOM    151  C   ALA S 464      -8.348  -0.815  -8.615  1.00  0.00           C  
ATOM    152  O   ALA S 464      -9.181  -1.524  -9.178  1.00  0.00           O  
ATOM    153  CB  ALA S 464      -5.883  -1.122  -8.347  1.00  0.00           C  
ATOM    154  H   ALA S 464      -7.042  -3.467  -8.274  1.00  0.00           H  
ATOM    155  HA  ALA S 464      -7.300  -0.989  -6.770  1.00  0.00           H  
ATOM    156  HB1 ALA S 464      -5.463  -0.257  -7.856  1.00  0.00           H  
ATOM    157  HB2 ALA S 464      -5.982  -0.921  -9.404  1.00  0.00           H  
ATOM    158  HB3 ALA S 464      -5.232  -1.971  -8.203  1.00  0.00           H  
ATOM    159  N   LEU S 465      -8.350   0.508  -8.702  1.00  0.00           N  
ATOM    160  CA  LEU S 465      -9.353   1.216  -9.486  1.00  0.00           C  
ATOM    161  C   LEU S 465      -8.759   2.433 -10.194  1.00  0.00           C  
ATOM    162  O   LEU S 465      -9.197   2.792 -11.285  1.00  0.00           O  
ATOM    163  CB  LEU S 465     -10.513   1.640  -8.587  1.00  0.00           C  
ATOM    164  CG  LEU S 465     -11.236   0.485  -7.893  1.00  0.00           C  
ATOM    165  CD1 LEU S 465     -10.471   0.041  -6.658  1.00  0.00           C  
ATOM    166  CD2 LEU S 465     -12.657   0.888  -7.528  1.00  0.00           C  
ATOM    167  H   LEU S 465      -7.667   1.018  -8.219  1.00  0.00           H  
ATOM    168  HA  LEU S 465      -9.726   0.533 -10.233  1.00  0.00           H  
ATOM    169  HB2 LEU S 465     -10.131   2.310  -7.829  1.00  0.00           H  
ATOM    170  HB3 LEU S 465     -11.232   2.175  -9.189  1.00  0.00           H  
ATOM    171  HG  LEU S 465     -11.287  -0.356  -8.567  1.00  0.00           H  
ATOM    172 HD11 LEU S 465     -10.893   0.515  -5.788  1.00  0.00           H  
ATOM    173 HD12 LEU S 465      -9.434   0.324  -6.749  1.00  0.00           H  
ATOM    174 HD13 LEU S 465     -10.543  -1.033  -6.554  1.00  0.00           H  
ATOM    175 HD21 LEU S 465     -12.708   1.960  -7.412  1.00  0.00           H  
ATOM    176 HD22 LEU S 465     -12.940   0.412  -6.602  1.00  0.00           H  
ATOM    177 HD23 LEU S 465     -13.332   0.578  -8.314  1.00  0.00           H  
ATOM    178  N   PHE S 466      -7.766   3.065  -9.574  1.00  0.00           N  
ATOM    179  CA  PHE S 466      -7.128   4.237 -10.166  1.00  0.00           C  
ATOM    180  C   PHE S 466      -5.616   4.081 -10.227  1.00  0.00           C  
ATOM    181  O   PHE S 466      -5.012   3.425  -9.378  1.00  0.00           O  
ATOM    182  CB  PHE S 466      -7.437   5.497  -9.359  1.00  0.00           C  
ATOM    183  CG  PHE S 466      -8.853   5.615  -8.891  1.00  0.00           C  
ATOM    184  CD1 PHE S 466      -9.824   6.143  -9.721  1.00  0.00           C  
ATOM    185  CD2 PHE S 466      -9.209   5.222  -7.610  1.00  0.00           C  
ATOM    186  CE1 PHE S 466     -11.125   6.282  -9.286  1.00  0.00           C  
ATOM    187  CE2 PHE S 466     -10.511   5.353  -7.171  1.00  0.00           C  
ATOM    188  CZ  PHE S 466     -11.467   5.887  -8.012  1.00  0.00           C  
ATOM    189  H   PHE S 466      -7.455   2.739  -8.706  1.00  0.00           H  
ATOM    190  HA  PHE S 466      -7.510   4.358 -11.166  1.00  0.00           H  
ATOM    191  HB2 PHE S 466      -6.805   5.518  -8.489  1.00  0.00           H  
ATOM    192  HB3 PHE S 466      -7.219   6.361  -9.970  1.00  0.00           H  
ATOM    193  HD1 PHE S 466      -9.555   6.452 -10.719  1.00  0.00           H  
ATOM    194  HD2 PHE S 466      -8.460   4.804  -6.953  1.00  0.00           H  
ATOM    195  HE1 PHE S 466     -11.873   6.695  -9.945  1.00  0.00           H  
ATOM    196  HE2 PHE S 466     -10.779   5.040  -6.173  1.00  0.00           H  
ATOM    197  HZ  PHE S 466     -12.478   6.005  -7.671  1.00  0.00           H  
ATOM    198  N   SER S 467      -5.005   4.728 -11.213  1.00  0.00           N  
ATOM    199  CA  SER S 467      -3.558   4.702 -11.356  1.00  0.00           C  
ATOM    200  C   SER S 467      -2.953   5.737 -10.416  1.00  0.00           C  
ATOM    201  O   SER S 467      -3.004   6.938 -10.684  1.00  0.00           O  
ATOM    202  CB  SER S 467      -3.151   4.992 -12.802  1.00  0.00           C  
ATOM    203  OG  SER S 467      -3.491   3.912 -13.655  1.00  0.00           O  
ATOM    204  H   SER S 467      -5.539   5.259 -11.841  1.00  0.00           H  
ATOM    205  HA  SER S 467      -3.209   3.720 -11.072  1.00  0.00           H  
ATOM    206  HB2 SER S 467      -3.660   5.879 -13.146  1.00  0.00           H  
ATOM    207  HB3 SER S 467      -2.083   5.150 -12.848  1.00  0.00           H  
ATOM    208  HG  SER S 467      -3.016   3.998 -14.485  1.00  0.00           H  
ATOM    209  N   TYR S 468      -2.416   5.269  -9.298  1.00  0.00           N  
ATOM    210  CA  TYR S 468      -1.841   6.157  -8.296  1.00  0.00           C  
ATOM    211  C   TYR S 468      -0.440   6.622  -8.679  1.00  0.00           C  
ATOM    212  O   TYR S 468       0.474   5.814  -8.838  1.00  0.00           O  
ATOM    213  CB  TYR S 468      -1.799   5.445  -6.939  1.00  0.00           C  
ATOM    214  CG  TYR S 468      -1.079   6.214  -5.849  1.00  0.00           C  
ATOM    215  CD1 TYR S 468      -0.951   7.599  -5.906  1.00  0.00           C  
ATOM    216  CD2 TYR S 468      -0.525   5.552  -4.762  1.00  0.00           C  
ATOM    217  CE1 TYR S 468      -0.291   8.295  -4.911  1.00  0.00           C  
ATOM    218  CE2 TYR S 468       0.134   6.244  -3.763  1.00  0.00           C  
ATOM    219  CZ  TYR S 468       0.249   7.614  -3.844  1.00  0.00           C  
ATOM    220  OH  TYR S 468       0.902   8.306  -2.852  1.00  0.00           O  
ATOM    221  H   TYR S 468      -2.430   4.304  -9.130  1.00  0.00           H  
ATOM    222  HA  TYR S 468      -2.482   7.021  -8.214  1.00  0.00           H  
ATOM    223  HB2 TYR S 468      -2.804   5.263  -6.608  1.00  0.00           H  
ATOM    224  HB3 TYR S 468      -1.300   4.500  -7.057  1.00  0.00           H  
ATOM    225  HD1 TYR S 468      -1.376   8.130  -6.744  1.00  0.00           H  
ATOM    226  HD2 TYR S 468      -0.615   4.480  -4.701  1.00  0.00           H  
ATOM    227  HE1 TYR S 468      -0.201   9.370  -4.975  1.00  0.00           H  
ATOM    228  HE2 TYR S 468       0.560   5.707  -2.926  1.00  0.00           H  
ATOM    229  HH  TYR S 468       1.826   8.413  -3.091  1.00  0.00           H  
ATOM    230  N   GLU S 469      -0.279   7.937  -8.799  1.00  0.00           N  
ATOM    231  CA  GLU S 469       1.011   8.520  -9.130  1.00  0.00           C  
ATOM    232  C   GLU S 469       1.923   8.459  -7.913  1.00  0.00           C  
ATOM    233  O   GLU S 469       1.693   9.144  -6.917  1.00  0.00           O  
ATOM    234  CB  GLU S 469       0.848   9.969  -9.595  1.00  0.00           C  
ATOM    235  CG  GLU S 469       1.806  10.362 -10.706  1.00  0.00           C  
ATOM    236  CD  GLU S 469       1.528  11.751 -11.251  1.00  0.00           C  
ATOM    237  OE1 GLU S 469       1.658  12.726 -10.482  1.00  0.00           O  
ATOM    238  OE2 GLU S 469       1.182  11.862 -12.445  1.00  0.00           O  
ATOM    239  H   GLU S 469      -1.045   8.530  -8.642  1.00  0.00           H  
ATOM    240  HA  GLU S 469       1.448   7.938  -9.928  1.00  0.00           H  
ATOM    241  HB2 GLU S 469      -0.161  10.107  -9.952  1.00  0.00           H  
ATOM    242  HB3 GLU S 469       1.017  10.625  -8.754  1.00  0.00           H  
ATOM    243  HG2 GLU S 469       2.813  10.338 -10.321  1.00  0.00           H  
ATOM    244  HG3 GLU S 469       1.713   9.650 -11.513  1.00  0.00           H  
ATOM    245  N   ALA S 470       2.941   7.619  -7.993  1.00  0.00           N  
ATOM    246  CA  ALA S 470       3.874   7.443  -6.890  1.00  0.00           C  
ATOM    247  C   ALA S 470       5.050   8.410  -6.988  1.00  0.00           C  
ATOM    248  O   ALA S 470       5.843   8.349  -7.927  1.00  0.00           O  
ATOM    249  CB  ALA S 470       4.362   6.003  -6.849  1.00  0.00           C  
ATOM    250  H   ALA S 470       3.061   7.092  -8.809  1.00  0.00           H  
ATOM    251  HA  ALA S 470       3.341   7.639  -5.971  1.00  0.00           H  
ATOM    252  HB1 ALA S 470       5.085   5.887  -6.057  1.00  0.00           H  
ATOM    253  HB2 ALA S 470       4.818   5.749  -7.795  1.00  0.00           H  
ATOM    254  HB3 ALA S 470       3.522   5.346  -6.670  1.00  0.00           H  
ATOM    255  N   THR S 471       5.151   9.302  -6.006  1.00  0.00           N  
ATOM    256  CA  THR S 471       6.227  10.285  -5.970  1.00  0.00           C  
ATOM    257  C   THR S 471       7.236   9.940  -4.878  1.00  0.00           C  
ATOM    258  O   THR S 471       8.428  10.219  -5.009  1.00  0.00           O  
ATOM    259  CB  THR S 471       5.660  11.684  -5.734  1.00  0.00           C  
ATOM    260  OG1 THR S 471       4.474  11.622  -4.963  1.00  0.00           O  
ATOM    261  CG2 THR S 471       5.337  12.424  -7.015  1.00  0.00           C  
ATOM    262  H   THR S 471       4.487   9.296  -5.286  1.00  0.00           H  
ATOM    263  HA  THR S 471       6.728  10.264  -6.926  1.00  0.00           H  
ATOM    264  HB  THR S 471       6.388  12.269  -5.190  1.00  0.00           H  
ATOM    265  HG1 THR S 471       4.623  12.040  -4.111  1.00  0.00           H  
ATOM    266 HG21 THR S 471       4.962  11.724  -7.749  1.00  0.00           H  
ATOM    267 HG22 THR S 471       6.229  12.899  -7.392  1.00  0.00           H  
ATOM    268 HG23 THR S 471       4.585  13.174  -6.817  1.00  0.00           H  
ATOM    269  N   GLN S 472       6.750   9.324  -3.805  1.00  0.00           N  
ATOM    270  CA  GLN S 472       7.612   8.934  -2.692  1.00  0.00           C  
ATOM    271  C   GLN S 472       7.961   7.447  -2.772  1.00  0.00           C  
ATOM    272  O   GLN S 472       7.310   6.684  -3.485  1.00  0.00           O  
ATOM    273  CB  GLN S 472       6.958   9.254  -1.341  1.00  0.00           C  
ATOM    274  CG  GLN S 472       5.438   9.206  -1.354  1.00  0.00           C  
ATOM    275  CD  GLN S 472       4.815  10.551  -1.668  1.00  0.00           C  
ATOM    276  OE1 GLN S 472       4.121  10.707  -2.674  1.00  0.00           O  
ATOM    277  NE2 GLN S 472       5.059  11.533  -0.809  1.00  0.00           N  
ATOM    278  H   GLN S 472       5.793   9.123  -3.762  1.00  0.00           H  
ATOM    279  HA  GLN S 472       8.527   9.502  -2.778  1.00  0.00           H  
ATOM    280  HB2 GLN S 472       7.308   8.543  -0.609  1.00  0.00           H  
ATOM    281  HB3 GLN S 472       7.261  10.246  -1.037  1.00  0.00           H  
ATOM    282  HG2 GLN S 472       5.118   8.495  -2.100  1.00  0.00           H  
ATOM    283  HG3 GLN S 472       5.094   8.885  -0.381  1.00  0.00           H  
ATOM    284 HE21 GLN S 472       5.619  11.336  -0.030  1.00  0.00           H  
ATOM    285 HE22 GLN S 472       4.668  12.413  -0.988  1.00  0.00           H  
ATOM    286  N   PRO S 473       9.017   7.023  -2.055  1.00  0.00           N  
ATOM    287  CA  PRO S 473       9.476   5.628  -2.061  1.00  0.00           C  
ATOM    288  C   PRO S 473       8.436   4.634  -1.537  1.00  0.00           C  
ATOM    289  O   PRO S 473       7.829   3.899  -2.317  1.00  0.00           O  
ATOM    290  CB  PRO S 473      10.711   5.647  -1.153  1.00  0.00           C  
ATOM    291  CG  PRO S 473      10.580   6.887  -0.334  1.00  0.00           C  
ATOM    292  CD  PRO S 473       9.860   7.877  -1.201  1.00  0.00           C  
ATOM    293  HA  PRO S 473       9.774   5.326  -3.054  1.00  0.00           H  
ATOM    294  HB2 PRO S 473      10.718   4.765  -0.533  1.00  0.00           H  
ATOM    295  HB3 PRO S 473      11.605   5.671  -1.759  1.00  0.00           H  
ATOM    296  HG2 PRO S 473      10.006   6.680   0.557  1.00  0.00           H  
ATOM    297  HG3 PRO S 473      11.559   7.260  -0.072  1.00  0.00           H  
ATOM    298  HD2 PRO S 473       9.257   8.539  -0.598  1.00  0.00           H  
ATOM    299  HD3 PRO S 473      10.564   8.441  -1.795  1.00  0.00           H  
ATOM    300  N   GLU S 474       8.252   4.592  -0.217  1.00  0.00           N  
ATOM    301  CA  GLU S 474       7.304   3.662   0.404  1.00  0.00           C  
ATOM    302  C   GLU S 474       5.981   3.589  -0.359  1.00  0.00           C  
ATOM    303  O   GLU S 474       5.319   2.552  -0.368  1.00  0.00           O  
ATOM    304  CB  GLU S 474       7.049   4.043   1.868  1.00  0.00           C  
ATOM    305  CG  GLU S 474       6.050   5.174   2.052  1.00  0.00           C  
ATOM    306  CD  GLU S 474       6.508   6.468   1.408  1.00  0.00           C  
ATOM    307  OE1 GLU S 474       7.469   7.079   1.922  1.00  0.00           O  
ATOM    308  OE2 GLU S 474       5.906   6.871   0.391  1.00  0.00           O  
ATOM    309  H   GLU S 474       8.777   5.188   0.356  1.00  0.00           H  
ATOM    310  HA  GLU S 474       7.759   2.682   0.385  1.00  0.00           H  
ATOM    311  HB2 GLU S 474       6.672   3.177   2.390  1.00  0.00           H  
ATOM    312  HB3 GLU S 474       7.984   4.341   2.318  1.00  0.00           H  
ATOM    313  HG2 GLU S 474       5.112   4.881   1.607  1.00  0.00           H  
ATOM    314  HG3 GLU S 474       5.910   5.344   3.109  1.00  0.00           H  
ATOM    315  N   ASP S 475       5.598   4.690  -0.999  1.00  0.00           N  
ATOM    316  CA  ASP S 475       4.357   4.734  -1.756  1.00  0.00           C  
ATOM    317  C   ASP S 475       4.397   3.757  -2.925  1.00  0.00           C  
ATOM    318  O   ASP S 475       5.150   3.940  -3.880  1.00  0.00           O  
ATOM    319  CB  ASP S 475       4.106   6.149  -2.266  1.00  0.00           C  
ATOM    320  CG  ASP S 475       3.313   6.987  -1.281  1.00  0.00           C  
ATOM    321  OD1 ASP S 475       3.033   6.491  -0.169  1.00  0.00           O  
ATOM    322  OD2 ASP S 475       2.974   8.138  -1.621  1.00  0.00           O  
ATOM    323  H   ASP S 475       6.159   5.490  -0.962  1.00  0.00           H  
ATOM    324  HA  ASP S 475       3.549   4.455  -1.096  1.00  0.00           H  
ATOM    325  HB2 ASP S 475       5.051   6.631  -2.445  1.00  0.00           H  
ATOM    326  HB3 ASP S 475       3.558   6.095  -3.190  1.00  0.00           H  
ATOM    327  N   LEU S 476       3.570   2.724  -2.841  1.00  0.00           N  
ATOM    328  CA  LEU S 476       3.492   1.715  -3.888  1.00  0.00           C  
ATOM    329  C   LEU S 476       2.643   2.232  -5.043  1.00  0.00           C  
ATOM    330  O   LEU S 476       1.474   2.574  -4.862  1.00  0.00           O  
ATOM    331  CB  LEU S 476       2.902   0.409  -3.331  1.00  0.00           C  
ATOM    332  CG  LEU S 476       2.181  -0.478  -4.354  1.00  0.00           C  
ATOM    333  CD1 LEU S 476       3.113  -0.847  -5.497  1.00  0.00           C  
ATOM    334  CD2 LEU S 476       1.631  -1.729  -3.695  1.00  0.00           C  
ATOM    335  H   LEU S 476       2.992   2.643  -2.056  1.00  0.00           H  
ATOM    336  HA  LEU S 476       4.493   1.528  -4.246  1.00  0.00           H  
ATOM    337  HB2 LEU S 476       3.707  -0.166  -2.896  1.00  0.00           H  
ATOM    338  HB3 LEU S 476       2.200   0.660  -2.551  1.00  0.00           H  
ATOM    339  HG  LEU S 476       1.350   0.069  -4.763  1.00  0.00           H  
ATOM    340 HD11 LEU S 476       2.783  -1.770  -5.947  1.00  0.00           H  
ATOM    341 HD12 LEU S 476       4.117  -0.970  -5.117  1.00  0.00           H  
ATOM    342 HD13 LEU S 476       3.103  -0.061  -6.238  1.00  0.00           H  
ATOM    343 HD21 LEU S 476       1.368  -2.447  -4.457  1.00  0.00           H  
ATOM    344 HD22 LEU S 476       0.754  -1.474  -3.121  1.00  0.00           H  
ATOM    345 HD23 LEU S 476       2.380  -2.150  -3.045  1.00  0.00           H  
ATOM    346  N   GLU S 477       3.240   2.296  -6.224  1.00  0.00           N  
ATOM    347  CA  GLU S 477       2.542   2.782  -7.405  1.00  0.00           C  
ATOM    348  C   GLU S 477       1.799   1.655  -8.104  1.00  0.00           C  
ATOM    349  O   GLU S 477       2.328   0.556  -8.273  1.00  0.00           O  
ATOM    350  CB  GLU S 477       3.528   3.413  -8.385  1.00  0.00           C  
ATOM    351  CG  GLU S 477       2.945   4.579  -9.163  1.00  0.00           C  
ATOM    352  CD  GLU S 477       3.953   5.211 -10.104  1.00  0.00           C  
ATOM    353  OE1 GLU S 477       4.446   4.505 -11.008  1.00  0.00           O  
ATOM    354  OE2 GLU S 477       4.248   6.414  -9.935  1.00  0.00           O  
ATOM    355  H   GLU S 477       4.175   2.015  -6.302  1.00  0.00           H  
ATOM    356  HA  GLU S 477       1.831   3.531  -7.089  1.00  0.00           H  
ATOM    357  HB2 GLU S 477       4.391   3.763  -7.839  1.00  0.00           H  
ATOM    358  HB3 GLU S 477       3.839   2.660  -9.092  1.00  0.00           H  
ATOM    359  HG2 GLU S 477       2.108   4.224  -9.745  1.00  0.00           H  
ATOM    360  HG3 GLU S 477       2.605   5.326  -8.464  1.00  0.00           H  
ATOM    361  N   PHE S 478       0.576   1.941  -8.529  1.00  0.00           N  
ATOM    362  CA  PHE S 478      -0.231   0.951  -9.235  1.00  0.00           C  
ATOM    363  C   PHE S 478      -1.164   1.628 -10.231  1.00  0.00           C  
ATOM    364  O   PHE S 478      -1.576   2.771 -10.030  1.00  0.00           O  
ATOM    365  CB  PHE S 478      -1.029   0.088  -8.253  1.00  0.00           C  
ATOM    366  CG  PHE S 478      -1.645   0.860  -7.124  1.00  0.00           C  
ATOM    367  CD1 PHE S 478      -0.854   1.446  -6.151  1.00  0.00           C  
ATOM    368  CD2 PHE S 478      -3.019   0.995  -7.037  1.00  0.00           C  
ATOM    369  CE1 PHE S 478      -1.423   2.155  -5.112  1.00  0.00           C  
ATOM    370  CE2 PHE S 478      -3.596   1.703  -6.002  1.00  0.00           C  
ATOM    371  CZ  PHE S 478      -2.797   2.285  -5.038  1.00  0.00           C  
ATOM    372  H   PHE S 478       0.214   2.845  -8.374  1.00  0.00           H  
ATOM    373  HA  PHE S 478       0.448   0.314  -9.784  1.00  0.00           H  
ATOM    374  HB2 PHE S 478      -1.825  -0.408  -8.787  1.00  0.00           H  
ATOM    375  HB3 PHE S 478      -0.372  -0.656  -7.826  1.00  0.00           H  
ATOM    376  HD1 PHE S 478       0.220   1.343  -6.209  1.00  0.00           H  
ATOM    377  HD2 PHE S 478      -3.644   0.539  -7.789  1.00  0.00           H  
ATOM    378  HE1 PHE S 478      -0.796   2.609  -4.361  1.00  0.00           H  
ATOM    379  HE2 PHE S 478      -4.669   1.800  -5.945  1.00  0.00           H  
ATOM    380  HZ  PHE S 478      -3.245   2.838  -4.226  1.00  0.00           H  
ATOM    381  N   GLN S 479      -1.478   0.925 -11.314  1.00  0.00           N  
ATOM    382  CA  GLN S 479      -2.347   1.466 -12.355  1.00  0.00           C  
ATOM    383  C   GLN S 479      -3.805   1.080 -12.123  1.00  0.00           C  
ATOM    384  O   GLN S 479      -4.107   0.208 -11.309  1.00  0.00           O  
ATOM    385  CB  GLN S 479      -1.894   0.974 -13.731  1.00  0.00           C  
ATOM    386  CG  GLN S 479      -1.906  -0.539 -13.870  1.00  0.00           C  
ATOM    387  CD  GLN S 479      -0.511  -1.134 -13.903  1.00  0.00           C  
ATOM    388  OE1 GLN S 479       0.174  -1.195 -12.883  1.00  0.00           O  
ATOM    389  NE2 GLN S 479      -0.085  -1.577 -15.079  1.00  0.00           N  
ATOM    390  H   GLN S 479      -1.108   0.023 -11.423  1.00  0.00           H  
ATOM    391  HA  GLN S 479      -2.265   2.542 -12.324  1.00  0.00           H  
ATOM    392  HB2 GLN S 479      -2.549   1.389 -14.482  1.00  0.00           H  
ATOM    393  HB3 GLN S 479      -0.887   1.323 -13.910  1.00  0.00           H  
ATOM    394  HG2 GLN S 479      -2.441  -0.961 -13.033  1.00  0.00           H  
ATOM    395  HG3 GLN S 479      -2.415  -0.799 -14.787  1.00  0.00           H  
ATOM    396 HE21 GLN S 479      -0.685  -1.497 -15.850  1.00  0.00           H  
ATOM    397 HE22 GLN S 479       0.812  -1.967 -15.130  1.00  0.00           H  
ATOM    398  N   GLU S 480      -4.702   1.740 -12.849  1.00  0.00           N  
ATOM    399  CA  GLU S 480      -6.133   1.482 -12.738  1.00  0.00           C  
ATOM    400  C   GLU S 480      -6.440  -0.009 -12.803  1.00  0.00           C  
ATOM    401  O   GLU S 480      -5.755  -0.765 -13.492  1.00  0.00           O  
ATOM    402  CB  GLU S 480      -6.880   2.209 -13.854  1.00  0.00           C  
ATOM    403  CG  GLU S 480      -7.229   3.639 -13.509  1.00  0.00           C  
ATOM    404  CD  GLU S 480      -7.324   4.531 -14.732  1.00  0.00           C  
ATOM    405  OE1 GLU S 480      -6.279   5.060 -15.164  1.00  0.00           O  
ATOM    406  OE2 GLU S 480      -8.445   4.699 -15.258  1.00  0.00           O  
ATOM    407  H   GLU S 480      -4.396   2.426 -13.479  1.00  0.00           H  
ATOM    408  HA  GLU S 480      -6.466   1.865 -11.785  1.00  0.00           H  
ATOM    409  HB2 GLU S 480      -6.262   2.217 -14.739  1.00  0.00           H  
ATOM    410  HB3 GLU S 480      -7.795   1.680 -14.065  1.00  0.00           H  
ATOM    411  HG2 GLU S 480      -8.179   3.650 -12.999  1.00  0.00           H  
ATOM    412  HG3 GLU S 480      -6.465   4.029 -12.856  1.00  0.00           H  
ATOM    413  N   GLY S 481      -7.483  -0.416 -12.083  1.00  0.00           N  
ATOM    414  CA  GLY S 481      -7.888  -1.815 -12.060  1.00  0.00           C  
ATOM    415  C   GLY S 481      -6.712  -2.772 -12.025  1.00  0.00           C  
ATOM    416  O   GLY S 481      -6.237  -3.217 -13.072  1.00  0.00           O  
ATOM    417  H   GLY S 481      -7.988   0.246 -11.562  1.00  0.00           H  
ATOM    418  HA2 GLY S 481      -8.500  -1.987 -11.190  1.00  0.00           H  
ATOM    419  HA3 GLY S 481      -8.476  -2.020 -12.943  1.00  0.00           H  
ATOM    420  N   ASP S 482      -6.231  -3.087 -10.827  1.00  0.00           N  
ATOM    421  CA  ASP S 482      -5.098  -3.991 -10.686  1.00  0.00           C  
ATOM    422  C   ASP S 482      -5.265  -4.941  -9.509  1.00  0.00           C  
ATOM    423  O   ASP S 482      -6.065  -4.705  -8.607  1.00  0.00           O  
ATOM    424  CB  ASP S 482      -3.801  -3.196 -10.542  1.00  0.00           C  
ATOM    425  CG  ASP S 482      -2.580  -4.083 -10.383  1.00  0.00           C  
ATOM    426  OD1 ASP S 482      -2.356  -4.591  -9.266  1.00  0.00           O  
ATOM    427  OD2 ASP S 482      -1.850  -4.271 -11.380  1.00  0.00           O  
ATOM    428  H   ASP S 482      -6.641  -2.702 -10.028  1.00  0.00           H  
ATOM    429  HA  ASP S 482      -5.047  -4.577 -11.582  1.00  0.00           H  
ATOM    430  HB2 ASP S 482      -3.667  -2.592 -11.422  1.00  0.00           H  
ATOM    431  HB3 ASP S 482      -3.871  -2.552  -9.676  1.00  0.00           H  
ATOM    432  N   ILE S 483      -4.496  -6.021  -9.536  1.00  0.00           N  
ATOM    433  CA  ILE S 483      -4.540  -7.024  -8.486  1.00  0.00           C  
ATOM    434  C   ILE S 483      -3.247  -7.031  -7.679  1.00  0.00           C  
ATOM    435  O   ILE S 483      -2.386  -7.890  -7.873  1.00  0.00           O  
ATOM    436  CB  ILE S 483      -4.779  -8.427  -9.073  1.00  0.00           C  
ATOM    437  CG1 ILE S 483      -5.977  -8.413 -10.023  1.00  0.00           C  
ATOM    438  CG2 ILE S 483      -4.993  -9.433  -7.957  1.00  0.00           C  
ATOM    439  CD1 ILE S 483      -7.248  -7.891  -9.390  1.00  0.00           C  
ATOM    440  H   ILE S 483      -3.883  -6.148 -10.287  1.00  0.00           H  
ATOM    441  HA  ILE S 483      -5.365  -6.786  -7.830  1.00  0.00           H  
ATOM    442  HB  ILE S 483      -3.896  -8.719  -9.621  1.00  0.00           H  
ATOM    443 HG12 ILE S 483      -5.748  -7.785 -10.871  1.00  0.00           H  
ATOM    444 HG13 ILE S 483      -6.166  -9.420 -10.368  1.00  0.00           H  
ATOM    445 HG21 ILE S 483      -5.232 -10.396  -8.382  1.00  0.00           H  
ATOM    446 HG22 ILE S 483      -5.808  -9.102  -7.329  1.00  0.00           H  
ATOM    447 HG23 ILE S 483      -4.093  -9.512  -7.367  1.00  0.00           H  
ATOM    448 HD11 ILE S 483      -7.341  -8.288  -8.389  1.00  0.00           H  
ATOM    449 HD12 ILE S 483      -8.098  -8.198  -9.980  1.00  0.00           H  
ATOM    450 HD13 ILE S 483      -7.211  -6.812  -9.346  1.00  0.00           H  
ATOM    451  N   ILE S 484      -3.122  -6.072  -6.769  1.00  0.00           N  
ATOM    452  CA  ILE S 484      -1.938  -5.970  -5.925  1.00  0.00           C  
ATOM    453  C   ILE S 484      -2.018  -6.966  -4.776  1.00  0.00           C  
ATOM    454  O   ILE S 484      -3.103  -7.427  -4.419  1.00  0.00           O  
ATOM    455  CB  ILE S 484      -1.782  -4.545  -5.353  1.00  0.00           C  
ATOM    456  CG1 ILE S 484      -1.669  -3.526  -6.488  1.00  0.00           C  
ATOM    457  CG2 ILE S 484      -0.568  -4.463  -4.439  1.00  0.00           C  
ATOM    458  CD1 ILE S 484      -2.984  -2.863  -6.835  1.00  0.00           C  
ATOM    459  H   ILE S 484      -3.843  -5.420  -6.659  1.00  0.00           H  
ATOM    460  HA  ILE S 484      -1.068  -6.196  -6.528  1.00  0.00           H  
ATOM    461  HB  ILE S 484      -2.658  -4.322  -4.764  1.00  0.00           H  
ATOM    462 HG12 ILE S 484      -0.973  -2.753  -6.202  1.00  0.00           H  
ATOM    463 HG13 ILE S 484      -1.304  -4.023  -7.374  1.00  0.00           H  
ATOM    464 HG21 ILE S 484      -0.317  -3.427  -4.267  1.00  0.00           H  
ATOM    465 HG22 ILE S 484       0.269  -4.963  -4.904  1.00  0.00           H  
ATOM    466 HG23 ILE S 484      -0.792  -4.940  -3.497  1.00  0.00           H  
ATOM    467 HD11 ILE S 484      -2.892  -1.793  -6.709  1.00  0.00           H  
ATOM    468 HD12 ILE S 484      -3.759  -3.237  -6.184  1.00  0.00           H  
ATOM    469 HD13 ILE S 484      -3.239  -3.083  -7.861  1.00  0.00           H  
ATOM    470  N   LEU S 485      -0.872  -7.294  -4.195  1.00  0.00           N  
ATOM    471  CA  LEU S 485      -0.830  -8.232  -3.086  1.00  0.00           C  
ATOM    472  C   LEU S 485      -0.739  -7.487  -1.767  1.00  0.00           C  
ATOM    473  O   LEU S 485       0.346  -7.108  -1.326  1.00  0.00           O  
ATOM    474  CB  LEU S 485       0.353  -9.194  -3.242  1.00  0.00           C  
ATOM    475  CG  LEU S 485       0.702 -10.056  -2.013  1.00  0.00           C  
ATOM    476  CD1 LEU S 485       1.804  -9.398  -1.201  1.00  0.00           C  
ATOM    477  CD2 LEU S 485      -0.522 -10.310  -1.142  1.00  0.00           C  
ATOM    478  H   LEU S 485      -0.036  -6.894  -4.516  1.00  0.00           H  
ATOM    479  HA  LEU S 485      -1.748  -8.801  -3.101  1.00  0.00           H  
ATOM    480  HB2 LEU S 485       0.135  -9.859  -4.064  1.00  0.00           H  
ATOM    481  HB3 LEU S 485       1.223  -8.612  -3.498  1.00  0.00           H  
ATOM    482  HG  LEU S 485       1.072 -11.013  -2.355  1.00  0.00           H  
ATOM    483 HD11 LEU S 485       2.476 -10.157  -0.825  1.00  0.00           H  
ATOM    484 HD12 LEU S 485       1.369  -8.860  -0.373  1.00  0.00           H  
ATOM    485 HD13 LEU S 485       2.353  -8.712  -1.829  1.00  0.00           H  
ATOM    486 HD21 LEU S 485      -0.442 -11.286  -0.685  1.00  0.00           H  
ATOM    487 HD22 LEU S 485      -1.413 -10.268  -1.748  1.00  0.00           H  
ATOM    488 HD23 LEU S 485      -0.576  -9.555  -0.369  1.00  0.00           H  
ATOM    489  N   VAL S 486      -1.885  -7.292  -1.132  1.00  0.00           N  
ATOM    490  CA  VAL S 486      -1.923  -6.606   0.148  1.00  0.00           C  
ATOM    491  C   VAL S 486      -1.243  -7.458   1.190  1.00  0.00           C  
ATOM    492  O   VAL S 486      -1.685  -8.567   1.479  1.00  0.00           O  
ATOM    493  CB  VAL S 486      -3.352  -6.314   0.644  1.00  0.00           C  
ATOM    494  CG1 VAL S 486      -3.340  -5.163   1.628  1.00  0.00           C  
ATOM    495  CG2 VAL S 486      -4.305  -6.015  -0.505  1.00  0.00           C  
ATOM    496  H   VAL S 486      -2.712  -7.630  -1.528  1.00  0.00           H  
ATOM    497  HA  VAL S 486      -1.392  -5.670   0.050  1.00  0.00           H  
ATOM    498  HB  VAL S 486      -3.706  -7.184   1.173  1.00  0.00           H  
ATOM    499 HG11 VAL S 486      -4.346  -4.792   1.756  1.00  0.00           H  
ATOM    500 HG12 VAL S 486      -2.710  -4.376   1.247  1.00  0.00           H  
ATOM    501 HG13 VAL S 486      -2.959  -5.507   2.576  1.00  0.00           H  
ATOM    502 HG21 VAL S 486      -5.308  -6.296  -0.221  1.00  0.00           H  
ATOM    503 HG22 VAL S 486      -4.011  -6.571  -1.380  1.00  0.00           H  
ATOM    504 HG23 VAL S 486      -4.277  -4.960  -0.723  1.00  0.00           H  
ATOM    505  N   LEU S 487      -0.163  -6.957   1.747  1.00  0.00           N  
ATOM    506  CA  LEU S 487       0.561  -7.711   2.750  1.00  0.00           C  
ATOM    507  C   LEU S 487      -0.054  -7.545   4.135  1.00  0.00           C  
ATOM    508  O   LEU S 487       0.198  -8.353   5.028  1.00  0.00           O  
ATOM    509  CB  LEU S 487       2.020  -7.283   2.773  1.00  0.00           C  
ATOM    510  CG  LEU S 487       2.946  -8.080   1.849  1.00  0.00           C  
ATOM    511  CD1 LEU S 487       4.399  -7.742   2.133  1.00  0.00           C  
ATOM    512  CD2 LEU S 487       2.705  -9.575   2.003  1.00  0.00           C  
ATOM    513  H   LEU S 487       0.160  -6.067   1.473  1.00  0.00           H  
ATOM    514  HA  LEU S 487       0.507  -8.754   2.473  1.00  0.00           H  
ATOM    515  HB2 LEU S 487       2.066  -6.245   2.483  1.00  0.00           H  
ATOM    516  HB3 LEU S 487       2.377  -7.372   3.782  1.00  0.00           H  
ATOM    517  HG  LEU S 487       2.738  -7.812   0.824  1.00  0.00           H  
ATOM    518 HD11 LEU S 487       5.010  -8.615   1.959  1.00  0.00           H  
ATOM    519 HD12 LEU S 487       4.499  -7.429   3.162  1.00  0.00           H  
ATOM    520 HD13 LEU S 487       4.716  -6.943   1.479  1.00  0.00           H  
ATOM    521 HD21 LEU S 487       2.446  -9.795   3.028  1.00  0.00           H  
ATOM    522 HD22 LEU S 487       3.602 -10.114   1.734  1.00  0.00           H  
ATOM    523 HD23 LEU S 487       1.895  -9.878   1.355  1.00  0.00           H  
ATOM    524  N   SER S 488      -0.856  -6.498   4.310  1.00  0.00           N  
ATOM    525  CA  SER S 488      -1.500  -6.233   5.603  1.00  0.00           C  
ATOM    526  C   SER S 488      -2.145  -4.852   5.639  1.00  0.00           C  
ATOM    527  O   SER S 488      -2.005  -4.063   4.708  1.00  0.00           O  
ATOM    528  CB  SER S 488      -0.474  -6.290   6.741  1.00  0.00           C  
ATOM    529  OG  SER S 488      -1.068  -6.741   7.945  1.00  0.00           O  
ATOM    530  H   SER S 488      -1.021  -5.896   3.554  1.00  0.00           H  
ATOM    531  HA  SER S 488      -2.256  -6.985   5.770  1.00  0.00           H  
ATOM    532  HB2 SER S 488       0.334  -6.946   6.476  1.00  0.00           H  
ATOM    533  HB3 SER S 488      -0.077  -5.298   6.907  1.00  0.00           H  
ATOM    534  HG  SER S 488      -0.828  -6.148   8.662  1.00  0.00           H  
ATOM    535  N   LYS S 489      -2.803  -4.555   6.758  1.00  0.00           N  
ATOM    536  CA  LYS S 489      -3.421  -3.253   6.968  1.00  0.00           C  
ATOM    537  C   LYS S 489      -2.397  -2.349   7.639  1.00  0.00           C  
ATOM    538  O   LYS S 489      -1.686  -2.791   8.541  1.00  0.00           O  
ATOM    539  CB  LYS S 489      -4.673  -3.380   7.839  1.00  0.00           C  
ATOM    540  CG  LYS S 489      -5.453  -2.083   7.975  1.00  0.00           C  
ATOM    541  CD  LYS S 489      -5.928  -1.861   9.402  1.00  0.00           C  
ATOM    542  CE  LYS S 489      -7.392  -2.239   9.567  1.00  0.00           C  
ATOM    543  NZ  LYS S 489      -8.008  -1.569  10.746  1.00  0.00           N  
ATOM    544  H   LYS S 489      -2.838  -5.220   7.478  1.00  0.00           H  
ATOM    545  HA  LYS S 489      -3.686  -2.843   6.006  1.00  0.00           H  
ATOM    546  HB2 LYS S 489      -5.325  -4.124   7.405  1.00  0.00           H  
ATOM    547  HB3 LYS S 489      -4.379  -3.704   8.826  1.00  0.00           H  
ATOM    548  HG2 LYS S 489      -4.817  -1.259   7.687  1.00  0.00           H  
ATOM    549  HG3 LYS S 489      -6.313  -2.121   7.321  1.00  0.00           H  
ATOM    550  HD2 LYS S 489      -5.333  -2.468  10.068  1.00  0.00           H  
ATOM    551  HD3 LYS S 489      -5.804  -0.819   9.655  1.00  0.00           H  
ATOM    552  HE2 LYS S 489      -7.929  -1.948   8.678  1.00  0.00           H  
ATOM    553  HE3 LYS S 489      -7.461  -3.310   9.695  1.00  0.00           H  
ATOM    554  HZ1 LYS S 489      -7.643  -0.601  10.838  1.00  0.00           H  
ATOM    555  HZ2 LYS S 489      -7.785  -2.096  11.615  1.00  0.00           H  
ATOM    556  HZ3 LYS S 489      -9.042  -1.529  10.635  1.00  0.00           H  
ATOM    557  N   VAL S 490      -2.280  -1.104   7.189  1.00  0.00           N  
ATOM    558  CA  VAL S 490      -1.278  -0.206   7.764  1.00  0.00           C  
ATOM    559  C   VAL S 490      -1.886   0.911   8.624  1.00  0.00           C  
ATOM    560  O   VAL S 490      -1.261   1.352   9.587  1.00  0.00           O  
ATOM    561  CB  VAL S 490      -0.358   0.363   6.661  1.00  0.00           C  
ATOM    562  CG1 VAL S 490       0.625   1.384   7.221  1.00  0.00           C  
ATOM    563  CG2 VAL S 490       0.398  -0.781   5.989  1.00  0.00           C  
ATOM    564  H   VAL S 490      -2.848  -0.797   6.443  1.00  0.00           H  
ATOM    565  HA  VAL S 490      -0.659  -0.810   8.411  1.00  0.00           H  
ATOM    566  HB  VAL S 490      -0.969   0.849   5.916  1.00  0.00           H  
ATOM    567 HG11 VAL S 490       1.557   1.321   6.678  1.00  0.00           H  
ATOM    568 HG12 VAL S 490       0.805   1.179   8.265  1.00  0.00           H  
ATOM    569 HG13 VAL S 490       0.215   2.378   7.115  1.00  0.00           H  
ATOM    570 HG21 VAL S 490      -0.294  -1.566   5.721  1.00  0.00           H  
ATOM    571 HG22 VAL S 490       1.131  -1.177   6.676  1.00  0.00           H  
ATOM    572 HG23 VAL S 490       0.894  -0.420   5.103  1.00  0.00           H  
ATOM    573  N   ASN S 491      -3.100   1.357   8.308  1.00  0.00           N  
ATOM    574  CA  ASN S 491      -3.747   2.399   9.108  1.00  0.00           C  
ATOM    575  C   ASN S 491      -5.175   2.672   8.625  1.00  0.00           C  
ATOM    576  O   ASN S 491      -5.673   3.792   8.737  1.00  0.00           O  
ATOM    577  CB  ASN S 491      -2.908   3.687   9.106  1.00  0.00           C  
ATOM    578  CG  ASN S 491      -3.264   4.639   7.980  1.00  0.00           C  
ATOM    579  OD1 ASN S 491      -3.273   5.857   8.159  1.00  0.00           O  
ATOM    580  ND2 ASN S 491      -3.559   4.086   6.814  1.00  0.00           N  
ATOM    581  H   ASN S 491      -3.572   0.973   7.545  1.00  0.00           H  
ATOM    582  HA  ASN S 491      -3.801   2.032  10.123  1.00  0.00           H  
ATOM    583  HB2 ASN S 491      -3.056   4.204  10.042  1.00  0.00           H  
ATOM    584  HB3 ASN S 491      -1.864   3.425   9.011  1.00  0.00           H  
ATOM    585 HD21 ASN S 491      -3.530   3.110   6.744  1.00  0.00           H  
ATOM    586 HD22 ASN S 491      -3.795   4.675   6.070  1.00  0.00           H  
ATOM    587  N   GLU S 492      -5.831   1.641   8.097  1.00  0.00           N  
ATOM    588  CA  GLU S 492      -7.204   1.770   7.605  1.00  0.00           C  
ATOM    589  C   GLU S 492      -7.248   2.508   6.268  1.00  0.00           C  
ATOM    590  O   GLU S 492      -7.753   1.981   5.277  1.00  0.00           O  
ATOM    591  CB  GLU S 492      -8.080   2.495   8.631  1.00  0.00           C  
ATOM    592  CG  GLU S 492      -9.487   1.932   8.735  1.00  0.00           C  
ATOM    593  CD  GLU S 492     -10.459   2.616   7.796  1.00  0.00           C  
ATOM    594  OE1 GLU S 492     -10.347   3.847   7.616  1.00  0.00           O  
ATOM    595  OE2 GLU S 492     -11.333   1.921   7.236  1.00  0.00           O  
ATOM    596  H   GLU S 492      -5.387   0.771   8.042  1.00  0.00           H  
ATOM    597  HA  GLU S 492      -7.593   0.773   7.459  1.00  0.00           H  
ATOM    598  HB2 GLU S 492      -7.612   2.421   9.603  1.00  0.00           H  
ATOM    599  HB3 GLU S 492      -8.151   3.537   8.355  1.00  0.00           H  
ATOM    600  HG2 GLU S 492      -9.459   0.880   8.496  1.00  0.00           H  
ATOM    601  HG3 GLU S 492      -9.839   2.060   9.749  1.00  0.00           H  
ATOM    602  N   GLU S 493      -6.720   3.728   6.247  1.00  0.00           N  
ATOM    603  CA  GLU S 493      -6.703   4.533   5.027  1.00  0.00           C  
ATOM    604  C   GLU S 493      -5.563   4.106   4.103  1.00  0.00           C  
ATOM    605  O   GLU S 493      -5.442   4.596   2.980  1.00  0.00           O  
ATOM    606  CB  GLU S 493      -6.562   6.017   5.373  1.00  0.00           C  
ATOM    607  CG  GLU S 493      -7.784   6.597   6.068  1.00  0.00           C  
ATOM    608  CD  GLU S 493      -7.498   7.928   6.736  1.00  0.00           C  
ATOM    609  OE1 GLU S 493      -6.452   8.042   7.410  1.00  0.00           O  
ATOM    610  OE2 GLU S 493      -8.319   8.856   6.586  1.00  0.00           O  
ATOM    611  H   GLU S 493      -6.330   4.094   7.068  1.00  0.00           H  
ATOM    612  HA  GLU S 493      -7.641   4.380   4.517  1.00  0.00           H  
ATOM    613  HB2 GLU S 493      -5.710   6.145   6.024  1.00  0.00           H  
ATOM    614  HB3 GLU S 493      -6.395   6.573   4.463  1.00  0.00           H  
ATOM    615  HG2 GLU S 493      -8.564   6.739   5.336  1.00  0.00           H  
ATOM    616  HG3 GLU S 493      -8.120   5.898   6.821  1.00  0.00           H  
ATOM    617  N   TRP S 494      -4.741   3.179   4.583  1.00  0.00           N  
ATOM    618  CA  TRP S 494      -3.614   2.662   3.817  1.00  0.00           C  
ATOM    619  C   TRP S 494      -3.272   1.259   4.288  1.00  0.00           C  
ATOM    620  O   TRP S 494      -3.796   0.782   5.294  1.00  0.00           O  
ATOM    621  CB  TRP S 494      -2.372   3.544   3.973  1.00  0.00           C  
ATOM    622  CG  TRP S 494      -2.478   4.906   3.352  1.00  0.00           C  
ATOM    623  CD1 TRP S 494      -3.245   5.945   3.782  1.00  0.00           C  
ATOM    624  CD2 TRP S 494      -1.766   5.384   2.202  1.00  0.00           C  
ATOM    625  NE1 TRP S 494      -3.061   7.038   2.975  1.00  0.00           N  
ATOM    626  CE2 TRP S 494      -2.161   6.719   1.995  1.00  0.00           C  
ATOM    627  CE3 TRP S 494      -0.836   4.816   1.326  1.00  0.00           C  
ATOM    628  CZ2 TRP S 494      -1.659   7.494   0.953  1.00  0.00           C  
ATOM    629  CZ3 TRP S 494      -0.339   5.587   0.292  1.00  0.00           C  
ATOM    630  CH2 TRP S 494      -0.751   6.914   0.113  1.00  0.00           C  
ATOM    631  H   TRP S 494      -4.903   2.821   5.477  1.00  0.00           H  
ATOM    632  HA  TRP S 494      -3.901   2.625   2.778  1.00  0.00           H  
ATOM    633  HB2 TRP S 494      -2.173   3.679   5.021  1.00  0.00           H  
ATOM    634  HB3 TRP S 494      -1.530   3.040   3.520  1.00  0.00           H  
ATOM    635  HD1 TRP S 494      -3.894   5.906   4.639  1.00  0.00           H  
ATOM    636  HE1 TRP S 494      -3.502   7.902   3.082  1.00  0.00           H  
ATOM    637  HE3 TRP S 494      -0.506   3.794   1.448  1.00  0.00           H  
ATOM    638  HZ2 TRP S 494      -1.967   8.518   0.802  1.00  0.00           H  
ATOM    639  HZ3 TRP S 494       0.380   5.166  -0.395  1.00  0.00           H  
ATOM    640  HH2 TRP S 494      -0.333   7.479  -0.705  1.00  0.00           H  
ATOM    641  N   LEU S 495      -2.390   0.604   3.553  1.00  0.00           N  
ATOM    642  CA  LEU S 495      -1.969  -0.740   3.883  1.00  0.00           C  
ATOM    643  C   LEU S 495      -0.650  -1.083   3.207  1.00  0.00           C  
ATOM    644  O   LEU S 495      -0.125  -0.292   2.421  1.00  0.00           O  
ATOM    645  CB  LEU S 495      -3.064  -1.733   3.511  1.00  0.00           C  
ATOM    646  CG  LEU S 495      -3.978  -1.303   2.364  1.00  0.00           C  
ATOM    647  CD1 LEU S 495      -3.690  -2.103   1.105  1.00  0.00           C  
ATOM    648  CD2 LEU S 495      -5.434  -1.451   2.776  1.00  0.00           C  
ATOM    649  H   LEU S 495      -2.014   1.037   2.765  1.00  0.00           H  
ATOM    650  HA  LEU S 495      -1.820  -0.776   4.947  1.00  0.00           H  
ATOM    651  HB2 LEU S 495      -2.592  -2.660   3.236  1.00  0.00           H  
ATOM    652  HB3 LEU S 495      -3.673  -1.901   4.383  1.00  0.00           H  
ATOM    653  HG  LEU S 495      -3.800  -0.263   2.144  1.00  0.00           H  
ATOM    654 HD11 LEU S 495      -2.659  -2.425   1.111  1.00  0.00           H  
ATOM    655 HD12 LEU S 495      -3.871  -1.483   0.241  1.00  0.00           H  
ATOM    656 HD13 LEU S 495      -4.338  -2.966   1.071  1.00  0.00           H  
ATOM    657 HD21 LEU S 495      -5.524  -1.280   3.840  1.00  0.00           H  
ATOM    658 HD22 LEU S 495      -5.775  -2.447   2.541  1.00  0.00           H  
ATOM    659 HD23 LEU S 495      -6.034  -0.728   2.244  1.00  0.00           H  
ATOM    660  N   GLU S 496      -0.112  -2.255   3.518  1.00  0.00           N  
ATOM    661  CA  GLU S 496       1.153  -2.673   2.936  1.00  0.00           C  
ATOM    662  C   GLU S 496       0.943  -3.185   1.525  1.00  0.00           C  
ATOM    663  O   GLU S 496      -0.031  -3.886   1.245  1.00  0.00           O  
ATOM    664  CB  GLU S 496       1.831  -3.734   3.800  1.00  0.00           C  
ATOM    665  CG  GLU S 496       3.349  -3.691   3.719  1.00  0.00           C  
ATOM    666  CD  GLU S 496       3.912  -4.606   2.651  1.00  0.00           C  
ATOM    667  OE1 GLU S 496       3.300  -4.704   1.566  1.00  0.00           O  
ATOM    668  OE2 GLU S 496       4.972  -5.220   2.895  1.00  0.00           O  
ATOM    669  H   GLU S 496      -0.568  -2.844   4.154  1.00  0.00           H  
ATOM    670  HA  GLU S 496       1.787  -1.806   2.889  1.00  0.00           H  
ATOM    671  HB2 GLU S 496       1.542  -3.580   4.829  1.00  0.00           H  
ATOM    672  HB3 GLU S 496       1.497  -4.706   3.483  1.00  0.00           H  
ATOM    673  HG2 GLU S 496       3.654  -2.680   3.494  1.00  0.00           H  
ATOM    674  HG3 GLU S 496       3.756  -3.985   4.675  1.00  0.00           H  
ATOM    675  N   GLY S 497       1.843  -2.801   0.631  1.00  0.00           N  
ATOM    676  CA  GLY S 497       1.715  -3.201  -0.750  1.00  0.00           C  
ATOM    677  C   GLY S 497       2.983  -3.787  -1.346  1.00  0.00           C  
ATOM    678  O   GLY S 497       3.984  -3.090  -1.491  1.00  0.00           O  
ATOM    679  H   GLY S 497       2.582  -2.221   0.908  1.00  0.00           H  
ATOM    680  HA2 GLY S 497       0.928  -3.931  -0.823  1.00  0.00           H  
ATOM    681  HA3 GLY S 497       1.435  -2.329  -1.323  1.00  0.00           H  
ATOM    682  N   GLU S 498       2.929  -5.062  -1.720  1.00  0.00           N  
ATOM    683  CA  GLU S 498       4.072  -5.732  -2.334  1.00  0.00           C  
ATOM    684  C   GLU S 498       3.675  -6.281  -3.702  1.00  0.00           C  
ATOM    685  O   GLU S 498       3.042  -7.334  -3.796  1.00  0.00           O  
ATOM    686  CB  GLU S 498       4.577  -6.863  -1.434  1.00  0.00           C  
ATOM    687  CG  GLU S 498       5.728  -7.651  -2.036  1.00  0.00           C  
ATOM    688  CD  GLU S 498       6.202  -8.774  -1.132  1.00  0.00           C  
ATOM    689  OE1 GLU S 498       5.567  -9.848  -1.139  1.00  0.00           O  
ATOM    690  OE2 GLU S 498       7.207  -8.575  -0.415  1.00  0.00           O  
ATOM    691  H   GLU S 498       2.092  -5.562  -1.599  1.00  0.00           H  
ATOM    692  HA  GLU S 498       4.859  -5.002  -2.462  1.00  0.00           H  
ATOM    693  HB2 GLU S 498       4.908  -6.440  -0.496  1.00  0.00           H  
ATOM    694  HB3 GLU S 498       3.763  -7.546  -1.243  1.00  0.00           H  
ATOM    695  HG2 GLU S 498       5.407  -8.078  -2.973  1.00  0.00           H  
ATOM    696  HG3 GLU S 498       6.555  -6.978  -2.211  1.00  0.00           H  
ATOM    697  N   SER S 499       4.028  -5.554  -4.760  1.00  0.00           N  
ATOM    698  CA  SER S 499       3.682  -5.967  -6.116  1.00  0.00           C  
ATOM    699  C   SER S 499       4.889  -5.916  -7.048  1.00  0.00           C  
ATOM    700  O   SER S 499       5.427  -4.843  -7.330  1.00  0.00           O  
ATOM    701  CB  SER S 499       2.570  -5.074  -6.668  1.00  0.00           C  
ATOM    702  OG  SER S 499       1.758  -5.780  -7.590  1.00  0.00           O  
ATOM    703  H   SER S 499       4.517  -4.718  -4.628  1.00  0.00           H  
ATOM    704  HA  SER S 499       3.318  -6.982  -6.070  1.00  0.00           H  
ATOM    705  HB2 SER S 499       1.950  -4.729  -5.854  1.00  0.00           H  
ATOM    706  HB3 SER S 499       3.010  -4.224  -7.170  1.00  0.00           H  
ATOM    707  HG  SER S 499       2.316  -6.279  -8.192  1.00  0.00           H  
ATOM    708  N   LYS S 500       5.293  -7.081  -7.537  1.00  0.00           N  
ATOM    709  CA  LYS S 500       6.422  -7.190  -8.461  1.00  0.00           C  
ATOM    710  C   LYS S 500       7.754  -6.922  -7.767  1.00  0.00           C  
ATOM    711  O   LYS S 500       8.332  -5.844  -7.910  1.00  0.00           O  
ATOM    712  CB  LYS S 500       6.246  -6.221  -9.635  1.00  0.00           C  
ATOM    713  CG  LYS S 500       4.831  -6.193 -10.194  1.00  0.00           C  
ATOM    714  CD  LYS S 500       4.794  -6.645 -11.646  1.00  0.00           C  
ATOM    715  CE  LYS S 500       4.308  -8.081 -11.770  1.00  0.00           C  
ATOM    716  NZ  LYS S 500       2.894  -8.152 -12.227  1.00  0.00           N  
ATOM    717  H   LYS S 500       4.810  -7.893  -7.281  1.00  0.00           H  
ATOM    718  HA  LYS S 500       6.432  -8.198  -8.847  1.00  0.00           H  
ATOM    719  HB2 LYS S 500       6.499  -5.225  -9.303  1.00  0.00           H  
ATOM    720  HB3 LYS S 500       6.920  -6.509 -10.427  1.00  0.00           H  
ATOM    721  HG2 LYS S 500       4.210  -6.850  -9.606  1.00  0.00           H  
ATOM    722  HG3 LYS S 500       4.451  -5.184 -10.132  1.00  0.00           H  
ATOM    723  HD2 LYS S 500       4.124  -6.002 -12.196  1.00  0.00           H  
ATOM    724  HD3 LYS S 500       5.788  -6.574 -12.061  1.00  0.00           H  
ATOM    725  HE2 LYS S 500       4.933  -8.599 -12.483  1.00  0.00           H  
ATOM    726  HE3 LYS S 500       4.391  -8.561 -10.806  1.00  0.00           H  
ATOM    727  HZ1 LYS S 500       2.754  -8.986 -12.834  1.00  0.00           H  
ATOM    728  HZ2 LYS S 500       2.651  -7.299 -12.771  1.00  0.00           H  
ATOM    729  HZ3 LYS S 500       2.257  -8.220 -11.409  1.00  0.00           H  
ATOM    730  N   GLY S 501       8.242  -7.920  -7.030  1.00  0.00           N  
ATOM    731  CA  GLY S 501       9.516  -7.797  -6.329  1.00  0.00           C  
ATOM    732  C   GLY S 501       9.775  -6.404  -5.785  1.00  0.00           C  
ATOM    733  O   GLY S 501      10.900  -5.908  -5.847  1.00  0.00           O  
ATOM    734  H   GLY S 501       7.737  -8.757  -6.969  1.00  0.00           H  
ATOM    735  HA2 GLY S 501       9.524  -8.497  -5.506  1.00  0.00           H  
ATOM    736  HA3 GLY S 501      10.311  -8.058  -7.012  1.00  0.00           H  
ATOM    737  N   LYS S 502       8.736  -5.777  -5.251  1.00  0.00           N  
ATOM    738  CA  LYS S 502       8.857  -4.437  -4.691  1.00  0.00           C  
ATOM    739  C   LYS S 502       7.868  -4.250  -3.554  1.00  0.00           C  
ATOM    740  O   LYS S 502       6.673  -4.505  -3.709  1.00  0.00           O  
ATOM    741  CB  LYS S 502       8.626  -3.380  -5.771  1.00  0.00           C  
ATOM    742  CG  LYS S 502       9.900  -2.958  -6.484  1.00  0.00           C  
ATOM    743  CD  LYS S 502       9.597  -2.264  -7.802  1.00  0.00           C  
ATOM    744  CE  LYS S 502       9.752  -3.213  -8.980  1.00  0.00           C  
ATOM    745  NZ  LYS S 502       9.705  -2.493 -10.282  1.00  0.00           N  
ATOM    746  H   LYS S 502       7.865  -6.226  -5.225  1.00  0.00           H  
ATOM    747  HA  LYS S 502       9.859  -4.331  -4.302  1.00  0.00           H  
ATOM    748  HB2 LYS S 502       7.941  -3.775  -6.505  1.00  0.00           H  
ATOM    749  HB3 LYS S 502       8.188  -2.505  -5.314  1.00  0.00           H  
ATOM    750  HG2 LYS S 502      10.447  -2.279  -5.847  1.00  0.00           H  
ATOM    751  HG3 LYS S 502      10.499  -3.836  -6.677  1.00  0.00           H  
ATOM    752  HD2 LYS S 502       8.583  -1.897  -7.780  1.00  0.00           H  
ATOM    753  HD3 LYS S 502      10.280  -1.436  -7.926  1.00  0.00           H  
ATOM    754  HE2 LYS S 502      10.700  -3.721  -8.894  1.00  0.00           H  
ATOM    755  HE3 LYS S 502       8.951  -3.938  -8.949  1.00  0.00           H  
ATOM    756  HZ1 LYS S 502      10.655  -2.161 -10.543  1.00  0.00           H  
ATOM    757  HZ2 LYS S 502       9.070  -1.672 -10.214  1.00  0.00           H  
ATOM    758  HZ3 LYS S 502       9.354  -3.127 -11.028  1.00  0.00           H  
ATOM    759  N   VAL S 503       8.370  -3.812  -2.410  1.00  0.00           N  
ATOM    760  CA  VAL S 503       7.521  -3.605  -1.247  1.00  0.00           C  
ATOM    761  C   VAL S 503       7.292  -2.122  -0.976  1.00  0.00           C  
ATOM    762  O   VAL S 503       8.233  -1.339  -0.860  1.00  0.00           O  
ATOM    763  CB  VAL S 503       8.106  -4.270   0.011  1.00  0.00           C  
ATOM    764  CG1 VAL S 503       7.052  -4.366   1.104  1.00  0.00           C  
ATOM    765  CG2 VAL S 503       8.659  -5.647  -0.324  1.00  0.00           C  
ATOM    766  H   VAL S 503       9.331  -3.631  -2.344  1.00  0.00           H  
ATOM    767  HA  VAL S 503       6.565  -4.067  -1.454  1.00  0.00           H  
ATOM    768  HB  VAL S 503       8.918  -3.657   0.375  1.00  0.00           H  
ATOM    769 HG11 VAL S 503       6.703  -5.385   1.178  1.00  0.00           H  
ATOM    770 HG12 VAL S 503       6.223  -3.719   0.862  1.00  0.00           H  
ATOM    771 HG13 VAL S 503       7.482  -4.063   2.047  1.00  0.00           H  
ATOM    772 HG21 VAL S 503       8.000  -6.140  -1.025  1.00  0.00           H  
ATOM    773 HG22 VAL S 503       8.729  -6.237   0.579  1.00  0.00           H  
ATOM    774 HG23 VAL S 503       9.640  -5.545  -0.763  1.00  0.00           H  
ATOM    775  N   GLY S 504       6.022  -1.765  -0.867  1.00  0.00           N  
ATOM    776  CA  GLY S 504       5.630  -0.398  -0.599  1.00  0.00           C  
ATOM    777  C   GLY S 504       4.279  -0.358   0.079  1.00  0.00           C  
ATOM    778  O   GLY S 504       3.920  -1.298   0.783  1.00  0.00           O  
ATOM    779  H   GLY S 504       5.329  -2.449  -0.961  1.00  0.00           H  
ATOM    780  HA2 GLY S 504       6.366   0.063   0.043  1.00  0.00           H  
ATOM    781  HA3 GLY S 504       5.574   0.147  -1.529  1.00  0.00           H  
ATOM    782  N   ILE S 505       3.519   0.709  -0.137  1.00  0.00           N  
ATOM    783  CA  ILE S 505       2.198   0.822   0.471  1.00  0.00           C  
ATOM    784  C   ILE S 505       1.259   1.662  -0.377  1.00  0.00           C  
ATOM    785  O   ILE S 505       1.690   2.404  -1.255  1.00  0.00           O  
ATOM    786  CB  ILE S 505       2.269   1.417   1.886  1.00  0.00           C  
ATOM    787  CG1 ILE S 505       3.266   2.576   1.939  1.00  0.00           C  
ATOM    788  CG2 ILE S 505       2.646   0.331   2.876  1.00  0.00           C  
ATOM    789  CD1 ILE S 505       2.875   3.664   2.916  1.00  0.00           C  
ATOM    790  H   ILE S 505       3.848   1.429  -0.716  1.00  0.00           H  
ATOM    791  HA  ILE S 505       1.790  -0.176   0.549  1.00  0.00           H  
ATOM    792  HB  ILE S 505       1.287   1.783   2.147  1.00  0.00           H  
ATOM    793 HG12 ILE S 505       4.233   2.197   2.237  1.00  0.00           H  
ATOM    794 HG13 ILE S 505       3.345   3.020   0.957  1.00  0.00           H  
ATOM    795 HG21 ILE S 505       1.778   0.060   3.457  1.00  0.00           H  
ATOM    796 HG22 ILE S 505       3.423   0.690   3.530  1.00  0.00           H  
ATOM    797 HG23 ILE S 505       2.999  -0.536   2.340  1.00  0.00           H  
ATOM    798 HD11 ILE S 505       2.675   4.578   2.374  1.00  0.00           H  
ATOM    799 HD12 ILE S 505       3.682   3.829   3.614  1.00  0.00           H  
ATOM    800 HD13 ILE S 505       1.988   3.364   3.453  1.00  0.00           H  
ATOM    801  N   PHE S 506      -0.034   1.539  -0.112  1.00  0.00           N  
ATOM    802  CA  PHE S 506      -1.027   2.291  -0.868  1.00  0.00           C  
ATOM    803  C   PHE S 506      -2.297   2.514  -0.055  1.00  0.00           C  
ATOM    804  O   PHE S 506      -2.569   1.794   0.904  1.00  0.00           O  
ATOM    805  CB  PHE S 506      -1.356   1.565  -2.173  1.00  0.00           C  
ATOM    806  CG  PHE S 506      -1.815   0.147  -1.987  1.00  0.00           C  
ATOM    807  CD1 PHE S 506      -0.963  -0.807  -1.453  1.00  0.00           C  
ATOM    808  CD2 PHE S 506      -3.095  -0.234  -2.353  1.00  0.00           C  
ATOM    809  CE1 PHE S 506      -1.382  -2.114  -1.289  1.00  0.00           C  
ATOM    810  CE2 PHE S 506      -3.519  -1.538  -2.191  1.00  0.00           C  
ATOM    811  CZ  PHE S 506      -2.660  -2.480  -1.659  1.00  0.00           C  
ATOM    812  H   PHE S 506      -0.325   0.930   0.603  1.00  0.00           H  
ATOM    813  HA  PHE S 506      -0.597   3.252  -1.105  1.00  0.00           H  
ATOM    814  HB2 PHE S 506      -2.141   2.101  -2.683  1.00  0.00           H  
ATOM    815  HB3 PHE S 506      -0.475   1.551  -2.797  1.00  0.00           H  
ATOM    816  HD1 PHE S 506       0.037  -0.523  -1.163  1.00  0.00           H  
ATOM    817  HD2 PHE S 506      -3.768   0.502  -2.770  1.00  0.00           H  
ATOM    818  HE1 PHE S 506      -0.711  -2.849  -0.872  1.00  0.00           H  
ATOM    819  HE2 PHE S 506      -4.519  -1.822  -2.479  1.00  0.00           H  
ATOM    820  HZ  PHE S 506      -2.989  -3.501  -1.532  1.00  0.00           H  
ATOM    821  N   PRO S 507      -3.093   3.528  -0.439  1.00  0.00           N  
ATOM    822  CA  PRO S 507      -4.338   3.858   0.247  1.00  0.00           C  
ATOM    823  C   PRO S 507      -5.503   2.997  -0.234  1.00  0.00           C  
ATOM    824  O   PRO S 507      -5.776   2.911  -1.431  1.00  0.00           O  
ATOM    825  CB  PRO S 507      -4.545   5.319  -0.131  1.00  0.00           C  
ATOM    826  CG  PRO S 507      -3.964   5.434  -1.499  1.00  0.00           C  
ATOM    827  CD  PRO S 507      -2.837   4.434  -1.576  1.00  0.00           C  
ATOM    828  HA  PRO S 507      -4.240   3.768   1.316  1.00  0.00           H  
ATOM    829  HB2 PRO S 507      -5.598   5.550  -0.124  1.00  0.00           H  
ATOM    830  HB3 PRO S 507      -4.026   5.953   0.570  1.00  0.00           H  
ATOM    831  HG2 PRO S 507      -4.716   5.200  -2.234  1.00  0.00           H  
ATOM    832  HG3 PRO S 507      -3.588   6.433  -1.655  1.00  0.00           H  
ATOM    833  HD2 PRO S 507      -2.875   3.898  -2.510  1.00  0.00           H  
ATOM    834  HD3 PRO S 507      -1.886   4.932  -1.466  1.00  0.00           H  
ATOM    835  N   LYS S 508      -6.174   2.350   0.711  1.00  0.00           N  
ATOM    836  CA  LYS S 508      -7.299   1.476   0.405  1.00  0.00           C  
ATOM    837  C   LYS S 508      -8.345   2.167  -0.471  1.00  0.00           C  
ATOM    838  O   LYS S 508      -9.101   1.503  -1.180  1.00  0.00           O  
ATOM    839  CB  LYS S 508      -7.941   0.998   1.707  1.00  0.00           C  
ATOM    840  CG  LYS S 508      -8.571  -0.378   1.601  1.00  0.00           C  
ATOM    841  CD  LYS S 508     -10.070  -0.332   1.853  1.00  0.00           C  
ATOM    842  CE  LYS S 508     -10.401  -0.645   3.303  1.00  0.00           C  
ATOM    843  NZ  LYS S 508     -11.846  -0.440   3.599  1.00  0.00           N  
ATOM    844  H   LYS S 508      -5.898   2.449   1.645  1.00  0.00           H  
ATOM    845  HA  LYS S 508      -6.914   0.618  -0.128  1.00  0.00           H  
ATOM    846  HB2 LYS S 508      -7.183   0.965   2.479  1.00  0.00           H  
ATOM    847  HB3 LYS S 508      -8.706   1.702   1.999  1.00  0.00           H  
ATOM    848  HG2 LYS S 508      -8.394  -0.764   0.609  1.00  0.00           H  
ATOM    849  HG3 LYS S 508      -8.111  -1.027   2.331  1.00  0.00           H  
ATOM    850  HD2 LYS S 508     -10.435   0.656   1.616  1.00  0.00           H  
ATOM    851  HD3 LYS S 508     -10.555  -1.059   1.218  1.00  0.00           H  
ATOM    852  HE2 LYS S 508     -10.144  -1.673   3.505  1.00  0.00           H  
ATOM    853  HE3 LYS S 508      -9.817   0.004   3.940  1.00  0.00           H  
ATOM    854  HZ1 LYS S 508     -12.209   0.372   3.063  1.00  0.00           H  
ATOM    855  HZ2 LYS S 508     -11.981  -0.261   4.615  1.00  0.00           H  
ATOM    856  HZ3 LYS S 508     -12.389  -1.288   3.334  1.00  0.00           H  
ATOM    857  N   VAL S 509      -8.392   3.496  -0.423  1.00  0.00           N  
ATOM    858  CA  VAL S 509      -9.358   4.246  -1.222  1.00  0.00           C  
ATOM    859  C   VAL S 509      -9.216   3.916  -2.708  1.00  0.00           C  
ATOM    860  O   VAL S 509     -10.182   4.002  -3.466  1.00  0.00           O  
ATOM    861  CB  VAL S 509      -9.215   5.771  -1.007  1.00  0.00           C  
ATOM    862  CG1 VAL S 509      -7.757   6.191  -1.079  1.00  0.00           C  
ATOM    863  CG2 VAL S 509     -10.052   6.545  -2.017  1.00  0.00           C  
ATOM    864  H   VAL S 509      -7.770   3.979   0.160  1.00  0.00           H  
ATOM    865  HA  VAL S 509     -10.348   3.954  -0.897  1.00  0.00           H  
ATOM    866  HB  VAL S 509      -9.580   6.006  -0.017  1.00  0.00           H  
ATOM    867 HG11 VAL S 509      -7.135   5.315  -1.180  1.00  0.00           H  
ATOM    868 HG12 VAL S 509      -7.490   6.721  -0.176  1.00  0.00           H  
ATOM    869 HG13 VAL S 509      -7.608   6.836  -1.932  1.00  0.00           H  
ATOM    870 HG21 VAL S 509      -9.670   6.369  -3.011  1.00  0.00           H  
ATOM    871 HG22 VAL S 509     -10.000   7.601  -1.794  1.00  0.00           H  
ATOM    872 HG23 VAL S 509     -11.079   6.217  -1.962  1.00  0.00           H  
ATOM    873  N   PHE S 510      -8.010   3.528  -3.117  1.00  0.00           N  
ATOM    874  CA  PHE S 510      -7.754   3.174  -4.511  1.00  0.00           C  
ATOM    875  C   PHE S 510      -7.954   1.683  -4.742  1.00  0.00           C  
ATOM    876  O   PHE S 510      -7.564   1.155  -5.783  1.00  0.00           O  
ATOM    877  CB  PHE S 510      -6.324   3.541  -4.907  1.00  0.00           C  
ATOM    878  CG  PHE S 510      -6.096   5.011  -5.038  1.00  0.00           C  
ATOM    879  CD1 PHE S 510      -6.233   5.839  -3.944  1.00  0.00           C  
ATOM    880  CD2 PHE S 510      -5.746   5.565  -6.256  1.00  0.00           C  
ATOM    881  CE1 PHE S 510      -6.031   7.195  -4.056  1.00  0.00           C  
ATOM    882  CE2 PHE S 510      -5.539   6.923  -6.379  1.00  0.00           C  
ATOM    883  CZ  PHE S 510      -5.685   7.741  -5.274  1.00  0.00           C  
ATOM    884  H   PHE S 510      -7.280   3.471  -2.467  1.00  0.00           H  
ATOM    885  HA  PHE S 510      -8.444   3.723  -5.132  1.00  0.00           H  
ATOM    886  HB2 PHE S 510      -5.643   3.166  -4.159  1.00  0.00           H  
ATOM    887  HB3 PHE S 510      -6.094   3.083  -5.858  1.00  0.00           H  
ATOM    888  HD1 PHE S 510      -6.505   5.413  -2.992  1.00  0.00           H  
ATOM    889  HD2 PHE S 510      -5.633   4.924  -7.117  1.00  0.00           H  
ATOM    890  HE1 PHE S 510      -6.136   7.831  -3.192  1.00  0.00           H  
ATOM    891  HE2 PHE S 510      -5.264   7.344  -7.335  1.00  0.00           H  
ATOM    892  HZ  PHE S 510      -5.539   8.800  -5.361  1.00  0.00           H  
ATOM    893  N   VAL S 511      -8.544   1.002  -3.767  1.00  0.00           N  
ATOM    894  CA  VAL S 511      -8.760  -0.429  -3.877  1.00  0.00           C  
ATOM    895  C   VAL S 511      -9.925  -0.887  -2.998  1.00  0.00           C  
ATOM    896  O   VAL S 511      -9.730  -1.419  -1.906  1.00  0.00           O  
ATOM    897  CB  VAL S 511      -7.490  -1.203  -3.476  1.00  0.00           C  
ATOM    898  CG1 VAL S 511      -6.283  -0.713  -4.259  1.00  0.00           C  
ATOM    899  CG2 VAL S 511      -7.240  -1.061  -1.989  1.00  0.00           C  
ATOM    900  H   VAL S 511      -8.827   1.466  -2.954  1.00  0.00           H  
ATOM    901  HA  VAL S 511      -8.985  -0.653  -4.912  1.00  0.00           H  
ATOM    902  HB  VAL S 511      -7.640  -2.250  -3.699  1.00  0.00           H  
ATOM    903 HG11 VAL S 511      -6.033   0.289  -3.941  1.00  0.00           H  
ATOM    904 HG12 VAL S 511      -6.511  -0.710  -5.309  1.00  0.00           H  
ATOM    905 HG13 VAL S 511      -5.446  -1.367  -4.075  1.00  0.00           H  
ATOM    906 HG21 VAL S 511      -7.592  -1.944  -1.482  1.00  0.00           H  
ATOM    907 HG22 VAL S 511      -7.776  -0.198  -1.623  1.00  0.00           H  
ATOM    908 HG23 VAL S 511      -6.185  -0.934  -1.812  1.00  0.00           H  
ATOM    909  N   GLU S 512     -11.138  -0.691  -3.484  1.00  0.00           N  
ATOM    910  CA  GLU S 512     -12.332  -1.099  -2.749  1.00  0.00           C  
ATOM    911  C   GLU S 512     -12.376  -2.613  -2.557  1.00  0.00           C  
ATOM    912  O   GLU S 512     -13.306  -3.152  -1.959  1.00  0.00           O  
ATOM    913  CB  GLU S 512     -13.597  -0.618  -3.465  1.00  0.00           C  
ATOM    914  CG  GLU S 512     -13.820  -1.277  -4.817  1.00  0.00           C  
ATOM    915  CD  GLU S 512     -14.969  -0.655  -5.586  1.00  0.00           C  
ATOM    916  OE1 GLU S 512     -15.903  -0.135  -4.939  1.00  0.00           O  
ATOM    917  OE2 GLU S 512     -14.937  -0.690  -6.833  1.00  0.00           O  
ATOM    918  H   GLU S 512     -11.228  -0.272  -4.354  1.00  0.00           H  
ATOM    919  HA  GLU S 512     -12.280  -0.643  -1.783  1.00  0.00           H  
ATOM    920  HB2 GLU S 512     -14.453  -0.828  -2.840  1.00  0.00           H  
ATOM    921  HB3 GLU S 512     -13.527   0.449  -3.617  1.00  0.00           H  
ATOM    922  HG2 GLU S 512     -12.921  -1.181  -5.404  1.00  0.00           H  
ATOM    923  HG3 GLU S 512     -14.036  -2.325  -4.660  1.00  0.00           H  
ATOM    924  N   ASP S 513     -11.348  -3.280  -3.054  1.00  0.00           N  
ATOM    925  CA  ASP S 513     -11.214  -4.724  -2.941  1.00  0.00           C  
ATOM    926  C   ASP S 513     -12.286  -5.466  -3.732  1.00  0.00           C  
ATOM    927  O   ASP S 513     -13.332  -4.908  -4.064  1.00  0.00           O  
ATOM    928  CB  ASP S 513     -11.262  -5.147  -1.469  1.00  0.00           C  
ATOM    929  CG  ASP S 513     -11.057  -6.638  -1.281  1.00  0.00           C  
ATOM    930  OD1 ASP S 513     -10.352  -7.250  -2.111  1.00  0.00           O  
ATOM    931  OD2 ASP S 513     -11.600  -7.194  -0.305  1.00  0.00           O  
ATOM    932  H   ASP S 513     -10.645  -2.781  -3.501  1.00  0.00           H  
ATOM    933  HA  ASP S 513     -10.249  -4.984  -3.347  1.00  0.00           H  
ATOM    934  HB2 ASP S 513     -10.490  -4.625  -0.927  1.00  0.00           H  
ATOM    935  HB3 ASP S 513     -12.226  -4.882  -1.057  1.00  0.00           H  
ATOM    936  N   SER S 514     -12.007  -6.734  -4.023  1.00  0.00           N  
ATOM    937  CA  SER S 514     -12.931  -7.577  -4.769  1.00  0.00           C  
ATOM    938  C   SER S 514     -13.031  -8.964  -4.133  1.00  0.00           C  
ATOM    939  O   SER S 514     -14.122  -9.526  -4.025  1.00  0.00           O  
ATOM    940  CB  SER S 514     -12.478  -7.700  -6.226  1.00  0.00           C  
ATOM    941  OG  SER S 514     -13.485  -7.241  -7.112  1.00  0.00           O  
ATOM    942  H   SER S 514     -11.155  -7.111  -3.722  1.00  0.00           H  
ATOM    943  HA  SER S 514     -13.903  -7.111  -4.740  1.00  0.00           H  
ATOM    944  HB2 SER S 514     -11.589  -7.107  -6.375  1.00  0.00           H  
ATOM    945  HB3 SER S 514     -12.262  -8.734  -6.450  1.00  0.00           H  
ATOM    946  HG  SER S 514     -13.855  -6.419  -6.779  1.00  0.00           H  
ATOM    947  N   ALA S 515     -11.891  -9.511  -3.714  1.00  0.00           N  
ATOM    948  CA  ALA S 515     -11.863 -10.829  -3.093  1.00  0.00           C  
ATOM    949  C   ALA S 515     -10.571 -11.040  -2.310  1.00  0.00           C  
ATOM    950  O   ALA S 515      -9.501 -11.208  -2.893  1.00  0.00           O  
ATOM    951  CB  ALA S 515     -12.027 -11.914  -4.147  1.00  0.00           C  
ATOM    952  H   ALA S 515     -11.049  -9.019  -3.825  1.00  0.00           H  
ATOM    953  HA  ALA S 515     -12.699 -10.894  -2.412  1.00  0.00           H  
ATOM    954  HB1 ALA S 515     -11.471 -12.792  -3.850  1.00  0.00           H  
ATOM    955  HB2 ALA S 515     -11.652 -11.554  -5.093  1.00  0.00           H  
ATOM    956  HB3 ALA S 515     -13.072 -12.166  -4.246  1.00  0.00           H  
ATOM    957  N   THR S 516     -10.679 -11.032  -0.985  1.00  0.00           N  
ATOM    958  CA  THR S 516      -9.517 -11.223  -0.123  1.00  0.00           C  
ATOM    959  C   THR S 516      -9.311 -12.701   0.193  1.00  0.00           C  
ATOM    960  O   THR S 516      -8.487 -13.006   1.080  1.00  0.00           O  
ATOM    961  CB  THR S 516      -9.684 -10.431   1.174  1.00  0.00           C  
ATOM    962  OG1 THR S 516     -10.864 -10.820   1.852  1.00  0.00           O  
ATOM    963  CG2 THR S 516      -9.751  -8.934   0.958  1.00  0.00           C  
ATOM    964  OXT THR S 516      -9.978 -13.541  -0.449  1.00  0.00           O  
ATOM    965  H   THR S 516     -11.559 -10.895  -0.578  1.00  0.00           H  
ATOM    966  HA  THR S 516      -8.649 -10.856  -0.650  1.00  0.00           H  
ATOM    967  HB  THR S 516      -8.840 -10.634   1.818  1.00  0.00           H  
ATOM    968  HG1 THR S 516     -10.747 -10.697   2.797  1.00  0.00           H  
ATOM    969 HG21 THR S 516      -9.913  -8.728  -0.090  1.00  0.00           H  
ATOM    970 HG22 THR S 516      -8.821  -8.483   1.275  1.00  0.00           H  
ATOM    971 HG23 THR S 516     -10.565  -8.523   1.536  1.00  0.00           H  
TER     972      THR S 516                                                      
ATOM    973  N   SER P 359     -13.199   6.643 -18.128  1.00  0.00           N  
ATOM    974  CA  SER P 359     -12.494   7.805 -17.524  1.00  0.00           C  
ATOM    975  C   SER P 359     -13.015   8.096 -16.120  1.00  0.00           C  
ATOM    976  O   SER P 359     -14.218   8.271 -15.918  1.00  0.00           O  
ATOM    977  CB  SER P 359     -12.698   9.023 -18.427  1.00  0.00           C  
ATOM    978  OG  SER P 359     -12.916   8.632 -19.772  1.00  0.00           O  
ATOM    979  H1  SER P 359     -14.206   6.891 -18.212  1.00  0.00           H  
ATOM    980  H2  SER P 359     -13.063   5.828 -17.498  1.00  0.00           H  
ATOM    981  H3  SER P 359     -12.779   6.469 -19.064  1.00  0.00           H  
ATOM    982  HA  SER P 359     -11.441   7.576 -17.469  1.00  0.00           H  
ATOM    983  HB2 SER P 359     -13.557   9.581 -18.084  1.00  0.00           H  
ATOM    984  HB3 SER P 359     -11.820   9.650 -18.384  1.00  0.00           H  
ATOM    985  HG  SER P 359     -13.835   8.782 -20.004  1.00  0.00           H  
ATOM    986  N   LYS P 360     -12.105   8.147 -15.154  1.00  0.00           N  
ATOM    987  CA  LYS P 360     -12.474   8.418 -13.771  1.00  0.00           C  
ATOM    988  C   LYS P 360     -11.404   9.249 -13.069  1.00  0.00           C  
ATOM    989  O   LYS P 360     -10.209   8.993 -13.213  1.00  0.00           O  
ATOM    990  CB  LYS P 360     -12.692   7.107 -13.008  1.00  0.00           C  
ATOM    991  CG  LYS P 360     -14.122   6.599 -13.060  1.00  0.00           C  
ATOM    992  CD  LYS P 360     -14.506   5.894 -11.769  1.00  0.00           C  
ATOM    993  CE  LYS P 360     -15.840   5.176 -11.900  1.00  0.00           C  
ATOM    994  NZ  LYS P 360     -15.858   3.894 -11.142  1.00  0.00           N  
ATOM    995  H   LYS P 360     -11.162   7.999 -15.378  1.00  0.00           H  
ATOM    996  HA  LYS P 360     -13.397   8.979 -13.777  1.00  0.00           H  
ATOM    997  HB2 LYS P 360     -12.048   6.349 -13.430  1.00  0.00           H  
ATOM    998  HB3 LYS P 360     -12.424   7.259 -11.974  1.00  0.00           H  
ATOM    999  HG2 LYS P 360     -14.786   7.436 -13.214  1.00  0.00           H  
ATOM   1000  HG3 LYS P 360     -14.218   5.906 -13.882  1.00  0.00           H  
ATOM   1001  HD2 LYS P 360     -13.742   5.171 -11.523  1.00  0.00           H  
ATOM   1002  HD3 LYS P 360     -14.579   6.628 -10.978  1.00  0.00           H  
ATOM   1003  HE2 LYS P 360     -16.619   5.819 -11.521  1.00  0.00           H  
ATOM   1004  HE3 LYS P 360     -16.020   4.969 -12.945  1.00  0.00           H  
ATOM   1005  HZ1 LYS P 360     -15.340   4.002 -10.246  1.00  0.00           H  
ATOM   1006  HZ2 LYS P 360     -15.408   3.142 -11.701  1.00  0.00           H  
ATOM   1007  HZ3 LYS P 360     -16.838   3.617 -10.933  1.00  0.00           H  
ATOM   1008  N   PRO P 361     -11.828  10.262 -12.296  1.00  0.00           N  
ATOM   1009  CA  PRO P 361     -10.925  11.144 -11.562  1.00  0.00           C  
ATOM   1010  C   PRO P 361     -10.491  10.528 -10.238  1.00  0.00           C  
ATOM   1011  O   PRO P 361     -11.227  10.575  -9.251  1.00  0.00           O  
ATOM   1012  CB  PRO P 361     -11.779  12.404 -11.321  1.00  0.00           C  
ATOM   1013  CG  PRO P 361     -13.108  12.128 -11.963  1.00  0.00           C  
ATOM   1014  CD  PRO P 361     -13.219  10.643 -12.066  1.00  0.00           C  
ATOM   1015  HA  PRO P 361     -10.054  11.399 -12.147  1.00  0.00           H  
ATOM   1016  HB2 PRO P 361     -11.887  12.569 -10.259  1.00  0.00           H  
ATOM   1017  HB3 PRO P 361     -11.297  13.258 -11.773  1.00  0.00           H  
ATOM   1018  HG2 PRO P 361     -13.904  12.517 -11.352  1.00  0.00           H  
ATOM   1019  HG3 PRO P 361     -13.137  12.570 -12.949  1.00  0.00           H  
ATOM   1020  HD2 PRO P 361     -13.596  10.222 -11.144  1.00  0.00           H  
ATOM   1021  HD3 PRO P 361     -13.844  10.366 -12.899  1.00  0.00           H  
ATOM   1022  N   GLN P 362      -9.298   9.940 -10.223  1.00  0.00           N  
ATOM   1023  CA  GLN P 362      -8.778   9.302  -9.016  1.00  0.00           C  
ATOM   1024  C   GLN P 362      -8.915  10.206  -7.798  1.00  0.00           C  
ATOM   1025  O   GLN P 362      -8.983  11.430  -7.914  1.00  0.00           O  
ATOM   1026  CB  GLN P 362      -7.304   8.922  -9.189  1.00  0.00           C  
ATOM   1027  CG  GLN P 362      -6.387  10.117  -9.397  1.00  0.00           C  
ATOM   1028  CD  GLN P 362      -6.370  10.596 -10.835  1.00  0.00           C  
ATOM   1029  OE1 GLN P 362      -7.130  10.110 -11.673  1.00  0.00           O  
ATOM   1030  NE2 GLN P 362      -5.498  11.555 -11.128  1.00  0.00           N  
ATOM   1031  H   GLN P 362      -8.761   9.926 -11.042  1.00  0.00           H  
ATOM   1032  HA  GLN P 362      -9.355   8.401  -8.844  1.00  0.00           H  
ATOM   1033  HB2 GLN P 362      -6.974   8.398  -8.301  1.00  0.00           H  
ATOM   1034  HB3 GLN P 362      -7.206   8.268 -10.039  1.00  0.00           H  
ATOM   1035  HG2 GLN P 362      -6.725  10.926  -8.766  1.00  0.00           H  
ATOM   1036  HG3 GLN P 362      -5.383   9.836  -9.114  1.00  0.00           H  
ATOM   1037 HE21 GLN P 362      -4.924  11.894 -10.409  1.00  0.00           H  
ATOM   1038 HE22 GLN P 362      -5.465  11.884 -12.051  1.00  0.00           H  
ATOM   1039  N   PRO P 363      -8.944   9.596  -6.610  1.00  0.00           N  
ATOM   1040  CA  PRO P 363      -9.061  10.321  -5.352  1.00  0.00           C  
ATOM   1041  C   PRO P 363      -7.762  11.005  -4.948  1.00  0.00           C  
ATOM   1042  O   PRO P 363      -6.728  10.354  -4.824  1.00  0.00           O  
ATOM   1043  CB  PRO P 363      -9.407   9.239  -4.325  1.00  0.00           C  
ATOM   1044  CG  PRO P 363      -9.129   7.916  -4.965  1.00  0.00           C  
ATOM   1045  CD  PRO P 363      -8.859   8.140  -6.424  1.00  0.00           C  
ATOM   1046  HA  PRO P 363      -9.854  11.050  -5.388  1.00  0.00           H  
ATOM   1047  HB2 PRO P 363      -8.788   9.375  -3.447  1.00  0.00           H  
ATOM   1048  HB3 PRO P 363     -10.442   9.328  -4.050  1.00  0.00           H  
ATOM   1049  HG2 PRO P 363      -8.267   7.466  -4.503  1.00  0.00           H  
ATOM   1050  HG3 PRO P 363      -9.985   7.272  -4.845  1.00  0.00           H  
ATOM   1051  HD2 PRO P 363      -7.875   7.780  -6.681  1.00  0.00           H  
ATOM   1052  HD3 PRO P 363      -9.607   7.637  -7.021  1.00  0.00           H  
ATOM   1053  N   ALA P 364      -7.817  12.312  -4.707  1.00  0.00           N  
ATOM   1054  CA  ALA P 364      -6.628  13.043  -4.283  1.00  0.00           C  
ATOM   1055  C   ALA P 364      -5.994  12.324  -3.097  1.00  0.00           C  
ATOM   1056  O   ALA P 364      -6.470  12.435  -1.968  1.00  0.00           O  
ATOM   1057  CB  ALA P 364      -6.984  14.476  -3.916  1.00  0.00           C  
ATOM   1058  H   ALA P 364      -8.671  12.786  -4.796  1.00  0.00           H  
ATOM   1059  HA  ALA P 364      -5.927  13.059  -5.105  1.00  0.00           H  
ATOM   1060  HB1 ALA P 364      -7.673  14.875  -4.645  1.00  0.00           H  
ATOM   1061  HB2 ALA P 364      -6.085  15.077  -3.903  1.00  0.00           H  
ATOM   1062  HB3 ALA P 364      -7.443  14.495  -2.938  1.00  0.00           H  
ATOM   1063  N   VAL P 365      -4.944  11.555  -3.367  1.00  0.00           N  
ATOM   1064  CA  VAL P 365      -4.287  10.782  -2.315  1.00  0.00           C  
ATOM   1065  C   VAL P 365      -3.971  11.654  -1.099  1.00  0.00           C  
ATOM   1066  O   VAL P 365      -3.518  12.791  -1.234  1.00  0.00           O  
ATOM   1067  CB  VAL P 365      -2.992  10.084  -2.793  1.00  0.00           C  
ATOM   1068  CG1 VAL P 365      -2.782   8.799  -2.012  1.00  0.00           C  
ATOM   1069  CG2 VAL P 365      -3.033   9.774  -4.278  1.00  0.00           C  
ATOM   1070  H   VAL P 365      -4.629  11.485  -4.290  1.00  0.00           H  
ATOM   1071  HA  VAL P 365      -4.980  10.013  -2.009  1.00  0.00           H  
ATOM   1072  HB  VAL P 365      -2.155  10.739  -2.601  1.00  0.00           H  
ATOM   1073 HG11 VAL P 365      -2.233   8.096  -2.622  1.00  0.00           H  
ATOM   1074 HG12 VAL P 365      -3.743   8.378  -1.756  1.00  0.00           H  
ATOM   1075 HG13 VAL P 365      -2.229   9.010  -1.112  1.00  0.00           H  
ATOM   1076 HG21 VAL P 365      -2.601   8.800  -4.452  1.00  0.00           H  
ATOM   1077 HG22 VAL P 365      -2.467  10.519  -4.815  1.00  0.00           H  
ATOM   1078 HG23 VAL P 365      -4.054   9.778  -4.617  1.00  0.00           H  
ATOM   1079  N   PRO P 366      -4.233  11.127   0.110  1.00  0.00           N  
ATOM   1080  CA  PRO P 366      -4.008  11.843   1.367  1.00  0.00           C  
ATOM   1081  C   PRO P 366      -2.602  11.638   1.927  1.00  0.00           C  
ATOM   1082  O   PRO P 366      -1.830  10.830   1.411  1.00  0.00           O  
ATOM   1083  CB  PRO P 366      -5.038  11.189   2.283  1.00  0.00           C  
ATOM   1084  CG  PRO P 366      -5.074   9.767   1.834  1.00  0.00           C  
ATOM   1085  CD  PRO P 366      -4.793   9.784   0.349  1.00  0.00           C  
ATOM   1086  HA  PRO P 366      -4.217  12.899   1.274  1.00  0.00           H  
ATOM   1087  HB2 PRO P 366      -4.719  11.272   3.311  1.00  0.00           H  
ATOM   1088  HB3 PRO P 366      -5.997  11.668   2.155  1.00  0.00           H  
ATOM   1089  HG2 PRO P 366      -4.312   9.205   2.350  1.00  0.00           H  
ATOM   1090  HG3 PRO P 366      -6.047   9.343   2.027  1.00  0.00           H  
ATOM   1091  HD2 PRO P 366      -4.074   9.018   0.091  1.00  0.00           H  
ATOM   1092  HD3 PRO P 366      -5.706   9.645  -0.213  1.00  0.00           H  
ATOM   1093  N   PRO P 367      -2.258  12.357   3.015  1.00  0.00           N  
ATOM   1094  CA  PRO P 367      -0.948  12.234   3.665  1.00  0.00           C  
ATOM   1095  C   PRO P 367      -0.775  10.858   4.283  1.00  0.00           C  
ATOM   1096  O   PRO P 367      -1.166  10.616   5.424  1.00  0.00           O  
ATOM   1097  CB  PRO P 367      -0.987  13.306   4.750  1.00  0.00           C  
ATOM   1098  CG  PRO P 367      -2.433  13.448   5.044  1.00  0.00           C  
ATOM   1099  CD  PRO P 367      -3.117  13.324   3.716  1.00  0.00           C  
ATOM   1100  HA  PRO P 367      -0.138  12.432   2.978  1.00  0.00           H  
ATOM   1101  HB2 PRO P 367      -0.433  12.971   5.615  1.00  0.00           H  
ATOM   1102  HB3 PRO P 367      -0.567  14.225   4.374  1.00  0.00           H  
ATOM   1103  HG2 PRO P 367      -2.748  12.654   5.705  1.00  0.00           H  
ATOM   1104  HG3 PRO P 367      -2.627  14.410   5.481  1.00  0.00           H  
ATOM   1105  HD2 PRO P 367      -4.120  12.943   3.839  1.00  0.00           H  
ATOM   1106  HD3 PRO P 367      -3.130  14.274   3.204  1.00  0.00           H  
ATOM   1107  N   ARG P 368      -0.212   9.961   3.498  1.00  0.00           N  
ATOM   1108  CA  ARG P 368       0.005   8.575   3.910  1.00  0.00           C  
ATOM   1109  C   ARG P 368       0.452   8.451   5.370  1.00  0.00           C  
ATOM   1110  O   ARG P 368       1.247   9.249   5.866  1.00  0.00           O  
ATOM   1111  CB  ARG P 368       1.027   7.888   2.997  1.00  0.00           C  
ATOM   1112  CG  ARG P 368       2.150   8.795   2.513  1.00  0.00           C  
ATOM   1113  CD  ARG P 368       3.208   8.999   3.587  1.00  0.00           C  
ATOM   1114  NE  ARG P 368       3.476  10.414   3.831  1.00  0.00           N  
ATOM   1115  CZ  ARG P 368       4.557  10.866   4.462  1.00  0.00           C  
ATOM   1116  NH1 ARG P 368       5.471  10.019   4.917  1.00  0.00           N  
ATOM   1117  NH2 ARG P 368       4.725  12.169   4.639  1.00  0.00           N  
ATOM   1118  H   ARG P 368       0.042  10.235   2.598  1.00  0.00           H  
ATOM   1119  HA  ARG P 368      -0.938   8.062   3.804  1.00  0.00           H  
ATOM   1120  HB2 ARG P 368       1.471   7.064   3.533  1.00  0.00           H  
ATOM   1121  HB3 ARG P 368       0.513   7.501   2.131  1.00  0.00           H  
ATOM   1122  HG2 ARG P 368       2.614   8.344   1.649  1.00  0.00           H  
ATOM   1123  HG3 ARG P 368       1.737   9.754   2.238  1.00  0.00           H  
ATOM   1124  HD2 ARG P 368       2.866   8.545   4.504  1.00  0.00           H  
ATOM   1125  HD3 ARG P 368       4.122   8.520   3.267  1.00  0.00           H  
ATOM   1126  HE  ARG P 368       2.817  11.062   3.505  1.00  0.00           H  
ATOM   1127 HH11 ARG P 368       5.352   9.034   4.786  1.00  0.00           H  
ATOM   1128 HH12 ARG P 368       6.282  10.363   5.391  1.00  0.00           H  
ATOM   1129 HH21 ARG P 368       4.039  12.814   4.298  1.00  0.00           H  
ATOM   1130 HH22 ARG P 368       5.537  12.510   5.114  1.00  0.00           H  
ATOM   1131  N   PRO P 369      -0.069   7.418   6.061  1.00  0.00           N  
ATOM   1132  CA  PRO P 369       0.229   7.109   7.457  1.00  0.00           C  
ATOM   1133  C   PRO P 369       1.652   7.460   7.861  1.00  0.00           C  
ATOM   1134  O   PRO P 369       2.573   7.408   7.046  1.00  0.00           O  
ATOM   1135  CB  PRO P 369       0.018   5.588   7.526  1.00  0.00           C  
ATOM   1136  CG  PRO P 369      -0.585   5.186   6.210  1.00  0.00           C  
ATOM   1137  CD  PRO P 369      -1.004   6.442   5.522  1.00  0.00           C  
ATOM   1138  HA  PRO P 369      -0.459   7.587   8.132  1.00  0.00           H  
ATOM   1139  HB2 PRO P 369       0.967   5.098   7.687  1.00  0.00           H  
ATOM   1140  HB3 PRO P 369      -0.648   5.359   8.344  1.00  0.00           H  
ATOM   1141  HG2 PRO P 369       0.146   4.669   5.610  1.00  0.00           H  
ATOM   1142  HG3 PRO P 369      -1.440   4.557   6.379  1.00  0.00           H  
ATOM   1143  HD2 PRO P 369      -0.890   6.343   4.455  1.00  0.00           H  
ATOM   1144  HD3 PRO P 369      -2.022   6.696   5.779  1.00  0.00           H  
ATOM   1145  N   SER P 370       1.827   7.805   9.131  1.00  0.00           N  
ATOM   1146  CA  SER P 370       3.140   8.147   9.647  1.00  0.00           C  
ATOM   1147  C   SER P 370       4.065   6.942   9.538  1.00  0.00           C  
ATOM   1148  O   SER P 370       3.783   5.886  10.105  1.00  0.00           O  
ATOM   1149  CB  SER P 370       3.041   8.604  11.103  1.00  0.00           C  
ATOM   1150  OG  SER P 370       3.970   9.638  11.378  1.00  0.00           O  
ATOM   1151  H   SER P 370       1.055   7.819   9.734  1.00  0.00           H  
ATOM   1152  HA  SER P 370       3.539   8.950   9.048  1.00  0.00           H  
ATOM   1153  HB2 SER P 370       2.045   8.973  11.296  1.00  0.00           H  
ATOM   1154  HB3 SER P 370       3.249   7.769  11.757  1.00  0.00           H  
ATOM   1155  HG  SER P 370       4.855   9.345  11.146  1.00  0.00           H  
ATOM   1156  N   ALA P 371       5.158   7.109   8.797  1.00  0.00           N  
ATOM   1157  CA  ALA P 371       6.138   6.042   8.589  1.00  0.00           C  
ATOM   1158  C   ALA P 371       6.174   5.062   9.761  1.00  0.00           C  
ATOM   1159  O   ALA P 371       6.191   3.847   9.575  1.00  0.00           O  
ATOM   1160  CB  ALA P 371       7.515   6.649   8.372  1.00  0.00           C  
ATOM   1161  H   ALA P 371       5.309   7.978   8.369  1.00  0.00           H  
ATOM   1162  HA  ALA P 371       5.863   5.507   7.692  1.00  0.00           H  
ATOM   1163  HB1 ALA P 371       8.262   6.020   8.830  1.00  0.00           H  
ATOM   1164  HB2 ALA P 371       7.548   7.631   8.820  1.00  0.00           H  
ATOM   1165  HB3 ALA P 371       7.710   6.730   7.313  1.00  0.00           H  
ATOM   1166  N   ASP P 372       6.195   5.606  10.964  1.00  0.00           N  
ATOM   1167  CA  ASP P 372       6.237   4.789  12.172  1.00  0.00           C  
ATOM   1168  C   ASP P 372       5.077   3.801  12.239  1.00  0.00           C  
ATOM   1169  O   ASP P 372       5.308   2.593  12.284  1.00  0.00           O  
ATOM   1170  CB  ASP P 372       6.245   5.676  13.421  1.00  0.00           C  
ATOM   1171  CG  ASP P 372       7.193   5.165  14.490  1.00  0.00           C  
ATOM   1172  OD1 ASP P 372       8.057   4.322  14.167  1.00  0.00           O  
ATOM   1173  OD2 ASP P 372       7.071   5.609  15.650  1.00  0.00           O  
ATOM   1174  H   ASP P 372       6.191   6.581  11.042  1.00  0.00           H  
ATOM   1175  HA  ASP P 372       7.158   4.215  12.141  1.00  0.00           H  
ATOM   1176  HB2 ASP P 372       6.549   6.674  13.145  1.00  0.00           H  
ATOM   1177  HB3 ASP P 372       5.248   5.709  13.836  1.00  0.00           H  
ATOM   1178  N   LEU P 373       3.827   4.281  12.255  1.00  0.00           N  
ATOM   1179  CA  LEU P 373       2.709   3.344  12.322  1.00  0.00           C  
ATOM   1180  C   LEU P 373       2.831   2.331  11.195  1.00  0.00           C  
ATOM   1181  O   LEU P 373       2.430   1.178  11.338  1.00  0.00           O  
ATOM   1182  CB  LEU P 373       1.322   4.037  12.374  1.00  0.00           C  
ATOM   1183  CG  LEU P 373       0.694   4.592  11.074  1.00  0.00           C  
ATOM   1184  CD1 LEU P 373       0.888   3.678   9.881  1.00  0.00           C  
ATOM   1185  CD2 LEU P 373      -0.796   4.811  11.288  1.00  0.00           C  
ATOM   1186  H   LEU P 373       3.663   5.247  12.225  1.00  0.00           H  
ATOM   1187  HA  LEU P 373       2.837   2.797  13.248  1.00  0.00           H  
ATOM   1188  HB2 LEU P 373       0.623   3.328  12.785  1.00  0.00           H  
ATOM   1189  HB3 LEU P 373       1.400   4.859  13.072  1.00  0.00           H  
ATOM   1190  HG  LEU P 373       1.139   5.546  10.843  1.00  0.00           H  
ATOM   1191 HD11 LEU P 373       0.893   2.651  10.207  1.00  0.00           H  
ATOM   1192 HD12 LEU P 373       1.820   3.914   9.396  1.00  0.00           H  
ATOM   1193 HD13 LEU P 373       0.078   3.825   9.184  1.00  0.00           H  
ATOM   1194 HD21 LEU P 373      -1.151   5.569  10.609  1.00  0.00           H  
ATOM   1195 HD22 LEU P 373      -0.972   5.124  12.305  1.00  0.00           H  
ATOM   1196 HD23 LEU P 373      -1.324   3.884  11.100  1.00  0.00           H  
ATOM   1197  N   ILE P 374       3.451   2.751  10.092  1.00  0.00           N  
ATOM   1198  CA  ILE P 374       3.681   1.850   8.980  1.00  0.00           C  
ATOM   1199  C   ILE P 374       4.723   0.840   9.430  1.00  0.00           C  
ATOM   1200  O   ILE P 374       4.571  -0.365   9.241  1.00  0.00           O  
ATOM   1201  CB  ILE P 374       4.160   2.590   7.707  1.00  0.00           C  
ATOM   1202  CG1 ILE P 374       2.991   3.329   7.048  1.00  0.00           C  
ATOM   1203  CG2 ILE P 374       4.792   1.614   6.728  1.00  0.00           C  
ATOM   1204  CD1 ILE P 374       3.271   4.790   6.782  1.00  0.00           C  
ATOM   1205  H   ILE P 374       3.793   3.667  10.047  1.00  0.00           H  
ATOM   1206  HA  ILE P 374       2.755   1.333   8.763  1.00  0.00           H  
ATOM   1207  HB  ILE P 374       4.914   3.307   7.990  1.00  0.00           H  
ATOM   1208 HG12 ILE P 374       2.765   2.860   6.101  1.00  0.00           H  
ATOM   1209 HG13 ILE P 374       2.126   3.267   7.688  1.00  0.00           H  
ATOM   1210 HG21 ILE P 374       5.853   1.797   6.672  1.00  0.00           H  
ATOM   1211 HG22 ILE P 374       4.350   1.746   5.753  1.00  0.00           H  
ATOM   1212 HG23 ILE P 374       4.618   0.607   7.067  1.00  0.00           H  
ATOM   1213 HD11 ILE P 374       4.182   4.885   6.208  1.00  0.00           H  
ATOM   1214 HD12 ILE P 374       3.380   5.312   7.720  1.00  0.00           H  
ATOM   1215 HD13 ILE P 374       2.450   5.219   6.224  1.00  0.00           H  
ATOM   1216  N   LEU P 375       5.756   1.356  10.090  1.00  0.00           N  
ATOM   1217  CA  LEU P 375       6.809   0.521  10.641  1.00  0.00           C  
ATOM   1218  C   LEU P 375       6.197  -0.461  11.634  1.00  0.00           C  
ATOM   1219  O   LEU P 375       6.757  -1.520  11.916  1.00  0.00           O  
ATOM   1220  CB  LEU P 375       7.864   1.399  11.329  1.00  0.00           C  
ATOM   1221  CG  LEU P 375       8.726   2.222  10.374  1.00  0.00           C  
ATOM   1222  CD1 LEU P 375       9.056   3.582  10.975  1.00  0.00           C  
ATOM   1223  CD2 LEU P 375      10.008   1.480  10.024  1.00  0.00           C  
ATOM   1224  H   LEU P 375       5.788   2.323  10.244  1.00  0.00           H  
ATOM   1225  HA  LEU P 375       7.264  -0.029   9.834  1.00  0.00           H  
ATOM   1226  HB2 LEU P 375       7.355   2.078  11.996  1.00  0.00           H  
ATOM   1227  HB3 LEU P 375       8.511   0.770  11.914  1.00  0.00           H  
ATOM   1228  HG  LEU P 375       8.167   2.384   9.464  1.00  0.00           H  
ATOM   1229 HD11 LEU P 375       8.984   3.527  12.051  1.00  0.00           H  
ATOM   1230 HD12 LEU P 375       8.361   4.318  10.602  1.00  0.00           H  
ATOM   1231 HD13 LEU P 375      10.061   3.863  10.696  1.00  0.00           H  
ATOM   1232 HD21 LEU P 375      10.009   0.513  10.506  1.00  0.00           H  
ATOM   1233 HD22 LEU P 375      10.861   2.050  10.361  1.00  0.00           H  
ATOM   1234 HD23 LEU P 375      10.066   1.347   8.954  1.00  0.00           H  
ATOM   1235  N   ASN P 376       5.028  -0.086  12.148  1.00  0.00           N  
ATOM   1236  CA  ASN P 376       4.292  -0.898  13.101  1.00  0.00           C  
ATOM   1237  C   ASN P 376       3.326  -1.846  12.390  1.00  0.00           C  
ATOM   1238  O   ASN P 376       2.852  -2.815  12.982  1.00  0.00           O  
ATOM   1239  CB  ASN P 376       3.508   0.015  14.045  1.00  0.00           C  
ATOM   1240  CG  ASN P 376       3.718  -0.341  15.504  1.00  0.00           C  
ATOM   1241  OD1 ASN P 376       2.761  -0.500  16.261  1.00  0.00           O  
ATOM   1242  ND2 ASN P 376       4.978  -0.465  15.906  1.00  0.00           N  
ATOM   1243  H   ASN P 376       4.643   0.769  11.870  1.00  0.00           H  
ATOM   1244  HA  ASN P 376       5.002  -1.476  13.673  1.00  0.00           H  
ATOM   1245  HB2 ASN P 376       3.824   1.038  13.890  1.00  0.00           H  
ATOM   1246  HB3 ASN P 376       2.452  -0.064  13.819  1.00  0.00           H  
ATOM   1247 HD21 ASN P 376       5.689  -0.323  15.249  1.00  0.00           H  
ATOM   1248 HD22 ASN P 376       5.142  -0.694  16.845  1.00  0.00           H  
ATOM   1249  N   ARG P 377       3.010  -1.547  11.129  1.00  0.00           N  
ATOM   1250  CA  ARG P 377       2.069  -2.365  10.372  1.00  0.00           C  
ATOM   1251  C   ARG P 377       2.559  -2.682   8.953  1.00  0.00           C  
ATOM   1252  O   ARG P 377       1.752  -2.791   8.031  1.00  0.00           O  
ATOM   1253  CB  ARG P 377       0.715  -1.654  10.300  1.00  0.00           C  
ATOM   1254  CG  ARG P 377       0.156  -1.253  11.662  1.00  0.00           C  
ATOM   1255  CD  ARG P 377      -0.097   0.247  11.758  1.00  0.00           C  
ATOM   1256  NE  ARG P 377       0.441   0.813  12.993  1.00  0.00           N  
ATOM   1257  CZ  ARG P 377      -0.157   0.708  14.178  1.00  0.00           C  
ATOM   1258  NH1 ARG P 377      -1.312   0.062  14.291  1.00  0.00           N  
ATOM   1259  NH2 ARG P 377       0.400   1.252  15.251  1.00  0.00           N  
ATOM   1260  H   ARG P 377       3.396  -0.751  10.712  1.00  0.00           H  
ATOM   1261  HA  ARG P 377       1.942  -3.294  10.906  1.00  0.00           H  
ATOM   1262  HB2 ARG P 377       0.823  -0.761   9.704  1.00  0.00           H  
ATOM   1263  HB3 ARG P 377       0.004  -2.310   9.823  1.00  0.00           H  
ATOM   1264  HG2 ARG P 377      -0.777  -1.774  11.821  1.00  0.00           H  
ATOM   1265  HG3 ARG P 377       0.863  -1.540  12.427  1.00  0.00           H  
ATOM   1266  HD2 ARG P 377       0.370   0.737  10.917  1.00  0.00           H  
ATOM   1267  HD3 ARG P 377      -1.162   0.426  11.727  1.00  0.00           H  
ATOM   1268  HE  ARG P 377       1.290   1.297  12.937  1.00  0.00           H  
ATOM   1269 HH11 ARG P 377      -1.736  -0.350  13.486  1.00  0.00           H  
ATOM   1270 HH12 ARG P 377      -1.756  -0.013  15.185  1.00  0.00           H  
ATOM   1271 HH21 ARG P 377       1.268   1.740  15.172  1.00  0.00           H  
ATOM   1272 HH22 ARG P 377      -0.050   1.174  16.142  1.00  0.00           H  
ATOM   1273  N   CYS P 378       3.870  -2.850   8.775  1.00  0.00           N  
ATOM   1274  CA  CYS P 378       4.416  -3.174   7.452  1.00  0.00           C  
ATOM   1275  C   CYS P 378       5.622  -4.101   7.557  1.00  0.00           C  
ATOM   1276  O   CYS P 378       6.068  -4.442   8.651  1.00  0.00           O  
ATOM   1277  CB  CYS P 378       4.819  -1.911   6.685  1.00  0.00           C  
ATOM   1278  SG  CYS P 378       3.503  -1.211   5.664  1.00  0.00           S  
ATOM   1279  H   CYS P 378       4.476  -2.767   9.541  1.00  0.00           H  
ATOM   1280  HA  CYS P 378       3.642  -3.684   6.898  1.00  0.00           H  
ATOM   1281  HB2 CYS P 378       5.131  -1.153   7.382  1.00  0.00           H  
ATOM   1282  HB3 CYS P 378       5.646  -2.148   6.031  1.00  0.00           H  
ATOM   1283  HG  CYS P 378       2.772  -1.834   5.654  1.00  0.00           H  
ATOM   1284  N   SER P 379       6.145  -4.493   6.400  1.00  0.00           N  
ATOM   1285  CA  SER P 379       7.307  -5.372   6.337  1.00  0.00           C  
ATOM   1286  C   SER P 379       8.592  -4.557   6.382  1.00  0.00           C  
ATOM   1287  O   SER P 379       8.601  -3.377   6.030  1.00  0.00           O  
ATOM   1288  CB  SER P 379       7.265  -6.215   5.058  1.00  0.00           C  
ATOM   1289  OG  SER P 379       6.811  -7.530   5.327  1.00  0.00           O  
ATOM   1290  H   SER P 379       5.743  -4.178   5.563  1.00  0.00           H  
ATOM   1291  HA  SER P 379       7.275  -6.028   7.193  1.00  0.00           H  
ATOM   1292  HB2 SER P 379       6.593  -5.754   4.347  1.00  0.00           H  
ATOM   1293  HB3 SER P 379       8.257  -6.269   4.631  1.00  0.00           H  
ATOM   1294  HG  SER P 379       7.539  -8.058   5.663  1.00  0.00           H  
ATOM   1295  N   GLU P 380       9.680  -5.189   6.812  1.00  0.00           N  
ATOM   1296  CA  GLU P 380      10.969  -4.512   6.896  1.00  0.00           C  
ATOM   1297  C   GLU P 380      11.334  -3.867   5.561  1.00  0.00           C  
ATOM   1298  O   GLU P 380      12.088  -2.895   5.517  1.00  0.00           O  
ATOM   1299  CB  GLU P 380      12.061  -5.500   7.314  1.00  0.00           C  
ATOM   1300  CG  GLU P 380      12.049  -6.794   6.515  1.00  0.00           C  
ATOM   1301  CD  GLU P 380      13.308  -7.614   6.717  1.00  0.00           C  
ATOM   1302  OE1 GLU P 380      13.371  -8.370   7.709  1.00  0.00           O  
ATOM   1303  OE2 GLU P 380      14.231  -7.502   5.882  1.00  0.00           O  
ATOM   1304  H   GLU P 380       9.614  -6.129   7.077  1.00  0.00           H  
ATOM   1305  HA  GLU P 380      10.889  -3.738   7.645  1.00  0.00           H  
ATOM   1306  HB2 GLU P 380      13.024  -5.031   7.186  1.00  0.00           H  
ATOM   1307  HB3 GLU P 380      11.927  -5.745   8.357  1.00  0.00           H  
ATOM   1308  HG2 GLU P 380      11.200  -7.385   6.823  1.00  0.00           H  
ATOM   1309  HG3 GLU P 380      11.959  -6.552   5.466  1.00  0.00           H  
ATOM   1310  N   SER P 381      10.790  -4.412   4.476  1.00  0.00           N  
ATOM   1311  CA  SER P 381      11.056  -3.886   3.144  1.00  0.00           C  
ATOM   1312  C   SER P 381      10.510  -2.467   3.004  1.00  0.00           C  
ATOM   1313  O   SER P 381      11.267  -1.523   2.778  1.00  0.00           O  
ATOM   1314  CB  SER P 381      10.436  -4.795   2.082  1.00  0.00           C  
ATOM   1315  OG  SER P 381      10.930  -4.486   0.790  1.00  0.00           O  
ATOM   1316  H   SER P 381      10.195  -5.183   4.575  1.00  0.00           H  
ATOM   1317  HA  SER P 381      12.126  -3.862   3.004  1.00  0.00           H  
ATOM   1318  HB2 SER P 381      10.676  -5.824   2.308  1.00  0.00           H  
ATOM   1319  HB3 SER P 381       9.363  -4.668   2.085  1.00  0.00           H  
ATOM   1320  HG  SER P 381      11.646  -5.085   0.569  1.00  0.00           H  
ATOM   1321  N   THR P 382       9.195  -2.320   3.147  1.00  0.00           N  
ATOM   1322  CA  THR P 382       8.561  -1.008   3.045  1.00  0.00           C  
ATOM   1323  C   THR P 382       9.129  -0.065   4.096  1.00  0.00           C  
ATOM   1324  O   THR P 382       9.274   1.135   3.863  1.00  0.00           O  
ATOM   1325  CB  THR P 382       7.045  -1.124   3.222  1.00  0.00           C  
ATOM   1326  OG1 THR P 382       6.485  -1.954   2.222  1.00  0.00           O  
ATOM   1327  CG2 THR P 382       6.329   0.212   3.161  1.00  0.00           C  
ATOM   1328  H   THR P 382       8.641  -3.106   3.334  1.00  0.00           H  
ATOM   1329  HA  THR P 382       8.775  -0.609   2.065  1.00  0.00           H  
ATOM   1330  HB  THR P 382       6.838  -1.567   4.184  1.00  0.00           H  
ATOM   1331  HG1 THR P 382       6.645  -1.567   1.358  1.00  0.00           H  
ATOM   1332 HG21 THR P 382       5.715   0.332   4.042  1.00  0.00           H  
ATOM   1333 HG22 THR P 382       5.707   0.248   2.280  1.00  0.00           H  
ATOM   1334 HG23 THR P 382       7.058   1.009   3.120  1.00  0.00           H  
ATOM   1335  N   LYS P 383       9.449  -0.622   5.259  1.00  0.00           N  
ATOM   1336  CA  LYS P 383      10.003   0.158   6.354  1.00  0.00           C  
ATOM   1337  C   LYS P 383      11.305   0.830   5.934  1.00  0.00           C  
ATOM   1338  O   LYS P 383      11.606   1.946   6.360  1.00  0.00           O  
ATOM   1339  CB  LYS P 383      10.236  -0.736   7.572  1.00  0.00           C  
ATOM   1340  CG  LYS P 383       8.970  -0.997   8.370  1.00  0.00           C  
ATOM   1341  CD  LYS P 383       9.010  -2.349   9.065  1.00  0.00           C  
ATOM   1342  CE  LYS P 383      10.148  -2.425  10.068  1.00  0.00           C  
ATOM   1343  NZ  LYS P 383      10.614  -3.824  10.275  1.00  0.00           N  
ATOM   1344  H   LYS P 383       9.310  -1.585   5.381  1.00  0.00           H  
ATOM   1345  HA  LYS P 383       9.283   0.922   6.612  1.00  0.00           H  
ATOM   1346  HB2 LYS P 383      10.630  -1.685   7.238  1.00  0.00           H  
ATOM   1347  HB3 LYS P 383      10.956  -0.263   8.222  1.00  0.00           H  
ATOM   1348  HG2 LYS P 383       8.864  -0.228   9.114  1.00  0.00           H  
ATOM   1349  HG3 LYS P 383       8.123  -0.969   7.702  1.00  0.00           H  
ATOM   1350  HD2 LYS P 383       8.076  -2.501   9.583  1.00  0.00           H  
ATOM   1351  HD3 LYS P 383       9.143  -3.119   8.322  1.00  0.00           H  
ATOM   1352  HE2 LYS P 383      10.974  -1.831   9.704  1.00  0.00           H  
ATOM   1353  HE3 LYS P 383       9.806  -2.025  11.011  1.00  0.00           H  
ATOM   1354  HZ1 LYS P 383      10.368  -4.409   9.451  1.00  0.00           H  
ATOM   1355  HZ2 LYS P 383      10.163  -4.229  11.121  1.00  0.00           H  
ATOM   1356  HZ3 LYS P 383      11.645  -3.842  10.403  1.00  0.00           H  
ATOM   1357  N   ARG P 384      12.070   0.152   5.083  1.00  0.00           N  
ATOM   1358  CA  ARG P 384      13.331   0.696   4.594  1.00  0.00           C  
ATOM   1359  C   ARG P 384      13.086   2.006   3.856  1.00  0.00           C  
ATOM   1360  O   ARG P 384      13.916   2.915   3.887  1.00  0.00           O  
ATOM   1361  CB  ARG P 384      14.024  -0.307   3.667  1.00  0.00           C  
ATOM   1362  CG  ARG P 384      14.579  -1.523   4.390  1.00  0.00           C  
ATOM   1363  CD  ARG P 384      14.558  -2.756   3.502  1.00  0.00           C  
ATOM   1364  NE  ARG P 384      15.789  -2.893   2.727  1.00  0.00           N  
ATOM   1365  CZ  ARG P 384      16.945  -3.306   3.240  1.00  0.00           C  
ATOM   1366  NH1 ARG P 384      17.033  -3.624   4.527  1.00  0.00           N  
ATOM   1367  NH2 ARG P 384      18.017  -3.403   2.465  1.00  0.00           N  
ATOM   1368  H   ARG P 384      11.774  -0.729   4.769  1.00  0.00           H  
ATOM   1369  HA  ARG P 384      13.965   0.886   5.448  1.00  0.00           H  
ATOM   1370  HB2 ARG P 384      13.314  -0.646   2.928  1.00  0.00           H  
ATOM   1371  HB3 ARG P 384      14.842   0.191   3.167  1.00  0.00           H  
ATOM   1372  HG2 ARG P 384      15.597  -1.321   4.685  1.00  0.00           H  
ATOM   1373  HG3 ARG P 384      13.977  -1.713   5.267  1.00  0.00           H  
ATOM   1374  HD2 ARG P 384      14.435  -3.630   4.123  1.00  0.00           H  
ATOM   1375  HD3 ARG P 384      13.723  -2.679   2.821  1.00  0.00           H  
ATOM   1376  HE  ARG P 384      15.753  -2.664   1.774  1.00  0.00           H  
ATOM   1377 HH11 ARG P 384      16.227  -3.553   5.115  1.00  0.00           H  
ATOM   1378 HH12 ARG P 384      17.903  -3.934   4.906  1.00  0.00           H  
ATOM   1379 HH21 ARG P 384      17.957  -3.165   1.496  1.00  0.00           H  
ATOM   1380 HH22 ARG P 384      18.886  -3.714   2.851  1.00  0.00           H  
ATOM   1381  N   LYS P 385      11.932   2.095   3.204  1.00  0.00           N  
ATOM   1382  CA  LYS P 385      11.557   3.293   2.466  1.00  0.00           C  
ATOM   1383  C   LYS P 385      11.374   4.465   3.426  1.00  0.00           C  
ATOM   1384  O   LYS P 385      11.789   5.589   3.142  1.00  0.00           O  
ATOM   1385  CB  LYS P 385      10.267   3.046   1.683  1.00  0.00           C  
ATOM   1386  CG  LYS P 385      10.276   1.747   0.888  1.00  0.00           C  
ATOM   1387  CD  LYS P 385      10.544   1.995  -0.587  1.00  0.00           C  
ATOM   1388  CE  LYS P 385       9.936   0.907  -1.454  1.00  0.00           C  
ATOM   1389  NZ  LYS P 385      10.648  -0.393  -1.298  1.00  0.00           N  
ATOM   1390  H   LYS P 385      11.311   1.338   3.228  1.00  0.00           H  
ATOM   1391  HA  LYS P 385      12.353   3.525   1.775  1.00  0.00           H  
ATOM   1392  HB2 LYS P 385       9.440   3.009   2.377  1.00  0.00           H  
ATOM   1393  HB3 LYS P 385      10.112   3.862   0.997  1.00  0.00           H  
ATOM   1394  HG2 LYS P 385      11.048   1.104   1.280  1.00  0.00           H  
ATOM   1395  HG3 LYS P 385       9.315   1.265   0.995  1.00  0.00           H  
ATOM   1396  HD2 LYS P 385      10.115   2.944  -0.866  1.00  0.00           H  
ATOM   1397  HD3 LYS P 385      11.612   2.018  -0.750  1.00  0.00           H  
ATOM   1398  HE2 LYS P 385       8.901   0.775  -1.172  1.00  0.00           H  
ATOM   1399  HE3 LYS P 385       9.989   1.215  -2.488  1.00  0.00           H  
ATOM   1400  HZ1 LYS P 385      11.144  -0.421  -0.386  1.00  0.00           H  
ATOM   1401  HZ2 LYS P 385      11.343  -0.513  -2.062  1.00  0.00           H  
ATOM   1402  HZ3 LYS P 385       9.969  -1.179  -1.336  1.00  0.00           H  
ATOM   1403  N   LEU P 386      10.764   4.181   4.571  1.00  0.00           N  
ATOM   1404  CA  LEU P 386      10.535   5.193   5.598  1.00  0.00           C  
ATOM   1405  C   LEU P 386      11.615   5.124   6.674  1.00  0.00           C  
ATOM   1406  O   LEU P 386      12.576   5.893   6.648  1.00  0.00           O  
ATOM   1407  CB  LEU P 386       9.142   5.033   6.224  1.00  0.00           C  
ATOM   1408  CG  LEU P 386       8.574   3.609   6.220  1.00  0.00           C  
ATOM   1409  CD1 LEU P 386       7.622   3.412   7.382  1.00  0.00           C  
ATOM   1410  CD2 LEU P 386       7.864   3.324   4.905  1.00  0.00           C  
ATOM   1411  H   LEU P 386      10.473   3.260   4.737  1.00  0.00           H  
ATOM   1412  HA  LEU P 386      10.592   6.160   5.119  1.00  0.00           H  
ATOM   1413  HB2 LEU P 386       9.197   5.364   7.253  1.00  0.00           H  
ATOM   1414  HB3 LEU P 386       8.451   5.674   5.698  1.00  0.00           H  
ATOM   1415  HG  LEU P 386       9.384   2.902   6.327  1.00  0.00           H  
ATOM   1416 HD11 LEU P 386       7.997   3.940   8.247  1.00  0.00           H  
ATOM   1417 HD12 LEU P 386       7.544   2.360   7.609  1.00  0.00           H  
ATOM   1418 HD13 LEU P 386       6.649   3.797   7.119  1.00  0.00           H  
ATOM   1419 HD21 LEU P 386       8.572   3.378   4.093  1.00  0.00           H  
ATOM   1420 HD22 LEU P 386       7.083   4.055   4.752  1.00  0.00           H  
ATOM   1421 HD23 LEU P 386       7.429   2.336   4.939  1.00  0.00           H  
ATOM   1422  N   ALA P 387      11.458   4.199   7.616  1.00  0.00           N  
ATOM   1423  CA  ALA P 387      12.427   4.033   8.695  1.00  0.00           C  
ATOM   1424  C   ALA P 387      12.728   5.362   9.383  1.00  0.00           C  
ATOM   1425  O   ALA P 387      13.800   5.539   9.965  1.00  0.00           O  
ATOM   1426  CB  ALA P 387      13.708   3.412   8.160  1.00  0.00           C  
ATOM   1427  H   ALA P 387      10.675   3.612   7.583  1.00  0.00           H  
ATOM   1428  HA  ALA P 387      12.003   3.353   9.419  1.00  0.00           H  
ATOM   1429  HB1 ALA P 387      13.633   2.335   8.207  1.00  0.00           H  
ATOM   1430  HB2 ALA P 387      14.545   3.740   8.758  1.00  0.00           H  
ATOM   1431  HB3 ALA P 387      13.856   3.717   7.134  1.00  0.00           H  
ATOM   1432  N   SER P 388      11.780   6.289   9.316  1.00  0.00           N  
ATOM   1433  CA  SER P 388      11.946   7.597   9.936  1.00  0.00           C  
ATOM   1434  C   SER P 388      11.185   7.665  11.253  1.00  0.00           C  
ATOM   1435  O   SER P 388      11.637   8.288  12.214  1.00  0.00           O  
ATOM   1436  CB  SER P 388      11.460   8.699   8.992  1.00  0.00           C  
ATOM   1437  OG  SER P 388      10.226   8.347   8.390  1.00  0.00           O  
ATOM   1438  H   SER P 388      10.946   6.088   8.841  1.00  0.00           H  
ATOM   1439  HA  SER P 388      12.998   7.741  10.132  1.00  0.00           H  
ATOM   1440  HB2 SER P 388      11.325   9.614   9.549  1.00  0.00           H  
ATOM   1441  HB3 SER P 388      12.194   8.856   8.216  1.00  0.00           H  
ATOM   1442  HG  SER P 388       9.605   9.073   8.483  1.00  0.00           H  
ATOM   1443  N   ALA P 389      10.026   7.017  11.291  1.00  0.00           N  
ATOM   1444  CA  ALA P 389       9.199   6.997  12.491  1.00  0.00           C  
ATOM   1445  C   ALA P 389       8.832   8.411  12.932  1.00  0.00           C  
ATOM   1446  O   ALA P 389       9.202   9.389  12.284  1.00  0.00           O  
ATOM   1447  CB  ALA P 389       9.916   6.262  13.612  1.00  0.00           C  
ATOM   1448  H   ALA P 389       9.721   6.536  10.490  1.00  0.00           H  
ATOM   1449  HA  ALA P 389       8.294   6.456  12.259  1.00  0.00           H  
ATOM   1450  HB1 ALA P 389       9.971   5.209  13.375  1.00  0.00           H  
ATOM   1451  HB2 ALA P 389       9.371   6.396  14.535  1.00  0.00           H  
ATOM   1452  HB3 ALA P 389      10.915   6.658  13.722  1.00  0.00           H  
ATOM   1453  N   VAL P 390       8.102   8.505  14.041  1.00  0.00           N  
ATOM   1454  CA  VAL P 390       7.678   9.795  14.585  1.00  0.00           C  
ATOM   1455  C   VAL P 390       7.161  10.726  13.487  1.00  0.00           C  
ATOM   1456  O   VAL P 390       7.063  11.944  13.741  1.00  0.00           O  
ATOM   1457  CB  VAL P 390       8.825  10.488  15.352  1.00  0.00           C  
ATOM   1458  CG1 VAL P 390       9.947  10.898  14.406  1.00  0.00           C  
ATOM   1459  CG2 VAL P 390       8.305  11.688  16.127  1.00  0.00           C  
ATOM   1460  OXT VAL P 390       6.860  10.226  12.383  1.00  0.00           O  
ATOM   1461  H   VAL P 390       7.841   7.685  14.509  1.00  0.00           H  
ATOM   1462  HA  VAL P 390       6.875   9.607  15.283  1.00  0.00           H  
ATOM   1463  HB  VAL P 390       9.230   9.780  16.061  1.00  0.00           H  
ATOM   1464 HG11 VAL P 390       9.533  11.454  13.578  1.00  0.00           H  
ATOM   1465 HG12 VAL P 390      10.445  10.015  14.035  1.00  0.00           H  
ATOM   1466 HG13 VAL P 390      10.655  11.516  14.936  1.00  0.00           H  
ATOM   1467 HG21 VAL P 390       8.907  11.836  17.011  1.00  0.00           H  
ATOM   1468 HG22 VAL P 390       7.280  11.512  16.415  1.00  0.00           H  
ATOM   1469 HG23 VAL P 390       8.357  12.569  15.505  1.00  0.00           H  
TER    1470      VAL P 390                                                      
ENDMDL                                                                          
MODEL        2                                                                  
ATOM      1  N   GLN S 455       1.193  -7.964  14.494  1.00  0.00           N  
ATOM      2  CA  GLN S 455       2.392  -7.191  14.074  1.00  0.00           C  
ATOM      3  C   GLN S 455       2.870  -7.626  12.693  1.00  0.00           C  
ATOM      4  O   GLN S 455       2.970  -6.811  11.775  1.00  0.00           O  
ATOM      5  CB  GLN S 455       3.498  -7.407  15.108  1.00  0.00           C  
ATOM      6  CG  GLN S 455       3.485  -6.387  16.234  1.00  0.00           C  
ATOM      7  CD  GLN S 455       4.552  -5.322  16.067  1.00  0.00           C  
ATOM      8  OE1 GLN S 455       5.740  -5.628  15.969  1.00  0.00           O  
ATOM      9  NE2 GLN S 455       4.131  -4.063  16.032  1.00  0.00           N  
ATOM     10  H1  GLN S 455       0.553  -8.026  13.678  1.00  0.00           H  
ATOM     11  H2  GLN S 455       0.747  -7.451  15.283  1.00  0.00           H  
ATOM     12  H3  GLN S 455       1.511  -8.906  14.793  1.00  0.00           H  
ATOM     13  HA  GLN S 455       2.132  -6.144  14.044  1.00  0.00           H  
ATOM     14  HB2 GLN S 455       3.382  -8.390  15.542  1.00  0.00           H  
ATOM     15  HB3 GLN S 455       4.455  -7.352  14.612  1.00  0.00           H  
ATOM     16  HG2 GLN S 455       2.520  -5.906  16.256  1.00  0.00           H  
ATOM     17  HG3 GLN S 455       3.653  -6.900  17.170  1.00  0.00           H  
ATOM     18 HE21 GLN S 455       3.169  -3.894  16.116  1.00  0.00           H  
ATOM     19 HE22 GLN S 455       4.799  -3.355  15.925  1.00  0.00           H  
ATOM     20  N   LEU S 456       3.166  -8.914  12.553  1.00  0.00           N  
ATOM     21  CA  LEU S 456       3.634  -9.456  11.283  1.00  0.00           C  
ATOM     22  C   LEU S 456       2.838 -10.699  10.895  1.00  0.00           C  
ATOM     23  O   LEU S 456       2.990 -11.759  11.500  1.00  0.00           O  
ATOM     24  CB  LEU S 456       5.124  -9.797  11.368  1.00  0.00           C  
ATOM     25  CG  LEU S 456       6.006  -8.698  11.962  1.00  0.00           C  
ATOM     26  CD1 LEU S 456       7.322  -9.279  12.455  1.00  0.00           C  
ATOM     27  CD2 LEU S 456       6.254  -7.603  10.938  1.00  0.00           C  
ATOM     28  H   LEU S 456       3.066  -9.513  13.321  1.00  0.00           H  
ATOM     29  HA  LEU S 456       3.490  -8.700  10.525  1.00  0.00           H  
ATOM     30  HB2 LEU S 456       5.234 -10.686  11.972  1.00  0.00           H  
ATOM     31  HB3 LEU S 456       5.479 -10.014  10.372  1.00  0.00           H  
ATOM     32  HG  LEU S 456       5.499  -8.257  12.809  1.00  0.00           H  
ATOM     33 HD11 LEU S 456       7.125 -10.113  13.114  1.00  0.00           H  
ATOM     34 HD12 LEU S 456       7.873  -8.520  12.991  1.00  0.00           H  
ATOM     35 HD13 LEU S 456       7.905  -9.618  11.611  1.00  0.00           H  
ATOM     36 HD21 LEU S 456       5.406  -6.937  10.909  1.00  0.00           H  
ATOM     37 HD22 LEU S 456       6.396  -8.048   9.963  1.00  0.00           H  
ATOM     38 HD23 LEU S 456       7.139  -7.048  11.212  1.00  0.00           H  
ATOM     39  N   LYS S 457       1.989 -10.558   9.882  1.00  0.00           N  
ATOM     40  CA  LYS S 457       1.169 -11.669   9.413  1.00  0.00           C  
ATOM     41  C   LYS S 457       0.890 -11.547   7.918  1.00  0.00           C  
ATOM     42  O   LYS S 457       1.388 -10.636   7.255  1.00  0.00           O  
ATOM     43  CB  LYS S 457      -0.150 -11.717  10.188  1.00  0.00           C  
ATOM     44  CG  LYS S 457       0.027 -11.984  11.672  1.00  0.00           C  
ATOM     45  CD  LYS S 457      -1.159 -12.741  12.248  1.00  0.00           C  
ATOM     46  CE  LYS S 457      -2.218 -11.792  12.787  1.00  0.00           C  
ATOM     47  NZ  LYS S 457      -1.809 -11.181  14.082  1.00  0.00           N  
ATOM     48  H   LYS S 457       1.913  -9.687   9.439  1.00  0.00           H  
ATOM     49  HA  LYS S 457       1.715 -12.582   9.592  1.00  0.00           H  
ATOM     50  HB2 LYS S 457      -0.657 -10.771  10.070  1.00  0.00           H  
ATOM     51  HB3 LYS S 457      -0.768 -12.501   9.774  1.00  0.00           H  
ATOM     52  HG2 LYS S 457       0.921 -12.570  11.820  1.00  0.00           H  
ATOM     53  HG3 LYS S 457       0.125 -11.040  12.189  1.00  0.00           H  
ATOM     54  HD2 LYS S 457      -1.597 -13.348  11.470  1.00  0.00           H  
ATOM     55  HD3 LYS S 457      -0.814 -13.374  13.052  1.00  0.00           H  
ATOM     56  HE2 LYS S 457      -2.380 -11.006  12.064  1.00  0.00           H  
ATOM     57  HE3 LYS S 457      -3.135 -12.342  12.932  1.00  0.00           H  
ATOM     58  HZ1 LYS S 457      -2.637 -11.074  14.704  1.00  0.00           H  
ATOM     59  HZ2 LYS S 457      -1.391 -10.242  13.919  1.00  0.00           H  
ATOM     60  HZ3 LYS S 457      -1.107 -11.783  14.556  1.00  0.00           H  
ATOM     61  N   LYS S 458       0.094 -12.471   7.392  1.00  0.00           N  
ATOM     62  CA  LYS S 458      -0.253 -12.470   5.975  1.00  0.00           C  
ATOM     63  C   LYS S 458      -0.920 -11.164   5.576  1.00  0.00           C  
ATOM     64  O   LYS S 458      -0.957 -10.205   6.345  1.00  0.00           O  
ATOM     65  CB  LYS S 458      -1.192 -13.640   5.651  1.00  0.00           C  
ATOM     66  CG  LYS S 458      -2.608 -13.458   6.189  1.00  0.00           C  
ATOM     67  CD  LYS S 458      -3.561 -12.911   5.128  1.00  0.00           C  
ATOM     68  CE  LYS S 458      -4.781 -13.803   4.964  1.00  0.00           C  
ATOM     69  NZ  LYS S 458      -5.815 -13.527   5.999  1.00  0.00           N  
ATOM     70  H   LYS S 458      -0.273 -13.172   7.972  1.00  0.00           H  
ATOM     71  HA  LYS S 458       0.660 -12.581   5.406  1.00  0.00           H  
ATOM     72  HB2 LYS S 458      -1.250 -13.754   4.579  1.00  0.00           H  
ATOM     73  HB3 LYS S 458      -0.782 -14.542   6.078  1.00  0.00           H  
ATOM     74  HG2 LYS S 458      -2.976 -14.413   6.530  1.00  0.00           H  
ATOM     75  HG3 LYS S 458      -2.578 -12.768   7.021  1.00  0.00           H  
ATOM     76  HD2 LYS S 458      -3.890 -11.924   5.423  1.00  0.00           H  
ATOM     77  HD3 LYS S 458      -3.044 -12.850   4.183  1.00  0.00           H  
ATOM     78  HE2 LYS S 458      -5.209 -13.632   3.988  1.00  0.00           H  
ATOM     79  HE3 LYS S 458      -4.470 -14.834   5.045  1.00  0.00           H  
ATOM     80  HZ1 LYS S 458      -5.705 -12.560   6.366  1.00  0.00           H  
ATOM     81  HZ2 LYS S 458      -5.720 -14.197   6.788  1.00  0.00           H  
ATOM     82  HZ3 LYS S 458      -6.766 -13.625   5.589  1.00  0.00           H  
ATOM     83  N   GLY S 459      -1.455 -11.146   4.364  1.00  0.00           N  
ATOM     84  CA  GLY S 459      -2.126  -9.981   3.863  1.00  0.00           C  
ATOM     85  C   GLY S 459      -3.091 -10.328   2.753  1.00  0.00           C  
ATOM     86  O   GLY S 459      -2.776 -11.123   1.867  1.00  0.00           O  
ATOM     87  H   GLY S 459      -1.398 -11.941   3.803  1.00  0.00           H  
ATOM     88  HA2 GLY S 459      -2.670  -9.513   4.672  1.00  0.00           H  
ATOM     89  HA3 GLY S 459      -1.389  -9.290   3.488  1.00  0.00           H  
ATOM     90  N   SER S 460      -4.265  -9.729   2.804  1.00  0.00           N  
ATOM     91  CA  SER S 460      -5.295  -9.964   1.802  1.00  0.00           C  
ATOM     92  C   SER S 460      -4.949  -9.253   0.496  1.00  0.00           C  
ATOM     93  O   SER S 460      -3.801  -8.864   0.282  1.00  0.00           O  
ATOM     94  CB  SER S 460      -6.646  -9.485   2.327  1.00  0.00           C  
ATOM     95  OG  SER S 460      -7.649 -10.466   2.135  1.00  0.00           O  
ATOM     96  H   SER S 460      -4.443  -9.107   3.537  1.00  0.00           H  
ATOM     97  HA  SER S 460      -5.346 -11.027   1.619  1.00  0.00           H  
ATOM     98  HB2 SER S 460      -6.559  -9.276   3.381  1.00  0.00           H  
ATOM     99  HB3 SER S 460      -6.932  -8.586   1.806  1.00  0.00           H  
ATOM    100  HG  SER S 460      -7.623 -10.779   1.227  1.00  0.00           H  
ATOM    101  N   GLN S 461      -5.938  -9.087  -0.380  1.00  0.00           N  
ATOM    102  CA  GLN S 461      -5.703  -8.421  -1.659  1.00  0.00           C  
ATOM    103  C   GLN S 461      -6.950  -7.694  -2.153  1.00  0.00           C  
ATOM    104  O   GLN S 461      -8.071  -8.007  -1.754  1.00  0.00           O  
ATOM    105  CB  GLN S 461      -5.254  -9.431  -2.722  1.00  0.00           C  
ATOM    106  CG  GLN S 461      -4.486 -10.619  -2.163  1.00  0.00           C  
ATOM    107  CD  GLN S 461      -3.747 -11.394  -3.238  1.00  0.00           C  
ATOM    108  OE1 GLN S 461      -3.214 -10.812  -4.182  1.00  0.00           O  
ATOM    109  NE2 GLN S 461      -3.714 -12.713  -3.099  1.00  0.00           N  
ATOM    110  H   GLN S 461      -6.835  -9.417  -0.164  1.00  0.00           H  
ATOM    111  HA  GLN S 461      -4.918  -7.695  -1.509  1.00  0.00           H  
ATOM    112  HB2 GLN S 461      -6.128  -9.806  -3.235  1.00  0.00           H  
ATOM    113  HB3 GLN S 461      -4.620  -8.924  -3.436  1.00  0.00           H  
ATOM    114  HG2 GLN S 461      -3.769 -10.262  -1.442  1.00  0.00           H  
ATOM    115  HG3 GLN S 461      -5.184 -11.285  -1.676  1.00  0.00           H  
ATOM    116 HE21 GLN S 461      -4.162 -13.109  -2.320  1.00  0.00           H  
ATOM    117 HE22 GLN S 461      -3.244 -13.239  -3.779  1.00  0.00           H  
ATOM    118  N   VAL S 462      -6.735  -6.725  -3.038  1.00  0.00           N  
ATOM    119  CA  VAL S 462      -7.820  -5.943  -3.618  1.00  0.00           C  
ATOM    120  C   VAL S 462      -7.370  -5.275  -4.907  1.00  0.00           C  
ATOM    121  O   VAL S 462      -6.427  -4.483  -4.906  1.00  0.00           O  
ATOM    122  CB  VAL S 462      -8.330  -4.848  -2.663  1.00  0.00           C  
ATOM    123  CG1 VAL S 462      -9.462  -5.374  -1.791  1.00  0.00           C  
ATOM    124  CG2 VAL S 462      -7.187  -4.303  -1.818  1.00  0.00           C  
ATOM    125  H   VAL S 462      -5.814  -6.537  -3.317  1.00  0.00           H  
ATOM    126  HA  VAL S 462      -8.637  -6.612  -3.836  1.00  0.00           H  
ATOM    127  HB  VAL S 462      -8.720  -4.040  -3.261  1.00  0.00           H  
ATOM    128 HG11 VAL S 462      -9.072  -5.677  -0.833  1.00  0.00           H  
ATOM    129 HG12 VAL S 462      -9.926  -6.218  -2.277  1.00  0.00           H  
ATOM    130 HG13 VAL S 462     -10.198  -4.592  -1.650  1.00  0.00           H  
ATOM    131 HG21 VAL S 462      -6.400  -3.945  -2.467  1.00  0.00           H  
ATOM    132 HG22 VAL S 462      -6.802  -5.087  -1.185  1.00  0.00           H  
ATOM    133 HG23 VAL S 462      -7.544  -3.490  -1.206  1.00  0.00           H  
ATOM    134  N   GLU S 463      -8.046  -5.585  -6.007  1.00  0.00           N  
ATOM    135  CA  GLU S 463      -7.701  -4.994  -7.288  1.00  0.00           C  
ATOM    136  C   GLU S 463      -7.663  -3.474  -7.179  1.00  0.00           C  
ATOM    137  O   GLU S 463      -8.291  -2.895  -6.296  1.00  0.00           O  
ATOM    138  CB  GLU S 463      -8.702  -5.420  -8.364  1.00  0.00           C  
ATOM    139  CG  GLU S 463      -8.179  -6.521  -9.265  1.00  0.00           C  
ATOM    140  CD  GLU S 463      -9.181  -6.931 -10.327  1.00  0.00           C  
ATOM    141  OE1 GLU S 463     -10.363  -7.131  -9.983  1.00  0.00           O  
ATOM    142  OE2 GLU S 463      -8.780  -7.053 -11.506  1.00  0.00           O  
ATOM    143  H   GLU S 463      -8.792  -6.218  -5.955  1.00  0.00           H  
ATOM    144  HA  GLU S 463      -6.720  -5.351  -7.559  1.00  0.00           H  
ATOM    145  HB2 GLU S 463      -9.603  -5.773  -7.883  1.00  0.00           H  
ATOM    146  HB3 GLU S 463      -8.944  -4.565  -8.976  1.00  0.00           H  
ATOM    147  HG2 GLU S 463      -7.282  -6.170  -9.752  1.00  0.00           H  
ATOM    148  HG3 GLU S 463      -7.946  -7.382  -8.657  1.00  0.00           H  
ATOM    149  N   ALA S 464      -6.925  -2.832  -8.073  1.00  0.00           N  
ATOM    150  CA  ALA S 464      -6.819  -1.383  -8.059  1.00  0.00           C  
ATOM    151  C   ALA S 464      -7.910  -0.765  -8.922  1.00  0.00           C  
ATOM    152  O   ALA S 464      -8.435  -1.410  -9.830  1.00  0.00           O  
ATOM    153  CB  ALA S 464      -5.444  -0.942  -8.539  1.00  0.00           C  
ATOM    154  H   ALA S 464      -6.445  -3.343  -8.760  1.00  0.00           H  
ATOM    155  HA  ALA S 464      -6.946  -1.049  -7.033  1.00  0.00           H  
ATOM    156  HB1 ALA S 464      -5.194   0.009  -8.093  1.00  0.00           H  
ATOM    157  HB2 ALA S 464      -5.452  -0.847  -9.614  1.00  0.00           H  
ATOM    158  HB3 ALA S 464      -4.709  -1.680  -8.250  1.00  0.00           H  
ATOM    159  N   LEU S 465      -8.260   0.480  -8.633  1.00  0.00           N  
ATOM    160  CA  LEU S 465      -9.301   1.168  -9.384  1.00  0.00           C  
ATOM    161  C   LEU S 465      -8.784   2.464 -10.004  1.00  0.00           C  
ATOM    162  O   LEU S 465      -9.493   3.120 -10.767  1.00  0.00           O  
ATOM    163  CB  LEU S 465     -10.491   1.463  -8.473  1.00  0.00           C  
ATOM    164  CG  LEU S 465     -11.110   0.234  -7.804  1.00  0.00           C  
ATOM    165  CD1 LEU S 465     -10.184  -0.317  -6.738  1.00  0.00           C  
ATOM    166  CD2 LEU S 465     -12.469   0.576  -7.213  1.00  0.00           C  
ATOM    167  H   LEU S 465      -7.814   0.943  -7.893  1.00  0.00           H  
ATOM    168  HA  LEU S 465      -9.625   0.512 -10.178  1.00  0.00           H  
ATOM    169  HB2 LEU S 465     -10.164   2.144  -7.701  1.00  0.00           H  
ATOM    170  HB3 LEU S 465     -11.255   1.952  -9.061  1.00  0.00           H  
ATOM    171  HG  LEU S 465     -11.250  -0.538  -8.544  1.00  0.00           H  
ATOM    172 HD11 LEU S 465     -10.769  -0.711  -5.923  1.00  0.00           H  
ATOM    173 HD12 LEU S 465      -9.542   0.472  -6.375  1.00  0.00           H  
ATOM    174 HD13 LEU S 465      -9.579  -1.106  -7.161  1.00  0.00           H  
ATOM    175 HD21 LEU S 465     -12.372   1.428  -6.556  1.00  0.00           H  
ATOM    176 HD22 LEU S 465     -12.841  -0.269  -6.654  1.00  0.00           H  
ATOM    177 HD23 LEU S 465     -13.160   0.813  -8.010  1.00  0.00           H  
ATOM    178  N   PHE S 466      -7.550   2.835  -9.675  1.00  0.00           N  
ATOM    179  CA  PHE S 466      -6.960   4.056 -10.207  1.00  0.00           C  
ATOM    180  C   PHE S 466      -5.445   3.965 -10.273  1.00  0.00           C  
ATOM    181  O   PHE S 466      -4.813   3.303  -9.452  1.00  0.00           O  
ATOM    182  CB  PHE S 466      -7.337   5.252  -9.341  1.00  0.00           C  
ATOM    183  CG  PHE S 466      -8.783   5.302  -8.961  1.00  0.00           C  
ATOM    184  CD1 PHE S 466      -9.712   5.864  -9.814  1.00  0.00           C  
ATOM    185  CD2 PHE S 466      -9.208   4.801  -7.740  1.00  0.00           C  
ATOM    186  CE1 PHE S 466     -11.041   5.933  -9.459  1.00  0.00           C  
ATOM    187  CE2 PHE S 466     -10.538   4.861  -7.381  1.00  0.00           C  
ATOM    188  CZ  PHE S 466     -11.454   5.432  -8.244  1.00  0.00           C  
ATOM    189  H   PHE S 466      -7.028   2.279  -9.060  1.00  0.00           H  
ATOM    190  HA  PHE S 466      -7.347   4.208 -11.201  1.00  0.00           H  
ATOM    191  HB2 PHE S 466      -6.760   5.223  -8.433  1.00  0.00           H  
ATOM    192  HB3 PHE S 466      -7.105   6.158  -9.877  1.00  0.00           H  
ATOM    193  HD1 PHE S 466      -9.389   6.256 -10.766  1.00  0.00           H  
ATOM    194  HD2 PHE S 466      -8.488   4.357  -7.068  1.00  0.00           H  
ATOM    195  HE1 PHE S 466     -11.759   6.372 -10.133  1.00  0.00           H  
ATOM    196  HE2 PHE S 466     -10.861   4.466  -6.428  1.00  0.00           H  
ATOM    197  HZ  PHE S 466     -12.488   5.496  -7.965  1.00  0.00           H  
ATOM    198  N   SER S 467      -4.867   4.670 -11.237  1.00  0.00           N  
ATOM    199  CA  SER S 467      -3.423   4.704 -11.391  1.00  0.00           C  
ATOM    200  C   SER S 467      -2.839   5.750 -10.451  1.00  0.00           C  
ATOM    201  O   SER S 467      -2.912   6.950 -10.717  1.00  0.00           O  
ATOM    202  CB  SER S 467      -3.043   5.019 -12.838  1.00  0.00           C  
ATOM    203  OG  SER S 467      -3.917   4.375 -13.748  1.00  0.00           O  
ATOM    204  H   SER S 467      -5.427   5.197 -11.846  1.00  0.00           H  
ATOM    205  HA  SER S 467      -3.034   3.732 -11.121  1.00  0.00           H  
ATOM    206  HB2 SER S 467      -3.099   6.086 -12.998  1.00  0.00           H  
ATOM    207  HB3 SER S 467      -2.035   4.681 -13.025  1.00  0.00           H  
ATOM    208  HG  SER S 467      -4.718   4.896 -13.848  1.00  0.00           H  
ATOM    209  N   TYR S 468      -2.275   5.289  -9.343  1.00  0.00           N  
ATOM    210  CA  TYR S 468      -1.694   6.181  -8.349  1.00  0.00           C  
ATOM    211  C   TYR S 468      -0.312   6.649  -8.798  1.00  0.00           C  
ATOM    212  O   TYR S 468       0.578   5.838  -9.050  1.00  0.00           O  
ATOM    213  CB  TYR S 468      -1.625   5.458  -6.998  1.00  0.00           C  
ATOM    214  CG  TYR S 468      -1.014   6.258  -5.862  1.00  0.00           C  
ATOM    215  CD1 TYR S 468      -0.840   7.633  -5.950  1.00  0.00           C  
ATOM    216  CD2 TYR S 468      -0.616   5.621  -4.691  1.00  0.00           C  
ATOM    217  CE1 TYR S 468      -0.284   8.350  -4.904  1.00  0.00           C  
ATOM    218  CE2 TYR S 468      -0.062   6.330  -3.644  1.00  0.00           C  
ATOM    219  CZ  TYR S 468       0.104   7.693  -3.755  1.00  0.00           C  
ATOM    220  OH  TYR S 468       0.656   8.404  -2.714  1.00  0.00           O  
ATOM    221  H   TYR S 468      -2.259   4.323  -9.183  1.00  0.00           H  
ATOM    222  HA  TYR S 468      -2.340   7.042  -8.257  1.00  0.00           H  
ATOM    223  HB2 TYR S 468      -2.623   5.186  -6.702  1.00  0.00           H  
ATOM    224  HB3 TYR S 468      -1.046   4.560  -7.112  1.00  0.00           H  
ATOM    225  HD1 TYR S 468      -1.146   8.146  -6.847  1.00  0.00           H  
ATOM    226  HD2 TYR S 468      -0.744   4.552  -4.607  1.00  0.00           H  
ATOM    227  HE1 TYR S 468      -0.154   9.417  -4.991  1.00  0.00           H  
ATOM    228  HE2 TYR S 468       0.242   5.814  -2.744  1.00  0.00           H  
ATOM    229  HH  TYR S 468       1.605   8.469  -2.838  1.00  0.00           H  
ATOM    230  N   GLU S 469      -0.156   7.966  -8.920  1.00  0.00           N  
ATOM    231  CA  GLU S 469       1.100   8.572  -9.364  1.00  0.00           C  
ATOM    232  C   GLU S 469       2.181   8.545  -8.286  1.00  0.00           C  
ATOM    233  O   GLU S 469       3.167   9.278  -8.368  1.00  0.00           O  
ATOM    234  CB  GLU S 469       0.851  10.012  -9.776  1.00  0.00           C  
ATOM    235  CG  GLU S 469       0.351  10.882  -8.638  1.00  0.00           C  
ATOM    236  CD  GLU S 469       0.054  12.304  -9.074  1.00  0.00           C  
ATOM    237  OE1 GLU S 469       0.973  13.148  -9.015  1.00  0.00           O  
ATOM    238  OE2 GLU S 469      -1.097  12.573  -9.478  1.00  0.00           O  
ATOM    239  H   GLU S 469      -0.915   8.552  -8.720  1.00  0.00           H  
ATOM    240  HA  GLU S 469       1.451   8.020 -10.223  1.00  0.00           H  
ATOM    241  HB2 GLU S 469       1.774  10.431 -10.145  1.00  0.00           H  
ATOM    242  HB3 GLU S 469       0.115  10.023 -10.562  1.00  0.00           H  
ATOM    243  HG2 GLU S 469      -0.555  10.447  -8.242  1.00  0.00           H  
ATOM    244  HG3 GLU S 469       1.105  10.907  -7.864  1.00  0.00           H  
ATOM    245  N   ALA S 470       1.987   7.707  -7.282  1.00  0.00           N  
ATOM    246  CA  ALA S 470       2.936   7.577  -6.177  1.00  0.00           C  
ATOM    247  C   ALA S 470       4.383   7.641  -6.662  1.00  0.00           C  
ATOM    248  O   ALA S 470       4.867   6.726  -7.326  1.00  0.00           O  
ATOM    249  CB  ALA S 470       2.688   6.274  -5.439  1.00  0.00           C  
ATOM    250  H   ALA S 470       1.182   7.166  -7.278  1.00  0.00           H  
ATOM    251  HA  ALA S 470       2.762   8.390  -5.487  1.00  0.00           H  
ATOM    252  HB1 ALA S 470       3.633   5.790  -5.232  1.00  0.00           H  
ATOM    253  HB2 ALA S 470       2.079   5.624  -6.049  1.00  0.00           H  
ATOM    254  HB3 ALA S 470       2.179   6.478  -4.512  1.00  0.00           H  
ATOM    255  N   THR S 471       5.062   8.731  -6.323  1.00  0.00           N  
ATOM    256  CA  THR S 471       6.451   8.920  -6.719  1.00  0.00           C  
ATOM    257  C   THR S 471       7.388   8.571  -5.569  1.00  0.00           C  
ATOM    258  O   THR S 471       8.443   7.971  -5.777  1.00  0.00           O  
ATOM    259  CB  THR S 471       6.686  10.364  -7.164  1.00  0.00           C  
ATOM    260  OG1 THR S 471       5.984  11.267  -6.328  1.00  0.00           O  
ATOM    261  CG2 THR S 471       6.254  10.629  -8.590  1.00  0.00           C  
ATOM    262  H   THR S 471       4.618   9.425  -5.791  1.00  0.00           H  
ATOM    263  HA  THR S 471       6.653   8.258  -7.547  1.00  0.00           H  
ATOM    264  HB  THR S 471       7.741  10.585  -7.091  1.00  0.00           H  
ATOM    265  HG1 THR S 471       6.603  11.716  -5.748  1.00  0.00           H  
ATOM    266 HG21 THR S 471       5.740   9.762  -8.976  1.00  0.00           H  
ATOM    267 HG22 THR S 471       7.124  10.831  -9.197  1.00  0.00           H  
ATOM    268 HG23 THR S 471       5.592  11.481  -8.614  1.00  0.00           H  
ATOM    269  N   GLN S 472       6.996   8.944  -4.354  1.00  0.00           N  
ATOM    270  CA  GLN S 472       7.806   8.663  -3.170  1.00  0.00           C  
ATOM    271  C   GLN S 472       8.209   7.189  -3.128  1.00  0.00           C  
ATOM    272  O   GLN S 472       7.723   6.381  -3.918  1.00  0.00           O  
ATOM    273  CB  GLN S 472       7.069   9.052  -1.882  1.00  0.00           C  
ATOM    274  CG  GLN S 472       5.553   8.946  -1.968  1.00  0.00           C  
ATOM    275  CD  GLN S 472       4.876  10.303  -2.009  1.00  0.00           C  
ATOM    276  OE1 GLN S 472       5.112  11.154  -1.153  1.00  0.00           O  
ATOM    277  NE2 GLN S 472       4.026  10.510  -3.009  1.00  0.00           N  
ATOM    278  H   GLN S 472       6.145   9.420  -4.252  1.00  0.00           H  
ATOM    279  HA  GLN S 472       8.705   9.257  -3.247  1.00  0.00           H  
ATOM    280  HB2 GLN S 472       7.403   8.406  -1.084  1.00  0.00           H  
ATOM    281  HB3 GLN S 472       7.321  10.073  -1.634  1.00  0.00           H  
ATOM    282  HG2 GLN S 472       5.292   8.404  -2.864  1.00  0.00           H  
ATOM    283  HG3 GLN S 472       5.195   8.408  -1.104  1.00  0.00           H  
ATOM    284 HE21 GLN S 472       3.887   9.786  -3.655  1.00  0.00           H  
ATOM    285 HE22 GLN S 472       3.575  11.377  -3.062  1.00  0.00           H  
ATOM    286  N   PRO S 473       9.129   6.826  -2.219  1.00  0.00           N  
ATOM    287  CA  PRO S 473       9.628   5.452  -2.093  1.00  0.00           C  
ATOM    288  C   PRO S 473       8.584   4.457  -1.574  1.00  0.00           C  
ATOM    289  O   PRO S 473       8.133   3.585  -2.314  1.00  0.00           O  
ATOM    290  CB  PRO S 473      10.794   5.573  -1.098  1.00  0.00           C  
ATOM    291  CG  PRO S 473      11.082   7.033  -0.991  1.00  0.00           C  
ATOM    292  CD  PRO S 473       9.783   7.730  -1.265  1.00  0.00           C  
ATOM    293  HA  PRO S 473      10.008   5.092  -3.037  1.00  0.00           H  
ATOM    294  HB2 PRO S 473      10.499   5.161  -0.144  1.00  0.00           H  
ATOM    295  HB3 PRO S 473      11.647   5.033  -1.477  1.00  0.00           H  
ATOM    296  HG2 PRO S 473      11.430   7.266   0.004  1.00  0.00           H  
ATOM    297  HG3 PRO S 473      11.821   7.315  -1.725  1.00  0.00           H  
ATOM    298  HD2 PRO S 473       9.203   7.823  -0.358  1.00  0.00           H  
ATOM    299  HD3 PRO S 473       9.958   8.700  -1.707  1.00  0.00           H  
ATOM    300  N   GLU S 474       8.231   4.571  -0.295  1.00  0.00           N  
ATOM    301  CA  GLU S 474       7.270   3.650   0.316  1.00  0.00           C  
ATOM    302  C   GLU S 474       5.960   3.568  -0.472  1.00  0.00           C  
ATOM    303  O   GLU S 474       5.420   2.481  -0.669  1.00  0.00           O  
ATOM    304  CB  GLU S 474       6.996   4.041   1.774  1.00  0.00           C  
ATOM    305  CG  GLU S 474       5.983   5.162   1.946  1.00  0.00           C  
ATOM    306  CD  GLU S 474       6.505   6.501   1.467  1.00  0.00           C  
ATOM    307  OE1 GLU S 474       7.721   6.748   1.605  1.00  0.00           O  
ATOM    308  OE2 GLU S 474       5.698   7.304   0.954  1.00  0.00           O  
ATOM    309  H   GLU S 474       8.640   5.269   0.256  1.00  0.00           H  
ATOM    310  HA  GLU S 474       7.724   2.670   0.311  1.00  0.00           H  
ATOM    311  HB2 GLU S 474       6.626   3.172   2.300  1.00  0.00           H  
ATOM    312  HB3 GLU S 474       7.925   4.353   2.228  1.00  0.00           H  
ATOM    313  HG2 GLU S 474       5.094   4.915   1.386  1.00  0.00           H  
ATOM    314  HG3 GLU S 474       5.733   5.242   2.995  1.00  0.00           H  
ATOM    315  N   ASP S 475       5.449   4.713  -0.922  1.00  0.00           N  
ATOM    316  CA  ASP S 475       4.205   4.747  -1.679  1.00  0.00           C  
ATOM    317  C   ASP S 475       4.226   3.739  -2.823  1.00  0.00           C  
ATOM    318  O   ASP S 475       5.027   3.851  -3.751  1.00  0.00           O  
ATOM    319  CB  ASP S 475       3.967   6.150  -2.224  1.00  0.00           C  
ATOM    320  CG  ASP S 475       3.173   7.019  -1.267  1.00  0.00           C  
ATOM    321  OD1 ASP S 475       2.782   6.518  -0.192  1.00  0.00           O  
ATOM    322  OD2 ASP S 475       2.940   8.202  -1.595  1.00  0.00           O  
ATOM    323  H   ASP S 475       5.915   5.552  -0.741  1.00  0.00           H  
ATOM    324  HA  ASP S 475       3.395   4.495  -1.009  1.00  0.00           H  
ATOM    325  HB2 ASP S 475       4.914   6.622  -2.409  1.00  0.00           H  
ATOM    326  HB3 ASP S 475       3.427   6.075  -3.144  1.00  0.00           H  
ATOM    327  N   LEU S 476       3.333   2.760  -2.750  1.00  0.00           N  
ATOM    328  CA  LEU S 476       3.238   1.732  -3.776  1.00  0.00           C  
ATOM    329  C   LEU S 476       2.466   2.267  -4.977  1.00  0.00           C  
ATOM    330  O   LEU S 476       1.264   2.520  -4.899  1.00  0.00           O  
ATOM    331  CB  LEU S 476       2.558   0.479  -3.212  1.00  0.00           C  
ATOM    332  CG  LEU S 476       2.222  -0.597  -4.245  1.00  0.00           C  
ATOM    333  CD1 LEU S 476       3.454  -0.970  -5.053  1.00  0.00           C  
ATOM    334  CD2 LEU S 476       1.632  -1.824  -3.571  1.00  0.00           C  
ATOM    335  H   LEU S 476       2.721   2.730  -1.988  1.00  0.00           H  
ATOM    336  HA  LEU S 476       4.239   1.481  -4.090  1.00  0.00           H  
ATOM    337  HB2 LEU S 476       3.212   0.045  -2.470  1.00  0.00           H  
ATOM    338  HB3 LEU S 476       1.642   0.780  -2.728  1.00  0.00           H  
ATOM    339  HG  LEU S 476       1.484  -0.207  -4.923  1.00  0.00           H  
ATOM    340 HD11 LEU S 476       4.180  -1.441  -4.405  1.00  0.00           H  
ATOM    341 HD12 LEU S 476       3.883  -0.079  -5.485  1.00  0.00           H  
ATOM    342 HD13 LEU S 476       3.175  -1.654  -5.841  1.00  0.00           H  
ATOM    343 HD21 LEU S 476       0.877  -1.517  -2.864  1.00  0.00           H  
ATOM    344 HD22 LEU S 476       2.412  -2.362  -3.055  1.00  0.00           H  
ATOM    345 HD23 LEU S 476       1.185  -2.464  -4.318  1.00  0.00           H  
ATOM    346  N   GLU S 477       3.176   2.454  -6.084  1.00  0.00           N  
ATOM    347  CA  GLU S 477       2.579   2.980  -7.305  1.00  0.00           C  
ATOM    348  C   GLU S 477       1.982   1.866  -8.159  1.00  0.00           C  
ATOM    349  O   GLU S 477       2.558   0.784  -8.279  1.00  0.00           O  
ATOM    350  CB  GLU S 477       3.635   3.735  -8.114  1.00  0.00           C  
ATOM    351  CG  GLU S 477       3.080   4.908  -8.903  1.00  0.00           C  
ATOM    352  CD  GLU S 477       4.143   5.613  -9.725  1.00  0.00           C  
ATOM    353  OE1 GLU S 477       4.995   4.917 -10.316  1.00  0.00           O  
ATOM    354  OE2 GLU S 477       4.122   6.861  -9.777  1.00  0.00           O  
ATOM    355  H   GLU S 477       4.131   2.243  -6.073  1.00  0.00           H  
ATOM    356  HA  GLU S 477       1.794   3.668  -7.023  1.00  0.00           H  
ATOM    357  HB2 GLU S 477       4.391   4.108  -7.439  1.00  0.00           H  
ATOM    358  HB3 GLU S 477       4.094   3.049  -8.810  1.00  0.00           H  
ATOM    359  HG2 GLU S 477       2.314   4.546  -9.570  1.00  0.00           H  
ATOM    360  HG3 GLU S 477       2.650   5.618  -8.213  1.00  0.00           H  
ATOM    361  N   PHE S 478       0.829   2.144  -8.760  1.00  0.00           N  
ATOM    362  CA  PHE S 478       0.160   1.169  -9.615  1.00  0.00           C  
ATOM    363  C   PHE S 478      -0.749   1.868 -10.621  1.00  0.00           C  
ATOM    364  O   PHE S 478      -1.010   3.065 -10.508  1.00  0.00           O  
ATOM    365  CB  PHE S 478      -0.650   0.172  -8.781  1.00  0.00           C  
ATOM    366  CG  PHE S 478      -1.131   0.725  -7.470  1.00  0.00           C  
ATOM    367  CD1 PHE S 478      -2.095   1.717  -7.434  1.00  0.00           C  
ATOM    368  CD2 PHE S 478      -0.617   0.251  -6.274  1.00  0.00           C  
ATOM    369  CE1 PHE S 478      -2.539   2.228  -6.230  1.00  0.00           C  
ATOM    370  CE2 PHE S 478      -1.056   0.758  -5.067  1.00  0.00           C  
ATOM    371  CZ  PHE S 478      -2.019   1.748  -5.045  1.00  0.00           C  
ATOM    372  H   PHE S 478       0.422   3.028  -8.631  1.00  0.00           H  
ATOM    373  HA  PHE S 478       0.924   0.631 -10.158  1.00  0.00           H  
ATOM    374  HB2 PHE S 478      -1.515  -0.138  -9.345  1.00  0.00           H  
ATOM    375  HB3 PHE S 478      -0.036  -0.692  -8.572  1.00  0.00           H  
ATOM    376  HD1 PHE S 478      -2.501   2.093  -8.360  1.00  0.00           H  
ATOM    377  HD2 PHE S 478       0.137  -0.524  -6.290  1.00  0.00           H  
ATOM    378  HE1 PHE S 478      -3.292   3.002  -6.216  1.00  0.00           H  
ATOM    379  HE2 PHE S 478      -0.647   0.379  -4.142  1.00  0.00           H  
ATOM    380  HZ  PHE S 478      -2.365   2.144  -4.103  1.00  0.00           H  
ATOM    381  N   GLN S 479      -1.223   1.115 -11.609  1.00  0.00           N  
ATOM    382  CA  GLN S 479      -2.097   1.666 -12.638  1.00  0.00           C  
ATOM    383  C   GLN S 479      -3.530   1.176 -12.462  1.00  0.00           C  
ATOM    384  O   GLN S 479      -3.780   0.198 -11.756  1.00  0.00           O  
ATOM    385  CB  GLN S 479      -1.584   1.288 -14.029  1.00  0.00           C  
ATOM    386  CG  GLN S 479      -1.327  -0.201 -14.197  1.00  0.00           C  
ATOM    387  CD  GLN S 479       0.128  -0.568 -13.975  1.00  0.00           C  
ATOM    388  OE1 GLN S 479       1.026  -0.011 -14.606  1.00  0.00           O  
ATOM    389  NE2 GLN S 479       0.369  -1.514 -13.073  1.00  0.00           N  
ATOM    390  H   GLN S 479      -0.975   0.168 -11.649  1.00  0.00           H  
ATOM    391  HA  GLN S 479      -2.085   2.741 -12.541  1.00  0.00           H  
ATOM    392  HB2 GLN S 479      -2.314   1.589 -14.763  1.00  0.00           H  
ATOM    393  HB3 GLN S 479      -0.660   1.815 -14.214  1.00  0.00           H  
ATOM    394  HG2 GLN S 479      -1.931  -0.741 -13.484  1.00  0.00           H  
ATOM    395  HG3 GLN S 479      -1.607  -0.491 -15.199  1.00  0.00           H  
ATOM    396 HE21 GLN S 479      -0.395  -1.915 -12.608  1.00  0.00           H  
ATOM    397 HE22 GLN S 479       1.299  -1.771 -12.909  1.00  0.00           H  
ATOM    398  N   GLU S 480      -4.469   1.862 -13.110  1.00  0.00           N  
ATOM    399  CA  GLU S 480      -5.882   1.504 -13.030  1.00  0.00           C  
ATOM    400  C   GLU S 480      -6.090   0.005 -13.215  1.00  0.00           C  
ATOM    401  O   GLU S 480      -5.365  -0.648 -13.965  1.00  0.00           O  
ATOM    402  CB  GLU S 480      -6.671   2.272 -14.090  1.00  0.00           C  
ATOM    403  CG  GLU S 480      -7.252   3.574 -13.580  1.00  0.00           C  
ATOM    404  CD  GLU S 480      -7.899   4.398 -14.678  1.00  0.00           C  
ATOM    405  OE1 GLU S 480      -7.160   5.069 -15.428  1.00  0.00           O  
ATOM    406  OE2 GLU S 480      -9.142   4.372 -14.785  1.00  0.00           O  
ATOM    407  H   GLU S 480      -4.206   2.633 -13.654  1.00  0.00           H  
ATOM    408  HA  GLU S 480      -6.242   1.788 -12.053  1.00  0.00           H  
ATOM    409  HB2 GLU S 480      -6.018   2.495 -14.920  1.00  0.00           H  
ATOM    410  HB3 GLU S 480      -7.484   1.652 -14.438  1.00  0.00           H  
ATOM    411  HG2 GLU S 480      -7.998   3.350 -12.832  1.00  0.00           H  
ATOM    412  HG3 GLU S 480      -6.458   4.153 -13.134  1.00  0.00           H  
ATOM    413  N   GLY S 481      -7.091  -0.535 -12.525  1.00  0.00           N  
ATOM    414  CA  GLY S 481      -7.386  -1.954 -12.620  1.00  0.00           C  
ATOM    415  C   GLY S 481      -6.148  -2.820 -12.491  1.00  0.00           C  
ATOM    416  O   GLY S 481      -5.646  -3.346 -13.485  1.00  0.00           O  
ATOM    417  H   GLY S 481      -7.635   0.040 -11.945  1.00  0.00           H  
ATOM    418  HA2 GLY S 481      -8.080  -2.221 -11.837  1.00  0.00           H  
ATOM    419  HA3 GLY S 481      -7.849  -2.149 -13.577  1.00  0.00           H  
ATOM    420  N   ASP S 482      -5.647  -2.965 -11.267  1.00  0.00           N  
ATOM    421  CA  ASP S 482      -4.456  -3.771 -11.026  1.00  0.00           C  
ATOM    422  C   ASP S 482      -4.703  -4.825  -9.957  1.00  0.00           C  
ATOM    423  O   ASP S 482      -5.645  -4.725  -9.177  1.00  0.00           O  
ATOM    424  CB  ASP S 482      -3.280  -2.874 -10.627  1.00  0.00           C  
ATOM    425  CG  ASP S 482      -2.044  -3.662 -10.232  1.00  0.00           C  
ATOM    426  OD1 ASP S 482      -1.726  -4.653 -10.922  1.00  0.00           O  
ATOM    427  OD2 ASP S 482      -1.396  -3.288  -9.231  1.00  0.00           O  
ATOM    428  H   ASP S 482      -6.086  -2.519 -10.514  1.00  0.00           H  
ATOM    429  HA  ASP S 482      -4.215  -4.271 -11.944  1.00  0.00           H  
ATOM    430  HB2 ASP S 482      -3.022  -2.243 -11.462  1.00  0.00           H  
ATOM    431  HB3 ASP S 482      -3.574  -2.256  -9.792  1.00  0.00           H  
ATOM    432  N   ILE S 483      -3.841  -5.836  -9.931  1.00  0.00           N  
ATOM    433  CA  ILE S 483      -3.956  -6.915  -8.961  1.00  0.00           C  
ATOM    434  C   ILE S 483      -2.925  -6.758  -7.848  1.00  0.00           C  
ATOM    435  O   ILE S 483      -1.909  -7.452  -7.825  1.00  0.00           O  
ATOM    436  CB  ILE S 483      -3.771  -8.291  -9.624  1.00  0.00           C  
ATOM    437  CG1 ILE S 483      -4.625  -8.396 -10.887  1.00  0.00           C  
ATOM    438  CG2 ILE S 483      -4.122  -9.397  -8.644  1.00  0.00           C  
ATOM    439  CD1 ILE S 483      -6.104  -8.197 -10.634  1.00  0.00           C  
ATOM    440  H   ILE S 483      -3.112  -5.857 -10.583  1.00  0.00           H  
ATOM    441  HA  ILE S 483      -4.947  -6.876  -8.531  1.00  0.00           H  
ATOM    442  HB  ILE S 483      -2.730  -8.399  -9.891  1.00  0.00           H  
ATOM    443 HG12 ILE S 483      -4.307  -7.646 -11.595  1.00  0.00           H  
ATOM    444 HG13 ILE S 483      -4.492  -9.375 -11.325  1.00  0.00           H  
ATOM    445 HG21 ILE S 483      -3.677  -9.180  -7.684  1.00  0.00           H  
ATOM    446 HG22 ILE S 483      -3.744 -10.339  -9.013  1.00  0.00           H  
ATOM    447 HG23 ILE S 483      -5.195  -9.455  -8.539  1.00  0.00           H  
ATOM    448 HD11 ILE S 483      -6.274  -8.083  -9.574  1.00  0.00           H  
ATOM    449 HD12 ILE S 483      -6.649  -9.054 -10.997  1.00  0.00           H  
ATOM    450 HD13 ILE S 483      -6.440  -7.310 -11.150  1.00  0.00           H  
ATOM    451  N   ILE S 484      -3.195  -5.840  -6.929  1.00  0.00           N  
ATOM    452  CA  ILE S 484      -2.293  -5.587  -5.815  1.00  0.00           C  
ATOM    453  C   ILE S 484      -2.470  -6.626  -4.716  1.00  0.00           C  
ATOM    454  O   ILE S 484      -3.518  -7.262  -4.607  1.00  0.00           O  
ATOM    455  CB  ILE S 484      -2.531  -4.191  -5.208  1.00  0.00           C  
ATOM    456  CG1 ILE S 484      -2.410  -3.115  -6.283  1.00  0.00           C  
ATOM    457  CG2 ILE S 484      -1.555  -3.922  -4.072  1.00  0.00           C  
ATOM    458  CD1 ILE S 484      -3.092  -1.823  -5.906  1.00  0.00           C  
ATOM    459  H   ILE S 484      -4.022  -5.318  -7.003  1.00  0.00           H  
ATOM    460  HA  ILE S 484      -1.278  -5.630  -6.183  1.00  0.00           H  
ATOM    461  HB  ILE S 484      -3.532  -4.167  -4.801  1.00  0.00           H  
ATOM    462 HG12 ILE S 484      -1.365  -2.901  -6.455  1.00  0.00           H  
ATOM    463 HG13 ILE S 484      -2.857  -3.475  -7.198  1.00  0.00           H  
ATOM    464 HG21 ILE S 484      -0.568  -4.251  -4.359  1.00  0.00           H  
ATOM    465 HG22 ILE S 484      -1.872  -4.464  -3.192  1.00  0.00           H  
ATOM    466 HG23 ILE S 484      -1.536  -2.865  -3.856  1.00  0.00           H  
ATOM    467 HD11 ILE S 484      -4.157  -1.926  -6.048  1.00  0.00           H  
ATOM    468 HD12 ILE S 484      -2.720  -1.024  -6.527  1.00  0.00           H  
ATOM    469 HD13 ILE S 484      -2.889  -1.599  -4.868  1.00  0.00           H  
ATOM    470  N   LEU S 485      -1.441  -6.775  -3.891  1.00  0.00           N  
ATOM    471  CA  LEU S 485      -1.480  -7.717  -2.785  1.00  0.00           C  
ATOM    472  C   LEU S 485      -1.316  -6.976  -1.465  1.00  0.00           C  
ATOM    473  O   LEU S 485      -0.229  -6.503  -1.135  1.00  0.00           O  
ATOM    474  CB  LEU S 485      -0.390  -8.785  -2.947  1.00  0.00           C  
ATOM    475  CG  LEU S 485      -0.011  -9.578  -1.681  1.00  0.00           C  
ATOM    476  CD1 LEU S 485       1.041  -8.833  -0.872  1.00  0.00           C  
ATOM    477  CD2 LEU S 485      -1.235  -9.874  -0.818  1.00  0.00           C  
ATOM    478  H   LEU S 485      -0.640  -6.226  -4.023  1.00  0.00           H  
ATOM    479  HA  LEU S 485      -2.447  -8.199  -2.793  1.00  0.00           H  
ATOM    480  HB2 LEU S 485      -0.720  -9.490  -3.695  1.00  0.00           H  
ATOM    481  HB3 LEU S 485       0.501  -8.298  -3.311  1.00  0.00           H  
ATOM    482  HG  LEU S 485       0.418 -10.524  -1.981  1.00  0.00           H  
ATOM    483 HD11 LEU S 485       1.862  -9.498  -0.651  1.00  0.00           H  
ATOM    484 HD12 LEU S 485       0.603  -8.480   0.051  1.00  0.00           H  
ATOM    485 HD13 LEU S 485       1.403  -7.991  -1.441  1.00  0.00           H  
ATOM    486 HD21 LEU S 485      -2.089  -9.335  -1.199  1.00  0.00           H  
ATOM    487 HD22 LEU S 485      -1.043  -9.567   0.199  1.00  0.00           H  
ATOM    488 HD23 LEU S 485      -1.442 -10.934  -0.839  1.00  0.00           H  
ATOM    489  N   VAL S 486      -2.402  -6.884  -0.712  1.00  0.00           N  
ATOM    490  CA  VAL S 486      -2.372  -6.211   0.578  1.00  0.00           C  
ATOM    491  C   VAL S 486      -1.641  -7.076   1.576  1.00  0.00           C  
ATOM    492  O   VAL S 486      -2.142  -8.130   1.944  1.00  0.00           O  
ATOM    493  CB  VAL S 486      -3.780  -5.945   1.159  1.00  0.00           C  
ATOM    494  CG1 VAL S 486      -3.775  -4.694   2.010  1.00  0.00           C  
ATOM    495  CG2 VAL S 486      -4.844  -5.853   0.077  1.00  0.00           C  
ATOM    496  H   VAL S 486      -3.233  -7.287  -1.025  1.00  0.00           H  
ATOM    497  HA  VAL S 486      -1.854  -5.270   0.467  1.00  0.00           H  
ATOM    498  HB  VAL S 486      -4.027  -6.773   1.809  1.00  0.00           H  
ATOM    499 HG11 VAL S 486      -4.608  -4.068   1.730  1.00  0.00           H  
ATOM    500 HG12 VAL S 486      -2.851  -4.160   1.856  1.00  0.00           H  
ATOM    501 HG13 VAL S 486      -3.865  -4.972   3.049  1.00  0.00           H  
ATOM    502 HG21 VAL S 486      -5.452  -6.746   0.097  1.00  0.00           H  
ATOM    503 HG22 VAL S 486      -4.376  -5.758  -0.889  1.00  0.00           H  
ATOM    504 HG23 VAL S 486      -5.470  -4.993   0.260  1.00  0.00           H  
ATOM    505  N   LEU S 487      -0.474  -6.653   2.023  1.00  0.00           N  
ATOM    506  CA  LEU S 487       0.260  -7.456   2.993  1.00  0.00           C  
ATOM    507  C   LEU S 487      -0.283  -7.276   4.405  1.00  0.00           C  
ATOM    508  O   LEU S 487      -0.062  -8.125   5.269  1.00  0.00           O  
ATOM    509  CB  LEU S 487       1.749  -7.136   2.964  1.00  0.00           C  
ATOM    510  CG  LEU S 487       2.592  -8.011   2.027  1.00  0.00           C  
ATOM    511  CD1 LEU S 487       4.066  -7.887   2.374  1.00  0.00           C  
ATOM    512  CD2 LEU S 487       2.158  -9.472   2.110  1.00  0.00           C  
ATOM    513  H   LEU S 487      -0.101  -5.795   1.702  1.00  0.00           H  
ATOM    514  HA  LEU S 487       0.125  -8.489   2.709  1.00  0.00           H  
ATOM    515  HB2 LEU S 487       1.866  -6.106   2.660  1.00  0.00           H  
ATOM    516  HB3 LEU S 487       2.129  -7.240   3.966  1.00  0.00           H  
ATOM    517  HG  LEU S 487       2.457  -7.676   1.009  1.00  0.00           H  
ATOM    518 HD11 LEU S 487       4.629  -8.627   1.826  1.00  0.00           H  
ATOM    519 HD12 LEU S 487       4.198  -8.047   3.435  1.00  0.00           H  
ATOM    520 HD13 LEU S 487       4.416  -6.900   2.112  1.00  0.00           H  
ATOM    521 HD21 LEU S 487       2.942 -10.105   1.724  1.00  0.00           H  
ATOM    522 HD22 LEU S 487       1.260  -9.616   1.527  1.00  0.00           H  
ATOM    523 HD23 LEU S 487       1.960  -9.732   3.139  1.00  0.00           H  
ATOM    524  N   SER S 488      -0.998  -6.181   4.636  1.00  0.00           N  
ATOM    525  CA  SER S 488      -1.574  -5.907   5.955  1.00  0.00           C  
ATOM    526  C   SER S 488      -2.167  -4.505   6.024  1.00  0.00           C  
ATOM    527  O   SER S 488      -1.837  -3.640   5.217  1.00  0.00           O  
ATOM    528  CB  SER S 488      -0.508  -6.032   7.049  1.00  0.00           C  
ATOM    529  OG  SER S 488      -1.078  -6.460   8.273  1.00  0.00           O  
ATOM    530  H   SER S 488      -1.148  -5.550   3.902  1.00  0.00           H  
ATOM    531  HA  SER S 488      -2.354  -6.630   6.139  1.00  0.00           H  
ATOM    532  HB2 SER S 488       0.246  -6.737   6.747  1.00  0.00           H  
ATOM    533  HB3 SER S 488      -0.047  -5.066   7.205  1.00  0.00           H  
ATOM    534  HG  SER S 488      -1.542  -5.727   8.684  1.00  0.00           H  
ATOM    535  N   LYS S 489      -3.014  -4.280   7.025  1.00  0.00           N  
ATOM    536  CA  LYS S 489      -3.619  -2.971   7.229  1.00  0.00           C  
ATOM    537  C   LYS S 489      -2.610  -2.072   7.931  1.00  0.00           C  
ATOM    538  O   LYS S 489      -2.049  -2.450   8.960  1.00  0.00           O  
ATOM    539  CB  LYS S 489      -4.895  -3.089   8.064  1.00  0.00           C  
ATOM    540  CG  LYS S 489      -5.920  -2.008   7.765  1.00  0.00           C  
ATOM    541  CD  LYS S 489      -7.026  -1.984   8.808  1.00  0.00           C  
ATOM    542  CE  LYS S 489      -6.775  -0.917   9.861  1.00  0.00           C  
ATOM    543  NZ  LYS S 489      -5.373  -0.950  10.363  1.00  0.00           N  
ATOM    544  H   LYS S 489      -3.215  -5.004   7.655  1.00  0.00           H  
ATOM    545  HA  LYS S 489      -3.856  -2.552   6.263  1.00  0.00           H  
ATOM    546  HB2 LYS S 489      -5.350  -4.049   7.871  1.00  0.00           H  
ATOM    547  HB3 LYS S 489      -4.635  -3.030   9.110  1.00  0.00           H  
ATOM    548  HG2 LYS S 489      -5.425  -1.048   7.759  1.00  0.00           H  
ATOM    549  HG3 LYS S 489      -6.355  -2.196   6.795  1.00  0.00           H  
ATOM    550  HD2 LYS S 489      -7.966  -1.778   8.318  1.00  0.00           H  
ATOM    551  HD3 LYS S 489      -7.072  -2.950   9.291  1.00  0.00           H  
ATOM    552  HE2 LYS S 489      -6.969   0.052   9.427  1.00  0.00           H  
ATOM    553  HE3 LYS S 489      -7.448  -1.082  10.690  1.00  0.00           H  
ATOM    554  HZ1 LYS S 489      -5.260  -0.282  11.152  1.00  0.00           H  
ATOM    555  HZ2 LYS S 489      -4.715  -0.684   9.602  1.00  0.00           H  
ATOM    556  HZ3 LYS S 489      -5.133  -1.906  10.694  1.00  0.00           H  
ATOM    557  N   VAL S 490      -2.347  -0.902   7.363  1.00  0.00           N  
ATOM    558  CA  VAL S 490      -1.361   0.002   7.950  1.00  0.00           C  
ATOM    559  C   VAL S 490      -2.002   1.163   8.715  1.00  0.00           C  
ATOM    560  O   VAL S 490      -1.433   1.643   9.696  1.00  0.00           O  
ATOM    561  CB  VAL S 490      -0.378   0.529   6.879  1.00  0.00           C  
ATOM    562  CG1 VAL S 490       0.562   1.576   7.459  1.00  0.00           C  
ATOM    563  CG2 VAL S 490       0.424  -0.627   6.291  1.00  0.00           C  
ATOM    564  H   VAL S 490      -2.804  -0.656   6.525  1.00  0.00           H  
ATOM    565  HA  VAL S 490      -0.784  -0.579   8.656  1.00  0.00           H  
ATOM    566  HB  VAL S 490      -0.948   0.985   6.083  1.00  0.00           H  
ATOM    567 HG11 VAL S 490       1.581   1.324   7.202  1.00  0.00           H  
ATOM    568 HG12 VAL S 490       0.458   1.599   8.531  1.00  0.00           H  
ATOM    569 HG13 VAL S 490       0.319   2.545   7.051  1.00  0.00           H  
ATOM    570 HG21 VAL S 490       0.892  -0.312   5.371  1.00  0.00           H  
ATOM    571 HG22 VAL S 490      -0.231  -1.463   6.096  1.00  0.00           H  
ATOM    572 HG23 VAL S 490       1.184  -0.927   6.995  1.00  0.00           H  
ATOM    573  N   ASN S 491      -3.179   1.615   8.290  1.00  0.00           N  
ATOM    574  CA  ASN S 491      -3.847   2.713   8.989  1.00  0.00           C  
ATOM    575  C   ASN S 491      -5.241   2.984   8.413  1.00  0.00           C  
ATOM    576  O   ASN S 491      -5.710   4.122   8.413  1.00  0.00           O  
ATOM    577  CB  ASN S 491      -2.976   3.980   8.942  1.00  0.00           C  
ATOM    578  CG  ASN S 491      -3.257   4.869   7.743  1.00  0.00           C  
ATOM    579  OD1 ASN S 491      -3.752   4.411   6.716  1.00  0.00           O  
ATOM    580  ND2 ASN S 491      -2.947   6.154   7.875  1.00  0.00           N  
ATOM    581  H   ASN S 491      -3.607   1.207   7.510  1.00  0.00           H  
ATOM    582  HA  ASN S 491      -3.961   2.413  10.020  1.00  0.00           H  
ATOM    583  HB2 ASN S 491      -3.145   4.557   9.838  1.00  0.00           H  
ATOM    584  HB3 ASN S 491      -1.937   3.685   8.909  1.00  0.00           H  
ATOM    585 HD21 ASN S 491      -2.560   6.451   8.726  1.00  0.00           H  
ATOM    586 HD22 ASN S 491      -3.124   6.753   7.121  1.00  0.00           H  
ATOM    587  N   GLU S 492      -5.901   1.933   7.930  1.00  0.00           N  
ATOM    588  CA  GLU S 492      -7.241   2.064   7.356  1.00  0.00           C  
ATOM    589  C   GLU S 492      -7.181   2.693   5.965  1.00  0.00           C  
ATOM    590  O   GLU S 492      -7.625   2.097   4.985  1.00  0.00           O  
ATOM    591  CB  GLU S 492      -8.143   2.898   8.270  1.00  0.00           C  
ATOM    592  CG  GLU S 492      -9.583   2.414   8.312  1.00  0.00           C  
ATOM    593  CD  GLU S 492      -9.851   1.484   9.479  1.00  0.00           C  
ATOM    594  OE1 GLU S 492      -9.537   1.865  10.627  1.00  0.00           O  
ATOM    595  OE2 GLU S 492     -10.373   0.375   9.246  1.00  0.00           O  
ATOM    596  H   GLU S 492      -5.481   1.049   7.961  1.00  0.00           H  
ATOM    597  HA  GLU S 492      -7.658   1.071   7.267  1.00  0.00           H  
ATOM    598  HB2 GLU S 492      -7.746   2.869   9.275  1.00  0.00           H  
ATOM    599  HB3 GLU S 492      -8.140   3.922   7.922  1.00  0.00           H  
ATOM    600  HG2 GLU S 492     -10.235   3.270   8.398  1.00  0.00           H  
ATOM    601  HG3 GLU S 492      -9.799   1.889   7.394  1.00  0.00           H  
ATOM    602  N   GLU S 493      -6.623   3.899   5.887  1.00  0.00           N  
ATOM    603  CA  GLU S 493      -6.497   4.602   4.612  1.00  0.00           C  
ATOM    604  C   GLU S 493      -5.137   4.328   3.973  1.00  0.00           C  
ATOM    605  O   GLU S 493      -4.739   5.001   3.023  1.00  0.00           O  
ATOM    606  CB  GLU S 493      -6.686   6.107   4.816  1.00  0.00           C  
ATOM    607  CG  GLU S 493      -8.078   6.488   5.288  1.00  0.00           C  
ATOM    608  CD  GLU S 493      -9.043   6.708   4.140  1.00  0.00           C  
ATOM    609  OE1 GLU S 493      -8.789   7.611   3.315  1.00  0.00           O  
ATOM    610  OE2 GLU S 493     -10.053   5.976   4.064  1.00  0.00           O  
ATOM    611  H   GLU S 493      -6.282   4.321   6.701  1.00  0.00           H  
ATOM    612  HA  GLU S 493      -7.272   4.238   3.954  1.00  0.00           H  
ATOM    613  HB2 GLU S 493      -5.972   6.450   5.552  1.00  0.00           H  
ATOM    614  HB3 GLU S 493      -6.494   6.612   3.881  1.00  0.00           H  
ATOM    615  HG2 GLU S 493      -8.462   5.695   5.914  1.00  0.00           H  
ATOM    616  HG3 GLU S 493      -8.012   7.399   5.864  1.00  0.00           H  
ATOM    617  N   TRP S 494      -4.443   3.324   4.499  1.00  0.00           N  
ATOM    618  CA  TRP S 494      -3.131   2.923   4.003  1.00  0.00           C  
ATOM    619  C   TRP S 494      -2.804   1.530   4.509  1.00  0.00           C  
ATOM    620  O   TRP S 494      -3.168   1.164   5.627  1.00  0.00           O  
ATOM    621  CB  TRP S 494      -2.034   3.894   4.456  1.00  0.00           C  
ATOM    622  CG  TRP S 494      -2.150   5.266   3.868  1.00  0.00           C  
ATOM    623  CD1 TRP S 494      -2.889   6.304   4.354  1.00  0.00           C  
ATOM    624  CD2 TRP S 494      -1.494   5.760   2.694  1.00  0.00           C  
ATOM    625  NE1 TRP S 494      -2.740   7.407   3.553  1.00  0.00           N  
ATOM    626  CE2 TRP S 494      -1.893   7.098   2.527  1.00  0.00           C  
ATOM    627  CE3 TRP S 494      -0.609   5.203   1.763  1.00  0.00           C  
ATOM    628  CZ2 TRP S 494      -1.444   7.887   1.477  1.00  0.00           C  
ATOM    629  CZ3 TRP S 494      -0.160   5.991   0.718  1.00  0.00           C  
ATOM    630  CH2 TRP S 494      -0.579   7.320   0.583  1.00  0.00           C  
ATOM    631  H   TRP S 494      -4.832   2.821   5.244  1.00  0.00           H  
ATOM    632  HA  TRP S 494      -3.169   2.904   2.927  1.00  0.00           H  
ATOM    633  HB2 TRP S 494      -2.067   3.989   5.528  1.00  0.00           H  
ATOM    634  HB3 TRP S 494      -1.072   3.492   4.168  1.00  0.00           H  
ATOM    635  HD1 TRP S 494      -3.496   6.252   5.241  1.00  0.00           H  
ATOM    636  HE1 TRP S 494      -3.169   8.273   3.693  1.00  0.00           H  
ATOM    637  HE3 TRP S 494      -0.277   4.179   1.852  1.00  0.00           H  
ATOM    638  HZ2 TRP S 494      -1.766   8.909   1.358  1.00  0.00           H  
ATOM    639  HZ3 TRP S 494       0.522   5.580  -0.009  1.00  0.00           H  
ATOM    640  HH2 TRP S 494      -0.198   7.903  -0.242  1.00  0.00           H  
ATOM    641  N   LEU S 495      -2.122   0.753   3.688  1.00  0.00           N  
ATOM    642  CA  LEU S 495      -1.757  -0.599   4.064  1.00  0.00           C  
ATOM    643  C   LEU S 495      -0.445  -1.018   3.430  1.00  0.00           C  
ATOM    644  O   LEU S 495       0.159  -0.265   2.667  1.00  0.00           O  
ATOM    645  CB  LEU S 495      -2.867  -1.580   3.696  1.00  0.00           C  
ATOM    646  CG  LEU S 495      -3.730  -1.182   2.501  1.00  0.00           C  
ATOM    647  CD1 LEU S 495      -3.199  -1.801   1.215  1.00  0.00           C  
ATOM    648  CD2 LEU S 495      -5.167  -1.597   2.754  1.00  0.00           C  
ATOM    649  H   LEU S 495      -1.859   1.095   2.808  1.00  0.00           H  
ATOM    650  HA  LEU S 495      -1.635  -0.611   5.132  1.00  0.00           H  
ATOM    651  HB2 LEU S 495      -2.413  -2.534   3.477  1.00  0.00           H  
ATOM    652  HB3 LEU S 495      -3.512  -1.696   4.554  1.00  0.00           H  
ATOM    653  HG  LEU S 495      -3.709  -0.109   2.386  1.00  0.00           H  
ATOM    654 HD11 LEU S 495      -2.281  -2.332   1.421  1.00  0.00           H  
ATOM    655 HD12 LEU S 495      -3.007  -1.021   0.494  1.00  0.00           H  
ATOM    656 HD13 LEU S 495      -3.930  -2.487   0.815  1.00  0.00           H  
ATOM    657 HD21 LEU S 495      -5.180  -2.559   3.246  1.00  0.00           H  
ATOM    658 HD22 LEU S 495      -5.694  -1.664   1.816  1.00  0.00           H  
ATOM    659 HD23 LEU S 495      -5.645  -0.865   3.388  1.00  0.00           H  
ATOM    660  N   GLU S 496      -0.007  -2.226   3.755  1.00  0.00           N  
ATOM    661  CA  GLU S 496       1.239  -2.743   3.221  1.00  0.00           C  
ATOM    662  C   GLU S 496       1.030  -3.242   1.806  1.00  0.00           C  
ATOM    663  O   GLU S 496       0.195  -4.111   1.554  1.00  0.00           O  
ATOM    664  CB  GLU S 496       1.779  -3.861   4.112  1.00  0.00           C  
ATOM    665  CG  GLU S 496       3.191  -4.298   3.754  1.00  0.00           C  
ATOM    666  CD  GLU S 496       3.695  -5.424   4.636  1.00  0.00           C  
ATOM    667  OE1 GLU S 496       3.057  -5.697   5.675  1.00  0.00           O  
ATOM    668  OE2 GLU S 496       4.727  -6.035   4.286  1.00  0.00           O  
ATOM    669  H   GLU S 496      -0.531  -2.778   4.370  1.00  0.00           H  
ATOM    670  HA  GLU S 496       1.945  -1.931   3.197  1.00  0.00           H  
ATOM    671  HB2 GLU S 496       1.779  -3.521   5.136  1.00  0.00           H  
ATOM    672  HB3 GLU S 496       1.128  -4.716   4.029  1.00  0.00           H  
ATOM    673  HG2 GLU S 496       3.201  -4.633   2.728  1.00  0.00           H  
ATOM    674  HG3 GLU S 496       3.853  -3.451   3.863  1.00  0.00           H  
ATOM    675  N   GLY S 497       1.776  -2.659   0.879  1.00  0.00           N  
ATOM    676  CA  GLY S 497       1.641  -3.026  -0.508  1.00  0.00           C  
ATOM    677  C   GLY S 497       2.832  -3.782  -1.062  1.00  0.00           C  
ATOM    678  O   GLY S 497       3.915  -3.224  -1.221  1.00  0.00           O  
ATOM    679  H   GLY S 497       2.406  -1.957   1.141  1.00  0.00           H  
ATOM    680  HA2 GLY S 497       0.762  -3.639  -0.613  1.00  0.00           H  
ATOM    681  HA3 GLY S 497       1.506  -2.121  -1.082  1.00  0.00           H  
ATOM    682  N   GLU S 498       2.616  -5.054  -1.382  1.00  0.00           N  
ATOM    683  CA  GLU S 498       3.661  -5.897  -1.952  1.00  0.00           C  
ATOM    684  C   GLU S 498       3.152  -6.523  -3.245  1.00  0.00           C  
ATOM    685  O   GLU S 498       2.586  -7.614  -3.238  1.00  0.00           O  
ATOM    686  CB  GLU S 498       4.075  -6.987  -0.962  1.00  0.00           C  
ATOM    687  CG  GLU S 498       5.314  -7.757  -1.390  1.00  0.00           C  
ATOM    688  CD  GLU S 498       5.651  -8.892  -0.444  1.00  0.00           C  
ATOM    689  OE1 GLU S 498       4.798  -9.786  -0.263  1.00  0.00           O  
ATOM    690  OE2 GLU S 498       6.767  -8.888   0.116  1.00  0.00           O  
ATOM    691  H   GLU S 498       1.722  -5.431  -1.247  1.00  0.00           H  
ATOM    692  HA  GLU S 498       4.513  -5.272  -2.174  1.00  0.00           H  
ATOM    693  HB2 GLU S 498       4.275  -6.530  -0.004  1.00  0.00           H  
ATOM    694  HB3 GLU S 498       3.262  -7.689  -0.855  1.00  0.00           H  
ATOM    695  HG2 GLU S 498       5.146  -8.167  -2.374  1.00  0.00           H  
ATOM    696  HG3 GLU S 498       6.152  -7.075  -1.424  1.00  0.00           H  
ATOM    697  N   SER S 499       3.334  -5.812  -4.352  1.00  0.00           N  
ATOM    698  CA  SER S 499       2.864  -6.289  -5.646  1.00  0.00           C  
ATOM    699  C   SER S 499       3.925  -7.144  -6.351  1.00  0.00           C  
ATOM    700  O   SER S 499       4.628  -7.920  -5.703  1.00  0.00           O  
ATOM    701  CB  SER S 499       2.437  -5.099  -6.518  1.00  0.00           C  
ATOM    702  OG  SER S 499       1.951  -5.532  -7.777  1.00  0.00           O  
ATOM    703  H   SER S 499       3.782  -4.939  -4.293  1.00  0.00           H  
ATOM    704  HA  SER S 499       1.998  -6.909  -5.465  1.00  0.00           H  
ATOM    705  HB2 SER S 499       1.650  -4.548  -6.015  1.00  0.00           H  
ATOM    706  HB3 SER S 499       3.284  -4.449  -6.676  1.00  0.00           H  
ATOM    707  HG  SER S 499       2.142  -4.866  -8.441  1.00  0.00           H  
ATOM    708  N   LYS S 500       4.020  -7.015  -7.677  1.00  0.00           N  
ATOM    709  CA  LYS S 500       4.976  -7.786  -8.477  1.00  0.00           C  
ATOM    710  C   LYS S 500       6.310  -7.980  -7.754  1.00  0.00           C  
ATOM    711  O   LYS S 500       6.518  -8.991  -7.082  1.00  0.00           O  
ATOM    712  CB  LYS S 500       5.202  -7.105  -9.828  1.00  0.00           C  
ATOM    713  CG  LYS S 500       4.180  -7.490 -10.883  1.00  0.00           C  
ATOM    714  CD  LYS S 500       4.586  -6.994 -12.261  1.00  0.00           C  
ATOM    715  CE  LYS S 500       4.232  -5.528 -12.452  1.00  0.00           C  
ATOM    716  NZ  LYS S 500       4.567  -5.049 -13.822  1.00  0.00           N  
ATOM    717  H   LYS S 500       3.421  -6.393  -8.136  1.00  0.00           H  
ATOM    718  HA  LYS S 500       4.540  -8.759  -8.651  1.00  0.00           H  
ATOM    719  HB2 LYS S 500       5.159  -6.033  -9.690  1.00  0.00           H  
ATOM    720  HB3 LYS S 500       6.183  -7.372 -10.193  1.00  0.00           H  
ATOM    721  HG2 LYS S 500       4.094  -8.567 -10.911  1.00  0.00           H  
ATOM    722  HG3 LYS S 500       3.225  -7.058 -10.621  1.00  0.00           H  
ATOM    723  HD2 LYS S 500       5.654  -7.113 -12.376  1.00  0.00           H  
ATOM    724  HD3 LYS S 500       4.073  -7.580 -13.009  1.00  0.00           H  
ATOM    725  HE2 LYS S 500       3.172  -5.402 -12.286  1.00  0.00           H  
ATOM    726  HE3 LYS S 500       4.780  -4.941 -11.730  1.00  0.00           H  
ATOM    727  HZ1 LYS S 500       4.471  -5.827 -14.505  1.00  0.00           H  
ATOM    728  HZ2 LYS S 500       5.543  -4.697 -13.849  1.00  0.00           H  
ATOM    729  HZ3 LYS S 500       3.924  -4.279 -14.097  1.00  0.00           H  
ATOM    730  N   GLY S 501       7.215  -7.015  -7.898  1.00  0.00           N  
ATOM    731  CA  GLY S 501       8.510  -7.118  -7.254  1.00  0.00           C  
ATOM    732  C   GLY S 501       8.919  -5.839  -6.556  1.00  0.00           C  
ATOM    733  O   GLY S 501      10.002  -5.309  -6.803  1.00  0.00           O  
ATOM    734  H   GLY S 501       7.002  -6.233  -8.447  1.00  0.00           H  
ATOM    735  HA2 GLY S 501       8.475  -7.917  -6.527  1.00  0.00           H  
ATOM    736  HA3 GLY S 501       9.252  -7.359  -8.002  1.00  0.00           H  
ATOM    737  N   LYS S 502       8.054  -5.342  -5.680  1.00  0.00           N  
ATOM    738  CA  LYS S 502       8.334  -4.121  -4.941  1.00  0.00           C  
ATOM    739  C   LYS S 502       7.466  -4.033  -3.697  1.00  0.00           C  
ATOM    740  O   LYS S 502       6.240  -4.109  -3.774  1.00  0.00           O  
ATOM    741  CB  LYS S 502       8.109  -2.893  -5.825  1.00  0.00           C  
ATOM    742  CG  LYS S 502       9.353  -2.459  -6.580  1.00  0.00           C  
ATOM    743  CD  LYS S 502       9.133  -2.481  -8.085  1.00  0.00           C  
ATOM    744  CE  LYS S 502      10.449  -2.568  -8.840  1.00  0.00           C  
ATOM    745  NZ  LYS S 502      11.054  -3.924  -8.750  1.00  0.00           N  
ATOM    746  H   LYS S 502       7.206  -5.811  -5.521  1.00  0.00           H  
ATOM    747  HA  LYS S 502       9.371  -4.148  -4.639  1.00  0.00           H  
ATOM    748  HB2 LYS S 502       7.334  -3.118  -6.542  1.00  0.00           H  
ATOM    749  HB3 LYS S 502       7.786  -2.070  -5.203  1.00  0.00           H  
ATOM    750  HG2 LYS S 502       9.613  -1.456  -6.279  1.00  0.00           H  
ATOM    751  HG3 LYS S 502      10.162  -3.131  -6.333  1.00  0.00           H  
ATOM    752  HD2 LYS S 502       8.528  -3.340  -8.338  1.00  0.00           H  
ATOM    753  HD3 LYS S 502       8.618  -1.577  -8.377  1.00  0.00           H  
ATOM    754  HE2 LYS S 502      10.270  -2.331  -9.878  1.00  0.00           H  
ATOM    755  HE3 LYS S 502      11.137  -1.846  -8.421  1.00  0.00           H  
ATOM    756  HZ1 LYS S 502      11.910  -3.974  -9.339  1.00  0.00           H  
ATOM    757  HZ2 LYS S 502      10.377  -4.641  -9.080  1.00  0.00           H  
ATOM    758  HZ3 LYS S 502      11.312  -4.135  -7.764  1.00  0.00           H  
ATOM    759  N   VAL S 503       8.109  -3.871  -2.549  1.00  0.00           N  
ATOM    760  CA  VAL S 503       7.391  -3.775  -1.288  1.00  0.00           C  
ATOM    761  C   VAL S 503       7.268  -2.323  -0.841  1.00  0.00           C  
ATOM    762  O   VAL S 503       8.265  -1.649  -0.580  1.00  0.00           O  
ATOM    763  CB  VAL S 503       8.076  -4.587  -0.171  1.00  0.00           C  
ATOM    764  CG1 VAL S 503       7.135  -4.776   1.009  1.00  0.00           C  
ATOM    765  CG2 VAL S 503       8.556  -5.933  -0.696  1.00  0.00           C  
ATOM    766  H   VAL S 503       9.088  -3.815  -2.552  1.00  0.00           H  
ATOM    767  HA  VAL S 503       6.398  -4.178  -1.444  1.00  0.00           H  
ATOM    768  HB  VAL S 503       8.935  -4.031   0.170  1.00  0.00           H  
ATOM    769 HG11 VAL S 503       6.351  -4.033   0.969  1.00  0.00           H  
ATOM    770 HG12 VAL S 503       7.686  -4.668   1.931  1.00  0.00           H  
ATOM    771 HG13 VAL S 503       6.696  -5.763   0.966  1.00  0.00           H  
ATOM    772 HG21 VAL S 503       9.592  -5.856  -0.990  1.00  0.00           H  
ATOM    773 HG22 VAL S 503       7.960  -6.220  -1.548  1.00  0.00           H  
ATOM    774 HG23 VAL S 503       8.457  -6.677   0.081  1.00  0.00           H  
ATOM    775  N   GLY S 504       6.033  -1.859  -0.748  1.00  0.00           N  
ATOM    776  CA  GLY S 504       5.760  -0.502  -0.327  1.00  0.00           C  
ATOM    777  C   GLY S 504       4.417  -0.414   0.361  1.00  0.00           C  
ATOM    778  O   GLY S 504       3.967  -1.392   0.951  1.00  0.00           O  
ATOM    779  H   GLY S 504       5.288  -2.453  -0.963  1.00  0.00           H  
ATOM    780  HA2 GLY S 504       6.534  -0.180   0.356  1.00  0.00           H  
ATOM    781  HA3 GLY S 504       5.757   0.145  -1.191  1.00  0.00           H  
ATOM    782  N   ILE S 505       3.769   0.740   0.282  1.00  0.00           N  
ATOM    783  CA  ILE S 505       2.464   0.908   0.905  1.00  0.00           C  
ATOM    784  C   ILE S 505       1.581   1.857   0.122  1.00  0.00           C  
ATOM    785  O   ILE S 505       2.065   2.735  -0.589  1.00  0.00           O  
ATOM    786  CB  ILE S 505       2.578   1.404   2.352  1.00  0.00           C  
ATOM    787  CG1 ILE S 505       3.640   2.501   2.472  1.00  0.00           C  
ATOM    788  CG2 ILE S 505       2.898   0.234   3.258  1.00  0.00           C  
ATOM    789  CD1 ILE S 505       3.203   3.668   3.332  1.00  0.00           C  
ATOM    790  H   ILE S 505       4.169   1.488  -0.211  1.00  0.00           H  
ATOM    791  HA  ILE S 505       1.988  -0.061   0.925  1.00  0.00           H  
ATOM    792  HB  ILE S 505       1.619   1.805   2.648  1.00  0.00           H  
ATOM    793 HG12 ILE S 505       4.534   2.083   2.911  1.00  0.00           H  
ATOM    794 HG13 ILE S 505       3.870   2.881   1.487  1.00  0.00           H  
ATOM    795 HG21 ILE S 505       3.224  -0.603   2.661  1.00  0.00           H  
ATOM    796 HG22 ILE S 505       2.014  -0.045   3.809  1.00  0.00           H  
ATOM    797 HG23 ILE S 505       3.681   0.511   3.943  1.00  0.00           H  
ATOM    798 HD11 ILE S 505       2.696   3.299   4.211  1.00  0.00           H  
ATOM    799 HD12 ILE S 505       2.532   4.300   2.769  1.00  0.00           H  
ATOM    800 HD13 ILE S 505       4.069   4.240   3.630  1.00  0.00           H  
ATOM    801  N   PHE S 506       0.278   1.665   0.252  1.00  0.00           N  
ATOM    802  CA  PHE S 506      -0.680   2.501  -0.463  1.00  0.00           C  
ATOM    803  C   PHE S 506      -2.013   2.583   0.272  1.00  0.00           C  
ATOM    804  O   PHE S 506      -2.288   1.788   1.170  1.00  0.00           O  
ATOM    805  CB  PHE S 506      -0.901   1.938  -1.865  1.00  0.00           C  
ATOM    806  CG  PHE S 506      -1.537   0.578  -1.862  1.00  0.00           C  
ATOM    807  CD1 PHE S 506      -0.836  -0.526  -1.408  1.00  0.00           C  
ATOM    808  CD2 PHE S 506      -2.837   0.407  -2.307  1.00  0.00           C  
ATOM    809  CE1 PHE S 506      -1.419  -1.779  -1.399  1.00  0.00           C  
ATOM    810  CE2 PHE S 506      -3.425  -0.843  -2.300  1.00  0.00           C  
ATOM    811  CZ  PHE S 506      -2.715  -1.936  -1.847  1.00  0.00           C  
ATOM    812  H   PHE S 506      -0.046   0.939   0.837  1.00  0.00           H  
ATOM    813  HA  PHE S 506      -0.261   3.493  -0.544  1.00  0.00           H  
ATOM    814  HB2 PHE S 506      -1.543   2.605  -2.416  1.00  0.00           H  
ATOM    815  HB3 PHE S 506       0.050   1.862  -2.370  1.00  0.00           H  
ATOM    816  HD1 PHE S 506       0.179  -0.403  -1.057  1.00  0.00           H  
ATOM    817  HD2 PHE S 506      -3.392   1.260  -2.663  1.00  0.00           H  
ATOM    818  HE1 PHE S 506      -0.862  -2.633  -1.044  1.00  0.00           H  
ATOM    819  HE2 PHE S 506      -4.437  -0.964  -2.649  1.00  0.00           H  
ATOM    820  HZ  PHE S 506      -3.174  -2.915  -1.841  1.00  0.00           H  
ATOM    821  N   PRO S 507      -2.866   3.549  -0.111  1.00  0.00           N  
ATOM    822  CA  PRO S 507      -4.173   3.732   0.500  1.00  0.00           C  
ATOM    823  C   PRO S 507      -5.235   2.841  -0.135  1.00  0.00           C  
ATOM    824  O   PRO S 507      -5.536   2.958  -1.322  1.00  0.00           O  
ATOM    825  CB  PRO S 507      -4.459   5.207   0.241  1.00  0.00           C  
ATOM    826  CG  PRO S 507      -3.776   5.507  -1.052  1.00  0.00           C  
ATOM    827  CD  PRO S 507      -2.621   4.539  -1.177  1.00  0.00           C  
ATOM    828  HA  PRO S 507      -4.142   3.550   1.561  1.00  0.00           H  
ATOM    829  HB2 PRO S 507      -5.524   5.363   0.173  1.00  0.00           H  
ATOM    830  HB3 PRO S 507      -4.053   5.802   1.045  1.00  0.00           H  
ATOM    831  HG2 PRO S 507      -4.466   5.368  -1.870  1.00  0.00           H  
ATOM    832  HG3 PRO S 507      -3.410   6.522  -1.043  1.00  0.00           H  
ATOM    833  HD2 PRO S 507      -2.634   4.069  -2.148  1.00  0.00           H  
ATOM    834  HD3 PRO S 507      -1.683   5.052  -1.020  1.00  0.00           H  
ATOM    835  N   LYS S 508      -5.787   1.944   0.674  1.00  0.00           N  
ATOM    836  CA  LYS S 508      -6.810   1.004   0.230  1.00  0.00           C  
ATOM    837  C   LYS S 508      -7.882   1.671  -0.633  1.00  0.00           C  
ATOM    838  O   LYS S 508      -8.533   1.006  -1.438  1.00  0.00           O  
ATOM    839  CB  LYS S 508      -7.456   0.354   1.452  1.00  0.00           C  
ATOM    840  CG  LYS S 508      -7.979  -1.047   1.193  1.00  0.00           C  
ATOM    841  CD  LYS S 508      -9.461  -1.038   0.861  1.00  0.00           C  
ATOM    842  CE  LYS S 508     -10.304  -0.714   2.083  1.00  0.00           C  
ATOM    843  NZ  LYS S 508     -10.684  -1.940   2.838  1.00  0.00           N  
ATOM    844  H   LYS S 508      -5.490   1.903   1.607  1.00  0.00           H  
ATOM    845  HA  LYS S 508      -6.324   0.234  -0.361  1.00  0.00           H  
ATOM    846  HB2 LYS S 508      -6.723   0.301   2.245  1.00  0.00           H  
ATOM    847  HB3 LYS S 508      -8.280   0.970   1.781  1.00  0.00           H  
ATOM    848  HG2 LYS S 508      -7.435  -1.472   0.362  1.00  0.00           H  
ATOM    849  HG3 LYS S 508      -7.818  -1.646   2.076  1.00  0.00           H  
ATOM    850  HD2 LYS S 508      -9.647  -0.293   0.101  1.00  0.00           H  
ATOM    851  HD3 LYS S 508      -9.743  -2.012   0.488  1.00  0.00           H  
ATOM    852  HE2 LYS S 508      -9.739  -0.062   2.733  1.00  0.00           H  
ATOM    853  HE3 LYS S 508     -11.203  -0.207   1.761  1.00  0.00           H  
ATOM    854  HZ1 LYS S 508     -10.732  -1.732   3.856  1.00  0.00           H  
ATOM    855  HZ2 LYS S 508      -9.980  -2.689   2.682  1.00  0.00           H  
ATOM    856  HZ3 LYS S 508     -11.613  -2.282   2.520  1.00  0.00           H  
ATOM    857  N   VAL S 509      -8.071   2.976  -0.466  1.00  0.00           N  
ATOM    858  CA  VAL S 509      -9.073   3.701  -1.244  1.00  0.00           C  
ATOM    859  C   VAL S 509      -8.927   3.411  -2.740  1.00  0.00           C  
ATOM    860  O   VAL S 509      -9.894   3.503  -3.496  1.00  0.00           O  
ATOM    861  CB  VAL S 509      -8.987   5.224  -0.999  1.00  0.00           C  
ATOM    862  CG1 VAL S 509      -7.551   5.710  -1.122  1.00  0.00           C  
ATOM    863  CG2 VAL S 509      -9.893   5.983  -1.958  1.00  0.00           C  
ATOM    864  H   VAL S 509      -7.530   3.461   0.192  1.00  0.00           H  
ATOM    865  HA  VAL S 509     -10.046   3.364  -0.920  1.00  0.00           H  
ATOM    866  HB  VAL S 509      -9.320   5.424   0.008  1.00  0.00           H  
ATOM    867 HG11 VAL S 509      -7.434   6.260  -2.044  1.00  0.00           H  
ATOM    868 HG12 VAL S 509      -6.884   4.862  -1.123  1.00  0.00           H  
ATOM    869 HG13 VAL S 509      -7.316   6.352  -0.287  1.00  0.00           H  
ATOM    870 HG21 VAL S 509      -9.819   7.042  -1.762  1.00  0.00           H  
ATOM    871 HG22 VAL S 509     -10.914   5.662  -1.819  1.00  0.00           H  
ATOM    872 HG23 VAL S 509      -9.588   5.782  -2.974  1.00  0.00           H  
ATOM    873  N   PHE S 510      -7.715   3.054  -3.160  1.00  0.00           N  
ATOM    874  CA  PHE S 510      -7.450   2.744  -4.563  1.00  0.00           C  
ATOM    875  C   PHE S 510      -7.607   1.252  -4.837  1.00  0.00           C  
ATOM    876  O   PHE S 510      -7.154   0.755  -5.866  1.00  0.00           O  
ATOM    877  CB  PHE S 510      -6.035   3.180  -4.944  1.00  0.00           C  
ATOM    878  CG  PHE S 510      -5.871   4.665  -5.003  1.00  0.00           C  
ATOM    879  CD1 PHE S 510      -5.932   5.422  -3.850  1.00  0.00           C  
ATOM    880  CD2 PHE S 510      -5.666   5.304  -6.212  1.00  0.00           C  
ATOM    881  CE1 PHE S 510      -5.799   6.793  -3.898  1.00  0.00           C  
ATOM    882  CE2 PHE S 510      -5.526   6.676  -6.269  1.00  0.00           C  
ATOM    883  CZ  PHE S 510      -5.597   7.422  -5.108  1.00  0.00           C  
ATOM    884  H   PHE S 510      -6.982   2.993  -2.512  1.00  0.00           H  
ATOM    885  HA  PHE S 510      -8.161   3.287  -5.165  1.00  0.00           H  
ATOM    886  HB2 PHE S 510      -5.338   2.796  -4.215  1.00  0.00           H  
ATOM    887  HB3 PHE S 510      -5.791   2.777  -5.916  1.00  0.00           H  
ATOM    888  HD1 PHE S 510      -6.092   4.928  -2.905  1.00  0.00           H  
ATOM    889  HD2 PHE S 510      -5.611   4.719  -7.117  1.00  0.00           H  
ATOM    890  HE1 PHE S 510      -5.844   7.370  -2.989  1.00  0.00           H  
ATOM    891  HE2 PHE S 510      -5.362   7.163  -7.221  1.00  0.00           H  
ATOM    892  HZ  PHE S 510      -5.504   8.494  -5.145  1.00  0.00           H  
ATOM    893  N   VAL S 511      -8.236   0.542  -3.909  1.00  0.00           N  
ATOM    894  CA  VAL S 511      -8.431  -0.894  -4.050  1.00  0.00           C  
ATOM    895  C   VAL S 511      -9.605  -1.374  -3.197  1.00  0.00           C  
ATOM    896  O   VAL S 511      -9.454  -2.251  -2.347  1.00  0.00           O  
ATOM    897  CB  VAL S 511      -7.162  -1.657  -3.626  1.00  0.00           C  
ATOM    898  CG1 VAL S 511      -5.990  -1.316  -4.523  1.00  0.00           C  
ATOM    899  CG2 VAL S 511      -6.812  -1.334  -2.193  1.00  0.00           C  
ATOM    900  H   VAL S 511      -8.568   0.989  -3.103  1.00  0.00           H  
ATOM    901  HA  VAL S 511      -8.634  -1.108  -5.090  1.00  0.00           H  
ATOM    902  HB  VAL S 511      -7.354  -2.716  -3.700  1.00  0.00           H  
ATOM    903 HG11 VAL S 511      -5.759  -0.265  -4.427  1.00  0.00           H  
ATOM    904 HG12 VAL S 511      -6.242  -1.541  -5.544  1.00  0.00           H  
ATOM    905 HG13 VAL S 511      -5.132  -1.899  -4.225  1.00  0.00           H  
ATOM    906 HG21 VAL S 511      -6.330  -0.368  -2.158  1.00  0.00           H  
ATOM    907 HG22 VAL S 511      -6.141  -2.084  -1.809  1.00  0.00           H  
ATOM    908 HG23 VAL S 511      -7.710  -1.309  -1.598  1.00  0.00           H  
ATOM    909  N   GLU S 512     -10.773  -0.791  -3.424  1.00  0.00           N  
ATOM    910  CA  GLU S 512     -11.966  -1.159  -2.668  1.00  0.00           C  
ATOM    911  C   GLU S 512     -12.673  -2.366  -3.280  1.00  0.00           C  
ATOM    912  O   GLU S 512     -13.834  -2.633  -2.971  1.00  0.00           O  
ATOM    913  CB  GLU S 512     -12.929   0.022  -2.613  1.00  0.00           C  
ATOM    914  CG  GLU S 512     -13.451   0.422  -3.982  1.00  0.00           C  
ATOM    915  CD  GLU S 512     -14.351   1.642  -3.932  1.00  0.00           C  
ATOM    916  OE1 GLU S 512     -15.195   1.719  -3.015  1.00  0.00           O  
ATOM    917  OE2 GLU S 512     -14.210   2.519  -4.809  1.00  0.00           O  
ATOM    918  H   GLU S 512     -10.835  -0.095  -4.108  1.00  0.00           H  
ATOM    919  HA  GLU S 512     -11.658  -1.410  -1.669  1.00  0.00           H  
ATOM    920  HB2 GLU S 512     -13.772  -0.241  -1.990  1.00  0.00           H  
ATOM    921  HB3 GLU S 512     -12.420   0.871  -2.182  1.00  0.00           H  
ATOM    922  HG2 GLU S 512     -12.609   0.640  -4.623  1.00  0.00           H  
ATOM    923  HG3 GLU S 512     -14.010  -0.405  -4.393  1.00  0.00           H  
ATOM    924  N   ASP S 513     -11.979  -3.086  -4.151  1.00  0.00           N  
ATOM    925  CA  ASP S 513     -12.565  -4.255  -4.800  1.00  0.00           C  
ATOM    926  C   ASP S 513     -11.747  -5.521  -4.558  1.00  0.00           C  
ATOM    927  O   ASP S 513     -10.559  -5.460  -4.245  1.00  0.00           O  
ATOM    928  CB  ASP S 513     -12.716  -4.009  -6.302  1.00  0.00           C  
ATOM    929  CG  ASP S 513     -11.397  -3.683  -6.970  1.00  0.00           C  
ATOM    930  OD1 ASP S 513     -10.357  -4.203  -6.514  1.00  0.00           O  
ATOM    931  OD2 ASP S 513     -11.401  -2.907  -7.949  1.00  0.00           O  
ATOM    932  H   ASP S 513     -11.066  -2.824  -4.366  1.00  0.00           H  
ATOM    933  HA  ASP S 513     -13.539  -4.399  -4.373  1.00  0.00           H  
ATOM    934  HB2 ASP S 513     -13.124  -4.895  -6.765  1.00  0.00           H  
ATOM    935  HB3 ASP S 513     -13.393  -3.181  -6.459  1.00  0.00           H  
ATOM    936  N   SER S 514     -12.408  -6.671  -4.712  1.00  0.00           N  
ATOM    937  CA  SER S 514     -11.777  -7.979  -4.518  1.00  0.00           C  
ATOM    938  C   SER S 514     -11.641  -8.304  -3.029  1.00  0.00           C  
ATOM    939  O   SER S 514     -12.356  -7.742  -2.198  1.00  0.00           O  
ATOM    940  CB  SER S 514     -10.408  -8.042  -5.207  1.00  0.00           C  
ATOM    941  OG  SER S 514     -10.262  -7.012  -6.168  1.00  0.00           O  
ATOM    942  H   SER S 514     -13.354  -6.639  -4.964  1.00  0.00           H  
ATOM    943  HA  SER S 514     -12.424  -8.717  -4.967  1.00  0.00           H  
ATOM    944  HB2 SER S 514      -9.630  -7.942  -4.468  1.00  0.00           H  
ATOM    945  HB3 SER S 514     -10.305  -8.996  -5.704  1.00  0.00           H  
ATOM    946  HG  SER S 514     -10.611  -7.310  -7.012  1.00  0.00           H  
ATOM    947  N   ALA S 515     -10.732  -9.220  -2.696  1.00  0.00           N  
ATOM    948  CA  ALA S 515     -10.514  -9.626  -1.308  1.00  0.00           C  
ATOM    949  C   ALA S 515     -11.635 -10.541  -0.828  1.00  0.00           C  
ATOM    950  O   ALA S 515     -12.580 -10.094  -0.177  1.00  0.00           O  
ATOM    951  CB  ALA S 515     -10.394  -8.409  -0.398  1.00  0.00           C  
ATOM    952  H   ALA S 515     -10.196  -9.640  -3.402  1.00  0.00           H  
ATOM    953  HA  ALA S 515      -9.582 -10.170  -1.266  1.00  0.00           H  
ATOM    954  HB1 ALA S 515     -11.167  -8.444   0.358  1.00  0.00           H  
ATOM    955  HB2 ALA S 515     -10.506  -7.510  -0.981  1.00  0.00           H  
ATOM    956  HB3 ALA S 515      -9.425  -8.410   0.078  1.00  0.00           H  
ATOM    957  N   THR S 516     -11.524 -11.826  -1.150  1.00  0.00           N  
ATOM    958  CA  THR S 516     -12.526 -12.805  -0.751  1.00  0.00           C  
ATOM    959  C   THR S 516     -11.873 -14.023  -0.109  1.00  0.00           C  
ATOM    960  O   THR S 516     -11.064 -14.688  -0.790  1.00  0.00           O  
ATOM    961  CB  THR S 516     -13.358 -13.236  -1.960  1.00  0.00           C  
ATOM    962  OG1 THR S 516     -12.529 -13.777  -2.972  1.00  0.00           O  
ATOM    963  CG2 THR S 516     -14.154 -12.104  -2.574  1.00  0.00           C  
ATOM    964  OXT THR S 516     -12.173 -14.303   1.071  1.00  0.00           O  
ATOM    965  H   THR S 516     -10.747 -12.122  -1.670  1.00  0.00           H  
ATOM    966  HA  THR S 516     -13.177 -12.337  -0.027  1.00  0.00           H  
ATOM    967  HB  THR S 516     -14.057 -14.001  -1.649  1.00  0.00           H  
ATOM    968  HG1 THR S 516     -11.969 -13.086  -3.332  1.00  0.00           H  
ATOM    969 HG21 THR S 516     -15.089 -11.995  -2.048  1.00  0.00           H  
ATOM    970 HG22 THR S 516     -14.348 -12.324  -3.614  1.00  0.00           H  
ATOM    971 HG23 THR S 516     -13.589 -11.186  -2.500  1.00  0.00           H  
TER     972      THR S 516                                                      
ATOM    973  N   SER P 359      -9.951   8.202 -17.469  1.00  0.00           N  
ATOM    974  CA  SER P 359     -11.424   8.353 -17.614  1.00  0.00           C  
ATOM    975  C   SER P 359     -12.080   8.666 -16.272  1.00  0.00           C  
ATOM    976  O   SER P 359     -13.071   9.392 -16.209  1.00  0.00           O  
ATOM    977  CB  SER P 359     -11.993   7.056 -18.190  1.00  0.00           C  
ATOM    978  OG  SER P 359     -11.892   7.040 -19.604  1.00  0.00           O  
ATOM    979  H1  SER P 359      -9.769   7.261 -17.066  1.00  0.00           H  
ATOM    980  H2  SER P 359      -9.616   8.955 -16.833  1.00  0.00           H  
ATOM    981  H3  SER P 359      -9.529   8.292 -18.414  1.00  0.00           H  
ATOM    982  HA  SER P 359     -11.619   9.166 -18.298  1.00  0.00           H  
ATOM    983  HB2 SER P 359     -11.444   6.216 -17.793  1.00  0.00           H  
ATOM    984  HB3 SER P 359     -13.034   6.970 -17.915  1.00  0.00           H  
ATOM    985  HG  SER P 359     -12.735   7.294 -19.989  1.00  0.00           H  
ATOM    986  N   LYS P 360     -11.520   8.110 -15.201  1.00  0.00           N  
ATOM    987  CA  LYS P 360     -12.052   8.330 -13.861  1.00  0.00           C  
ATOM    988  C   LYS P 360     -11.093   9.166 -13.021  1.00  0.00           C  
ATOM    989  O   LYS P 360      -9.875   9.004 -13.102  1.00  0.00           O  
ATOM    990  CB  LYS P 360     -12.317   6.993 -13.167  1.00  0.00           C  
ATOM    991  CG  LYS P 360     -13.719   6.451 -13.396  1.00  0.00           C  
ATOM    992  CD  LYS P 360     -14.284   5.820 -12.134  1.00  0.00           C  
ATOM    993  CE  LYS P 360     -15.786   5.607 -12.240  1.00  0.00           C  
ATOM    994  NZ  LYS P 360     -16.548   6.836 -11.885  1.00  0.00           N  
ATOM    995  H   LYS P 360     -10.731   7.540 -15.316  1.00  0.00           H  
ATOM    996  HA  LYS P 360     -12.983   8.869 -13.958  1.00  0.00           H  
ATOM    997  HB2 LYS P 360     -11.609   6.263 -13.533  1.00  0.00           H  
ATOM    998  HB3 LYS P 360     -12.173   7.117 -12.103  1.00  0.00           H  
ATOM    999  HG2 LYS P 360     -14.362   7.262 -13.701  1.00  0.00           H  
ATOM   1000  HG3 LYS P 360     -13.683   5.704 -14.176  1.00  0.00           H  
ATOM   1001  HD2 LYS P 360     -13.806   4.865 -11.974  1.00  0.00           H  
ATOM   1002  HD3 LYS P 360     -14.080   6.470 -11.295  1.00  0.00           H  
ATOM   1003  HE2 LYS P 360     -16.025   5.327 -13.256  1.00  0.00           H  
ATOM   1004  HE3 LYS P 360     -16.072   4.810 -11.571  1.00  0.00           H  
ATOM   1005  HZ1 LYS P 360     -17.476   6.829 -12.355  1.00  0.00           H  
ATOM   1006  HZ2 LYS P 360     -16.025   7.682 -12.189  1.00  0.00           H  
ATOM   1007  HZ3 LYS P 360     -16.692   6.882 -10.856  1.00  0.00           H  
ATOM   1008  N   PRO P 361     -11.638  10.075 -12.199  1.00  0.00           N  
ATOM   1009  CA  PRO P 361     -10.854  10.950 -11.333  1.00  0.00           C  
ATOM   1010  C   PRO P 361     -10.455  10.251 -10.039  1.00  0.00           C  
ATOM   1011  O   PRO P 361     -11.221  10.224  -9.075  1.00  0.00           O  
ATOM   1012  CB  PRO P 361     -11.817  12.118 -11.044  1.00  0.00           C  
ATOM   1013  CG  PRO P 361     -13.073  11.814 -11.806  1.00  0.00           C  
ATOM   1014  CD  PRO P 361     -13.066  10.339 -12.039  1.00  0.00           C  
ATOM   1015  HA  PRO P 361      -9.971  11.318 -11.833  1.00  0.00           H  
ATOM   1016  HB2 PRO P 361     -12.007  12.175  -9.981  1.00  0.00           H  
ATOM   1017  HB3 PRO P 361     -11.370  13.044 -11.379  1.00  0.00           H  
ATOM   1018  HG2 PRO P 361     -13.936  12.094 -11.228  1.00  0.00           H  
ATOM   1019  HG3 PRO P 361     -13.065  12.337 -12.752  1.00  0.00           H  
ATOM   1020  HD2 PRO P 361     -13.470   9.817 -11.183  1.00  0.00           H  
ATOM   1021  HD3 PRO P 361     -13.614  10.093 -12.934  1.00  0.00           H  
ATOM   1022  N   GLN P 362      -9.258   9.673 -10.027  1.00  0.00           N  
ATOM   1023  CA  GLN P 362      -8.762   8.958  -8.853  1.00  0.00           C  
ATOM   1024  C   GLN P 362      -8.978   9.757  -7.576  1.00  0.00           C  
ATOM   1025  O   GLN P 362      -9.051  10.986  -7.594  1.00  0.00           O  
ATOM   1026  CB  GLN P 362      -7.268   8.649  -8.992  1.00  0.00           C  
ATOM   1027  CG  GLN P 362      -6.402   9.890  -9.138  1.00  0.00           C  
ATOM   1028  CD  GLN P 362      -6.318  10.378 -10.571  1.00  0.00           C  
ATOM   1029  OE1 GLN P 362      -5.979   9.619 -11.478  1.00  0.00           O  
ATOM   1030  NE2 GLN P 362      -6.626  11.653 -10.781  1.00  0.00           N  
ATOM   1031  H   GLN P 362      -8.698   9.719 -10.829  1.00  0.00           H  
ATOM   1032  HA  GLN P 362      -9.312   8.025  -8.775  1.00  0.00           H  
ATOM   1033  HB2 GLN P 362      -6.939   8.115  -8.109  1.00  0.00           H  
ATOM   1034  HB3 GLN P 362      -7.116   8.026  -9.855  1.00  0.00           H  
ATOM   1035  HG2 GLN P 362      -6.821  10.679  -8.530  1.00  0.00           H  
ATOM   1036  HG3 GLN P 362      -5.405   9.660  -8.791  1.00  0.00           H  
ATOM   1037 HE21 GLN P 362      -6.887  12.199 -10.010  1.00  0.00           H  
ATOM   1038 HE22 GLN P 362      -6.580  11.995 -11.698  1.00  0.00           H  
ATOM   1039  N   PRO P 363      -9.072   9.050  -6.444  1.00  0.00           N  
ATOM   1040  CA  PRO P 363      -9.267   9.675  -5.142  1.00  0.00           C  
ATOM   1041  C   PRO P 363      -8.067  10.503  -4.716  1.00  0.00           C  
ATOM   1042  O   PRO P 363      -6.969   9.973  -4.556  1.00  0.00           O  
ATOM   1043  CB  PRO P 363      -9.440   8.499  -4.175  1.00  0.00           C  
ATOM   1044  CG  PRO P 363      -9.041   7.263  -4.910  1.00  0.00           C  
ATOM   1045  CD  PRO P 363      -8.986   7.585  -6.372  1.00  0.00           C  
ATOM   1046  HA  PRO P 363     -10.153  10.290  -5.128  1.00  0.00           H  
ATOM   1047  HB2 PRO P 363      -8.805   8.654  -3.314  1.00  0.00           H  
ATOM   1048  HB3 PRO P 363     -10.468   8.448  -3.857  1.00  0.00           H  
ATOM   1049  HG2 PRO P 363      -8.071   6.939  -4.572  1.00  0.00           H  
ATOM   1050  HG3 PRO P 363      -9.770   6.486  -4.731  1.00  0.00           H  
ATOM   1051  HD2 PRO P 363      -8.055   7.237  -6.794  1.00  0.00           H  
ATOM   1052  HD3 PRO P 363      -9.819   7.129  -6.884  1.00  0.00           H  
ATOM   1053  N   ALA P 364      -8.276  11.800  -4.500  1.00  0.00           N  
ATOM   1054  CA  ALA P 364      -7.189  12.665  -4.057  1.00  0.00           C  
ATOM   1055  C   ALA P 364      -6.500  12.020  -2.864  1.00  0.00           C  
ATOM   1056  O   ALA P 364      -7.023  12.044  -1.749  1.00  0.00           O  
ATOM   1057  CB  ALA P 364      -7.717  14.046  -3.695  1.00  0.00           C  
ATOM   1058  H   ALA P 364      -9.174  12.173  -4.620  1.00  0.00           H  
ATOM   1059  HA  ALA P 364      -6.481  12.765  -4.867  1.00  0.00           H  
ATOM   1060  HB1 ALA P 364      -6.895  14.745  -3.655  1.00  0.00           H  
ATOM   1061  HB2 ALA P 364      -8.203  14.004  -2.731  1.00  0.00           H  
ATOM   1062  HB3 ALA P 364      -8.427  14.367  -4.444  1.00  0.00           H  
ATOM   1063  N   VAL P 365      -5.348  11.404  -3.105  1.00  0.00           N  
ATOM   1064  CA  VAL P 365      -4.631  10.709  -2.042  1.00  0.00           C  
ATOM   1065  C   VAL P 365      -4.490  11.594  -0.804  1.00  0.00           C  
ATOM   1066  O   VAL P 365      -4.189  12.784  -0.905  1.00  0.00           O  
ATOM   1067  CB  VAL P 365      -3.236  10.207  -2.477  1.00  0.00           C  
ATOM   1068  CG1 VAL P 365      -2.880   8.947  -1.712  1.00  0.00           C  
ATOM   1069  CG2 VAL P 365      -3.176   9.930  -3.969  1.00  0.00           C  
ATOM   1070  H   VAL P 365      -4.996  11.388  -4.019  1.00  0.00           H  
ATOM   1071  HA  VAL P 365      -5.223   9.846  -1.775  1.00  0.00           H  
ATOM   1072  HB  VAL P 365      -2.505  10.968  -2.240  1.00  0.00           H  
ATOM   1073 HG11 VAL P 365      -2.192   8.354  -2.298  1.00  0.00           H  
ATOM   1074 HG12 VAL P 365      -3.779   8.376  -1.531  1.00  0.00           H  
ATOM   1075 HG13 VAL P 365      -2.422   9.211  -0.773  1.00  0.00           H  
ATOM   1076 HG21 VAL P 365      -4.156   9.653  -4.319  1.00  0.00           H  
ATOM   1077 HG22 VAL P 365      -2.485   9.120  -4.151  1.00  0.00           H  
ATOM   1078 HG23 VAL P 365      -2.841  10.815  -4.485  1.00  0.00           H  
ATOM   1079  N   PRO P 366      -4.727  11.014   0.382  1.00  0.00           N  
ATOM   1080  CA  PRO P 366      -4.657  11.722   1.663  1.00  0.00           C  
ATOM   1081  C   PRO P 366      -3.283  11.632   2.301  1.00  0.00           C  
ATOM   1082  O   PRO P 366      -2.421  10.899   1.823  1.00  0.00           O  
ATOM   1083  CB  PRO P 366      -5.647  10.921   2.494  1.00  0.00           C  
ATOM   1084  CG  PRO P 366      -5.380   9.517   2.065  1.00  0.00           C  
ATOM   1085  CD  PRO P 366      -5.105   9.598   0.581  1.00  0.00           C  
ATOM   1086  HA  PRO P 366      -4.976  12.749   1.587  1.00  0.00           H  
ATOM   1087  HB2 PRO P 366      -5.447  11.066   3.546  1.00  0.00           H  
ATOM   1088  HB3 PRO P 366      -6.657  11.223   2.260  1.00  0.00           H  
ATOM   1089  HG2 PRO P 366      -4.512   9.132   2.585  1.00  0.00           H  
ATOM   1090  HG3 PRO P 366      -6.239   8.896   2.257  1.00  0.00           H  
ATOM   1091  HD2 PRO P 366      -4.292   8.941   0.307  1.00  0.00           H  
ATOM   1092  HD3 PRO P 366      -5.993   9.356   0.013  1.00  0.00           H  
ATOM   1093  N   PRO P 367      -3.061  12.344   3.420  1.00  0.00           N  
ATOM   1094  CA  PRO P 367      -1.786  12.286   4.127  1.00  0.00           C  
ATOM   1095  C   PRO P 367      -1.439  10.848   4.449  1.00  0.00           C  
ATOM   1096  O   PRO P 367      -2.279  10.091   4.938  1.00  0.00           O  
ATOM   1097  CB  PRO P 367      -2.042  13.080   5.405  1.00  0.00           C  
ATOM   1098  CG  PRO P 367      -3.144  14.001   5.038  1.00  0.00           C  
ATOM   1099  CD  PRO P 367      -4.024  13.224   4.097  1.00  0.00           C  
ATOM   1100  HA  PRO P 367      -0.986  12.738   3.558  1.00  0.00           H  
ATOM   1101  HB2 PRO P 367      -2.330  12.409   6.201  1.00  0.00           H  
ATOM   1102  HB3 PRO P 367      -1.150  13.622   5.683  1.00  0.00           H  
ATOM   1103  HG2 PRO P 367      -3.691  14.285   5.921  1.00  0.00           H  
ATOM   1104  HG3 PRO P 367      -2.740  14.869   4.543  1.00  0.00           H  
ATOM   1105  HD2 PRO P 367      -4.756  12.650   4.648  1.00  0.00           H  
ATOM   1106  HD3 PRO P 367      -4.507  13.885   3.394  1.00  0.00           H  
ATOM   1107  N   ARG P 368      -0.220  10.467   4.147  1.00  0.00           N  
ATOM   1108  CA  ARG P 368       0.208   9.095   4.382  1.00  0.00           C  
ATOM   1109  C   ARG P 368       0.814   8.919   5.771  1.00  0.00           C  
ATOM   1110  O   ARG P 368       1.576   9.760   6.245  1.00  0.00           O  
ATOM   1111  CB  ARG P 368       1.188   8.606   3.300  1.00  0.00           C  
ATOM   1112  CG  ARG P 368       1.650   9.671   2.310  1.00  0.00           C  
ATOM   1113  CD  ARG P 368       0.505  10.183   1.449  1.00  0.00           C  
ATOM   1114  NE  ARG P 368       0.648  11.603   1.139  1.00  0.00           N  
ATOM   1115  CZ  ARG P 368       1.611  12.102   0.368  1.00  0.00           C  
ATOM   1116  NH1 ARG P 368       2.519  11.301  -0.175  1.00  0.00           N  
ATOM   1117  NH2 ARG P 368       1.667  13.407   0.138  1.00  0.00           N  
ATOM   1118  H   ARG P 368       0.392  11.114   3.745  1.00  0.00           H  
ATOM   1119  HA  ARG P 368      -0.678   8.476   4.334  1.00  0.00           H  
ATOM   1120  HB2 ARG P 368       2.061   8.201   3.784  1.00  0.00           H  
ATOM   1121  HB3 ARG P 368       0.705   7.816   2.741  1.00  0.00           H  
ATOM   1122  HG2 ARG P 368       2.070  10.499   2.857  1.00  0.00           H  
ATOM   1123  HG3 ARG P 368       2.403   9.241   1.667  1.00  0.00           H  
ATOM   1124  HD2 ARG P 368       0.487   9.623   0.526  1.00  0.00           H  
ATOM   1125  HD3 ARG P 368      -0.420  10.033   1.979  1.00  0.00           H  
ATOM   1126  HE  ARG P 368      -0.010  12.219   1.526  1.00  0.00           H  
ATOM   1127 HH11 ARG P 368       2.482  10.316  -0.007  1.00  0.00           H  
ATOM   1128 HH12 ARG P 368       3.240  11.683  -0.753  1.00  0.00           H  
ATOM   1129 HH21 ARG P 368       0.984  14.017   0.544  1.00  0.00           H  
ATOM   1130 HH22 ARG P 368       2.390  13.782  -0.441  1.00  0.00           H  
ATOM   1131  N   PRO P 369       0.456   7.798   6.427  1.00  0.00           N  
ATOM   1132  CA  PRO P 369       0.914   7.421   7.760  1.00  0.00           C  
ATOM   1133  C   PRO P 369       2.265   8.027   8.134  1.00  0.00           C  
ATOM   1134  O   PRO P 369       3.099   8.300   7.270  1.00  0.00           O  
ATOM   1135  CB  PRO P 369       1.014   5.903   7.628  1.00  0.00           C  
ATOM   1136  CG  PRO P 369      -0.001   5.521   6.584  1.00  0.00           C  
ATOM   1137  CD  PRO P 369      -0.449   6.780   5.903  1.00  0.00           C  
ATOM   1138  HA  PRO P 369       0.188   7.660   8.519  1.00  0.00           H  
ATOM   1139  HB2 PRO P 369       2.012   5.635   7.325  1.00  0.00           H  
ATOM   1140  HB3 PRO P 369       0.789   5.448   8.578  1.00  0.00           H  
ATOM   1141  HG2 PRO P 369       0.446   4.861   5.859  1.00  0.00           H  
ATOM   1142  HG3 PRO P 369      -0.847   5.040   7.052  1.00  0.00           H  
ATOM   1143  HD2 PRO P 369      -0.343   6.685   4.833  1.00  0.00           H  
ATOM   1144  HD3 PRO P 369      -1.472   7.005   6.163  1.00  0.00           H  
ATOM   1145  N   SER P 370       2.473   8.240   9.429  1.00  0.00           N  
ATOM   1146  CA  SER P 370       3.717   8.826   9.922  1.00  0.00           C  
ATOM   1147  C   SER P 370       4.883   7.838   9.869  1.00  0.00           C  
ATOM   1148  O   SER P 370       5.769   7.877  10.724  1.00  0.00           O  
ATOM   1149  CB  SER P 370       3.528   9.324  11.356  1.00  0.00           C  
ATOM   1150  OG  SER P 370       4.261  10.515  11.585  1.00  0.00           O  
ATOM   1151  H   SER P 370       1.770   8.006  10.071  1.00  0.00           H  
ATOM   1152  HA  SER P 370       3.953   9.670   9.293  1.00  0.00           H  
ATOM   1153  HB2 SER P 370       2.482   9.522  11.532  1.00  0.00           H  
ATOM   1154  HB3 SER P 370       3.871   8.568  12.046  1.00  0.00           H  
ATOM   1155  HG  SER P 370       5.146  10.420  11.227  1.00  0.00           H  
ATOM   1156  N   ALA P 371       4.893   6.969   8.859  1.00  0.00           N  
ATOM   1157  CA  ALA P 371       5.964   5.989   8.693  1.00  0.00           C  
ATOM   1158  C   ALA P 371       5.990   4.970   9.830  1.00  0.00           C  
ATOM   1159  O   ALA P 371       5.800   3.777   9.611  1.00  0.00           O  
ATOM   1160  CB  ALA P 371       7.306   6.698   8.589  1.00  0.00           C  
ATOM   1161  H   ALA P 371       4.171   6.992   8.202  1.00  0.00           H  
ATOM   1162  HA  ALA P 371       5.792   5.468   7.762  1.00  0.00           H  
ATOM   1163  HB1 ALA P 371       7.258   7.642   9.112  1.00  0.00           H  
ATOM   1164  HB2 ALA P 371       7.540   6.874   7.550  1.00  0.00           H  
ATOM   1165  HB3 ALA P 371       8.073   6.080   9.032  1.00  0.00           H  
ATOM   1166  N   ASP P 372       6.248   5.442  11.041  1.00  0.00           N  
ATOM   1167  CA  ASP P 372       6.323   4.565  12.206  1.00  0.00           C  
ATOM   1168  C   ASP P 372       5.175   3.561  12.253  1.00  0.00           C  
ATOM   1169  O   ASP P 372       5.422   2.356  12.244  1.00  0.00           O  
ATOM   1170  CB  ASP P 372       6.354   5.387  13.495  1.00  0.00           C  
ATOM   1171  CG  ASP P 372       7.757   5.827  13.868  1.00  0.00           C  
ATOM   1172  OD1 ASP P 372       8.302   6.716  13.179  1.00  0.00           O  
ATOM   1173  OD2 ASP P 372       8.310   5.284  14.846  1.00  0.00           O  
ATOM   1174  H   ASP P 372       6.412   6.400  11.152  1.00  0.00           H  
ATOM   1175  HA  ASP P 372       7.246   4.001  12.126  1.00  0.00           H  
ATOM   1176  HB2 ASP P 372       5.744   6.268  13.368  1.00  0.00           H  
ATOM   1177  HB3 ASP P 372       5.956   4.793  14.305  1.00  0.00           H  
ATOM   1178  N   LEU P 373       3.921   4.026  12.301  1.00  0.00           N  
ATOM   1179  CA  LEU P 373       2.815   3.074  12.343  1.00  0.00           C  
ATOM   1180  C   LEU P 373       2.925   2.118  11.163  1.00  0.00           C  
ATOM   1181  O   LEU P 373       2.516   0.962  11.251  1.00  0.00           O  
ATOM   1182  CB  LEU P 373       1.429   3.753  12.458  1.00  0.00           C  
ATOM   1183  CG  LEU P 373       0.799   4.393  11.207  1.00  0.00           C  
ATOM   1184  CD1 LEU P 373       0.911   3.514   9.981  1.00  0.00           C  
ATOM   1185  CD2 LEU P 373      -0.669   4.679  11.476  1.00  0.00           C  
ATOM   1186  H   LEU P 373       3.747   4.990  12.308  1.00  0.00           H  
ATOM   1187  HA  LEU P 373       2.969   2.485  13.238  1.00  0.00           H  
ATOM   1188  HB2 LEU P 373       0.737   3.010  12.819  1.00  0.00           H  
ATOM   1189  HB3 LEU P 373       1.509   4.521  13.214  1.00  0.00           H  
ATOM   1190  HG  LEU P 373       1.287   5.332  10.999  1.00  0.00           H  
ATOM   1191 HD11 LEU P 373       1.862   3.681   9.507  1.00  0.00           H  
ATOM   1192 HD12 LEU P 373       0.119   3.763   9.290  1.00  0.00           H  
ATOM   1193 HD13 LEU P 373       0.823   2.479  10.269  1.00  0.00           H  
ATOM   1194 HD21 LEU P 373      -1.262   3.833  11.152  1.00  0.00           H  
ATOM   1195 HD22 LEU P 373      -0.971   5.559  10.930  1.00  0.00           H  
ATOM   1196 HD23 LEU P 373      -0.818   4.836  12.533  1.00  0.00           H  
ATOM   1197  N   ILE P 374       3.550   2.585  10.078  1.00  0.00           N  
ATOM   1198  CA  ILE P 374       3.780   1.730   8.928  1.00  0.00           C  
ATOM   1199  C   ILE P 374       4.823   0.712   9.345  1.00  0.00           C  
ATOM   1200  O   ILE P 374       4.664  -0.492   9.150  1.00  0.00           O  
ATOM   1201  CB  ILE P 374       4.289   2.505   7.689  1.00  0.00           C  
ATOM   1202  CG1 ILE P 374       3.197   3.411   7.116  1.00  0.00           C  
ATOM   1203  CG2 ILE P 374       4.785   1.538   6.626  1.00  0.00           C  
ATOM   1204  CD1 ILE P 374       3.727   4.468   6.172  1.00  0.00           C  
ATOM   1205  H   ILE P 374       3.906   3.498  10.080  1.00  0.00           H  
ATOM   1206  HA  ILE P 374       2.856   1.223   8.682  1.00  0.00           H  
ATOM   1207  HB  ILE P 374       5.122   3.112   7.991  1.00  0.00           H  
ATOM   1208 HG12 ILE P 374       2.489   2.810   6.569  1.00  0.00           H  
ATOM   1209 HG13 ILE P 374       2.692   3.912   7.925  1.00  0.00           H  
ATOM   1210 HG21 ILE P 374       4.515   0.531   6.904  1.00  0.00           H  
ATOM   1211 HG22 ILE P 374       5.859   1.612   6.550  1.00  0.00           H  
ATOM   1212 HG23 ILE P 374       4.337   1.783   5.677  1.00  0.00           H  
ATOM   1213 HD11 ILE P 374       4.105   5.303   6.743  1.00  0.00           H  
ATOM   1214 HD12 ILE P 374       2.929   4.806   5.527  1.00  0.00           H  
ATOM   1215 HD13 ILE P 374       4.524   4.051   5.574  1.00  0.00           H  
ATOM   1216  N   LEU P 375       5.874   1.225   9.979  1.00  0.00           N  
ATOM   1217  CA  LEU P 375       6.942   0.391  10.499  1.00  0.00           C  
ATOM   1218  C   LEU P 375       6.362  -0.588  11.514  1.00  0.00           C  
ATOM   1219  O   LEU P 375       6.927  -1.650  11.775  1.00  0.00           O  
ATOM   1220  CB  LEU P 375       8.021   1.276  11.143  1.00  0.00           C  
ATOM   1221  CG  LEU P 375       8.765   2.188  10.163  1.00  0.00           C  
ATOM   1222  CD1 LEU P 375       9.035   3.551  10.782  1.00  0.00           C  
ATOM   1223  CD2 LEU P 375      10.074   1.553   9.713  1.00  0.00           C  
ATOM   1224  H   LEU P 375       5.908   2.191  10.135  1.00  0.00           H  
ATOM   1225  HA  LEU P 375       7.367  -0.161   9.679  1.00  0.00           H  
ATOM   1226  HB2 LEU P 375       7.546   1.896  11.889  1.00  0.00           H  
ATOM   1227  HB3 LEU P 375       8.740   0.646  11.633  1.00  0.00           H  
ATOM   1228  HG  LEU P 375       8.141   2.332   9.293  1.00  0.00           H  
ATOM   1229 HD11 LEU P 375       8.248   4.235  10.500  1.00  0.00           H  
ATOM   1230 HD12 LEU P 375       9.982   3.927  10.425  1.00  0.00           H  
ATOM   1231 HD13 LEU P 375       9.066   3.459  11.856  1.00  0.00           H  
ATOM   1232 HD21 LEU P 375      10.249   0.646  10.275  1.00  0.00           H  
ATOM   1233 HD22 LEU P 375      10.888   2.243   9.885  1.00  0.00           H  
ATOM   1234 HD23 LEU P 375      10.019   1.321   8.661  1.00  0.00           H  
ATOM   1235  N   ASN P 376       5.209  -0.214  12.062  1.00  0.00           N  
ATOM   1236  CA  ASN P 376       4.500  -1.029  13.032  1.00  0.00           C  
ATOM   1237  C   ASN P 376       3.516  -1.968  12.336  1.00  0.00           C  
ATOM   1238  O   ASN P 376       3.068  -2.956  12.920  1.00  0.00           O  
ATOM   1239  CB  ASN P 376       3.740  -0.122  14.004  1.00  0.00           C  
ATOM   1240  CG  ASN P 376       3.941  -0.524  15.452  1.00  0.00           C  
ATOM   1241  OD1 ASN P 376       4.901  -0.102  16.097  1.00  0.00           O  
ATOM   1242  ND2 ASN P 376       3.035  -1.343  15.970  1.00  0.00           N  
ATOM   1243  H   ASN P 376       4.815   0.641  11.794  1.00  0.00           H  
ATOM   1244  HA  ASN P 376       5.223  -1.612  13.580  1.00  0.00           H  
ATOM   1245  HB2 ASN P 376       4.085   0.895  13.878  1.00  0.00           H  
ATOM   1246  HB3 ASN P 376       2.683  -0.166  13.778  1.00  0.00           H  
ATOM   1247 HD21 ASN P 376       2.296  -1.638  15.397  1.00  0.00           H  
ATOM   1248 HD22 ASN P 376       3.140  -1.619  16.905  1.00  0.00           H  
ATOM   1249  N   ARG P 377       3.158  -1.638  11.093  1.00  0.00           N  
ATOM   1250  CA  ARG P 377       2.200  -2.440  10.339  1.00  0.00           C  
ATOM   1251  C   ARG P 377       2.688  -2.757   8.919  1.00  0.00           C  
ATOM   1252  O   ARG P 377       1.900  -2.736   7.976  1.00  0.00           O  
ATOM   1253  CB  ARG P 377       0.856  -1.699  10.273  1.00  0.00           C  
ATOM   1254  CG  ARG P 377       0.305  -1.310  11.638  1.00  0.00           C  
ATOM   1255  CD  ARG P 377      -0.265   0.106  11.651  1.00  0.00           C  
ATOM   1256  NE  ARG P 377      -0.341   0.649  13.005  1.00  0.00           N  
ATOM   1257  CZ  ARG P 377      -1.206   1.588  13.385  1.00  0.00           C  
ATOM   1258  NH1 ARG P 377      -2.063   2.105  12.513  1.00  0.00           N  
ATOM   1259  NH2 ARG P 377      -1.210   2.015  14.640  1.00  0.00           N  
ATOM   1260  H   ARG P 377       3.527  -0.830  10.687  1.00  0.00           H  
ATOM   1261  HA  ARG P 377       2.056  -3.367  10.871  1.00  0.00           H  
ATOM   1262  HB2 ARG P 377       0.984  -0.798   9.691  1.00  0.00           H  
ATOM   1263  HB3 ARG P 377       0.134  -2.334   9.783  1.00  0.00           H  
ATOM   1264  HG2 ARG P 377      -0.481  -2.002  11.906  1.00  0.00           H  
ATOM   1265  HG3 ARG P 377       1.101  -1.372  12.367  1.00  0.00           H  
ATOM   1266  HD2 ARG P 377       0.367   0.748  11.053  1.00  0.00           H  
ATOM   1267  HD3 ARG P 377      -1.258   0.087  11.227  1.00  0.00           H  
ATOM   1268  HE  ARG P 377       0.284   0.292  13.670  1.00  0.00           H  
ATOM   1269 HH11 ARG P 377      -2.066   1.792  11.565  1.00  0.00           H  
ATOM   1270 HH12 ARG P 377      -2.711   2.809  12.808  1.00  0.00           H  
ATOM   1271 HH21 ARG P 377      -0.565   1.631  15.301  1.00  0.00           H  
ATOM   1272 HH22 ARG P 377      -1.860   2.720  14.926  1.00  0.00           H  
ATOM   1273  N   CYS P 378       3.978  -3.068   8.762  1.00  0.00           N  
ATOM   1274  CA  CYS P 378       4.514  -3.399   7.435  1.00  0.00           C  
ATOM   1275  C   CYS P 378       5.781  -4.246   7.516  1.00  0.00           C  
ATOM   1276  O   CYS P 378       6.255  -4.586   8.600  1.00  0.00           O  
ATOM   1277  CB  CYS P 378       4.804  -2.136   6.626  1.00  0.00           C  
ATOM   1278  SG  CYS P 378       3.382  -1.522   5.702  1.00  0.00           S  
ATOM   1279  H   CYS P 378       4.571  -3.087   9.542  1.00  0.00           H  
ATOM   1280  HA  CYS P 378       3.758  -3.971   6.918  1.00  0.00           H  
ATOM   1281  HB2 CYS P 378       5.130  -1.350   7.286  1.00  0.00           H  
ATOM   1282  HB3 CYS P 378       5.589  -2.347   5.914  1.00  0.00           H  
ATOM   1283  HG  CYS P 378       3.478  -0.572   5.609  1.00  0.00           H  
ATOM   1284  N   SER P 379       6.318  -4.577   6.342  1.00  0.00           N  
ATOM   1285  CA  SER P 379       7.532  -5.382   6.240  1.00  0.00           C  
ATOM   1286  C   SER P 379       8.774  -4.504   6.370  1.00  0.00           C  
ATOM   1287  O   SER P 379       8.681  -3.277   6.356  1.00  0.00           O  
ATOM   1288  CB  SER P 379       7.560  -6.127   4.901  1.00  0.00           C  
ATOM   1289  OG  SER P 379       7.094  -7.458   5.049  1.00  0.00           O  
ATOM   1290  H   SER P 379       5.885  -4.270   5.519  1.00  0.00           H  
ATOM   1291  HA  SER P 379       7.525  -6.101   7.045  1.00  0.00           H  
ATOM   1292  HB2 SER P 379       6.925  -5.616   4.190  1.00  0.00           H  
ATOM   1293  HB3 SER P 379       8.572  -6.153   4.522  1.00  0.00           H  
ATOM   1294  HG  SER P 379       6.261  -7.454   5.525  1.00  0.00           H  
ATOM   1295  N   GLU P 380       9.934  -5.142   6.491  1.00  0.00           N  
ATOM   1296  CA  GLU P 380      11.192  -4.416   6.617  1.00  0.00           C  
ATOM   1297  C   GLU P 380      11.502  -3.647   5.338  1.00  0.00           C  
ATOM   1298  O   GLU P 380      12.109  -2.576   5.378  1.00  0.00           O  
ATOM   1299  CB  GLU P 380      12.334  -5.382   6.935  1.00  0.00           C  
ATOM   1300  CG  GLU P 380      12.499  -5.660   8.420  1.00  0.00           C  
ATOM   1301  CD  GLU P 380      13.612  -4.844   9.046  1.00  0.00           C  
ATOM   1302  OE1 GLU P 380      13.410  -3.631   9.264  1.00  0.00           O  
ATOM   1303  OE2 GLU P 380      14.689  -5.417   9.320  1.00  0.00           O  
ATOM   1304  H   GLU P 380       9.944  -6.122   6.492  1.00  0.00           H  
ATOM   1305  HA  GLU P 380      11.089  -3.713   7.431  1.00  0.00           H  
ATOM   1306  HB2 GLU P 380      12.147  -6.320   6.434  1.00  0.00           H  
ATOM   1307  HB3 GLU P 380      13.258  -4.963   6.565  1.00  0.00           H  
ATOM   1308  HG2 GLU P 380      11.574  -5.424   8.924  1.00  0.00           H  
ATOM   1309  HG3 GLU P 380      12.723  -6.709   8.555  1.00  0.00           H  
ATOM   1310  N   SER P 381      11.080  -4.198   4.205  1.00  0.00           N  
ATOM   1311  CA  SER P 381      11.310  -3.561   2.913  1.00  0.00           C  
ATOM   1312  C   SER P 381      10.693  -2.167   2.880  1.00  0.00           C  
ATOM   1313  O   SER P 381      11.405  -1.166   2.805  1.00  0.00           O  
ATOM   1314  CB  SER P 381      10.729  -4.419   1.787  1.00  0.00           C  
ATOM   1315  OG  SER P 381      11.426  -5.647   1.668  1.00  0.00           O  
ATOM   1316  H   SER P 381      10.600  -5.052   4.238  1.00  0.00           H  
ATOM   1317  HA  SER P 381      12.377  -3.474   2.772  1.00  0.00           H  
ATOM   1318  HB2 SER P 381       9.690  -4.628   1.997  1.00  0.00           H  
ATOM   1319  HB3 SER P 381      10.807  -3.883   0.853  1.00  0.00           H  
ATOM   1320  HG  SER P 381      11.141  -6.102   0.873  1.00  0.00           H  
ATOM   1321  N   THR P 382       9.366  -2.107   2.948  1.00  0.00           N  
ATOM   1322  CA  THR P 382       8.661  -0.830   2.937  1.00  0.00           C  
ATOM   1323  C   THR P 382       9.134   0.049   4.090  1.00  0.00           C  
ATOM   1324  O   THR P 382       9.143   1.275   3.989  1.00  0.00           O  
ATOM   1325  CB  THR P 382       7.148  -1.054   3.036  1.00  0.00           C  
ATOM   1326  OG1 THR P 382       6.674  -1.781   1.917  1.00  0.00           O  
ATOM   1327  CG2 THR P 382       6.351   0.233   3.115  1.00  0.00           C  
ATOM   1328  H   THR P 382       8.851  -2.938   3.015  1.00  0.00           H  
ATOM   1329  HA  THR P 382       8.883  -0.334   2.005  1.00  0.00           H  
ATOM   1330  HB  THR P 382       6.937  -1.629   3.927  1.00  0.00           H  
ATOM   1331  HG1 THR P 382       7.337  -2.418   1.643  1.00  0.00           H  
ATOM   1332 HG21 THR P 382       6.233   0.521   4.151  1.00  0.00           H  
ATOM   1333 HG22 THR P 382       5.377   0.082   2.673  1.00  0.00           H  
ATOM   1334 HG23 THR P 382       6.872   1.014   2.582  1.00  0.00           H  
ATOM   1335  N   LYS P 383       9.527  -0.592   5.185  1.00  0.00           N  
ATOM   1336  CA  LYS P 383      10.006   0.124   6.359  1.00  0.00           C  
ATOM   1337  C   LYS P 383      11.254   0.931   6.024  1.00  0.00           C  
ATOM   1338  O   LYS P 383      11.374   2.094   6.409  1.00  0.00           O  
ATOM   1339  CB  LYS P 383      10.300  -0.858   7.493  1.00  0.00           C  
ATOM   1340  CG  LYS P 383       9.102  -1.111   8.392  1.00  0.00           C  
ATOM   1341  CD  LYS P 383       9.230  -2.424   9.146  1.00  0.00           C  
ATOM   1342  CE  LYS P 383      10.322  -2.354  10.202  1.00  0.00           C  
ATOM   1343  NZ  LYS P 383      10.668  -3.700  10.737  1.00  0.00           N  
ATOM   1344  H   LYS P 383       9.498  -1.571   5.203  1.00  0.00           H  
ATOM   1345  HA  LYS P 383       9.225   0.802   6.673  1.00  0.00           H  
ATOM   1346  HB2 LYS P 383      10.611  -1.800   7.068  1.00  0.00           H  
ATOM   1347  HB3 LYS P 383      11.102  -0.462   8.099  1.00  0.00           H  
ATOM   1348  HG2 LYS P 383       9.029  -0.309   9.107  1.00  0.00           H  
ATOM   1349  HG3 LYS P 383       8.209  -1.134   7.788  1.00  0.00           H  
ATOM   1350  HD2 LYS P 383       8.290  -2.642   9.627  1.00  0.00           H  
ATOM   1351  HD3 LYS P 383       9.469  -3.208   8.443  1.00  0.00           H  
ATOM   1352  HE2 LYS P 383      11.204  -1.915   9.762  1.00  0.00           H  
ATOM   1353  HE3 LYS P 383       9.978  -1.730  11.015  1.00  0.00           H  
ATOM   1354  HZ1 LYS P 383      11.573  -4.021  10.337  1.00  0.00           H  
ATOM   1355  HZ2 LYS P 383       9.928  -4.387  10.488  1.00  0.00           H  
ATOM   1356  HZ3 LYS P 383      10.754  -3.662  11.774  1.00  0.00           H  
ATOM   1357  N   ARG P 384      12.179   0.310   5.298  1.00  0.00           N  
ATOM   1358  CA  ARG P 384      13.415   0.978   4.904  1.00  0.00           C  
ATOM   1359  C   ARG P 384      13.104   2.262   4.142  1.00  0.00           C  
ATOM   1360  O   ARG P 384      13.857   3.234   4.205  1.00  0.00           O  
ATOM   1361  CB  ARG P 384      14.270   0.050   4.039  1.00  0.00           C  
ATOM   1362  CG  ARG P 384      14.682  -1.231   4.745  1.00  0.00           C  
ATOM   1363  CD  ARG P 384      16.122  -1.164   5.229  1.00  0.00           C  
ATOM   1364  NE  ARG P 384      17.010  -2.000   4.422  1.00  0.00           N  
ATOM   1365  CZ  ARG P 384      18.214  -2.404   4.823  1.00  0.00           C  
ATOM   1366  NH1 ARG P 384      18.676  -2.053   6.016  1.00  0.00           N  
ATOM   1367  NH2 ARG P 384      18.956  -3.161   4.028  1.00  0.00           N  
ATOM   1368  H   ARG P 384      12.025  -0.615   5.016  1.00  0.00           H  
ATOM   1369  HA  ARG P 384      13.961   1.227   5.802  1.00  0.00           H  
ATOM   1370  HB2 ARG P 384      13.710  -0.217   3.154  1.00  0.00           H  
ATOM   1371  HB3 ARG P 384      15.165   0.577   3.741  1.00  0.00           H  
ATOM   1372  HG2 ARG P 384      14.036  -1.387   5.596  1.00  0.00           H  
ATOM   1373  HG3 ARG P 384      14.581  -2.059   4.058  1.00  0.00           H  
ATOM   1374  HD2 ARG P 384      16.462  -0.141   5.175  1.00  0.00           H  
ATOM   1375  HD3 ARG P 384      16.160  -1.502   6.255  1.00  0.00           H  
ATOM   1376  HE  ARG P 384      16.693  -2.275   3.537  1.00  0.00           H  
ATOM   1377 HH11 ARG P 384      18.122  -1.482   6.621  1.00  0.00           H  
ATOM   1378 HH12 ARG P 384      19.582  -2.360   6.309  1.00  0.00           H  
ATOM   1379 HH21 ARG P 384      18.612  -3.431   3.128  1.00  0.00           H  
ATOM   1380 HH22 ARG P 384      19.861  -3.464   4.328  1.00  0.00           H  
ATOM   1381  N   LYS P 385      11.983   2.256   3.429  1.00  0.00           N  
ATOM   1382  CA  LYS P 385      11.556   3.415   2.657  1.00  0.00           C  
ATOM   1383  C   LYS P 385      11.246   4.591   3.580  1.00  0.00           C  
ATOM   1384  O   LYS P 385      11.363   5.751   3.185  1.00  0.00           O  
ATOM   1385  CB  LYS P 385      10.321   3.062   1.825  1.00  0.00           C  
ATOM   1386  CG  LYS P 385      10.490   1.808   0.985  1.00  0.00           C  
ATOM   1387  CD  LYS P 385      10.815   2.145  -0.461  1.00  0.00           C  
ATOM   1388  CE  LYS P 385      10.141   1.180  -1.423  1.00  0.00           C  
ATOM   1389  NZ  LYS P 385      10.987  -0.015  -1.695  1.00  0.00           N  
ATOM   1390  H   LYS P 385      11.425   1.450   3.425  1.00  0.00           H  
ATOM   1391  HA  LYS P 385      12.362   3.692   1.995  1.00  0.00           H  
ATOM   1392  HB2 LYS P 385       9.484   2.912   2.492  1.00  0.00           H  
ATOM   1393  HB3 LYS P 385      10.099   3.886   1.165  1.00  0.00           H  
ATOM   1394  HG2 LYS P 385      11.296   1.218   1.395  1.00  0.00           H  
ATOM   1395  HG3 LYS P 385       9.572   1.240   1.015  1.00  0.00           H  
ATOM   1396  HD2 LYS P 385      10.472   3.145  -0.673  1.00  0.00           H  
ATOM   1397  HD3 LYS P 385      11.884   2.092  -0.602  1.00  0.00           H  
ATOM   1398  HE2 LYS P 385       9.206   0.857  -0.993  1.00  0.00           H  
ATOM   1399  HE3 LYS P 385       9.951   1.695  -2.354  1.00  0.00           H  
ATOM   1400  HZ1 LYS P 385      10.805  -0.751  -0.982  1.00  0.00           H  
ATOM   1401  HZ2 LYS P 385      11.993   0.244  -1.661  1.00  0.00           H  
ATOM   1402  HZ3 LYS P 385      10.770  -0.400  -2.637  1.00  0.00           H  
ATOM   1403  N   LEU P 386      10.851   4.278   4.810  1.00  0.00           N  
ATOM   1404  CA  LEU P 386      10.522   5.302   5.798  1.00  0.00           C  
ATOM   1405  C   LEU P 386      11.426   5.190   7.022  1.00  0.00           C  
ATOM   1406  O   LEU P 386      10.982   5.384   8.154  1.00  0.00           O  
ATOM   1407  CB  LEU P 386       9.052   5.191   6.217  1.00  0.00           C  
ATOM   1408  CG  LEU P 386       8.458   3.782   6.144  1.00  0.00           C  
ATOM   1409  CD1 LEU P 386       7.447   3.569   7.257  1.00  0.00           C  
ATOM   1410  CD2 LEU P 386       7.808   3.553   4.789  1.00  0.00           C  
ATOM   1411  H   LEU P 386      10.779   3.335   5.062  1.00  0.00           H  
ATOM   1412  HA  LEU P 386      10.682   6.266   5.338  1.00  0.00           H  
ATOM   1413  HB2 LEU P 386       8.966   5.540   7.236  1.00  0.00           H  
ATOM   1414  HB3 LEU P 386       8.467   5.839   5.582  1.00  0.00           H  
ATOM   1415  HG  LEU P 386       9.248   3.057   6.265  1.00  0.00           H  
ATOM   1416 HD11 LEU P 386       7.745   4.132   8.128  1.00  0.00           H  
ATOM   1417 HD12 LEU P 386       7.401   2.519   7.504  1.00  0.00           H  
ATOM   1418 HD13 LEU P 386       6.476   3.904   6.925  1.00  0.00           H  
ATOM   1419 HD21 LEU P 386       6.980   4.236   4.665  1.00  0.00           H  
ATOM   1420 HD22 LEU P 386       7.446   2.537   4.730  1.00  0.00           H  
ATOM   1421 HD23 LEU P 386       8.534   3.724   4.008  1.00  0.00           H  
ATOM   1422  N   ALA P 387      12.696   4.881   6.787  1.00  0.00           N  
ATOM   1423  CA  ALA P 387      13.662   4.749   7.871  1.00  0.00           C  
ATOM   1424  C   ALA P 387      13.799   6.059   8.640  1.00  0.00           C  
ATOM   1425  O   ALA P 387      14.036   6.060   9.848  1.00  0.00           O  
ATOM   1426  CB  ALA P 387      15.012   4.311   7.325  1.00  0.00           C  
ATOM   1427  H   ALA P 387      12.991   4.740   5.864  1.00  0.00           H  
ATOM   1428  HA  ALA P 387      13.306   3.984   8.545  1.00  0.00           H  
ATOM   1429  HB1 ALA P 387      14.874   3.485   6.644  1.00  0.00           H  
ATOM   1430  HB2 ALA P 387      15.648   4.003   8.141  1.00  0.00           H  
ATOM   1431  HB3 ALA P 387      15.473   5.136   6.800  1.00  0.00           H  
ATOM   1432  N   SER P 388      13.648   7.174   7.930  1.00  0.00           N  
ATOM   1433  CA  SER P 388      13.753   8.493   8.543  1.00  0.00           C  
ATOM   1434  C   SER P 388      12.371   9.053   8.870  1.00  0.00           C  
ATOM   1435  O   SER P 388      12.223   9.870   9.778  1.00  0.00           O  
ATOM   1436  CB  SER P 388      14.499   9.452   7.614  1.00  0.00           C  
ATOM   1437  OG  SER P 388      14.047   9.322   6.277  1.00  0.00           O  
ATOM   1438  H   SER P 388      13.460   7.106   6.971  1.00  0.00           H  
ATOM   1439  HA  SER P 388      14.311   8.387   9.461  1.00  0.00           H  
ATOM   1440  HB2 SER P 388      14.331  10.468   7.940  1.00  0.00           H  
ATOM   1441  HB3 SER P 388      15.555   9.233   7.647  1.00  0.00           H  
ATOM   1442  HG  SER P 388      14.015  10.187   5.864  1.00  0.00           H  
ATOM   1443  N   ALA P 389      11.364   8.609   8.123  1.00  0.00           N  
ATOM   1444  CA  ALA P 389       9.992   9.065   8.331  1.00  0.00           C  
ATOM   1445  C   ALA P 389       9.833  10.531   7.943  1.00  0.00           C  
ATOM   1446  O   ALA P 389       9.182  10.853   6.949  1.00  0.00           O  
ATOM   1447  CB  ALA P 389       9.573   8.852   9.780  1.00  0.00           C  
ATOM   1448  H   ALA P 389      11.545   7.958   7.414  1.00  0.00           H  
ATOM   1449  HA  ALA P 389       9.345   8.468   7.705  1.00  0.00           H  
ATOM   1450  HB1 ALA P 389      10.095   9.555  10.413  1.00  0.00           H  
ATOM   1451  HB2 ALA P 389       9.820   7.845  10.081  1.00  0.00           H  
ATOM   1452  HB3 ALA P 389       8.508   9.004   9.873  1.00  0.00           H  
ATOM   1453  N   VAL P 390      10.433  11.418   8.732  1.00  0.00           N  
ATOM   1454  CA  VAL P 390      10.356  12.851   8.468  1.00  0.00           C  
ATOM   1455  C   VAL P 390      11.746  13.479   8.443  1.00  0.00           C  
ATOM   1456  O   VAL P 390      12.159  13.954   7.364  1.00  0.00           O  
ATOM   1457  CB  VAL P 390       9.500  13.573   9.526  1.00  0.00           C  
ATOM   1458  CG1 VAL P 390       9.296  15.031   9.145  1.00  0.00           C  
ATOM   1459  CG2 VAL P 390       8.161  12.870   9.704  1.00  0.00           C  
ATOM   1460  OXT VAL P 390      12.409  13.491   9.501  1.00  0.00           O  
ATOM   1461  H   VAL P 390      10.939  11.101   9.509  1.00  0.00           H  
ATOM   1462  HA  VAL P 390       9.891  12.987   7.503  1.00  0.00           H  
ATOM   1463  HB  VAL P 390      10.026  13.540  10.469  1.00  0.00           H  
ATOM   1464 HG11 VAL P 390      10.255  15.494   8.970  1.00  0.00           H  
ATOM   1465 HG12 VAL P 390       8.789  15.546   9.948  1.00  0.00           H  
ATOM   1466 HG13 VAL P 390       8.698  15.089   8.247  1.00  0.00           H  
ATOM   1467 HG21 VAL P 390       7.392  13.424   9.188  1.00  0.00           H  
ATOM   1468 HG22 VAL P 390       7.921  12.815  10.756  1.00  0.00           H  
ATOM   1469 HG23 VAL P 390       8.221  11.871   9.296  1.00  0.00           H  
TER    1470      VAL P 390                                                      
ENDMDL                                                                          
MODEL        3                                                                  
ATOM      1  N   GLN S 455       2.845  -8.885  10.288  1.00  0.00           N  
ATOM      2  CA  GLN S 455       4.129  -9.612  10.470  1.00  0.00           C  
ATOM      3  C   GLN S 455       4.287 -10.719   9.433  1.00  0.00           C  
ATOM      4  O   GLN S 455       5.375 -10.925   8.892  1.00  0.00           O  
ATOM      5  CB  GLN S 455       4.157 -10.204  11.881  1.00  0.00           C  
ATOM      6  CG  GLN S 455       4.286  -9.159  12.976  1.00  0.00           C  
ATOM      7  CD  GLN S 455       4.187  -9.756  14.366  1.00  0.00           C  
ATOM      8  OE1 GLN S 455       3.152 -10.303  14.747  1.00  0.00           O  
ATOM      9  NE2 GLN S 455       5.267  -9.653  15.133  1.00  0.00           N  
ATOM     10  H1  GLN S 455       2.083  -9.492  10.651  1.00  0.00           H  
ATOM     11  H2  GLN S 455       2.727  -8.702   9.270  1.00  0.00           H  
ATOM     12  H3  GLN S 455       2.904  -7.999  10.825  1.00  0.00           H  
ATOM     13  HA  GLN S 455       4.940  -8.910  10.362  1.00  0.00           H  
ATOM     14  HB2 GLN S 455       3.244 -10.755  12.046  1.00  0.00           H  
ATOM     15  HB3 GLN S 455       4.995 -10.880  11.957  1.00  0.00           H  
ATOM     16  HG2 GLN S 455       5.246  -8.671  12.879  1.00  0.00           H  
ATOM     17  HG3 GLN S 455       3.499  -8.429  12.856  1.00  0.00           H  
ATOM     18 HE21 GLN S 455       6.055  -9.204  14.765  1.00  0.00           H  
ATOM     19 HE22 GLN S 455       5.229 -10.031  16.037  1.00  0.00           H  
ATOM     20  N   LEU S 456       3.197 -11.429   9.159  1.00  0.00           N  
ATOM     21  CA  LEU S 456       3.217 -12.515   8.185  1.00  0.00           C  
ATOM     22  C   LEU S 456       3.637 -12.006   6.811  1.00  0.00           C  
ATOM     23  O   LEU S 456       3.900 -10.817   6.632  1.00  0.00           O  
ATOM     24  CB  LEU S 456       1.839 -13.176   8.098  1.00  0.00           C  
ATOM     25  CG  LEU S 456       0.654 -12.207   8.097  1.00  0.00           C  
ATOM     26  CD1 LEU S 456      -0.389 -12.637   7.076  1.00  0.00           C  
ATOM     27  CD2 LEU S 456       0.036 -12.116   9.485  1.00  0.00           C  
ATOM     28  H   LEU S 456       2.361 -11.217   9.623  1.00  0.00           H  
ATOM     29  HA  LEU S 456       3.935 -13.246   8.522  1.00  0.00           H  
ATOM     30  HB2 LEU S 456       1.802 -13.760   7.191  1.00  0.00           H  
ATOM     31  HB3 LEU S 456       1.729 -13.842   8.940  1.00  0.00           H  
ATOM     32  HG  LEU S 456       1.003 -11.223   7.821  1.00  0.00           H  
ATOM     33 HD11 LEU S 456      -1.247 -11.984   7.138  1.00  0.00           H  
ATOM     34 HD12 LEU S 456      -0.694 -13.653   7.280  1.00  0.00           H  
ATOM     35 HD13 LEU S 456       0.035 -12.581   6.084  1.00  0.00           H  
ATOM     36 HD21 LEU S 456       0.306 -12.992  10.058  1.00  0.00           H  
ATOM     37 HD22 LEU S 456      -1.039 -12.060   9.400  1.00  0.00           H  
ATOM     38 HD23 LEU S 456       0.404 -11.233   9.987  1.00  0.00           H  
ATOM     39  N   LYS S 457       3.701 -12.914   5.842  1.00  0.00           N  
ATOM     40  CA  LYS S 457       4.092 -12.556   4.484  1.00  0.00           C  
ATOM     41  C   LYS S 457       3.030 -12.990   3.477  1.00  0.00           C  
ATOM     42  O   LYS S 457       3.342 -13.316   2.332  1.00  0.00           O  
ATOM     43  CB  LYS S 457       5.435 -13.198   4.132  1.00  0.00           C  
ATOM     44  CG  LYS S 457       6.619 -12.556   4.837  1.00  0.00           C  
ATOM     45  CD  LYS S 457       7.940 -13.071   4.291  1.00  0.00           C  
ATOM     46  CE  LYS S 457       9.004 -13.135   5.373  1.00  0.00           C  
ATOM     47  NZ  LYS S 457       9.313 -11.788   5.929  1.00  0.00           N  
ATOM     48  H   LYS S 457       3.480 -13.847   6.047  1.00  0.00           H  
ATOM     49  HA  LYS S 457       4.193 -11.482   4.440  1.00  0.00           H  
ATOM     50  HB2 LYS S 457       5.405 -14.242   4.403  1.00  0.00           H  
ATOM     51  HB3 LYS S 457       5.592 -13.117   3.066  1.00  0.00           H  
ATOM     52  HG2 LYS S 457       6.575 -11.487   4.694  1.00  0.00           H  
ATOM     53  HG3 LYS S 457       6.562 -12.783   5.892  1.00  0.00           H  
ATOM     54  HD2 LYS S 457       7.790 -14.063   3.890  1.00  0.00           H  
ATOM     55  HD3 LYS S 457       8.277 -12.411   3.506  1.00  0.00           H  
ATOM     56  HE2 LYS S 457       8.650 -13.771   6.171  1.00  0.00           H  
ATOM     57  HE3 LYS S 457       9.905 -13.557   4.952  1.00  0.00           H  
ATOM     58  HZ1 LYS S 457       9.451 -11.107   5.156  1.00  0.00           H  
ATOM     59  HZ2 LYS S 457      10.182 -11.827   6.500  1.00  0.00           H  
ATOM     60  HZ3 LYS S 457       8.531 -11.461   6.531  1.00  0.00           H  
ATOM     61  N   LYS S 458       1.774 -12.990   3.912  1.00  0.00           N  
ATOM     62  CA  LYS S 458       0.667 -13.381   3.048  1.00  0.00           C  
ATOM     63  C   LYS S 458      -0.121 -12.167   2.590  1.00  0.00           C  
ATOM     64  O   LYS S 458      -0.055 -11.760   1.430  1.00  0.00           O  
ATOM     65  CB  LYS S 458      -0.262 -14.360   3.775  1.00  0.00           C  
ATOM     66  CG  LYS S 458      -1.515 -14.720   2.984  1.00  0.00           C  
ATOM     67  CD  LYS S 458      -2.750 -14.016   3.531  1.00  0.00           C  
ATOM     68  CE  LYS S 458      -3.589 -14.951   4.387  1.00  0.00           C  
ATOM     69  NZ  LYS S 458      -3.123 -14.981   5.800  1.00  0.00           N  
ATOM     70  H   LYS S 458       1.586 -12.718   4.835  1.00  0.00           H  
ATOM     71  HA  LYS S 458       1.076 -13.861   2.187  1.00  0.00           H  
ATOM     72  HB2 LYS S 458       0.282 -15.271   3.976  1.00  0.00           H  
ATOM     73  HB3 LYS S 458      -0.568 -13.920   4.711  1.00  0.00           H  
ATOM     74  HG2 LYS S 458      -1.374 -14.425   1.955  1.00  0.00           H  
ATOM     75  HG3 LYS S 458      -1.667 -15.788   3.037  1.00  0.00           H  
ATOM     76  HD2 LYS S 458      -2.441 -13.177   4.134  1.00  0.00           H  
ATOM     77  HD3 LYS S 458      -3.352 -13.665   2.703  1.00  0.00           H  
ATOM     78  HE2 LYS S 458      -4.616 -14.618   4.363  1.00  0.00           H  
ATOM     79  HE3 LYS S 458      -3.527 -15.949   3.976  1.00  0.00           H  
ATOM     80  HZ1 LYS S 458      -2.615 -14.101   6.027  1.00  0.00           H  
ATOM     81  HZ2 LYS S 458      -2.481 -15.786   5.949  1.00  0.00           H  
ATOM     82  HZ3 LYS S 458      -3.934 -15.076   6.444  1.00  0.00           H  
ATOM     83  N   GLY S 459      -0.865 -11.604   3.517  1.00  0.00           N  
ATOM     84  CA  GLY S 459      -1.670 -10.449   3.229  1.00  0.00           C  
ATOM     85  C   GLY S 459      -2.794 -10.751   2.263  1.00  0.00           C  
ATOM     86  O   GLY S 459      -2.650 -11.576   1.360  1.00  0.00           O  
ATOM     87  H   GLY S 459      -0.866 -11.982   4.407  1.00  0.00           H  
ATOM     88  HA2 GLY S 459      -2.092 -10.079   4.151  1.00  0.00           H  
ATOM     89  HA3 GLY S 459      -1.042  -9.687   2.804  1.00  0.00           H  
ATOM     90  N   SER S 460      -3.911 -10.071   2.456  1.00  0.00           N  
ATOM     91  CA  SER S 460      -5.079 -10.246   1.601  1.00  0.00           C  
ATOM     92  C   SER S 460      -4.845  -9.597   0.238  1.00  0.00           C  
ATOM     93  O   SER S 460      -3.702  -9.350  -0.147  1.00  0.00           O  
ATOM     94  CB  SER S 460      -6.315  -9.647   2.273  1.00  0.00           C  
ATOM     95  OG  SER S 460      -6.473  -8.278   1.936  1.00  0.00           O  
ATOM     96  H   SER S 460      -3.946  -9.427   3.193  1.00  0.00           H  
ATOM     97  HA  SER S 460      -5.232 -11.306   1.460  1.00  0.00           H  
ATOM     98  HB2 SER S 460      -7.191 -10.186   1.951  1.00  0.00           H  
ATOM     99  HB3 SER S 460      -6.212  -9.732   3.344  1.00  0.00           H  
ATOM    100  HG  SER S 460      -5.761  -7.768   2.330  1.00  0.00           H  
ATOM    101  N   GLN S 461      -5.924  -9.319  -0.493  1.00  0.00           N  
ATOM    102  CA  GLN S 461      -5.797  -8.700  -1.810  1.00  0.00           C  
ATOM    103  C   GLN S 461      -6.966  -7.770  -2.111  1.00  0.00           C  
ATOM    104  O   GLN S 461      -8.031  -7.865  -1.501  1.00  0.00           O  
ATOM    105  CB  GLN S 461      -5.702  -9.763  -2.906  1.00  0.00           C  
ATOM    106  CG  GLN S 461      -5.055 -11.064  -2.450  1.00  0.00           C  
ATOM    107  CD  GLN S 461      -4.681 -11.967  -3.610  1.00  0.00           C  
ATOM    108  OE1 GLN S 461      -4.664 -11.538  -4.764  1.00  0.00           O  
ATOM    109  NE2 GLN S 461      -4.380 -13.224  -3.307  1.00  0.00           N  
ATOM    110  H   GLN S 461      -6.813  -9.535  -0.144  1.00  0.00           H  
ATOM    111  HA  GLN S 461      -4.890  -8.114  -1.805  1.00  0.00           H  
ATOM    112  HB2 GLN S 461      -6.699  -9.987  -3.261  1.00  0.00           H  
ATOM    113  HB3 GLN S 461      -5.120  -9.367  -3.724  1.00  0.00           H  
ATOM    114  HG2 GLN S 461      -4.160 -10.829  -1.893  1.00  0.00           H  
ATOM    115  HG3 GLN S 461      -5.747 -11.591  -1.811  1.00  0.00           H  
ATOM    116 HE21 GLN S 461      -4.415 -13.495  -2.366  1.00  0.00           H  
ATOM    117 HE22 GLN S 461      -4.135 -13.830  -4.038  1.00  0.00           H  
ATOM    118  N   VAL S 462      -6.747  -6.872  -3.066  1.00  0.00           N  
ATOM    119  CA  VAL S 462      -7.762  -5.912  -3.478  1.00  0.00           C  
ATOM    120  C   VAL S 462      -7.443  -5.355  -4.861  1.00  0.00           C  
ATOM    121  O   VAL S 462      -6.407  -4.719  -5.057  1.00  0.00           O  
ATOM    122  CB  VAL S 462      -7.860  -4.743  -2.483  1.00  0.00           C  
ATOM    123  CG1 VAL S 462      -8.521  -5.193  -1.189  1.00  0.00           C  
ATOM    124  CG2 VAL S 462      -6.478  -4.167  -2.214  1.00  0.00           C  
ATOM    125  H   VAL S 462      -5.875  -6.858  -3.511  1.00  0.00           H  
ATOM    126  HA  VAL S 462      -8.716  -6.418  -3.509  1.00  0.00           H  
ATOM    127  HB  VAL S 462      -8.470  -3.971  -2.924  1.00  0.00           H  
ATOM    128 HG11 VAL S 462      -8.984  -4.343  -0.708  1.00  0.00           H  
ATOM    129 HG12 VAL S 462      -7.776  -5.617  -0.532  1.00  0.00           H  
ATOM    130 HG13 VAL S 462      -9.273  -5.937  -1.408  1.00  0.00           H  
ATOM    131 HG21 VAL S 462      -5.756  -4.967  -2.167  1.00  0.00           H  
ATOM    132 HG22 VAL S 462      -6.487  -3.632  -1.277  1.00  0.00           H  
ATOM    133 HG23 VAL S 462      -6.210  -3.491  -3.012  1.00  0.00           H  
ATOM    134  N   GLU S 463      -8.332  -5.593  -5.822  1.00  0.00           N  
ATOM    135  CA  GLU S 463      -8.125  -5.107  -7.183  1.00  0.00           C  
ATOM    136  C   GLU S 463      -7.904  -3.595  -7.188  1.00  0.00           C  
ATOM    137  O   GLU S 463      -8.393  -2.885  -6.310  1.00  0.00           O  
ATOM    138  CB  GLU S 463      -9.317  -5.480  -8.074  1.00  0.00           C  
ATOM    139  CG  GLU S 463     -10.428  -4.438  -8.096  1.00  0.00           C  
ATOM    140  CD  GLU S 463     -11.747  -5.002  -8.587  1.00  0.00           C  
ATOM    141  OE1 GLU S 463     -11.733  -5.796  -9.552  1.00  0.00           O  
ATOM    142  OE2 GLU S 463     -12.795  -4.648  -8.006  1.00  0.00           O  
ATOM    143  H   GLU S 463      -9.140  -6.105  -5.611  1.00  0.00           H  
ATOM    144  HA  GLU S 463      -7.237  -5.585  -7.570  1.00  0.00           H  
ATOM    145  HB2 GLU S 463      -8.965  -5.616  -9.086  1.00  0.00           H  
ATOM    146  HB3 GLU S 463      -9.736  -6.411  -7.722  1.00  0.00           H  
ATOM    147  HG2 GLU S 463     -10.565  -4.057  -7.098  1.00  0.00           H  
ATOM    148  HG3 GLU S 463     -10.131  -3.632  -8.752  1.00  0.00           H  
ATOM    149  N   ALA S 464      -7.174  -3.110  -8.184  1.00  0.00           N  
ATOM    150  CA  ALA S 464      -6.899  -1.687  -8.301  1.00  0.00           C  
ATOM    151  C   ALA S 464      -7.969  -1.005  -9.144  1.00  0.00           C  
ATOM    152  O   ALA S 464      -8.600  -1.637  -9.990  1.00  0.00           O  
ATOM    153  CB  ALA S 464      -5.519  -1.455  -8.897  1.00  0.00           C  
ATOM    154  H   ALA S 464      -6.820  -3.720  -8.860  1.00  0.00           H  
ATOM    155  HA  ALA S 464      -6.914  -1.262  -7.304  1.00  0.00           H  
ATOM    156  HB1 ALA S 464      -5.614  -1.209  -9.944  1.00  0.00           H  
ATOM    157  HB2 ALA S 464      -4.927  -2.352  -8.790  1.00  0.00           H  
ATOM    158  HB3 ALA S 464      -5.036  -0.641  -8.378  1.00  0.00           H  
ATOM    159  N   LEU S 465      -8.178   0.278  -8.899  1.00  0.00           N  
ATOM    160  CA  LEU S 465      -9.184   1.034  -9.631  1.00  0.00           C  
ATOM    161  C   LEU S 465      -8.675   2.413 -10.042  1.00  0.00           C  
ATOM    162  O   LEU S 465      -9.384   3.166 -10.709  1.00  0.00           O  
ATOM    163  CB  LEU S 465     -10.430   1.186  -8.769  1.00  0.00           C  
ATOM    164  CG  LEU S 465     -11.039  -0.131  -8.290  1.00  0.00           C  
ATOM    165  CD1 LEU S 465     -10.414  -0.559  -6.975  1.00  0.00           C  
ATOM    166  CD2 LEU S 465     -12.548  -0.005  -8.155  1.00  0.00           C  
ATOM    167  H   LEU S 465      -7.653   0.724  -8.203  1.00  0.00           H  
ATOM    168  HA  LEU S 465      -9.442   0.478 -10.517  1.00  0.00           H  
ATOM    169  HB2 LEU S 465     -10.166   1.778  -7.904  1.00  0.00           H  
ATOM    170  HB3 LEU S 465     -11.174   1.720  -9.338  1.00  0.00           H  
ATOM    171  HG  LEU S 465     -10.829  -0.900  -9.017  1.00  0.00           H  
ATOM    172 HD11 LEU S 465     -11.041  -1.301  -6.502  1.00  0.00           H  
ATOM    173 HD12 LEU S 465     -10.321   0.299  -6.326  1.00  0.00           H  
ATOM    174 HD13 LEU S 465      -9.437  -0.979  -7.158  1.00  0.00           H  
ATOM    175 HD21 LEU S 465     -13.012  -0.166  -9.118  1.00  0.00           H  
ATOM    176 HD22 LEU S 465     -12.796   0.983  -7.796  1.00  0.00           H  
ATOM    177 HD23 LEU S 465     -12.910  -0.743  -7.454  1.00  0.00           H  
ATOM    178  N   PHE S 466      -7.458   2.749  -9.632  1.00  0.00           N  
ATOM    179  CA  PHE S 466      -6.890   4.050  -9.953  1.00  0.00           C  
ATOM    180  C   PHE S 466      -5.392   3.984 -10.204  1.00  0.00           C  
ATOM    181  O   PHE S 466      -4.719   3.031  -9.811  1.00  0.00           O  
ATOM    182  CB  PHE S 466      -7.155   5.018  -8.807  1.00  0.00           C  
ATOM    183  CG  PHE S 466      -8.607   5.189  -8.503  1.00  0.00           C  
ATOM    184  CD1 PHE S 466      -9.482   5.608  -9.485  1.00  0.00           C  
ATOM    185  CD2 PHE S 466      -9.098   4.925  -7.236  1.00  0.00           C  
ATOM    186  CE1 PHE S 466     -10.821   5.771  -9.211  1.00  0.00           C  
ATOM    187  CE2 PHE S 466     -10.438   5.081  -6.955  1.00  0.00           C  
ATOM    188  CZ  PHE S 466     -11.299   5.507  -7.947  1.00  0.00           C  
ATOM    189  H   PHE S 466      -6.943   2.120  -9.091  1.00  0.00           H  
ATOM    190  HA  PHE S 466      -7.380   4.419 -10.841  1.00  0.00           H  
ATOM    191  HB2 PHE S 466      -6.670   4.651  -7.916  1.00  0.00           H  
ATOM    192  HB3 PHE S 466      -6.749   5.985  -9.059  1.00  0.00           H  
ATOM    193  HD1 PHE S 466      -9.106   5.819 -10.474  1.00  0.00           H  
ATOM    194  HD2 PHE S 466      -8.421   4.594  -6.463  1.00  0.00           H  
ATOM    195  HE1 PHE S 466     -11.495   6.093  -9.988  1.00  0.00           H  
ATOM    196  HE2 PHE S 466     -10.812   4.866  -5.963  1.00  0.00           H  
ATOM    197  HZ  PHE S 466     -12.341   5.645  -7.734  1.00  0.00           H  
ATOM    198  N   SER S 467      -4.879   5.034 -10.834  1.00  0.00           N  
ATOM    199  CA  SER S 467      -3.458   5.146 -11.114  1.00  0.00           C  
ATOM    200  C   SER S 467      -2.846   6.157 -10.155  1.00  0.00           C  
ATOM    201  O   SER S 467      -2.872   7.362 -10.403  1.00  0.00           O  
ATOM    202  CB  SER S 467      -3.224   5.577 -12.563  1.00  0.00           C  
ATOM    203  OG  SER S 467      -3.477   4.508 -13.460  1.00  0.00           O  
ATOM    204  H   SER S 467      -5.474   5.768 -11.092  1.00  0.00           H  
ATOM    205  HA  SER S 467      -3.007   4.181 -10.945  1.00  0.00           H  
ATOM    206  HB2 SER S 467      -3.884   6.396 -12.805  1.00  0.00           H  
ATOM    207  HB3 SER S 467      -2.199   5.894 -12.681  1.00  0.00           H  
ATOM    208  HG  SER S 467      -4.156   4.770 -14.087  1.00  0.00           H  
ATOM    209  N   TYR S 468      -2.334   5.654  -9.042  1.00  0.00           N  
ATOM    210  CA  TYR S 468      -1.752   6.507  -8.014  1.00  0.00           C  
ATOM    211  C   TYR S 468      -0.340   6.951  -8.373  1.00  0.00           C  
ATOM    212  O   TYR S 468       0.592   6.149  -8.373  1.00  0.00           O  
ATOM    213  CB  TYR S 468      -1.737   5.759  -6.677  1.00  0.00           C  
ATOM    214  CG  TYR S 468      -1.052   6.505  -5.547  1.00  0.00           C  
ATOM    215  CD1 TYR S 468      -0.805   7.871  -5.630  1.00  0.00           C  
ATOM    216  CD2 TYR S 468      -0.645   5.836  -4.399  1.00  0.00           C  
ATOM    217  CE1 TYR S 468      -0.172   8.547  -4.606  1.00  0.00           C  
ATOM    218  CE2 TYR S 468      -0.014   6.507  -3.367  1.00  0.00           C  
ATOM    219  CZ  TYR S 468       0.221   7.861  -3.478  1.00  0.00           C  
ATOM    220  OH  TYR S 468       0.848   8.534  -2.456  1.00  0.00           O  
ATOM    221  H   TYR S 468      -2.371   4.687  -8.893  1.00  0.00           H  
ATOM    222  HA  TYR S 468      -2.378   7.380  -7.916  1.00  0.00           H  
ATOM    223  HB2 TYR S 468      -2.746   5.554  -6.378  1.00  0.00           H  
ATOM    224  HB3 TYR S 468      -1.225   4.825  -6.807  1.00  0.00           H  
ATOM    225  HD1 TYR S 468      -1.114   8.408  -6.514  1.00  0.00           H  
ATOM    226  HD2 TYR S 468      -0.829   4.776  -4.317  1.00  0.00           H  
ATOM    227  HE1 TYR S 468       0.011   9.607  -4.691  1.00  0.00           H  
ATOM    228  HE2 TYR S 468       0.293   5.970  -2.483  1.00  0.00           H  
ATOM    229  HH  TYR S 468       0.260   9.207  -2.104  1.00  0.00           H  
ATOM    230  N   GLU S 469      -0.186   8.244  -8.644  1.00  0.00           N  
ATOM    231  CA  GLU S 469       1.120   8.795  -8.963  1.00  0.00           C  
ATOM    232  C   GLU S 469       1.961   8.859  -7.702  1.00  0.00           C  
ATOM    233  O   GLU S 469       1.780   9.737  -6.856  1.00  0.00           O  
ATOM    234  CB  GLU S 469       0.993  10.183  -9.577  1.00  0.00           C  
ATOM    235  CG  GLU S 469       2.246  10.636 -10.310  1.00  0.00           C  
ATOM    236  CD  GLU S 469       2.035  11.921 -11.086  1.00  0.00           C  
ATOM    237  OE1 GLU S 469       1.097  11.973 -11.908  1.00  0.00           O  
ATOM    238  OE2 GLU S 469       2.810  12.877 -10.869  1.00  0.00           O  
ATOM    239  H   GLU S 469      -0.963   8.841  -8.603  1.00  0.00           H  
ATOM    240  HA  GLU S 469       1.599   8.134  -9.671  1.00  0.00           H  
ATOM    241  HB2 GLU S 469       0.172  10.180 -10.276  1.00  0.00           H  
ATOM    242  HB3 GLU S 469       0.787  10.891  -8.790  1.00  0.00           H  
ATOM    243  HG2 GLU S 469       3.032  10.792  -9.587  1.00  0.00           H  
ATOM    244  HG3 GLU S 469       2.541   9.859 -11.001  1.00  0.00           H  
ATOM    245  N   ALA S 470       2.863   7.906  -7.574  1.00  0.00           N  
ATOM    246  CA  ALA S 470       3.727   7.812  -6.410  1.00  0.00           C  
ATOM    247  C   ALA S 470       5.020   8.595  -6.608  1.00  0.00           C  
ATOM    248  O   ALA S 470       5.821   8.281  -7.490  1.00  0.00           O  
ATOM    249  CB  ALA S 470       4.018   6.350  -6.103  1.00  0.00           C  
ATOM    250  H   ALA S 470       2.938   7.236  -8.280  1.00  0.00           H  
ATOM    251  HA  ALA S 470       3.194   8.229  -5.567  1.00  0.00           H  
ATOM    252  HB1 ALA S 470       3.148   5.753  -6.343  1.00  0.00           H  
ATOM    253  HB2 ALA S 470       4.253   6.239  -5.057  1.00  0.00           H  
ATOM    254  HB3 ALA S 470       4.854   6.016  -6.698  1.00  0.00           H  
ATOM    255  N   THR S 471       5.218   9.613  -5.778  1.00  0.00           N  
ATOM    256  CA  THR S 471       6.412  10.444  -5.853  1.00  0.00           C  
ATOM    257  C   THR S 471       7.427  10.028  -4.793  1.00  0.00           C  
ATOM    258  O   THR S 471       8.631  10.223  -4.963  1.00  0.00           O  
ATOM    259  CB  THR S 471       6.046  11.919  -5.674  1.00  0.00           C  
ATOM    260  OG1 THR S 471       5.468  12.141  -4.401  1.00  0.00           O  
ATOM    261  CG2 THR S 471       5.072  12.424  -6.716  1.00  0.00           C  
ATOM    262  H   THR S 471       4.542   9.810  -5.095  1.00  0.00           H  
ATOM    263  HA  THR S 471       6.851  10.307  -6.829  1.00  0.00           H  
ATOM    264  HB  THR S 471       6.945  12.513  -5.747  1.00  0.00           H  
ATOM    265  HG1 THR S 471       4.635  11.667  -4.340  1.00  0.00           H  
ATOM    266 HG21 THR S 471       4.375  11.638  -6.969  1.00  0.00           H  
ATOM    267 HG22 THR S 471       5.613  12.722  -7.601  1.00  0.00           H  
ATOM    268 HG23 THR S 471       4.530  13.270  -6.322  1.00  0.00           H  
ATOM    269  N   GLN S 472       6.936   9.447  -3.703  1.00  0.00           N  
ATOM    270  CA  GLN S 472       7.806   8.995  -2.623  1.00  0.00           C  
ATOM    271  C   GLN S 472       8.074   7.495  -2.733  1.00  0.00           C  
ATOM    272  O   GLN S 472       7.368   6.778  -3.442  1.00  0.00           O  
ATOM    273  CB  GLN S 472       7.209   9.340  -1.251  1.00  0.00           C  
ATOM    274  CG  GLN S 472       5.690   9.386  -1.222  1.00  0.00           C  
ATOM    275  CD  GLN S 472       5.137  10.698  -1.745  1.00  0.00           C  
ATOM    276  OE1 GLN S 472       5.882  11.647  -1.985  1.00  0.00           O  
ATOM    277  NE2 GLN S 472       3.822  10.756  -1.921  1.00  0.00           N  
ATOM    278  H   GLN S 472       5.968   9.312  -3.628  1.00  0.00           H  
ATOM    279  HA  GLN S 472       8.747   9.514  -2.729  1.00  0.00           H  
ATOM    280  HB2 GLN S 472       7.534   8.600  -0.537  1.00  0.00           H  
ATOM    281  HB3 GLN S 472       7.582  10.307  -0.945  1.00  0.00           H  
ATOM    282  HG2 GLN S 472       5.306   8.583  -1.832  1.00  0.00           H  
ATOM    283  HG3 GLN S 472       5.360   9.254  -0.203  1.00  0.00           H  
ATOM    284 HE21 GLN S 472       3.290   9.960  -1.708  1.00  0.00           H  
ATOM    285 HE22 GLN S 472       3.437  11.592  -2.259  1.00  0.00           H  
ATOM    286  N   PRO S 473       9.123   7.006  -2.049  1.00  0.00           N  
ATOM    287  CA  PRO S 473       9.514   5.589  -2.090  1.00  0.00           C  
ATOM    288  C   PRO S 473       8.449   4.627  -1.554  1.00  0.00           C  
ATOM    289  O   PRO S 473       7.770   3.957  -2.335  1.00  0.00           O  
ATOM    290  CB  PRO S 473      10.775   5.536  -1.219  1.00  0.00           C  
ATOM    291  CG  PRO S 473      10.722   6.764  -0.376  1.00  0.00           C  
ATOM    292  CD  PRO S 473      10.032   7.803  -1.207  1.00  0.00           C  
ATOM    293  HA  PRO S 473       9.771   5.293  -3.096  1.00  0.00           H  
ATOM    294  HB2 PRO S 473      10.760   4.644  -0.617  1.00  0.00           H  
ATOM    295  HB3 PRO S 473      11.651   5.533  -1.851  1.00  0.00           H  
ATOM    296  HG2 PRO S 473      10.159   6.568   0.526  1.00  0.00           H  
ATOM    297  HG3 PRO S 473      11.724   7.084  -0.129  1.00  0.00           H  
ATOM    298  HD2 PRO S 473       9.480   8.485  -0.577  1.00  0.00           H  
ATOM    299  HD3 PRO S 473      10.747   8.339  -1.812  1.00  0.00           H  
ATOM    300  N   GLU S 474       8.325   4.535  -0.227  1.00  0.00           N  
ATOM    301  CA  GLU S 474       7.362   3.621   0.403  1.00  0.00           C  
ATOM    302  C   GLU S 474       6.028   3.577  -0.344  1.00  0.00           C  
ATOM    303  O   GLU S 474       5.413   2.517  -0.461  1.00  0.00           O  
ATOM    304  CB  GLU S 474       7.138   3.994   1.873  1.00  0.00           C  
ATOM    305  CG  GLU S 474       6.179   5.152   2.084  1.00  0.00           C  
ATOM    306  CD  GLU S 474       6.711   6.462   1.536  1.00  0.00           C  
ATOM    307  OE1 GLU S 474       7.939   6.567   1.338  1.00  0.00           O  
ATOM    308  OE2 GLU S 474       5.899   7.382   1.303  1.00  0.00           O  
ATOM    309  H   GLU S 474       8.909   5.076   0.344  1.00  0.00           H  
ATOM    310  HA  GLU S 474       7.797   2.634   0.369  1.00  0.00           H  
ATOM    311  HB2 GLU S 474       6.743   3.133   2.390  1.00  0.00           H  
ATOM    312  HB3 GLU S 474       8.088   4.256   2.314  1.00  0.00           H  
ATOM    313  HG2 GLU S 474       5.246   4.924   1.590  1.00  0.00           H  
ATOM    314  HG3 GLU S 474       6.004   5.266   3.144  1.00  0.00           H  
ATOM    315  N   ASP S 475       5.583   4.723  -0.852  1.00  0.00           N  
ATOM    316  CA  ASP S 475       4.329   4.793  -1.586  1.00  0.00           C  
ATOM    317  C   ASP S 475       4.347   3.853  -2.783  1.00  0.00           C  
ATOM    318  O   ASP S 475       5.070   4.076  -3.756  1.00  0.00           O  
ATOM    319  CB  ASP S 475       4.066   6.222  -2.036  1.00  0.00           C  
ATOM    320  CG  ASP S 475       3.274   7.004  -1.009  1.00  0.00           C  
ATOM    321  OD1 ASP S 475       2.026   6.956  -1.061  1.00  0.00           O  
ATOM    322  OD2 ASP S 475       3.896   7.654  -0.147  1.00  0.00           O  
ATOM    323  H   ASP S 475       6.110   5.538  -0.737  1.00  0.00           H  
ATOM    324  HA  ASP S 475       3.532   4.490  -0.922  1.00  0.00           H  
ATOM    325  HB2 ASP S 475       5.008   6.718  -2.195  1.00  0.00           H  
ATOM    326  HB3 ASP S 475       3.515   6.204  -2.959  1.00  0.00           H  
ATOM    327  N   LEU S 476       3.544   2.803  -2.699  1.00  0.00           N  
ATOM    328  CA  LEU S 476       3.449   1.816  -3.763  1.00  0.00           C  
ATOM    329  C   LEU S 476       2.558   2.340  -4.880  1.00  0.00           C  
ATOM    330  O   LEU S 476       1.354   2.514  -4.695  1.00  0.00           O  
ATOM    331  CB  LEU S 476       2.894   0.494  -3.206  1.00  0.00           C  
ATOM    332  CG  LEU S 476       2.256  -0.443  -4.238  1.00  0.00           C  
ATOM    333  CD1 LEU S 476       3.308  -0.988  -5.188  1.00  0.00           C  
ATOM    334  CD2 LEU S 476       1.519  -1.578  -3.552  1.00  0.00           C  
ATOM    335  H   LEU S 476       3.000   2.689  -1.898  1.00  0.00           H  
ATOM    336  HA  LEU S 476       4.442   1.648  -4.153  1.00  0.00           H  
ATOM    337  HB2 LEU S 476       3.702  -0.037  -2.725  1.00  0.00           H  
ATOM    338  HB3 LEU S 476       2.149   0.728  -2.463  1.00  0.00           H  
ATOM    339  HG  LEU S 476       1.537   0.110  -4.817  1.00  0.00           H  
ATOM    340 HD11 LEU S 476       3.529  -0.248  -5.943  1.00  0.00           H  
ATOM    341 HD12 LEU S 476       2.937  -1.886  -5.660  1.00  0.00           H  
ATOM    342 HD13 LEU S 476       4.207  -1.217  -4.634  1.00  0.00           H  
ATOM    343 HD21 LEU S 476       0.853  -1.173  -2.805  1.00  0.00           H  
ATOM    344 HD22 LEU S 476       2.229  -2.239  -3.082  1.00  0.00           H  
ATOM    345 HD23 LEU S 476       0.944  -2.127  -4.285  1.00  0.00           H  
ATOM    346  N   GLU S 477       3.157   2.590  -6.038  1.00  0.00           N  
ATOM    347  CA  GLU S 477       2.416   3.092  -7.183  1.00  0.00           C  
ATOM    348  C   GLU S 477       1.720   1.956  -7.909  1.00  0.00           C  
ATOM    349  O   GLU S 477       2.236   0.841  -7.983  1.00  0.00           O  
ATOM    350  CB  GLU S 477       3.347   3.795  -8.165  1.00  0.00           C  
ATOM    351  CG  GLU S 477       2.616   4.577  -9.245  1.00  0.00           C  
ATOM    352  CD  GLU S 477       3.133   4.272 -10.638  1.00  0.00           C  
ATOM    353  OE1 GLU S 477       2.685   3.267 -11.229  1.00  0.00           O  
ATOM    354  OE2 GLU S 477       3.984   5.038 -11.136  1.00  0.00           O  
ATOM    355  H   GLU S 477       4.121   2.432  -6.122  1.00  0.00           H  
ATOM    356  HA  GLU S 477       1.676   3.797  -6.826  1.00  0.00           H  
ATOM    357  HB2 GLU S 477       3.987   4.473  -7.624  1.00  0.00           H  
ATOM    358  HB3 GLU S 477       3.951   3.048  -8.649  1.00  0.00           H  
ATOM    359  HG2 GLU S 477       1.567   4.327  -9.205  1.00  0.00           H  
ATOM    360  HG3 GLU S 477       2.740   5.631  -9.055  1.00  0.00           H  
ATOM    361  N   PHE S 478       0.556   2.249  -8.460  1.00  0.00           N  
ATOM    362  CA  PHE S 478      -0.197   1.242  -9.206  1.00  0.00           C  
ATOM    363  C   PHE S 478      -1.164   1.894 -10.185  1.00  0.00           C  
ATOM    364  O   PHE S 478      -1.370   3.106 -10.152  1.00  0.00           O  
ATOM    365  CB  PHE S 478      -0.949   0.308  -8.256  1.00  0.00           C  
ATOM    366  CG  PHE S 478      -1.643   1.016  -7.132  1.00  0.00           C  
ATOM    367  CD1 PHE S 478      -0.917   1.556  -6.085  1.00  0.00           C  
ATOM    368  CD2 PHE S 478      -3.020   1.144  -7.126  1.00  0.00           C  
ATOM    369  CE1 PHE S 478      -1.554   2.210  -5.049  1.00  0.00           C  
ATOM    370  CE2 PHE S 478      -3.664   1.795  -6.094  1.00  0.00           C  
ATOM    371  CZ  PHE S 478      -2.930   2.331  -5.053  1.00  0.00           C  
ATOM    372  H   PHE S 478       0.203   3.166  -8.374  1.00  0.00           H  
ATOM    373  HA  PHE S 478       0.516   0.659  -9.770  1.00  0.00           H  
ATOM    374  HB2 PHE S 478      -1.696  -0.236  -8.815  1.00  0.00           H  
ATOM    375  HB3 PHE S 478      -0.250  -0.395  -7.825  1.00  0.00           H  
ATOM    376  HD1 PHE S 478       0.157   1.459  -6.081  1.00  0.00           H  
ATOM    377  HD2 PHE S 478      -3.593   0.724  -7.939  1.00  0.00           H  
ATOM    378  HE1 PHE S 478      -0.977   2.627  -4.237  1.00  0.00           H  
ATOM    379  HE2 PHE S 478      -4.739   1.886  -6.101  1.00  0.00           H  
ATOM    380  HZ  PHE S 478      -3.431   2.842  -4.244  1.00  0.00           H  
ATOM    381  N   GLN S 479      -1.748   1.080 -11.059  1.00  0.00           N  
ATOM    382  CA  GLN S 479      -2.690   1.575 -12.057  1.00  0.00           C  
ATOM    383  C   GLN S 479      -4.115   1.148 -11.725  1.00  0.00           C  
ATOM    384  O   GLN S 479      -4.355   0.483 -10.717  1.00  0.00           O  
ATOM    385  CB  GLN S 479      -2.303   1.067 -13.447  1.00  0.00           C  
ATOM    386  CG  GLN S 479      -2.080  -0.436 -13.505  1.00  0.00           C  
ATOM    387  CD  GLN S 479      -0.634  -0.802 -13.772  1.00  0.00           C  
ATOM    388  OE1 GLN S 479      -0.154  -0.702 -14.901  1.00  0.00           O  
ATOM    389  NE2 GLN S 479       0.071  -1.228 -12.730  1.00  0.00           N  
ATOM    390  H   GLN S 479      -1.538   0.123 -11.037  1.00  0.00           H  
ATOM    391  HA  GLN S 479      -2.640   2.653 -12.052  1.00  0.00           H  
ATOM    392  HB2 GLN S 479      -3.092   1.318 -14.141  1.00  0.00           H  
ATOM    393  HB3 GLN S 479      -1.393   1.557 -13.758  1.00  0.00           H  
ATOM    394  HG2 GLN S 479      -2.376  -0.867 -12.560  1.00  0.00           H  
ATOM    395  HG3 GLN S 479      -2.693  -0.849 -14.294  1.00  0.00           H  
ATOM    396 HE21 GLN S 479      -0.376  -1.284 -11.860  1.00  0.00           H  
ATOM    397 HE22 GLN S 479       1.009  -1.472 -12.875  1.00  0.00           H  
ATOM    398  N   GLU S 480      -5.056   1.533 -12.580  1.00  0.00           N  
ATOM    399  CA  GLU S 480      -6.458   1.187 -12.378  1.00  0.00           C  
ATOM    400  C   GLU S 480      -6.740  -0.235 -12.855  1.00  0.00           C  
ATOM    401  O   GLU S 480      -6.013  -0.777 -13.688  1.00  0.00           O  
ATOM    402  CB  GLU S 480      -7.363   2.178 -13.113  1.00  0.00           C  
ATOM    403  CG  GLU S 480      -7.322   2.041 -14.626  1.00  0.00           C  
ATOM    404  CD  GLU S 480      -6.983   3.345 -15.324  1.00  0.00           C  
ATOM    405  OE1 GLU S 480      -7.291   4.417 -14.761  1.00  0.00           O  
ATOM    406  OE2 GLU S 480      -6.408   3.294 -16.432  1.00  0.00           O  
ATOM    407  H   GLU S 480      -4.802   2.061 -13.366  1.00  0.00           H  
ATOM    408  HA  GLU S 480      -6.662   1.243 -11.320  1.00  0.00           H  
ATOM    409  HB2 GLU S 480      -8.382   2.026 -12.788  1.00  0.00           H  
ATOM    410  HB3 GLU S 480      -7.061   3.183 -12.855  1.00  0.00           H  
ATOM    411  HG2 GLU S 480      -6.575   1.307 -14.887  1.00  0.00           H  
ATOM    412  HG3 GLU S 480      -8.289   1.707 -14.971  1.00  0.00           H  
ATOM    413  N   GLY S 481      -7.800  -0.832 -12.321  1.00  0.00           N  
ATOM    414  CA  GLY S 481      -8.165  -2.186 -12.699  1.00  0.00           C  
ATOM    415  C   GLY S 481      -6.986  -3.137 -12.672  1.00  0.00           C  
ATOM    416  O   GLY S 481      -6.668  -3.768 -13.679  1.00  0.00           O  
ATOM    417  H   GLY S 481      -8.338  -0.348 -11.664  1.00  0.00           H  
ATOM    418  HA2 GLY S 481      -8.919  -2.546 -12.014  1.00  0.00           H  
ATOM    419  HA3 GLY S 481      -8.579  -2.170 -13.697  1.00  0.00           H  
ATOM    420  N   ASP S 482      -6.329  -3.235 -11.519  1.00  0.00           N  
ATOM    421  CA  ASP S 482      -5.175  -4.113 -11.380  1.00  0.00           C  
ATOM    422  C   ASP S 482      -5.382  -5.140 -10.278  1.00  0.00           C  
ATOM    423  O   ASP S 482      -6.425  -5.169  -9.622  1.00  0.00           O  
ATOM    424  CB  ASP S 482      -3.908  -3.303 -11.103  1.00  0.00           C  
ATOM    425  CG  ASP S 482      -2.686  -3.890 -11.782  1.00  0.00           C  
ATOM    426  OD1 ASP S 482      -2.617  -3.840 -13.029  1.00  0.00           O  
ATOM    427  OD2 ASP S 482      -1.797  -4.400 -11.068  1.00  0.00           O  
ATOM    428  H   ASP S 482      -6.625  -2.705 -10.751  1.00  0.00           H  
ATOM    429  HA  ASP S 482      -5.055  -4.638 -12.309  1.00  0.00           H  
ATOM    430  HB2 ASP S 482      -4.047  -2.299 -11.466  1.00  0.00           H  
ATOM    431  HB3 ASP S 482      -3.727  -3.276 -10.039  1.00  0.00           H  
ATOM    432  N   ILE S 483      -4.381  -5.986 -10.089  1.00  0.00           N  
ATOM    433  CA  ILE S 483      -4.433  -7.028  -9.082  1.00  0.00           C  
ATOM    434  C   ILE S 483      -3.278  -6.900  -8.094  1.00  0.00           C  
ATOM    435  O   ILE S 483      -2.340  -7.696  -8.110  1.00  0.00           O  
ATOM    436  CB  ILE S 483      -4.389  -8.422  -9.734  1.00  0.00           C  
ATOM    437  CG1 ILE S 483      -5.479  -8.548 -10.799  1.00  0.00           C  
ATOM    438  CG2 ILE S 483      -4.544  -9.501  -8.681  1.00  0.00           C  
ATOM    439  CD1 ILE S 483      -6.871  -8.265 -10.278  1.00  0.00           C  
ATOM    440  H   ILE S 483      -3.583  -5.912 -10.651  1.00  0.00           H  
ATOM    441  HA  ILE S 483      -5.367  -6.932  -8.548  1.00  0.00           H  
ATOM    442  HB  ILE S 483      -3.423  -8.545 -10.200  1.00  0.00           H  
ATOM    443 HG12 ILE S 483      -5.277  -7.849 -11.597  1.00  0.00           H  
ATOM    444 HG13 ILE S 483      -5.471  -9.553 -11.197  1.00  0.00           H  
ATOM    445 HG21 ILE S 483      -3.584  -9.693  -8.221  1.00  0.00           H  
ATOM    446 HG22 ILE S 483      -4.909 -10.404  -9.143  1.00  0.00           H  
ATOM    447 HG23 ILE S 483      -5.244  -9.170  -7.928  1.00  0.00           H  
ATOM    448 HD11 ILE S 483      -7.595  -8.791 -10.882  1.00  0.00           H  
ATOM    449 HD12 ILE S 483      -7.065  -7.204 -10.326  1.00  0.00           H  
ATOM    450 HD13 ILE S 483      -6.946  -8.598  -9.254  1.00  0.00           H  
ATOM    451  N   ILE S 484      -3.357  -5.895  -7.228  1.00  0.00           N  
ATOM    452  CA  ILE S 484      -2.322  -5.671  -6.228  1.00  0.00           C  
ATOM    453  C   ILE S 484      -2.511  -6.621  -5.053  1.00  0.00           C  
ATOM    454  O   ILE S 484      -3.622  -7.077  -4.787  1.00  0.00           O  
ATOM    455  CB  ILE S 484      -2.339  -4.219  -5.712  1.00  0.00           C  
ATOM    456  CG1 ILE S 484      -2.332  -3.239  -6.886  1.00  0.00           C  
ATOM    457  CG2 ILE S 484      -1.148  -3.967  -4.799  1.00  0.00           C  
ATOM    458  CD1 ILE S 484      -2.720  -1.829  -6.498  1.00  0.00           C  
ATOM    459  H   ILE S 484      -4.131  -5.294  -7.260  1.00  0.00           H  
ATOM    460  HA  ILE S 484      -1.361  -5.862  -6.686  1.00  0.00           H  
ATOM    461  HB  ILE S 484      -3.240  -4.075  -5.137  1.00  0.00           H  
ATOM    462 HG12 ILE S 484      -1.341  -3.204  -7.313  1.00  0.00           H  
ATOM    463 HG13 ILE S 484      -3.030  -3.581  -7.637  1.00  0.00           H  
ATOM    464 HG21 ILE S 484      -0.979  -2.905  -4.713  1.00  0.00           H  
ATOM    465 HG22 ILE S 484      -0.270  -4.441  -5.212  1.00  0.00           H  
ATOM    466 HG23 ILE S 484      -1.353  -4.379  -3.820  1.00  0.00           H  
ATOM    467 HD11 ILE S 484      -1.839  -1.286  -6.192  1.00  0.00           H  
ATOM    468 HD12 ILE S 484      -3.426  -1.862  -5.680  1.00  0.00           H  
ATOM    469 HD13 ILE S 484      -3.172  -1.334  -7.343  1.00  0.00           H  
ATOM    470  N   LEU S 485      -1.422  -6.922  -4.357  1.00  0.00           N  
ATOM    471  CA  LEU S 485      -1.483  -7.826  -3.218  1.00  0.00           C  
ATOM    472  C   LEU S 485      -1.351  -7.058  -1.908  1.00  0.00           C  
ATOM    473  O   LEU S 485      -0.326  -6.432  -1.643  1.00  0.00           O  
ATOM    474  CB  LEU S 485      -0.383  -8.892  -3.332  1.00  0.00           C  
ATOM    475  CG  LEU S 485      -0.007  -9.618  -2.034  1.00  0.00           C  
ATOM    476  CD1 LEU S 485       0.978  -8.788  -1.222  1.00  0.00           C  
ATOM    477  CD2 LEU S 485      -1.246  -9.937  -1.207  1.00  0.00           C  
ATOM    478  H   LEU S 485      -0.560  -6.533  -4.615  1.00  0.00           H  
ATOM    479  HA  LEU S 485      -2.446  -8.314  -3.236  1.00  0.00           H  
ATOM    480  HB2 LEU S 485      -0.710  -9.633  -4.047  1.00  0.00           H  
ATOM    481  HB3 LEU S 485       0.504  -8.417  -3.720  1.00  0.00           H  
ATOM    482  HG  LEU S 485       0.477 -10.553  -2.282  1.00  0.00           H  
ATOM    483 HD11 LEU S 485       0.496  -8.432  -0.323  1.00  0.00           H  
ATOM    484 HD12 LEU S 485       1.309  -7.945  -1.811  1.00  0.00           H  
ATOM    485 HD13 LEU S 485       1.829  -9.397  -0.958  1.00  0.00           H  
ATOM    486 HD21 LEU S 485      -2.116  -9.928  -1.845  1.00  0.00           H  
ATOM    487 HD22 LEU S 485      -1.360  -9.194  -0.430  1.00  0.00           H  
ATOM    488 HD23 LEU S 485      -1.138 -10.914  -0.758  1.00  0.00           H  
ATOM    489  N   VAL S 486      -2.392  -7.127  -1.087  1.00  0.00           N  
ATOM    490  CA  VAL S 486      -2.381  -6.455   0.204  1.00  0.00           C  
ATOM    491  C   VAL S 486      -1.618  -7.305   1.192  1.00  0.00           C  
ATOM    492  O   VAL S 486      -2.077  -8.382   1.549  1.00  0.00           O  
ATOM    493  CB  VAL S 486      -3.794  -6.243   0.795  1.00  0.00           C  
ATOM    494  CG1 VAL S 486      -3.828  -4.990   1.638  1.00  0.00           C  
ATOM    495  CG2 VAL S 486      -4.874  -6.201  -0.277  1.00  0.00           C  
ATOM    496  H   VAL S 486      -3.172  -7.655  -1.348  1.00  0.00           H  
ATOM    497  HA  VAL S 486      -1.896  -5.498   0.095  1.00  0.00           H  
ATOM    498  HB  VAL S 486      -4.001  -7.074   1.453  1.00  0.00           H  
ATOM    499 HG11 VAL S 486      -3.014  -4.343   1.350  1.00  0.00           H  
ATOM    500 HG12 VAL S 486      -3.729  -5.258   2.678  1.00  0.00           H  
ATOM    501 HG13 VAL S 486      -4.767  -4.480   1.485  1.00  0.00           H  
ATOM    502 HG21 VAL S 486      -4.423  -6.257  -1.254  1.00  0.00           H  
ATOM    503 HG22 VAL S 486      -5.428  -5.278  -0.192  1.00  0.00           H  
ATOM    504 HG23 VAL S 486      -5.545  -7.034  -0.138  1.00  0.00           H  
ATOM    505  N   LEU S 487      -0.465  -6.841   1.637  1.00  0.00           N  
ATOM    506  CA  LEU S 487       0.308  -7.625   2.587  1.00  0.00           C  
ATOM    507  C   LEU S 487      -0.227  -7.488   4.009  1.00  0.00           C  
ATOM    508  O   LEU S 487       0.022  -8.350   4.851  1.00  0.00           O  
ATOM    509  CB  LEU S 487       1.782  -7.242   2.541  1.00  0.00           C  
ATOM    510  CG  LEU S 487       2.640  -8.069   1.573  1.00  0.00           C  
ATOM    511  CD1 LEU S 487       4.112  -7.904   1.901  1.00  0.00           C  
ATOM    512  CD2 LEU S 487       2.252  -9.544   1.622  1.00  0.00           C  
ATOM    513  H   LEU S 487      -0.129  -5.970   1.323  1.00  0.00           H  
ATOM    514  HA  LEU S 487       0.215  -8.656   2.292  1.00  0.00           H  
ATOM    515  HB2 LEU S 487       1.851  -6.203   2.253  1.00  0.00           H  
ATOM    516  HB3 LEU S 487       2.186  -7.349   3.534  1.00  0.00           H  
ATOM    517  HG  LEU S 487       2.480  -7.712   0.566  1.00  0.00           H  
ATOM    518 HD11 LEU S 487       4.706  -8.368   1.128  1.00  0.00           H  
ATOM    519 HD12 LEU S 487       4.324  -8.378   2.849  1.00  0.00           H  
ATOM    520 HD13 LEU S 487       4.354  -6.855   1.962  1.00  0.00           H  
ATOM    521 HD21 LEU S 487       3.048 -10.141   1.205  1.00  0.00           H  
ATOM    522 HD22 LEU S 487       1.348  -9.698   1.050  1.00  0.00           H  
ATOM    523 HD23 LEU S 487       2.082  -9.837   2.649  1.00  0.00           H  
ATOM    524  N   SER S 488      -0.969  -6.416   4.268  1.00  0.00           N  
ATOM    525  CA  SER S 488      -1.545  -6.180   5.599  1.00  0.00           C  
ATOM    526  C   SER S 488      -2.083  -4.761   5.727  1.00  0.00           C  
ATOM    527  O   SER S 488      -1.774  -3.893   4.912  1.00  0.00           O  
ATOM    528  CB  SER S 488      -0.496  -6.394   6.698  1.00  0.00           C  
ATOM    529  OG  SER S 488      -1.099  -6.855   7.895  1.00  0.00           O  
ATOM    530  H   SER S 488      -1.143  -5.776   3.548  1.00  0.00           H  
ATOM    531  HA  SER S 488      -2.355  -6.879   5.743  1.00  0.00           H  
ATOM    532  HB2 SER S 488       0.235  -7.112   6.374  1.00  0.00           H  
ATOM    533  HB3 SER S 488      -0.004  -5.454   6.903  1.00  0.00           H  
ATOM    534  HG  SER S 488      -1.070  -7.814   7.918  1.00  0.00           H  
ATOM    535  N   LYS S 489      -2.855  -4.525   6.784  1.00  0.00           N  
ATOM    536  CA  LYS S 489      -3.397  -3.198   7.051  1.00  0.00           C  
ATOM    537  C   LYS S 489      -2.318  -2.353   7.716  1.00  0.00           C  
ATOM    538  O   LYS S 489      -1.623  -2.827   8.614  1.00  0.00           O  
ATOM    539  CB  LYS S 489      -4.630  -3.290   7.952  1.00  0.00           C  
ATOM    540  CG  LYS S 489      -5.543  -2.080   7.859  1.00  0.00           C  
ATOM    541  CD  LYS S 489      -6.885  -2.343   8.523  1.00  0.00           C  
ATOM    542  CE  LYS S 489      -8.025  -1.701   7.748  1.00  0.00           C  
ATOM    543  NZ  LYS S 489      -9.105  -1.215   8.648  1.00  0.00           N  
ATOM    544  H   LYS S 489      -3.039  -5.251   7.415  1.00  0.00           H  
ATOM    545  HA  LYS S 489      -3.671  -2.749   6.109  1.00  0.00           H  
ATOM    546  HB2 LYS S 489      -5.199  -4.166   7.674  1.00  0.00           H  
ATOM    547  HB3 LYS S 489      -4.306  -3.393   8.977  1.00  0.00           H  
ATOM    548  HG2 LYS S 489      -5.068  -1.243   8.350  1.00  0.00           H  
ATOM    549  HG3 LYS S 489      -5.707  -1.844   6.817  1.00  0.00           H  
ATOM    550  HD2 LYS S 489      -7.051  -3.408   8.570  1.00  0.00           H  
ATOM    551  HD3 LYS S 489      -6.867  -1.933   9.524  1.00  0.00           H  
ATOM    552  HE2 LYS S 489      -7.636  -0.867   7.184  1.00  0.00           H  
ATOM    553  HE3 LYS S 489      -8.437  -2.433   7.068  1.00  0.00           H  
ATOM    554  HZ1 LYS S 489      -9.540  -0.355   8.254  1.00  0.00           H  
ATOM    555  HZ2 LYS S 489      -8.717  -0.992   9.587  1.00  0.00           H  
ATOM    556  HZ3 LYS S 489      -9.840  -1.944   8.755  1.00  0.00           H  
ATOM    557  N   VAL S 490      -2.149  -1.115   7.262  1.00  0.00           N  
ATOM    558  CA  VAL S 490      -1.107  -0.258   7.828  1.00  0.00           C  
ATOM    559  C   VAL S 490      -1.678   0.926   8.620  1.00  0.00           C  
ATOM    560  O   VAL S 490      -1.054   1.382   9.574  1.00  0.00           O  
ATOM    561  CB  VAL S 490      -0.126   0.220   6.727  1.00  0.00           C  
ATOM    562  CG1 VAL S 490       0.951   1.138   7.289  1.00  0.00           C  
ATOM    563  CG2 VAL S 490       0.520  -0.984   6.047  1.00  0.00           C  
ATOM    564  H   VAL S 490      -2.713  -0.785   6.525  1.00  0.00           H  
ATOM    565  HA  VAL S 490      -0.542  -0.866   8.518  1.00  0.00           H  
ATOM    566  HB  VAL S 490      -0.684   0.767   5.983  1.00  0.00           H  
ATOM    567 HG11 VAL S 490       0.948   2.070   6.745  1.00  0.00           H  
ATOM    568 HG12 VAL S 490       1.918   0.665   7.184  1.00  0.00           H  
ATOM    569 HG13 VAL S 490       0.756   1.329   8.332  1.00  0.00           H  
ATOM    570 HG21 VAL S 490       1.251  -1.422   6.710  1.00  0.00           H  
ATOM    571 HG22 VAL S 490       1.010  -0.666   5.139  1.00  0.00           H  
ATOM    572 HG23 VAL S 490      -0.236  -1.718   5.810  1.00  0.00           H  
ATOM    573  N   ASN S 491      -2.860   1.425   8.254  1.00  0.00           N  
ATOM    574  CA  ASN S 491      -3.454   2.539   8.990  1.00  0.00           C  
ATOM    575  C   ASN S 491      -4.840   2.899   8.460  1.00  0.00           C  
ATOM    576  O   ASN S 491      -5.232   4.066   8.470  1.00  0.00           O  
ATOM    577  CB  ASN S 491      -2.536   3.759   8.934  1.00  0.00           C  
ATOM    578  CG  ASN S 491      -2.021   4.019   7.540  1.00  0.00           C  
ATOM    579  OD1 ASN S 491      -2.633   4.753   6.763  1.00  0.00           O  
ATOM    580  ND2 ASN S 491      -0.882   3.420   7.221  1.00  0.00           N  
ATOM    581  H   ASN S 491      -3.338   1.042   7.494  1.00  0.00           H  
ATOM    582  HA  ASN S 491      -3.552   2.232  10.020  1.00  0.00           H  
ATOM    583  HB2 ASN S 491      -3.074   4.630   9.270  1.00  0.00           H  
ATOM    584  HB3 ASN S 491      -1.691   3.590   9.582  1.00  0.00           H  
ATOM    585 HD21 ASN S 491      -0.456   2.861   7.898  1.00  0.00           H  
ATOM    586 HD22 ASN S 491      -0.520   3.555   6.324  1.00  0.00           H  
ATOM    587  N   GLU S 492      -5.588   1.891   8.014  1.00  0.00           N  
ATOM    588  CA  GLU S 492      -6.942   2.101   7.498  1.00  0.00           C  
ATOM    589  C   GLU S 492      -6.929   2.848   6.164  1.00  0.00           C  
ATOM    590  O   GLU S 492      -7.457   2.359   5.165  1.00  0.00           O  
ATOM    591  CB  GLU S 492      -7.787   2.871   8.514  1.00  0.00           C  
ATOM    592  CG  GLU S 492      -9.285   2.740   8.285  1.00  0.00           C  
ATOM    593  CD  GLU S 492     -10.094   3.051   9.527  1.00  0.00           C  
ATOM    594  OE1 GLU S 492      -9.854   4.111  10.144  1.00  0.00           O  
ATOM    595  OE2 GLU S 492     -10.968   2.234   9.885  1.00  0.00           O  
ATOM    596  H   GLU S 492      -5.226   0.981   8.044  1.00  0.00           H  
ATOM    597  HA  GLU S 492      -7.386   1.129   7.341  1.00  0.00           H  
ATOM    598  HB2 GLU S 492      -7.563   2.501   9.504  1.00  0.00           H  
ATOM    599  HB3 GLU S 492      -7.526   3.917   8.463  1.00  0.00           H  
ATOM    600  HG2 GLU S 492      -9.576   3.426   7.503  1.00  0.00           H  
ATOM    601  HG3 GLU S 492      -9.501   1.729   7.973  1.00  0.00           H  
ATOM    602  N   GLU S 493      -6.322   4.030   6.152  1.00  0.00           N  
ATOM    603  CA  GLU S 493      -6.242   4.840   4.939  1.00  0.00           C  
ATOM    604  C   GLU S 493      -5.069   4.394   4.067  1.00  0.00           C  
ATOM    605  O   GLU S 493      -4.836   4.943   2.989  1.00  0.00           O  
ATOM    606  CB  GLU S 493      -6.093   6.321   5.295  1.00  0.00           C  
ATOM    607  CG  GLU S 493      -7.406   6.988   5.672  1.00  0.00           C  
ATOM    608  CD  GLU S 493      -7.562   7.165   7.170  1.00  0.00           C  
ATOM    609  OE1 GLU S 493      -8.049   6.223   7.831  1.00  0.00           O  
ATOM    610  OE2 GLU S 493      -7.197   8.243   7.682  1.00  0.00           O  
ATOM    611  H   GLU S 493      -5.914   4.364   6.977  1.00  0.00           H  
ATOM    612  HA  GLU S 493      -7.159   4.701   4.385  1.00  0.00           H  
ATOM    613  HB2 GLU S 493      -5.415   6.411   6.132  1.00  0.00           H  
ATOM    614  HB3 GLU S 493      -5.678   6.844   4.447  1.00  0.00           H  
ATOM    615  HG2 GLU S 493      -7.446   7.962   5.205  1.00  0.00           H  
ATOM    616  HG3 GLU S 493      -8.221   6.381   5.308  1.00  0.00           H  
ATOM    617  N   TRP S 494      -4.346   3.392   4.545  1.00  0.00           N  
ATOM    618  CA  TRP S 494      -3.202   2.843   3.835  1.00  0.00           C  
ATOM    619  C   TRP S 494      -2.940   1.430   4.327  1.00  0.00           C  
ATOM    620  O   TRP S 494      -3.479   1.011   5.351  1.00  0.00           O  
ATOM    621  CB  TRP S 494      -1.947   3.690   4.058  1.00  0.00           C  
ATOM    622  CG  TRP S 494      -2.041   5.106   3.572  1.00  0.00           C  
ATOM    623  CD1 TRP S 494      -2.694   6.143   4.174  1.00  0.00           C  
ATOM    624  CD2 TRP S 494      -1.433   5.650   2.391  1.00  0.00           C  
ATOM    625  NE1 TRP S 494      -2.527   7.294   3.443  1.00  0.00           N  
ATOM    626  CE2 TRP S 494      -1.767   7.016   2.345  1.00  0.00           C  
ATOM    627  CE3 TRP S 494      -0.643   5.116   1.369  1.00  0.00           C  
ATOM    628  CZ2 TRP S 494      -1.340   7.854   1.323  1.00  0.00           C  
ATOM    629  CZ3 TRP S 494      -0.217   5.952   0.354  1.00  0.00           C  
ATOM    630  CH2 TRP S 494      -0.567   7.309   0.338  1.00  0.00           C  
ATOM    631  H   TRP S 494      -4.596   2.996   5.403  1.00  0.00           H  
ATOM    632  HA  TRP S 494      -3.436   2.814   2.784  1.00  0.00           H  
ATOM    633  HB2 TRP S 494      -1.737   3.723   5.110  1.00  0.00           H  
ATOM    634  HB3 TRP S 494      -1.117   3.220   3.550  1.00  0.00           H  
ATOM    635  HD1 TRP S 494      -3.251   6.057   5.096  1.00  0.00           H  
ATOM    636  HE1 TRP S 494      -2.892   8.176   3.669  1.00  0.00           H  
ATOM    637  HE3 TRP S 494      -0.363   4.073   1.365  1.00  0.00           H  
ATOM    638  HZ2 TRP S 494      -1.607   8.901   1.297  1.00  0.00           H  
ATOM    639  HZ3 TRP S 494       0.395   5.560  -0.445  1.00  0.00           H  
ATOM    640  HH2 TRP S 494      -0.211   7.927  -0.472  1.00  0.00           H  
ATOM    641  N   LEU S 495      -2.117   0.698   3.599  1.00  0.00           N  
ATOM    642  CA  LEU S 495      -1.795  -0.662   3.970  1.00  0.00           C  
ATOM    643  C   LEU S 495      -0.510  -1.133   3.311  1.00  0.00           C  
ATOM    644  O   LEU S 495       0.149  -0.376   2.599  1.00  0.00           O  
ATOM    645  CB  LEU S 495      -2.955  -1.591   3.634  1.00  0.00           C  
ATOM    646  CG  LEU S 495      -3.834  -1.153   2.465  1.00  0.00           C  
ATOM    647  CD1 LEU S 495      -3.485  -1.921   1.200  1.00  0.00           C  
ATOM    648  CD2 LEU S 495      -5.297  -1.339   2.826  1.00  0.00           C  
ATOM    649  H   LEU S 495      -1.721   1.076   2.792  1.00  0.00           H  
ATOM    650  HA  LEU S 495      -1.651  -0.674   5.034  1.00  0.00           H  
ATOM    651  HB2 LEU S 495      -2.547  -2.561   3.400  1.00  0.00           H  
ATOM    652  HB3 LEU S 495      -3.576  -1.680   4.508  1.00  0.00           H  
ATOM    653  HG  LEU S 495      -3.671  -0.103   2.271  1.00  0.00           H  
ATOM    654 HD11 LEU S 495      -4.263  -2.636   0.986  1.00  0.00           H  
ATOM    655 HD12 LEU S 495      -2.547  -2.438   1.341  1.00  0.00           H  
ATOM    656 HD13 LEU S 495      -3.394  -1.231   0.375  1.00  0.00           H  
ATOM    657 HD21 LEU S 495      -5.422  -2.282   3.337  1.00  0.00           H  
ATOM    658 HD22 LEU S 495      -5.893  -1.333   1.928  1.00  0.00           H  
ATOM    659 HD23 LEU S 495      -5.610  -0.535   3.476  1.00  0.00           H  
ATOM    660  N   GLU S 496      -0.149  -2.382   3.571  1.00  0.00           N  
ATOM    661  CA  GLU S 496       1.070  -2.946   3.022  1.00  0.00           C  
ATOM    662  C   GLU S 496       0.865  -3.350   1.576  1.00  0.00           C  
ATOM    663  O   GLU S 496      -0.069  -4.080   1.245  1.00  0.00           O  
ATOM    664  CB  GLU S 496       1.522  -4.144   3.857  1.00  0.00           C  
ATOM    665  CG  GLU S 496       2.998  -4.471   3.704  1.00  0.00           C  
ATOM    666  CD  GLU S 496       3.460  -5.538   4.678  1.00  0.00           C  
ATOM    667  OE1 GLU S 496       3.152  -5.416   5.883  1.00  0.00           O  
ATOM    668  OE2 GLU S 496       4.129  -6.495   4.237  1.00  0.00           O  
ATOM    669  H   GLU S 496      -0.709  -2.931   4.159  1.00  0.00           H  
ATOM    670  HA  GLU S 496       1.829  -2.184   3.063  1.00  0.00           H  
ATOM    671  HB2 GLU S 496       1.329  -3.935   4.900  1.00  0.00           H  
ATOM    672  HB3 GLU S 496       0.949  -5.009   3.563  1.00  0.00           H  
ATOM    673  HG2 GLU S 496       3.176  -4.823   2.700  1.00  0.00           H  
ATOM    674  HG3 GLU S 496       3.573  -3.574   3.878  1.00  0.00           H  
ATOM    675  N   GLY S 497       1.731  -2.841   0.711  1.00  0.00           N  
ATOM    676  CA  GLY S 497       1.618  -3.126  -0.700  1.00  0.00           C  
ATOM    677  C   GLY S 497       2.816  -3.863  -1.270  1.00  0.00           C  
ATOM    678  O   GLY S 497       3.920  -3.328  -1.307  1.00  0.00           O  
ATOM    679  H   GLY S 497       2.442  -2.247   1.033  1.00  0.00           H  
ATOM    680  HA2 GLY S 497       0.736  -3.720  -0.860  1.00  0.00           H  
ATOM    681  HA3 GLY S 497       1.508  -2.189  -1.222  1.00  0.00           H  
ATOM    682  N   GLU S 498       2.589  -5.089  -1.734  1.00  0.00           N  
ATOM    683  CA  GLU S 498       3.655  -5.892  -2.324  1.00  0.00           C  
ATOM    684  C   GLU S 498       3.240  -6.377  -3.709  1.00  0.00           C  
ATOM    685  O   GLU S 498       2.404  -7.269  -3.836  1.00  0.00           O  
ATOM    686  CB  GLU S 498       3.988  -7.085  -1.428  1.00  0.00           C  
ATOM    687  CG  GLU S 498       5.363  -7.679  -1.690  1.00  0.00           C  
ATOM    688  CD  GLU S 498       5.398  -9.181  -1.491  1.00  0.00           C  
ATOM    689  OE1 GLU S 498       4.833  -9.905  -2.338  1.00  0.00           O  
ATOM    690  OE2 GLU S 498       5.990  -9.634  -0.487  1.00  0.00           O  
ATOM    691  H   GLU S 498       1.682  -5.457  -1.691  1.00  0.00           H  
ATOM    692  HA  GLU S 498       4.530  -5.267  -2.419  1.00  0.00           H  
ATOM    693  HB2 GLU S 498       3.948  -6.770  -0.395  1.00  0.00           H  
ATOM    694  HB3 GLU S 498       3.252  -7.859  -1.588  1.00  0.00           H  
ATOM    695  HG2 GLU S 498       5.648  -7.458  -2.708  1.00  0.00           H  
ATOM    696  HG3 GLU S 498       6.071  -7.223  -1.012  1.00  0.00           H  
ATOM    697  N   SER S 499       3.814  -5.773  -4.747  1.00  0.00           N  
ATOM    698  CA  SER S 499       3.475  -6.144  -6.118  1.00  0.00           C  
ATOM    699  C   SER S 499       4.723  -6.387  -6.965  1.00  0.00           C  
ATOM    700  O   SER S 499       5.477  -5.461  -7.264  1.00  0.00           O  
ATOM    701  CB  SER S 499       2.615  -5.055  -6.759  1.00  0.00           C  
ATOM    702  OG  SER S 499       2.594  -5.184  -8.172  1.00  0.00           O  
ATOM    703  H   SER S 499       4.466  -5.059  -4.589  1.00  0.00           H  
ATOM    704  HA  SER S 499       2.902  -7.058  -6.078  1.00  0.00           H  
ATOM    705  HB2 SER S 499       1.603  -5.133  -6.391  1.00  0.00           H  
ATOM    706  HB3 SER S 499       3.016  -4.085  -6.506  1.00  0.00           H  
ATOM    707  HG  SER S 499       3.224  -4.571  -8.558  1.00  0.00           H  
ATOM    708  N   LYS S 500       4.915  -7.639  -7.366  1.00  0.00           N  
ATOM    709  CA  LYS S 500       6.051  -8.024  -8.200  1.00  0.00           C  
ATOM    710  C   LYS S 500       7.385  -7.710  -7.531  1.00  0.00           C  
ATOM    711  O   LYS S 500       7.931  -6.617  -7.697  1.00  0.00           O  
ATOM    712  CB  LYS S 500       5.973  -7.314  -9.552  1.00  0.00           C  
ATOM    713  CG  LYS S 500       5.045  -7.996 -10.547  1.00  0.00           C  
ATOM    714  CD  LYS S 500       3.836  -7.133 -10.869  1.00  0.00           C  
ATOM    715  CE  LYS S 500       2.657  -7.467  -9.970  1.00  0.00           C  
ATOM    716  NZ  LYS S 500       1.814  -8.554 -10.542  1.00  0.00           N  
ATOM    717  H   LYS S 500       4.266  -8.325  -7.102  1.00  0.00           H  
ATOM    718  HA  LYS S 500       5.991  -9.088  -8.365  1.00  0.00           H  
ATOM    719  HB2 LYS S 500       5.621  -6.304  -9.397  1.00  0.00           H  
ATOM    720  HB3 LYS S 500       6.962  -7.277  -9.984  1.00  0.00           H  
ATOM    721  HG2 LYS S 500       5.590  -8.190 -11.457  1.00  0.00           H  
ATOM    722  HG3 LYS S 500       4.707  -8.930 -10.122  1.00  0.00           H  
ATOM    723  HD2 LYS S 500       4.099  -6.094 -10.728  1.00  0.00           H  
ATOM    724  HD3 LYS S 500       3.553  -7.297 -11.897  1.00  0.00           H  
ATOM    725  HE2 LYS S 500       3.031  -7.784  -9.008  1.00  0.00           H  
ATOM    726  HE3 LYS S 500       2.052  -6.582  -9.847  1.00  0.00           H  
ATOM    727  HZ1 LYS S 500       2.417  -9.330 -10.886  1.00  0.00           H  
ATOM    728  HZ2 LYS S 500       1.251  -8.189 -11.336  1.00  0.00           H  
ATOM    729  HZ3 LYS S 500       1.169  -8.926  -9.817  1.00  0.00           H  
ATOM    730  N   GLY S 501       7.912  -8.686  -6.788  1.00  0.00           N  
ATOM    731  CA  GLY S 501       9.193  -8.526  -6.108  1.00  0.00           C  
ATOM    732  C   GLY S 501       9.459  -7.106  -5.639  1.00  0.00           C  
ATOM    733  O   GLY S 501      10.543  -6.566  -5.860  1.00  0.00           O  
ATOM    734  H   GLY S 501       7.429  -9.535  -6.711  1.00  0.00           H  
ATOM    735  HA2 GLY S 501       9.211  -9.180  -5.250  1.00  0.00           H  
ATOM    736  HA3 GLY S 501       9.983  -8.820  -6.784  1.00  0.00           H  
ATOM    737  N   LYS S 502       8.470  -6.505  -4.990  1.00  0.00           N  
ATOM    738  CA  LYS S 502       8.600  -5.145  -4.487  1.00  0.00           C  
ATOM    739  C   LYS S 502       7.662  -4.924  -3.315  1.00  0.00           C  
ATOM    740  O   LYS S 502       6.488  -5.287  -3.373  1.00  0.00           O  
ATOM    741  CB  LYS S 502       8.306  -4.132  -5.594  1.00  0.00           C  
ATOM    742  CG  LYS S 502       9.535  -3.723  -6.387  1.00  0.00           C  
ATOM    743  CD  LYS S 502       9.170  -2.815  -7.551  1.00  0.00           C  
ATOM    744  CE  LYS S 502       8.904  -3.612  -8.818  1.00  0.00           C  
ATOM    745  NZ  LYS S 502       9.116  -2.794 -10.044  1.00  0.00           N  
ATOM    746  H   LYS S 502       7.632  -6.989  -4.840  1.00  0.00           H  
ATOM    747  HA  LYS S 502       9.619  -5.012  -4.150  1.00  0.00           H  
ATOM    748  HB2 LYS S 502       7.588  -4.563  -6.278  1.00  0.00           H  
ATOM    749  HB3 LYS S 502       7.878  -3.246  -5.150  1.00  0.00           H  
ATOM    750  HG2 LYS S 502      10.214  -3.197  -5.733  1.00  0.00           H  
ATOM    751  HG3 LYS S 502      10.015  -4.610  -6.771  1.00  0.00           H  
ATOM    752  HD2 LYS S 502       8.281  -2.258  -7.296  1.00  0.00           H  
ATOM    753  HD3 LYS S 502       9.987  -2.131  -7.731  1.00  0.00           H  
ATOM    754  HE2 LYS S 502       9.573  -4.459  -8.842  1.00  0.00           H  
ATOM    755  HE3 LYS S 502       7.882  -3.961  -8.800  1.00  0.00           H  
ATOM    756  HZ1 LYS S 502      10.124  -2.787 -10.300  1.00  0.00           H  
ATOM    757  HZ2 LYS S 502       8.805  -1.816  -9.879  1.00  0.00           H  
ATOM    758  HZ3 LYS S 502       8.571  -3.190 -10.837  1.00  0.00           H  
ATOM    759  N   VAL S 503       8.183  -4.336  -2.249  1.00  0.00           N  
ATOM    760  CA  VAL S 503       7.383  -4.080  -1.061  1.00  0.00           C  
ATOM    761  C   VAL S 503       7.242  -2.585  -0.796  1.00  0.00           C  
ATOM    762  O   VAL S 503       8.223  -1.842  -0.790  1.00  0.00           O  
ATOM    763  CB  VAL S 503       7.985  -4.768   0.179  1.00  0.00           C  
ATOM    764  CG1 VAL S 503       7.117  -4.532   1.408  1.00  0.00           C  
ATOM    765  CG2 VAL S 503       8.166  -6.258  -0.074  1.00  0.00           C  
ATOM    766  H   VAL S 503       9.128  -4.074  -2.258  1.00  0.00           H  
ATOM    767  HA  VAL S 503       6.399  -4.496  -1.232  1.00  0.00           H  
ATOM    768  HB  VAL S 503       8.956  -4.336   0.364  1.00  0.00           H  
ATOM    769 HG11 VAL S 503       6.169  -4.113   1.106  1.00  0.00           H  
ATOM    770 HG12 VAL S 503       7.618  -3.847   2.076  1.00  0.00           H  
ATOM    771 HG13 VAL S 503       6.949  -5.470   1.916  1.00  0.00           H  
ATOM    772 HG21 VAL S 503       8.115  -6.452  -1.137  1.00  0.00           H  
ATOM    773 HG22 VAL S 503       7.383  -6.806   0.429  1.00  0.00           H  
ATOM    774 HG23 VAL S 503       9.127  -6.574   0.303  1.00  0.00           H  
ATOM    775  N   GLY S 504       6.005  -2.163  -0.575  1.00  0.00           N  
ATOM    776  CA  GLY S 504       5.712  -0.772  -0.304  1.00  0.00           C  
ATOM    777  C   GLY S 504       4.396  -0.630   0.426  1.00  0.00           C  
ATOM    778  O   GLY S 504       4.087  -1.433   1.306  1.00  0.00           O  
ATOM    779  H   GLY S 504       5.274  -2.812  -0.592  1.00  0.00           H  
ATOM    780  HA2 GLY S 504       6.503  -0.356   0.304  1.00  0.00           H  
ATOM    781  HA3 GLY S 504       5.659  -0.232  -1.237  1.00  0.00           H  
ATOM    782  N   ILE S 505       3.608   0.375   0.062  1.00  0.00           N  
ATOM    783  CA  ILE S 505       2.315   0.582   0.700  1.00  0.00           C  
ATOM    784  C   ILE S 505       1.399   1.438  -0.152  1.00  0.00           C  
ATOM    785  O   ILE S 505       1.856   2.263  -0.939  1.00  0.00           O  
ATOM    786  CB  ILE S 505       2.465   1.209   2.091  1.00  0.00           C  
ATOM    787  CG1 ILE S 505       3.561   2.277   2.093  1.00  0.00           C  
ATOM    788  CG2 ILE S 505       2.769   0.117   3.097  1.00  0.00           C  
ATOM    789  CD1 ILE S 505       3.209   3.503   2.906  1.00  0.00           C  
ATOM    790  H   ILE S 505       3.897   0.979  -0.653  1.00  0.00           H  
ATOM    791  HA  ILE S 505       1.855  -0.389   0.822  1.00  0.00           H  
ATOM    792  HB  ILE S 505       1.522   1.664   2.361  1.00  0.00           H  
ATOM    793 HG12 ILE S 505       4.465   1.854   2.506  1.00  0.00           H  
ATOM    794 HG13 ILE S 505       3.750   2.592   1.077  1.00  0.00           H  
ATOM    795 HG21 ILE S 505       2.213   0.292   4.000  1.00  0.00           H  
ATOM    796 HG22 ILE S 505       3.826   0.111   3.314  1.00  0.00           H  
ATOM    797 HG23 ILE S 505       2.487  -0.837   2.677  1.00  0.00           H  
ATOM    798 HD11 ILE S 505       4.113   3.951   3.292  1.00  0.00           H  
ATOM    799 HD12 ILE S 505       2.570   3.219   3.730  1.00  0.00           H  
ATOM    800 HD13 ILE S 505       2.695   4.215   2.279  1.00  0.00           H  
ATOM    801  N   PHE S 506       0.098   1.234   0.002  1.00  0.00           N  
ATOM    802  CA  PHE S 506      -0.871   1.994  -0.778  1.00  0.00           C  
ATOM    803  C   PHE S 506      -2.162   2.247  -0.005  1.00  0.00           C  
ATOM    804  O   PHE S 506      -2.504   1.509   0.919  1.00  0.00           O  
ATOM    805  CB  PHE S 506      -1.182   1.266  -2.089  1.00  0.00           C  
ATOM    806  CG  PHE S 506      -1.761  -0.111  -1.907  1.00  0.00           C  
ATOM    807  CD1 PHE S 506      -1.059  -1.095  -1.228  1.00  0.00           C  
ATOM    808  CD2 PHE S 506      -3.008  -0.421  -2.426  1.00  0.00           C  
ATOM    809  CE1 PHE S 506      -1.592  -2.360  -1.069  1.00  0.00           C  
ATOM    810  CE2 PHE S 506      -3.544  -1.685  -2.270  1.00  0.00           C  
ATOM    811  CZ  PHE S 506      -2.836  -2.656  -1.591  1.00  0.00           C  
ATOM    812  H   PHE S 506      -0.212   0.556   0.649  1.00  0.00           H  
ATOM    813  HA  PHE S 506      -0.422   2.947  -1.015  1.00  0.00           H  
ATOM    814  HB2 PHE S 506      -1.895   1.848  -2.652  1.00  0.00           H  
ATOM    815  HB3 PHE S 506      -0.272   1.170  -2.663  1.00  0.00           H  
ATOM    816  HD1 PHE S 506      -0.086  -0.868  -0.820  1.00  0.00           H  
ATOM    817  HD2 PHE S 506      -3.563   0.336  -2.958  1.00  0.00           H  
ATOM    818  HE1 PHE S 506      -1.038  -3.117  -0.535  1.00  0.00           H  
ATOM    819  HE2 PHE S 506      -4.516  -1.914  -2.679  1.00  0.00           H  
ATOM    820  HZ  PHE S 506      -3.254  -3.644  -1.469  1.00  0.00           H  
ATOM    821  N   PRO S 507      -2.894   3.309  -0.388  1.00  0.00           N  
ATOM    822  CA  PRO S 507      -4.155   3.676   0.257  1.00  0.00           C  
ATOM    823  C   PRO S 507      -5.314   2.791  -0.189  1.00  0.00           C  
ATOM    824  O   PRO S 507      -5.669   2.759  -1.368  1.00  0.00           O  
ATOM    825  CB  PRO S 507      -4.366   5.117  -0.201  1.00  0.00           C  
ATOM    826  CG  PRO S 507      -3.708   5.189  -1.534  1.00  0.00           C  
ATOM    827  CD  PRO S 507      -2.546   4.234  -1.485  1.00  0.00           C  
ATOM    828  HA  PRO S 507      -4.074   3.648   1.330  1.00  0.00           H  
ATOM    829  HB2 PRO S 507      -5.424   5.325  -0.269  1.00  0.00           H  
ATOM    830  HB3 PRO S 507      -3.905   5.793   0.503  1.00  0.00           H  
ATOM    831  HG2 PRO S 507      -4.404   4.888  -2.300  1.00  0.00           H  
ATOM    832  HG3 PRO S 507      -3.359   6.195  -1.717  1.00  0.00           H  
ATOM    833  HD2 PRO S 507      -2.457   3.703  -2.420  1.00  0.00           H  
ATOM    834  HD3 PRO S 507      -1.632   4.764  -1.265  1.00  0.00           H  
ATOM    835  N   LYS S 508      -5.895   2.072   0.764  1.00  0.00           N  
ATOM    836  CA  LYS S 508      -7.014   1.177   0.494  1.00  0.00           C  
ATOM    837  C   LYS S 508      -8.082   1.852  -0.366  1.00  0.00           C  
ATOM    838  O   LYS S 508      -8.758   1.199  -1.161  1.00  0.00           O  
ATOM    839  CB  LYS S 508      -7.624   0.713   1.816  1.00  0.00           C  
ATOM    840  CG  LYS S 508      -8.244  -0.670   1.746  1.00  0.00           C  
ATOM    841  CD  LYS S 508      -9.763  -0.603   1.726  1.00  0.00           C  
ATOM    842  CE  LYS S 508     -10.385  -1.878   2.269  1.00  0.00           C  
ATOM    843  NZ  LYS S 508     -10.723  -2.839   1.182  1.00  0.00           N  
ATOM    844  H   LYS S 508      -5.562   2.142   1.682  1.00  0.00           H  
ATOM    845  HA  LYS S 508      -6.630   0.317  -0.038  1.00  0.00           H  
ATOM    846  HB2 LYS S 508      -6.848   0.700   2.570  1.00  0.00           H  
ATOM    847  HB3 LYS S 508      -8.387   1.416   2.114  1.00  0.00           H  
ATOM    848  HG2 LYS S 508      -7.902  -1.159   0.848  1.00  0.00           H  
ATOM    849  HG3 LYS S 508      -7.929  -1.235   2.610  1.00  0.00           H  
ATOM    850  HD2 LYS S 508     -10.087   0.230   2.331  1.00  0.00           H  
ATOM    851  HD3 LYS S 508     -10.093  -0.458   0.706  1.00  0.00           H  
ATOM    852  HE2 LYS S 508      -9.683  -2.346   2.943  1.00  0.00           H  
ATOM    853  HE3 LYS S 508     -11.287  -1.625   2.807  1.00  0.00           H  
ATOM    854  HZ1 LYS S 508     -10.631  -3.816   1.526  1.00  0.00           H  
ATOM    855  HZ2 LYS S 508     -10.082  -2.706   0.375  1.00  0.00           H  
ATOM    856  HZ3 LYS S 508     -11.701  -2.687   0.863  1.00  0.00           H  
ATOM    857  N   VAL S 509      -8.229   3.160  -0.202  1.00  0.00           N  
ATOM    858  CA  VAL S 509      -9.215   3.923  -0.963  1.00  0.00           C  
ATOM    859  C   VAL S 509      -8.911   3.889  -2.462  1.00  0.00           C  
ATOM    860  O   VAL S 509      -9.764   4.233  -3.282  1.00  0.00           O  
ATOM    861  CB  VAL S 509      -9.280   5.397  -0.489  1.00  0.00           C  
ATOM    862  CG1 VAL S 509      -7.890   5.931  -0.180  1.00  0.00           C  
ATOM    863  CG2 VAL S 509      -9.967   6.279  -1.525  1.00  0.00           C  
ATOM    864  H   VAL S 509      -7.661   3.624   0.448  1.00  0.00           H  
ATOM    865  HA  VAL S 509     -10.182   3.473  -0.795  1.00  0.00           H  
ATOM    866  HB  VAL S 509      -9.862   5.434   0.422  1.00  0.00           H  
ATOM    867 HG11 VAL S 509      -7.578   5.580   0.792  1.00  0.00           H  
ATOM    868 HG12 VAL S 509      -7.909   7.011  -0.186  1.00  0.00           H  
ATOM    869 HG13 VAL S 509      -7.198   5.580  -0.929  1.00  0.00           H  
ATOM    870 HG21 VAL S 509     -10.802   5.747  -1.954  1.00  0.00           H  
ATOM    871 HG22 VAL S 509      -9.261   6.531  -2.305  1.00  0.00           H  
ATOM    872 HG23 VAL S 509     -10.318   7.184  -1.053  1.00  0.00           H  
ATOM    873  N   PHE S 510      -7.693   3.497  -2.819  1.00  0.00           N  
ATOM    874  CA  PHE S 510      -7.294   3.452  -4.221  1.00  0.00           C  
ATOM    875  C   PHE S 510      -7.429   2.061  -4.823  1.00  0.00           C  
ATOM    876  O   PHE S 510      -6.943   1.814  -5.926  1.00  0.00           O  
ATOM    877  CB  PHE S 510      -5.853   3.925  -4.365  1.00  0.00           C  
ATOM    878  CG  PHE S 510      -5.749   5.400  -4.575  1.00  0.00           C  
ATOM    879  CD1 PHE S 510      -5.958   6.274  -3.525  1.00  0.00           C  
ATOM    880  CD2 PHE S 510      -5.455   5.911  -5.824  1.00  0.00           C  
ATOM    881  CE1 PHE S 510      -5.880   7.633  -3.719  1.00  0.00           C  
ATOM    882  CE2 PHE S 510      -5.370   7.271  -6.026  1.00  0.00           C  
ATOM    883  CZ  PHE S 510      -5.585   8.133  -4.968  1.00  0.00           C  
ATOM    884  H   PHE S 510      -7.045   3.248  -2.128  1.00  0.00           H  
ATOM    885  HA  PHE S 510      -7.934   4.127  -4.762  1.00  0.00           H  
ATOM    886  HB2 PHE S 510      -5.303   3.673  -3.470  1.00  0.00           H  
ATOM    887  HB3 PHE S 510      -5.401   3.436  -5.212  1.00  0.00           H  
ATOM    888  HD1 PHE S 510      -6.189   5.881  -2.545  1.00  0.00           H  
ATOM    889  HD2 PHE S 510      -5.288   5.234  -6.648  1.00  0.00           H  
ATOM    890  HE1 PHE S 510      -6.040   8.304  -2.893  1.00  0.00           H  
ATOM    891  HE2 PHE S 510      -5.133   7.657  -7.008  1.00  0.00           H  
ATOM    892  HZ  PHE S 510      -5.538   9.195  -5.118  1.00  0.00           H  
ATOM    893  N   VAL S 511      -8.073   1.150  -4.109  1.00  0.00           N  
ATOM    894  CA  VAL S 511      -8.229  -0.205  -4.609  1.00  0.00           C  
ATOM    895  C   VAL S 511      -9.584  -0.805  -4.255  1.00  0.00           C  
ATOM    896  O   VAL S 511      -9.802  -1.996  -4.483  1.00  0.00           O  
ATOM    897  CB  VAL S 511      -7.119  -1.119  -4.061  1.00  0.00           C  
ATOM    898  CG1 VAL S 511      -5.749  -0.518  -4.334  1.00  0.00           C  
ATOM    899  CG2 VAL S 511      -7.309  -1.351  -2.571  1.00  0.00           C  
ATOM    900  H   VAL S 511      -8.436   1.388  -3.231  1.00  0.00           H  
ATOM    901  HA  VAL S 511      -8.137  -0.174  -5.688  1.00  0.00           H  
ATOM    902  HB  VAL S 511      -7.178  -2.073  -4.565  1.00  0.00           H  
ATOM    903 HG11 VAL S 511      -5.028  -1.311  -4.465  1.00  0.00           H  
ATOM    904 HG12 VAL S 511      -5.457   0.099  -3.497  1.00  0.00           H  
ATOM    905 HG13 VAL S 511      -5.791   0.084  -5.227  1.00  0.00           H  
ATOM    906 HG21 VAL S 511      -8.074  -2.097  -2.419  1.00  0.00           H  
ATOM    907 HG22 VAL S 511      -7.607  -0.427  -2.101  1.00  0.00           H  
ATOM    908 HG23 VAL S 511      -6.381  -1.692  -2.140  1.00  0.00           H  
ATOM    909  N   GLU S 512     -10.497   0.006  -3.709  1.00  0.00           N  
ATOM    910  CA  GLU S 512     -11.822  -0.482  -3.342  1.00  0.00           C  
ATOM    911  C   GLU S 512     -11.737  -1.933  -2.868  1.00  0.00           C  
ATOM    912  O   GLU S 512     -10.737  -2.321  -2.260  1.00  0.00           O  
ATOM    913  CB  GLU S 512     -12.772  -0.326  -4.536  1.00  0.00           C  
ATOM    914  CG  GLU S 512     -13.786   0.780  -4.339  1.00  0.00           C  
ATOM    915  CD  GLU S 512     -15.026   0.598  -5.193  1.00  0.00           C  
ATOM    916  OE1 GLU S 512     -15.321  -0.556  -5.573  1.00  0.00           O  
ATOM    917  OE2 GLU S 512     -15.703   1.608  -5.481  1.00  0.00           O  
ATOM    918  H   GLU S 512     -10.281   0.948  -3.558  1.00  0.00           H  
ATOM    919  HA  GLU S 512     -12.184   0.125  -2.526  1.00  0.00           H  
ATOM    920  HB2 GLU S 512     -12.190  -0.097  -5.414  1.00  0.00           H  
ATOM    921  HB3 GLU S 512     -13.302  -1.249  -4.698  1.00  0.00           H  
ATOM    922  HG2 GLU S 512     -14.080   0.796  -3.300  1.00  0.00           H  
ATOM    923  HG3 GLU S 512     -13.322   1.720  -4.596  1.00  0.00           H  
ATOM    924  N   ASP S 513     -12.754  -2.739  -3.136  1.00  0.00           N  
ATOM    925  CA  ASP S 513     -12.717  -4.132  -2.717  1.00  0.00           C  
ATOM    926  C   ASP S 513     -13.031  -5.080  -3.870  1.00  0.00           C  
ATOM    927  O   ASP S 513     -13.903  -4.809  -4.697  1.00  0.00           O  
ATOM    928  CB  ASP S 513     -13.685  -4.371  -1.559  1.00  0.00           C  
ATOM    929  CG  ASP S 513     -13.382  -5.652  -0.806  1.00  0.00           C  
ATOM    930  OD1 ASP S 513     -12.384  -5.678  -0.055  1.00  0.00           O  
ATOM    931  OD2 ASP S 513     -14.141  -6.630  -0.968  1.00  0.00           O  
ATOM    932  H   ASP S 513     -13.533  -2.398  -3.620  1.00  0.00           H  
ATOM    933  HA  ASP S 513     -11.711  -4.329  -2.382  1.00  0.00           H  
ATOM    934  HB2 ASP S 513     -13.619  -3.545  -0.865  1.00  0.00           H  
ATOM    935  HB3 ASP S 513     -14.692  -4.432  -1.944  1.00  0.00           H  
ATOM    936  N   SER S 514     -12.307  -6.197  -3.912  1.00  0.00           N  
ATOM    937  CA  SER S 514     -12.495  -7.200  -4.954  1.00  0.00           C  
ATOM    938  C   SER S 514     -12.204  -8.602  -4.422  1.00  0.00           C  
ATOM    939  O   SER S 514     -13.109  -9.426  -4.299  1.00  0.00           O  
ATOM    940  CB  SER S 514     -11.592  -6.900  -6.152  1.00  0.00           C  
ATOM    941  OG  SER S 514     -12.150  -7.409  -7.351  1.00  0.00           O  
ATOM    942  H   SER S 514     -11.629  -6.351  -3.221  1.00  0.00           H  
ATOM    943  HA  SER S 514     -13.526  -7.156  -5.273  1.00  0.00           H  
ATOM    944  HB2 SER S 514     -11.472  -5.832  -6.252  1.00  0.00           H  
ATOM    945  HB3 SER S 514     -10.627  -7.359  -5.995  1.00  0.00           H  
ATOM    946  HG  SER S 514     -11.749  -8.257  -7.556  1.00  0.00           H  
ATOM    947  N   ALA S 515     -10.937  -8.868  -4.107  1.00  0.00           N  
ATOM    948  CA  ALA S 515     -10.537 -10.171  -3.589  1.00  0.00           C  
ATOM    949  C   ALA S 515     -10.802 -11.272  -4.609  1.00  0.00           C  
ATOM    950  O   ALA S 515     -11.736 -11.182  -5.406  1.00  0.00           O  
ATOM    951  CB  ALA S 515     -11.267 -10.468  -2.287  1.00  0.00           C  
ATOM    952  H   ALA S 515     -10.255  -8.173  -4.225  1.00  0.00           H  
ATOM    953  HA  ALA S 515      -9.478 -10.136  -3.380  1.00  0.00           H  
ATOM    954  HB1 ALA S 515     -12.112 -11.110  -2.486  1.00  0.00           H  
ATOM    955  HB2 ALA S 515     -11.611  -9.544  -1.847  1.00  0.00           H  
ATOM    956  HB3 ALA S 515     -10.594 -10.962  -1.602  1.00  0.00           H  
ATOM    957  N   THR S 516      -9.974 -12.311  -4.579  1.00  0.00           N  
ATOM    958  CA  THR S 516     -10.120 -13.432  -5.501  1.00  0.00           C  
ATOM    959  C   THR S 516     -10.417 -14.724  -4.747  1.00  0.00           C  
ATOM    960  O   THR S 516     -10.882 -14.638  -3.592  1.00  0.00           O  
ATOM    961  CB  THR S 516      -8.849 -13.598  -6.338  1.00  0.00           C  
ATOM    962  OG1 THR S 516      -7.700 -13.591  -5.512  1.00  0.00           O  
ATOM    963  CG2 THR S 516      -8.673 -12.514  -7.380  1.00  0.00           C  
ATOM    964  OXT THR S 516     -10.186 -15.809  -5.320  1.00  0.00           O  
ATOM    965  H   THR S 516      -9.249 -12.326  -3.922  1.00  0.00           H  
ATOM    966  HA  THR S 516     -10.947 -13.214  -6.160  1.00  0.00           H  
ATOM    967  HB  THR S 516      -8.893 -14.546  -6.853  1.00  0.00           H  
ATOM    968  HG1 THR S 516      -7.601 -12.727  -5.107  1.00  0.00           H  
ATOM    969 HG21 THR S 516      -9.382 -11.720  -7.197  1.00  0.00           H  
ATOM    970 HG22 THR S 516      -8.841 -12.927  -8.363  1.00  0.00           H  
ATOM    971 HG23 THR S 516      -7.669 -12.120  -7.321  1.00  0.00           H  
TER     972      THR S 516                                                      
ATOM    973  N   SER P 359     -10.631   4.108 -17.322  1.00  0.00           N  
ATOM    974  CA  SER P 359     -10.963   5.554 -17.415  1.00  0.00           C  
ATOM    975  C   SER P 359     -11.697   6.033 -16.166  1.00  0.00           C  
ATOM    976  O   SER P 359     -12.891   5.783 -16.001  1.00  0.00           O  
ATOM    977  CB  SER P 359     -11.831   5.776 -18.654  1.00  0.00           C  
ATOM    978  OG  SER P 359     -11.442   4.916 -19.710  1.00  0.00           O  
ATOM    979  H1  SER P 359     -11.520   3.573 -17.391  1.00  0.00           H  
ATOM    980  H2  SER P 359     -10.167   3.948 -16.404  1.00  0.00           H  
ATOM    981  H3  SER P 359      -9.994   3.878 -18.109  1.00  0.00           H  
ATOM    982  HA  SER P 359     -10.045   6.112 -17.519  1.00  0.00           H  
ATOM    983  HB2 SER P 359     -12.864   5.577 -18.407  1.00  0.00           H  
ATOM    984  HB3 SER P 359     -11.730   6.800 -18.983  1.00  0.00           H  
ATOM    985  HG  SER P 359     -12.209   4.699 -20.247  1.00  0.00           H  
ATOM    986  N   LYS P 360     -10.974   6.721 -15.288  1.00  0.00           N  
ATOM    987  CA  LYS P 360     -11.557   7.235 -14.054  1.00  0.00           C  
ATOM    988  C   LYS P 360     -10.601   8.192 -13.352  1.00  0.00           C  
ATOM    989  O   LYS P 360      -9.391   7.965 -13.317  1.00  0.00           O  
ATOM    990  CB  LYS P 360     -11.917   6.083 -13.113  1.00  0.00           C  
ATOM    991  CG  LYS P 360     -13.330   5.557 -13.301  1.00  0.00           C  
ATOM    992  CD  LYS P 360     -13.948   5.143 -11.975  1.00  0.00           C  
ATOM    993  CE  LYS P 360     -15.404   4.736 -12.141  1.00  0.00           C  
ATOM    994  NZ  LYS P 360     -16.227   5.127 -10.964  1.00  0.00           N  
ATOM    995  H   LYS P 360     -10.026   6.887 -15.475  1.00  0.00           H  
ATOM    996  HA  LYS P 360     -12.456   7.775 -14.312  1.00  0.00           H  
ATOM    997  HB2 LYS P 360     -11.229   5.269 -13.280  1.00  0.00           H  
ATOM    998  HB3 LYS P 360     -11.816   6.423 -12.092  1.00  0.00           H  
ATOM    999  HG2 LYS P 360     -13.938   6.332 -13.743  1.00  0.00           H  
ATOM   1000  HG3 LYS P 360     -13.301   4.700 -13.958  1.00  0.00           H  
ATOM   1001  HD2 LYS P 360     -13.395   4.305 -11.576  1.00  0.00           H  
ATOM   1002  HD3 LYS P 360     -13.892   5.974 -11.287  1.00  0.00           H  
ATOM   1003  HE2 LYS P 360     -15.801   5.221 -13.021  1.00  0.00           H  
ATOM   1004  HE3 LYS P 360     -15.455   3.665 -12.268  1.00  0.00           H  
ATOM   1005  HZ1 LYS P 360     -17.177   5.423 -11.272  1.00  0.00           H  
ATOM   1006  HZ2 LYS P 360     -15.779   5.914 -10.457  1.00  0.00           H  
ATOM   1007  HZ3 LYS P 360     -16.324   4.320 -10.312  1.00  0.00           H  
ATOM   1008  N   PRO P 361     -11.138   9.280 -12.781  1.00  0.00           N  
ATOM   1009  CA  PRO P 361     -10.354  10.288 -12.073  1.00  0.00           C  
ATOM   1010  C   PRO P 361     -10.058   9.861 -10.640  1.00  0.00           C  
ATOM   1011  O   PRO P 361     -10.888  10.034  -9.749  1.00  0.00           O  
ATOM   1012  CB  PRO P 361     -11.267  11.529 -12.092  1.00  0.00           C  
ATOM   1013  CG  PRO P 361     -12.493  11.121 -12.855  1.00  0.00           C  
ATOM   1014  CD  PRO P 361     -12.556   9.633 -12.773  1.00  0.00           C  
ATOM   1015  HA  PRO P 361      -9.428  10.505 -12.585  1.00  0.00           H  
ATOM   1016  HB2 PRO P 361     -11.512  11.812 -11.079  1.00  0.00           H  
ATOM   1017  HB3 PRO P 361     -10.755  12.344 -12.581  1.00  0.00           H  
ATOM   1018  HG2 PRO P 361     -13.372  11.554 -12.406  1.00  0.00           H  
ATOM   1019  HG3 PRO P 361     -12.405  11.431 -13.887  1.00  0.00           H  
ATOM   1020  HD2 PRO P 361     -13.033   9.320 -11.854  1.00  0.00           H  
ATOM   1021  HD3 PRO P 361     -13.066   9.225 -13.630  1.00  0.00           H  
ATOM   1022  N   GLN P 362      -8.876   9.287 -10.427  1.00  0.00           N  
ATOM   1023  CA  GLN P 362      -8.480   8.821  -9.101  1.00  0.00           C  
ATOM   1024  C   GLN P 362      -8.764   9.862  -8.030  1.00  0.00           C  
ATOM   1025  O   GLN P 362      -8.814  11.063  -8.299  1.00  0.00           O  
ATOM   1026  CB  GLN P 362      -6.989   8.478  -9.058  1.00  0.00           C  
ATOM   1027  CG  GLN P 362      -6.085   9.652  -9.399  1.00  0.00           C  
ATOM   1028  CD  GLN P 362      -5.873   9.813 -10.892  1.00  0.00           C  
ATOM   1029  OE1 GLN P 362      -6.769  10.254 -11.613  1.00  0.00           O  
ATOM   1030  NE2 GLN P 362      -4.684   9.455 -11.363  1.00  0.00           N  
ATOM   1031  H   GLN P 362      -8.262   9.166 -11.181  1.00  0.00           H  
ATOM   1032  HA  GLN P 362      -9.057   7.926  -8.877  1.00  0.00           H  
ATOM   1033  HB2 GLN P 362      -6.737   8.144  -8.060  1.00  0.00           H  
ATOM   1034  HB3 GLN P 362      -6.788   7.684  -9.755  1.00  0.00           H  
ATOM   1035  HG2 GLN P 362      -6.532  10.556  -9.014  1.00  0.00           H  
ATOM   1036  HG3 GLN P 362      -5.125   9.498  -8.928  1.00  0.00           H  
ATOM   1037 HE21 GLN P 362      -4.020   9.111 -10.729  1.00  0.00           H  
ATOM   1038 HE22 GLN P 362      -4.521   9.549 -12.324  1.00  0.00           H  
ATOM   1039  N   PRO P 363      -8.938   9.394  -6.791  1.00  0.00           N  
ATOM   1040  CA  PRO P 363      -9.202  10.261  -5.650  1.00  0.00           C  
ATOM   1041  C   PRO P 363      -7.975  11.047  -5.224  1.00  0.00           C  
ATOM   1042  O   PRO P 363      -6.855  10.736  -5.625  1.00  0.00           O  
ATOM   1043  CB  PRO P 363      -9.578   9.292  -4.529  1.00  0.00           C  
ATOM   1044  CG  PRO P 363      -9.075   7.949  -4.940  1.00  0.00           C  
ATOM   1045  CD  PRO P 363      -8.878   7.970  -6.425  1.00  0.00           C  
ATOM   1046  HA  PRO P 363     -10.022  10.937  -5.840  1.00  0.00           H  
ATOM   1047  HB2 PRO P 363      -9.101   9.612  -3.613  1.00  0.00           H  
ATOM   1048  HB3 PRO P 363     -10.643   9.288  -4.401  1.00  0.00           H  
ATOM   1049  HG2 PRO P 363      -8.139   7.745  -4.450  1.00  0.00           H  
ATOM   1050  HG3 PRO P 363      -9.802   7.194  -4.676  1.00  0.00           H  
ATOM   1051  HD2 PRO P 363      -7.916   7.552  -6.678  1.00  0.00           H  
ATOM   1052  HD3 PRO P 363      -9.666   7.417  -6.913  1.00  0.00           H  
ATOM   1053  N   ALA P 364      -8.186  12.032  -4.364  1.00  0.00           N  
ATOM   1054  CA  ALA P 364      -7.082  12.808  -3.834  1.00  0.00           C  
ATOM   1055  C   ALA P 364      -6.429  11.979  -2.744  1.00  0.00           C  
ATOM   1056  O   ALA P 364      -7.059  11.688  -1.726  1.00  0.00           O  
ATOM   1057  CB  ALA P 364      -7.569  14.144  -3.290  1.00  0.00           C  
ATOM   1058  H   ALA P 364      -9.096  12.209  -4.046  1.00  0.00           H  
ATOM   1059  HA  ALA P 364      -6.372  12.987  -4.629  1.00  0.00           H  
ATOM   1060  HB1 ALA P 364      -7.925  14.757  -4.106  1.00  0.00           H  
ATOM   1061  HB2 ALA P 364      -6.754  14.647  -2.790  1.00  0.00           H  
ATOM   1062  HB3 ALA P 364      -8.374  13.976  -2.589  1.00  0.00           H  
ATOM   1063  N   VAL P 365      -5.193  11.549  -2.968  1.00  0.00           N  
ATOM   1064  CA  VAL P 365      -4.522  10.694  -1.994  1.00  0.00           C  
ATOM   1065  C   VAL P 365      -4.635  11.280  -0.586  1.00  0.00           C  
ATOM   1066  O   VAL P 365      -4.496  12.487  -0.390  1.00  0.00           O  
ATOM   1067  CB  VAL P 365      -3.040  10.425  -2.329  1.00  0.00           C  
ATOM   1068  CG1 VAL P 365      -2.646   9.058  -1.815  1.00  0.00           C  
ATOM   1069  CG2 VAL P 365      -2.770  10.496  -3.819  1.00  0.00           C  
ATOM   1070  H   VAL P 365      -4.751  11.772  -3.810  1.00  0.00           H  
ATOM   1071  HA  VAL P 365      -5.039   9.745  -2.004  1.00  0.00           H  
ATOM   1072  HB  VAL P 365      -2.432  11.167  -1.832  1.00  0.00           H  
ATOM   1073 HG11 VAL P 365      -3.448   8.360  -2.017  1.00  0.00           H  
ATOM   1074 HG12 VAL P 365      -2.469   9.108  -0.754  1.00  0.00           H  
ATOM   1075 HG13 VAL P 365      -1.752   8.730  -2.320  1.00  0.00           H  
ATOM   1076 HG21 VAL P 365      -1.748  10.207  -4.006  1.00  0.00           H  
ATOM   1077 HG22 VAL P 365      -2.928  11.501  -4.168  1.00  0.00           H  
ATOM   1078 HG23 VAL P 365      -3.434   9.819  -4.334  1.00  0.00           H  
ATOM   1079  N   PRO P 366      -4.930  10.421   0.406  1.00  0.00           N  
ATOM   1080  CA  PRO P 366      -5.110  10.837   1.804  1.00  0.00           C  
ATOM   1081  C   PRO P 366      -3.801  11.082   2.544  1.00  0.00           C  
ATOM   1082  O   PRO P 366      -2.732  10.669   2.095  1.00  0.00           O  
ATOM   1083  CB  PRO P 366      -5.835   9.639   2.414  1.00  0.00           C  
ATOM   1084  CG  PRO P 366      -5.314   8.478   1.645  1.00  0.00           C  
ATOM   1085  CD  PRO P 366      -5.141   8.972   0.235  1.00  0.00           C  
ATOM   1086  HA  PRO P 366      -5.737  11.713   1.879  1.00  0.00           H  
ATOM   1087  HB2 PRO P 366      -5.594   9.564   3.464  1.00  0.00           H  
ATOM   1088  HB3 PRO P 366      -6.900   9.753   2.286  1.00  0.00           H  
ATOM   1089  HG2 PRO P 366      -4.361   8.165   2.051  1.00  0.00           H  
ATOM   1090  HG3 PRO P 366      -6.022   7.665   1.675  1.00  0.00           H  
ATOM   1091  HD2 PRO P 366      -4.281   8.508  -0.223  1.00  0.00           H  
ATOM   1092  HD3 PRO P 366      -6.029   8.780  -0.349  1.00  0.00           H  
ATOM   1093  N   PRO P 367      -3.880  11.761   3.704  1.00  0.00           N  
ATOM   1094  CA  PRO P 367      -2.709  12.066   4.534  1.00  0.00           C  
ATOM   1095  C   PRO P 367      -1.884  10.834   4.832  1.00  0.00           C  
ATOM   1096  O   PRO P 367      -2.080  10.153   5.839  1.00  0.00           O  
ATOM   1097  CB  PRO P 367      -3.321  12.630   5.809  1.00  0.00           C  
ATOM   1098  CG  PRO P 367      -4.585  13.236   5.339  1.00  0.00           C  
ATOM   1099  CD  PRO P 367      -5.116  12.286   4.307  1.00  0.00           C  
ATOM   1100  HA  PRO P 367      -2.082  12.815   4.070  1.00  0.00           H  
ATOM   1101  HB2 PRO P 367      -3.495  11.830   6.516  1.00  0.00           H  
ATOM   1102  HB3 PRO P 367      -2.661  13.369   6.239  1.00  0.00           H  
ATOM   1103  HG2 PRO P 367      -5.273  13.330   6.157  1.00  0.00           H  
ATOM   1104  HG3 PRO P 367      -4.380  14.196   4.891  1.00  0.00           H  
ATOM   1105  HD2 PRO P 367      -5.687  11.497   4.774  1.00  0.00           H  
ATOM   1106  HD3 PRO P 367      -5.711  12.810   3.575  1.00  0.00           H  
ATOM   1107  N   ARG P 368      -0.962  10.569   3.934  1.00  0.00           N  
ATOM   1108  CA  ARG P 368      -0.063   9.425   4.040  1.00  0.00           C  
ATOM   1109  C   ARG P 368       0.469   9.272   5.468  1.00  0.00           C  
ATOM   1110  O   ARG P 368       0.650  10.256   6.186  1.00  0.00           O  
ATOM   1111  CB  ARG P 368       1.074   9.589   3.031  1.00  0.00           C  
ATOM   1112  CG  ARG P 368       1.835   8.313   2.718  1.00  0.00           C  
ATOM   1113  CD  ARG P 368       3.024   8.131   3.648  1.00  0.00           C  
ATOM   1114  NE  ARG P 368       4.219   8.803   3.144  1.00  0.00           N  
ATOM   1115  CZ  ARG P 368       5.399   8.780   3.761  1.00  0.00           C  
ATOM   1116  NH1 ARG P 368       5.546   8.119   4.902  1.00  0.00           N  
ATOM   1117  NH2 ARG P 368       6.435   9.419   3.234  1.00  0.00           N  
ATOM   1118  H   ARG P 368      -0.884  11.172   3.167  1.00  0.00           H  
ATOM   1119  HA  ARG P 368      -0.624   8.537   3.794  1.00  0.00           H  
ATOM   1120  HB2 ARG P 368       0.652   9.958   2.106  1.00  0.00           H  
ATOM   1121  HB3 ARG P 368       1.769  10.316   3.412  1.00  0.00           H  
ATOM   1122  HG2 ARG P 368       1.169   7.472   2.828  1.00  0.00           H  
ATOM   1123  HG3 ARG P 368       2.191   8.361   1.700  1.00  0.00           H  
ATOM   1124  HD2 ARG P 368       2.775   8.540   4.615  1.00  0.00           H  
ATOM   1125  HD3 ARG P 368       3.231   7.075   3.746  1.00  0.00           H  
ATOM   1126  HE  ARG P 368       4.139   9.300   2.302  1.00  0.00           H  
ATOM   1127 HH11 ARG P 368       4.770   7.636   5.305  1.00  0.00           H  
ATOM   1128 HH12 ARG P 368       6.435   8.105   5.360  1.00  0.00           H  
ATOM   1129 HH21 ARG P 368       6.330   9.918   2.374  1.00  0.00           H  
ATOM   1130 HH22 ARG P 368       7.321   9.402   3.697  1.00  0.00           H  
ATOM   1131  N   PRO P 369       0.695   8.020   5.901  1.00  0.00           N  
ATOM   1132  CA  PRO P 369       1.175   7.705   7.255  1.00  0.00           C  
ATOM   1133  C   PRO P 369       2.464   8.427   7.621  1.00  0.00           C  
ATOM   1134  O   PRO P 369       3.170   8.944   6.756  1.00  0.00           O  
ATOM   1135  CB  PRO P 369       1.405   6.194   7.196  1.00  0.00           C  
ATOM   1136  CG  PRO P 369       0.470   5.729   6.139  1.00  0.00           C  
ATOM   1137  CD  PRO P 369       0.478   6.801   5.105  1.00  0.00           C  
ATOM   1138  HA  PRO P 369       0.423   7.916   8.002  1.00  0.00           H  
ATOM   1139  HB2 PRO P 369       2.434   5.994   6.936  1.00  0.00           H  
ATOM   1140  HB3 PRO P 369       1.174   5.753   8.151  1.00  0.00           H  
ATOM   1141  HG2 PRO P 369       0.817   4.801   5.715  1.00  0.00           H  
ATOM   1142  HG3 PRO P 369      -0.522   5.617   6.545  1.00  0.00           H  
ATOM   1143  HD2 PRO P 369       1.286   6.640   4.412  1.00  0.00           H  
ATOM   1144  HD3 PRO P 369      -0.467   6.839   4.589  1.00  0.00           H  
ATOM   1145  N   SER P 370       2.766   8.450   8.915  1.00  0.00           N  
ATOM   1146  CA  SER P 370       3.974   9.097   9.411  1.00  0.00           C  
ATOM   1147  C   SER P 370       5.136   8.109   9.454  1.00  0.00           C  
ATOM   1148  O   SER P 370       6.048   8.247  10.269  1.00  0.00           O  
ATOM   1149  CB  SER P 370       3.731   9.679  10.804  1.00  0.00           C  
ATOM   1150  OG  SER P 370       3.217  10.996  10.725  1.00  0.00           O  
ATOM   1151  H   SER P 370       2.163   8.014   9.554  1.00  0.00           H  
ATOM   1152  HA  SER P 370       4.223   9.899   8.732  1.00  0.00           H  
ATOM   1153  HB2 SER P 370       3.021   9.062  11.333  1.00  0.00           H  
ATOM   1154  HB3 SER P 370       4.664   9.702  11.350  1.00  0.00           H  
ATOM   1155  HG  SER P 370       2.293  10.965  10.465  1.00  0.00           H  
ATOM   1156  N   ALA P 371       5.095   7.114   8.569  1.00  0.00           N  
ATOM   1157  CA  ALA P 371       6.139   6.097   8.492  1.00  0.00           C  
ATOM   1158  C   ALA P 371       6.124   5.178   9.710  1.00  0.00           C  
ATOM   1159  O   ALA P 371       5.960   3.968   9.583  1.00  0.00           O  
ATOM   1160  CB  ALA P 371       7.506   6.746   8.329  1.00  0.00           C  
ATOM   1161  H   ALA P 371       4.343   7.061   7.948  1.00  0.00           H  
ATOM   1162  HA  ALA P 371       5.947   5.504   7.611  1.00  0.00           H  
ATOM   1163  HB1 ALA P 371       7.764   6.779   7.280  1.00  0.00           H  
ATOM   1164  HB2 ALA P 371       8.245   6.168   8.862  1.00  0.00           H  
ATOM   1165  HB3 ALA P 371       7.481   7.751   8.723  1.00  0.00           H  
ATOM   1166  N   ASP P 372       6.313   5.750  10.891  1.00  0.00           N  
ATOM   1167  CA  ASP P 372       6.335   4.966  12.127  1.00  0.00           C  
ATOM   1168  C   ASP P 372       5.191   3.957  12.189  1.00  0.00           C  
ATOM   1169  O   ASP P 372       5.443   2.754  12.264  1.00  0.00           O  
ATOM   1170  CB  ASP P 372       6.294   5.886  13.349  1.00  0.00           C  
ATOM   1171  CG  ASP P 372       5.264   6.993  13.213  1.00  0.00           C  
ATOM   1172  OD1 ASP P 372       4.468   6.950  12.254  1.00  0.00           O  
ATOM   1173  OD2 ASP P 372       5.255   7.901  14.071  1.00  0.00           O  
ATOM   1174  H   ASP P 372       6.457   6.716  10.934  1.00  0.00           H  
ATOM   1175  HA  ASP P 372       7.263   4.406  12.139  1.00  0.00           H  
ATOM   1176  HB2 ASP P 372       6.052   5.300  14.223  1.00  0.00           H  
ATOM   1177  HB3 ASP P 372       7.266   6.338  13.483  1.00  0.00           H  
ATOM   1178  N   LEU P 373       3.932   4.411  12.160  1.00  0.00           N  
ATOM   1179  CA  LEU P 373       2.833   3.455  12.218  1.00  0.00           C  
ATOM   1180  C   LEU P 373       2.986   2.437  11.094  1.00  0.00           C  
ATOM   1181  O   LEU P 373       2.585   1.283  11.234  1.00  0.00           O  
ATOM   1182  CB  LEU P 373       1.439   4.123  12.251  1.00  0.00           C  
ATOM   1183  CG  LEU P 373       0.880   4.759  10.966  1.00  0.00           C  
ATOM   1184  CD1 LEU P 373       1.057   3.871   9.751  1.00  0.00           C  
ATOM   1185  CD2 LEU P 373      -0.599   5.048  11.157  1.00  0.00           C  
ATOM   1186  H   LEU P 373       3.751   5.373  12.100  1.00  0.00           H  
ATOM   1187  HA  LEU P 373       2.961   2.916  13.148  1.00  0.00           H  
ATOM   1188  HB2 LEU P 373       0.730   3.378  12.572  1.00  0.00           H  
ATOM   1189  HB3 LEU P 373       1.470   4.894  13.009  1.00  0.00           H  
ATOM   1190  HG  LEU P 373       1.381   5.695  10.780  1.00  0.00           H  
ATOM   1191 HD11 LEU P 373       0.899   2.840  10.027  1.00  0.00           H  
ATOM   1192 HD12 LEU P 373       2.050   3.998   9.357  1.00  0.00           H  
ATOM   1193 HD13 LEU P 373       0.337   4.155   9.001  1.00  0.00           H  
ATOM   1194 HD21 LEU P 373      -1.106   4.135  11.443  1.00  0.00           H  
ATOM   1195 HD22 LEU P 373      -1.016   5.411  10.229  1.00  0.00           H  
ATOM   1196 HD23 LEU P 373      -0.727   5.787  11.929  1.00  0.00           H  
ATOM   1197  N   ILE P 374       3.642   2.847  10.007  1.00  0.00           N  
ATOM   1198  CA  ILE P 374       3.914   1.933   8.910  1.00  0.00           C  
ATOM   1199  C   ILE P 374       4.913   0.918   9.425  1.00  0.00           C  
ATOM   1200  O   ILE P 374       4.741  -0.291   9.283  1.00  0.00           O  
ATOM   1201  CB  ILE P 374       4.502   2.649   7.670  1.00  0.00           C  
ATOM   1202  CG1 ILE P 374       3.492   3.642   7.093  1.00  0.00           C  
ATOM   1203  CG2 ILE P 374       4.918   1.638   6.616  1.00  0.00           C  
ATOM   1204  CD1 ILE P 374       4.027   4.428   5.916  1.00  0.00           C  
ATOM   1205  H   ILE P 374       3.993   3.762   9.970  1.00  0.00           H  
ATOM   1206  HA  ILE P 374       2.997   1.434   8.638  1.00  0.00           H  
ATOM   1207  HB  ILE P 374       5.385   3.185   7.972  1.00  0.00           H  
ATOM   1208 HG12 ILE P 374       2.615   3.107   6.763  1.00  0.00           H  
ATOM   1209 HG13 ILE P 374       3.210   4.347   7.861  1.00  0.00           H  
ATOM   1210 HG21 ILE P 374       5.180   0.705   7.092  1.00  0.00           H  
ATOM   1211 HG22 ILE P 374       5.773   2.017   6.076  1.00  0.00           H  
ATOM   1212 HG23 ILE P 374       4.100   1.477   5.931  1.00  0.00           H  
ATOM   1213 HD11 ILE P 374       3.221   4.645   5.231  1.00  0.00           H  
ATOM   1214 HD12 ILE P 374       4.784   3.848   5.409  1.00  0.00           H  
ATOM   1215 HD13 ILE P 374       4.458   5.354   6.267  1.00  0.00           H  
ATOM   1216  N   LEU P 375       5.938   1.448  10.081  1.00  0.00           N  
ATOM   1217  CA  LEU P 375       6.969   0.638  10.697  1.00  0.00           C  
ATOM   1218  C   LEU P 375       6.338  -0.262  11.751  1.00  0.00           C  
ATOM   1219  O   LEU P 375       6.882  -1.305  12.114  1.00  0.00           O  
ATOM   1220  CB  LEU P 375       8.022   1.567  11.312  1.00  0.00           C  
ATOM   1221  CG  LEU P 375       8.758   2.439  10.292  1.00  0.00           C  
ATOM   1222  CD1 LEU P 375       9.089   3.801  10.881  1.00  0.00           C  
ATOM   1223  CD2 LEU P 375      10.028   1.752   9.811  1.00  0.00           C  
ATOM   1224  H   LEU P 375       5.977   2.422  10.185  1.00  0.00           H  
ATOM   1225  HA  LEU P 375       7.423   0.029   9.936  1.00  0.00           H  
ATOM   1226  HB2 LEU P 375       7.530   2.217  12.021  1.00  0.00           H  
ATOM   1227  HB3 LEU P 375       8.747   0.977  11.838  1.00  0.00           H  
ATOM   1228  HG  LEU P 375       8.108   2.588   9.438  1.00  0.00           H  
ATOM   1229 HD11 LEU P 375      10.072   4.106  10.554  1.00  0.00           H  
ATOM   1230 HD12 LEU P 375       9.073   3.741  11.959  1.00  0.00           H  
ATOM   1231 HD13 LEU P 375       8.360   4.524  10.548  1.00  0.00           H  
ATOM   1232 HD21 LEU P 375      10.887   2.216  10.274  1.00  0.00           H  
ATOM   1233 HD22 LEU P 375      10.104   1.845   8.738  1.00  0.00           H  
ATOM   1234 HD23 LEU P 375       9.997   0.707  10.079  1.00  0.00           H  
ATOM   1235  N   ASN P 376       5.168   0.158  12.221  1.00  0.00           N  
ATOM   1236  CA  ASN P 376       4.411  -0.578  13.216  1.00  0.00           C  
ATOM   1237  C   ASN P 376       3.437  -1.559  12.560  1.00  0.00           C  
ATOM   1238  O   ASN P 376       2.937  -2.472  13.216  1.00  0.00           O  
ATOM   1239  CB  ASN P 376       3.633   0.404  14.092  1.00  0.00           C  
ATOM   1240  CG  ASN P 376       3.828   0.143  15.573  1.00  0.00           C  
ATOM   1241  OD1 ASN P 376       4.507   0.900  16.266  1.00  0.00           O  
ATOM   1242  ND2 ASN P 376       3.230  -0.935  16.066  1.00  0.00           N  
ATOM   1243  H   ASN P 376       4.794   0.994  11.877  1.00  0.00           H  
ATOM   1244  HA  ASN P 376       5.107  -1.127  13.831  1.00  0.00           H  
ATOM   1245  HB2 ASN P 376       3.966   1.410  13.875  1.00  0.00           H  
ATOM   1246  HB3 ASN P 376       2.579   0.327  13.864  1.00  0.00           H  
ATOM   1247 HD21 ASN P 376       2.705  -1.493  15.456  1.00  0.00           H  
ATOM   1248 HD22 ASN P 376       3.339  -1.129  17.021  1.00  0.00           H  
ATOM   1249  N   ARG P 377       3.139  -1.348  11.275  1.00  0.00           N  
ATOM   1250  CA  ARG P 377       2.187  -2.208  10.574  1.00  0.00           C  
ATOM   1251  C   ARG P 377       2.656  -2.623   9.173  1.00  0.00           C  
ATOM   1252  O   ARG P 377       1.829  -2.843   8.289  1.00  0.00           O  
ATOM   1253  CB  ARG P 377       0.835  -1.495  10.464  1.00  0.00           C  
ATOM   1254  CG  ARG P 377       0.273  -1.024  11.801  1.00  0.00           C  
ATOM   1255  CD  ARG P 377       0.029   0.483  11.818  1.00  0.00           C  
ATOM   1256  NE  ARG P 377       0.525   1.101  13.044  1.00  0.00           N  
ATOM   1257  CZ  ARG P 377      -0.108   1.045  14.214  1.00  0.00           C  
ATOM   1258  NH1 ARG P 377      -1.263   0.400  14.320  1.00  0.00           N  
ATOM   1259  NH2 ARG P 377       0.414   1.636  15.280  1.00  0.00           N  
ATOM   1260  H   ARG P 377       3.542  -0.591  10.803  1.00  0.00           H  
ATOM   1261  HA  ARG P 377       2.054  -3.099  11.169  1.00  0.00           H  
ATOM   1262  HB2 ARG P 377       0.946  -0.634   9.823  1.00  0.00           H  
ATOM   1263  HB3 ARG P 377       0.120  -2.172  10.019  1.00  0.00           H  
ATOM   1264  HG2 ARG P 377      -0.662  -1.529  11.985  1.00  0.00           H  
ATOM   1265  HG3 ARG P 377       0.977  -1.272  12.582  1.00  0.00           H  
ATOM   1266  HD2 ARG P 377       0.529   0.930  10.973  1.00  0.00           H  
ATOM   1267  HD3 ARG P 377      -1.034   0.665  11.740  1.00  0.00           H  
ATOM   1268  HE  ARG P 377       1.376   1.585  12.994  1.00  0.00           H  
ATOM   1269 HH11 ARG P 377      -1.664  -0.047  13.520  1.00  0.00           H  
ATOM   1270 HH12 ARG P 377      -1.735   0.361  15.201  1.00  0.00           H  
ATOM   1271 HH21 ARG P 377       1.284   2.123  15.206  1.00  0.00           H  
ATOM   1272 HH22 ARG P 377      -0.062   1.593  16.158  1.00  0.00           H  
ATOM   1273  N   CYS P 378       3.968  -2.754   8.963  1.00  0.00           N  
ATOM   1274  CA  CYS P 378       4.476  -3.172   7.651  1.00  0.00           C  
ATOM   1275  C   CYS P 378       5.559  -4.240   7.783  1.00  0.00           C  
ATOM   1276  O   CYS P 378       6.058  -4.505   8.876  1.00  0.00           O  
ATOM   1277  CB  CYS P 378       5.011  -1.980   6.847  1.00  0.00           C  
ATOM   1278  SG  CYS P 378       3.762  -1.177   5.814  1.00  0.00           S  
ATOM   1279  H   CYS P 378       4.595  -2.587   9.697  1.00  0.00           H  
ATOM   1280  HA  CYS P 378       3.645  -3.602   7.111  1.00  0.00           H  
ATOM   1281  HB2 CYS P 378       5.409  -1.239   7.517  1.00  0.00           H  
ATOM   1282  HB3 CYS P 378       5.800  -2.326   6.194  1.00  0.00           H  
ATOM   1283  HG  CYS P 378       3.203  -0.647   6.386  1.00  0.00           H  
ATOM   1284  N   SER P 379       5.903  -4.859   6.654  1.00  0.00           N  
ATOM   1285  CA  SER P 379       6.916  -5.912   6.628  1.00  0.00           C  
ATOM   1286  C   SER P 379       8.270  -5.396   7.118  1.00  0.00           C  
ATOM   1287  O   SER P 379       8.573  -5.462   8.309  1.00  0.00           O  
ATOM   1288  CB  SER P 379       7.046  -6.486   5.209  1.00  0.00           C  
ATOM   1289  OG  SER P 379       8.160  -7.357   5.113  1.00  0.00           O  
ATOM   1290  H   SER P 379       5.459  -4.606   5.819  1.00  0.00           H  
ATOM   1291  HA  SER P 379       6.587  -6.699   7.290  1.00  0.00           H  
ATOM   1292  HB2 SER P 379       6.154  -7.037   4.959  1.00  0.00           H  
ATOM   1293  HB3 SER P 379       7.178  -5.676   4.503  1.00  0.00           H  
ATOM   1294  HG  SER P 379       7.874  -8.260   5.267  1.00  0.00           H  
ATOM   1295  N   GLU P 380       9.082  -4.888   6.195  1.00  0.00           N  
ATOM   1296  CA  GLU P 380      10.402  -4.367   6.531  1.00  0.00           C  
ATOM   1297  C   GLU P 380      10.985  -3.603   5.349  1.00  0.00           C  
ATOM   1298  O   GLU P 380      11.537  -2.515   5.512  1.00  0.00           O  
ATOM   1299  CB  GLU P 380      11.338  -5.509   6.936  1.00  0.00           C  
ATOM   1300  CG  GLU P 380      11.637  -5.550   8.425  1.00  0.00           C  
ATOM   1301  CD  GLU P 380      12.279  -6.855   8.855  1.00  0.00           C  
ATOM   1302  OE1 GLU P 380      11.964  -7.900   8.248  1.00  0.00           O  
ATOM   1303  OE2 GLU P 380      13.098  -6.831   9.798  1.00  0.00           O  
ATOM   1304  H   GLU P 380       8.788  -4.863   5.261  1.00  0.00           H  
ATOM   1305  HA  GLU P 380      10.289  -3.689   7.364  1.00  0.00           H  
ATOM   1306  HB2 GLU P 380      10.884  -6.448   6.656  1.00  0.00           H  
ATOM   1307  HB3 GLU P 380      12.273  -5.399   6.407  1.00  0.00           H  
ATOM   1308  HG2 GLU P 380      12.309  -4.740   8.668  1.00  0.00           H  
ATOM   1309  HG3 GLU P 380      10.712  -5.426   8.969  1.00  0.00           H  
ATOM   1310  N   SER P 381      10.847  -4.176   4.158  1.00  0.00           N  
ATOM   1311  CA  SER P 381      11.348  -3.543   2.945  1.00  0.00           C  
ATOM   1312  C   SER P 381      10.709  -2.170   2.767  1.00  0.00           C  
ATOM   1313  O   SER P 381      11.388  -1.193   2.450  1.00  0.00           O  
ATOM   1314  CB  SER P 381      11.057  -4.422   1.728  1.00  0.00           C  
ATOM   1315  OG  SER P 381      11.158  -3.683   0.523  1.00  0.00           O  
ATOM   1316  H   SER P 381      10.388  -5.040   4.091  1.00  0.00           H  
ATOM   1317  HA  SER P 381      12.415  -3.422   3.048  1.00  0.00           H  
ATOM   1318  HB2 SER P 381      11.766  -5.234   1.697  1.00  0.00           H  
ATOM   1319  HB3 SER P 381      10.057  -4.822   1.808  1.00  0.00           H  
ATOM   1320  HG  SER P 381      10.440  -3.050   0.471  1.00  0.00           H  
ATOM   1321  N   THR P 382       9.401  -2.103   2.996  1.00  0.00           N  
ATOM   1322  CA  THR P 382       8.670  -0.847   2.881  1.00  0.00           C  
ATOM   1323  C   THR P 382       9.190   0.148   3.911  1.00  0.00           C  
ATOM   1324  O   THR P 382       9.245   1.351   3.661  1.00  0.00           O  
ATOM   1325  CB  THR P 382       7.170  -1.079   3.092  1.00  0.00           C  
ATOM   1326  OG1 THR P 382       6.627  -1.838   2.026  1.00  0.00           O  
ATOM   1327  CG2 THR P 382       6.366   0.201   3.201  1.00  0.00           C  
ATOM   1328  H   THR P 382       8.918  -2.913   3.258  1.00  0.00           H  
ATOM   1329  HA  THR P 382       8.834  -0.451   1.892  1.00  0.00           H  
ATOM   1330  HB  THR P 382       7.030  -1.636   4.008  1.00  0.00           H  
ATOM   1331  HG1 THR P 382       5.756  -2.158   2.272  1.00  0.00           H  
ATOM   1332 HG21 THR P 382       5.609   0.218   2.433  1.00  0.00           H  
ATOM   1333 HG22 THR P 382       7.023   1.051   3.077  1.00  0.00           H  
ATOM   1334 HG23 THR P 382       5.896   0.250   4.173  1.00  0.00           H  
ATOM   1335  N   LYS P 383       9.566  -0.374   5.072  1.00  0.00           N  
ATOM   1336  CA  LYS P 383      10.081   0.448   6.155  1.00  0.00           C  
ATOM   1337  C   LYS P 383      11.434   1.047   5.791  1.00  0.00           C  
ATOM   1338  O   LYS P 383      11.734   2.188   6.145  1.00  0.00           O  
ATOM   1339  CB  LYS P 383      10.193  -0.383   7.430  1.00  0.00           C  
ATOM   1340  CG  LYS P 383       8.855  -0.605   8.114  1.00  0.00           C  
ATOM   1341  CD  LYS P 383       8.869  -1.835   9.011  1.00  0.00           C  
ATOM   1342  CE  LYS P 383       9.975  -1.764  10.053  1.00  0.00           C  
ATOM   1343  NZ  LYS P 383      10.272  -3.100  10.639  1.00  0.00           N  
ATOM   1344  H   LYS P 383       9.492  -1.343   5.204  1.00  0.00           H  
ATOM   1345  HA  LYS P 383       9.377   1.251   6.322  1.00  0.00           H  
ATOM   1346  HB2 LYS P 383      10.613  -1.347   7.184  1.00  0.00           H  
ATOM   1347  HB3 LYS P 383      10.850   0.121   8.122  1.00  0.00           H  
ATOM   1348  HG2 LYS P 383       8.624   0.261   8.713  1.00  0.00           H  
ATOM   1349  HG3 LYS P 383       8.095  -0.730   7.358  1.00  0.00           H  
ATOM   1350  HD2 LYS P 383       7.919  -1.908   9.516  1.00  0.00           H  
ATOM   1351  HD3 LYS P 383       9.020  -2.710   8.398  1.00  0.00           H  
ATOM   1352  HE2 LYS P 383      10.869  -1.377   9.588  1.00  0.00           H  
ATOM   1353  HE3 LYS P 383       9.664  -1.095  10.843  1.00  0.00           H  
ATOM   1354  HZ1 LYS P 383       9.748  -3.225  11.529  1.00  0.00           H  
ATOM   1355  HZ2 LYS P 383      11.289  -3.187  10.835  1.00  0.00           H  
ATOM   1356  HZ3 LYS P 383       9.993  -3.851   9.975  1.00  0.00           H  
ATOM   1357  N   ARG P 384      12.249   0.275   5.077  1.00  0.00           N  
ATOM   1358  CA  ARG P 384      13.568   0.739   4.659  1.00  0.00           C  
ATOM   1359  C   ARG P 384      13.460   2.068   3.919  1.00  0.00           C  
ATOM   1360  O   ARG P 384      14.398   2.863   3.903  1.00  0.00           O  
ATOM   1361  CB  ARG P 384      14.239  -0.305   3.765  1.00  0.00           C  
ATOM   1362  CG  ARG P 384      14.336  -1.683   4.403  1.00  0.00           C  
ATOM   1363  CD  ARG P 384      15.745  -1.975   4.891  1.00  0.00           C  
ATOM   1364  NE  ARG P 384      16.703  -2.037   3.789  1.00  0.00           N  
ATOM   1365  CZ  ARG P 384      16.746  -3.024   2.898  1.00  0.00           C  
ATOM   1366  NH1 ARG P 384      15.889  -4.035   2.975  1.00  0.00           N  
ATOM   1367  NH2 ARG P 384      17.649  -3.002   1.928  1.00  0.00           N  
ATOM   1368  H   ARG P 384      11.953  -0.623   4.820  1.00  0.00           H  
ATOM   1369  HA  ARG P 384      14.166   0.881   5.547  1.00  0.00           H  
ATOM   1370  HB2 ARG P 384      13.674  -0.396   2.849  1.00  0.00           H  
ATOM   1371  HB3 ARG P 384      15.238   0.030   3.529  1.00  0.00           H  
ATOM   1372  HG2 ARG P 384      13.658  -1.726   5.243  1.00  0.00           H  
ATOM   1373  HG3 ARG P 384      14.054  -2.426   3.672  1.00  0.00           H  
ATOM   1374  HD2 ARG P 384      16.046  -1.194   5.573  1.00  0.00           H  
ATOM   1375  HD3 ARG P 384      15.743  -2.923   5.408  1.00  0.00           H  
ATOM   1376  HE  ARG P 384      17.349  -1.303   3.710  1.00  0.00           H  
ATOM   1377 HH11 ARG P 384      15.206  -4.059   3.705  1.00  0.00           H  
ATOM   1378 HH12 ARG P 384      15.927  -4.774   2.303  1.00  0.00           H  
ATOM   1379 HH21 ARG P 384      18.297  -2.243   1.864  1.00  0.00           H  
ATOM   1380 HH22 ARG P 384      17.682  -3.744   1.258  1.00  0.00           H  
ATOM   1381  N   LYS P 385      12.300   2.302   3.309  1.00  0.00           N  
ATOM   1382  CA  LYS P 385      12.055   3.533   2.571  1.00  0.00           C  
ATOM   1383  C   LYS P 385      11.838   4.700   3.529  1.00  0.00           C  
ATOM   1384  O   LYS P 385      12.309   5.813   3.288  1.00  0.00           O  
ATOM   1385  CB  LYS P 385      10.836   3.365   1.663  1.00  0.00           C  
ATOM   1386  CG  LYS P 385      11.042   2.337   0.558  1.00  0.00           C  
ATOM   1387  CD  LYS P 385       9.957   1.268   0.572  1.00  0.00           C  
ATOM   1388  CE  LYS P 385       9.337   1.085  -0.805  1.00  0.00           C  
ATOM   1389  NZ  LYS P 385       9.961  -0.042  -1.550  1.00  0.00           N  
ATOM   1390  H   LYS P 385      11.588   1.630   3.362  1.00  0.00           H  
ATOM   1391  HA  LYS P 385      12.922   3.736   1.962  1.00  0.00           H  
ATOM   1392  HB2 LYS P 385       9.995   3.055   2.266  1.00  0.00           H  
ATOM   1393  HB3 LYS P 385      10.608   4.315   1.206  1.00  0.00           H  
ATOM   1394  HG2 LYS P 385      11.023   2.838  -0.397  1.00  0.00           H  
ATOM   1395  HG3 LYS P 385      12.001   1.862   0.698  1.00  0.00           H  
ATOM   1396  HD2 LYS P 385      10.393   0.332   0.886  1.00  0.00           H  
ATOM   1397  HD3 LYS P 385       9.185   1.560   1.269  1.00  0.00           H  
ATOM   1398  HE2 LYS P 385       8.282   0.885  -0.686  1.00  0.00           H  
ATOM   1399  HE3 LYS P 385       9.468   1.997  -1.369  1.00  0.00           H  
ATOM   1400  HZ1 LYS P 385       9.867  -0.925  -1.007  1.00  0.00           H  
ATOM   1401  HZ2 LYS P 385      10.971   0.149  -1.707  1.00  0.00           H  
ATOM   1402  HZ3 LYS P 385       9.494  -0.163  -2.472  1.00  0.00           H  
ATOM   1403  N   LEU P 386      11.129   4.433   4.620  1.00  0.00           N  
ATOM   1404  CA  LEU P 386      10.856   5.455   5.628  1.00  0.00           C  
ATOM   1405  C   LEU P 386      11.882   5.380   6.760  1.00  0.00           C  
ATOM   1406  O   LEU P 386      12.958   5.969   6.665  1.00  0.00           O  
ATOM   1407  CB  LEU P 386       9.426   5.314   6.174  1.00  0.00           C  
ATOM   1408  CG  LEU P 386       8.854   3.894   6.162  1.00  0.00           C  
ATOM   1409  CD1 LEU P 386       7.850   3.708   7.287  1.00  0.00           C  
ATOM   1410  CD2 LEU P 386       8.201   3.593   4.822  1.00  0.00           C  
ATOM   1411  H   LEU P 386      10.791   3.525   4.756  1.00  0.00           H  
ATOM   1412  HA  LEU P 386      10.951   6.417   5.146  1.00  0.00           H
[truncated: 2,270,350 more chars]
