# Supplementary material for: Epitope Prediction Based on Random Peptide Library Screening: Benchmark Dataset and Prediction Tools Evaluation
Source: Molecules. 2011 Jun 16;16(6):4971–93. doi: 10.3390/molecules16064971 (PMC6264216; doi:10.3390/molecules16064971)
Supplement: Supplementary file 1 [file molecules-16-04971-s001.zip › supplementary materials/datasets/MS00139/1K4U_S.pdb]

HEADER    HORMONE/GROWTH FACTOR                   08-OCT-01   1K4U              
TITLE     SOLUTION STRUCTURE OF THE C-TERMINAL SH3 DOMAIN OF P67PHOX            
TITLE    2 COMPLEXED WITH THE C-TERMINAL TAIL REGION OF P47PHOX                 
ATOM      1  N   GLN S 455       7.440 -22.839   2.663  1.00  0.00           N  
ATOM      2  CA  GLN S 455       6.013 -22.432   2.588  1.00  0.00           C  
ATOM      3  C   GLN S 455       5.875 -21.000   2.080  1.00  0.00           C  
ATOM      4  O   GLN S 455       6.862 -20.368   1.704  1.00  0.00           O  
ATOM      5  CB  GLN S 455       5.395 -22.560   3.981  1.00  0.00           C  
ATOM      6  CG  GLN S 455       3.972 -23.090   3.970  1.00  0.00           C  
ATOM      7  CD  GLN S 455       3.900 -24.573   4.273  1.00  0.00           C  
ATOM      8  OE1 GLN S 455       4.143 -25.001   5.402  1.00  0.00           O  
ATOM      9  NE2 GLN S 455       3.565 -25.368   3.263  1.00  0.00           N  
ATOM     10  H1  GLN S 455       7.850 -22.403   3.514  1.00  0.00           H  
ATOM     11  H2  GLN S 455       7.913 -22.499   1.802  1.00  0.00           H  
ATOM     12  H3  GLN S 455       7.471 -23.876   2.725  1.00  0.00           H  
ATOM     13  HA  GLN S 455       5.500 -23.098   1.909  1.00  0.00           H  
ATOM     14  HB2 GLN S 455       6.002 -23.231   4.572  1.00  0.00           H  
ATOM     15  HB3 GLN S 455       5.391 -21.586   4.452  1.00  0.00           H  
ATOM     16  HG2 GLN S 455       3.397 -22.559   4.714  1.00  0.00           H  
ATOM     17  HG3 GLN S 455       3.543 -22.915   2.994  1.00  0.00           H  
ATOM     18 HE21 GLN S 455       3.385 -24.959   2.391  1.00  0.00           H  
ATOM     19 HE22 GLN S 455       3.511 -26.332   3.431  1.00  0.00           H  
ATOM     20  N   LEU S 456       4.645 -20.496   2.070  1.00  0.00           N  
ATOM     21  CA  LEU S 456       4.379 -19.139   1.607  1.00  0.00           C  
ATOM     22  C   LEU S 456       3.247 -18.504   2.409  1.00  0.00           C  
ATOM     23  O   LEU S 456       2.198 -19.114   2.611  1.00  0.00           O  
ATOM     24  CB  LEU S 456       4.026 -19.145   0.120  1.00  0.00           C  
ATOM     25  CG  LEU S 456       5.213 -19.332  -0.827  1.00  0.00           C  
ATOM     26  CD1 LEU S 456       4.779 -20.054  -2.092  1.00  0.00           C  
ATOM     27  CD2 LEU S 456       5.841 -17.988  -1.165  1.00  0.00           C  
ATOM     28  H   LEU S 456       3.900 -21.050   2.382  1.00  0.00           H  
ATOM     29  HA  LEU S 456       5.277 -18.558   1.754  1.00  0.00           H  
ATOM     30  HB2 LEU S 456       3.320 -19.942  -0.058  1.00  0.00           H  
ATOM     31  HB3 LEU S 456       3.550 -18.206  -0.119  1.00  0.00           H  
ATOM     32  HG  LEU S 456       5.962 -19.938  -0.337  1.00  0.00           H  
ATOM     33 HD11 LEU S 456       4.521 -19.329  -2.851  1.00  0.00           H  
ATOM     34 HD12 LEU S 456       3.918 -20.670  -1.878  1.00  0.00           H  
ATOM     35 HD13 LEU S 456       5.587 -20.676  -2.448  1.00  0.00           H  
ATOM     36 HD21 LEU S 456       5.626 -17.281  -0.378  1.00  0.00           H  
ATOM     37 HD22 LEU S 456       5.431 -17.625  -2.097  1.00  0.00           H  
ATOM     38 HD23 LEU S 456       6.910 -18.105  -1.264  1.00  0.00           H  
ATOM     39  N   LYS S 457       3.468 -17.274   2.862  1.00  0.00           N  
ATOM     40  CA  LYS S 457       2.467 -16.555   3.642  1.00  0.00           C  
ATOM     41  C   LYS S 457       1.797 -15.473   2.800  1.00  0.00           C  
ATOM     42  O   LYS S 457       2.280 -15.124   1.724  1.00  0.00           O  
ATOM     43  CB  LYS S 457       3.108 -15.930   4.883  1.00  0.00           C  
ATOM     44  CG  LYS S 457       4.153 -14.874   4.562  1.00  0.00           C  
ATOM     45  CD  LYS S 457       5.030 -14.575   5.766  1.00  0.00           C  
ATOM     46  CE  LYS S 457       5.973 -15.728   6.069  1.00  0.00           C  
ATOM     47  NZ  LYS S 457       6.133 -15.948   7.533  1.00  0.00           N  
ATOM     48  H   LYS S 457       4.325 -16.840   2.669  1.00  0.00           H  
ATOM     49  HA  LYS S 457       1.717 -17.266   3.954  1.00  0.00           H  
ATOM     50  HB2 LYS S 457       2.334 -15.470   5.481  1.00  0.00           H  
ATOM     51  HB3 LYS S 457       3.581 -16.710   5.461  1.00  0.00           H  
ATOM     52  HG2 LYS S 457       4.776 -15.230   3.755  1.00  0.00           H  
ATOM     53  HG3 LYS S 457       3.652 -13.966   4.258  1.00  0.00           H  
ATOM     54  HD2 LYS S 457       5.615 -13.690   5.564  1.00  0.00           H  
ATOM     55  HD3 LYS S 457       4.399 -14.403   6.625  1.00  0.00           H  
ATOM     56  HE2 LYS S 457       5.577 -16.627   5.620  1.00  0.00           H  
ATOM     57  HE3 LYS S 457       6.939 -15.509   5.639  1.00  0.00           H  
ATOM     58  HZ1 LYS S 457       6.408 -16.933   7.718  1.00  0.00           H  
ATOM     59  HZ2 LYS S 457       5.235 -15.753   8.022  1.00  0.00           H  
ATOM     60  HZ3 LYS S 457       6.865 -15.315   7.911  1.00  0.00           H  
ATOM     61  N   LYS S 458       0.682 -14.947   3.299  1.00  0.00           N  
ATOM     62  CA  LYS S 458      -0.052 -13.905   2.592  1.00  0.00           C  
ATOM     63  C   LYS S 458      -0.771 -12.983   3.571  1.00  0.00           C  
ATOM     64  O   LYS S 458      -1.175 -13.404   4.654  1.00  0.00           O  
ATOM     65  CB  LYS S 458      -1.062 -14.527   1.627  1.00  0.00           C  
ATOM     66  CG  LYS S 458      -1.808 -13.506   0.783  1.00  0.00           C  
ATOM     67  CD  LYS S 458      -3.178 -13.193   1.365  1.00  0.00           C  
ATOM     68  CE  LYS S 458      -4.246 -14.116   0.801  1.00  0.00           C  
ATOM     69  NZ  LYS S 458      -4.555 -15.240   1.726  1.00  0.00           N  
ATOM     70  H   LYS S 458       0.346 -15.267   4.162  1.00  0.00           H  
ATOM     71  HA  LYS S 458       0.660 -13.323   2.025  1.00  0.00           H  
ATOM     72  HB2 LYS S 458      -0.540 -15.200   0.962  1.00  0.00           H  
ATOM     73  HB3 LYS S 458      -1.788 -15.090   2.197  1.00  0.00           H  
ATOM     74  HG2 LYS S 458      -1.229 -12.596   0.743  1.00  0.00           H  
ATOM     75  HG3 LYS S 458      -1.932 -13.901  -0.216  1.00  0.00           H  
ATOM     76  HD2 LYS S 458      -3.139 -13.317   2.437  1.00  0.00           H  
ATOM     77  HD3 LYS S 458      -3.433 -12.171   1.127  1.00  0.00           H  
ATOM     78  HE2 LYS S 458      -5.147 -13.543   0.633  1.00  0.00           H  
ATOM     79  HE3 LYS S 458      -3.897 -14.518  -0.139  1.00  0.00           H  
ATOM     80  HZ1 LYS S 458      -5.396 -15.014   2.296  1.00  0.00           H  
ATOM     81  HZ2 LYS S 458      -3.753 -15.409   2.364  1.00  0.00           H  
ATOM     82  HZ3 LYS S 458      -4.741 -16.109   1.185  1.00  0.00           H  
ATOM     83  N   GLY S 459      -0.927 -11.722   3.180  1.00  0.00           N  
ATOM     84  CA  GLY S 459      -1.597 -10.757   4.032  1.00  0.00           C  
ATOM     85  C   GLY S 459      -3.072 -10.623   3.704  1.00  0.00           C  
ATOM     86  O   GLY S 459      -3.933 -11.036   4.480  1.00  0.00           O  
ATOM     87  H   GLY S 459      -0.583 -11.445   2.306  1.00  0.00           H  
ATOM     88  HA2 GLY S 459      -1.491 -11.066   5.061  1.00  0.00           H  
ATOM     89  HA3 GLY S 459      -1.123  -9.794   3.905  1.00  0.00           H  
ATOM     90  N   SER S 460      -3.358 -10.045   2.541  1.00  0.00           N  
ATOM     91  CA  SER S 460      -4.727  -9.847   2.080  1.00  0.00           C  
ATOM     92  C   SER S 460      -4.728  -9.481   0.600  1.00  0.00           C  
ATOM     93  O   SER S 460      -3.712  -9.630  -0.078  1.00  0.00           O  
ATOM     94  CB  SER S 460      -5.412  -8.747   2.894  1.00  0.00           C  
ATOM     95  OG  SER S 460      -5.085  -8.848   4.270  1.00  0.00           O  
ATOM     96  H   SER S 460      -2.621  -9.744   1.971  1.00  0.00           H  
ATOM     97  HA  SER S 460      -5.263 -10.776   2.213  1.00  0.00           H  
ATOM     98  HB2 SER S 460      -5.091  -7.783   2.533  1.00  0.00           H  
ATOM     99  HB3 SER S 460      -6.483  -8.834   2.784  1.00  0.00           H  
ATOM    100  HG  SER S 460      -5.103  -7.976   4.669  1.00  0.00           H  
ATOM    101  N   GLN S 461      -5.860  -8.998   0.096  1.00  0.00           N  
ATOM    102  CA  GLN S 461      -5.950  -8.617  -1.310  1.00  0.00           C  
ATOM    103  C   GLN S 461      -7.001  -7.537  -1.534  1.00  0.00           C  
ATOM    104  O   GLN S 461      -8.010  -7.480  -0.831  1.00  0.00           O  
ATOM    105  CB  GLN S 461      -6.273  -9.831  -2.189  1.00  0.00           C  
ATOM    106  CG  GLN S 461      -5.745 -11.149  -1.643  1.00  0.00           C  
ATOM    107  CD  GLN S 461      -6.280 -12.350  -2.399  1.00  0.00           C  
ATOM    108  OE1 GLN S 461      -6.721 -13.330  -1.798  1.00  0.00           O  
ATOM    109  NE2 GLN S 461      -6.245 -12.278  -3.724  1.00  0.00           N  
ATOM    110  H   GLN S 461      -6.643  -8.894   0.678  1.00  0.00           H  
ATOM    111  HA  GLN S 461      -4.986  -8.221  -1.598  1.00  0.00           H  
ATOM    112  HB2 GLN S 461      -7.349  -9.912  -2.290  1.00  0.00           H  
ATOM    113  HB3 GLN S 461      -5.843  -9.674  -3.167  1.00  0.00           H  
ATOM    114  HG2 GLN S 461      -4.667 -11.149  -1.717  1.00  0.00           H  
ATOM    115  HG3 GLN S 461      -6.033 -11.237  -0.605  1.00  0.00           H  
ATOM    116 HE21 GLN S 461      -5.880 -11.467  -4.135  1.00  0.00           H  
ATOM    117 HE22 GLN S 461      -6.585 -13.041  -4.239  1.00  0.00           H  
ATOM    118  N   VAL S 462      -6.754  -6.690  -2.529  1.00  0.00           N  
ATOM    119  CA  VAL S 462      -7.670  -5.608  -2.870  1.00  0.00           C  
ATOM    120  C   VAL S 462      -7.431  -5.119  -4.296  1.00  0.00           C  
ATOM    121  O   VAL S 462      -6.377  -4.560  -4.598  1.00  0.00           O  
ATOM    122  CB  VAL S 462      -7.511  -4.413  -1.909  1.00  0.00           C  
ATOM    123  CG1 VAL S 462      -7.879  -4.808  -0.487  1.00  0.00           C  
ATOM    124  CG2 VAL S 462      -6.093  -3.868  -1.972  1.00  0.00           C  
ATOM    125  H   VAL S 462      -5.933  -6.798  -3.052  1.00  0.00           H  
ATOM    126  HA  VAL S 462      -8.678  -5.982  -2.788  1.00  0.00           H  
ATOM    127  HB  VAL S 462      -8.188  -3.633  -2.226  1.00  0.00           H  
ATOM    128 HG11 VAL S 462      -8.068  -3.919   0.096  1.00  0.00           H  
ATOM    129 HG12 VAL S 462      -7.060  -5.359  -0.045  1.00  0.00           H  
ATOM    130 HG13 VAL S 462      -8.763  -5.426  -0.500  1.00  0.00           H  
ATOM    131 HG21 VAL S 462      -5.810  -3.486  -1.002  1.00  0.00           H  
ATOM    132 HG22 VAL S 462      -6.044  -3.073  -2.699  1.00  0.00           H  
ATOM    133 HG23 VAL S 462      -5.418  -4.659  -2.259  1.00  0.00           H  
ATOM    134  N   GLU S 463      -8.414  -5.320  -5.167  1.00  0.00           N  
ATOM    135  CA  GLU S 463      -8.292  -4.880  -6.552  1.00  0.00           C  
ATOM    136  C   GLU S 463      -8.154  -3.361  -6.610  1.00  0.00           C  
ATOM    137  O   GLU S 463      -8.686  -2.655  -5.755  1.00  0.00           O  
ATOM    138  CB  GLU S 463      -9.502  -5.346  -7.373  1.00  0.00           C  
ATOM    139  CG  GLU S 463     -10.646  -4.344  -7.418  1.00  0.00           C  
ATOM    140  CD  GLU S 463     -11.993  -5.003  -7.646  1.00  0.00           C  
ATOM    141  OE1 GLU S 463     -12.111  -5.796  -8.603  1.00  0.00           O  
ATOM    142  OE2 GLU S 463     -12.928  -4.724  -6.866  1.00  0.00           O  
ATOM    143  H   GLU S 463      -9.236  -5.764  -4.874  1.00  0.00           H  
ATOM    144  HA  GLU S 463      -7.397  -5.326  -6.961  1.00  0.00           H  
ATOM    145  HB2 GLU S 463      -9.182  -5.538  -8.385  1.00  0.00           H  
ATOM    146  HB3 GLU S 463      -9.877  -6.266  -6.945  1.00  0.00           H  
ATOM    147  HG2 GLU S 463     -10.677  -3.810  -6.481  1.00  0.00           H  
ATOM    148  HG3 GLU S 463     -10.461  -3.646  -8.223  1.00  0.00           H  
ATOM    149  N   ALA S 464      -7.443  -2.861  -7.615  1.00  0.00           N  
ATOM    150  CA  ALA S 464      -7.252  -1.426  -7.758  1.00  0.00           C  
ATOM    151  C   ALA S 464      -8.348  -0.815  -8.615  1.00  0.00           C  
ATOM    152  O   ALA S 464      -9.181  -1.524  -9.178  1.00  0.00           O  
ATOM    153  CB  ALA S 464      -5.883  -1.122  -8.347  1.00  0.00           C  
ATOM    154  H   ALA S 464      -7.042  -3.467  -8.274  1.00  0.00           H  
ATOM    155  HA  ALA S 464      -7.300  -0.989  -6.770  1.00  0.00           H  
ATOM    156  HB1 ALA S 464      -5.463  -0.257  -7.856  1.00  0.00           H  
ATOM    157  HB2 ALA S 464      -5.982  -0.921  -9.404  1.00  0.00           H  
ATOM    158  HB3 ALA S 464      -5.232  -1.971  -8.203  1.00  0.00           H  
ATOM    159  N   LEU S 465      -8.350   0.508  -8.702  1.00  0.00           N  
ATOM    160  CA  LEU S 465      -9.353   1.216  -9.486  1.00  0.00           C  
ATOM    161  C   LEU S 465      -8.759   2.433 -10.194  1.00  0.00           C  
ATOM    162  O   LEU S 465      -9.197   2.792 -11.285  1.00  0.00           O  
ATOM    163  CB  LEU S 465     -10.513   1.640  -8.587  1.00  0.00           C  
ATOM    164  CG  LEU S 465     -11.236   0.485  -7.893  1.00  0.00           C  
ATOM    165  CD1 LEU S 465     -10.471   0.041  -6.658  1.00  0.00           C  
ATOM    166  CD2 LEU S 465     -12.657   0.888  -7.528  1.00  0.00           C  
ATOM    167  H   LEU S 465      -7.667   1.018  -8.219  1.00  0.00           H  
ATOM    168  HA  LEU S 465      -9.726   0.533 -10.233  1.00  0.00           H  
ATOM    169  HB2 LEU S 465     -10.131   2.310  -7.829  1.00  0.00           H  
ATOM    170  HB3 LEU S 465     -11.232   2.175  -9.189  1.00  0.00           H  
ATOM    171  HG  LEU S 465     -11.287  -0.356  -8.567  1.00  0.00           H  
ATOM    172 HD11 LEU S 465     -10.893   0.515  -5.788  1.00  0.00           H  
ATOM    173 HD12 LEU S 465      -9.434   0.324  -6.749  1.00  0.00           H  
ATOM    174 HD13 LEU S 465     -10.543  -1.033  -6.554  1.00  0.00           H  
ATOM    175 HD21 LEU S 465     -12.708   1.960  -7.412  1.00  0.00           H  
ATOM    176 HD22 LEU S 465     -12.940   0.412  -6.602  1.00  0.00           H  
ATOM    177 HD23 LEU S 465     -13.332   0.578  -8.314  1.00  0.00           H  
ATOM    178  N   PHE S 466      -7.766   3.065  -9.574  1.00  0.00           N  
ATOM    179  CA  PHE S 466      -7.128   4.237 -10.166  1.00  0.00           C  
ATOM    180  C   PHE S 466      -5.616   4.081 -10.227  1.00  0.00           C  
ATOM    181  O   PHE S 466      -5.012   3.425  -9.378  1.00  0.00           O  
ATOM    182  CB  PHE S 466      -7.437   5.497  -9.359  1.00  0.00           C  
ATOM    183  CG  PHE S 466      -8.853   5.615  -8.891  1.00  0.00           C  
ATOM    184  CD1 PHE S 466      -9.824   6.143  -9.721  1.00  0.00           C  
ATOM    185  CD2 PHE S 466      -9.209   5.222  -7.610  1.00  0.00           C  
ATOM    186  CE1 PHE S 466     -11.125   6.282  -9.286  1.00  0.00           C  
ATOM    187  CE2 PHE S 466     -10.511   5.353  -7.171  1.00  0.00           C  
ATOM    188  CZ  PHE S 466     -11.467   5.887  -8.012  1.00  0.00           C  
ATOM    189  H   PHE S 466      -7.455   2.739  -8.706  1.00  0.00           H  
ATOM    190  HA  PHE S 466      -7.510   4.358 -11.166  1.00  0.00           H  
ATOM    191  HB2 PHE S 466      -6.805   5.518  -8.489  1.00  0.00           H  
ATOM    192  HB3 PHE S 466      -7.219   6.361  -9.970  1.00  0.00           H  
ATOM    193  HD1 PHE S 466      -9.555   6.452 -10.719  1.00  0.00           H  
ATOM    194  HD2 PHE S 466      -8.460   4.804  -6.953  1.00  0.00           H  
ATOM    195  HE1 PHE S 466     -11.873   6.695  -9.945  1.00  0.00           H  
ATOM    196  HE2 PHE S 466     -10.779   5.040  -6.173  1.00  0.00           H  
ATOM    197  HZ  PHE S 466     -12.478   6.005  -7.671  1.00  0.00           H  
ATOM    198  N   SER S 467      -5.005   4.728 -11.213  1.00  0.00           N  
ATOM    199  CA  SER S 467      -3.558   4.702 -11.356  1.00  0.00           C  
ATOM    200  C   SER S 467      -2.953   5.737 -10.416  1.00  0.00           C  
ATOM    201  O   SER S 467      -3.004   6.938 -10.684  1.00  0.00           O  
ATOM    202  CB  SER S 467      -3.151   4.992 -12.802  1.00  0.00           C  
ATOM    203  OG  SER S 467      -3.491   3.912 -13.655  1.00  0.00           O  
ATOM    204  H   SER S 467      -5.539   5.259 -11.841  1.00  0.00           H  
ATOM    205  HA  SER S 467      -3.209   3.720 -11.072  1.00  0.00           H  
ATOM    206  HB2 SER S 467      -3.660   5.879 -13.146  1.00  0.00           H  
ATOM    207  HB3 SER S 467      -2.083   5.150 -12.848  1.00  0.00           H  
ATOM    208  HG  SER S 467      -3.016   3.998 -14.485  1.00  0.00           H  
ATOM    209  N   TYR S 468      -2.416   5.269  -9.298  1.00  0.00           N  
ATOM    210  CA  TYR S 468      -1.841   6.157  -8.296  1.00  0.00           C  
ATOM    211  C   TYR S 468      -0.440   6.622  -8.679  1.00  0.00           C  
ATOM    212  O   TYR S 468       0.474   5.814  -8.838  1.00  0.00           O  
ATOM    213  CB  TYR S 468      -1.799   5.445  -6.939  1.00  0.00           C  
ATOM    214  CG  TYR S 468      -1.079   6.214  -5.849  1.00  0.00           C  
ATOM    215  CD1 TYR S 468      -0.951   7.599  -5.906  1.00  0.00           C  
ATOM    216  CD2 TYR S 468      -0.525   5.552  -4.762  1.00  0.00           C  
ATOM    217  CE1 TYR S 468      -0.291   8.295  -4.911  1.00  0.00           C  
ATOM    218  CE2 TYR S 468       0.134   6.244  -3.763  1.00  0.00           C  
ATOM    219  CZ  TYR S 468       0.249   7.614  -3.844  1.00  0.00           C  
ATOM    220  OH  TYR S 468       0.902   8.306  -2.852  1.00  0.00           O  
ATOM    221  H   TYR S 468      -2.430   4.304  -9.130  1.00  0.00           H  
ATOM    222  HA  TYR S 468      -2.482   7.021  -8.214  1.00  0.00           H  
ATOM    223  HB2 TYR S 468      -2.804   5.263  -6.608  1.00  0.00           H  
ATOM    224  HB3 TYR S 468      -1.300   4.500  -7.057  1.00  0.00           H  
ATOM    225  HD1 TYR S 468      -1.376   8.130  -6.744  1.00  0.00           H  
ATOM    226  HD2 TYR S 468      -0.615   4.480  -4.701  1.00  0.00           H  
ATOM    227  HE1 TYR S 468      -0.201   9.370  -4.975  1.00  0.00           H  
ATOM    228  HE2 TYR S 468       0.560   5.707  -2.926  1.00  0.00           H  
ATOM    229  HH  TYR S 468       1.826   8.413  -3.091  1.00  0.00           H  
ATOM    230  N   GLU S 469      -0.279   7.937  -8.799  1.00  0.00           N  
ATOM    231  CA  GLU S 469       1.011   8.520  -9.130  1.00  0.00           C  
ATOM    232  C   GLU S 469       1.923   8.459  -7.913  1.00  0.00           C  
ATOM    233  O   GLU S 469       1.693   9.144  -6.917  1.00  0.00           O  
ATOM    234  CB  GLU S 469       0.848   9.969  -9.595  1.00  0.00           C  
ATOM    235  CG  GLU S 469       1.806  10.362 -10.706  1.00  0.00           C  
ATOM    236  CD  GLU S 469       1.528  11.751 -11.251  1.00  0.00           C  
ATOM    237  OE1 GLU S 469       1.658  12.726 -10.482  1.00  0.00           O  
ATOM    238  OE2 GLU S 469       1.182  11.862 -12.445  1.00  0.00           O  
ATOM    239  H   GLU S 469      -1.045   8.530  -8.642  1.00  0.00           H  
ATOM    240  HA  GLU S 469       1.448   7.938  -9.928  1.00  0.00           H  
ATOM    241  HB2 GLU S 469      -0.161  10.107  -9.952  1.00  0.00           H  
ATOM    242  HB3 GLU S 469       1.017  10.625  -8.754  1.00  0.00           H  
ATOM    243  HG2 GLU S 469       2.813  10.338 -10.321  1.00  0.00           H  
ATOM    244  HG3 GLU S 469       1.713   9.650 -11.513  1.00  0.00           H  
ATOM    245  N   ALA S 470       2.941   7.619  -7.993  1.00  0.00           N  
ATOM    246  CA  ALA S 470       3.874   7.443  -6.890  1.00  0.00           C  
ATOM    247  C   ALA S 470       5.050   8.410  -6.988  1.00  0.00           C  
ATOM    248  O   ALA S 470       5.843   8.349  -7.927  1.00  0.00           O  
ATOM    249  CB  ALA S 470       4.362   6.003  -6.849  1.00  0.00           C  
ATOM    250  H   ALA S 470       3.061   7.092  -8.809  1.00  0.00           H  
ATOM    251  HA  ALA S 470       3.341   7.639  -5.971  1.00  0.00           H  
ATOM    252  HB1 ALA S 470       5.085   5.887  -6.057  1.00  0.00           H  
ATOM    253  HB2 ALA S 470       4.818   5.749  -7.795  1.00  0.00           H  
ATOM    254  HB3 ALA S 470       3.522   5.346  -6.670  1.00  0.00           H  
ATOM    255  N   THR S 471       5.151   9.302  -6.006  1.00  0.00           N  
ATOM    256  CA  THR S 471       6.227  10.285  -5.970  1.00  0.00           C  
ATOM    257  C   THR S 471       7.236   9.940  -4.878  1.00  0.00           C  
ATOM    258  O   THR S 471       8.428  10.219  -5.009  1.00  0.00           O  
ATOM    259  CB  THR S 471       5.660  11.684  -5.734  1.00  0.00           C  
ATOM    260  OG1 THR S 471       4.474  11.622  -4.963  1.00  0.00           O  
ATOM    261  CG2 THR S 471       5.337  12.424  -7.015  1.00  0.00           C  
ATOM    262  H   THR S 471       4.487   9.296  -5.286  1.00  0.00           H  
ATOM    263  HA  THR S 471       6.728  10.264  -6.926  1.00  0.00           H  
ATOM    264  HB  THR S 471       6.388  12.269  -5.190  1.00  0.00           H  
ATOM    265  HG1 THR S 471       4.623  12.040  -4.111  1.00  0.00           H  
ATOM    266 HG21 THR S 471       4.962  11.724  -7.749  1.00  0.00           H  
ATOM    267 HG22 THR S 471       6.229  12.899  -7.392  1.00  0.00           H  
ATOM    268 HG23 THR S 471       4.585  13.174  -6.817  1.00  0.00           H  
ATOM    269  N   GLN S 472       6.750   9.324  -3.805  1.00  0.00           N  
ATOM    270  CA  GLN S 472       7.612   8.934  -2.692  1.00  0.00           C  
ATOM    271  C   GLN S 472       7.961   7.447  -2.772  1.00  0.00           C  
ATOM    272  O   GLN S 472       7.310   6.684  -3.485  1.00  0.00           O  
ATOM    273  CB  GLN S 472       6.958   9.254  -1.341  1.00  0.00           C  
ATOM    274  CG  GLN S 472       5.438   9.206  -1.354  1.00  0.00           C  
ATOM    275  CD  GLN S 472       4.815  10.551  -1.668  1.00  0.00           C  
ATOM    276  OE1 GLN S 472       4.121  10.707  -2.674  1.00  0.00           O  
ATOM    277  NE2 GLN S 472       5.059  11.533  -0.809  1.00  0.00           N  
ATOM    278  H   GLN S 472       5.793   9.123  -3.762  1.00  0.00           H  
ATOM    279  HA  GLN S 472       8.527   9.502  -2.778  1.00  0.00           H  
ATOM    280  HB2 GLN S 472       7.308   8.543  -0.609  1.00  0.00           H  
ATOM    281  HB3 GLN S 472       7.261  10.246  -1.037  1.00  0.00           H  
ATOM    282  HG2 GLN S 472       5.118   8.495  -2.100  1.00  0.00           H  
ATOM    283  HG3 GLN S 472       5.094   8.885  -0.381  1.00  0.00           H  
ATOM    284 HE21 GLN S 472       5.619  11.336  -0.030  1.00  0.00           H  
ATOM    285 HE22 GLN S 472       4.668  12.413  -0.988  1.00  0.00           H  
ATOM    286  N   PRO S 473       9.017   7.023  -2.055  1.00  0.00           N  
ATOM    287  CA  PRO S 473       9.476   5.628  -2.061  1.00  0.00           C  
ATOM    288  C   PRO S 473       8.436   4.634  -1.537  1.00  0.00           C  
ATOM    289  O   PRO S 473       7.829   3.899  -2.317  1.00  0.00           O  
ATOM    290  CB  PRO S 473      10.711   5.647  -1.153  1.00  0.00           C  
ATOM    291  CG  PRO S 473      10.580   6.887  -0.334  1.00  0.00           C  
ATOM    292  CD  PRO S 473       9.860   7.877  -1.201  1.00  0.00           C  
ATOM    293  HA  PRO S 473       9.774   5.326  -3.054  1.00  0.00           H  
ATOM    294  HB2 PRO S 473      10.718   4.765  -0.533  1.00  0.00           H  
ATOM    295  HB3 PRO S 473      11.605   5.671  -1.759  1.00  0.00           H  
ATOM    296  HG2 PRO S 473      10.006   6.680   0.557  1.00  0.00           H  
ATOM    297  HG3 PRO S 473      11.559   7.260  -0.072  1.00  0.00           H  
ATOM    298  HD2 PRO S 473       9.257   8.539  -0.598  1.00  0.00           H  
ATOM    299  HD3 PRO S 473      10.564   8.441  -1.795  1.00  0.00           H  
ATOM    300  N   GLU S 474       8.252   4.592  -0.217  1.00  0.00           N  
ATOM    301  CA  GLU S 474       7.304   3.662   0.404  1.00  0.00           C  
ATOM    302  C   GLU S 474       5.981   3.589  -0.359  1.00  0.00           C  
ATOM    303  O   GLU S 474       5.319   2.552  -0.368  1.00  0.00           O  
ATOM    304  CB  GLU S 474       7.049   4.043   1.868  1.00  0.00           C  
ATOM    305  CG  GLU S 474       6.050   5.174   2.052  1.00  0.00           C  
ATOM    306  CD  GLU S 474       6.508   6.468   1.408  1.00  0.00           C  
ATOM    307  OE1 GLU S 474       7.469   7.079   1.922  1.00  0.00           O  
ATOM    308  OE2 GLU S 474       5.906   6.871   0.391  1.00  0.00           O  
ATOM    309  H   GLU S 474       8.777   5.188   0.356  1.00  0.00           H  
ATOM    310  HA  GLU S 474       7.759   2.682   0.385  1.00  0.00           H  
ATOM    311  HB2 GLU S 474       6.672   3.177   2.390  1.00  0.00           H  
ATOM    312  HB3 GLU S 474       7.984   4.341   2.318  1.00  0.00           H  
ATOM    313  HG2 GLU S 474       5.112   4.881   1.607  1.00  0.00           H  
ATOM    314  HG3 GLU S 474       5.910   5.344   3.109  1.00  0.00           H  
ATOM    315  N   ASP S 475       5.598   4.690  -0.999  1.00  0.00           N  
ATOM    316  CA  ASP S 475       4.357   4.734  -1.756  1.00  0.00           C  
ATOM    317  C   ASP S 475       4.397   3.757  -2.925  1.00  0.00           C  
ATOM    318  O   ASP S 475       5.150   3.940  -3.880  1.00  0.00           O  
ATOM    319  CB  ASP S 475       4.106   6.149  -2.266  1.00  0.00           C  
ATOM    320  CG  ASP S 475       3.313   6.987  -1.281  1.00  0.00           C  
ATOM    321  OD1 ASP S 475       3.033   6.491  -0.169  1.00  0.00           O  
ATOM    322  OD2 ASP S 475       2.974   8.138  -1.621  1.00  0.00           O  
ATOM    323  H   ASP S 475       6.159   5.490  -0.962  1.00  0.00           H  
ATOM    324  HA  ASP S 475       3.549   4.455  -1.096  1.00  0.00           H  
ATOM    325  HB2 ASP S 475       5.051   6.631  -2.445  1.00  0.00           H  
ATOM    326  HB3 ASP S 475       3.558   6.095  -3.190  1.00  0.00           H  
ATOM    327  N   LEU S 476       3.570   2.724  -2.841  1.00  0.00           N  
ATOM    328  CA  LEU S 476       3.492   1.715  -3.888  1.00  0.00           C  
ATOM    329  C   LEU S 476       2.643   2.232  -5.043  1.00  0.00           C  
ATOM    330  O   LEU S 476       1.474   2.574  -4.862  1.00  0.00           O  
ATOM    331  CB  LEU S 476       2.902   0.409  -3.331  1.00  0.00           C  
ATOM    332  CG  LEU S 476       2.181  -0.478  -4.354  1.00  0.00           C  
ATOM    333  CD1 LEU S 476       3.113  -0.847  -5.497  1.00  0.00           C  
ATOM    334  CD2 LEU S 476       1.631  -1.729  -3.695  1.00  0.00           C  
ATOM    335  H   LEU S 476       2.992   2.643  -2.056  1.00  0.00           H  
ATOM    336  HA  LEU S 476       4.493   1.528  -4.246  1.00  0.00           H  
ATOM    337  HB2 LEU S 476       3.707  -0.166  -2.896  1.00  0.00           H  
ATOM    338  HB3 LEU S 476       2.200   0.660  -2.551  1.00  0.00           H  
ATOM    339  HG  LEU S 476       1.350   0.069  -4.763  1.00  0.00           H  
ATOM    340 HD11 LEU S 476       2.783  -1.770  -5.947  1.00  0.00           H  
ATOM    341 HD12 LEU S 476       4.117  -0.970  -5.117  1.00  0.00           H  
ATOM    342 HD13 LEU S 476       3.103  -0.061  -6.238  1.00  0.00           H  
ATOM    343 HD21 LEU S 476       1.368  -2.447  -4.457  1.00  0.00           H  
ATOM    344 HD22 LEU S 476       0.754  -1.474  -3.121  1.00  0.00           H  
ATOM    345 HD23 LEU S 476       2.380  -2.150  -3.045  1.00  0.00           H  
ATOM    346  N   GLU S 477       3.240   2.296  -6.224  1.00  0.00           N  
ATOM    347  CA  GLU S 477       2.542   2.782  -7.405  1.00  0.00           C  
ATOM    348  C   GLU S 477       1.799   1.655  -8.104  1.00  0.00           C  
ATOM    349  O   GLU S 477       2.328   0.556  -8.273  1.00  0.00           O  
ATOM    350  CB  GLU S 477       3.528   3.413  -8.385  1.00  0.00           C  
ATOM    351  CG  GLU S 477       2.945   4.579  -9.163  1.00  0.00           C  
ATOM    352  CD  GLU S 477       3.953   5.211 -10.104  1.00  0.00           C  
ATOM    353  OE1 GLU S 477       4.446   4.505 -11.008  1.00  0.00           O  
ATOM    354  OE2 GLU S 477       4.248   6.414  -9.935  1.00  0.00           O  
ATOM    355  H   GLU S 477       4.175   2.015  -6.302  1.00  0.00           H  
ATOM    356  HA  GLU S 477       1.831   3.531  -7.089  1.00  0.00           H  
ATOM    357  HB2 GLU S 477       4.391   3.763  -7.839  1.00  0.00           H  
ATOM    358  HB3 GLU S 477       3.839   2.660  -9.092  1.00  0.00           H  
ATOM    359  HG2 GLU S 477       2.108   4.224  -9.745  1.00  0.00           H  
ATOM    360  HG3 GLU S 477       2.605   5.326  -8.464  1.00  0.00           H  
ATOM    361  N   PHE S 478       0.576   1.941  -8.529  1.00  0.00           N  
ATOM    362  CA  PHE S 478      -0.231   0.951  -9.235  1.00  0.00           C  
ATOM    363  C   PHE S 478      -1.164   1.628 -10.231  1.00  0.00           C  
ATOM    364  O   PHE S 478      -1.576   2.771 -10.030  1.00  0.00           O  
ATOM    365  CB  PHE S 478      -1.029   0.088  -8.253  1.00  0.00           C  
ATOM    366  CG  PHE S 478      -1.645   0.860  -7.124  1.00  0.00           C  
ATOM    367  CD1 PHE S 478      -0.854   1.446  -6.151  1.00  0.00           C  
ATOM    368  CD2 PHE S 478      -3.019   0.995  -7.037  1.00  0.00           C  
ATOM    369  CE1 PHE S 478      -1.423   2.155  -5.112  1.00  0.00           C  
ATOM    370  CE2 PHE S 478      -3.596   1.703  -6.002  1.00  0.00           C  
ATOM    371  CZ  PHE S 478      -2.797   2.285  -5.038  1.00  0.00           C  
ATOM    372  H   PHE S 478       0.214   2.845  -8.374  1.00  0.00           H  
ATOM    373  HA  PHE S 478       0.448   0.314  -9.784  1.00  0.00           H  
ATOM    374  HB2 PHE S 478      -1.825  -0.408  -8.787  1.00  0.00           H  
ATOM    375  HB3 PHE S 478      -0.372  -0.656  -7.826  1.00  0.00           H  
ATOM    376  HD1 PHE S 478       0.220   1.343  -6.209  1.00  0.00           H  
ATOM    377  HD2 PHE S 478      -3.644   0.539  -7.789  1.00  0.00           H  
ATOM    378  HE1 PHE S 478      -0.796   2.609  -4.361  1.00  0.00           H  
ATOM    379  HE2 PHE S 478      -4.669   1.800  -5.945  1.00  0.00           H  
ATOM    380  HZ  PHE S 478      -3.245   2.838  -4.226  1.00  0.00           H  
ATOM    381  N   GLN S 479      -1.478   0.925 -11.314  1.00  0.00           N  
ATOM    382  CA  GLN S 479      -2.347   1.466 -12.355  1.00  0.00           C  
ATOM    383  C   GLN S 479      -3.805   1.080 -12.123  1.00  0.00           C  
ATOM    384  O   GLN S 479      -4.107   0.208 -11.309  1.00  0.00           O  
ATOM    385  CB  GLN S 479      -1.894   0.974 -13.731  1.00  0.00           C  
ATOM    386  CG  GLN S 479      -1.906  -0.539 -13.870  1.00  0.00           C  
ATOM    387  CD  GLN S 479      -0.511  -1.134 -13.903  1.00  0.00           C  
ATOM    388  OE1 GLN S 479       0.174  -1.195 -12.883  1.00  0.00           O  
ATOM    389  NE2 GLN S 479      -0.085  -1.577 -15.079  1.00  0.00           N  
ATOM    390  H   GLN S 479      -1.108   0.023 -11.423  1.00  0.00           H  
ATOM    391  HA  GLN S 479      -2.265   2.542 -12.324  1.00  0.00           H  
ATOM    392  HB2 GLN S 479      -2.549   1.389 -14.482  1.00  0.00           H  
ATOM    393  HB3 GLN S 479      -0.887   1.323 -13.910  1.00  0.00           H  
ATOM    394  HG2 GLN S 479      -2.441  -0.961 -13.033  1.00  0.00           H  
ATOM    395  HG3 GLN S 479      -2.415  -0.799 -14.787  1.00  0.00           H  
ATOM    396 HE21 GLN S 479      -0.685  -1.497 -15.850  1.00  0.00           H  
ATOM    397 HE22 GLN S 479       0.812  -1.967 -15.130  1.00  0.00           H  
ATOM    398  N   GLU S 480      -4.702   1.740 -12.849  1.00  0.00           N  
ATOM    399  CA  GLU S 480      -6.133   1.482 -12.738  1.00  0.00           C  
ATOM    400  C   GLU S 480      -6.440  -0.009 -12.803  1.00  0.00           C  
ATOM    401  O   GLU S 480      -5.755  -0.765 -13.492  1.00  0.00           O  
ATOM    402  CB  GLU S 480      -6.880   2.209 -13.854  1.00  0.00           C  
ATOM    403  CG  GLU S 480      -7.229   3.639 -13.509  1.00  0.00           C  
ATOM    404  CD  GLU S 480      -7.324   4.531 -14.732  1.00  0.00           C  
ATOM    405  OE1 GLU S 480      -6.279   5.060 -15.164  1.00  0.00           O  
ATOM    406  OE2 GLU S 480      -8.445   4.699 -15.258  1.00  0.00           O  
ATOM    407  H   GLU S 480      -4.396   2.426 -13.479  1.00  0.00           H  
ATOM    408  HA  GLU S 480      -6.466   1.865 -11.785  1.00  0.00           H  
ATOM    409  HB2 GLU S 480      -6.262   2.217 -14.739  1.00  0.00           H  
ATOM    410  HB3 GLU S 480      -7.795   1.680 -14.065  1.00  0.00           H  
ATOM    411  HG2 GLU S 480      -8.179   3.650 -12.999  1.00  0.00           H  
ATOM    412  HG3 GLU S 480      -6.465   4.029 -12.856  1.00  0.00           H  
ATOM    413  N   GLY S 481      -7.483  -0.416 -12.083  1.00  0.00           N  
ATOM    414  CA  GLY S 481      -7.888  -1.815 -12.060  1.00  0.00           C  
ATOM    415  C   GLY S 481      -6.712  -2.772 -12.025  1.00  0.00           C  
ATOM    416  O   GLY S 481      -6.237  -3.217 -13.072  1.00  0.00           O  
ATOM    417  H   GLY S 481      -7.988   0.246 -11.562  1.00  0.00           H  
ATOM    418  HA2 GLY S 481      -8.500  -1.987 -11.190  1.00  0.00           H  
ATOM    419  HA3 GLY S 481      -8.476  -2.020 -12.943  1.00  0.00           H  
ATOM    420  N   ASP S 482      -6.231  -3.087 -10.827  1.00  0.00           N  
ATOM    421  CA  ASP S 482      -5.098  -3.991 -10.686  1.00  0.00           C  
ATOM    422  C   ASP S 482      -5.265  -4.941  -9.509  1.00  0.00           C  
ATOM    423  O   ASP S 482      -6.065  -4.705  -8.607  1.00  0.00           O  
ATOM    424  CB  ASP S 482      -3.801  -3.196 -10.542  1.00  0.00           C  
ATOM    425  CG  ASP S 482      -2.580  -4.083 -10.383  1.00  0.00           C  
ATOM    426  OD1 ASP S 482      -2.356  -4.591  -9.266  1.00  0.00           O  
ATOM    427  OD2 ASP S 482      -1.850  -4.271 -11.380  1.00  0.00           O  
ATOM    428  H   ASP S 482      -6.641  -2.702 -10.028  1.00  0.00           H  
ATOM    429  HA  ASP S 482      -5.047  -4.577 -11.582  1.00  0.00           H  
ATOM    430  HB2 ASP S 482      -3.667  -2.592 -11.422  1.00  0.00           H  
ATOM    431  HB3 ASP S 482      -3.871  -2.552  -9.676  1.00  0.00           H  
ATOM    432  N   ILE S 483      -4.496  -6.021  -9.536  1.00  0.00           N  
ATOM    433  CA  ILE S 483      -4.540  -7.024  -8.486  1.00  0.00           C  
ATOM    434  C   ILE S 483      -3.247  -7.031  -7.679  1.00  0.00           C  
ATOM    435  O   ILE S 483      -2.386  -7.890  -7.873  1.00  0.00           O  
ATOM    436  CB  ILE S 483      -4.779  -8.427  -9.073  1.00  0.00           C  
ATOM    437  CG1 ILE S 483      -5.977  -8.413 -10.023  1.00  0.00           C  
ATOM    438  CG2 ILE S 483      -4.993  -9.433  -7.957  1.00  0.00           C  
ATOM    439  CD1 ILE S 483      -7.248  -7.891  -9.390  1.00  0.00           C  
ATOM    440  H   ILE S 483      -3.883  -6.148 -10.287  1.00  0.00           H  
ATOM    441  HA  ILE S 483      -5.365  -6.786  -7.830  1.00  0.00           H  
ATOM    442  HB  ILE S 483      -3.896  -8.719  -9.621  1.00  0.00           H  
ATOM    443 HG12 ILE S 483      -5.748  -7.785 -10.871  1.00  0.00           H  
ATOM    444 HG13 ILE S 483      -6.166  -9.420 -10.368  1.00  0.00           H  
ATOM    445 HG21 ILE S 483      -5.232 -10.396  -8.382  1.00  0.00           H  
ATOM    446 HG22 ILE S 483      -5.808  -9.102  -7.329  1.00  0.00           H  
ATOM    447 HG23 ILE S 483      -4.093  -9.512  -7.367  1.00  0.00           H  
ATOM    448 HD11 ILE S 483      -7.341  -8.288  -8.389  1.00  0.00           H  
ATOM    449 HD12 ILE S 483      -8.098  -8.198  -9.980  1.00  0.00           H  
ATOM    450 HD13 ILE S 483      -7.211  -6.812  -9.346  1.00  0.00           H  
ATOM    451  N   ILE S 484      -3.122  -6.072  -6.769  1.00  0.00           N  
ATOM    452  CA  ILE S 484      -1.938  -5.970  -5.925  1.00  0.00           C  
ATOM    453  C   ILE S 484      -2.018  -6.966  -4.776  1.00  0.00           C  
ATOM    454  O   ILE S 484      -3.103  -7.427  -4.419  1.00  0.00           O  
ATOM    455  CB  ILE S 484      -1.782  -4.545  -5.353  1.00  0.00           C  
ATOM    456  CG1 ILE S 484      -1.669  -3.526  -6.488  1.00  0.00           C  
ATOM    457  CG2 ILE S 484      -0.568  -4.463  -4.439  1.00  0.00           C  
ATOM    458  CD1 ILE S 484      -2.984  -2.863  -6.835  1.00  0.00           C  
ATOM    459  H   ILE S 484      -3.843  -5.420  -6.659  1.00  0.00           H  
ATOM    460  HA  ILE S 484      -1.068  -6.196  -6.528  1.00  0.00           H  
ATOM    461  HB  ILE S 484      -2.658  -4.322  -4.764  1.00  0.00           H  
ATOM    462 HG12 ILE S 484      -0.973  -2.753  -6.202  1.00  0.00           H  
ATOM    463 HG13 ILE S 484      -1.304  -4.023  -7.374  1.00  0.00           H  
ATOM    464 HG21 ILE S 484      -0.317  -3.427  -4.267  1.00  0.00           H  
ATOM    465 HG22 ILE S 484       0.269  -4.963  -4.904  1.00  0.00           H  
ATOM    466 HG23 ILE S 484      -0.792  -4.940  -3.497  1.00  0.00           H  
ATOM    467 HD11 ILE S 484      -2.892  -1.793  -6.709  1.00  0.00           H  
ATOM    468 HD12 ILE S 484      -3.759  -3.237  -6.184  1.00  0.00           H  
ATOM    469 HD13 ILE S 484      -3.239  -3.083  -7.861  1.00  0.00           H  
ATOM    470  N   LEU S 485      -0.872  -7.294  -4.195  1.00  0.00           N  
ATOM    471  CA  LEU S 485      -0.830  -8.232  -3.086  1.00  0.00           C  
ATOM    472  C   LEU S 485      -0.739  -7.487  -1.767  1.00  0.00           C  
ATOM    473  O   LEU S 485       0.346  -7.108  -1.326  1.00  0.00           O  
ATOM    474  CB  LEU S 485       0.353  -9.194  -3.242  1.00  0.00           C  
ATOM    475  CG  LEU S 485       0.702 -10.056  -2.013  1.00  0.00           C  
ATOM    476  CD1 LEU S 485       1.804  -9.398  -1.201  1.00  0.00           C  
ATOM    477  CD2 LEU S 485      -0.522 -10.310  -1.142  1.00  0.00           C  
ATOM    478  H   LEU S 485      -0.036  -6.894  -4.516  1.00  0.00           H  
ATOM    479  HA  LEU S 485      -1.748  -8.801  -3.101  1.00  0.00           H  
ATOM    480  HB2 LEU S 485       0.135  -9.859  -4.064  1.00  0.00           H  
ATOM    481  HB3 LEU S 485       1.223  -8.612  -3.498  1.00  0.00           H  
ATOM    482  HG  LEU S 485       1.072 -11.013  -2.355  1.00  0.00           H  
ATOM    483 HD11 LEU S 485       2.476 -10.157  -0.825  1.00  0.00           H  
ATOM    484 HD12 LEU S 485       1.369  -8.860  -0.373  1.00  0.00           H  
ATOM    485 HD13 LEU S 485       2.353  -8.712  -1.829  1.00  0.00           H  
ATOM    486 HD21 LEU S 485      -0.442 -11.286  -0.685  1.00  0.00           H  
ATOM    487 HD22 LEU S 485      -1.413 -10.268  -1.748  1.00  0.00           H  
ATOM    488 HD23 LEU S 485      -0.576  -9.555  -0.369  1.00  0.00           H  
ATOM    489  N   VAL S 486      -1.885  -7.292  -1.132  1.00  0.00           N  
ATOM    490  CA  VAL S 486      -1.923  -6.606   0.148  1.00  0.00           C  
ATOM    491  C   VAL S 486      -1.243  -7.458   1.190  1.00  0.00           C  
ATOM    492  O   VAL S 486      -1.685  -8.567   1.479  1.00  0.00           O  
ATOM    493  CB  VAL S 486      -3.352  -6.314   0.644  1.00  0.00           C  
ATOM    494  CG1 VAL S 486      -3.340  -5.163   1.628  1.00  0.00           C  
ATOM    495  CG2 VAL S 486      -4.305  -6.015  -0.505  1.00  0.00           C  
ATOM    496  H   VAL S 486      -2.712  -7.630  -1.528  1.00  0.00           H  
ATOM    497  HA  VAL S 486      -1.392  -5.670   0.050  1.00  0.00           H  
ATOM    498  HB  VAL S 486      -3.706  -7.184   1.173  1.00  0.00           H  
ATOM    499 HG11 VAL S 486      -4.346  -4.792   1.756  1.00  0.00           H  
ATOM    500 HG12 VAL S 486      -2.710  -4.376   1.247  1.00  0.00           H  
ATOM    501 HG13 VAL S 486      -2.959  -5.507   2.576  1.00  0.00           H  
ATOM    502 HG21 VAL S 486      -5.308  -6.296  -0.221  1.00  0.00           H  
ATOM    503 HG22 VAL S 486      -4.011  -6.571  -1.380  1.00  0.00           H  
ATOM    504 HG23 VAL S 486      -4.277  -4.960  -0.723  1.00  0.00           H  
ATOM    505  N   LEU S 487      -0.163  -6.957   1.747  1.00  0.00           N  
ATOM    506  CA  LEU S 487       0.561  -7.711   2.750  1.00  0.00           C  
ATOM    507  C   LEU S 487      -0.054  -7.545   4.135  1.00  0.00           C  
ATOM    508  O   LEU S 487       0.198  -8.353   5.028  1.00  0.00           O  
ATOM    509  CB  LEU S 487       2.020  -7.283   2.773  1.00  0.00           C  
ATOM    510  CG  LEU S 487       2.946  -8.080   1.849  1.00  0.00           C  
ATOM    511  CD1 LEU S 487       4.399  -7.742   2.133  1.00  0.00           C  
ATOM    512  CD2 LEU S 487       2.705  -9.575   2.003  1.00  0.00           C  
ATOM    513  H   LEU S 487       0.160  -6.067   1.473  1.00  0.00           H  
ATOM    514  HA  LEU S 487       0.507  -8.754   2.473  1.00  0.00           H  
ATOM    515  HB2 LEU S 487       2.066  -6.245   2.483  1.00  0.00           H  
ATOM    516  HB3 LEU S 487       2.377  -7.372   3.782  1.00  0.00           H  
ATOM    517  HG  LEU S 487       2.738  -7.812   0.824  1.00  0.00           H  
ATOM    518 HD11 LEU S 487       5.010  -8.615   1.959  1.00  0.00           H  
ATOM    519 HD12 LEU S 487       4.499  -7.429   3.162  1.00  0.00           H  
ATOM    520 HD13 LEU S 487       4.716  -6.943   1.479  1.00  0.00           H  
ATOM    521 HD21 LEU S 487       2.446  -9.795   3.028  1.00  0.00           H  
ATOM    522 HD22 LEU S 487       3.602 -10.114   1.734  1.00  0.00           H  
ATOM    523 HD23 LEU S 487       1.895  -9.878   1.355  1.00  0.00           H  
ATOM    524  N   SER S 488      -0.856  -6.498   4.310  1.00  0.00           N  
ATOM    525  CA  SER S 488      -1.500  -6.233   5.603  1.00  0.00           C  
ATOM    526  C   SER S 488      -2.145  -4.852   5.639  1.00  0.00           C  
ATOM    527  O   SER S 488      -2.005  -4.063   4.708  1.00  0.00           O  
ATOM    528  CB  SER S 488      -0.474  -6.290   6.741  1.00  0.00           C  
ATOM    529  OG  SER S 488      -1.068  -6.741   7.945  1.00  0.00           O  
ATOM    530  H   SER S 488      -1.021  -5.896   3.554  1.00  0.00           H  
ATOM    531  HA  SER S 488      -2.256  -6.985   5.770  1.00  0.00           H  
ATOM    532  HB2 SER S 488       0.334  -6.946   6.476  1.00  0.00           H  
ATOM    533  HB3 SER S 488      -0.077  -5.298   6.907  1.00  0.00           H  
ATOM    534  HG  SER S 488      -0.828  -6.148   8.662  1.00  0.00           H  
ATOM    535  N   LYS S 489      -2.803  -4.555   6.758  1.00  0.00           N  
ATOM    536  CA  LYS S 489      -3.421  -3.253   6.968  1.00  0.00           C  
ATOM    537  C   LYS S 489      -2.397  -2.349   7.639  1.00  0.00           C  
ATOM    538  O   LYS S 489      -1.686  -2.791   8.541  1.00  0.00           O  
ATOM    539  CB  LYS S 489      -4.673  -3.380   7.839  1.00  0.00           C  
ATOM    540  CG  LYS S 489      -5.453  -2.083   7.975  1.00  0.00           C  
ATOM    541  CD  LYS S 489      -5.928  -1.861   9.402  1.00  0.00           C  
ATOM    542  CE  LYS S 489      -7.392  -2.239   9.567  1.00  0.00           C  
ATOM    543  NZ  LYS S 489      -8.008  -1.569  10.746  1.00  0.00           N  
ATOM    544  H   LYS S 489      -2.838  -5.220   7.478  1.00  0.00           H  
ATOM    545  HA  LYS S 489      -3.686  -2.843   6.006  1.00  0.00           H  
ATOM    546  HB2 LYS S 489      -5.325  -4.124   7.405  1.00  0.00           H  
ATOM    547  HB3 LYS S 489      -4.379  -3.704   8.826  1.00  0.00           H  
ATOM    548  HG2 LYS S 489      -4.817  -1.259   7.687  1.00  0.00           H  
ATOM    549  HG3 LYS S 489      -6.313  -2.121   7.321  1.00  0.00           H  
ATOM    550  HD2 LYS S 489      -5.333  -2.468  10.068  1.00  0.00           H  
ATOM    551  HD3 LYS S 489      -5.804  -0.819   9.655  1.00  0.00           H  
ATOM    552  HE2 LYS S 489      -7.929  -1.948   8.678  1.00  0.00           H  
ATOM    553  HE3 LYS S 489      -7.461  -3.310   9.695  1.00  0.00           H  
ATOM    554  HZ1 LYS S 489      -7.643  -0.601  10.838  1.00  0.00           H  
ATOM    555  HZ2 LYS S 489      -7.785  -2.096  11.615  1.00  0.00           H  
ATOM    556  HZ3 LYS S 489      -9.042  -1.529  10.635  1.00  0.00           H  
ATOM    557  N   VAL S 490      -2.280  -1.104   7.189  1.00  0.00           N  
ATOM    558  CA  VAL S 490      -1.278  -0.206   7.764  1.00  0.00           C  
ATOM    559  C   VAL S 490      -1.886   0.911   8.624  1.00  0.00           C  
ATOM    560  O   VAL S 490      -1.261   1.352   9.587  1.00  0.00           O  
ATOM    561  CB  VAL S 490      -0.358   0.363   6.661  1.00  0.00           C  
ATOM    562  CG1 VAL S 490       0.625   1.384   7.221  1.00  0.00           C  
ATOM    563  CG2 VAL S 490       0.398  -0.781   5.989  1.00  0.00           C  
ATOM    564  H   VAL S 490      -2.848  -0.797   6.443  1.00  0.00           H  
ATOM    565  HA  VAL S 490      -0.659  -0.810   8.411  1.00  0.00           H  
ATOM    566  HB  VAL S 490      -0.969   0.849   5.916  1.00  0.00           H  
ATOM    567 HG11 VAL S 490       1.557   1.321   6.678  1.00  0.00           H  
ATOM    568 HG12 VAL S 490       0.805   1.179   8.265  1.00  0.00           H  
ATOM    569 HG13 VAL S 490       0.215   2.378   7.115  1.00  0.00           H  
ATOM    570 HG21 VAL S 490      -0.294  -1.566   5.721  1.00  0.00           H  
ATOM    571 HG22 VAL S 490       1.131  -1.177   6.676  1.00  0.00           H  
ATOM    572 HG23 VAL S 490       0.894  -0.420   5.103  1.00  0.00           H  
ATOM    573  N   ASN S 491      -3.100   1.357   8.308  1.00  0.00           N  
ATOM    574  CA  ASN S 491      -3.747   2.399   9.108  1.00  0.00           C  
ATOM    575  C   ASN S 491      -5.175   2.672   8.625  1.00  0.00           C  
ATOM    576  O   ASN S 491      -5.673   3.792   8.737  1.00  0.00           O  
ATOM    577  CB  ASN S 491      -2.908   3.687   9.106  1.00  0.00           C  
ATOM    578  CG  ASN S 491      -3.264   4.639   7.980  1.00  0.00           C  
ATOM    579  OD1 ASN S 491      -3.273   5.857   8.159  1.00  0.00           O  
ATOM    580  ND2 ASN S 491      -3.559   4.086   6.814  1.00  0.00           N  
ATOM    581  H   ASN S 491      -3.572   0.973   7.545  1.00  0.00           H  
ATOM    582  HA  ASN S 491      -3.801   2.032  10.123  1.00  0.00           H  
ATOM    583  HB2 ASN S 491      -3.056   4.204  10.042  1.00  0.00           H  
ATOM    584  HB3 ASN S 491      -1.864   3.425   9.011  1.00  0.00           H  
ATOM    585 HD21 ASN S 491      -3.530   3.110   6.744  1.00  0.00           H  
ATOM    586 HD22 ASN S 491      -3.795   4.675   6.070  1.00  0.00           H  
ATOM    587  N   GLU S 492      -5.831   1.641   8.097  1.00  0.00           N  
ATOM    588  CA  GLU S 492      -7.204   1.770   7.605  1.00  0.00           C  
ATOM    589  C   GLU S 492      -7.248   2.508   6.268  1.00  0.00           C  
ATOM    590  O   GLU S 492      -7.753   1.981   5.277  1.00  0.00           O  
ATOM    591  CB  GLU S 492      -8.080   2.495   8.631  1.00  0.00           C  
ATOM    592  CG  GLU S 492      -9.487   1.932   8.735  1.00  0.00           C  
ATOM    593  CD  GLU S 492     -10.459   2.616   7.796  1.00  0.00           C  
ATOM    594  OE1 GLU S 492     -10.347   3.847   7.616  1.00  0.00           O  
ATOM    595  OE2 GLU S 492     -11.333   1.921   7.236  1.00  0.00           O  
ATOM    596  H   GLU S 492      -5.387   0.771   8.042  1.00  0.00           H  
ATOM    597  HA  GLU S 492      -7.593   0.773   7.459  1.00  0.00           H  
ATOM    598  HB2 GLU S 492      -7.612   2.421   9.603  1.00  0.00           H  
ATOM    599  HB3 GLU S 492      -8.151   3.537   8.355  1.00  0.00           H  
ATOM    600  HG2 GLU S 492      -9.459   0.880   8.496  1.00  0.00           H  
ATOM    601  HG3 GLU S 492      -9.839   2.060   9.749  1.00  0.00           H  
ATOM    602  N   GLU S 493      -6.720   3.728   6.247  1.00  0.00           N  
ATOM    603  CA  GLU S 493      -6.703   4.533   5.027  1.00  0.00           C  
ATOM    604  C   GLU S 493      -5.563   4.106   4.103  1.00  0.00           C  
ATOM    605  O   GLU S 493      -5.442   4.596   2.980  1.00  0.00           O  
ATOM    606  CB  GLU S 493      -6.562   6.017   5.373  1.00  0.00           C  
ATOM    607  CG  GLU S 493      -7.784   6.597   6.068  1.00  0.00           C  
ATOM    608  CD  GLU S 493      -7.498   7.928   6.736  1.00  0.00           C  
ATOM    609  OE1 GLU S 493      -6.452   8.042   7.410  1.00  0.00           O  
ATOM    610  OE2 GLU S 493      -8.319   8.856   6.586  1.00  0.00           O  
ATOM    611  H   GLU S 493      -6.330   4.094   7.068  1.00  0.00           H  
ATOM    612  HA  GLU S 493      -7.641   4.380   4.517  1.00  0.00           H  
ATOM    613  HB2 GLU S 493      -5.710   6.145   6.024  1.00  0.00           H  
ATOM    614  HB3 GLU S 493      -6.395   6.573   4.463  1.00  0.00           H  
ATOM    615  HG2 GLU S 493      -8.564   6.739   5.336  1.00  0.00           H  
ATOM    616  HG3 GLU S 493      -8.120   5.898   6.821  1.00  0.00           H  
ATOM    617  N   TRP S 494      -4.741   3.179   4.583  1.00  0.00           N  
ATOM    618  CA  TRP S 494      -3.614   2.662   3.817  1.00  0.00           C  
ATOM    619  C   TRP S 494      -3.272   1.259   4.288  1.00  0.00           C  
ATOM    620  O   TRP S 494      -3.796   0.782   5.294  1.00  0.00           O  
ATOM    621  CB  TRP S 494      -2.372   3.544   3.973  1.00  0.00           C  
ATOM    622  CG  TRP S 494      -2.478   4.906   3.352  1.00  0.00           C  
ATOM    623  CD1 TRP S 494      -3.245   5.945   3.782  1.00  0.00           C  
ATOM    624  CD2 TRP S 494      -1.766   5.384   2.202  1.00  0.00           C  
ATOM    625  NE1 TRP S 494      -3.061   7.038   2.975  1.00  0.00           N  
ATOM    626  CE2 TRP S 494      -2.161   6.719   1.995  1.00  0.00           C  
ATOM    627  CE3 TRP S 494      -0.836   4.816   1.326  1.00  0.00           C  
ATOM    628  CZ2 TRP S 494      -1.659   7.494   0.953  1.00  0.00           C  
ATOM    629  CZ3 TRP S 494      -0.339   5.587   0.292  1.00  0.00           C  
ATOM    630  CH2 TRP S 494      -0.751   6.914   0.113  1.00  0.00           C  
ATOM    631  H   TRP S 494      -4.903   2.821   5.477  1.00  0.00           H  
ATOM    632  HA  TRP S 494      -3.901   2.625   2.778  1.00  0.00           H  
ATOM    633  HB2 TRP S 494      -2.173   3.679   5.021  1.00  0.00           H  
ATOM    634  HB3 TRP S 494      -1.530   3.040   3.520  1.00  0.00           H  
ATOM    635  HD1 TRP S 494      -3.894   5.906   4.639  1.00  0.00           H  
ATOM    636  HE1 TRP S 494      -3.502   7.902   3.082  1.00  0.00           H  
ATOM    637  HE3 TRP S 494      -0.506   3.794   1.448  1.00  0.00           H  
ATOM    638  HZ2 TRP S 494      -1.967   8.518   0.802  1.00  0.00           H  
ATOM    639  HZ3 TRP S 494       0.380   5.166  -0.395  1.00  0.00           H  
ATOM    640  HH2 TRP S 494      -0.333   7.479  -0.705  1.00  0.00           H  
ATOM    641  N   LEU S 495      -2.390   0.604   3.553  1.00  0.00           N  
ATOM    642  CA  LEU S 495      -1.969  -0.740   3.883  1.00  0.00           C  
ATOM    643  C   LEU S 495      -0.650  -1.083   3.207  1.00  0.00           C  
ATOM    644  O   LEU S 495      -0.125  -0.292   2.421  1.00  0.00           O  
ATOM    645  CB  LEU S 495      -3.064  -1.733   3.511  1.00  0.00           C  
ATOM    646  CG  LEU S 495      -3.978  -1.303   2.364  1.00  0.00           C  
ATOM    647  CD1 LEU S 495      -3.690  -2.103   1.105  1.00  0.00           C  
ATOM    648  CD2 LEU S 495      -5.434  -1.451   2.776  1.00  0.00           C  
ATOM    649  H   LEU S 495      -2.014   1.037   2.765  1.00  0.00           H  
ATOM    650  HA  LEU S 495      -1.820  -0.776   4.947  1.00  0.00           H  
ATOM    651  HB2 LEU S 495      -2.592  -2.660   3.236  1.00  0.00           H  
ATOM    652  HB3 LEU S 495      -3.673  -1.901   4.383  1.00  0.00           H  
ATOM    653  HG  LEU S 495      -3.800  -0.263   2.144  1.00  0.00           H  
ATOM    654 HD11 LEU S 495      -2.659  -2.425   1.111  1.00  0.00           H  
ATOM    655 HD12 LEU S 495      -3.871  -1.483   0.241  1.00  0.00           H  
ATOM    656 HD13 LEU S 495      -4.338  -2.966   1.071  1.00  0.00           H  
ATOM    657 HD21 LEU S 495      -5.524  -1.280   3.840  1.00  0.00           H  
ATOM    658 HD22 LEU S 495      -5.775  -2.447   2.541  1.00  0.00           H  
ATOM    659 HD23 LEU S 495      -6.034  -0.728   2.244  1.00  0.00           H  
ATOM    660  N   GLU S 496      -0.112  -2.255   3.518  1.00  0.00           N  
ATOM    661  CA  GLU S 496       1.153  -2.673   2.936  1.00  0.00           C  
ATOM    662  C   GLU S 496       0.943  -3.185   1.525  1.00  0.00           C  
ATOM    663  O   GLU S 496      -0.031  -3.886   1.245  1.00  0.00           O  
ATOM    664  CB  GLU S 496       1.831  -3.734   3.800  1.00  0.00           C  
ATOM    665  CG  GLU S 496       3.349  -3.691   3.719  1.00  0.00           C  
ATOM    666  CD  GLU S 496       3.912  -4.606   2.651  1.00  0.00           C  
ATOM    667  OE1 GLU S 496       3.300  -4.704   1.566  1.00  0.00           O  
ATOM    668  OE2 GLU S 496       4.972  -5.220   2.895  1.00  0.00           O  
ATOM    669  H   GLU S 496      -0.568  -2.844   4.154  1.00  0.00           H  
ATOM    670  HA  GLU S 496       1.787  -1.806   2.889  1.00  0.00           H  
ATOM    671  HB2 GLU S 496       1.542  -3.580   4.829  1.00  0.00           H  
ATOM    672  HB3 GLU S 496       1.497  -4.706   3.483  1.00  0.00           H  
ATOM    673  HG2 GLU S 496       3.654  -2.680   3.494  1.00  0.00           H  
ATOM    674  HG3 GLU S 496       3.756  -3.985   4.675  1.00  0.00           H  
ATOM    675  N   GLY S 497       1.843  -2.801   0.631  1.00  0.00           N  
ATOM    676  CA  GLY S 497       1.715  -3.201  -0.750  1.00  0.00           C  
ATOM    677  C   GLY S 497       2.983  -3.787  -1.346  1.00  0.00           C  
ATOM    678  O   GLY S 497       3.984  -3.090  -1.491  1.00  0.00           O  
ATOM    679  H   GLY S 497       2.582  -2.221   0.908  1.00  0.00           H  
ATOM    680  HA2 GLY S 497       0.928  -3.931  -0.823  1.00  0.00           H  
ATOM    681  HA3 GLY S 497       1.435  -2.329  -1.323  1.00  0.00           H  
ATOM    682  N   GLU S 498       2.929  -5.062  -1.720  1.00  0.00           N  
ATOM    683  CA  GLU S 498       4.072  -5.732  -2.334  1.00  0.00           C  
ATOM    684  C   GLU S 498       3.675  -6.281  -3.702  1.00  0.00           C  
ATOM    685  O   GLU S 498       3.042  -7.334  -3.796  1.00  0.00           O  
ATOM    686  CB  GLU S 498       4.577  -6.863  -1.434  1.00  0.00           C  
ATOM    687  CG  GLU S 498       5.728  -7.651  -2.036  1.00  0.00           C  
ATOM    688  CD  GLU S 498       6.202  -8.774  -1.132  1.00  0.00           C  
ATOM    689  OE1 GLU S 498       5.567  -9.848  -1.139  1.00  0.00           O  
ATOM    690  OE2 GLU S 498       7.207  -8.575  -0.415  1.00  0.00           O  
ATOM    691  H   GLU S 498       2.092  -5.562  -1.599  1.00  0.00           H  
ATOM    692  HA  GLU S 498       4.859  -5.002  -2.462  1.00  0.00           H  
ATOM    693  HB2 GLU S 498       4.908  -6.440  -0.496  1.00  0.00           H  
ATOM    694  HB3 GLU S 498       3.763  -7.546  -1.243  1.00  0.00           H  
ATOM    695  HG2 GLU S 498       5.407  -8.078  -2.973  1.00  0.00           H  
ATOM    696  HG3 GLU S 498       6.555  -6.978  -2.211  1.00  0.00           H  
ATOM    697  N   SER S 499       4.028  -5.554  -4.760  1.00  0.00           N  
ATOM    698  CA  SER S 499       3.682  -5.967  -6.116  1.00  0.00           C  
ATOM    699  C   SER S 499       4.889  -5.916  -7.048  1.00  0.00           C  
ATOM    700  O   SER S 499       5.427  -4.843  -7.330  1.00  0.00           O  
ATOM    701  CB  SER S 499       2.570  -5.074  -6.668  1.00  0.00           C  
ATOM    702  OG  SER S 499       1.758  -5.780  -7.590  1.00  0.00           O  
ATOM    703  H   SER S 499       4.517  -4.718  -4.628  1.00  0.00           H  
ATOM    704  HA  SER S 499       3.318  -6.982  -6.070  1.00  0.00           H  
ATOM    705  HB2 SER S 499       1.950  -4.729  -5.854  1.00  0.00           H  
ATOM    706  HB3 SER S 499       3.010  -4.224  -7.170  1.00  0.00           H  
ATOM    707  HG  SER S 499       2.316  -6.279  -8.192  1.00  0.00           H  
ATOM    708  N   LYS S 500       5.293  -7.081  -7.537  1.00  0.00           N  
ATOM    709  CA  LYS S 500       6.422  -7.190  -8.461  1.00  0.00           C  
ATOM    710  C   LYS S 500       7.754  -6.922  -7.767  1.00  0.00           C  
ATOM    711  O   LYS S 500       8.332  -5.844  -7.910  1.00  0.00           O  
ATOM    712  CB  LYS S 500       6.246  -6.221  -9.635  1.00  0.00           C  
ATOM    713  CG  LYS S 500       4.831  -6.193 -10.194  1.00  0.00           C  
ATOM    714  CD  LYS S 500       4.794  -6.645 -11.646  1.00  0.00           C  
ATOM    715  CE  LYS S 500       4.308  -8.081 -11.770  1.00  0.00           C  
ATOM    716  NZ  LYS S 500       2.894  -8.152 -12.227  1.00  0.00           N  
ATOM    717  H   LYS S 500       4.810  -7.893  -7.281  1.00  0.00           H  
ATOM    718  HA  LYS S 500       6.432  -8.198  -8.847  1.00  0.00           H  
ATOM    719  HB2 LYS S 500       6.499  -5.225  -9.303  1.00  0.00           H  
ATOM    720  HB3 LYS S 500       6.920  -6.509 -10.427  1.00  0.00           H  
ATOM    721  HG2 LYS S 500       4.210  -6.850  -9.606  1.00  0.00           H  
ATOM    722  HG3 LYS S 500       4.451  -5.184 -10.132  1.00  0.00           H  
ATOM    723  HD2 LYS S 500       4.124  -6.002 -12.196  1.00  0.00           H  
ATOM    724  HD3 LYS S 500       5.788  -6.574 -12.061  1.00  0.00           H  
ATOM    725  HE2 LYS S 500       4.933  -8.599 -12.483  1.00  0.00           H  
ATOM    726  HE3 LYS S 500       4.391  -8.561 -10.806  1.00  0.00           H  
ATOM    727  HZ1 LYS S 500       2.754  -8.986 -12.834  1.00  0.00           H  
ATOM    728  HZ2 LYS S 500       2.651  -7.299 -12.771  1.00  0.00           H  
ATOM    729  HZ3 LYS S 500       2.257  -8.220 -11.409  1.00  0.00           H  
ATOM    730  N   GLY S 501       8.242  -7.920  -7.030  1.00  0.00           N  
ATOM    731  CA  GLY S 501       9.516  -7.797  -6.329  1.00  0.00           C  
ATOM    732  C   GLY S 501       9.775  -6.404  -5.785  1.00  0.00           C  
ATOM    733  O   GLY S 501      10.900  -5.908  -5.847  1.00  0.00           O  
ATOM    734  H   GLY S 501       7.737  -8.757  -6.969  1.00  0.00           H  
ATOM    735  HA2 GLY S 501       9.524  -8.497  -5.506  1.00  0.00           H  
ATOM    736  HA3 GLY S 501      10.311  -8.058  -7.012  1.00  0.00           H  
ATOM    737  N   LYS S 502       8.736  -5.777  -5.251  1.00  0.00           N  
ATOM    738  CA  LYS S 502       8.857  -4.437  -4.691  1.00  0.00           C  
ATOM    739  C   LYS S 502       7.868  -4.250  -3.554  1.00  0.00           C  
ATOM    740  O   LYS S 502       6.673  -4.505  -3.709  1.00  0.00           O  
ATOM    741  CB  LYS S 502       8.626  -3.380  -5.771  1.00  0.00           C  
ATOM    742  CG  LYS S 502       9.900  -2.958  -6.484  1.00  0.00           C  
ATOM    743  CD  LYS S 502       9.597  -2.264  -7.802  1.00  0.00           C  
ATOM    744  CE  LYS S 502       9.752  -3.213  -8.980  1.00  0.00           C  
ATOM    745  NZ  LYS S 502       9.705  -2.493 -10.282  1.00  0.00           N  
ATOM    746  H   LYS S 502       7.865  -6.226  -5.225  1.00  0.00           H  
ATOM    747  HA  LYS S 502       9.859  -4.331  -4.302  1.00  0.00           H  
ATOM    748  HB2 LYS S 502       7.941  -3.775  -6.505  1.00  0.00           H  
ATOM    749  HB3 LYS S 502       8.188  -2.505  -5.314  1.00  0.00           H  
ATOM    750  HG2 LYS S 502      10.447  -2.279  -5.847  1.00  0.00           H  
ATOM    751  HG3 LYS S 502      10.499  -3.836  -6.677  1.00  0.00           H  
ATOM    752  HD2 LYS S 502       8.583  -1.897  -7.780  1.00  0.00           H  
ATOM    753  HD3 LYS S 502      10.280  -1.436  -7.926  1.00  0.00           H  
ATOM    754  HE2 LYS S 502      10.700  -3.721  -8.894  1.00  0.00           H  
ATOM    755  HE3 LYS S 502       8.951  -3.938  -8.949  1.00  0.00           H  
ATOM    756  HZ1 LYS S 502      10.655  -2.161 -10.543  1.00  0.00           H  
ATOM    757  HZ2 LYS S 502       9.070  -1.672 -10.214  1.00  0.00           H  
ATOM    758  HZ3 LYS S 502       9.354  -3.127 -11.028  1.00  0.00           H  
ATOM    759  N   VAL S 503       8.370  -3.812  -2.410  1.00  0.00           N  
ATOM    760  CA  VAL S 503       7.521  -3.605  -1.247  1.00  0.00           C  
ATOM    761  C   VAL S 503       7.292  -2.122  -0.976  1.00  0.00           C  
ATOM    762  O   VAL S 503       8.233  -1.339  -0.860  1.00  0.00           O  
ATOM    763  CB  VAL S 503       8.106  -4.270   0.011  1.00  0.00           C  
ATOM    764  CG1 VAL S 503       7.052  -4.366   1.104  1.00  0.00           C  
ATOM    765  CG2 VAL S 503       8.659  -5.647  -0.324  1.00  0.00           C  
ATOM    766  H   VAL S 503       9.331  -3.631  -2.344  1.00  0.00           H  
ATOM    767  HA  VAL S 503       6.565  -4.067  -1.454  1.00  0.00           H  
ATOM    768  HB  VAL S 503       8.918  -3.657   0.375  1.00  0.00           H  
ATOM    769 HG11 VAL S 503       6.703  -5.385   1.178  1.00  0.00           H  
ATOM    770 HG12 VAL S 503       6.223  -3.719   0.862  1.00  0.00           H  
ATOM    771 HG13 VAL S 503       7.482  -4.063   2.047  1.00  0.00           H  
ATOM    772 HG21 VAL S 503       8.000  -6.140  -1.025  1.00  0.00           H  
ATOM    773 HG22 VAL S 503       8.729  -6.237   0.579  1.00  0.00           H  
ATOM    774 HG23 VAL S 503       9.640  -5.545  -0.763  1.00  0.00           H  
ATOM    775  N   GLY S 504       6.022  -1.765  -0.867  1.00  0.00           N  
ATOM    776  CA  GLY S 504       5.630  -0.398  -0.599  1.00  0.00           C  
ATOM    777  C   GLY S 504       4.279  -0.358   0.079  1.00  0.00           C  
ATOM    778  O   GLY S 504       3.920  -1.298   0.783  1.00  0.00           O  
ATOM    779  H   GLY S 504       5.329  -2.449  -0.961  1.00  0.00           H  
ATOM    780  HA2 GLY S 504       6.366   0.063   0.043  1.00  0.00           H  
ATOM    781  HA3 GLY S 504       5.574   0.147  -1.529  1.00  0.00           H  
ATOM    782  N   ILE S 505       3.519   0.709  -0.137  1.00  0.00           N  
ATOM    783  CA  ILE S 505       2.198   0.822   0.471  1.00  0.00           C  
ATOM    784  C   ILE S 505       1.259   1.662  -0.377  1.00  0.00           C  
ATOM    785  O   ILE S 505       1.690   2.404  -1.255  1.00  0.00           O  
ATOM    786  CB  ILE S 505       2.269   1.417   1.886  1.00  0.00           C  
ATOM    787  CG1 ILE S 505       3.266   2.576   1.939  1.00  0.00           C  
ATOM    788  CG2 ILE S 505       2.646   0.331   2.876  1.00  0.00           C  
ATOM    789  CD1 ILE S 505       2.875   3.664   2.916  1.00  0.00           C  
ATOM    790  H   ILE S 505       3.848   1.429  -0.716  1.00  0.00           H  
ATOM    791  HA  ILE S 505       1.790  -0.176   0.549  1.00  0.00           H  
ATOM    792  HB  ILE S 505       1.287   1.783   2.147  1.00  0.00           H  
ATOM    793 HG12 ILE S 505       4.233   2.197   2.237  1.00  0.00           H  
ATOM    794 HG13 ILE S 505       3.345   3.020   0.957  1.00  0.00           H  
ATOM    795 HG21 ILE S 505       1.778   0.060   3.457  1.00  0.00           H  
ATOM    796 HG22 ILE S 505       3.423   0.690   3.530  1.00  0.00           H  
ATOM    797 HG23 ILE S 505       2.999  -0.536   2.340  1.00  0.00           H  
ATOM    798 HD11 ILE S 505       2.675   4.578   2.374  1.00  0.00           H  
ATOM    799 HD12 ILE S 505       3.682   3.829   3.614  1.00  0.00           H  
ATOM    800 HD13 ILE S 505       1.988   3.364   3.453  1.00  0.00           H  
ATOM    801  N   PHE S 506      -0.034   1.539  -0.112  1.00  0.00           N  
ATOM    802  CA  PHE S 506      -1.027   2.291  -0.868  1.00  0.00           C  
ATOM    803  C   PHE S 506      -2.297   2.514  -0.055  1.00  0.00           C  
ATOM    804  O   PHE S 506      -2.569   1.794   0.904  1.00  0.00           O  
ATOM    805  CB  PHE S 506      -1.356   1.565  -2.173  1.00  0.00           C  
ATOM    806  CG  PHE S 506      -1.815   0.147  -1.987  1.00  0.00           C  
ATOM    807  CD1 PHE S 506      -0.963  -0.807  -1.453  1.00  0.00           C  
ATOM    808  CD2 PHE S 506      -3.095  -0.234  -2.353  1.00  0.00           C  
ATOM    809  CE1 PHE S 506      -1.382  -2.114  -1.289  1.00  0.00           C  
ATOM    810  CE2 PHE S 506      -3.519  -1.538  -2.191  1.00  0.00           C  
ATOM    811  CZ  PHE S 506      -2.660  -2.480  -1.659  1.00  0.00           C  
ATOM    812  H   PHE S 506      -0.325   0.930   0.603  1.00  0.00           H  
ATOM    813  HA  PHE S 506      -0.597   3.252  -1.105  1.00  0.00           H  
ATOM    814  HB2 PHE S 506      -2.141   2.101  -2.683  1.00  0.00           H  
ATOM    815  HB3 PHE S 506      -0.475   1.551  -2.797  1.00  0.00           H  
ATOM    816  HD1 PHE S 506       0.037  -0.523  -1.163  1.00  0.00           H  
ATOM    817  HD2 PHE S 506      -3.768   0.502  -2.770  1.00  0.00           H  
ATOM    818  HE1 PHE S 506      -0.711  -2.849  -0.872  1.00  0.00           H  
ATOM    819  HE2 PHE S 506      -4.519  -1.822  -2.479  1.00  0.00           H  
ATOM    820  HZ  PHE S 506      -2.989  -3.501  -1.532  1.00  0.00           H  
ATOM    821  N   PRO S 507      -3.093   3.528  -0.439  1.00  0.00           N  
ATOM    822  CA  PRO S 507      -4.338   3.858   0.247  1.00  0.00           C  
ATOM    823  C   PRO S 507      -5.503   2.997  -0.234  1.00  0.00           C  
ATOM    824  O   PRO S 507      -5.776   2.911  -1.431  1.00  0.00           O  
ATOM    825  CB  PRO S 507      -4.545   5.319  -0.131  1.00  0.00           C  
ATOM    826  CG  PRO S 507      -3.964   5.434  -1.499  1.00  0.00           C  
ATOM    827  CD  PRO S 507      -2.837   4.434  -1.576  1.00  0.00           C  
ATOM    828  HA  PRO S 507      -4.240   3.768   1.316  1.00  0.00           H  
ATOM    829  HB2 PRO S 507      -5.598   5.550  -0.124  1.00  0.00           H  
ATOM    830  HB3 PRO S 507      -4.026   5.953   0.570  1.00  0.00           H  
ATOM    831  HG2 PRO S 507      -4.716   5.200  -2.234  1.00  0.00           H  
ATOM    832  HG3 PRO S 507      -3.588   6.433  -1.655  1.00  0.00           H  
ATOM    833  HD2 PRO S 507      -2.875   3.898  -2.510  1.00  0.00           H  
ATOM    834  HD3 PRO S 507      -1.886   4.932  -1.466  1.00  0.00           H  
ATOM    835  N   LYS S 508      -6.174   2.350   0.711  1.00  0.00           N  
ATOM    836  CA  LYS S 508      -7.299   1.476   0.405  1.00  0.00           C  
ATOM    837  C   LYS S 508      -8.345   2.167  -0.471  1.00  0.00           C  
ATOM    838  O   LYS S 508      -9.101   1.503  -1.180  1.00  0.00           O  
ATOM    839  CB  LYS S 508      -7.941   0.998   1.707  1.00  0.00           C  
ATOM    840  CG  LYS S 508      -8.571  -0.378   1.601  1.00  0.00           C  
ATOM    841  CD  LYS S 508     -10.070  -0.332   1.853  1.00  0.00           C  
ATOM    842  CE  LYS S 508     -10.401  -0.645   3.303  1.00  0.00           C  
ATOM    843  NZ  LYS S 508     -11.846  -0.440   3.599  1.00  0.00           N  
ATOM    844  H   LYS S 508      -5.898   2.449   1.645  1.00  0.00           H  
ATOM    845  HA  LYS S 508      -6.914   0.618  -0.128  1.00  0.00           H  
ATOM    846  HB2 LYS S 508      -7.183   0.965   2.479  1.00  0.00           H  
ATOM    847  HB3 LYS S 508      -8.706   1.702   1.999  1.00  0.00           H  
ATOM    848  HG2 LYS S 508      -8.394  -0.764   0.609  1.00  0.00           H  
ATOM    849  HG3 LYS S 508      -8.111  -1.027   2.331  1.00  0.00           H  
ATOM    850  HD2 LYS S 508     -10.435   0.656   1.616  1.00  0.00           H  
ATOM    851  HD3 LYS S 508     -10.555  -1.059   1.218  1.00  0.00           H  
ATOM    852  HE2 LYS S 508     -10.144  -1.673   3.505  1.00  0.00           H  
ATOM    853  HE3 LYS S 508      -9.817   0.004   3.940  1.00  0.00           H  
ATOM    854  HZ1 LYS S 508     -12.209   0.372   3.063  1.00  0.00           H  
ATOM    855  HZ2 LYS S 508     -11.981  -0.261   4.615  1.00  0.00           H  
ATOM    856  HZ3 LYS S 508     -12.389  -1.288   3.334  1.00  0.00           H  
ATOM    857  N   VAL S 509      -8.392   3.496  -0.423  1.00  0.00           N  
ATOM    858  CA  VAL S 509      -9.358   4.246  -1.222  1.00  0.00           C  
ATOM    859  C   VAL S 509      -9.216   3.916  -2.708  1.00  0.00           C  
ATOM    860  O   VAL S 509     -10.182   4.002  -3.466  1.00  0.00           O  
ATOM    861  CB  VAL S 509      -9.215   5.771  -1.007  1.00  0.00           C  
ATOM    862  CG1 VAL S 509      -7.757   6.191  -1.079  1.00  0.00           C  
ATOM    863  CG2 VAL S 509     -10.052   6.545  -2.017  1.00  0.00           C  
ATOM    864  H   VAL S 509      -7.770   3.979   0.160  1.00  0.00           H  
ATOM    865  HA  VAL S 509     -10.348   3.954  -0.897  1.00  0.00           H  
ATOM    866  HB  VAL S 509      -9.580   6.006  -0.017  1.00  0.00           H  
ATOM    867 HG11 VAL S 509      -7.135   5.315  -1.180  1.00  0.00           H  
ATOM    868 HG12 VAL S 509      -7.490   6.721  -0.176  1.00  0.00           H  
ATOM    869 HG13 VAL S 509      -7.608   6.836  -1.932  1.00  0.00           H  
ATOM    870 HG21 VAL S 509      -9.670   6.369  -3.011  1.00  0.00           H  
ATOM    871 HG22 VAL S 509     -10.000   7.601  -1.794  1.00  0.00           H  
ATOM    872 HG23 VAL S 509     -11.079   6.217  -1.962  1.00  0.00           H  
ATOM    873  N   PHE S 510      -8.010   3.528  -3.117  1.00  0.00           N  
ATOM    874  CA  PHE S 510      -7.754   3.174  -4.511  1.00  0.00           C  
ATOM    875  C   PHE S 510      -7.954   1.683  -4.742  1.00  0.00           C  
ATOM    876  O   PHE S 510      -7.564   1.155  -5.783  1.00  0.00           O  
ATOM    877  CB  PHE S 510      -6.324   3.541  -4.907  1.00  0.00           C  
ATOM    878  CG  PHE S 510      -6.096   5.011  -5.038  1.00  0.00           C  
ATOM    879  CD1 PHE S 510      -6.233   5.839  -3.944  1.00  0.00           C  
ATOM    880  CD2 PHE S 510      -5.746   5.565  -6.256  1.00  0.00           C  
ATOM    881  CE1 PHE S 510      -6.031   7.195  -4.056  1.00  0.00           C  
ATOM    882  CE2 PHE S 510      -5.539   6.923  -6.379  1.00  0.00           C  
ATOM    883  CZ  PHE S 510      -5.685   7.741  -5.274  1.00  0.00           C  
ATOM    884  H   PHE S 510      -7.280   3.471  -2.467  1.00  0.00           H  
ATOM    885  HA  PHE S 510      -8.444   3.723  -5.132  1.00  0.00           H  
ATOM    886  HB2 PHE S 510      -5.643   3.166  -4.159  1.00  0.00           H  
ATOM    887  HB3 PHE S 510      -6.094   3.083  -5.858  1.00  0.00           H  
ATOM    888  HD1 PHE S 510      -6.505   5.413  -2.992  1.00  0.00           H  
ATOM    889  HD2 PHE S 510      -5.633   4.924  -7.117  1.00  0.00           H  
ATOM    890  HE1 PHE S 510      -6.136   7.831  -3.192  1.00  0.00           H  
ATOM    891  HE2 PHE S 510      -5.264   7.344  -7.335  1.00  0.00           H  
ATOM    892  HZ  PHE S 510      -5.539   8.800  -5.361  1.00  0.00           H  
ATOM    893  N   VAL S 511      -8.544   1.002  -3.767  1.00  0.00           N  
ATOM    894  CA  VAL S 511      -8.760  -0.429  -3.877  1.00  0.00           C  
ATOM    895  C   VAL S 511      -9.925  -0.887  -2.998  1.00  0.00           C  
ATOM    896  O   VAL S 511      -9.730  -1.419  -1.906  1.00  0.00           O  
ATOM    897  CB  VAL S 511      -7.490  -1.203  -3.476  1.00  0.00           C  
ATOM    898  CG1 VAL S 511      -6.283  -0.713  -4.259  1.00  0.00           C  
ATOM    899  CG2 VAL S 511      -7.240  -1.061  -1.989  1.00  0.00           C  
ATOM    900  H   VAL S 511      -8.827   1.466  -2.954  1.00  0.00           H  
ATOM    901  HA  VAL S 511      -8.985  -0.653  -4.912  1.00  0.00           H  
ATOM    902  HB  VAL S 511      -7.640  -2.250  -3.699  1.00  0.00           H  
ATOM    903 HG11 VAL S 511      -6.033   0.289  -3.941  1.00  0.00           H  
ATOM    904 HG12 VAL S 511      -6.511  -0.710  -5.309  1.00  0.00           H  
ATOM    905 HG13 VAL S 511      -5.446  -1.367  -4.075  1.00  0.00           H  
ATOM    906 HG21 VAL S 511      -7.592  -1.944  -1.482  1.00  0.00           H  
ATOM    907 HG22 VAL S 511      -7.776  -0.198  -1.623  1.00  0.00           H  
ATOM    908 HG23 VAL S 511      -6.185  -0.934  -1.812  1.00  0.00           H  
ATOM    909  N   GLU S 512     -11.138  -0.691  -3.484  1.00  0.00           N  
ATOM    910  CA  GLU S 512     -12.332  -1.099  -2.749  1.00  0.00           C  
ATOM    911  C   GLU S 512     -12.376  -2.613  -2.557  1.00  0.00           C  
ATOM    912  O   GLU S 512     -13.306  -3.152  -1.959  1.00  0.00           O  
ATOM    913  CB  GLU S 512     -13.597  -0.618  -3.465  1.00  0.00           C  
ATOM    914  CG  GLU S 512     -13.820  -1.277  -4.817  1.00  0.00           C  
ATOM    915  CD  GLU S 512     -14.969  -0.655  -5.586  1.00  0.00           C  
ATOM    916  OE1 GLU S 512     -15.903  -0.135  -4.939  1.00  0.00           O  
ATOM    917  OE2 GLU S 512     -14.937  -0.690  -6.833  1.00  0.00           O  
ATOM    918  H   GLU S 512     -11.228  -0.272  -4.354  1.00  0.00           H  
ATOM    919  HA  GLU S 512     -12.280  -0.643  -1.783  1.00  0.00           H  
ATOM    920  HB2 GLU S 512     -14.453  -0.828  -2.840  1.00  0.00           H  
ATOM    921  HB3 GLU S 512     -13.527   0.449  -3.617  1.00  0.00           H  
ATOM    922  HG2 GLU S 512     -12.921  -1.181  -5.404  1.00  0.00           H  
ATOM    923  HG3 GLU S 512     -14.036  -2.325  -4.660  1.00  0.00           H  
ATOM    924  N   ASP S 513     -11.348  -3.280  -3.054  1.00  0.00           N  
ATOM    925  CA  ASP S 513     -11.214  -4.724  -2.941  1.00  0.00           C  
ATOM    926  C   ASP S 513     -12.286  -5.466  -3.732  1.00  0.00           C  
ATOM    927  O   ASP S 513     -13.332  -4.908  -4.064  1.00  0.00           O  
ATOM    928  CB  ASP S 513     -11.262  -5.147  -1.469  1.00  0.00           C  
ATOM    929  CG  ASP S 513     -11.057  -6.638  -1.281  1.00  0.00           C  
ATOM    930  OD1 ASP S 513     -10.352  -7.250  -2.111  1.00  0.00           O  
ATOM    931  OD2 ASP S 513     -11.600  -7.194  -0.305  1.00  0.00           O  
ATOM    932  H   ASP S 513     -10.645  -2.781  -3.501  1.00  0.00           H  
ATOM    933  HA  ASP S 513     -10.249  -4.984  -3.347  1.00  0.00           H  
ATOM    934  HB2 ASP S 513     -10.490  -4.625  -0.927  1.00  0.00           H  
ATOM    935  HB3 ASP S 513     -12.226  -4.882  -1.057  1.00  0.00           H  
ATOM    936  N   SER S 514     -12.007  -6.734  -4.023  1.00  0.00           N  
ATOM    937  CA  SER S 514     -12.931  -7.577  -4.769  1.00  0.00           C  
ATOM    938  C   SER S 514     -13.031  -8.964  -4.133  1.00  0.00           C  
ATOM    939  O   SER S 514     -14.122  -9.526  -4.025  1.00  0.00           O  
ATOM    940  CB  SER S 514     -12.478  -7.700  -6.226  1.00  0.00           C  
ATOM    941  OG  SER S 514     -13.485  -7.241  -7.112  1.00  0.00           O  
ATOM    942  H   SER S 514     -11.155  -7.111  -3.722  1.00  0.00           H  
ATOM    943  HA  SER S 514     -13.903  -7.111  -4.740  1.00  0.00           H  
ATOM    944  HB2 SER S 514     -11.589  -7.107  -6.375  1.00  0.00           H  
ATOM    945  HB3 SER S 514     -12.262  -8.734  -6.450  1.00  0.00           H  
ATOM    946  HG  SER S 514     -13.855  -6.419  -6.779  1.00  0.00           H  
ATOM    947  N   ALA S 515     -11.891  -9.511  -3.714  1.00  0.00           N  
ATOM    948  CA  ALA S 515     -11.863 -10.829  -3.093  1.00  0.00           C  
ATOM    949  C   ALA S 515     -10.571 -11.040  -2.310  1.00  0.00           C  
ATOM    950  O   ALA S 515      -9.501 -11.208  -2.893  1.00  0.00           O  
ATOM    951  CB  ALA S 515     -12.027 -11.914  -4.147  1.00  0.00           C  
ATOM    952  H   ALA S 515     -11.049  -9.019  -3.825  1.00  0.00           H  
ATOM    953  HA  ALA S 515     -12.699 -10.894  -2.412  1.00  0.00           H  
ATOM    954  HB1 ALA S 515     -11.471 -12.792  -3.850  1.00  0.00           H  
ATOM    955  HB2 ALA S 515     -11.652 -11.554  -5.093  1.00  0.00           H  
ATOM    956  HB3 ALA S 515     -13.072 -12.166  -4.246  1.00  0.00           H  
ATOM    957  N   THR S 516     -10.679 -11.032  -0.985  1.00  0.00           N  
ATOM    958  CA  THR S 516      -9.517 -11.223  -0.123  1.00  0.00           C  
ATOM    959  C   THR S 516      -9.311 -12.701   0.193  1.00  0.00           C  
ATOM    960  O   THR S 516      -8.487 -13.006   1.080  1.00  0.00           O  
ATOM    961  CB  THR S 516      -9.684 -10.431   1.174  1.00  0.00           C  
ATOM    962  OG1 THR S 516     -10.864 -10.820   1.852  1.00  0.00           O  
ATOM    963  CG2 THR S 516      -9.751  -8.934   0.958  1.00  0.00           C  
ATOM    964  OXT THR S 516      -9.978 -13.541  -0.449  1.00  0.00           O  
ATOM    965  H   THR S 516     -11.559 -10.895  -0.578  1.00  0.00           H  
ATOM    966  HA  THR S 516      -8.649 -10.856  -0.650  1.00  0.00           H  
ATOM    967  HB  THR S 516      -8.840 -10.634   1.818  1.00  0.00           H  
ATOM    968  HG1 THR S 516     -10.747 -10.697   2.797  1.00  0.00           H  
ATOM    969 HG21 THR S 516      -9.913  -8.728  -0.090  1.00  0.00           H  
ATOM    970 HG22 THR S 516      -8.821  -8.483   1.275  1.00  0.00           H  
ATOM    971 HG23 THR S 516     -10.565  -8.523   1.536  1.00  0.00           H  
TER     972      THR S 516                                                      
ENDMDL                                                                          
MASTER      503    0    0    3    4    0    0    632296   44    0    8          
