# Supplementary material for: Epitope Prediction Based on Random Peptide Library Screening: Benchmark Dataset and Prediction Tools Evaluation
Source: Molecules. 2011 Jun 16;16(6):4971–93. doi: 10.3390/molecules16064971 (PMC6264216; doi:10.3390/molecules16064971)
Supplement: Supplementary file 1 [file molecules-16-04971-s001.zip › supplementary materials/datasets/MS00139/EP00139.txt]

L465 F466 S467 Y468 Q472 P473 E474 S475 E480 L487 S488 K489 V490 N491 E493 W494 E496 K502 V503 G504 I505 P507 V509 F510
