# Supplementary material for: Epitope Prediction Based on Random Peptide Library Screening: Benchmark Dataset and Prediction Tools Evaluation
Source: Molecules. 2011 Jun 16;16(6):4971–93. doi: 10.3390/molecules16064971 (PMC6264216; doi:10.3390/molecules16064971)
Supplement: Supplementary file 1 [file molecules-16-04971-s001.zip › supplementary materials/datasets/MS00139/MS00139.txt]

PRPEWRVHW
PKAGGARPTW
RRPTMMKHT
PPGGTRPTGIQF
PPGKLPSYRPYM
MGVGAKRPG
PPGTPPNRNS
EVPPGV
PPGDTVYRPIHW
LERTRQPLPGPP
PPGWRAPRL
ATSGDAYWS
MDAYDKISK
GADMDRRIS
WYDAKMRHS
RRQEVTYSW
VRYYDDYHR
QLELDAQRG
GFPWQKAYM
HVDWRNSWR
LETPPNRNS
DHRLGSRNS
GHLSSRNFV
SQHWLSMWS
LGQVEYMRR
NGYRKQDGE
DYFVNSRHN
SFLVQTAKQ
KLPSYRPYM
LPWRMSGHV
WSWWRNTHE
THMWRN 
APVAGVRHN
DWERFSWPY
RFDRAGSRD
ARWDFLRS 
RAEAQYSVV
