# Supplementary material for: Epitope Prediction Based on Random Peptide Library Screening: Benchmark Dataset and Prediction Tools Evaluation
Source: Molecules. 2011 Jun 16;16(6):4971–93. doi: 10.3390/molecules16064971 (PMC6264216; doi:10.3390/molecules16064971)
Supplement: Supplementary file 1 [file molecules-16-04971-s001.zip › supplementary materials/datasets/MS00185/1G9M.pdb]

HEADER    VIRAL PROTEIN/IMMUNE SYSTEM             24-NOV-00   1G9M              
TITLE     HIV-1 HXBC2 GP120 ENVELOPE GLYCOPROTEIN COMPLEXED WITH CD4            
TITLE    2 AND INDUCED NEUTRALIZING ANTIBODY 17B                                
COMPND    MOL_ID: 1;                                                            
COMPND   2 MOLECULE: ENVELOPE GLYCOPROTEIN GP120;                               
COMPND   3 CHAIN: G;                                                            
COMPND   4 FRAGMENT: CORE;                                                      
COMPND   5 ENGINEERED: YES;                                                     
COMPND   6 MUTATION: YES;                                                       
COMPND   7 MOL_ID: 2;                                                           
COMPND   8 MOLECULE: T-CELL SURFACE GLYCOPROTEIN CD4;                           
COMPND   9 CHAIN: C;                                                            
COMPND  10 FRAGMENT: D1D2, N-TERMINAL TWO DOMAIN FRAGMENT;                      
COMPND  11 ENGINEERED: YES;                                                     
COMPND  12 MUTATION: YES;                                                       
COMPND  13 MOL_ID: 3;                                                           
COMPND  14 MOLECULE: ANTIBODY 17B, LIGHT CHAIN;                                 
COMPND  15 CHAIN: L;                                                            
COMPND  16 FRAGMENT: ANTIGEN-BINDING FRAGMENT, FAB;                             
COMPND  17 ENGINEERED: YES;                                                     
COMPND  18 MOL_ID: 4;                                                           
COMPND  19 MOLECULE: ANTIBODY 17B, HEAVY CHAIN;                                 
COMPND  20 CHAIN: H;                                                            
COMPND  21 FRAGMENT: ANTIGEN-BINDING FRAGMENT, FAB;                             
COMPND  22 ENGINEERED: YES                                                      
SOURCE    MOL_ID: 1;                                                            
SOURCE   2 ORGANISM_SCIENTIFIC: HUMAN IMMUNODEFICIENCY VIRUS 1;                 
SOURCE   3 ORGANISM_TAXID: 11676;                                               
SOURCE   4 STRAIN: CLADE B;                                                     
SOURCE   5 VARIANT: LABORATORY-ADAPTED ISOLATE HXBC2;                           
SOURCE   6 EXPRESSION_SYSTEM: DROSOPHILA MELANOGASTER;                          
SOURCE   7 EXPRESSION_SYSTEM_COMMON: FRUIT FLY;                                 
SOURCE   8 EXPRESSION_SYSTEM_TAXID: 7227;                                       
SOURCE   9 OTHER_DETAILS: SECRETED FROM DROSOPHILA SCHNEIDER 2 LINES            
SOURCE  10 UNDER CONTROL OF AN INDUCIBLE METALLOTHIONEIN PROMOTER;              
SOURCE  11 MOL_ID: 2;                                                           
SOURCE  12 ORGANISM_SCIENTIFIC: HOMO SAPIENS;                                   
SOURCE  13 ORGANISM_COMMON: HUMAN;                                              
SOURCE  14 ORGANISM_TAXID: 9606;                                                
SOURCE  15 EXPRESSION_SYSTEM: CRICETULUS GRISEUS;                               
SOURCE  16 EXPRESSION_SYSTEM_COMMON: CHINESE HAMSTER;                           
SOURCE  17 EXPRESSION_SYSTEM_TAXID: 10029;                                      
SOURCE  18 EXPRESSION_SYSTEM_CELL: OVARY CELLS (CHO);                           
SOURCE  19 MOL_ID: 3;                                                           
SOURCE  20 ORGANISM_SCIENTIFIC: HOMO SAPIENS;                                   
SOURCE  21 ORGANISM_COMMON: HUMAN;                                              
SOURCE  22 ORGANISM_TAXID: 9606;                                                
SOURCE  23 EXPRESSION_SYSTEM: MUS MUSCULUS;                                     
SOURCE  24 EXPRESSION_SYSTEM_COMMON: HOUSE MOUSE;                               
SOURCE  25 EXPRESSION_SYSTEM_TAXID: 10090;                                      
SOURCE  26 OTHER_DETAILS: EPSTEIN-BARR VIRUS IMMORTALIZED B-CELL                
SOURCE  27 CLONE FUSED WITH A MURINE B-CELL FUSION PARTNER;                     
SOURCE  28 MOL_ID: 4;                                                           
SOURCE  29 ORGANISM_SCIENTIFIC: HOMO SAPIENS;                                   
SOURCE  30 ORGANISM_COMMON: HUMAN;                                              
SOURCE  31 ORGANISM_TAXID: 9606;                                                
SOURCE  32 EXPRESSION_SYSTEM: MUS MUSCULUS;                                     
SOURCE  33 EXPRESSION_SYSTEM_COMMON: HOUSE MOUSE;                               
SOURCE  34 EXPRESSION_SYSTEM_TAXID: 10090;                                      
SOURCE  35 OTHER_DETAILS: EPSTEIN-BARR VIRUS IMMORTALIZED B-CELL                
SOURCE  36 CLONE FUSED WITH A MURINE B-CELL FUSION PARTNER                      
KEYWDS    COMPLEX (HIV ENVELOPE PROTEIN/CD4/FAB), HIV-1 EXTERIOR                
KEYWDS   2 ENVELOPE GP120 FROM LABORATORY-ADAPTED ISOLATE, HXBC2,               
KEYWDS   3 SURFACE T-CELL GLYCOPROTEIN CD4, ANTIGEN-BINDING FRAGMENT            
KEYWDS   4 OF HUMAN IMMUNOGLOBULIN 17B, VIRAL PROTEIN/IMMUNE SYSTEM             
KEYWDS   5 COMPLEX                                                              
EXPDTA    X-RAY DIFFRACTION                                                     
AUTHOR    P.D.KWONG,R.WYATT,S.MAJEED,J.ROBINSON,R.W.SWEET,J.SODROSKI,           
AUTHOR   2 W.A.HENDRICKSON                                                      
REVDAT   2   24-FEB-09 1G9M    1       VERSN                                    
REVDAT   1   27-DEC-00 1G9M    0                                                
JRNL        AUTH   P.D.KWONG,R.WYATT,S.MAJEED,J.ROBINSON,R.W.SWEET,             
JRNL        AUTH 2 J.SODROSKI,W.A.HENDRICKSON                                   
JRNL        TITL   STRUCTURES OF HIV-1 GP120 ENVELOPE GLYCOPROTEINS             
JRNL        TITL 2 FROM LABORATORY-ADAPTED AND PRIMARY ISOLATES.                
JRNL        REF    STRUCTURE FOLD.DES.           V.   8  1329 2000              
JRNL        REFN                   ISSN 0969-2126                               
JRNL        PMID   11188697                                                     
JRNL        DOI    10.1016/S0969-2126(00)00547-5                                
REMARK   1                                                                      
REMARK   1 REFERENCE 1                                                          
REMARK   1  AUTH   P.D.KWONG,R.WYATT,J.ROBINSON,R.W.SWEET,J.SODROSKI,           
REMARK   1  AUTH 2 W.A.HENDRICKSON                                              
REMARK   1  TITL   STRUCTURE OF AN HIV GP120 ENVELOPE GLYCOPROTEIN IN           
REMARK   1  TITL 2 COMPLEX WITH THE CD4 RECEPTOR AND A NEUTRALIZING             
REMARK   1  TITL 3 HUMAN ANTIBODY                                               
REMARK   1  REF    NATURE                        V. 393   648 1998              
REMARK   1  REFN                   ISSN 0028-0836                               
REMARK   1  DOI    10.1038/31405                                                
REMARK   2                                                                      
REMARK   2 RESOLUTION.    2.20 ANGSTROMS.                                       
REMARK   3                                                                      
REMARK   3 REFINEMENT.                                                          
REMARK   3   PROGRAM     : CNS                                                  
REMARK   3   AUTHORS     : BRUNGER,ADAMS,CLORE,DELANO,GROS,GROSSE-              
REMARK   3               : KUNSTLEVE,JIANG,KUSZEWSKI,NILGES, PANNU,             
REMARK   3               : READ,RICE,SIMONSON,WARREN                            
REMARK   3                                                                      
REMARK   3  REFINEMENT TARGET : ENGH & HUBER                                    
REMARK   3                                                                      
REMARK   3  DATA USED IN REFINEMENT.                                            
REMARK   3   RESOLUTION RANGE HIGH (ANGSTROMS) : 2.20                           
REMARK   3   RESOLUTION RANGE LOW  (ANGSTROMS) : 20.00                          
REMARK   3   DATA CUTOFF            (SIGMA(F)) : 0.000                          
REMARK   3   DATA CUTOFF HIGH         (ABS(F)) : NULL                           
REMARK   3   DATA CUTOFF LOW          (ABS(F)) : NULL                           
REMARK   3   COMPLETENESS (WORKING+TEST)   (%) : 87.7                           
REMARK   3   NUMBER OF REFLECTIONS             : 55781                          
REMARK   3                                                                      
REMARK   3  FIT TO DATA USED IN REFINEMENT.                                     
REMARK   3   CROSS-VALIDATION METHOD          : THROUGHOUT                      
REMARK   3   FREE R VALUE TEST SET SELECTION  : RANDOM                          
REMARK   3   R VALUE            (WORKING SET) : 0.268                           
REMARK   3   FREE R VALUE                     : 0.330                           
REMARK   3   FREE R VALUE TEST SET SIZE   (%) : 6.200                           
REMARK   3   FREE R VALUE TEST SET COUNT      : 3946                            
REMARK   3   ESTIMATED ERROR OF FREE R VALUE  : 0.005                           
REMARK   3                                                                      
REMARK   3  FIT IN THE HIGHEST RESOLUTION BIN.                                  
REMARK   3   TOTAL NUMBER OF BINS USED           : 50                           
REMARK   3   BIN RESOLUTION RANGE HIGH       (A) : 2.20                         
REMARK   3   BIN RESOLUTION RANGE LOW        (A) : 2.21                         
REMARK   3   BIN COMPLETENESS (WORKING+TEST) (%) : 66.10                        
REMARK   3   REFLECTIONS IN BIN    (WORKING SET) : 787                          
REMARK   3   BIN R VALUE           (WORKING SET) : 0.4339                       
REMARK   3   BIN FREE R VALUE                    : 0.4312                       
REMARK   3   BIN FREE R VALUE TEST SET SIZE  (%) : 4.20                         
REMARK   3   BIN FREE R VALUE TEST SET COUNT     : 54                           
REMARK   3   ESTIMATED ERROR OF BIN FREE R VALUE : 0.058                        
REMARK   3                                                                      
REMARK   3  NUMBER OF NON-HYDROGEN ATOMS USED IN REFINEMENT.                    
REMARK   3   PROTEIN ATOMS            : 7149                                    
REMARK   3   NUCLEIC ACID ATOMS       : 0                                       
REMARK   3   HETEROGEN ATOMS          : 216                                     
REMARK   3   SOLVENT ATOMS            : 957                                     
REMARK   3                                                                      
REMARK   3  B VALUES.                                                           
REMARK   3   FROM WILSON PLOT           (A**2) : 17.50                          
REMARK   3   MEAN B VALUE      (OVERALL, A**2) : 31.50                          
REMARK   3   OVERALL ANISOTROPIC B VALUE.                                       
REMARK   3    B11 (A**2) : -8.26800                                             
REMARK   3    B22 (A**2) : 1.01000                                              
REMARK   3    B33 (A**2) : 7.25800                                              
REMARK   3    B12 (A**2) : 0.00000                                              
REMARK   3    B13 (A**2) : 0.00000                                              
REMARK   3    B23 (A**2) : 0.00000                                              
REMARK   3                                                                      
REMARK   3  ESTIMATED COORDINATE ERROR.                                         
REMARK   3   ESD FROM LUZZATI PLOT        (A) : 0.37                            
REMARK   3   ESD FROM SIGMAA              (A) : 0.57                            
REMARK   3   LOW RESOLUTION CUTOFF        (A) : 5.00                            
REMARK   3                                                                      
REMARK   3  CROSS-VALIDATED ESTIMATED COORDINATE ERROR.                         
REMARK   3   ESD FROM C-V LUZZATI PLOT    (A) : 0.47                            
REMARK   3   ESD FROM C-V SIGMAA          (A) : 0.70                            
REMARK   3                                                                      
REMARK   3  RMS DEVIATIONS FROM IDEAL VALUES.                                   
REMARK   3   BOND LENGTHS                 (A) : 0.007                           
REMARK   3   BOND ANGLES            (DEGREES) : 1.19                            
REMARK   3   DIHEDRAL ANGLES        (DEGREES) : 26.20                           
REMARK   3   IMPROPER ANGLES        (DEGREES) : 0.87                            
REMARK   3                                                                      
REMARK   3  ISOTROPIC THERMAL MODEL : ISOTROPIC                                 
REMARK   3                                                                      
REMARK   3  ISOTROPIC THERMAL FACTOR RESTRAINTS.    RMS    SIGMA                
REMARK   3   MAIN-CHAIN BOND              (A**2) : 1.700 ; 1.500                
REMARK   3   MAIN-CHAIN ANGLE             (A**2) : 2.940 ; 2.000                
REMARK   3   SIDE-CHAIN BOND              (A**2) : 2.060 ; 2.000                
REMARK   3   SIDE-CHAIN ANGLE             (A**2) : 3.130 ; 2.500                
REMARK   3                                                                      
REMARK   3  BULK SOLVENT MODELING.                                              
REMARK   3   METHOD USED : FLAT MODEL                                           
REMARK   3   KSOL        : 0.31                                                 
REMARK   3   BSOL        : 52.77                                                
REMARK   3                                                                      
REMARK   3  NCS MODEL : NULL                                                    
REMARK   3                                                                      
REMARK   3  NCS RESTRAINTS.                         RMS   SIGMA/WEIGHT          
REMARK   3   GROUP  1  POSITIONAL            (A) : NULL  ; NULL                 
REMARK   3   GROUP  1  B-FACTOR           (A**2) : NULL  ; NULL                 
REMARK   3                                                                      
REMARK   3  PARAMETER FILE  1  : CNS-PROTEIN_REP.PARAM                          
REMARK   3  PARAMETER FILE  2  : CNS-WATER_REP.PARAM                            
REMARK   3  PARAMETER FILE  3  : CNS-CARBOHYDRATE.PARAM                         
REMARK   3  PARAMETER FILE  4  : CNS-ION.PARAM                                  
REMARK   3  PARAMETER FILE  5  : NULL                                           
REMARK   3  TOPOLOGY FILE  1   : CNS-PROTEIN.TOP                                
REMARK   3  TOPOLOGY FILE  2   : CNS-WATER_REP.TOP                              
REMARK   3  TOPOLOGY FILE  3   : CNS-CARBOHYDRATE.TOP                           
REMARK   3  TOPOLOGY FILE  4   : CNS-ION.TOP                                    
REMARK   3  TOPOLOGY FILE  5   : NULL                                           
REMARK   3                                                                      
REMARK   3  OTHER REFINEMENT REMARKS: OVERALL ANISOTROPIC B VALUE               
REMARK   3  CORRECTION APPLIED TO DATA DURING CNS REFINEMENT                    
REMARK   4                                                                      
REMARK   4 1G9M COMPLIES WITH FORMAT V. 3.15, 01-DEC-08                         
REMARK 100                                                                      
REMARK 100 THIS ENTRY HAS BEEN PROCESSED BY RCSB ON 06-DEC-00.                  
REMARK 100 THE RCSB ID CODE IS RCSB012405.                                      
REMARK 200                                                                      
REMARK 200 EXPERIMENTAL DETAILS                                                 
REMARK 200  EXPERIMENT TYPE                : X-RAY DIFFRACTION                  
REMARK 200  DATE OF DATA COLLECTION        : 25-MAY-96                          
REMARK 200  TEMPERATURE           (KELVIN) : 100.0                              
REMARK 200  PH                             : 6.4                                
REMARK 200  NUMBER OF CRYSTALS USED        : 1                                  
REMARK 200                                                                      
REMARK 200  SYNCHROTRON              (Y/N) : Y                                  
REMARK 200  RADIATION SOURCE               : NSLS                               
REMARK 200  BEAMLINE                       : X4A                                
REMARK 200  X-RAY GENERATOR MODEL          : NULL                               
REMARK 200  MONOCHROMATIC OR LAUE    (M/L) : M                                  
REMARK 200  WAVELENGTH OR RANGE        (A) : 0.97953                            
REMARK 200  MONOCHROMATOR                  : SILICON CRYSTAL                    
REMARK 200  OPTICS                         : NULL                               
REMARK 200                                                                      
REMARK 200  DETECTOR TYPE                  : IMAGE PLATE                        
REMARK 200  DETECTOR MANUFACTURER          : FUJI                               
REMARK 200  INTENSITY-INTEGRATION SOFTWARE : DENZO                              
REMARK 200  DATA SCALING SOFTWARE          : SCALEPACK                          
REMARK 200                                                                      
REMARK 200  NUMBER OF UNIQUE REFLECTIONS   : 56183                              
REMARK 200  RESOLUTION RANGE HIGH      (A) : 2.200                              
REMARK 200  RESOLUTION RANGE LOW       (A) : 20.000                             
REMARK 200  REJECTION CRITERIA  (SIGMA(I)) : -0.350                             
REMARK 200                                                                      
REMARK 200 OVERALL.                                                             
REMARK 200  COMPLETENESS FOR RANGE     (%) : 87.7                               
REMARK 200  DATA REDUNDANCY                : 2.470                              
REMARK 200  R MERGE                    (I) : 0.14500                            
REMARK 200  R SYM                      (I) : 0.14500                            
REMARK 200  <I/SIGMA(I)> FOR THE DATA SET  : 5.3300                             
REMARK 200                                                                      
REMARK 200 IN THE HIGHEST RESOLUTION SHELL.                                     
REMARK 200  HIGHEST RESOLUTION SHELL, RANGE HIGH (A) : 2.20                     
REMARK 200  HIGHEST RESOLUTION SHELL, RANGE LOW  (A) : 2.28                     
REMARK 200  COMPLETENESS FOR SHELL     (%) : 66.3                               
REMARK 200  DATA REDUNDANCY IN SHELL       : 1.60                               
REMARK 200  R MERGE FOR SHELL          (I) : 0.38200                            
REMARK 200  R SYM FOR SHELL            (I) : 0.38200                            
REMARK 200  <I/SIGMA(I)> FOR SHELL         : 2.100                              
REMARK 200                                                                      
REMARK 200 DIFFRACTION PROTOCOL: SINGLE WAVELENGTH                              
REMARK 200 METHOD USED TO DETERMINE THE STRUCTURE: THIS DEPOSIT IS THE          
REMARK 200  REFINEMENT OF THE PREVIOUSLY DETERMINED 1GC1 STRUCTURE              
REMARK 200 SOFTWARE USED: NULL                                                  
REMARK 200 STARTING MODEL: PDB ENTRY 1GC1                                       
REMARK 200                                                                      
REMARK 200 REMARK: NULL                                                         
REMARK 280                                                                      
REMARK 280 CRYSTAL                                                              
REMARK 280 SOLVENT CONTENT, VS   (%): 59.00                                     
REMARK 280 MATTHEWS COEFFICIENT, VM (ANGSTROMS**3/DA): 3.00                     
REMARK 280                                                                      
REMARK 280 CRYSTALLIZATION CONDITIONS: VAPOUR DIFFUSION CRYSTALLIZATION:        
REMARK 280  0.5 UL OF PROTEIN (~10MG/ML IN 350 MM NACL, 5 MM TRISCL PH          
REMARK 280  7.0) + 0.4 UL OF 0.1 M NACITRATE, 0.02 M NAHEPES, 10%               
REMARK 280  ISOPROPANOL, 10.5% MONOMETHYL-PEG 5000, 0.0075% SEAPREP             
REMARK 280  AGAROSE, PH 6.4 OVER A RESERVOIR OF 0.35 M NACL, 0.1 M              
REMARK 280  NACITRATE, 0.02 M NAHEPES, 10% ISOPROPANOL, 10.5% MONOMETHYL-       
REMARK 280  PEG 5000, PH 6.4, VAPOR DIFFUSION, HANGING DROP, TEMPERATURE        
REMARK 280  293K                                                                
REMARK 290                                                                      
REMARK 290 CRYSTALLOGRAPHIC SYMMETRY                                            
REMARK 290 SYMMETRY OPERATORS FOR SPACE GROUP: P 2 2 21                         
REMARK 290                                                                      
REMARK 290      SYMOP   SYMMETRY                                                
REMARK 290     NNNMMM   OPERATOR                                                
REMARK 290       1555   X,Y,Z                                                   
REMARK 290       2555   -X,-Y,Z+1/2                                             
REMARK 290       3555   -X,Y,-Z+1/2                                             
REMARK 290       4555   X,-Y,-Z                                                 
REMARK 290                                                                      
REMARK 290     WHERE NNN -> OPERATOR NUMBER                                     
REMARK 290           MMM -> TRANSLATION VECTOR                                  
REMARK 290                                                                      
REMARK 290 CRYSTALLOGRAPHIC SYMMETRY TRANSFORMATIONS                            
REMARK 290 THE FOLLOWING TRANSFORMATIONS OPERATE ON THE ATOM/HETATM             
REMARK 290 RECORDS IN THIS ENTRY TO PRODUCE CRYSTALLOGRAPHICALLY                
REMARK 290 RELATED MOLECULES.                                                   
REMARK 290   SMTRY1   1  1.000000  0.000000  0.000000        0.00000            
REMARK 290   SMTRY2   1  0.000000  1.000000  0.000000        0.00000            
REMARK 290   SMTRY3   1  0.000000  0.000000  1.000000        0.00000            
REMARK 290   SMTRY1   2 -1.000000  0.000000  0.000000        0.00000            
REMARK 290   SMTRY2   2  0.000000 -1.000000  0.000000        0.00000            
REMARK 290   SMTRY3   2  0.000000  0.000000  1.000000       98.27000            
REMARK 290   SMTRY1   3 -1.000000  0.000000  0.000000        0.00000            
REMARK 290   SMTRY2   3  0.000000  1.000000  0.000000        0.00000            
REMARK 290   SMTRY3   3  0.000000  0.000000 -1.000000       98.27000            
REMARK 290   SMTRY1   4  1.000000  0.000000  0.000000        0.00000            
REMARK 290   SMTRY2   4  0.000000 -1.000000  0.000000        0.00000            
REMARK 290   SMTRY3   4  0.000000  0.000000 -1.000000        0.00000            
REMARK 290                                                                      
REMARK 290 REMARK: NULL                                                         
REMARK 300                                                                      
REMARK 300 BIOMOLECULE: 1                                                       
REMARK 300 SEE REMARK 350 FOR THE AUTHOR PROVIDED AND/OR PROGRAM                
REMARK 300 GENERATED ASSEMBLY INFORMATION FOR THE STRUCTURE IN                  
REMARK 300 THIS ENTRY. THE REMARK MAY ALSO PROVIDE INFORMATION ON               
REMARK 300 BURIED SURFACE AREA.                                                 
REMARK 350                                                                      
REMARK 350 COORDINATES FOR A COMPLETE MULTIMER REPRESENTING THE KNOWN           
REMARK 350 BIOLOGICALLY SIGNIFICANT OLIGOMERIZATION STATE OF THE                
REMARK 350 MOLECULE CAN BE GENERATED BY APPLYING BIOMT TRANSFORMATIONS          
REMARK 350 GIVEN BELOW.  BOTH NON-CRYSTALLOGRAPHIC AND                          
REMARK 350 CRYSTALLOGRAPHIC OPERATIONS ARE GIVEN.                               
REMARK 350                                                                      
REMARK 350 BIOMOLECULE: 1                                                       
REMARK 350 AUTHOR DETERMINED BIOLOGICAL UNIT: TETRAMERIC                        
REMARK 350 APPLY THE FOLLOWING TO CHAINS: G, C, L, H                            
REMARK 350   BIOMT1   1  1.000000  0.000000  0.000000        0.00000            
REMARK 350   BIOMT2   1  0.000000  1.000000  0.000000        0.00000            
REMARK 350   BIOMT3   1  0.000000  0.000000  1.000000        0.00000            
REMARK 465                                                                      
REMARK 465 MISSING RESIDUES                                                     
REMARK 465 THE FOLLOWING RESIDUES WERE NOT LOCATED IN THE                       
REMARK 465 EXPERIMENT. (M=MODEL NUMBER; RES=RESIDUE NAME; C=CHAIN               
REMARK 465 IDENTIFIER; SSSEQ=SEQUENCE NUMBER; I=INSERTION CODE.)                
REMARK 465                                                                      
REMARK 465   M RES C SSSEQI                                                     
REMARK 465     GLY G    79                                                      
REMARK 465     ALA G    80                                                      
REMARK 465     ARG G    81                                                      
REMARK 465     SER G    82                                                      
REMARK 465     SER G   398                                                      
REMARK 465     THR G   399                                                      
REMARK 465     TRP G   400                                                      
REMARK 465     SER G   401                                                      
REMARK 465     THR G   402                                                      
REMARK 465     GLU G   403                                                      
REMARK 465     GLY G   404                                                      
REMARK 465     SER G   405                                                      
REMARK 465     ASN G   406                                                      
REMARK 465     ASN G   407                                                      
REMARK 465     THR G   408                                                      
REMARK 465     GLU G   409                                                      
REMARK 465     ALA C   182                                                      
REMARK 465     SER C   183                                                      
REMARK 465     ASN C   184                                                      
REMARK 465     THR C   185                                                      
REMARK 500                                                                      
REMARK 500 GEOMETRY AND STEREOCHEMISTRY                                         
REMARK 500 SUBTOPIC: CLOSE CONTACTS IN SAME ASYMMETRIC UNIT                     
REMARK 500                                                                      
REMARK 500 THE FOLLOWING ATOMS ARE IN CLOSE CONTACT.                            
REMARK 500                                                                      
REMARK 500  ATM1  RES C  SSEQI   ATM2  RES C  SSEQI           DISTANCE          
REMARK 500   O    MET G   426     O    HOH G  1049              2.11            
REMARK 500   OG   SER H   168     O    HOH H   295              2.17            
REMARK 500                                                                      
REMARK 500 REMARK: NULL                                                         
REMARK 500                                                                      
REMARK 500 GEOMETRY AND STEREOCHEMISTRY                                         
REMARK 500 SUBTOPIC: TORSION ANGLES                                             
REMARK 500                                                                      
REMARK 500 TORSION ANGLES OUTSIDE THE EXPECTED RAMACHANDRAN REGIONS:            
REMARK 500 (M=MODEL NUMBER; RES=RESIDUE NAME; C=CHAIN IDENTIFIER;               
REMARK 500 SSEQ=SEQUENCE NUMBER; I=INSERTION CODE).                             
REMARK 500                                                                      
REMARK 500 STANDARD TABLE:                                                      
REMARK 500 FORMAT:(10X,I3,1X,A3,1X,A1,I4,A1,4X,F7.2,3X,F7.2)                    
REMARK 500                                                                      
REMARK 500 EXPECTED VALUES: GJ KLEYWEGT AND TA JONES (1996). PHI/PSI-           
REMARK 500 CHOLOGY: RAMACHANDRAN REVISITED. STRUCTURE 4, 1395 - 1400            
REMARK 500                                                                      
REMARK 500  M RES CSSEQI        PSI       PHI                                   
REMARK 500    ASN G  94       92.30   -172.80                                   
REMARK 500    SER G 115      -68.50   -106.58                                   
REMARK 500    VAL G 120      141.68   -171.37                                   
REMARK 500    LEU G 125       74.82   -174.68                                   
REMARK 500    VAL G 127       10.92    -68.15                                   
REMARK 500    ALA G 129       29.72    -75.54                                   
REMARK 500    GLN G 258       -5.71     55.29                                   
REMARK 500    GLU G 267      -74.86    -58.24                                   
REMARK 500    GLU G 268     -102.13    -62.87                                   
REMARK 500    ASN G 276      103.14   -170.53                                   
REMARK 500    PHE G 353      -93.02   -102.51                                   
REMARK 500    ASN G 392       79.54   -150.87                                   
REMARK 500    PHE G 396       73.77     53.52                                   
REMARK 500    ASP G 412      -73.74   -146.89                                   
REMARK 500    ARG G 419      128.45   -175.22                                   
REMARK 500    ASN G 462      -90.38    -75.64                                   
REMARK 500    SER G 465      145.89    179.02                                   
REMARK 500    LYS G 487      139.47   -171.71                                   
REMARK 500    CYS C  16      101.19   -174.10                                   
REMARK 500    LYS C  21       51.42    -94.25                                   
REMARK 500    ASN C  30     -154.03   -103.53                                   
REMARK 500    GLN C  33       19.93     55.34                                   
REMARK 500    ILE C  36      -68.86    -96.04                                   
REMARK 500    PRO C  48       11.97    -57.31                                   
REMARK 500    ASN C  52      -73.53    -44.80                                   
REMARK 500    ASP C  53        5.37    -67.64                                   
REMARK 500    ASP C  80      171.67    176.34                                   
REMARK 500    GLU C  87       52.81     31.55                                   
REMARK 500    VAL C  93      128.14   -170.90                                   
REMARK 500    HIS C 107       91.90    -56.28                                   
REMARK 500    PRO C 122      151.05    -46.00                                   
REMARK 500    SER C 124      124.27   -171.08                                   
REMARK 500    LYS C 142      -34.47   -148.22                                   
REMARK 500    PHE C 179      179.03    -57.12                                   
REMARK 500    GLN C 180     -159.93   -118.43                                   
REMARK 500    SER L  30     -119.95     60.51                                   
REMARK 500    ALA L  51      -21.77     71.14                                   
REMARK 500    SER L  52       -5.37   -146.24                                   
REMARK 500    PRO L  59      156.70    -46.85                                   
REMARK 500    SER L  76      -92.79    -46.64                                   
REMARK 500    ALA L  84     -173.46   -172.61                                   
REMARK 500    PRO L  95      150.31    -42.21                                   
REMARK 500    ASN L 140       79.02     46.33                                   
REMARK 500    SER L 158      137.96   -177.65                                   
REMARK 500    GLU L 189       14.18    -66.89                                   
REMARK 500    LYS L 192      -79.19    -93.03                                   
REMARK 500    SER L 204      -74.86    -52.18                                   
REMARK 500    ALA H   9      152.95    -48.86                                   
REMARK 500    ASP H  27     -160.85   -161.53                                   
REMARK 500    ASP H  56       34.83     70.00                                   
REMARK 500    HIS H  63       -9.55    -54.13                                   
REMARK 500    ALA H  92      170.99    174.73                                   
REMARK 500    LYS H 132      131.00   -175.86                                   
REMARK 500    LEU H 139       69.27   -119.98                                   
REMARK 500    PRO H 141      155.18    -49.67                                   
REMARK 500    LYS H 144      -53.30   -120.04                                   
REMARK 500    PRO H 162     -168.43   -103.31                                   
REMARK 500    THR H 175      -14.66   -143.03                                   
REMARK 500                                                                      
REMARK 500 REMARK: NULL                                                         
REMARK 525                                                                      
REMARK 525 SOLVENT                                                              
REMARK 525                                                                      
REMARK 525 THE SOLVENT MOLECULES HAVE CHAIN IDENTIFIERS THAT                    
REMARK 525 INDICATE THE POLYMER CHAIN WITH WHICH THEY ARE MOST                  
REMARK 525 CLOSELY ASSOCIATED. THE REMARK LISTS ALL THE SOLVENT                 
REMARK 525 MOLECULES WHICH ARE MORE THAN 5A AWAY FROM THE                       
REMARK 525 NEAREST POLYMER CHAIN (M = MODEL NUMBER;                             
REMARK 525 RES=RESIDUE NAME; C=CHAIN IDENTIFIER; SSEQ=SEQUENCE                  
REMARK 525 NUMBER; I=INSERTION CODE):                                           
REMARK 525                                                                      
REMARK 525  M RES CSSEQI                                                        
REMARK 525    HOH G1029        DISTANCE =  5.12 ANGSTROMS                       
REMARK 525    HOH L 259        DISTANCE =  5.08 ANGSTROMS                       
REMARK 525    HOH L 270        DISTANCE = 12.73 ANGSTROMS                       
REMARK 525    HOH C 281        DISTANCE =  5.74 ANGSTROMS                       
REMARK 525    HOH G1101        DISTANCE =  5.73 ANGSTROMS                       
REMARK 525    HOH G1110        DISTANCE =  6.40 ANGSTROMS                       
REMARK 525    HOH G1115        DISTANCE =  6.34 ANGSTROMS                       
REMARK 525    HOH C 311        DISTANCE =  8.82 ANGSTROMS                       
REMARK 525    HOH G1129        DISTANCE =  5.90 ANGSTROMS                       
REMARK 525    HOH C 315        DISTANCE =  6.79 ANGSTROMS                       
REMARK 525    HOH C 321        DISTANCE =  6.76 ANGSTROMS                       
REMARK 525    HOH L 354        DISTANCE = 11.69 ANGSTROMS                       
REMARK 525    HOH H 375        DISTANCE =  5.05 ANGSTROMS                       
REMARK 525    HOH L 365        DISTANCE =  5.60 ANGSTROMS                       
REMARK 525    HOH L 368        DISTANCE =  5.45 ANGSTROMS                       
REMARK 525    HOH L 370        DISTANCE =  7.29 ANGSTROMS                       
REMARK 525    HOH L 373        DISTANCE =  8.41 ANGSTROMS                       
REMARK 525    HOH G1168        DISTANCE =  5.20 ANGSTROMS                       
REMARK 525    HOH L 383        DISTANCE =  7.60 ANGSTROMS                       
REMARK 525    HOH G1173        DISTANCE = 10.07 ANGSTROMS                       
REMARK 525    HOH H 406        DISTANCE =  8.26 ANGSTROMS                       
REMARK 525    HOH L 393        DISTANCE =  5.73 ANGSTROMS                       
REMARK 525    HOH L 396        DISTANCE = 10.88 ANGSTROMS                       
REMARK 525    HOH L 401        DISTANCE = 10.56 ANGSTROMS                       
REMARK 525    HOH L 402        DISTANCE =  7.28 ANGSTROMS                       
REMARK 525    HOH G1189        DISTANCE =  7.30 ANGSTROMS                       
REMARK 525    HOH H 424        DISTANCE =  5.61 ANGSTROMS                       
REMARK 525    HOH L 410        DISTANCE =  5.98 ANGSTROMS                       
REMARK 525    HOH L 414        DISTANCE =  7.41 ANGSTROMS                       
REMARK 525    HOH L 421        DISTANCE =  7.35 ANGSTROMS                       
REMARK 525    HOH G1208        DISTANCE =  6.71 ANGSTROMS                       
REMARK 525    HOH L 422        DISTANCE =  5.67 ANGSTROMS                       
REMARK 525    HOH H 448        DISTANCE =  7.15 ANGSTROMS                       
REMARK 525    HOH G1230        DISTANCE =  6.29 ANGSTROMS                       
REMARK 525    HOH G1232        DISTANCE =  8.15 ANGSTROMS                       
REMARK 525    HOH G1233        DISTANCE =  6.14 ANGSTROMS                       
REMARK 525    HOH H 467        DISTANCE =  5.79 ANGSTROMS                       
REMARK 525    HOH G1243        DISTANCE =  9.40 ANGSTROMS                       
REMARK 525    HOH G1291        DISTANCE =  6.14 ANGSTROMS                       
REMARK 525    HOH G1305        DISTANCE =  6.99 ANGSTROMS                       
REMARK 525    HOH G1318        DISTANCE =  5.27 ANGSTROMS                       
REMARK 800                                                                      
REMARK 800 SITE                                                                 
REMARK 800 SITE_IDENTIFIER: AC1                                                 
REMARK 800 EVIDENCE_CODE: SOFTWARE                                              
REMARK 800 SITE_DESCRIPTION: BINDING SITE FOR RESIDUE NDG G 588                 
REMARK 800 SITE_IDENTIFIER: AC2                                                 
REMARK 800 EVIDENCE_CODE: SOFTWARE                                              
REMARK 800 SITE_DESCRIPTION: BINDING SITE FOR RESIDUE NAG G 697                 
REMARK 800 SITE_IDENTIFIER: AC3                                                 
REMARK 800 EVIDENCE_CODE: SOFTWARE                                              
REMARK 800 SITE_DESCRIPTION: BINDING SITE FOR RESIDUE NDG G 730                 
REMARK 800 SITE_IDENTIFIER: AC4                                                 
REMARK 800 EVIDENCE_CODE: SOFTWARE                                              
REMARK 800 SITE_DESCRIPTION: BINDING SITE FOR RESIDUE NAG G 734                 
REMARK 800 SITE_IDENTIFIER: AC5                                                 
REMARK 800 EVIDENCE_CODE: SOFTWARE                                              
REMARK 800 SITE_DESCRIPTION: BINDING SITE FOR RESIDUE NDG G 741                 
REMARK 800 SITE_IDENTIFIER: AC6                                                 
REMARK 800 EVIDENCE_CODE: SOFTWARE                                              
REMARK 800 SITE_DESCRIPTION: BINDING SITE FOR RESIDUE NAG G 762                 
REMARK 800 SITE_IDENTIFIER: AC7                                                 
REMARK 800 EVIDENCE_CODE: SOFTWARE                                              
REMARK 800 SITE_DESCRIPTION: BINDING SITE FOR RESIDUE NAG G 776                 
REMARK 800 SITE_IDENTIFIER: AC8                                                 
REMARK 800 EVIDENCE_CODE: SOFTWARE                                              
REMARK 800 SITE_DESCRIPTION: BINDING SITE FOR RESIDUE NAG G 789                 
REMARK 800 SITE_IDENTIFIER: AC9                                                 
REMARK 800 EVIDENCE_CODE: SOFTWARE                                              
REMARK 800 SITE_DESCRIPTION: BINDING SITE FOR RESIDUE NAG G 795                 
REMARK 800 SITE_IDENTIFIER: BC1                                                 
REMARK 800 EVIDENCE_CODE: SOFTWARE                                              
REMARK 800 SITE_DESCRIPTION: BINDING SITE FOR RESIDUE FUC G 796                 
REMARK 800 SITE_IDENTIFIER: BC2                                                 
REMARK 800 EVIDENCE_CODE: SOFTWARE                                              
REMARK 800 SITE_DESCRIPTION: BINDING SITE FOR RESIDUE NAG G 839                 
REMARK 800 SITE_IDENTIFIER: BC3                                                 
REMARK 800 EVIDENCE_CODE: SOFTWARE                                              
REMARK 800 SITE_DESCRIPTION: BINDING SITE FOR RESIDUE NAG G 886                 
REMARK 800 SITE_IDENTIFIER: BC4                                                 
REMARK 800 EVIDENCE_CODE: SOFTWARE                                              
REMARK 800 SITE_DESCRIPTION: BINDING SITE FOR RESIDUE NAG G 892                 
REMARK 800 SITE_IDENTIFIER: BC5                                                 
REMARK 800 EVIDENCE_CODE: SOFTWARE                                              
REMARK 800 SITE_DESCRIPTION: BINDING SITE FOR RESIDUE NAG G 948                 
REMARK 800 SITE_IDENTIFIER: BC6                                                 
REMARK 800 EVIDENCE_CODE: SOFTWARE                                              
REMARK 800 SITE_DESCRIPTION: BINDING SITE FOR RESIDUE NAG G 963                 
REMARK 800 SITE_IDENTIFIER: BC7                                                 
REMARK 800 EVIDENCE_CODE: SOFTWARE                                              
REMARK 800 SITE_DESCRIPTION: BINDING SITE FOR RESIDUE FUC G 964                 
REMARK 800 SITE_IDENTIFIER: BC8                                                 
REMARK 800 EVIDENCE_CODE: SOFTWARE                                              
REMARK 800 SITE_DESCRIPTION: BINDING SITE FOR RESIDUE IPA G 1000                
REMARK 900                                                                      
REMARK 900 RELATED ENTRIES                                                      
REMARK 900 RELATED ID: 1GC1   RELATED DB: PDB                                   
REMARK 900 THIS ENTRY IS THE 2.2 A REFINEMENT OF 1GC1                           
REMARK 900 RELATED ID: 1G9N   RELATED DB: PDB                                   
REMARK 900 1G9N CONTAINS THE SAME TERNARY COMPLEX FROM A PRIMARY                
REMARK 900 ISOLATE                                                              
DBREF  1G9M G   83   127  UNP    P04578   ENV_HV1H2       83    127             
DBREF  1G9M G  195   297  UNP    P04578   ENV_HV1H2      195    297             
DBREF  1G9M G  330   492  UNP    P04578   ENV_HV1H2      330    492             
DBREF  1G9M C    1   185  UNP    P01730   CD4_HUMAN       26    210             
DBREF  1G9M L    1   214  PDB    1G9M     1G9M             1    214             
DBREF  1G9M H    1   229  PDB    1G9M     1G9M             1    229             
SEQADV 1G9M GLY G   79  UNP  P04578              CLONING ARTIFACT               
SEQADV 1G9M ALA G   80  UNP  P04578              CLONING ARTIFACT               
SEQADV 1G9M ARG G   81  UNP  P04578              CLONING ARTIFACT               
SEQADV 1G9M SER G   82  UNP  P04578              CLONING ARTIFACT               
SEQADV 1G9M GLY G  128  UNP  P04578              SEE REMARK 999                 
SEQADV 1G9M ALA G  129  UNP  P04578              SEE REMARK 999                 
SEQADV 1G9M GLY G  194  UNP  P04578              SEE REMARK 999                 
SEQADV 1G9M GLY G  298  UNP  P04578              SEE REMARK 999                 
SEQADV 1G9M ALA G  299  UNP  P04578              SEE REMARK 999                 
SEQADV 1G9M GLY G  329  UNP  P04578              SEE REMARK 999                 
SEQADV 1G9M ASN C  184  UNP  P01730    SER   209 ENGINEERED                     
SEQADV 1G9M THR C  185  UNP  P01730    ILE   210 ENGINEERED                     
SEQRES   1 G  321  GLY ALA ARG SER GLU VAL VAL LEU VAL ASN VAL THR GLU          
SEQRES   2 G  321  ASN PHE ASN MET TRP LYS ASN ASP MET VAL GLU GLN MET          
SEQRES   3 G  321  HIS GLU ASP ILE ILE SER LEU TRP ASP GLN SER LEU LYS          
SEQRES   4 G  321  PRO CYS VAL LYS LEU THR PRO LEU CYS VAL GLY ALA GLY          
SEQRES   5 G  321  SER CYS ASN THR SER VAL ILE THR GLN ALA CYS PRO LYS          
SEQRES   6 G  321  VAL SER PHE GLU PRO ILE PRO ILE HIS TYR CYS ALA PRO          
SEQRES   7 G  321  ALA GLY PHE ALA ILE LEU LYS CYS ASN ASN LYS THR PHE          
SEQRES   8 G  321  ASN GLY THR GLY PRO CYS THR ASN VAL SER THR VAL GLN          
SEQRES   9 G  321  CYS THR HIS GLY ILE ARG PRO VAL VAL SER THR GLN LEU          
SEQRES  10 G  321  LEU LEU ASN GLY SER LEU ALA GLU GLU GLU VAL VAL ILE          
SEQRES  11 G  321  ARG SER VAL ASN PHE THR ASP ASN ALA LYS THR ILE ILE          
SEQRES  12 G  321  VAL GLN LEU ASN THR SER VAL GLU ILE ASN CYS THR GLY          
SEQRES  13 G  321  ALA GLY HIS CYS ASN ILE SER ARG ALA LYS TRP ASN ASN          
SEQRES  14 G  321  THR LEU LYS GLN ILE ALA SER LYS LEU ARG GLU GLN PHE          
SEQRES  15 G  321  GLY ASN ASN LYS THR ILE ILE PHE LYS GLN SER SER GLY          
SEQRES  16 G  321  GLY ASP PRO GLU ILE VAL THR HIS SER PHE ASN CYS GLY          
SEQRES  17 G  321  GLY GLU PHE PHE TYR CYS ASN SER THR GLN LEU PHE ASN          
SEQRES  18 G  321  SER THR TRP PHE ASN SER THR TRP SER THR GLU GLY SER          
SEQRES  19 G  321  ASN ASN THR GLU GLY SER ASP THR ILE THR LEU PRO CYS          
SEQRES  20 G  321  ARG ILE LYS GLN ILE ILE ASN MET TRP GLN LYS VAL GLY          
SEQRES  21 G  321  LYS ALA MET TYR ALA PRO PRO ILE SER GLY GLN ILE ARG          
SEQRES  22 G  321  CYS SER SER ASN ILE THR GLY LEU LEU LEU THR ARG ASP          
SEQRES  23 G  321  GLY GLY ASN SER ASN ASN GLU SER GLU ILE PHE ARG PRO          
SEQRES  24 G  321  GLY GLY GLY ASP MET ARG ASP ASN TRP ARG SER GLU LEU          
SEQRES  25 G  321  TYR LYS TYR LYS VAL VAL LYS ILE GLU                          
SEQRES   1 C  185  LYS LYS VAL VAL LEU GLY LYS LYS GLY ASP THR VAL GLU          
SEQRES   2 C  185  LEU THR CYS THR ALA SER GLN LYS LYS SER ILE GLN PHE          
SEQRES   3 C  185  HIS TRP LYS ASN SER ASN GLN ILE LYS ILE LEU GLY ASN          
SEQRES   4 C  185  GLN GLY SER PHE LEU THR LYS GLY PRO SER LYS LEU ASN          
SEQRES   5 C  185  ASP ARG ALA ASP SER ARG ARG SER LEU TRP ASP GLN GLY          
SEQRES   6 C  185  ASN PHE PRO LEU ILE ILE LYS ASN LEU LYS ILE GLU ASP          
SEQRES   7 C  185  SER ASP THR TYR ILE CYS GLU VAL GLU ASP GLN LYS GLU          
SEQRES   8 C  185  GLU VAL GLN LEU LEU VAL PHE GLY LEU THR ALA ASN SER          
SEQRES   9 C  185  ASP THR HIS LEU LEU GLN GLY GLN SER LEU THR LEU THR          
SEQRES  10 C  185  LEU GLU SER PRO PRO GLY SER SER PRO SER VAL GLN CYS          
SEQRES  11 C  185  ARG SER PRO ARG GLY LYS ASN ILE GLN GLY GLY LYS THR          
SEQRES  12 C  185  LEU SER VAL SER GLN LEU GLU LEU GLN ASP SER GLY THR          
SEQRES  13 C  185  TRP THR CYS THR VAL LEU GLN ASN GLN LYS LYS VAL GLU          
SEQRES  14 C  185  PHE LYS ILE ASP ILE VAL VAL LEU ALA PHE GLN LYS ALA          
SEQRES  15 C  185  SER ASN THR                                                  
SEQRES   1 L  214  GLU LEU GLU LEU THR GLN SER PRO ALA THR LEU SER VAL          
SEQRES   2 L  214  SER PRO GLY GLU ARG ALA THR LEU SER CYS ARG ALA SER          
SEQRES   3 L  214  GLU SER VAL SER SER ASP LEU ALA TRP TYR GLN GLN LYS          
SEQRES   4 L  214  PRO GLY GLN ALA PRO ARG LEU LEU ILE TYR GLY ALA SER          
SEQRES   5 L  214  THR ARG ALA THR GLY VAL PRO ALA ARG PHE SER GLY SER          
SEQRES   6 L  214  GLY SER GLY ALA GLU PHE THR LEU THR ILE SER SER LEU          
SEQRES   7 L  214  GLN SER GLU ASP PHE ALA VAL TYR TYR CYS GLN GLN TYR          
SEQRES   8 L  214  ASN ASN TRP PRO PRO ARG TYR THR PHE GLY GLN GLY THR          
SEQRES   9 L  214  ARG LEU GLU ILE LYS ARG THR VAL ALA ALA PRO SER VAL          
SEQRES  10 L  214  PHE ILE PHE PRO PRO SER ASP GLU GLN LEU LYS SER GLY          
SEQRES  11 L  214  THR ALA SER VAL VAL CYS LEU LEU ASN ASN PHE TYR PRO          
SEQRES  12 L  214  ARG GLU ALA LYS VAL GLN TRP LYS VAL ASP ASN ALA LEU          
SEQRES  13 L  214  GLN SER GLY ASN SER GLN GLU SER VAL THR GLU GLN LYS          
SEQRES  14 L  214  SER LYS ASP SER THR TYR SER LEU SER SER THR LEU THR          
SEQRES  15 L  214  LEU SER LYS ALA ASP TYR GLU LYS HIS LYS VAL TYR ALA          
SEQRES  16 L  214  CYS GLU VAL THR HIS GLN GLY LEU SER SER PRO VAL THR          
SEQRES  17 L  214  LYS SER PHE ASN ARG GLY                                      
SEQRES   1 H  229  GLN VAL GLN LEU LEU GLU SER GLY ALA GLU VAL LYS LYS          
SEQRES   2 H  229  PRO GLY SER SER VAL LYS VAL SER CYS LYS ALA SER GLY          
SEQRES   3 H  229  ASP THR PHE ILE ARG TYR SER PHE THR TRP VAL ARG GLN          
SEQRES   4 H  229  ALA PRO GLY GLN GLY LEU GLU TRP MET GLY ARG ILE ILE          
SEQRES   5 H  229  THR ILE LEU ASP VAL ALA HIS TYR ALA PRO HIS LEU GLN          
SEQRES   6 H  229  GLY ARG VAL THR ILE THR ALA ASP LYS SER THR SER THR          
SEQRES   7 H  229  VAL TYR LEU GLU LEU ARG ASN LEU ARG SER ASP ASP THR          
SEQRES   8 H  229  ALA VAL TYR PHE CYS ALA GLY VAL TYR GLU GLY GLU ALA          
SEQRES   9 H  229  ASP GLU GLY GLU TYR ARG ASN ASN GLY PHE LEU LYS HIS          
SEQRES  10 H  229  TRP GLY GLN GLY THR LEU VAL THR VAL THR SER ALA SER          
SEQRES  11 H  229  THR LYS GLY PRO SER VAL PHE PRO LEU ALA PRO SER SER          
SEQRES  12 H  229  LYS SER THR SER GLY GLY THR ALA ALA LEU GLY CYS LEU          
SEQRES  13 H  229  VAL LYS ASP TYR PHE PRO GLN PRO VAL THR VAL SER TRP          
SEQRES  14 H  229  ASN SER GLY ALA LEU THR SER GLY VAL HIS THR PHE PRO          
SEQRES  15 H  229  ALA VAL LEU GLN SER SER GLY LEU TYR SER LEU SER SER          
SEQRES  16 H  229  VAL VAL THR VAL PRO SER SER SER LEU GLY THR GLN THR          
SEQRES  17 H  229  TYR ILE CYS ASN VAL ASN HIS LYS PRO SER ASN THR LYS          
SEQRES  18 H  229  VAL ASP LYS LYS VAL GLU PRO LYS                              
MODRES 1G9M ASN G  262  ASN  GLYCOSYLATION SITE                                 
MODRES 1G9M ASN G  230  ASN  GLYCOSYLATION SITE                                 
MODRES 1G9M ASN G  241  ASN  GLYCOSYLATION SITE                                 
MODRES 1G9M ASN G  234  ASN  GLYCOSYLATION SITE                                 
MODRES 1G9M ASN G  339  ASN  GLYCOSYLATION SITE                                 
MODRES 1G9M ASN G  276  ASN  GLYCOSYLATION SITE                                 
MODRES 1G9M ASN G   88  ASN  GLYCOSYLATION SITE                                 
MODRES 1G9M ASN G  392  ASN  GLYCOSYLATION SITE                                 
MODRES 1G9M ASN G  463  ASN  GLYCOSYLATION SITE                                 
MODRES 1G9M ASN G  197  ASN  GLYCOSYLATION SITE                                 
MODRES 1G9M ASN G  386  ASN  GLYCOSYLATION SITE                                 
MODRES 1G9M ASN G  295  ASN  GLYCOSYLATION SITE                                 
MODRES 1G9M ASN G  289  ASN  GLYCOSYLATION SITE                                 
MODRES 1G9M ASN G  448  ASN  GLYCOSYLATION SITE                                 
HET    NDG  G 588      14                                                       
HET    NAG  G 697      14                                                       
HET    NDG  G 730      14                                                       
HET    NAG  G 734      14                                                       
HET    NDG  G 741      14                                                       
HET    NAG  G 762      14                                                       
HET    NAG  G 776      14                                                       
HET    NAG  G 789      14                                                       
HET    NAG  G 795      14                                                       
HET    FUC  G 796      10                                                       
HET    NAG  G 839      14                                                       
HET    NAG  G 886      14                                                       
HET    NAG  G 892      14                                                       
HET    NAG  G 948      14                                                       
HET    NAG  G 963      14                                                       
HET    FUC  G 964      10                                                       
HET    IPA  G1000       4                                                       
HETNAM     NDG 2-(ACETYLAMINO)-2-DEOXY-A-D-GLUCOPYRANOSE                        
HETNAM     NAG N-ACETYL-D-GLUCOSAMINE                                           
HETNAM     FUC ALPHA-L-FUCOSE                                                   
HETNAM     IPA ISOPROPYL ALCOHOL                                                
HETSYN     NAG NAG                                                              
HETSYN     IPA 2-PROPANOL                                                       
FORMUL   5  NDG    3(C8 H15 N O6)                                               
FORMUL   6  NAG    11(C8 H15 N O6)                                              
FORMUL  13  FUC    2(C6 H12 O5)                                                 
FORMUL  19  IPA    C3 H8 O                                                      
FORMUL  20  HOH   *953(H2 O)                                                    
HELIX    1   1 ASN G   98  GLN G  114  1                                  17    
HELIX    2   2 ARG G  335  PHE G  353  1                                  19    
HELIX    3   3 ASP G  368  THR G  373  1                                   6    
HELIX    4   4 SER G  387  PHE G  391  5                                   5    
HELIX    5   5 ASP G  474  TYR G  484  1                                  11    
HELIX    6   6 LEU C   51  ASP C   53  5                                   3    
HELIX    7   7 ARG C   58  GLY C   65  5                                   8    
HELIX    8   8 LYS C   75  SER C   79  5                                   5    
HELIX    9   9 GLU C  150  SER C  154  5                                   5    
HELIX   10  10 GLN L   79  PHE L   83  5                                   5    
HELIX   11  11 SER L  123  LYS L  128  1                                   6    
HELIX   12  12 SER L  184  GLU L  189  1                                   6    
HELIX   13  13 THR H   28  ILE H   30  5                                   3    
HELIX   14  14 ARG H   87  THR H   91  5                                   5    
HELIX   15  15 GLU H  103  GLY H  107  5                                   5    
HELIX   16  16 SER H  171  ALA H  173  5                                   3    
HELIX   17  17 SER H  202  LEU H  204  5                                   3    
SHEET    1   A 2 THR G  90  PHE G  93  0                                        
SHEET    2   A 2 GLY G 237  CYS G 239 -1                                        
SHEET    1   B 4 SER G 195  ILE G 201  0                                        
SHEET    2   B 4 VAL G 120  THR G 123 -1                                        
SHEET    3   B 4 LYS G 432  MET G 434 -1                                        
SHEET    4   B 4 ILE G 423  ASN G 425 -1                                        
SHEET    1   C 2 ILE G 215  ALA G 219  0                                        
SHEET    2   C 2 CYS G 247  ILE G 251 -1                                        
SHEET    1   D 4 VAL G  84  VAL G  85  0                                        
SHEET    2   D 4 THR G 236  VAL G 245 -1                                        
SHEET    3   D 4 PHE G 223  CYS G 228 -1                                        
SHEET    4   D 4 TYR G 486  LYS G 490 -1                                        
SHEET    1   E 7 LEU G 260  LEU G 261  0                                        
SHEET    2   E 7 ARG G 444  ILE G 449  1                                        
SHEET    3   E 7 SER G 291  THR G 297 -1                                        
SHEET    4   E 7 HIS G 330  SER G 334 -1                                        
SHEET    5   E 7 THR G 413  LYS G 421 -1                                        
SHEET    6   E 7 GLU G 381  CYS G 385 -1                                        
SHEET    7   E 7 HIS G 374  CYS G 378 -1                                        
SHEET    1   F 6 VAL G 271  ARG G 273  0                                        
SHEET    2   F 6 ILE G 284  THR G 290 -1                                        
SHEET    3   F 6 THR G 450  ARG G 456 -1                                        
SHEET    4   F 6 GLU G 466  PRO G 470 -1                                        
SHEET    5   F 6 ILE G 359  PHE G 361  1                                        
SHEET    6   F 6 SER G 393  TRP G 395 -1                                        
SHEET    1   G 3 VAL C  12  LEU C  14  0                                        
SHEET    2   G 3 LEU C  69  ILE C  71 -1  N  LEU C  69   O  LEU C  14           
SHEET    3   G 3 ALA C  55  ASP C  56 -1  O  ASP C  56   N  ILE C  70           
SHEET    1   H10 GLY G 366  GLY G 367  0                                        
SHEET    2   H10 PHE C  43  LYS C  46 -1  O  LEU C  44   N  GLY G 367           
SHEET    3   H10 LYS C  35  GLN C  40 -1  O  GLY C  38   N  THR C  45           
SHEET    4   H10 PHE C  26  LYS C  29 -1  O  PHE C  26   N  ASN C  39           
SHEET    5   H10 THR C  81  VAL C  86 -1  N  ILE C  83   O  LYS C  29           
SHEET    6   H10 GLU C  91  ALA C 102 -1  N  GLU C  91   O  CYS C  84           
SHEET    7   H10 VAL C   3  LYS C   7  1  N  VAL C   4   O  GLN C  94           
SHEET    8   H10 GLU C  91  ALA C 102  1  O  GLN C  94   N  VAL C   4           
SHEET    9   H10 LEU C 114  GLU C 119 -1  N  THR C 117   O  THR C 101           
SHEET   10   H10 THR C 143  VAL C 146 -1  O  LEU C 144   N  LEU C 116           
SHEET    1   I 5 HIS C 107  LEU C 109  0                                        
SHEET    2   I 5 LYS C 166  LEU C 177  1  O  VAL C 175   N  LEU C 108           
SHEET    3   I 5 GLY C 155  GLN C 163 -1  N  GLY C 155   O  ILE C 174           
SHEET    4   I 5 SER C 127  ARG C 131 -1  N  SER C 127   O  LEU C 162           
SHEET    5   I 5 ASN C 137  GLY C 140 -1  N  ILE C 138   O  CYS C 130           
SHEET    1   J 4 LEU L   4  GLN L   6  0                                        
SHEET    2   J 4 ALA L  19  ALA L  25 -1  O  ARG L  24   N  THR L   5           
SHEET    3   J 4 GLU L  70  ILE L  75 -1  O  PHE L  71   N  CYS L  23           
SHEET    4   J 4 PHE L  62  SER L  67 -1  O  SER L  63   N  THR L  74           
SHEET    1   K 8 THR L  10  VAL L  13  0                                        
SHEET    2   K 8 THR L 104  ILE L 108  1  O  ARG L 105   N  LEU L  11           
SHEET    3   K 8 ALA L  84  GLN L  90 -1  O  ALA L  84   N  LEU L 106           
SHEET    4   K 8 THR L  99  PHE L 100 -1  O  THR L  99   N  GLN L  90           
SHEET    5   K 8 ALA L  84  GLN L  90 -1  N  GLN L  90   O  THR L  99           
SHEET    6   K 8 LEU L  33  GLN L  38 -1  N  ALA L  34   O  GLN L  89           
SHEET    7   K 8 ARG L  45  TYR L  49 -1  N  ARG L  45   O  GLN L  37           
SHEET    8   K 8 THR L  53  ARG L  54 -1  N  THR L  53   O  TYR L  49           
SHEET    1   L 4 SER L 116  PHE L 120  0                                        
SHEET    2   L 4 ALA L 132  PHE L 141 -1  O  VAL L 135   N  PHE L 120           
SHEET    3   L 4 TYR L 175  LEU L 183 -1  O  TYR L 175   N  PHE L 141           
SHEET    4   L 4 SER L 161  VAL L 165 -1  O  GLN L 162   N  THR L 180           
SHEET    1   M 4 ALA L 155  LEU L 156  0                                        
SHEET    2   M 4 LYS L 147  VAL L 152 -1  N  VAL L 152   O  ALA L 155           
SHEET    3   M 4 VAL L 193  THR L 199 -1  N  ALA L 195   O  LYS L 151           
SHEET    4   M 4 VAL L 207  ASN L 212 -1  O  VAL L 207   N  VAL L 198           
SHEET    1   N 8 ALA H  58  TYR H  60  0                                        
SHEET    2   N 8 GLU H  46  ILE H  51 -1  O  ARG H  50   N  HIS H  59           
SHEET    3   N 8 TYR H  32  GLN H  39 -1  O  PHE H  34   N  ILE H  51           
SHEET    4   N 8 ALA H  92  TYR H 100 -1  N  VAL H  93   O  GLN H  39           
SHEET    5   N 8 HIS H 117  TRP H 118 -1  O  HIS H 117   N  GLY H  98           
SHEET    6   N 8 ALA H  92  TYR H 100 -1  N  GLY H  98   O  HIS H 117           
SHEET    7   N 8 THR H 122  VAL H 126 -1  O  THR H 122   N  TYR H  94           
SHEET    8   N 8 GLU H  10  LYS H  12  1  N  GLU H  10   O  LEU H 123           
SHEET    1   O 4 VAL H  68  ALA H  72  0                                        
SHEET    2   O 4 THR H  78  LEU H  83 -1  N  TYR H  80   O  THR H  71           
SHEET    3   O 4 VAL H  18  SER H  25 -1  N  VAL H  18   O  LEU H  83           
SHEET    4   O 4 GLN H   3  GLU H   6 -1  N  GLN H   3   O  SER H  25           
SHEET    1   P 6 VAL H 178  THR H 180  0                                        
SHEET    2   P 6 TYR H 191  PRO H 200 -1  N  VAL H 196   O  HIS H 179           
SHEET    3   P 6 VAL H 184  LEU H 185 -1  N  VAL H 184   O  SER H 192           
SHEET    4   P 6 TYR H 191  PRO H 200 -1  O  SER H 192   N  VAL H 184           
SHEET    5   P 6 THR H 150  TYR H 160 -1  N  ALA H 151   O  VAL H 199           
SHEET    6   P 6 SER H 135  LEU H 139 -1  N  SER H 135   O  LYS H 158           
SHEET    1   Q 3 THR H 166  TRP H 169  0                                        
SHEET    2   Q 3 ILE H 210  HIS H 215 -1  N  ASN H 212   O  SER H 168           
SHEET    3   Q 3 THR H 220  LYS H 225 -1  N  THR H 220   O  HIS H 215           
SSBOND   1 CYS G  119    CYS G  205                          1555   1555  2.04  
SSBOND   2 CYS G  126    CYS G  196                          1555   1555  2.03  
SSBOND   3 CYS G  218    CYS G  247                          1555   1555  2.04  
SSBOND   4 CYS G  228    CYS G  239                          1555   1555  2.04  
SSBOND   5 CYS G  296    CYS G  331                          1555   1555  2.04  
SSBOND   6 CYS G  378    CYS G  445                          1555   1555  2.03  
SSBOND   7 CYS G  385    CYS G  418                          1555   1555  2.04  
SSBOND   8 CYS C   16    CYS C   84                          1555   1555  2.04  
SSBOND   9 CYS C  130    CYS C  159                          1555   1555  2.03  
SSBOND  10 CYS L   23    CYS L   88                          1555   1555  2.05  
SSBOND  11 CYS L  136    CYS L  196                          1555   1555  2.03  
SSBOND  12 CYS H   22    CYS H   96                          1555   1555  2.04  
SSBOND  13 CYS H  155    CYS H  211                          1555   1555  2.03  
LINK         O6  NAG G 963                 C1  FUC G 964     1555   1555  1.40  
LINK         C1  FUC G 796                 O6  NAG G 795     1555   1555  1.41  
LINK         C1  NAG G 762                 ND2 ASN G 262     1555   1555  1.45  
LINK         ND2 ASN G 230                 C1  NDG G 730     1555   1555  1.45  
LINK         C1  NDG G 741                 ND2 ASN G 241     1555   1555  1.45  
LINK         C1  NAG G 734                 ND2 ASN G 234     1555   1555  1.45  
LINK         ND2 ASN G 339                 C1  NAG G 839     1555   1555  1.45  
LINK         C1  NAG G 776                 ND2 ASN G 276     1555   1555  1.45  
LINK         C1  NDG G 588                 ND2 ASN G  88     1555   1555  1.45  
LINK         ND2 ASN G 392                 C1  NAG G 892     1555   1555  1.45  
LINK         ND2 ASN G 463                 C1  NAG G 963     1555   1555  1.45  
LINK         C1  NAG G 697                 ND2 ASN G 197     1555   1555  1.45  
LINK         ND2 ASN G 386                 C1  NAG G 886     1555   1555  1.45  
LINK         ND2 ASN G 295                 C1  NAG G 795     1555   1555  1.46  
LINK         ND2 ASN G 289                 C1  NAG G 789     1555   1555  1.46  
LINK         C1  NAG G 948                 ND2 ASN G 448     1555   1555  1.46  
CISPEP   1 TRP L   94    PRO L   95          0        -0.27                     
CISPEP   2 TYR L  142    PRO L  143          0        -0.31                     
CISPEP   3 PHE H  161    PRO H  162          0        -0.27                     
CISPEP   4 GLN H  163    PRO H  164          0        -0.41                     
SITE     1 AC1  2 ASN G  88  HOH G1322                                          
SITE     1 AC2  2 VAL G 127  ASN G 197                                          
SITE     1 AC3  6 ASN G 230  THR G 232  PRO G 238  CYS G 239                    
SITE     2 AC3  6 THR G 240  ASN G 241                                          
SITE     1 AC4  8 PHE G 233  ASN G 234  THR G 236  PRO G 238                    
SITE     2 AC4  8 HOH G1037  HOH G1076  HOH G1309  HOH G1324                    
SITE     1 AC5  4 LEU G  86  ASN G 229  ASN G 241  HOH G1329                    
SITE     1 AC6  7 ARG G 252  ASN G 262  SER G 446  SER G 447                    
SITE     2 AC6  7 HOH G1045  HOH G1293  THR L  56                               
SITE     1 AC7  7 ASN G 276  THR G 278  ASP G 279  HOH G1145                    
SITE     2 AC7  7 HOH G1299  HOH G1308  ASN L 212                               
SITE     1 AC8  7 GLU G 268  GLU G 269  VAL G 270  ASN G 289                    
SITE     2 AC8  7 GLN G 344  HOH G1132  HOH G1311                               
SITE     1 AC9 13 GLU G 293  ASN G 295  ASN G 332  SER G 334                    
SITE     2 AC9 13 FUC G 796  HOH G1077  HOH G1123  HOH G1326                    
SITE     3 AC9 13 GLN H   1  ASP H  27  TYR H 100  HOH H 341                    
SITE     4 AC9 13 HOH H 452                                                     
SITE     1 BC1  6 ARG G 444  NAG G 795  GLN H   1  TYR H 100                    
SITE     2 BC1  6 LYS H 116  HIS H 117                                          
SITE     1 BC2  4 ASN G 339  LYS G 343  TRP G 395  HOH G1162                    
SITE     1 BC3  3 ASN G 386  THR G 388  GLN G 389                               
SITE     1 BC4  4 ASN G 392  HOH G1187  HOH G1193  HOH G1328                    
SITE     1 BC5  7 SER G 291  SER G 446  ASN G 448  HOH G1157                    
SITE     2 BC5  7 HOH G1292  HOH G1330  GLN H   1                               
SITE     1 BC6  2 ASN G 463  FUC G 964                                          
SITE     1 BC7  2 NAG G 963  HOH G1239                                          
SITE     1 BC8  4 SER G 375  PHE G 376  PHE G 382  HOH G1111                    
CRYST1   71.250   88.110  196.540  90.00  90.00  90.00 P 2 2 21      4          
ORIGX1      1.000000  0.000000  0.000000        0.00000                         
ORIGX2      0.000000  1.000000  0.000000        0.00000                         
ORIGX3      0.000000  0.000000  1.000000        0.00000                         
SCALE1      0.014035  0.000000  0.000000        0.00000                         
SCALE2      0.000000  0.011349  0.000000        0.00000                         
SCALE3      0.000000  0.000000  0.005088        0.00000                         
ATOM      1  N   GLU G  83      16.704 -42.873  87.220  1.00101.74           N  
ATOM      2  CA  GLU G  83      17.031 -44.248  86.863  1.00101.65           C  
ATOM      3  C   GLU G  83      18.527 -44.391  86.603  1.00101.70           C  
ATOM      4  O   GLU G  83      19.155 -43.492  86.046  1.00101.84           O  
ATOM      5  CB  GLU G  83      16.250 -44.672  85.616  1.00101.69           C  
ATOM      6  CG  GLU G  83      14.737 -44.545  85.745  1.00100.94           C  
ATOM      7  CD  GLU G  83      13.999 -45.091  84.536  1.00100.50           C  
ATOM      8  OE1 GLU G  83      14.225 -44.586  83.415  1.00100.09           O  
ATOM      9  OE2 GLU G  83      13.193 -46.029  84.707  1.00100.54           O  
ATOM     10  N   VAL G  84      19.089 -45.527  87.007  1.00101.78           N  
ATOM     11  CA  VAL G  84      20.513 -45.788  86.824  1.00101.91           C  
ATOM     12  C   VAL G  84      20.782 -47.262  86.498  1.00101.61           C  
ATOM     13  O   VAL G  84      20.117 -48.158  87.023  1.00101.57           O  
ATOM     14  CB  VAL G  84      21.308 -45.394  88.098  1.00102.41           C  
ATOM     15  CG1 VAL G  84      22.797 -45.632  87.886  1.00102.71           C  
ATOM     16  CG2 VAL G  84      21.051 -43.930  88.442  1.00102.46           C  
ATOM     17  N   VAL G  85      21.753 -47.501  85.619  1.00101.17           N  
ATOM     18  CA  VAL G  85      22.134 -48.854  85.216  1.00100.53           C  
ATOM     19  C   VAL G  85      23.620 -48.919  84.854  1.00 99.80           C  
ATOM     20  O   VAL G  85      24.041 -48.424  83.809  1.00 99.64           O  
ATOM     21  CB  VAL G  85      21.294 -49.348  84.008  1.00100.71           C  
ATOM     22  CG1 VAL G  85      19.880 -49.670  84.459  1.00100.38           C  
ATOM     23  CG2 VAL G  85      21.266 -48.291  82.916  1.00100.80           C  
ATOM     24  N   LEU G  86      24.406 -49.536  85.731  1.00 98.78           N  
ATOM     25  CA  LEU G  86      25.845 -49.670  85.533  1.00 97.58           C  
ATOM     26  C   LEU G  86      26.174 -50.466  84.271  1.00 96.98           C  
ATOM     27  O   LEU G  86      25.547 -51.486  83.990  1.00 97.46           O  
ATOM     28  CB  LEU G  86      26.470 -50.351  86.751  1.00 97.34           C  
ATOM     29  CG  LEU G  86      27.996 -50.369  86.815  1.00 97.44           C  
ATOM     30  CD1 LEU G  86      28.518 -48.945  86.897  1.00 97.60           C  
ATOM     31  CD2 LEU G  86      28.445 -51.171  88.024  1.00 97.31           C  
ATOM     32  N   VAL G  87      27.162 -49.999  83.516  1.00 95.94           N  
ATOM     33  CA  VAL G  87      27.563 -50.672  82.284  1.00 95.38           C  
ATOM     34  C   VAL G  87      29.063 -50.976  82.275  1.00 95.06           C  
ATOM     35  O   VAL G  87      29.892 -50.083  82.459  1.00 95.08           O  
ATOM     36  CB  VAL G  87      27.213 -49.812  81.049  1.00 95.24           C  
ATOM     37  CG1 VAL G  87      27.562 -50.561  79.776  1.00 95.26           C  
ATOM     38  CG2 VAL G  87      25.737 -49.456  81.066  1.00 94.43           C  
ATOM     39  N   ASN G  88      29.402 -52.243  82.052  1.00 94.25           N  
ATOM     40  CA  ASN G  88      30.793 -52.680  82.031  1.00 93.42           C  
ATOM     41  C   ASN G  88      31.467 -52.457  80.676  1.00 92.28           C  
ATOM     42  O   ASN G  88      31.552 -53.374  79.858  1.00 91.94           O  
ATOM     43  CB  ASN G  88      30.867 -54.158  82.412  1.00 94.70           C  
ATOM     44  CG  ASN G  88      32.290 -54.637  82.598  1.00 97.27           C  
ATOM     45  OD1 ASN G  88      33.098 -53.971  83.247  1.00 98.12           O  
ATOM     46  ND2 ASN G  88      32.597 -55.805  82.042  1.00 98.54           N  
ATOM     47  N   VAL G  89      31.955 -51.238  80.448  1.00 90.48           N  
ATOM     48  CA  VAL G  89      32.611 -50.891  79.187  1.00 88.53           C  
ATOM     49  C   VAL G  89      33.258 -49.509  79.264  1.00 86.46           C  
ATOM     50  O   VAL G  89      32.855 -48.674  80.073  1.00 86.52           O  
ATOM     51  CB  VAL G  89      31.597 -50.883  78.022  1.00 88.95           C  
ATOM     52  CG1 VAL G  89      30.607 -49.744  78.207  1.00 88.73           C  
ATOM     53  CG2 VAL G  89      32.324 -50.756  76.692  1.00 89.35           C  
ATOM     54  N   THR G  90      34.252 -49.272  78.409  1.00 83.86           N  
ATOM     55  CA  THR G  90      34.958 -47.994  78.381  1.00 80.92           C  
ATOM     56  C   THR G  90      34.456 -47.049  77.289  1.00 78.38           C  
ATOM     57  O   THR G  90      34.525 -47.351  76.094  1.00 76.93           O  
ATOM     58  CB  THR G  90      36.477 -48.197  78.199  1.00 81.41           C  
ATOM     59  OG1 THR G  90      37.142 -46.938  78.341  1.00 82.13           O  
ATOM     60  CG2 THR G  90      36.789 -48.764  76.824  1.00 81.27           C  
ATOM     61  N   GLU G  91      33.958 -45.895  77.726  1.00 75.39           N  
ATOM     62  CA  GLU G  91      33.429 -44.866  76.839  1.00 72.05           C  
ATOM     63  C   GLU G  91      34.386 -43.692  76.719  1.00 69.52           C  
ATOM     64  O   GLU G  91      35.350 -43.577  77.471  1.00 69.75           O  
ATOM     65  CB  GLU G  91      32.086 -44.367  77.366  1.00 71.96           C  
ATOM     66  CG  GLU G  91      30.898 -44.826  76.553  1.00 71.43           C  
ATOM     67  CD  GLU G  91      30.861 -44.189  75.184  1.00 71.45           C  
ATOM     68  OE1 GLU G  91      29.962 -44.530  74.391  1.00 71.87           O  
ATOM     69  OE2 GLU G  91      31.730 -43.341  74.899  1.00 72.07           O  
ATOM     70  N   ASN G  92      34.110 -42.807  75.776  1.00 66.45           N  
ATOM     71  CA  ASN G  92      34.971 -41.662  75.578  1.00 63.77           C  
ATOM     72  C   ASN G  92      34.175 -40.372  75.733  1.00 61.70           C  
ATOM     73  O   ASN G  92      33.157 -40.179  75.066  1.00 60.78           O  
ATOM     74  CB  ASN G  92      35.596 -41.737  74.189  1.00 64.91           C  
ATOM     75  CG  ASN G  92      36.983 -41.150  74.147  1.00 65.62           C  
ATOM     76  OD1 ASN G  92      37.189 -39.985  74.496  1.00 65.95           O  
ATOM     77  ND2 ASN G  92      37.951 -41.956  73.722  1.00 65.51           N  
ATOM     78  N   PHE G  93      34.637 -39.493  76.618  1.00 59.01           N  
ATOM     79  CA  PHE G  93      33.958 -38.220  76.854  1.00 55.46           C  
ATOM     80  C   PHE G  93      34.760 -37.027  76.353  1.00 53.09           C  
ATOM     81  O   PHE G  93      35.929 -37.148  75.986  1.00 52.17           O  
ATOM     82  CB  PHE G  93      33.679 -38.016  78.345  1.00 55.50           C  
ATOM     83  CG  PHE G  93      32.624 -38.918  78.902  1.00 54.47           C  
ATOM     84  CD1 PHE G  93      32.857 -40.276  79.051  1.00 54.26           C  
ATOM     85  CD2 PHE G  93      31.401 -38.399  79.307  1.00 55.30           C  
ATOM     86  CE1 PHE G  93      31.886 -41.109  79.600  1.00 56.07           C  
ATOM     87  CE2 PHE G  93      30.421 -39.220  79.857  1.00 56.52           C  
ATOM     88  CZ  PHE G  93      30.663 -40.580  80.006  1.00 56.24           C  
ATOM     89  N   ASN G  94      34.112 -35.870  76.355  1.00 50.03           N  
ATOM     90  CA  ASN G  94      34.734 -34.631  75.926  1.00 47.65           C  
ATOM     91  C   ASN G  94      33.785 -33.469  76.219  1.00 46.62           C  
ATOM     92  O   ASN G  94      32.921 -33.119  75.412  1.00 46.29           O  
ATOM     93  CB  ASN G  94      35.072 -34.703  74.436  1.00 47.16           C  
ATOM     94  CG  ASN G  94      35.792 -33.468  73.941  1.00 46.65           C  
ATOM     95  OD1 ASN G  94      36.196 -32.611  74.728  1.00 45.79           O  
ATOM     96  ND2 ASN G  94      35.964 -33.373  72.627  1.00 46.77           N  
ATOM     97  N   MET G  95      33.962 -32.881  77.398  1.00 44.84           N  
ATOM     98  CA  MET G  95      33.144 -31.770  77.867  1.00 42.30           C  
ATOM     99  C   MET G  95      33.372 -30.494  77.073  1.00 40.90           C  
ATOM    100  O   MET G  95      32.684 -29.500  77.287  1.00 40.09           O  
ATOM    101  CB  MET G  95      33.462 -31.493  79.328  1.00 41.30           C  
ATOM    102  CG  MET G  95      34.836 -30.889  79.513  1.00 40.59           C  
ATOM    103  SD  MET G  95      35.334 -30.805  81.227  1.00 39.83           S  
ATOM    104  CE  MET G  95      36.987 -31.479  81.102  1.00 40.19           C  
ATOM    105  N   TRP G  96      34.348 -30.515  76.174  1.00 40.03           N  
ATOM    106  CA  TRP G  96      34.646 -29.340  75.372  1.00 39.07           C  
ATOM    107  C   TRP G  96      34.036 -29.480  73.992  1.00 40.23           C  
ATOM    108  O   TRP G  96      34.316 -28.699  73.088  1.00 41.36           O  
ATOM    109  CB  TRP G  96      36.156 -29.139  75.278  1.00 36.30           C  
ATOM    110  CG  TRP G  96      36.809 -29.165  76.628  1.00 34.68           C  
ATOM    111  CD1 TRP G  96      37.436 -30.221  77.208  1.00 31.88           C  
ATOM    112  CD2 TRP G  96      36.840 -28.099  77.591  1.00 34.02           C  
ATOM    113  NE1 TRP G  96      37.856 -29.887  78.469  1.00 30.88           N  
ATOM    114  CE2 TRP G  96      37.504 -28.590  78.731  1.00 30.94           C  
ATOM    115  CE3 TRP G  96      36.368 -26.777  77.599  1.00 33.06           C  
ATOM    116  CZ2 TRP G  96      37.713 -27.809  79.872  1.00 30.42           C  
ATOM    117  CZ3 TRP G  96      36.577 -26.001  78.735  1.00 32.92           C  
ATOM    118  CH2 TRP G  96      37.245 -26.523  79.855  1.00 31.15           C  
ATOM    119  N   LYS G  97      33.194 -30.492  73.840  1.00 41.37           N  
ATOM    120  CA  LYS G  97      32.511 -30.738  72.582  1.00 41.97           C  
ATOM    121  C   LYS G  97      31.150 -31.323  72.929  1.00 41.22           C  
ATOM    122  O   LYS G  97      30.415 -31.788  72.061  1.00 43.77           O  
ATOM    123  CB  LYS G  97      33.303 -31.722  71.719  1.00 43.52           C  
ATOM    124  CG  LYS G  97      32.700 -31.961  70.335  1.00 47.56           C  
ATOM    125  CD  LYS G  97      32.643 -33.458  70.001  1.00 49.73           C  
ATOM    126  CE  LYS G  97      31.878 -33.733  68.710  1.00 49.57           C  
ATOM    127  NZ  LYS G  97      31.706 -35.195  68.463  1.00 50.48           N  
ATOM    128  N   ASN G  98      30.816 -31.293  74.211  1.00 38.18           N  
ATOM    129  CA  ASN G  98      29.544 -31.819  74.664  1.00 35.77           C  
ATOM    130  C   ASN G  98      28.376 -31.061  74.035  1.00 35.09           C  
ATOM    131  O   ASN G  98      28.218 -29.861  74.237  1.00 35.33           O  
ATOM    132  CB  ASN G  98      29.458 -31.722  76.177  1.00 33.85           C  
ATOM    133  CG  ASN G  98      28.377 -32.588  76.741  1.00 33.65           C  
ATOM    134  OD1 ASN G  98      27.277 -32.652  76.198  1.00 33.57           O  
ATOM    135  ND2 ASN G  98      28.673 -33.262  77.841  1.00 34.48           N  
ATOM    136  N   ASP G  99      27.555 -31.780  73.281  1.00 35.52           N  
ATOM    137  CA  ASP G  99      26.394 -31.216  72.599  1.00 34.78           C  
ATOM    138  C   ASP G  99      25.334 -30.687  73.573  1.00 32.82           C  
ATOM    139  O   ASP G  99      24.576 -29.767  73.249  1.00 33.52           O  
ATOM    140  CB  ASP G  99      25.797 -32.302  71.688  1.00 39.01           C  
ATOM    141  CG  ASP G  99      24.671 -31.793  70.810  1.00 42.73           C  
ATOM    142  OD1 ASP G  99      24.892 -30.827  70.043  1.00 45.05           O  
ATOM    143  OD2 ASP G  99      23.564 -32.378  70.879  1.00 45.28           O  
ATOM    144  N   MET G 100      25.289 -31.263  74.769  1.00 29.52           N  
ATOM    145  CA  MET G 100      24.306 -30.862  75.776  1.00 25.17           C  
ATOM    146  C   MET G 100      24.529 -29.449  76.314  1.00 21.98           C  
ATOM    147  O   MET G 100      23.585 -28.787  76.748  1.00 20.55           O  
ATOM    148  CB  MET G 100      24.329 -31.848  76.930  1.00 24.85           C  
ATOM    149  CG  MET G 100      24.270 -33.295  76.507  1.00 23.39           C  
ATOM    150  SD  MET G 100      24.235 -34.306  77.986  1.00 27.57           S  
ATOM    151  CE  MET G 100      25.888 -33.993  78.585  1.00 29.17           C  
ATOM    152  N   VAL G 101      25.781 -29.005  76.286  1.00 18.19           N  
ATOM    153  CA  VAL G 101      26.145 -27.672  76.745  1.00 16.22           C  
ATOM    154  C   VAL G 101      25.384 -26.641  75.921  1.00 17.15           C  
ATOM    155  O   VAL G 101      24.751 -25.736  76.470  1.00 18.54           O  
ATOM    156  CB  VAL G 101      27.668 -27.451  76.607  1.00 16.17           C  
ATOM    157  CG1 VAL G 101      28.028 -26.004  76.842  1.00 13.71           C  
ATOM    158  CG2 VAL G 101      28.405 -28.337  77.599  1.00 15.11           C  
ATOM    159  N   GLU G 102      25.436 -26.786  74.603  1.00 14.92           N  
ATOM    160  CA  GLU G 102      24.722 -25.878  73.713  1.00 15.07           C  
ATOM    161  C   GLU G 102      23.221 -25.954  73.971  1.00 13.69           C  
ATOM    162  O   GLU G 102      22.507 -24.973  73.809  1.00 10.60           O  
ATOM    163  CB  GLU G 102      24.965 -26.254  72.249  1.00 18.53           C  
ATOM    164  CG  GLU G 102      26.301 -25.843  71.662  1.00 27.32           C  
ATOM    165  CD  GLU G 102      27.474 -26.137  72.577  1.00 32.43           C  
ATOM    166  OE1 GLU G 102      27.558 -27.265  73.120  1.00 35.20           O  
ATOM    167  OE2 GLU G 102      28.320 -25.230  72.742  1.00 35.57           O  
ATOM    168  N   GLN G 103      22.727 -27.124  74.345  1.00 13.36           N  
ATOM    169  CA  GLN G 103      21.296 -27.233  74.574  1.00 16.72           C  
ATOM    170  C   GLN G 103      20.884 -26.390  75.738  1.00 16.39           C  
ATOM    171  O   GLN G 103      19.883 -25.661  75.687  1.00 15.59           O  
ATOM    172  CB  GLN G 103      20.875 -28.668  74.845  1.00 18.27           C  
ATOM    173  CG  GLN G 103      20.096 -29.263  73.698  1.00 24.76           C  
ATOM    174  CD  GLN G 103      18.774 -28.552  73.429  1.00 26.42           C  
ATOM    175  OE1 GLN G 103      18.262 -28.586  72.303  1.00 26.75           O  
ATOM    176  NE2 GLN G 103      18.205 -27.921  74.462  1.00 26.87           N  
ATOM    177  N   MET G 104      21.663 -26.510  76.801  1.00 15.69           N  
ATOM    178  CA  MET G 104      21.390 -25.762  78.003  1.00 14.17           C  
ATOM    179  C   MET G 104      21.549 -24.295  77.681  1.00 13.57           C  
ATOM    180  O   MET G 104      20.660 -23.481  77.949  1.00 12.31           O  
ATOM    181  CB  MET G 104      22.371 -26.141  79.104  1.00 14.37           C  
ATOM    182  CG  MET G 104      22.151 -25.334  80.359  1.00 15.73           C  
ATOM    183  SD  MET G 104      23.069 -25.971  81.727  1.00 17.96           S  
ATOM    184  CE  MET G 104      22.496 -27.637  81.725  1.00 18.91           C  
ATOM    185  N   HIS G 105      22.696 -23.967  77.107  1.00 10.63           N  
ATOM    186  CA  HIS G 105      22.962 -22.599  76.772  1.00 12.31           C  
ATOM    187  C   HIS G 105      21.748 -21.938  76.118  1.00 14.19           C  
ATOM    188  O   HIS G 105      21.267 -20.900  76.583  1.00 14.35           O  
ATOM    189  CB  HIS G 105      24.145 -22.528  75.846  1.00  9.12           C  
ATOM    190  CG  HIS G 105      24.543 -21.134  75.502  1.00  9.01           C  
ATOM    191  ND1 HIS G 105      24.966 -20.223  76.447  1.00  7.12           N  
ATOM    192  CD2 HIS G 105      24.629 -20.506  74.307  1.00  8.44           C  
ATOM    193  CE1 HIS G 105      25.303 -19.097  75.844  1.00  8.99           C  
ATOM    194  NE2 HIS G 105      25.108 -19.243  74.546  1.00  5.86           N  
ATOM    195  N   GLU G 106      21.224 -22.549  75.063  1.00 14.15           N  
ATOM    196  CA  GLU G 106      20.088 -21.953  74.385  1.00 16.12           C  
ATOM    197  C   GLU G 106      18.843 -21.980  75.232  1.00 16.09           C  
ATOM    198  O   GLU G 106      18.008 -21.078  75.151  1.00 16.23           O  
ATOM    199  CB  GLU G 106      19.848 -22.629  73.031  1.00 19.18           C  
ATOM    200  CG  GLU G 106      20.806 -22.119  71.952  1.00 23.73           C  
ATOM    201  CD  GLU G 106      20.742 -20.585  71.771  1.00 29.07           C  
ATOM    202  OE1 GLU G 106      21.711 -20.009  71.214  1.00 28.73           O  
ATOM    203  OE2 GLU G 106      19.728 -19.953  72.175  1.00 28.60           O  
ATOM    204  N   ASP G 107      18.708 -23.012  76.051  1.00 15.89           N  
ATOM    205  CA  ASP G 107      17.549 -23.084  76.919  1.00 16.72           C  
ATOM    206  C   ASP G 107      17.586 -21.939  77.931  1.00 15.51           C  
ATOM    207  O   ASP G 107      16.619 -21.193  78.064  1.00 16.10           O  
ATOM    208  CB  ASP G 107      17.492 -24.438  77.633  1.00 17.08           C  
ATOM    209  CG  ASP G 107      17.040 -25.556  76.707  1.00 20.75           C  
ATOM    210  OD1 ASP G 107      16.027 -25.362  76.000  1.00 18.74           O  
ATOM    211  OD2 ASP G 107      17.691 -26.622  76.679  1.00 20.41           O  
ATOM    212  N   ILE G 108      18.709 -21.787  78.622  1.00 14.02           N  
ATOM    213  CA  ILE G 108      18.841 -20.737  79.619  1.00 13.32           C  
ATOM    214  C   ILE G 108      18.610 -19.375  78.978  1.00 14.05           C  
ATOM    215  O   ILE G 108      17.844 -18.561  79.497  1.00 14.59           O  
ATOM    216  CB  ILE G 108      20.234 -20.782  80.289  1.00 10.96           C  
ATOM    217  CG1 ILE G 108      20.461 -22.164  80.899  1.00 10.93           C  
ATOM    218  CG2 ILE G 108      20.329 -19.739  81.390  1.00 10.14           C  
ATOM    219  CD1 ILE G 108      19.327 -22.621  81.822  1.00  6.07           C  
ATOM    220  N   ILE G 109      19.265 -19.126  77.846  1.00 14.67           N  
ATOM    221  CA  ILE G 109      19.090 -17.853  77.160  1.00 15.24           C  
ATOM    222  C   ILE G 109      17.601 -17.588  76.965  1.00 14.78           C  
ATOM    223  O   ILE G 109      17.174 -16.441  77.012  1.00 14.26           O  
ATOM    224  CB  ILE G 109      19.831 -17.820  75.787  1.00 15.46           C  
ATOM    225  CG1 ILE G 109      21.342 -17.751  76.009  1.00 17.92           C  
ATOM    226  CG2 ILE G 109      19.412 -16.597  74.992  1.00 18.14           C  
ATOM    227  CD1 ILE G 109      22.170 -17.694  74.734  1.00 18.45           C  
ATOM    228  N   SER G 110      16.811 -18.644  76.774  1.00 15.33           N  
ATOM    229  CA  SER G 110      15.364 -18.491  76.604  1.00 19.68           C  
ATOM    230  C   SER G 110      14.640 -18.198  77.922  1.00 22.29           C  
ATOM    231  O   SER G 110      13.766 -17.329  77.980  1.00 24.06           O  
ATOM    232  CB  SER G 110      14.742 -19.748  75.984  1.00 21.31           C  
ATOM    233  OG  SER G 110      15.027 -19.852  74.596  1.00 25.53           O  
ATOM    234  N   LEU G 111      14.986 -18.941  78.972  1.00 22.75           N  
ATOM    235  CA  LEU G 111      14.363 -18.755  80.276  1.00 22.94           C  
ATOM    236  C   LEU G 111      14.573 -17.320  80.720  1.00 24.25           C  
ATOM    237  O   LEU G 111      13.687 -16.692  81.297  1.00 24.63           O  
ATOM    238  CB  LEU G 111      14.961 -19.728  81.299  1.00 20.88           C  
ATOM    239  CG  LEU G 111      13.969 -20.833  81.703  1.00 21.84           C  
ATOM    240  CD1 LEU G 111      14.667 -21.955  82.454  1.00 20.20           C  
ATOM    241  CD2 LEU G 111      12.870 -20.219  82.559  1.00 18.74           C  
ATOM    242  N   TRP G 112      15.755 -16.805  80.426  1.00 25.45           N  
ATOM    243  CA  TRP G 112      16.106 -15.443  80.768  1.00 28.03           C  
ATOM    244  C   TRP G 112      15.233 -14.433  80.042  1.00 28.70           C  
ATOM    245  O   TRP G 112      14.545 -13.629  80.668  1.00 28.53           O  
ATOM    246  CB  TRP G 112      17.566 -15.200  80.418  1.00 27.52           C  
ATOM    247  CG  TRP G 112      18.428 -15.168  81.611  1.00 28.57           C  
ATOM    248  CD1 TRP G 112      18.589 -16.157  82.537  1.00 29.38           C  
ATOM    249  CD2 TRP G 112      19.230 -14.073  82.047  1.00 27.84           C  
ATOM    250  NE1 TRP G 112      19.444 -15.742  83.530  1.00 29.79           N  
ATOM    251  CE2 TRP G 112      19.853 -14.466  83.254  1.00 27.37           C  
ATOM    252  CE3 TRP G 112      19.484 -12.798  81.535  1.00 25.85           C  
ATOM    253  CZ2 TRP G 112      20.712 -13.630  83.957  1.00 27.50           C  
ATOM    254  CZ3 TRP G 112      20.337 -11.967  82.230  1.00 28.17           C  
ATOM    255  CH2 TRP G 112      20.945 -12.387  83.434  1.00 28.03           C  
ATOM    256  N   ASP G 113      15.279 -14.477  78.714  1.00 32.05           N  
ATOM    257  CA  ASP G 113      14.502 -13.569  77.871  1.00 34.46           C  
ATOM    258  C   ASP G 113      13.055 -13.387  78.304  1.00 35.17           C  
ATOM    259  O   ASP G 113      12.491 -12.305  78.139  1.00 35.21           O  
ATOM    260  CB  ASP G 113      14.523 -14.049  76.422  1.00 35.22           C  
ATOM    261  CG  ASP G 113      15.756 -13.596  75.683  1.00 36.96           C  
ATOM    262  OD1 ASP G 113      16.783 -13.319  76.340  1.00 38.23           O  
ATOM    263  OD2 ASP G 113      15.701 -13.529  74.440  1.00 38.64           O  
ATOM    264  N   GLN G 114      12.452 -14.438  78.851  1.00 35.65           N  
ATOM    265  CA  GLN G 114      11.063 -14.348  79.277  1.00 36.69           C  
ATOM    266  C   GLN G 114      10.933 -13.919  80.734  1.00 36.70           C  
ATOM    267  O   GLN G 114       9.833 -13.646  81.208  1.00 35.61           O  
ATOM    268  CB  GLN G 114      10.356 -15.689  79.070  1.00 37.35           C  
ATOM    269  CG  GLN G 114      10.879 -16.814  79.946  1.00 40.86           C  
ATOM    270  CD  GLN G 114      10.093 -18.112  79.782  1.00 44.05           C  
ATOM    271  OE1 GLN G 114      10.378 -19.112  80.446  1.00 45.58           O  
ATOM    272  NE2 GLN G 114       9.101 -18.100  78.896  1.00 46.22           N  
ATOM    273  N   SER G 115      12.061 -13.835  81.432  1.00 36.41           N  
ATOM    274  CA  SER G 115      12.058 -13.460  82.840  1.00 36.45           C  
ATOM    275  C   SER G 115      12.574 -12.042  83.079  1.00 36.51           C  
ATOM    276  O   SER G 115      11.814 -11.156  83.474  1.00 37.59           O  
ATOM    277  CB  SER G 115      12.891 -14.471  83.636  1.00 37.21           C  
ATOM    278  OG  SER G 115      12.833 -14.206  85.025  1.00 38.12           O  
ATOM    279  N   LEU G 116      13.864 -11.825  82.853  1.00 35.72           N  
ATOM    280  CA  LEU G 116      14.453 -10.500  83.037  1.00 35.76           C  
ATOM    281  C   LEU G 116      14.306  -9.670  81.761  1.00 35.72           C  
ATOM    282  O   LEU G 116      15.175  -9.717  80.890  1.00 37.33           O  
ATOM    283  CB  LEU G 116      15.940 -10.629  83.383  1.00 36.76           C  
ATOM    284  CG  LEU G 116      16.291 -11.257  84.730  1.00 38.16           C  
ATOM    285  CD1 LEU G 116      17.669 -11.863  84.666  1.00 38.86           C  
ATOM    286  CD2 LEU G 116      16.201 -10.208  85.830  1.00 37.06           C  
ATOM    287  N   LYS G 117      13.218  -8.911  81.646  1.00 34.18           N  
ATOM    288  CA  LYS G 117      12.998  -8.081  80.463  1.00 33.21           C  
ATOM    289  C   LYS G 117      13.488  -6.643  80.619  1.00 32.49           C  
ATOM    290  O   LYS G 117      13.092  -5.935  81.546  1.00 31.86           O  
ATOM    291  CB  LYS G 117      11.511  -8.072  80.082  1.00 35.75           C  
ATOM    292  CG  LYS G 117      11.043  -9.351  79.406  1.00 37.88           C  
ATOM    293  CD  LYS G 117       9.669  -9.189  78.781  1.00 41.18           C  
ATOM    294  CE  LYS G 117       9.499 -10.131  77.592  1.00 41.30           C  
ATOM    295  NZ  LYS G 117       9.727 -11.548  77.976  1.00 42.89           N  
ATOM    296  N   PRO G 118      14.364  -6.194  79.707  1.00 31.77           N  
ATOM    297  CA  PRO G 118      14.918  -4.834  79.726  1.00 31.69           C  
ATOM    298  C   PRO G 118      13.901  -3.766  79.302  1.00 32.18           C  
ATOM    299  O   PRO G 118      12.866  -4.085  78.711  1.00 32.04           O  
ATOM    300  CB  PRO G 118      16.070  -4.912  78.723  1.00 32.18           C  
ATOM    301  CG  PRO G 118      16.401  -6.377  78.664  1.00 33.46           C  
ATOM    302  CD  PRO G 118      15.059  -7.026  78.713  1.00 31.55           C  
ATOM    303  N   CYS G 119      14.203  -2.502  79.602  1.00 31.37           N  
ATOM    304  CA  CYS G 119      13.337  -1.394  79.205  1.00 31.42           C  
ATOM    305  C   CYS G 119      13.781  -1.023  77.796  1.00 29.18           C  
ATOM    306  O   CYS G 119      13.105  -0.289  77.086  1.00 30.33           O  
ATOM    307  CB  CYS G 119      13.521  -0.169  80.109  1.00 34.52           C  
ATOM    308  SG  CYS G 119      13.370  -0.415  81.913  1.00 42.42           S  
ATOM    309  N   VAL G 120      14.945  -1.523  77.407  1.00 27.74           N  
ATOM    310  CA  VAL G 120      15.483  -1.266  76.080  1.00 26.48           C  
ATOM    311  C   VAL G 120      16.704  -2.140  75.872  1.00 25.94           C  
ATOM    312  O   VAL G 120      17.483  -2.346  76.794  1.00 25.84           O  
ATOM    313  CB  VAL G 120      15.887   0.208  75.905  1.00 25.12           C  
ATOM    314  CG1 VAL G 120      16.645   0.680  77.133  1.00 27.73           C  
ATOM    315  CG2 VAL G 120      16.757   0.370  74.659  1.00 21.54           C  
ATOM    316  N   LYS G 121      16.856  -2.654  74.657  1.00 26.26           N  
ATOM    317  CA  LYS G 121      17.982  -3.506  74.308  1.00 27.48           C  
ATOM    318  C   LYS G 121      18.583  -3.027  72.999  1.00 26.88           C  
ATOM    319  O   LYS G 121      17.859  -2.624  72.092  1.00 25.60           O  
ATOM    320  CB  LYS G 121      17.524  -4.961  74.168  1.00 29.89           C  
ATOM    321  CG  LYS G 121      16.344  -5.149  73.212  1.00 35.31           C  
ATOM    322  CD  LYS G 121      15.880  -6.612  73.101  1.00 37.76           C  
ATOM    323  CE  LYS G 121      16.921  -7.523  72.451  1.00 38.71           C  
ATOM    324  NZ  LYS G 121      16.457  -8.950  72.418  1.00 38.65           N  
ATOM    325  N   LEU G 122      19.909  -3.069  72.917  1.00 27.75           N  
ATOM    326  CA  LEU G 122      20.635  -2.645  71.729  1.00 29.82           C  
ATOM    327  C   LEU G 122      21.569  -3.728  71.216  1.00 31.55           C  
ATOM    328  O   LEU G 122      22.574  -4.044  71.850  1.00 32.07           O  
ATOM    329  CB  LEU G 122      21.460  -1.397  72.027  1.00 29.68           C  
ATOM    330  CG  LEU G 122      20.693  -0.125  72.379  1.00 29.13           C  
ATOM    331  CD1 LEU G 122      21.688   1.007  72.596  1.00 29.19           C  
ATOM    332  CD2 LEU G 122      19.728   0.221  71.272  1.00 25.92           C  
ATOM    333  N   THR G 123      21.237  -4.274  70.054  1.00 33.72           N  
ATOM    334  CA  THR G 123      22.037  -5.315  69.427  1.00 36.70           C  
ATOM    335  C   THR G 123      22.588  -4.803  68.102  1.00 38.98           C  
ATOM    336  O   THR G 123      21.873  -4.161  67.333  1.00 37.92           O  
ATOM    337  CB  THR G 123      21.198  -6.577  69.157  1.00 36.41           C  
ATOM    338  OG1 THR G 123      20.061  -6.230  68.359  1.00 36.54           O  
ATOM    339  CG2 THR G 123      20.719  -7.188  70.463  1.00 37.32           C  
ATOM    340  N   PRO G 124      23.873  -5.075  67.830  1.00 42.79           N  
ATOM    341  CA  PRO G 124      24.580  -4.671  66.615  1.00 47.13           C  
ATOM    342  C   PRO G 124      23.872  -5.182  65.375  1.00 52.37           C  
ATOM    343  O   PRO G 124      23.034  -6.080  65.464  1.00 53.25           O  
ATOM    344  CB  PRO G 124      25.947  -5.316  66.784  1.00 46.70           C  
ATOM    345  CG  PRO G 124      26.129  -5.317  68.258  1.00 45.71           C  
ATOM    346  CD  PRO G 124      24.788  -5.778  68.743  1.00 43.95           C  
ATOM    347  N   LEU G 125      24.214  -4.609  64.223  1.00 57.96           N  
ATOM    348  CA  LEU G 125      23.618  -5.012  62.952  1.00 63.18           C  
ATOM    349  C   LEU G 125      24.276  -4.292  61.771  1.00 66.71           C  
ATOM    350  O   LEU G 125      23.691  -3.374  61.205  1.00 66.66           O  
ATOM    351  CB  LEU G 125      22.114  -4.712  62.955  1.00 62.66           C  
ATOM    352  CG  LEU G 125      21.180  -5.717  62.266  1.00 63.26           C  
ATOM    353  CD1 LEU G 125      19.784  -5.111  62.162  1.00 61.35           C  
ATOM    354  CD2 LEU G 125      21.709  -6.079  60.886  1.00 62.73           C  
ATOM    355  N   CYS G 126      25.490  -4.700  61.405  1.00 72.28           N  
ATOM    356  CA  CYS G 126      26.188  -4.085  60.270  1.00 78.01           C  
ATOM    357  C   CYS G 126      26.107  -5.014  59.054  1.00 80.78           C  
ATOM    358  O   CYS G 126      27.010  -5.823  58.824  1.00 81.12           O  
ATOM    359  CB  CYS G 126      27.668  -3.853  60.582  1.00 79.71           C  
ATOM    360  SG  CYS G 126      28.115  -3.229  62.233  1.00 82.97           S  
ATOM    361  N   VAL G 127      25.034  -4.893  58.277  1.00 83.85           N  
ATOM    362  CA  VAL G 127      24.846  -5.726  57.091  1.00 86.07           C  
ATOM    363  C   VAL G 127      25.866  -5.391  55.998  1.00 87.32           C  
ATOM    364  O   VAL G 127      25.748  -5.849  54.861  1.00 87.29           O  
ATOM    365  CB  VAL G 127      23.406  -5.568  56.518  1.00 86.51           C  
ATOM    366  CG1 VAL G 127      22.380  -6.066  57.532  1.00 85.88           C  
ATOM    367  CG2 VAL G 127      23.132  -4.109  56.170  1.00 86.64           C  
ATOM    368  N   GLY G 128      26.870  -4.597  56.355  1.00 88.69           N  
ATOM    369  CA  GLY G 128      27.889  -4.215  55.397  1.00 90.63           C  
ATOM    370  C   GLY G 128      27.379  -3.204  54.388  1.00 92.23           C  
ATOM    371  O   GLY G 128      28.085  -2.852  53.443  1.00 92.49           O  
ATOM    372  N   ALA G 129      26.151  -2.733  54.586  1.00 93.36           N  
ATOM    373  CA  ALA G 129      25.556  -1.758  53.677  1.00 94.30           C  
ATOM    374  C   ALA G 129      26.146  -0.368  53.902  1.00 94.63           C  
ATOM    375  O   ALA G 129      25.481   0.646  53.678  1.00 95.17           O  
ATOM    376  CB  ALA G 129      24.042  -1.724  53.865  1.00 94.36           C  
ATOM    377  N   GLY G 194      27.402  -0.329  54.340  1.00 94.18           N  
ATOM    378  CA  GLY G 194      28.062   0.938  54.590  1.00 93.43           C  
ATOM    379  C   GLY G 194      28.269   1.175  56.073  1.00 92.80           C  
ATOM    380  O   GLY G 194      29.304   0.806  56.629  1.00 93.10           O  
ATOM    381  N   SER G 195      27.282   1.792  56.717  1.00 91.56           N  
ATOM    382  CA  SER G 195      27.357   2.073  58.146  1.00 89.95           C  
ATOM    383  C   SER G 195      26.759   0.909  58.935  1.00 88.37           C  
ATOM    384  O   SER G 195      26.262  -0.056  58.353  1.00 88.39           O  
ATOM    385  CB  SER G 195      26.603   3.370  58.466  1.00 90.59           C  
ATOM    386  OG  SER G 195      26.740   3.727  59.832  1.00 91.03           O  
ATOM    387  N   CYS G 196      26.818   1.002  60.259  1.00 86.32           N  
ATOM    388  CA  CYS G 196      26.277  -0.036  61.129  1.00 84.01           C  
ATOM    389  C   CYS G 196      24.940   0.380  61.728  1.00 82.05           C  
ATOM    390  O   CYS G 196      24.884   1.273  62.574  1.00 82.37           O  
ATOM    391  CB  CYS G 196      27.237  -0.327  62.280  1.00 84.47           C  
ATOM    392  SG  CYS G 196      28.721  -1.315  61.912  1.00 85.15           S  
ATOM    393  N   ASN G 197      23.865  -0.268  61.297  1.00 79.25           N  
ATOM    394  CA  ASN G 197      22.542   0.035  61.823  1.00 76.07           C  
ATOM    395  C   ASN G 197      22.426  -0.704  63.154  1.00 70.47           C  
ATOM    396  O   ASN G 197      23.003  -1.777  63.324  1.00 69.68           O  
ATOM    397  CB  ASN G 197      21.467  -0.460  60.855  1.00 82.90           C  
ATOM    398  CG  ASN G 197      20.081   0.061  61.195  1.00 89.74           C  
ATOM    399  OD1 ASN G 197      19.671   0.059  62.356  1.00 90.00           O  
ATOM    400  ND2 ASN G 197      19.347   0.490  60.172  1.00 96.92           N  
ATOM    401  N   THR G 198      21.694  -0.132  64.100  1.00 63.61           N  
ATOM    402  CA  THR G 198      21.531  -0.770  65.398  1.00 56.65           C  
ATOM    403  C   THR G 198      20.067  -1.061  65.678  1.00 51.66           C  
ATOM    404  O   THR G 198      19.229  -0.173  65.580  1.00 51.40           O  
ATOM    405  CB  THR G 198      22.066   0.114  66.533  1.00 56.23           C  
ATOM    406  OG1 THR G 198      23.443   0.424  66.295  1.00 55.96           O  
ATOM    407  CG2 THR G 198      21.942  -0.609  67.863  1.00 56.11           C  
ATOM    408  N   SER G 199      19.760  -2.306  66.021  1.00 45.98           N  
ATOM    409  CA  SER G 199      18.387  -2.674  66.318  1.00 40.26           C  
ATOM    410  C   SER G 199      18.081  -2.308  67.763  1.00 37.38           C  
ATOM    411  O   SER G 199      18.803  -2.704  68.681  1.00 36.95           O  
ATOM    412  CB  SER G 199      18.174  -4.168  66.106  1.00 40.44           C  
ATOM    413  OG  SER G 199      16.827  -4.520  66.368  1.00 40.47           O  
ATOM    414  N   VAL G 200      17.005  -1.553  67.958  1.00 32.94           N  
ATOM    415  CA  VAL G 200      16.613  -1.107  69.287  1.00 29.83           C  
ATOM    416  C   VAL G 200      15.187  -1.504  69.646  1.00 28.96           C  
ATOM    417  O   VAL G 200      14.274  -1.391  68.828  1.00 29.68           O  
ATOM    418  CB  VAL G 200      16.771   0.430  69.400  1.00 26.90           C  
ATOM    419  CG1 VAL G 200      16.092   1.102  68.230  1.00 28.59           C  
ATOM    420  CG2 VAL G 200      16.196   0.929  70.712  1.00 27.30           C  
ATOM    421  N   ILE G 201      15.000  -1.971  70.877  1.00 26.96           N  
ATOM    422  CA  ILE G 201      13.677  -2.371  71.332  1.00 25.28           C  
ATOM    423  C   ILE G 201      13.337  -1.750  72.680  1.00 24.14           C  
ATOM    424  O   ILE G 201      14.122  -1.819  73.624  1.00 21.97           O  
ATOM    425  CB  ILE G 201      13.566  -3.908  71.443  1.00 27.11           C  
ATOM    426  CG1 ILE G 201      13.689  -4.538  70.054  1.00 27.21           C  
ATOM    427  CG2 ILE G 201      12.239  -4.296  72.076  1.00 25.79           C  
ATOM    428  CD1 ILE G 201      13.794  -6.048  70.087  1.00 30.86           C  
ATOM    429  N   THR G 202      12.161  -1.134  72.747  1.00 22.70           N  
ATOM    430  CA  THR G 202      11.663  -0.497  73.959  1.00 22.78           C  
ATOM    431  C   THR G 202      10.426  -1.287  74.401  1.00 24.16           C  
ATOM    432  O   THR G 202       9.392  -1.247  73.728  1.00 24.26           O  
ATOM    433  CB  THR G 202      11.277   0.998  73.685  1.00 22.78           C  
ATOM    434  OG1 THR G 202      12.456   1.761  73.392  1.00 19.83           O  
ATOM    435  CG2 THR G 202      10.582   1.620  74.889  1.00 24.00           C  
ATOM    436  N   GLN G 203      10.530  -2.015  75.516  1.00 24.32           N  
ATOM    437  CA  GLN G 203       9.402  -2.817  76.010  1.00 25.51           C  
ATOM    438  C   GLN G 203       9.140  -2.632  77.494  1.00 27.15           C  
ATOM    439  O   GLN G 203       9.908  -1.970  78.199  1.00 26.49           O  
ATOM    440  CB  GLN G 203       9.647  -4.302  75.743  1.00 23.21           C  
ATOM    441  CG  GLN G 203      10.947  -4.792  76.331  1.00 25.15           C  
ATOM    442  CD  GLN G 203      11.223  -6.258  76.056  1.00 25.69           C  
ATOM    443  OE1 GLN G 203      11.032  -6.743  74.936  1.00 25.12           O  
ATOM    444  NE2 GLN G 203      11.697  -6.970  77.077  1.00 26.03           N  
ATOM    445  N   ALA G 204       8.043  -3.227  77.958  1.00 29.84           N  
ATOM    446  CA  ALA G 204       7.663  -3.163  79.364  1.00 31.74           C  
ATOM    447  C   ALA G 204       8.885  -3.573  80.155  1.00 32.97           C  
ATOM    448  O   ALA G 204       9.763  -4.269  79.642  1.00 33.01           O  
ATOM    449  CB  ALA G 204       6.512  -4.112  79.652  1.00 30.97           C  
ATOM    450  N   CYS G 205       8.924  -3.172  81.415  1.00 35.52           N  
ATOM    451  CA  CYS G 205      10.077  -3.453  82.238  1.00 36.79           C  
ATOM    452  C   CYS G 205       9.701  -3.919  83.654  1.00 37.31           C  
ATOM    453  O   CYS G 205      10.352  -3.531  84.622  1.00 37.46           O  
ATOM    454  CB  CYS G 205      10.901  -2.161  82.289  1.00 38.94           C  
ATOM    455  SG  CYS G 205      12.706  -2.329  82.137  1.00 44.69           S  
ATOM    456  N   PRO G 206       8.665  -4.775  83.791  1.00 37.64           N  
ATOM    457  CA  PRO G 206       8.226  -5.269  85.108  1.00 37.89           C  
ATOM    458  C   PRO G 206       9.352  -5.737  86.035  1.00 39.27           C  
ATOM    459  O   PRO G 206      10.167  -6.588  85.667  1.00 38.50           O  
ATOM    460  CB  PRO G 206       7.263  -6.401  84.751  1.00 37.46           C  
ATOM    461  CG  PRO G 206       6.685  -5.945  83.442  1.00 37.70           C  
ATOM    462  CD  PRO G 206       7.925  -5.460  82.716  1.00 37.40           C  
ATOM    463  N   LYS G 207       9.391  -5.178  87.242  1.00 40.90           N  
ATOM    464  CA  LYS G 207      10.418  -5.530  88.225  1.00 42.33           C  
ATOM    465  C   LYS G 207      10.192  -6.922  88.784  1.00 43.92           C  
ATOM    466  O   LYS G 207       9.236  -7.160  89.517  1.00 44.59           O  
ATOM    467  CB  LYS G 207      10.424  -4.523  89.375  1.00 40.20           C  
ATOM    468  CG  LYS G 207      10.806  -3.124  88.952  1.00 37.44           C  
ATOM    469  CD  LYS G 207      12.219  -3.100  88.396  1.00 32.62           C  
ATOM    470  CE  LYS G 207      13.250  -3.298  89.486  1.00 30.52           C  
ATOM    471  NZ  LYS G 207      14.583  -3.537  88.889  1.00 25.38           N  
ATOM    472  N   VAL G 208      11.080  -7.839  88.439  1.00 45.48           N  
ATOM    473  CA  VAL G 208      10.959  -9.202  88.911  1.00 47.33           C  
ATOM    474  C   VAL G 208      12.347  -9.771  89.103  1.00 49.52           C  
ATOM    475  O   VAL G 208      13.303  -9.317  88.472  1.00 49.96           O  
ATOM    476  CB  VAL G 208      10.206 -10.072  87.901  1.00 46.44           C  
ATOM    477  CG1 VAL G 208      10.977 -10.117  86.592  1.00 46.15           C  
ATOM    478  CG2 VAL G 208      10.019 -11.470  88.460  1.00 46.40           C  
ATOM    479  N   SER G 209      12.453 -10.764  89.977  1.00 51.01           N  
ATOM    480  CA  SER G 209      13.733 -11.400  90.250  1.00 52.31           C  
ATOM    481  C   SER G 209      13.791 -12.761  89.574  1.00 52.56           C  
ATOM    482  O   SER G 209      12.783 -13.461  89.479  1.00 52.81           O  
ATOM    483  CB  SER G 209      13.925 -11.579  91.752  1.00 52.55           C  
ATOM    484  OG  SER G 209      12.975 -12.495  92.260  1.00 53.46           O  
ATOM    485  N   PHE G 210      14.980 -13.125  89.108  1.00 52.95           N  
ATOM    486  CA  PHE G 210      15.193 -14.402  88.445  1.00 54.67           C  
ATOM    487  C   PHE G 210      15.313 -15.493  89.507  1.00 54.93           C  
ATOM    488  O   PHE G 210      16.333 -15.593  90.189  1.00 54.01           O  
ATOM    489  CB  PHE G 210      16.474 -14.349  87.603  1.00 56.04           C  
ATOM    490  CG  PHE G 210      16.698 -15.573  86.759  1.00 57.59           C  
ATOM    491  CD1 PHE G 210      15.909 -15.816  85.642  1.00 58.83           C  
ATOM    492  CD2 PHE G 210      17.677 -16.498  87.101  1.00 58.84           C  
ATOM    493  CE1 PHE G 210      16.089 -16.968  84.875  1.00 60.11           C  
ATOM    494  CE2 PHE G 210      17.867 -17.652  86.344  1.00 60.13           C  
ATOM    495  CZ  PHE G 210      17.070 -17.887  85.228  1.00 60.11           C  
ATOM    496  N   GLU G 211      14.263 -16.297  89.650  1.00 54.11           N  
ATOM    497  CA  GLU G 211      14.246 -17.376  90.632  1.00 54.07           C  
ATOM    498  C   GLU G 211      14.692 -18.676  89.988  1.00 55.30           C  
ATOM    499  O   GLU G 211      13.903 -19.386  89.359  1.00 54.00           O  
ATOM    500  CB  GLU G 211      12.846 -17.527  91.230  1.00 56.74           C  
ATOM    501  CG  GLU G 211      12.392 -16.293  91.996  1.00 58.73           C  
ATOM    502  CD  GLU G 211      13.250 -16.010  93.219  1.00 59.87           C  
ATOM    503  OE1 GLU G 211      13.041 -16.670  94.257  1.00 60.55           O  
ATOM    504  OE2 GLU G 211      14.143 -15.138  93.142  1.00 62.02           O  
ATOM    505  N   PRO G 212      15.977 -19.008  90.154  1.00 55.30           N  
ATOM    506  CA  PRO G 212      16.536 -20.230  89.577  1.00 55.50           C  
ATOM    507  C   PRO G 212      15.778 -21.477  90.011  1.00 54.99           C  
ATOM    508  O   PRO G 212      15.809 -21.865  91.177  1.00 55.93           O  
ATOM    509  CB  PRO G 212      17.977 -20.227  90.086  1.00 56.47           C  
ATOM    510  CG  PRO G 212      18.274 -18.765  90.271  1.00 56.70           C  
ATOM    511  CD  PRO G 212      17.003 -18.269  90.909  1.00 56.31           C  
ATOM    512  N   ILE G 213      15.070 -22.096  89.079  1.00 51.81           N  
ATOM    513  CA  ILE G 213      14.341 -23.321  89.387  1.00 50.42           C  
ATOM    514  C   ILE G 213      15.099 -24.485  88.767  1.00 47.97           C  
ATOM    515  O   ILE G 213      15.348 -24.498  87.562  1.00 48.87           O  
ATOM    516  CB  ILE G 213      12.940 -23.304  88.808  1.00 49.91           C  
ATOM    517  CG1 ILE G 213      12.346 -24.711  88.880  1.00 49.93           C  
ATOM    518  CG2 ILE G 213      12.985 -22.782  87.386  1.00 51.48           C  
ATOM    519  CD1 ILE G 213      10.883 -24.772  88.542  1.00 50.76           C  
ATOM    520  N   PRO G 214      15.477 -25.479  89.587  1.00 47.54           N  
ATOM    521  CA  PRO G 214      16.220 -26.666  89.149  1.00 44.63           C  
ATOM    522  C   PRO G 214      15.732 -27.241  87.827  1.00 41.74           C  
ATOM    523  O   PRO G 214      14.529 -27.334  87.580  1.00 41.04           O  
ATOM    524  CB  PRO G 214      16.021 -27.636  90.305  1.00 44.53           C  
ATOM    525  CG  PRO G 214      15.978 -26.730  91.480  1.00 45.63           C  
ATOM    526  CD  PRO G 214      15.084 -25.608  91.001  1.00 46.12           C  
ATOM    527  N   ILE G 215      16.679 -27.632  86.983  1.00 38.46           N  
ATOM    528  CA  ILE G 215      16.346 -28.204  85.690  1.00 36.82           C  
ATOM    529  C   ILE G 215      17.028 -29.543  85.458  1.00 36.65           C  
ATOM    530  O   ILE G 215      18.235 -29.693  85.659  1.00 34.95           O  
ATOM    531  CB  ILE G 215      16.735 -27.263  84.541  1.00 37.50           C  
ATOM    532  CG1 ILE G 215      18.205 -26.861  84.679  1.00 38.72           C  
ATOM    533  CG2 ILE G 215      15.822 -26.055  84.528  1.00 36.50           C  
ATOM    534  CD1 ILE G 215      18.693 -25.953  83.570  1.00 39.08           C  
ATOM    535  N   HIS G 216      16.232 -30.509  85.019  1.00 35.09           N  
ATOM    536  CA  HIS G 216      16.709 -31.853  84.737  1.00 35.38           C  
ATOM    537  C   HIS G 216      16.676 -32.098  83.229  1.00 34.01           C  
ATOM    538  O   HIS G 216      15.636 -31.920  82.597  1.00 35.60           O  
ATOM    539  CB  HIS G 216      15.801 -32.871  85.428  1.00 37.25           C  
ATOM    540  CG  HIS G 216      15.886 -32.845  86.922  1.00 38.87           C  
ATOM    541  ND1 HIS G 216      16.636 -33.751  87.638  1.00 39.81           N  
ATOM    542  CD2 HIS G 216      15.322 -32.018  87.836  1.00 39.81           C  
ATOM    543  CE1 HIS G 216      16.531 -33.487  88.929  1.00 40.18           C  
ATOM    544  NE2 HIS G 216      15.741 -32.439  89.075  1.00 40.86           N  
ATOM    545  N   TYR G 217      17.801 -32.498  82.645  1.00 30.90           N  
ATOM    546  CA  TYR G 217      17.812 -32.773  81.217  1.00 29.01           C  
ATOM    547  C   TYR G 217      17.772 -34.266  80.945  1.00 30.06           C  
ATOM    548  O   TYR G 217      18.709 -34.988  81.288  1.00 29.90           O  
ATOM    549  CB  TYR G 217      19.046 -32.192  80.542  1.00 28.19           C  
ATOM    550  CG  TYR G 217      18.974 -30.713  80.284  1.00 29.88           C  
ATOM    551  CD1 TYR G 217      19.297 -29.794  81.285  1.00 30.14           C  
ATOM    552  CD2 TYR G 217      18.590 -30.225  79.034  1.00 28.35           C  
ATOM    553  CE1 TYR G 217      19.242 -28.425  81.049  1.00 29.92           C  
ATOM    554  CE2 TYR G 217      18.530 -28.862  78.785  1.00 29.41           C  
ATOM    555  CZ  TYR G 217      18.858 -27.965  79.797  1.00 30.02           C  
ATOM    556  OH  TYR G 217      18.804 -26.613  79.552  1.00 30.25           O  
ATOM    557  N   CYS G 218      16.683 -34.731  80.335  1.00 29.82           N  
ATOM    558  CA  CYS G 218      16.554 -36.148  80.002  1.00 29.27           C  
ATOM    559  C   CYS G 218      16.952 -36.363  78.544  1.00 27.85           C  
ATOM    560  O   CYS G 218      17.120 -35.406  77.779  1.00 26.21           O  
ATOM    561  CB  CYS G 218      15.119 -36.640  80.216  1.00 30.34           C  
ATOM    562  SG  CYS G 218      14.422 -36.281  81.867  1.00 34.16           S  
ATOM    563  N   ALA G 219      17.098 -37.629  78.173  1.00 25.97           N  
ATOM    564  CA  ALA G 219      17.484 -38.013  76.822  1.00 24.74           C  
ATOM    565  C   ALA G 219      16.520 -37.513  75.751  1.00 23.11           C  
ATOM    566  O   ALA G 219      15.306 -37.686  75.861  1.00 23.89           O  
ATOM    567  CB  ALA G 219      17.606 -39.533  76.734  1.00 25.35           C  
ATOM    568  N   PRO G 220      17.052 -36.855  74.710  1.00 22.04           N  
ATOM    569  CA  PRO G 220      16.195 -36.352  73.636  1.00 20.65           C  
ATOM    570  C   PRO G 220      15.744 -37.537  72.811  1.00 21.11           C  
ATOM    571  O   PRO G 220      16.347 -38.607  72.883  1.00 20.62           O  
ATOM    572  CB  PRO G 220      17.120 -35.435  72.847  1.00 18.90           C  
ATOM    573  CG  PRO G 220      18.092 -34.974  73.870  1.00 21.24           C  
ATOM    574  CD  PRO G 220      18.391 -36.255  74.614  1.00 19.65           C  
ATOM    575  N   ALA G 221      14.686 -37.349  72.032  1.00 22.20           N  
ATOM    576  CA  ALA G 221      14.168 -38.422  71.202  1.00 23.46           C  
ATOM    577  C   ALA G 221      15.268 -39.066  70.359  1.00 25.01           C  
ATOM    578  O   ALA G 221      16.023 -38.378  69.667  1.00 26.95           O  
ATOM    579  CB  ALA G 221      13.060 -37.892  70.303  1.00 23.11           C  
ATOM    580  N   GLY G 222      15.359 -40.391  70.452  1.00 25.40           N  
ATOM    581  CA  GLY G 222      16.340 -41.145  69.689  1.00 26.31           C  
ATOM    582  C   GLY G 222      17.736 -41.242  70.273  1.00 25.49           C  
ATOM    583  O   GLY G 222      18.646 -41.784  69.644  1.00 26.53           O  
ATOM    584  N   PHE G 223      17.914 -40.728  71.480  1.00 24.30           N  
ATOM    585  CA  PHE G 223      19.216 -40.760  72.109  1.00 22.71           C  
ATOM    586  C   PHE G 223      19.137 -41.328  73.507  1.00 22.29           C  
ATOM    587  O   PHE G 223      18.056 -41.696  73.979  1.00 20.40           O  
ATOM    588  CB  PHE G 223      19.787 -39.349  72.195  1.00 25.36           C  
ATOM    589  CG  PHE G 223      20.253 -38.787  70.880  1.00 28.18           C  
ATOM    590  CD1 PHE G 223      19.351 -38.496  69.858  1.00 28.19           C  
ATOM    591  CD2 PHE G 223      21.606 -38.507  70.685  1.00 28.11           C  
ATOM    592  CE1 PHE G 223      19.794 -37.931  68.668  1.00 28.10           C  
ATOM    593  CE2 PHE G 223      22.057 -37.945  69.505  1.00 26.90           C  
ATOM    594  CZ  PHE G 223      21.154 -37.654  68.494  1.00 29.70           C  
ATOM    595  N   ALA G 224      20.297 -41.367  74.163  1.00 21.77           N  
ATOM    596  CA  ALA G 224      20.437 -41.857  75.533  1.00 23.57           C  
ATOM    597  C   ALA G 224      21.488 -41.036  76.285  1.00 25.32           C  
ATOM    598  O   ALA G 224      22.364 -40.420  75.675  1.00 26.89           O  
ATOM    599  CB  ALA G 224      20.837 -43.319  75.523  1.00 24.45           C  
ATOM    600  N   ILE G 225      21.404 -41.027  77.610  1.00 24.95           N  
ATOM    601  CA  ILE G 225      22.363 -40.270  78.397  1.00 24.96           C  
ATOM    602  C   ILE G 225      23.300 -41.154  79.207  1.00 25.65           C  
ATOM    603  O   ILE G 225      22.864 -41.987  79.997  1.00 24.15           O  
ATOM    604  CB  ILE G 225      21.661 -39.307  79.369  1.00 25.12           C  
ATOM    605  CG1 ILE G 225      20.663 -38.424  78.614  1.00 27.57           C  
ATOM    606  CG2 ILE G 225      22.698 -38.433  80.053  1.00 25.06           C  
ATOM    607  CD1 ILE G 225      19.803 -37.543  79.528  1.00 24.88           C  
ATOM    608  N   LEU G 226      24.596 -40.964  79.007  1.00 28.47           N  
ATOM    609  CA  LEU G 226      25.595 -41.729  79.737  1.00 30.78           C  
ATOM    610  C   LEU G 226      26.263 -40.844  80.770  1.00 34.35           C  
ATOM    611  O   LEU G 226      26.511 -39.667  80.519  1.00 34.55           O  
ATOM    612  CB  LEU G 226      26.643 -42.266  78.777  1.00 31.95           C  
ATOM    613  CG  LEU G 226      26.285 -43.548  78.017  1.00 33.53           C  
ATOM    614  CD1 LEU G 226      24.899 -43.439  77.405  1.00 34.83           C  
ATOM    615  CD2 LEU G 226      27.343 -43.796  76.939  1.00 32.77           C  
ATOM    616  N   LYS G 227      26.548 -41.404  81.936  1.00 38.04           N  
ATOM    617  CA  LYS G 227      27.199 -40.635  82.992  1.00 42.51           C  
ATOM    618  C   LYS G 227      28.482 -41.310  83.461  1.00 45.81           C  
ATOM    619  O   LYS G 227      28.498 -42.517  83.707  1.00 46.80           O  
ATOM    620  CB  LYS G 227      26.257 -40.466  84.184  1.00 42.15           C  
ATOM    621  CG  LYS G 227      26.946 -39.950  85.434  1.00 43.44           C  
ATOM    622  CD  LYS G 227      26.115 -40.233  86.667  1.00 45.12           C  
ATOM    623  CE  LYS G 227      26.927 -40.049  87.940  1.00 45.95           C  
ATOM    624  NZ  LYS G 227      26.268 -40.724  89.095  1.00 47.76           N  
ATOM    625  N   CYS G 228      29.557 -40.537  83.583  1.00 48.64           N  
ATOM    626  CA  CYS G 228      30.824 -41.093  84.049  1.00 51.83           C  
ATOM    627  C   CYS G 228      30.831 -41.100  85.577  1.00 53.19           C  
ATOM    628  O   CYS G 228      31.229 -40.125  86.209  1.00 53.94           O  
ATOM    629  CB  CYS G 228      32.009 -40.274  83.520  1.00 52.77           C  
ATOM    630  SG  CYS G 228      33.622 -40.963  84.012  1.00 53.43           S  
ATOM    631  N   ASN G 229      30.389 -42.211  86.158  1.00 55.19           N  
ATOM    632  CA  ASN G 229      30.306 -42.356  87.606  1.00 56.53           C  
ATOM    633  C   ASN G 229      31.611 -42.138  88.350  1.00 58.31           C  
ATOM    634  O   ASN G 229      31.625 -42.051  89.579  1.00 58.00           O  
ATOM    635  CB  ASN G 229      29.739 -43.727  87.958  1.00 55.39           C  
ATOM    636  CG  ASN G 229      28.338 -43.923  87.430  1.00 55.43           C  
ATOM    637  OD1 ASN G 229      27.440 -43.120  87.699  1.00 54.67           O  
ATOM    638  ND2 ASN G 229      28.137 -44.996  86.675  1.00 55.88           N  
ATOM    639  N   ASN G 230      32.709 -42.047  87.612  1.00 61.18           N  
ATOM    640  CA  ASN G 230      34.001 -41.821  88.237  1.00 64.44           C  
ATOM    641  C   ASN G 230      33.927 -40.562  89.098  1.00 65.34           C  
ATOM    642  O   ASN G 230      33.493 -39.509  88.630  1.00 66.55           O  
ATOM    643  CB  ASN G 230      35.072 -41.643  87.177  1.00 67.36           C  
ATOM    644  CG  ASN G 230      36.450 -41.572  87.767  1.00 71.54           C  
ATOM    645  OD1 ASN G 230      36.707 -40.790  88.684  1.00 70.95           O  
ATOM    646  ND2 ASN G 230      37.345 -42.399  87.245  1.00 75.85           N  
ATOM    647  N   LYS G 231      34.359 -40.675  90.350  1.00 65.47           N  
ATOM    648  CA  LYS G 231      34.327 -39.561  91.297  1.00 65.92           C  
ATOM    649  C   LYS G 231      35.191 -38.365  90.902  1.00 65.18           C  
ATOM    650  O   LYS G 231      34.947 -37.241  91.345  1.00 64.77           O  
ATOM    651  CB  LYS G 231      34.746 -40.056  92.688  1.00 67.79           C  
ATOM    652  CG  LYS G 231      36.153 -40.653  92.752  1.00 69.36           C  
ATOM    653  CD  LYS G 231      36.516 -41.076  94.175  1.00 69.94           C  
ATOM    654  CE  LYS G 231      37.940 -41.603  94.259  1.00 69.64           C  
ATOM    655  NZ  LYS G 231      38.295 -42.023  95.642  1.00 69.02           N  
ATOM    656  N   THR G 232      36.200 -38.613  90.073  1.00 64.49           N  
ATOM    657  CA  THR G 232      37.114 -37.568  89.621  1.00 63.31           C  
ATOM    658  C   THR G 232      37.541 -37.777  88.171  1.00 62.74           C  
ATOM    659  O   THR G 232      38.560 -38.411  87.892  1.00 62.89           O  
ATOM    660  CB  THR G 232      38.365 -37.522  90.500  1.00 62.97           C  
ATOM    661  OG1 THR G 232      39.408 -36.835  89.802  1.00 63.34           O  
ATOM    662  CG2 THR G 232      38.822 -38.927  90.844  1.00 64.54           C  
ATOM    663  N   PHE G 233      36.754 -37.220  87.257  1.00 62.18           N  
ATOM    664  CA  PHE G 233      37.002 -37.338  85.828  1.00 61.30           C  
ATOM    665  C   PHE G 233      37.004 -35.966  85.168  1.00 61.36           C  
ATOM    666  O   PHE G 233      36.139 -35.141  85.454  1.00 62.47           O  
ATOM    667  CB  PHE G 233      35.906 -38.192  85.205  1.00 60.91           C  
ATOM    668  CG  PHE G 233      36.041 -38.367  83.731  1.00 60.30           C  
ATOM    669  CD1 PHE G 233      37.188 -38.936  83.195  1.00 60.60           C  
ATOM    670  CD2 PHE G 233      35.008 -38.001  82.877  1.00 60.47           C  
ATOM    671  CE1 PHE G 233      37.310 -39.144  81.828  1.00 60.18           C  
ATOM    672  CE2 PHE G 233      35.117 -38.206  81.504  1.00 60.97           C  
ATOM    673  CZ  PHE G 233      36.272 -38.780  80.979  1.00 60.66           C  
ATOM    674  N   ASN G 234      37.961 -35.723  84.280  1.00 60.23           N  
ATOM    675  CA  ASN G 234      38.028 -34.438  83.598  1.00 59.30           C  
ATOM    676  C   ASN G 234      37.640 -34.491  82.125  1.00 58.96           C  
ATOM    677  O   ASN G 234      38.497 -34.598  81.253  1.00 59.64           O  
ATOM    678  CB  ASN G 234      39.426 -33.832  83.749  1.00 59.87           C  
ATOM    679  CG  ASN G 234      40.540 -34.857  83.580  1.00 60.34           C  
ATOM    680  OD1 ASN G 234      41.410 -34.972  84.447  1.00 59.45           O  
ATOM    681  ND2 ASN G 234      40.539 -35.591  82.471  1.00 60.77           N  
ATOM    682  N   GLY G 235      36.337 -34.405  81.865  1.00 58.18           N  
ATOM    683  CA  GLY G 235      35.822 -34.426  80.504  1.00 57.24           C  
ATOM    684  C   GLY G 235      36.643 -35.207  79.501  1.00 56.84           C  
ATOM    685  O   GLY G 235      36.410 -36.395  79.290  1.00 57.09           O  
ATOM    686  N   THR G 236      37.603 -34.535  78.874  1.00 57.01           N  
ATOM    687  CA  THR G 236      38.466 -35.173  77.884  1.00 56.70           C  
ATOM    688  C   THR G 236      39.181 -36.406  78.429  1.00 56.79           C  
ATOM    689  O   THR G 236      40.027 -36.301  79.320  1.00 57.81           O  
ATOM    690  CB  THR G 236      39.524 -34.199  77.367  1.00 55.56           C  
ATOM    691  OG1 THR G 236      40.122 -33.515  78.474  1.00 54.92           O  
ATOM    692  CG2 THR G 236      38.900 -33.199  76.424  1.00 56.46           C  
ATOM    693  N   GLY G 237      38.832 -37.569  77.883  1.00 55.95           N  
ATOM    694  CA  GLY G 237      39.442 -38.815  78.310  1.00 55.01           C  
ATOM    695  C   GLY G 237      38.471 -39.984  78.341  1.00 54.53           C  
ATOM    696  O   GLY G 237      37.276 -39.808  78.093  1.00 54.72           O  
ATOM    697  N   PRO G 238      38.958 -41.200  78.640  1.00 53.47           N  
ATOM    698  CA  PRO G 238      38.114 -42.395  78.701  1.00 52.51           C  
ATOM    699  C   PRO G 238      37.517 -42.600  80.091  1.00 52.43           C  
ATOM    700  O   PRO G 238      38.114 -42.215  81.092  1.00 52.11           O  
ATOM    701  CB  PRO G 238      39.087 -43.501  78.335  1.00 52.07           C  
ATOM    702  CG  PRO G 238      40.321 -43.057  79.052  1.00 52.37           C  
ATOM    703  CD  PRO G 238      40.383 -41.567  78.742  1.00 52.67           C  
ATOM    704  N   CYS G 239      36.339 -43.211  80.149  1.00 52.20           N  
ATOM    705  CA  CYS G 239      35.686 -43.475  81.425  1.00 52.78           C  
ATOM    706  C   CYS G 239      35.332 -44.961  81.535  1.00 53.39           C  
ATOM    707  O   CYS G 239      34.415 -45.441  80.870  1.00 53.74           O  
ATOM    708  CB  CYS G 239      34.415 -42.631  81.561  1.00 53.04           C  
ATOM    709  SG  CYS G 239      33.599 -42.820  83.181  1.00 54.36           S  
ATOM    710  N   THR G 240      36.062 -45.684  82.378  1.00 53.52           N  
ATOM    711  CA  THR G 240      35.827 -47.112  82.565  1.00 53.19           C  
ATOM    712  C   THR G 240      34.540 -47.380  83.330  1.00 52.96           C  
ATOM    713  O   THR G 240      33.798 -48.307  83.007  1.00 53.00           O  
ATOM    714  CB  THR G 240      36.972 -47.760  83.342  1.00 52.81           C  
ATOM    715  OG1 THR G 240      37.032 -47.196  84.657  1.00 52.46           O  
ATOM    716  CG2 THR G 240      38.290 -47.516  82.633  1.00 52.84           C  
ATOM    717  N   ASN G 241      34.292 -46.569  84.353  1.00 52.49           N  
ATOM    718  CA  ASN G 241      33.103 -46.711  85.178  1.00 53.36           C  
ATOM    719  C   ASN G 241      31.990 -45.822  84.643  1.00 52.47           C  
ATOM    720  O   ASN G 241      31.838 -44.685  85.082  1.00 52.54           O  
ATOM    721  CB  ASN G 241      33.416 -46.315  86.619  1.00 56.63           C  
ATOM    722  CG  ASN G 241      32.269 -46.600  87.558  1.00 60.51           C  
ATOM    723  OD1 ASN G 241      31.126 -46.253  87.275  1.00 61.23           O  
ATOM    724  ND2 ASN G 241      32.567 -47.232  88.685  1.00 64.94           N  
ATOM    725  N   VAL G 242      31.201 -46.348  83.711  1.00 51.49           N  
ATOM    726  CA  VAL G 242      30.112 -45.587  83.103  1.00 50.09           C  
ATOM    727  C   VAL G 242      28.761 -46.287  83.251  1.00 49.64           C  
ATOM    728  O   VAL G 242      28.705 -47.488  83.513  1.00 50.03           O  
ATOM    729  CB  VAL G 242      30.381 -45.384  81.611  1.00 49.85           C  
ATOM    730  CG1 VAL G 242      30.360 -46.727  80.911  1.00 50.20           C  
ATOM    731  CG2 VAL G 242      29.357 -44.443  81.013  1.00 49.53           C  
ATOM    732  N   SER G 243      27.677 -45.533  83.069  1.00 48.40           N  
ATOM    733  CA  SER G 243      26.323 -46.079  83.171  1.00 46.72           C  
ATOM    734  C   SER G 243      25.303 -45.211  82.439  1.00 45.40           C  
ATOM    735  O   SER G 243      25.509 -44.007  82.273  1.00 44.63           O  
ATOM    736  CB  SER G 243      25.902 -46.203  84.639  1.00 47.76           C  
ATOM    737  OG  SER G 243      25.690 -44.929  85.224  1.00 47.42           O  
ATOM    738  N   THR G 244      24.206 -45.836  82.004  1.00 43.84           N  
ATOM    739  CA  THR G 244      23.123 -45.140  81.305  1.00 42.19           C  
ATOM    740  C   THR G 244      22.157 -44.559  82.324  1.00 41.92           C  
ATOM    741  O   THR G 244      21.679 -45.267  83.209  1.00 42.28           O  
ATOM    742  CB  THR G 244      22.304 -46.079  80.391  1.00 41.14           C  
ATOM    743  OG1 THR G 244      23.109 -46.512  79.289  1.00 41.66           O  
ATOM    744  CG2 THR G 244      21.075 -45.357  79.858  1.00 39.37           C  
ATOM    745  N   VAL G 245      21.863 -43.271  82.190  1.00 41.15           N  
ATOM    746  CA  VAL G 245      20.949 -42.603  83.104  1.00 39.70           C  
ATOM    747  C   VAL G 245      19.718 -42.110  82.363  1.00 39.19           C  
ATOM    748  O   VAL G 245      19.743 -41.936  81.147  1.00 39.45           O  
ATOM    749  CB  VAL G 245      21.635 -41.419  83.778  1.00 39.84           C  
ATOM    750  CG1 VAL G 245      22.676 -41.922  84.766  1.00 39.18           C  
ATOM    751  CG2 VAL G 245      22.291 -40.542  82.725  1.00 40.12           C  
ATOM    752  N   GLN G 246      18.638 -41.893  83.101  1.00 38.87           N  
ATOM    753  CA  GLN G 246      17.399 -41.430  82.498  1.00 38.17           C  
ATOM    754  C   GLN G 246      17.410 -39.918  82.297  1.00 37.32           C  
ATOM    755  O   GLN G 246      17.015 -39.415  81.241  1.00 37.31           O  
ATOM    756  CB  GLN G 246      16.213 -41.826  83.372  1.00 39.43           C  
ATOM    757  CG  GLN G 246      14.883 -41.387  82.816  1.00 41.31           C  
ATOM    758  CD  GLN G 246      14.662 -41.896  81.407  1.00 44.48           C  
ATOM    759  OE1 GLN G 246      15.206 -41.350  80.437  1.00 45.22           O  
ATOM    760  NE2 GLN G 246      13.873 -42.962  81.284  1.00 45.05           N  
ATOM    761  N   CYS G 247      17.848 -39.197  83.323  1.00 35.09           N  
ATOM    762  CA  CYS G 247      17.934 -37.745  83.261  1.00 32.43           C  
ATOM    763  C   CYS G 247      19.114 -37.345  84.121  1.00 29.74           C  
ATOM    764  O   CYS G 247      19.536 -38.114  84.984  1.00 30.04           O  
ATOM    765  CB  CYS G 247      16.657 -37.096  83.802  1.00 32.57           C  
ATOM    766  SG  CYS G 247      15.117 -37.760  83.081  1.00 37.84           S  
ATOM    767  N   THR G 248      19.654 -36.157  83.870  1.00 27.37           N  
ATOM    768  CA  THR G 248      20.792 -35.638  84.628  1.00 25.03           C  
ATOM    769  C   THR G 248      20.340 -35.268  86.035  1.00 23.42           C  
ATOM    770  O   THR G 248      19.159 -35.374  86.356  1.00 23.04           O  
ATOM    771  CB  THR G 248      21.357 -34.347  83.987  1.00 25.55           C  
ATOM    772  OG1 THR G 248      20.308 -33.371  83.900  1.00 22.49           O  
ATOM    773  CG2 THR G 248      21.940 -34.624  82.613  1.00 21.61           C  
ATOM    774  N   HIS G 249      21.275 -34.834  86.877  1.00 22.25           N  
ATOM    775  CA  HIS G 249      20.918 -34.412  88.235  1.00 21.43           C  
ATOM    776  C   HIS G 249      20.380 -32.982  88.140  1.00 20.16           C  
ATOM    777  O   HIS G 249      20.689 -32.253  87.195  1.00 17.04           O  
ATOM    778  CB  HIS G 249      22.143 -34.450  89.161  1.00 21.70           C  
ATOM    779  CG  HIS G 249      23.135 -33.356  88.900  1.00 23.15           C  
ATOM    780  ND1 HIS G 249      23.821 -33.239  87.710  1.00 22.35           N  
ATOM    781  CD2 HIS G 249      23.524 -32.307  89.662  1.00 22.37           C  
ATOM    782  CE1 HIS G 249      24.587 -32.164  87.750  1.00 22.76           C  
ATOM    783  NE2 HIS G 249      24.424 -31.580  88.923  1.00 21.28           N  
ATOM    784  N   GLY G 250      19.579 -32.584  89.116  1.00 20.67           N  
ATOM    785  CA  GLY G 250      19.020 -31.246  89.093  1.00 20.73           C  
ATOM    786  C   GLY G 250      20.080 -30.170  89.001  1.00 19.90           C  
ATOM    787  O   GLY G 250      20.865 -29.980  89.923  1.00 23.01           O  
ATOM    788  N   ILE G 251      20.114 -29.458  87.888  1.00 18.52           N  
ATOM    789  CA  ILE G 251      21.100 -28.415  87.729  1.00 18.91           C  
ATOM    790  C   ILE G 251      20.490 -27.062  88.026  1.00 20.21           C  
ATOM    791  O   ILE G 251      19.427 -26.709  87.507  1.00 21.63           O  
ATOM    792  CB  ILE G 251      21.667 -28.392  86.314  1.00 19.05           C  
ATOM    793  CG1 ILE G 251      22.354 -29.726  86.015  1.00 21.14           C  
ATOM    794  CG2 ILE G 251      22.670 -27.253  86.182  1.00 18.78           C  
ATOM    795  CD1 ILE G 251      22.753 -29.897  84.578  1.00 17.85           C  
ATOM    796  N   ARG G 252      21.171 -26.305  88.869  1.00 20.20           N  
ATOM    797  CA  ARG G 252      20.702 -24.986  89.233  1.00 23.34           C  
ATOM    798  C   ARG G 252      21.373 -23.952  88.333  1.00 20.89           C  
ATOM    799  O   ARG G 252      22.498 -23.526  88.587  1.00 22.31           O  
ATOM    800  CB  ARG G 252      21.010 -24.736  90.711  1.00 26.75           C  
ATOM    801  CG  ARG G 252      20.451 -25.834  91.621  1.00 31.26           C  
ATOM    802  CD  ARG G 252      19.897 -25.260  92.917  1.00 35.04           C  
ATOM    803  NE  ARG G 252      20.906 -25.069  93.950  1.00 36.82           N  
ATOM    804  CZ  ARG G 252      20.744 -24.266  94.996  1.00 38.66           C  
ATOM    805  NH1 ARG G 252      19.617 -23.578  95.132  1.00 40.37           N  
ATOM    806  NH2 ARG G 252      21.694 -24.166  95.919  1.00 39.24           N  
ATOM    807  N   PRO G 253      20.682 -23.542  87.256  1.00 17.79           N  
ATOM    808  CA  PRO G 253      21.213 -22.561  86.309  1.00 17.36           C  
ATOM    809  C   PRO G 253      21.592 -21.238  86.946  1.00 14.03           C  
ATOM    810  O   PRO G 253      20.774 -20.601  87.609  1.00 13.49           O  
ATOM    811  CB  PRO G 253      20.070 -22.393  85.308  1.00 16.80           C  
ATOM    812  CG  PRO G 253      18.859 -22.608  86.147  1.00 16.13           C  
ATOM    813  CD  PRO G 253      19.267 -23.823  86.962  1.00 18.15           C  
ATOM    814  N   VAL G 254      22.837 -20.820  86.769  1.00 10.72           N  
ATOM    815  CA  VAL G 254      23.213 -19.542  87.325  1.00  8.71           C  
ATOM    816  C   VAL G 254      24.174 -18.811  86.422  1.00  9.03           C  
ATOM    817  O   VAL G 254      25.216 -19.328  86.042  1.00 10.59           O  
ATOM    818  CB  VAL G 254      23.832 -19.667  88.728  1.00  5.91           C  
ATOM    819  CG1 VAL G 254      24.158 -18.271  89.250  1.00  5.57           C  
ATOM    820  CG2 VAL G 254      22.868 -20.347  89.682  1.00  6.22           C  
ATOM    821  N   VAL G 255      23.804 -17.596  86.072  1.00  6.90           N  
ATOM    822  CA  VAL G 255      24.647 -16.807  85.216  1.00  6.28           C  
ATOM    823  C   VAL G 255      25.478 -15.889  86.104  1.00  7.08           C  
ATOM    824  O   VAL G 255      24.951 -15.154  86.944  1.00  4.60           O  
ATOM    825  CB  VAL G 255      23.782 -16.037  84.201  1.00  4.22           C  
ATOM    826  CG1 VAL G 255      24.624 -15.050  83.405  1.00  6.02           C  
ATOM    827  CG2 VAL G 255      23.159 -17.037  83.254  1.00  1.00           C  
ATOM    828  N   SER G 256      26.789 -15.970  85.929  1.00  7.13           N  
ATOM    829  CA  SER G 256      27.699 -15.199  86.732  1.00  8.48           C  
ATOM    830  C   SER G 256      29.085 -15.307  86.113  1.00  9.28           C  
ATOM    831  O   SER G 256      29.261 -16.041  85.153  1.00  8.20           O  
ATOM    832  CB  SER G 256      27.703 -15.753  88.167  1.00 11.41           C  
ATOM    833  OG  SER G 256      28.164 -17.100  88.205  1.00 15.77           O  
ATOM    834  N   THR G 257      30.062 -14.601  86.682  1.00  8.62           N  
ATOM    835  CA  THR G 257      31.416 -14.607  86.152  1.00  7.47           C  
ATOM    836  C   THR G 257      32.464 -14.817  87.239  1.00  8.30           C  
ATOM    837  O   THR G 257      32.272 -14.410  88.385  1.00  1.00           O  
ATOM    838  CB  THR G 257      31.741 -13.308  85.412  1.00  7.62           C  
ATOM    839  OG1 THR G 257      31.652 -12.202  86.318  1.00  7.86           O  
ATOM    840  CG2 THR G 257      30.780 -13.101  84.252  1.00  9.19           C  
ATOM    841  N   GLN G 258      33.552 -15.457  86.838  1.00 12.57           N  
ATOM    842  CA  GLN G 258      34.690 -15.730  87.706  1.00 15.91           C  
ATOM    843  C   GLN G 258      34.315 -16.483  88.981  1.00 17.31           C  
ATOM    844  O   GLN G 258      35.187 -16.880  89.755  1.00 18.91           O  
ATOM    845  CB  GLN G 258      35.438 -14.440  88.053  1.00 18.70           C  
ATOM    846  CG  GLN G 258      34.654 -13.457  88.902  1.00 21.96           C  
ATOM    847  CD  GLN G 258      35.365 -12.124  89.036  1.00 22.33           C  
ATOM    848  OE1 GLN G 258      35.118 -11.368  89.975  1.00 23.02           O  
ATOM    849  NE2 GLN G 258      36.286 -11.636  88.211  1.00 21.53           N  
ATOM    850  N   LEU G 259      33.032 -16.702  89.225  1.00 16.50           N  
ATOM    851  CA  LEU G 259      32.637 -17.421  90.433  1.00 14.19           C  
ATOM    852  C   LEU G 259      31.349 -18.217  90.237  1.00 15.23           C  
ATOM    853  O   LEU G 259      30.261 -17.646  90.173  1.00 17.01           O  
ATOM    854  CB  LEU G 259      32.473 -16.456  91.613  1.00 13.50           C  
ATOM    855  CG  LEU G 259      33.761 -15.897  92.230  1.00 11.99           C  
ATOM    856  CD1 LEU G 259      33.442 -14.986  93.407  1.00  9.45           C  
ATOM    857  CD2 LEU G 259      34.687 -17.022  92.666  1.00 10.26           C  
ATOM    858  N   LEU G 260      31.477 -19.537  90.193  1.00 14.00           N  
ATOM    859  CA  LEU G 260      30.320 -20.416  90.008  1.00 11.94           C  
ATOM    860  C   LEU G 260      29.671 -20.584  91.377  1.00 11.32           C  
ATOM    861  O   LEU G 260      30.343 -20.902  92.356  1.00  9.07           O  
ATOM    862  CB  LEU G 260      30.775 -21.775  89.472  1.00  9.23           C  
ATOM    863  CG  LEU G 260      31.590 -21.638  88.185  1.00 11.21           C  
ATOM    864  CD1 LEU G 260      32.547 -22.813  88.007  1.00  8.97           C  
ATOM    865  CD2 LEU G 260      30.640 -21.506  87.025  1.00 10.91           C  
ATOM    866  N   LEU G 261      28.358 -20.395  91.424  1.00  9.73           N  
ATOM    867  CA  LEU G 261      27.617 -20.465  92.666  1.00 11.87           C  
ATOM    868  C   LEU G 261      26.531 -21.519  92.638  1.00 13.51           C  
ATOM    869  O   LEU G 261      25.976 -21.816  91.587  1.00 14.14           O  
ATOM    870  CB  LEU G 261      26.964 -19.103  92.944  1.00 10.44           C  
ATOM    871  CG  LEU G 261      27.756 -17.850  92.537  1.00 11.27           C  
ATOM    872  CD1 LEU G 261      26.850 -16.608  92.526  1.00  4.21           C  
ATOM    873  CD2 LEU G 261      28.923 -17.671  93.495  1.00 13.66           C  
ATOM    874  N   ASN G 262      26.227 -22.078  93.805  1.00 14.77           N  
ATOM    875  CA  ASN G 262      25.159 -23.070  93.934  1.00 14.23           C  
ATOM    876  C   ASN G 262      25.246 -24.240  92.984  1.00 14.88           C  
ATOM    877  O   ASN G 262      24.222 -24.781  92.553  1.00 13.45           O  
ATOM    878  CB  ASN G 262      23.812 -22.376  93.768  1.00 13.39           C  
ATOM    879  CG  ASN G 262      23.488 -21.480  94.933  1.00 17.46           C  
ATOM    880  OD1 ASN G 262      24.368 -20.798  95.449  1.00 14.89           O  
ATOM    881  ND2 ASN G 262      22.223 -21.490  95.355  1.00 24.67           N  
ATOM    882  N   GLY G 263      26.473 -24.633  92.670  1.00 15.36           N  
ATOM    883  CA  GLY G 263      26.678 -25.754  91.777  1.00 19.44           C  
ATOM    884  C   GLY G 263      27.180 -26.997  92.491  1.00 21.75           C  
ATOM    885  O   GLY G 263      27.435 -26.984  93.697  1.00 20.56           O  
ATOM    886  N   SER G 264      27.324 -28.079  91.731  1.00 22.91           N  
ATOM    887  CA  SER G 264      27.796 -29.344  92.275  1.00 25.24           C  
ATOM    888  C   SER G 264      29.238 -29.255  92.751  1.00 25.25           C  
ATOM    889  O   SER G 264      30.072 -28.625  92.115  1.00 26.72           O  
ATOM    890  CB  SER G 264      27.669 -30.453  91.227  1.00 23.55           C  
ATOM    891  OG  SER G 264      26.321 -30.675  90.887  1.00 25.59           O  
ATOM    892  N   LEU G 265      29.515 -29.900  93.878  1.00 25.56           N  
ATOM    893  CA  LEU G 265      30.847 -29.909  94.459  1.00 24.62           C  
ATOM    894  C   LEU G 265      31.592 -31.187  94.062  1.00 25.56           C  
ATOM    895  O   LEU G 265      30.983 -32.174  93.634  1.00 22.56           O  
ATOM    896  CB  LEU G 265      30.741 -29.800  95.991  1.00 24.39           C  
ATOM    897  CG  LEU G 265      30.167 -28.492  96.566  1.00 24.89           C  
ATOM    898  CD1 LEU G 265      29.426 -28.750  97.862  1.00 23.44           C  
ATOM    899  CD2 LEU G 265      31.291 -27.493  96.779  1.00 24.62           C  
ATOM    900  N   ALA G 266      32.917 -31.150  94.199  1.00 26.24           N  
ATOM    901  CA  ALA G 266      33.768 -32.286  93.880  1.00 27.14           C  
ATOM    902  C   ALA G 266      33.880 -33.177  95.118  1.00 29.40           C  
ATOM    903  O   ALA G 266      34.136 -32.690  96.221  1.00 29.35           O  
ATOM    904  CB  ALA G 266      35.140 -31.794  93.450  1.00 26.76           C  
ATOM    905  N   GLU G 267      33.632 -34.477  94.910  1.00 30.59           N  
ATOM    906  CA  GLU G 267      33.684 -35.464  95.982  1.00 32.50           C  
ATOM    907  C   GLU G 267      35.047 -35.501  96.657  1.00 32.14           C  
ATOM    908  O   GLU G 267      35.211 -35.007  97.773  1.00 31.29           O  
ATOM    909  CB  GLU G 267      33.348 -36.859  95.453  1.00 34.71           C  
ATOM    910  CG  GLU G 267      32.578 -36.861  94.145  1.00 37.85           C  
ATOM    911  CD  GLU G 267      31.196 -37.463  94.292  1.00 39.18           C  
ATOM    912  OE1 GLU G 267      30.440 -37.001  95.171  1.00 41.17           O  
ATOM    913  OE2 GLU G 267      30.871 -38.396  93.529  1.00 38.64           O  
ATOM    914  N   GLU G 268      36.013 -36.090  95.966  1.00 34.46           N  
ATOM    915  CA  GLU G 268      37.360 -36.237  96.494  1.00 35.88           C  
ATOM    916  C   GLU G 268      38.034 -34.897  96.746  1.00 35.31           C  
ATOM    917  O   GLU G 268      37.758 -34.227  97.741  1.00 36.73           O  
ATOM    918  CB  GLU G 268      38.219 -37.073  95.547  1.00 38.55           C  
ATOM    919  CG  GLU G 268      38.205 -38.561  95.853  1.00 44.67           C  
ATOM    920  CD  GLU G 268      38.875 -38.890  97.172  1.00 48.32           C  
ATOM    921  OE1 GLU G 268      38.474 -38.311  98.204  1.00 50.39           O  
ATOM    922  OE2 GLU G 268      39.801 -39.727  97.174  1.00 49.70           O  
ATOM    923  N   GLU G 269      38.921 -34.512  95.839  1.00 36.27           N  
ATOM    924  CA  GLU G 269      39.673 -33.280  95.994  1.00 35.33           C  
ATOM    925  C   GLU G 269      39.303 -32.240  94.949  1.00 33.58           C  
ATOM    926  O   GLU G 269      38.576 -32.531  93.998  1.00 32.01           O  
ATOM    927  CB  GLU G 269      41.171 -33.573  95.934  1.00 38.63           C  
ATOM    928  CG  GLU G 269      41.657 -34.492  97.042  1.00 42.90           C  
ATOM    929  CD  GLU G 269      43.077 -34.971  96.827  1.00 44.46           C  
ATOM    930  OE1 GLU G 269      43.603 -35.681  97.710  1.00 46.04           O  
ATOM    931  OE2 GLU G 269      43.664 -34.637  95.777  1.00 45.65           O  
ATOM    932  N   VAL G 270      39.824 -31.033  95.133  1.00 32.75           N  
ATOM    933  CA  VAL G 270      39.561 -29.952  94.201  1.00 29.75           C  
ATOM    934  C   VAL G 270      39.989 -30.368  92.802  1.00 26.80           C  
ATOM    935  O   VAL G 270      41.011 -31.036  92.622  1.00 26.20           O  
ATOM    936  CB  VAL G 270      40.324 -28.674  94.591  1.00 29.02           C  
ATOM    937  CG1 VAL G 270      40.027 -27.582  93.593  1.00 28.15           C  
ATOM    938  CG2 VAL G 270      39.914 -28.234  95.986  1.00 30.79           C  
ATOM    939  N   VAL G 271      39.196 -29.996  91.809  1.00 24.85           N  
ATOM    940  CA  VAL G 271      39.547 -30.349  90.443  1.00 23.79           C  
ATOM    941  C   VAL G 271      39.624 -29.141  89.518  1.00 22.12           C  
ATOM    942  O   VAL G 271      38.877 -28.175  89.661  1.00 22.93           O  
ATOM    943  CB  VAL G 271      38.568 -31.404  89.859  1.00 22.50           C  
ATOM    944  CG1 VAL G 271      38.877 -31.650  88.393  1.00 20.93           C  
ATOM    945  CG2 VAL G 271      38.695 -32.707  90.636  1.00 19.91           C  
ATOM    946  N   ILE G 272      40.567 -29.196  88.589  1.00 21.27           N  
ATOM    947  CA  ILE G 272      40.754 -28.129  87.623  1.00 20.39           C  
ATOM    948  C   ILE G 272      40.674 -28.778  86.244  1.00 21.88           C  
ATOM    949  O   ILE G 272      41.233 -29.853  86.027  1.00 24.11           O  
ATOM    950  CB  ILE G 272      42.112 -27.434  87.814  1.00 16.26           C  
ATOM    951  CG1 ILE G 272      43.254 -28.381  87.492  1.00 14.55           C  
ATOM    952  CG2 ILE G 272      42.249 -26.981  89.248  1.00 17.55           C  
ATOM    953  CD1 ILE G 272      44.582 -27.686  87.382  1.00 14.19           C  
ATOM    954  N   ARG G 273      39.965 -28.133  85.325  1.00 20.14           N  
ATOM    955  CA  ARG G 273      39.777 -28.664  83.981  1.00 20.26           C  
ATOM    956  C   ARG G 273      39.967 -27.607  82.888  1.00 20.16           C  
ATOM    957  O   ARG G 273      39.649 -26.431  83.078  1.00 20.15           O  
ATOM    958  CB  ARG G 273      38.373 -29.278  83.868  1.00 17.84           C  
ATOM    959  CG  ARG G 273      38.092 -30.424  84.853  1.00 20.87           C  
ATOM    960  CD  ARG G 273      36.816 -31.194  84.483  1.00 21.58           C  
ATOM    961  NE  ARG G 273      35.738 -31.114  85.470  1.00 22.30           N  
ATOM    962  CZ  ARG G 273      35.613 -31.921  86.524  1.00 24.93           C  
ATOM    963  NH1 ARG G 273      36.504 -32.875  86.740  1.00 25.39           N  
ATOM    964  NH2 ARG G 273      34.589 -31.788  87.362  1.00 24.46           N  
ATOM    965  N   SER G 274      40.472 -28.030  81.736  1.00 19.62           N  
ATOM    966  CA  SER G 274      40.685 -27.105  80.624  1.00 19.95           C  
ATOM    967  C   SER G 274      40.783 -27.831  79.286  1.00 20.07           C  
ATOM    968  O   SER G 274      41.025 -29.036  79.237  1.00 20.35           O  
ATOM    969  CB  SER G 274      41.958 -26.298  80.861  1.00 19.82           C  
ATOM    970  OG  SER G 274      42.352 -25.629  79.679  1.00 20.10           O  
ATOM    971  N   VAL G 275      40.599 -27.100  78.196  1.00 19.88           N  
ATOM    972  CA  VAL G 275      40.685 -27.723  76.884  1.00 21.80           C  
ATOM    973  C   VAL G 275      42.153 -27.947  76.581  1.00 23.29           C  
ATOM    974  O   VAL G 275      42.519 -28.847  75.829  1.00 24.08           O  
ATOM    975  CB  VAL G 275      40.078 -26.829  75.787  1.00 23.82           C  
ATOM    976  CG1 VAL G 275      39.393 -27.694  74.730  1.00 22.96           C  
ATOM    977  CG2 VAL G 275      39.085 -25.850  76.401  1.00 26.02           C  
ATOM    978  N   ASN G 276      42.993 -27.117  77.187  1.00 25.33           N  
ATOM    979  CA  ASN G 276      44.437 -27.193  77.009  1.00 26.49           C  
ATOM    980  C   ASN G 276      45.092 -26.260  78.021  1.00 26.49           C  
ATOM    981  O   ASN G 276      45.087 -25.045  77.837  1.00 27.10           O  
ATOM    982  CB  ASN G 276      44.817 -26.761  75.592  1.00 27.83           C  
ATOM    983  CG  ASN G 276      46.283 -26.990  75.287  1.00 30.96           C  
ATOM    984  OD1 ASN G 276      47.156 -26.593  76.050  1.00 31.57           O  
ATOM    985  ND2 ASN G 276      46.555 -27.638  74.163  1.00 35.94           N  
ATOM    986  N   PHE G 277      45.644 -26.816  79.093  1.00 27.37           N  
ATOM    987  CA  PHE G 277      46.290 -25.978  80.102  1.00 28.43           C  
ATOM    988  C   PHE G 277      47.493 -25.246  79.522  1.00 27.92           C  
ATOM    989  O   PHE G 277      47.887 -24.202  80.031  1.00 29.06           O  
ATOM    990  CB  PHE G 277      46.763 -26.804  81.304  1.00 27.93           C  
ATOM    991  CG  PHE G 277      45.652 -27.358  82.140  1.00 29.21           C  
ATOM    992  CD1 PHE G 277      45.056 -28.574  81.813  1.00 30.18           C  
ATOM    993  CD2 PHE G 277      45.213 -26.674  83.269  1.00 28.00           C  
ATOM    994  CE1 PHE G 277      44.033 -29.108  82.606  1.00 31.58           C  
ATOM    995  CE2 PHE G 277      44.195 -27.191  84.068  1.00 30.71           C  
ATOM    996  CZ  PHE G 277      43.600 -28.415  83.738  1.00 31.54           C  
ATOM    997  N   THR G 278      48.074 -25.797  78.461  1.00 26.38           N  
ATOM    998  CA  THR G 278      49.239 -25.194  77.832  1.00 25.53           C  
ATOM    999  C   THR G 278      48.864 -23.900  77.133  1.00 25.65           C  
ATOM   1000  O   THR G 278      49.699 -23.016  76.952  1.00 25.86           O  
ATOM   1001  CB  THR G 278      49.869 -26.150  76.803  1.00 27.03           C  
ATOM   1002  OG1 THR G 278      49.383 -27.479  77.030  1.00 28.80           O  
ATOM   1003  CG2 THR G 278      51.387 -26.154  76.939  1.00 26.00           C  
ATOM   1004  N   ASP G 279      47.602 -23.785  76.741  1.00 24.19           N  
ATOM   1005  CA  ASP G 279      47.137 -22.586  76.065  1.00 23.29           C  
ATOM   1006  C   ASP G 279      46.594 -21.565  77.073  1.00 23.26           C  
ATOM   1007  O   ASP G 279      45.454 -21.664  77.530  1.00 19.75           O  
ATOM   1008  CB  ASP G 279      46.060 -22.945  75.047  1.00 24.96           C  
ATOM   1009  CG  ASP G 279      45.657 -21.761  74.198  1.00 26.83           C  
ATOM   1010  OD1 ASP G 279      44.716 -21.902  73.381  1.00 25.64           O  
ATOM   1011  OD2 ASP G 279      46.291 -20.689  74.350  1.00 26.22           O  
ATOM   1012  N   ASN G 280      47.428 -20.580  77.400  1.00 22.81           N  
ATOM   1013  CA  ASN G 280      47.081 -19.538  78.361  1.00 22.84           C  
ATOM   1014  C   ASN G 280      45.814 -18.785  78.011  1.00 21.20           C  
ATOM   1015  O   ASN G 280      45.273 -18.067  78.841  1.00 20.71           O  
ATOM   1016  CB  ASN G 280      48.216 -18.528  78.475  1.00 23.05           C  
ATOM   1017  CG  ASN G 280      48.632 -17.979  77.128  1.00 26.42           C  
ATOM   1018  OD1 ASN G 280      47.790 -17.742  76.251  1.00 24.00           O  
ATOM   1019  ND2 ASN G 280      49.934 -17.769  76.951  1.00 26.21           N  
ATOM   1020  N   ALA G 281      45.353 -18.929  76.781  1.00 18.96           N  
ATOM   1021  CA  ALA G 281      44.156 -18.230  76.374  1.00 20.90           C  
ATOM   1022  C   ALA G 281      42.912 -19.048  76.675  1.00 20.14           C  
ATOM   1023  O   ALA G 281      41.798 -18.614  76.393  1.00 21.48           O  
ATOM   1024  CB  ALA G 281      44.217 -17.901  74.891  1.00 20.95           C  
ATOM   1025  N   LYS G 282      43.093 -20.233  77.241  1.00 17.56           N  
ATOM   1026  CA  LYS G 282      41.945 -21.061  77.545  1.00 18.46           C  
ATOM   1027  C   LYS G 282      41.550 -21.014  79.008  1.00 17.58           C  
ATOM   1028  O   LYS G 282      42.388 -20.992  79.913  1.00 18.10           O  
ATOM   1029  CB  LYS G 282      42.197 -22.507  77.112  1.00 17.42           C  
ATOM   1030  CG  LYS G 282      42.500 -22.661  75.615  1.00 18.45           C  
ATOM   1031  CD  LYS G 282      41.304 -22.313  74.735  1.00 22.13           C  
ATOM   1032  CE  LYS G 282      41.621 -22.484  73.240  1.00 22.13           C  
ATOM   1033  NZ  LYS G 282      40.421 -22.226  72.380  1.00 20.45           N  
ATOM   1034  N   THR G 283      40.247 -21.008  79.219  1.00 15.83           N  
ATOM   1035  CA  THR G 283      39.691 -20.954  80.547  1.00 16.84           C  
ATOM   1036  C   THR G 283      39.939 -22.196  81.367  1.00 15.70           C  
ATOM   1037  O   THR G 283      39.841 -23.307  80.866  1.00 15.48           O  
ATOM   1038  CB  THR G 283      38.202 -20.744  80.486  1.00 14.55           C  
ATOM   1039  OG1 THR G 283      37.935 -19.487  79.864  1.00 11.81           O  
ATOM   1040  CG2 THR G 283      37.624 -20.763  81.883  1.00 15.85           C  
ATOM   1041  N   ILE G 284      40.245 -22.001  82.642  1.00 15.80           N  
ATOM   1042  CA  ILE G 284      40.475 -23.128  83.532  1.00 15.61           C  
ATOM   1043  C   ILE G 284      39.309 -23.242  84.500  1.00 14.92           C  
ATOM   1044  O   ILE G 284      39.058 -22.333  85.290  1.00 15.40           O  
ATOM   1045  CB  ILE G 284      41.758 -22.953  84.339  1.00 15.46           C  
ATOM   1046  CG1 ILE G 284      42.956 -22.934  83.399  1.00 15.35           C  
ATOM   1047  CG2 ILE G 284      41.867 -24.068  85.371  1.00 15.26           C  
ATOM   1048  CD1 ILE G 284      44.274 -22.659  84.092  1.00 16.03           C  
ATOM   1049  N   ILE G 285      38.586 -24.351  84.432  1.00 13.39           N  
ATOM   1050  CA  ILE G 285      37.457 -24.526  85.323  1.00 13.93           C  
ATOM   1051  C   ILE G 285      37.875 -25.219  86.617  1.00 15.46           C  
ATOM   1052  O   ILE G 285      38.420 -26.328  86.611  1.00 15.19           O  
ATOM   1053  CB  ILE G 285      36.320 -25.290  84.636  1.00 13.19           C  
ATOM   1054  CG1 ILE G 285      35.893 -24.525  83.377  1.00 13.00           C  
ATOM   1055  CG2 ILE G 285      35.133 -25.413  85.593  1.00 13.43           C  
ATOM   1056  CD1 ILE G 285      34.799 -25.196  82.558  1.00 10.09           C  
ATOM   1057  N   VAL G 286      37.628 -24.532  87.728  1.00 14.75           N  
ATOM   1058  CA  VAL G 286      37.985 -25.035  89.034  1.00 14.38           C  
ATOM   1059  C   VAL G 286      36.765 -25.480  89.810  1.00 15.03           C  
ATOM   1060  O   VAL G 286      35.824 -24.710  89.998  1.00 15.82           O  
ATOM   1061  CB  VAL G 286      38.707 -23.960  89.857  1.00 13.94           C  
ATOM   1062  CG1 VAL G 286      39.158 -24.550  91.185  1.00 14.60           C  
ATOM   1063  CG2 VAL G 286      39.895 -23.421  89.085  1.00 14.27           C  
ATOM   1064  N   GLN G 287      36.786 -26.729  90.255  1.00 14.87           N  
ATOM   1065  CA  GLN G 287      35.687 -27.275  91.036  1.00 17.16           C  
ATOM   1066  C   GLN G 287      36.161 -27.540  92.460  1.00 16.97           C  
ATOM   1067  O   GLN G 287      37.130 -28.275  92.680  1.00 16.78           O  
ATOM   1068  CB  GLN G 287      35.179 -28.576  90.424  1.00 17.57           C  
ATOM   1069  CG  GLN G 287      34.111 -29.244  91.258  1.00 17.94           C  
ATOM   1070  CD  GLN G 287      33.573 -30.491  90.609  1.00 18.34           C  
ATOM   1071  OE1 GLN G 287      34.332 -31.317  90.090  1.00 17.44           O  
ATOM   1072  NE2 GLN G 287      32.256 -30.645  90.636  1.00 17.67           N  
ATOM   1073  N   LEU G 288      35.471 -26.941  93.423  1.00 14.71           N  
ATOM   1074  CA  LEU G 288      35.824 -27.100  94.828  1.00 14.71           C  
ATOM   1075  C   LEU G 288      35.201 -28.341  95.457  1.00 16.21           C  
ATOM   1076  O   LEU G 288      34.216 -28.885  94.952  1.00 15.77           O  
ATOM   1077  CB  LEU G 288      35.368 -25.876  95.615  1.00  9.15           C  
ATOM   1078  CG  LEU G 288      35.618 -24.558  94.906  1.00  8.69           C  
ATOM   1079  CD1 LEU G 288      34.991 -23.435  95.699  1.00  8.06           C  
ATOM   1080  CD2 LEU G 288      37.108 -24.349  94.724  1.00  2.70           C  
ATOM   1081  N   ASN G 289      35.775 -28.778  96.571  1.00 19.25           N  
ATOM   1082  CA  ASN G 289      35.239 -29.933  97.283  1.00 22.69           C  
ATOM   1083  C   ASN G 289      34.500 -29.448  98.519  1.00 21.25           C  
ATOM   1084  O   ASN G 289      33.877 -30.226  99.230  1.00 20.86           O  
ATOM   1085  CB  ASN G 289      36.350 -30.911  97.687  1.00 26.87           C  
ATOM   1086  CG  ASN G 289      37.435 -30.271  98.543  1.00 33.44           C  
ATOM   1087  OD1 ASN G 289      37.148 -29.479  99.441  1.00 34.01           O  
ATOM   1088  ND2 ASN G 289      38.689 -30.633  98.269  1.00 39.20           N  
ATOM   1089  N   THR G 290      34.559 -28.142  98.750  1.00 21.33           N  
ATOM   1090  CA  THR G 290      33.905 -27.535  99.896  1.00 19.63           C  
ATOM   1091  C   THR G 290      33.372 -26.157  99.532  1.00 18.40           C  
ATOM   1092  O   THR G 290      34.097 -25.328  98.989  1.00 16.55           O  
ATOM   1093  CB  THR G 290      34.892 -27.406 101.071  1.00 18.57           C  
ATOM   1094  OG1 THR G 290      35.204 -28.711 101.576  1.00 20.47           O  
ATOM   1095  CG2 THR G 290      34.309 -26.551 102.185  1.00 19.04           C  
ATOM   1096  N   SER G 291      32.098 -25.930  99.840  1.00 19.34           N  
ATOM   1097  CA  SER G 291      31.425 -24.658  99.568  1.00 20.66           C  
ATOM   1098  C   SER G 291      32.060 -23.501 100.334  1.00 22.13           C  
ATOM   1099  O   SER G 291      32.715 -23.702 101.353  1.00 23.04           O  
ATOM   1100  CB  SER G 291      29.950 -24.732  99.981  1.00 19.89           C  
ATOM   1101  OG  SER G 291      29.203 -25.672  99.229  1.00 21.06           O  
ATOM   1102  N   VAL G 292      31.841 -22.288  99.839  1.00 23.59           N  
ATOM   1103  CA  VAL G 292      32.335 -21.081 100.487  1.00 24.20           C  
ATOM   1104  C   VAL G 292      31.252 -20.007 100.356  1.00 27.03           C  
ATOM   1105  O   VAL G 292      31.014 -19.466  99.279  1.00 26.24           O  
ATOM   1106  CB  VAL G 292      33.661 -20.595  99.867  1.00 24.23           C  
ATOM   1107  CG1 VAL G 292      34.011 -19.200 100.392  1.00 23.86           C  
ATOM   1108  CG2 VAL G 292      34.775 -21.558 100.229  1.00 20.01           C  
ATOM   1109  N   GLU G 293      30.585 -19.727 101.471  1.00 30.88           N  
ATOM   1110  CA  GLU G 293      29.511 -18.749 101.508  1.00 33.30           C  
ATOM   1111  C   GLU G 293      29.944 -17.372 101.053  1.00 32.93           C  
ATOM   1112  O   GLU G 293      31.103 -16.983 101.184  1.00 33.58           O  
ATOM   1113  CB  GLU G 293      28.929 -18.653 102.918  1.00 36.84           C  
ATOM   1114  CG  GLU G 293      28.322 -19.952 103.412  1.00 44.05           C  
ATOM   1115  CD  GLU G 293      27.703 -19.833 104.792  1.00 46.60           C  
ATOM   1116  OE1 GLU G 293      26.867 -18.923 104.986  1.00 48.75           O  
ATOM   1117  OE2 GLU G 293      28.045 -20.656 105.673  1.00 49.09           O  
ATOM   1118  N   ILE G 294      28.994 -16.643 100.492  1.00 32.43           N  
ATOM   1119  CA  ILE G 294      29.248 -15.300 100.035  1.00 32.30           C  
ATOM   1120  C   ILE G 294      27.934 -14.545 100.098  1.00 32.28           C  
ATOM   1121  O   ILE G 294      27.026 -14.777  99.300  1.00 30.70           O  
ATOM   1122  CB  ILE G 294      29.815 -15.285  98.601  1.00 32.59           C  
ATOM   1123  CG1 ILE G 294      29.851 -13.844  98.084  1.00 31.18           C  
ATOM   1124  CG2 ILE G 294      28.995 -16.194  97.698  1.00 34.54           C  
ATOM   1125  CD1 ILE G 294      30.392 -13.704  96.699  1.00 27.38           C  
ATOM   1126  N   ASN G 295      27.838 -13.662 101.085  1.00 34.22           N  
ATOM   1127  CA  ASN G 295      26.644 -12.855 101.295  1.00 35.63           C  
ATOM   1128  C   ASN G 295      26.792 -11.504 100.601  1.00 34.32           C  
ATOM   1129  O   ASN G 295      27.799 -10.808 100.770  1.00 33.52           O  
ATOM   1130  CB  ASN G 295      26.393 -12.604 102.797  1.00 39.46           C  
ATOM   1131  CG  ASN G 295      25.792 -13.806 103.519  1.00 43.30           C  
ATOM   1132  OD1 ASN G 295      25.145 -14.646 102.895  1.00 44.85           O  
ATOM   1133  ND2 ASN G 295      25.979 -13.866 104.842  1.00 47.38           N  
ATOM   1134  N   CYS G 296      25.783 -11.131  99.823  1.00 32.13           N  
ATOM   1135  CA  CYS G 296      25.813  -9.850  99.134  1.00 30.27           C  
ATOM   1136  C   CYS G 296      24.520  -9.101  99.411  1.00 27.63           C  
ATOM   1137  O   CYS G 296      23.461  -9.708  99.609  1.00 26.28           O  
ATOM   1138  CB  CYS G 296      25.962 -10.031  97.623  1.00 31.16           C  
ATOM   1139  SG  CYS G 296      27.411 -10.962  97.006  1.00 34.58           S  
ATOM   1140  N   THR G 297      24.617  -7.776  99.426  1.00 24.93           N  
ATOM   1141  CA  THR G 297      23.455  -6.928  99.668  1.00 22.79           C  
ATOM   1142  C   THR G 297      23.338  -5.779  98.674  1.00 21.13           C  
ATOM   1143  O   THR G 297      24.317  -5.384  98.044  1.00 19.84           O  
ATOM   1144  CB  THR G 297      23.482  -6.331 101.095  1.00 21.98           C  
ATOM   1145  OG1 THR G 297      22.641  -5.172 101.142  1.00 20.50           O  
ATOM   1146  CG2 THR G 297      24.894  -5.943 101.493  1.00 19.34           C  
ATOM   1147  N   GLY G 298      22.125  -5.251  98.538  1.00 22.31           N  
ATOM   1148  CA  GLY G 298      21.902  -4.128  97.644  1.00 22.69           C  
ATOM   1149  C   GLY G 298      22.564  -2.904  98.246  1.00 22.47           C  
ATOM   1150  O   GLY G 298      22.602  -1.838  97.640  1.00 22.73           O  
ATOM   1151  N   ALA G 299      23.099  -3.078  99.451  1.00 22.40           N  
ATOM   1152  CA  ALA G 299      23.764  -2.007 100.171  1.00 21.98           C  
ATOM   1153  C   ALA G 299      25.036  -1.586  99.452  1.00 22.26           C  
ATOM   1154  O   ALA G 299      25.439  -0.429  99.538  1.00 21.88           O  
ATOM   1155  CB  ALA G 299      24.087  -2.461 101.593  1.00 23.01           C  
ATOM   1156  N   GLY G 329      25.671  -2.528  98.755  1.00 21.53           N  
ATOM   1157  CA  GLY G 329      26.888  -2.201  98.037  1.00 21.44           C  
ATOM   1158  C   GLY G 329      28.127  -3.035  98.320  1.00 22.14           C  
ATOM   1159  O   GLY G 329      29.249  -2.600  98.043  1.00 20.91           O  
ATOM   1160  N   HIS G 330      27.946  -4.232  98.865  1.00 24.02           N  
ATOM   1161  CA  HIS G 330      29.090  -5.088  99.152  1.00 26.04           C  
ATOM   1162  C   HIS G 330      28.727  -6.560  99.310  1.00 27.45           C  
ATOM   1163  O   HIS G 330      27.557  -6.921  99.479  1.00 27.65           O  
ATOM   1164  CB  HIS G 330      29.811  -4.608 100.419  1.00 28.08           C  
ATOM   1165  CG  HIS G 330      28.966  -4.658 101.657  1.00 29.12           C  
ATOM   1166  ND1 HIS G 330      28.006  -3.711 101.943  1.00 31.05           N  
ATOM   1167  CD2 HIS G 330      28.908  -5.567 102.658  1.00 29.02           C  
ATOM   1168  CE1 HIS G 330      27.391  -4.037 103.066  1.00 31.02           C  
ATOM   1169  NE2 HIS G 330      27.918  -5.159 103.519  1.00 29.03           N  
ATOM   1170  N   CYS G 331      29.747  -7.407  99.232  1.00 28.35           N  
ATOM   1171  CA  CYS G 331      29.570  -8.842  99.402  1.00 30.11           C  
ATOM   1172  C   CYS G 331      30.495  -9.256 100.522  1.00 29.94           C  
ATOM   1173  O   CYS G 331      31.621  -8.767 100.605  1.00 29.39           O  
ATOM   1174  CB  CYS G 331      29.970  -9.623  98.153  1.00 29.72           C  
ATOM   1175  SG  CYS G 331      28.866  -9.561  96.701  1.00 36.13           S  
ATOM   1176  N   ASN G 332      30.023 -10.153 101.380  1.00 30.63           N  
ATOM   1177  CA  ASN G 332      30.823 -10.643 102.497  1.00 32.77           C  
ATOM   1178  C   ASN G 332      31.332 -12.070 102.287  1.00 34.08           C  
ATOM   1179  O   ASN G 332      30.592 -12.949 101.833  1.00 32.56           O  
ATOM   1180  CB  ASN G 332      30.017 -10.574 103.793  1.00 32.93           C  
ATOM   1181  CG  ASN G 332      29.948  -9.164 104.358  1.00 35.10           C  
ATOM   1182  OD1 ASN G 332      30.952  -8.437 104.370  1.00 34.17           O  
ATOM   1183  ND2 ASN G 332      28.775  -8.776 104.846  1.00 32.41           N  
ATOM   1184  N   ILE G 333      32.600 -12.290 102.633  1.00 35.89           N  
ATOM   1185  CA  ILE G 333      33.226 -13.604 102.492  1.00 36.61           C  
ATOM   1186  C   ILE G 333      34.305 -13.877 103.557  1.00 36.01           C  
ATOM   1187  O   ILE G 333      35.206 -13.062 103.773  1.00 34.98           O  
ATOM   1188  CB  ILE G 333      33.822 -13.761 101.061  1.00 37.85           C  
ATOM   1189  CG1 ILE G 333      34.581 -15.082 100.944  1.00 38.47           C  
ATOM   1190  CG2 ILE G 333      34.720 -12.569 100.730  1.00 39.18           C  
ATOM   1191  CD1 ILE G 333      35.043 -15.400  99.532  1.00 40.42           C  
ATOM   1192  N   SER G 334      34.199 -15.031 104.219  1.00 35.45           N  
ATOM   1193  CA  SER G 334      35.146 -15.414 105.266  1.00 33.94           C  
ATOM   1194  C   SER G 334      36.579 -15.342 104.778  1.00 33.77           C  
ATOM   1195  O   SER G 334      36.968 -16.039 103.841  1.00 33.00           O  
ATOM   1196  CB  SER G 334      34.874 -16.835 105.762  1.00 34.75           C  
ATOM   1197  OG  SER G 334      33.524 -16.995 106.148  1.00 38.33           O  
ATOM   1198  N   ARG G 335      37.365 -14.498 105.427  1.00 32.51           N  
ATOM   1199  CA  ARG G 335      38.754 -14.340 105.061  1.00 33.12           C  
ATOM   1200  C   ARG G 335      39.508 -15.651 105.215  1.00 33.29           C  
ATOM   1201  O   ARG G 335      40.389 -15.964 104.420  1.00 35.08           O  
ATOM   1202  CB  ARG G 335      39.411 -13.283 105.940  1.00 33.65           C  
ATOM   1203  CG  ARG G 335      40.850 -13.004 105.577  1.00 35.82           C  
ATOM   1204  CD  ARG G 335      41.492 -12.045 106.560  1.00 39.99           C  
ATOM   1205  NE  ARG G 335      40.684 -10.847 106.780  1.00 43.61           N  
ATOM   1206  CZ  ARG G 335      41.051  -9.831 107.558  1.00 45.86           C  
ATOM   1207  NH1 ARG G 335      42.217  -9.858 108.190  1.00 45.57           N  
ATOM   1208  NH2 ARG G 335      40.251  -8.785 107.711  1.00 47.03           N  
ATOM   1209  N   ALA G 336      39.156 -16.419 106.238  1.00 32.91           N  
ATOM   1210  CA  ALA G 336      39.836 -17.682 106.503  1.00 33.72           C  
ATOM   1211  C   ALA G 336      39.468 -18.794 105.536  1.00 32.65           C  
ATOM   1212  O   ALA G 336      40.342 -19.448 104.965  1.00 30.56           O  
ATOM   1213  CB  ALA G 336      39.555 -18.126 107.930  1.00 35.41           C  
ATOM   1214  N   LYS G 337      38.171 -19.021 105.375  1.00 31.58           N  
ATOM   1215  CA  LYS G 337      37.713 -20.058 104.477  1.00 32.79           C  
ATOM   1216  C   LYS G 337      38.305 -19.860 103.094  1.00 32.83           C  
ATOM   1217  O   LYS G 337      38.890 -20.782 102.528  1.00 32.83           O  
ATOM   1218  CB  LYS G 337      36.188 -20.064 104.405  1.00 32.80           C  
ATOM   1219  CG  LYS G 337      35.524 -20.666 105.639  1.00 35.38           C  
ATOM   1220  CD  LYS G 337      34.024 -20.795 105.448  1.00 36.23           C  
ATOM   1221  CE  LYS G 337      33.343 -21.276 106.713  1.00 37.47           C  
ATOM   1222  NZ  LYS G 337      31.850 -21.170 106.617  1.00 38.19           N  
ATOM   1223  N   TRP G 338      38.175 -18.654 102.556  1.00 33.24           N  
ATOM   1224  CA  TRP G 338      38.704 -18.378 101.226  1.00 35.08           C  
ATOM   1225  C   TRP G 338      40.215 -18.555 101.150  1.00 36.67           C  
ATOM   1226  O   TRP G 338      40.750 -18.932 100.107  1.00 35.79           O  
ATOM   1227  CB  TRP G 338      38.317 -16.964 100.772  1.00 34.17           C  
ATOM   1228  CG  TRP G 338      38.804 -16.620  99.381  1.00 32.82           C  
ATOM   1229  CD1 TRP G 338      39.897 -15.867  99.057  1.00 32.95           C  
ATOM   1230  CD2 TRP G 338      38.239 -17.056  98.137  1.00 30.93           C  
ATOM   1231  NE1 TRP G 338      40.049 -15.809  97.693  1.00 31.53           N  
ATOM   1232  CE2 TRP G 338      39.045 -16.530  97.105  1.00 31.92           C  
ATOM   1233  CE3 TRP G 338      37.131 -17.840  97.794  1.00 30.31           C  
ATOM   1234  CZ2 TRP G 338      38.778 -16.765  95.754  1.00 30.86           C  
ATOM   1235  CZ3 TRP G 338      36.867 -18.073  96.450  1.00 29.50           C  
ATOM   1236  CH2 TRP G 338      37.687 -17.537  95.448  1.00 29.67           C  
ATOM   1237  N   ASN G 339      40.901 -18.293 102.255  1.00 39.90           N  
ATOM   1238  CA  ASN G 339      42.351 -18.426 102.282  1.00 43.68           C  
ATOM   1239  C   ASN G 339      42.744 -19.892 102.228  1.00 43.02           C  
ATOM   1240  O   ASN G 339      43.843 -20.250 101.803  1.00 42.31           O  
ATOM   1241  CB  ASN G 339      42.908 -17.786 103.549  1.00 48.89           C  
ATOM   1242  CG  ASN G 339      44.407 -17.573 103.481  1.00 55.44           C  
ATOM   1243  OD1 ASN G 339      45.030 -17.755 102.431  1.00 54.88           O  
ATOM   1244  ND2 ASN G 339      44.984 -17.165 104.605  1.00 61.90           N  
ATOM   1245  N   ASN G 340      41.829 -20.743 102.660  1.00 43.77           N  
ATOM   1246  CA  ASN G 340      42.085 -22.165 102.659  1.00 44.48           C  
ATOM   1247  C   ASN G 340      41.759 -22.718 101.274  1.00 43.72           C  
ATOM   1248  O   ASN G 340      42.407 -23.656 100.800  1.00 43.32           O  
ATOM   1249  CB  ASN G 340      41.235 -22.836 103.735  1.00 47.79           C  
ATOM   1250  CG  ASN G 340      41.740 -24.213 104.099  1.00 50.49           C  
ATOM   1251  OD1 ASN G 340      41.209 -24.863 105.002  1.00 52.79           O  
ATOM   1252  ND2 ASN G 340      42.770 -24.671 103.397  1.00 51.83           N  
ATOM   1253  N   THR G 341      40.762 -22.125 100.618  1.00 42.18           N  
ATOM   1254  CA  THR G 341      40.375 -22.564  99.279  1.00 41.34           C  
ATOM   1255  C   THR G 341      41.443 -22.215  98.251  1.00 39.73           C  
ATOM   1256  O   THR G 341      41.660 -22.963  97.303  1.00 39.38           O  
ATOM   1257  CB  THR G 341      39.056 -21.931  98.829  1.00 41.56           C  
ATOM   1258  OG1 THR G 341      39.176 -20.508  98.893  1.00 44.32           O  
ATOM   1259  CG2 THR G 341      37.913 -22.391  99.716  1.00 41.11           C  
ATOM   1260  N   LEU G 342      42.105 -21.078  98.433  1.00 38.17           N  
ATOM   1261  CA  LEU G 342      43.159 -20.678  97.512  1.00 37.82           C  
ATOM   1262  C   LEU G 342      44.322 -21.652  97.625  1.00 36.76           C  
ATOM   1263  O   LEU G 342      44.894 -22.064  96.619  1.00 36.18           O  
ATOM   1264  CB  LEU G 342      43.633 -19.254  97.819  1.00 39.69           C  
ATOM   1265  CG  LEU G 342      42.821 -18.118  97.182  1.00 40.81           C  
ATOM   1266  CD1 LEU G 342      43.179 -16.791  97.817  1.00 41.60           C  
ATOM   1267  CD2 LEU G 342      43.091 -18.089  95.690  1.00 41.80           C  
ATOM   1268  N   LYS G 343      44.663 -22.023  98.857  1.00 35.88           N  
ATOM   1269  CA  LYS G 343      45.749 -22.962  99.094  1.00 32.96           C  
ATOM   1270  C   LYS G 343      45.479 -24.251  98.332  1.00 30.89           C  
ATOM   1271  O   LYS G 343      46.381 -24.824  97.724  1.00 30.20           O  
ATOM   1272  CB  LYS G 343      45.888 -23.258 100.591  1.00 32.28           C  
ATOM   1273  CG  LYS G 343      46.729 -24.496 100.894  1.00 33.85           C  
ATOM   1274  CD  LYS G 343      47.341 -24.467 102.286  1.00 35.18           C  
ATOM   1275  CE  LYS G 343      48.579 -23.577 102.315  1.00 37.84           C  
ATOM   1276  NZ  LYS G 343      49.606 -24.045 101.336  1.00 38.79           N  
ATOM   1277  N   GLN G 344      44.233 -24.705  98.375  1.00 29.56           N  
ATOM   1278  CA  GLN G 344      43.846 -25.916  97.679  1.00 29.49           C  
ATOM   1279  C   GLN G 344      44.035 -25.711  96.172  1.00 28.59           C  
ATOM   1280  O   GLN G 344      44.693 -26.510  95.507  1.00 29.18           O  
ATOM   1281  CB  GLN G 344      42.387 -26.253  97.994  1.00 32.14           C  
ATOM   1282  CG  GLN G 344      42.104 -26.534  99.467  1.00 33.89           C  
ATOM   1283  CD  GLN G 344      40.634 -26.820  99.738  1.00 35.06           C  
ATOM   1284  OE1 GLN G 344      39.780 -25.950  99.568  1.00 36.92           O  
ATOM   1285  NE2 GLN G 344      40.333 -28.045 100.155  1.00 34.07           N  
ATOM   1286  N   ILE G 345      43.470 -24.629  95.647  1.00 27.44           N  
ATOM   1287  CA  ILE G 345      43.574 -24.309  94.226  1.00 26.48           C  
ATOM   1288  C   ILE G 345      45.019 -24.246  93.769  1.00 27.13           C  
ATOM   1289  O   ILE G 345      45.393 -24.866  92.776  1.00 28.31           O  
ATOM   1290  CB  ILE G 345      42.928 -22.951  93.907  1.00 26.26           C  
ATOM   1291  CG1 ILE G 345      41.417 -23.030  94.161  1.00 25.34           C  
ATOM   1292  CG2 ILE G 345      43.270 -22.536  92.467  1.00 23.22           C  
ATOM   1293  CD1 ILE G 345      40.739 -21.680  94.367  1.00 24.61           C  
ATOM   1294  N   ALA G 346      45.830 -23.480  94.489  1.00 27.15           N  
ATOM   1295  CA  ALA G 346      47.239 -23.344  94.145  1.00 27.26           C  
ATOM   1296  C   ALA G 346      47.924 -24.699  94.256  1.00 27.59           C  
ATOM   1297  O   ALA G 346      48.752 -25.052  93.425  1.00 26.91           O  
ATOM   1298  CB  ALA G 346      47.912 -22.340  95.068  1.00 25.73           C  
ATOM   1299  N   SER G 347      47.577 -25.455  95.289  1.00 28.25           N  
ATOM   1300  CA  SER G 347      48.168 -26.761  95.471  1.00 29.57           C  
ATOM   1301  C   SER G 347      47.864 -27.590  94.223  1.00 30.87           C  
ATOM   1302  O   SER G 347      48.719 -28.306  93.729  1.00 30.86           O  
ATOM   1303  CB  SER G 347      47.596 -27.427  96.726  1.00 30.41           C  
ATOM   1304  OG  SER G 347      48.268 -28.642  97.014  1.00 31.10           O  
ATOM   1305  N   LYS G 348      46.647 -27.486  93.704  1.00 33.51           N  
ATOM   1306  CA  LYS G 348      46.286 -28.231  92.502  1.00 35.57           C  
ATOM   1307  C   LYS G 348      46.970 -27.626  91.276  1.00 37.64           C  
ATOM   1308  O   LYS G 348      47.408 -28.349  90.390  1.00 37.77           O  
ATOM   1309  CB  LYS G 348      44.765 -28.223  92.295  1.00 35.94           C  
ATOM   1310  CG  LYS G 348      43.981 -29.100  93.268  1.00 36.23           C  
ATOM   1311  CD  LYS G 348      44.054 -30.568  92.860  1.00 36.43           C  
ATOM   1312  CE  LYS G 348      43.489 -31.487  93.929  1.00 36.32           C  
ATOM   1313  NZ  LYS G 348      43.451 -32.896  93.443  1.00 35.27           N  
ATOM   1314  N   LEU G 349      47.068 -26.302  91.227  1.00 38.97           N  
ATOM   1315  CA  LEU G 349      47.695 -25.645  90.089  1.00 41.26           C  
ATOM   1316  C   LEU G 349      49.127 -26.104  89.915  1.00 42.70           C  
ATOM   1317  O   LEU G 349      49.506 -26.573  88.847  1.00 42.23           O  
ATOM   1318  CB  LEU G 349      47.657 -24.125  90.253  1.00 41.42           C  
ATOM   1319  CG  LEU G 349      46.286 -23.468  90.077  1.00 41.73           C  
ATOM   1320  CD1 LEU G 349      46.412 -21.972  90.267  1.00 41.69           C  
ATOM   1321  CD2 LEU G 349      45.731 -23.788  88.690  1.00 40.32           C  
ATOM   1322  N   ARG G 350      49.921 -25.958  90.967  1.00 46.12           N  
ATOM   1323  CA  ARG G 350      51.316 -26.372  90.931  1.00 50.58           C  
ATOM   1324  C   ARG G 350      51.399 -27.854  90.570  1.00 52.04           C  
ATOM   1325  O   ARG G 350      52.426 -28.328  90.091  1.00 51.95           O  
ATOM   1326  CB  ARG G 350      51.967 -26.126  92.293  1.00 52.62           C  
ATOM   1327  CG  ARG G 350      51.186 -26.725  93.450  1.00 56.30           C  
ATOM   1328  CD  ARG G 350      51.972 -26.700  94.758  1.00 59.56           C  
ATOM   1329  NE  ARG G 350      51.185 -27.243  95.868  1.00 61.49           N  
ATOM   1330  CZ  ARG G 350      51.703 -27.739  96.989  1.00 62.03           C  
ATOM   1331  NH1 ARG G 350      53.017 -27.770  97.160  1.00 62.43           N  
ATOM   1332  NH2 ARG G 350      50.903 -28.202  97.941  1.00 62.07           N  
ATOM   1333  N   GLU G 351      50.305 -28.574  90.799  1.00 54.32           N  
ATOM   1334  CA  GLU G 351      50.230 -30.001  90.504  1.00 56.56           C  
ATOM   1335  C   GLU G 351      50.028 -30.230  89.011  1.00 57.97           C  
ATOM   1336  O   GLU G 351      50.456 -31.247  88.470  1.00 59.14           O  
ATOM   1337  CB  GLU G 351      49.067 -30.629  91.274  1.00 57.35           C  
ATOM   1338  CG  GLU G 351      48.954 -32.140  91.152  1.00 60.01           C  
ATOM   1339  CD  GLU G 351      47.676 -32.665  91.780  1.00 61.79           C  
ATOM   1340  OE1 GLU G 351      47.501 -33.900  91.864  1.00 63.08           O  
ATOM   1341  OE2 GLU G 351      46.838 -31.834  92.188  1.00 63.54           O  
ATOM   1342  N   GLN G 352      49.369 -29.282  88.349  1.00 58.47           N  
ATOM   1343  CA  GLN G 352      49.109 -29.392  86.921  1.00 59.08           C  
ATOM   1344  C   GLN G 352      50.268 -28.804  86.127  1.00 59.79           C  
ATOM   1345  O   GLN G 352      50.586 -29.278  85.039  1.00 59.65           O  
ATOM   1346  CB  GLN G 352      47.818 -28.655  86.558  1.00 60.25           C  
ATOM   1347  CG  GLN G 352      47.038 -29.272  85.396  1.00 61.96           C  
ATOM   1348  CD  GLN G 352      47.873 -29.452  84.142  1.00 63.22           C  
ATOM   1349  OE1 GLN G 352      48.353 -28.483  83.558  1.00 64.47           O  
ATOM   1350  NE2 GLN G 352      48.047 -30.699  83.722  1.00 63.57           N  
ATOM   1351  N   PHE G 353      50.896 -27.769  86.677  1.00 60.88           N  
ATOM   1352  CA  PHE G 353      52.020 -27.118  86.017  1.00 62.00           C  
ATOM   1353  C   PHE G 353      53.369 -27.514  86.605  1.00 63.05           C  
ATOM   1354  O   PHE G 353      53.959 -28.509  86.191  1.00 63.98           O  
ATOM   1355  CB  PHE G 353      51.865 -25.599  86.077  1.00 62.12           C  
ATOM   1356  CG  PHE G 353      50.690 -25.084  85.304  1.00 62.58           C  
ATOM   1357  CD1 PHE G 353      49.407 -25.158  85.832  1.00 62.38           C  
ATOM   1358  CD2 PHE G 353      50.859 -24.557  84.029  1.00 63.17           C  
ATOM   1359  CE1 PHE G 353      48.311 -24.716  85.100  1.00 62.33           C  
ATOM   1360  CE2 PHE G 353      49.766 -24.113  83.290  1.00 62.01           C  
ATOM   1361  CZ  PHE G 353      48.492 -24.194  83.827  1.00 62.08           C  
ATOM   1362  N   GLY G 354      53.860 -26.734  87.563  1.00 63.71           N  
ATOM   1363  CA  GLY G 354      55.148 -27.041  88.163  1.00 64.89           C  
ATOM   1364  C   GLY G 354      55.143 -27.111  89.679  1.00 65.21           C  
ATOM   1365  O   GLY G 354      54.419 -26.365  90.335  1.00 65.71           O  
ATOM   1366  N   ASN G 355      55.954 -28.008  90.238  1.00 65.47           N  
ATOM   1367  CA  ASN G 355      56.044 -28.172  91.690  1.00 65.39           C  
ATOM   1368  C   ASN G 355      56.871 -27.055  92.292  1.00 65.34           C  
ATOM   1369  O   ASN G 355      56.467 -26.425  93.268  1.00 65.44           O  
ATOM   1370  CB  ASN G 355      56.702 -29.502  92.052  1.00 65.65           C  
ATOM   1371  CG  ASN G 355      55.983 -30.691  91.461  1.00 65.90           C  
ATOM   1372  OD1 ASN G 355      56.353 -31.835  91.715  1.00 66.26           O  
ATOM   1373  ND2 ASN G 355      54.952 -30.430  90.664  1.00 65.80           N  
ATOM   1374  N   ASN G 356      58.045 -26.831  91.710  1.00 65.74           N  
ATOM   1375  CA  ASN G 356      58.938 -25.782  92.180  1.00 66.27           C  
ATOM   1376  C   ASN G 356      58.443 -24.449  91.627  1.00 65.21           C  
ATOM   1377  O   ASN G 356      59.111 -23.423  91.761  1.00 66.29           O  
ATOM   1378  CB  ASN G 356      60.377 -26.032  91.702  1.00 68.26           C  
ATOM   1379  CG  ASN G 356      60.886 -27.427  92.054  1.00 70.55           C  
ATOM   1380  OD1 ASN G 356      60.775 -27.877  93.197  1.00 72.39           O  
ATOM   1381  ND2 ASN G 356      61.462 -28.111  91.068  1.00 71.49           N  
ATOM   1382  N   LYS G 357      57.269 -24.474  91.001  1.00 61.97           N  
ATOM   1383  CA  LYS G 357      56.682 -23.269  90.426  1.00 58.75           C  
ATOM   1384  C   LYS G 357      55.911 -22.509  91.508  1.00 55.16           C  
ATOM   1385  O   LYS G 357      55.491 -23.098  92.504  1.00 54.89           O  
ATOM   1386  CB  LYS G 357      55.739 -23.646  89.277  1.00 60.35           C  
ATOM   1387  CG  LYS G 357      56.046 -22.973  87.940  1.00 62.34           C  
ATOM   1388  CD  LYS G 357      57.283 -23.558  87.266  1.00 63.68           C  
ATOM   1389  CE  LYS G 357      57.621 -22.809  85.982  1.00 63.54           C  
ATOM   1390  NZ  LYS G 357      56.487 -22.803  85.021  1.00 64.78           N  
ATOM   1391  N   THR G 358      55.735 -21.203  91.319  1.00 50.97           N  
ATOM   1392  CA  THR G 358      55.001 -20.390  92.286  1.00 46.43           C  
ATOM   1393  C   THR G 358      53.650 -19.995  91.718  1.00 43.68           C  
ATOM   1394  O   THR G 358      53.532 -19.664  90.537  1.00 43.67           O  
ATOM   1395  CB  THR G 358      55.741 -19.088  92.643  1.00 46.06           C  
ATOM   1396  OG1 THR G 358      57.097 -19.376  92.999  1.00 45.84           O  
ATOM   1397  CG2 THR G 358      55.058 -18.411  93.817  1.00 46.06           C  
ATOM   1398  N   ILE G 359      52.632 -20.021  92.567  1.00 40.40           N  
ATOM   1399  CA  ILE G 359      51.290 -19.665  92.144  1.00 36.34           C  
ATOM   1400  C   ILE G 359      50.905 -18.290  92.676  1.00 34.50           C  
ATOM   1401  O   ILE G 359      50.832 -18.071  93.882  1.00 31.75           O  
ATOM   1402  CB  ILE G 359      50.270 -20.729  92.609  1.00 36.44           C  
ATOM   1403  CG1 ILE G 359      50.483 -22.014  91.816  1.00 35.59           C  
ATOM   1404  CG2 ILE G 359      48.842 -20.228  92.426  1.00 36.44           C  
ATOM   1405  CD1 ILE G 359      51.776 -22.713  92.129  1.00 35.77           C  
ATOM   1406  N   ILE G 360      50.664 -17.370  91.748  1.00 33.33           N  
ATOM   1407  CA  ILE G 360      50.292 -16.003  92.069  1.00 31.52           C  
ATOM   1408  C   ILE G 360      48.874 -15.737  91.598  1.00 31.44           C  
ATOM   1409  O   ILE G 360      48.493 -16.137  90.494  1.00 30.74           O  
ATOM   1410  CB  ILE G 360      51.213 -15.006  91.356  1.00 32.48           C  
ATOM   1411  CG1 ILE G 360      52.670 -15.383  91.620  1.00 33.14           C  
ATOM   1412  CG2 ILE G 360      50.930 -13.586  91.836  1.00 30.71           C  
ATOM   1413  CD1 ILE G 360      53.660 -14.554  90.845  1.00 34.38           C  
ATOM   1414  N   PHE G 361      48.094 -15.064  92.437  1.00 29.89           N  
ATOM   1415  CA  PHE G 361      46.721 -14.727  92.090  1.00 27.42           C  
ATOM   1416  C   PHE G 361      46.563 -13.209  91.945  1.00 26.25           C  
ATOM   1417  O   PHE G 361      46.603 -12.499  92.948  1.00 26.92           O  
ATOM   1418  CB  PHE G 361      45.753 -15.214  93.175  1.00 26.24           C  
ATOM   1419  CG  PHE G 361      45.589 -16.706  93.235  1.00 25.65           C  
ATOM   1420  CD1 PHE G 361      46.269 -17.459  94.189  1.00 24.73           C  
ATOM   1421  CD2 PHE G 361      44.734 -17.360  92.350  1.00 24.16           C  
ATOM   1422  CE1 PHE G 361      46.101 -18.839  94.262  1.00 22.77           C  
ATOM   1423  CE2 PHE G 361      44.558 -18.741  92.415  1.00 24.00           C  
ATOM   1424  CZ  PHE G 361      45.242 -19.484  93.373  1.00 24.04           C  
ATOM   1425  N   LYS G 362      46.386 -12.713  90.717  1.00 23.29           N  
ATOM   1426  CA  LYS G 362      46.187 -11.272  90.481  1.00 21.53           C  
ATOM   1427  C   LYS G 362      44.774 -10.990  89.987  1.00 19.21           C  
ATOM   1428  O   LYS G 362      44.015 -11.907  89.665  1.00 16.86           O  
ATOM   1429  CB  LYS G 362      47.170 -10.717  89.438  1.00 22.94           C  
ATOM   1430  CG  LYS G 362      48.628 -10.831  89.825  1.00 25.73           C  
ATOM   1431  CD  LYS G 362      49.540 -10.142  88.826  1.00 27.34           C  
ATOM   1432  CE  LYS G 362      51.013 -10.295  89.232  1.00 29.10           C  
ATOM   1433  NZ  LYS G 362      51.327  -9.720  90.582  1.00 30.88           N  
ATOM   1434  N   GLN G 363      44.441  -9.706  89.905  1.00 18.06           N  
ATOM   1435  CA  GLN G 363      43.124  -9.262  89.454  1.00 17.44           C  
ATOM   1436  C   GLN G 363      42.968  -9.369  87.942  1.00 16.55           C  
ATOM   1437  O   GLN G 363      43.946  -9.526  87.216  1.00 15.90           O  
ATOM   1438  CB  GLN G 363      42.909  -7.814  89.858  1.00 16.30           C  
ATOM   1439  CG  GLN G 363      43.938  -6.874  89.275  1.00 17.09           C  
ATOM   1440  CD  GLN G 363      43.656  -5.431  89.651  1.00 20.90           C  
ATOM   1441  OE1 GLN G 363      43.326  -5.133  90.808  1.00 21.11           O  
ATOM   1442  NE2 GLN G 363      43.788  -4.522  88.681  1.00 19.06           N  
ATOM   1443  N   SER G 364      41.729  -9.268  87.477  1.00 15.65           N  
ATOM   1444  CA  SER G 364      41.445  -9.332  86.054  1.00 17.25           C  
ATOM   1445  C   SER G 364      42.347  -8.336  85.323  1.00 18.43           C  
ATOM   1446  O   SER G 364      42.644  -7.262  85.848  1.00 20.10           O  
ATOM   1447  CB  SER G 364      39.978  -8.987  85.800  1.00 16.92           C  
ATOM   1448  OG  SER G 364      39.697  -8.924  84.413  1.00 18.36           O  
ATOM   1449  N   SER G 365      42.793  -8.705  84.125  1.00 18.08           N  
ATOM   1450  CA  SER G 365      43.656  -7.837  83.332  1.00 19.37           C  
ATOM   1451  C   SER G 365      42.882  -6.676  82.706  1.00 18.12           C  
ATOM   1452  O   SER G 365      43.441  -5.608  82.450  1.00 18.50           O  
ATOM   1453  CB  SER G 365      44.364  -8.634  82.232  1.00 19.91           C  
ATOM   1454  OG  SER G 365      45.436  -9.392  82.760  1.00 26.45           O  
ATOM   1455  N   GLY G 366      41.597  -6.880  82.460  1.00 14.51           N  
ATOM   1456  CA  GLY G 366      40.813  -5.815  81.878  1.00 12.79           C  
ATOM   1457  C   GLY G 366      39.712  -6.324  80.985  1.00 10.98           C  
ATOM   1458  O   GLY G 366      39.559  -7.528  80.795  1.00  8.51           O  
ATOM   1459  N   GLY G 367      38.942  -5.392  80.437  1.00 12.51           N  
ATOM   1460  CA  GLY G 367      37.848  -5.751  79.557  1.00 12.43           C  
ATOM   1461  C   GLY G 367      36.531  -5.217  80.073  1.00 13.53           C  
ATOM   1462  O   GLY G 367      36.510  -4.395  80.988  1.00 17.45           O  
ATOM   1463  N   ASP G 368      35.435  -5.683  79.488  1.00 12.17           N  
ATOM   1464  CA  ASP G 368      34.096  -5.257  79.888  1.00 14.72           C  
ATOM   1465  C   ASP G 368      33.915  -5.419  81.419  1.00 13.63           C  
ATOM   1466  O   ASP G 368      34.578  -6.247  82.043  1.00 10.82           O  
ATOM   1467  CB  ASP G 368      33.030  -6.082  79.121  1.00 14.03           C  
ATOM   1468  CG  ASP G 368      33.056  -5.852  77.580  1.00 11.47           C  
ATOM   1469  OD1 ASP G 368      32.495  -6.698  76.851  1.00 12.56           O  
ATOM   1470  OD2 ASP G 368      33.605  -4.847  77.094  1.00  9.59           O  
ATOM   1471  N   PRO G 369      33.027  -4.607  82.034  1.00 13.94           N  
ATOM   1472  CA  PRO G 369      32.704  -4.591  83.468  1.00 15.60           C  
ATOM   1473  C   PRO G 369      32.334  -5.973  83.986  1.00 16.54           C  
ATOM   1474  O   PRO G 369      32.939  -6.481  84.934  1.00 17.46           O  
ATOM   1475  CB  PRO G 369      31.530  -3.618  83.537  1.00 14.56           C  
ATOM   1476  CG  PRO G 369      31.877  -2.636  82.497  1.00 14.93           C  
ATOM   1477  CD  PRO G 369      32.295  -3.531  81.344  1.00 14.60           C  
ATOM   1478  N   GLU G 370      31.342  -6.570  83.327  1.00 14.12           N  
ATOM   1479  CA  GLU G 370      30.826  -7.896  83.646  1.00 13.11           C  
ATOM   1480  C   GLU G 370      31.904  -8.989  83.792  1.00 11.10           C  
ATOM   1481  O   GLU G 370      31.718  -9.966  84.503  1.00  9.88           O  
ATOM   1482  CB  GLU G 370      29.830  -8.322  82.559  1.00 11.47           C  
ATOM   1483  CG  GLU G 370      28.591  -7.446  82.410  1.00  8.17           C  
ATOM   1484  CD  GLU G 370      28.830  -6.133  81.661  1.00  8.14           C  
ATOM   1485  OE1 GLU G 370      27.843  -5.394  81.457  1.00  3.61           O  
ATOM   1486  OE2 GLU G 370      29.986  -5.840  81.279  1.00  6.78           O  
ATOM   1487  N   ILE G 371      33.025  -8.796  83.108  1.00 12.32           N  
ATOM   1488  CA  ILE G 371      34.158  -9.722  83.090  1.00 11.82           C  
ATOM   1489  C   ILE G 371      35.237  -9.337  84.084  1.00  7.97           C  
ATOM   1490  O   ILE G 371      35.946 -10.193  84.600  1.00  6.85           O  
ATOM   1491  CB  ILE G 371      34.768  -9.753  81.640  1.00 10.52           C  
ATOM   1492  CG1 ILE G 371      34.074 -10.832  80.833  1.00 11.07           C  
ATOM   1493  CG2 ILE G 371      36.268  -9.921  81.656  1.00 10.62           C  
ATOM   1494  CD1 ILE G 371      34.108 -12.165  81.536  1.00 10.99           C  
ATOM   1495  N   VAL G 372      35.385  -8.042  84.322  1.00  7.50           N  
ATOM   1496  CA  VAL G 372      36.402  -7.571  85.245  1.00  9.63           C  
ATOM   1497  C   VAL G 372      35.971  -7.787  86.692  1.00  8.10           C  
ATOM   1498  O   VAL G 372      36.802  -7.932  87.571  1.00  6.82           O  
ATOM   1499  CB  VAL G 372      36.735  -6.074  85.004  1.00 12.43           C  
ATOM   1500  CG1 VAL G 372      37.713  -5.577  86.065  1.00 11.30           C  
ATOM   1501  CG2 VAL G 372      37.384  -5.914  83.614  1.00 14.77           C  
ATOM   1502  N   THR G 373      34.669  -7.843  86.931  1.00  8.31           N  
ATOM   1503  CA  THR G 373      34.180  -8.048  88.276  1.00  8.91           C  
ATOM   1504  C   THR G 373      33.357  -9.326  88.353  1.00  9.61           C  
ATOM   1505  O   THR G 373      33.031  -9.934  87.337  1.00  7.80           O  
ATOM   1506  CB  THR G 373      33.267  -6.896  88.710  1.00  9.26           C  
ATOM   1507  OG1 THR G 373      31.992  -7.030  88.059  1.00  7.29           O  
ATOM   1508  CG2 THR G 373      33.897  -5.553  88.337  1.00  9.38           C  
ATOM   1509  N   HIS G 374      33.009  -9.709  89.577  1.00  9.48           N  
ATOM   1510  CA  HIS G 374      32.178 -10.875  89.809  1.00 10.03           C  
ATOM   1511  C   HIS G 374      30.742 -10.404  89.633  1.00 11.12           C  
ATOM   1512  O   HIS G 374      30.124  -9.873  90.566  1.00  9.94           O  
ATOM   1513  CB  HIS G 374      32.402 -11.420  91.224  1.00  7.52           C  
ATOM   1514  CG  HIS G 374      31.375 -12.417  91.658  1.00  4.56           C  
ATOM   1515  ND1 HIS G 374      30.854 -13.362  90.805  1.00  3.78           N  
ATOM   1516  CD2 HIS G 374      30.751 -12.597  92.845  1.00  4.03           C  
ATOM   1517  CE1 HIS G 374      29.948 -14.079  91.445  1.00  6.24           C  
ATOM   1518  NE2 HIS G 374      29.867 -13.635  92.685  1.00  3.85           N  
ATOM   1519  N   SER G 375      30.225 -10.607  88.419  1.00 10.64           N  
ATOM   1520  CA  SER G 375      28.866 -10.198  88.064  1.00  9.81           C  
ATOM   1521  C   SER G 375      27.865 -11.322  88.150  1.00  9.60           C  
ATOM   1522  O   SER G 375      28.158 -12.456  87.779  1.00  4.75           O  
ATOM   1523  CB  SER G 375      28.815  -9.619  86.644  1.00 10.20           C  
ATOM   1524  OG  SER G 375      28.830  -8.204  86.665  1.00 13.05           O  
ATOM   1525  N   PHE G 376      26.671 -10.962  88.617  1.00 10.78           N  
ATOM   1526  CA  PHE G 376      25.549 -11.879  88.793  1.00 14.06           C  
ATOM   1527  C   PHE G 376      24.283 -11.073  89.019  1.00 14.71           C  
ATOM   1528  O   PHE G 376      24.337  -9.858  89.199  1.00 13.39           O  
ATOM   1529  CB  PHE G 376      25.758 -12.753  90.027  1.00 17.35           C  
ATOM   1530  CG  PHE G 376      25.991 -11.967  91.276  1.00 16.13           C  
ATOM   1531  CD1 PHE G 376      27.253 -11.454  91.553  1.00 15.60           C  
ATOM   1532  CD2 PHE G 376      24.951 -11.730  92.172  1.00 18.54           C  
ATOM   1533  CE1 PHE G 376      27.487 -10.719  92.706  1.00 17.01           C  
ATOM   1534  CE2 PHE G 376      25.170 -10.989  93.343  1.00 19.89           C  
ATOM   1535  CZ  PHE G 376      26.446 -10.483  93.610  1.00 17.94           C  
ATOM   1536  N   ASN G 377      23.149 -11.765  89.037  1.00 16.83           N  
ATOM   1537  CA  ASN G 377      21.872 -11.114  89.271  1.00 19.54           C  
ATOM   1538  C   ASN G 377      21.216 -11.527  90.594  1.00 21.68           C  
ATOM   1539  O   ASN G 377      20.797 -12.670  90.762  1.00 20.64           O  
ATOM   1540  CB  ASN G 377      20.902 -11.403  88.126  1.00 20.83           C  
ATOM   1541  CG  ASN G 377      19.614 -10.604  88.251  1.00 22.88           C  
ATOM   1542  OD1 ASN G 377      18.770 -10.890  89.105  1.00 24.80           O  
ATOM   1543  ND2 ASN G 377      19.470  -9.576  87.418  1.00 21.88           N  
ATOM   1544  N   CYS G 378      21.119 -10.588  91.528  1.00 23.07           N  
ATOM   1545  CA  CYS G 378      20.488 -10.857  92.816  1.00 24.28           C  
ATOM   1546  C   CYS G 378      19.247  -9.991  92.962  1.00 23.32           C  
ATOM   1547  O   CYS G 378      19.274  -8.800  92.661  1.00 24.71           O  
ATOM   1548  CB  CYS G 378      21.452 -10.561  93.956  1.00 28.08           C  
ATOM   1549  SG  CYS G 378      20.617 -10.353  95.556  1.00 35.25           S  
ATOM   1550  N   GLY G 379      18.159 -10.593  93.418  1.00 23.02           N  
ATOM   1551  CA  GLY G 379      16.926  -9.848  93.574  1.00 23.52           C  
ATOM   1552  C   GLY G 379      16.469  -9.151  92.302  1.00 23.77           C  
ATOM   1553  O   GLY G 379      15.805  -8.115  92.367  1.00 26.06           O  
ATOM   1554  N   GLY G 380      16.818  -9.715  91.148  1.00 22.45           N  
ATOM   1555  CA  GLY G 380      16.426  -9.128  89.879  1.00 20.79           C  
ATOM   1556  C   GLY G 380      17.310  -7.986  89.411  1.00 20.90           C  
ATOM   1557  O   GLY G 380      17.072  -7.407  88.348  1.00 19.80           O  
ATOM   1558  N   GLU G 381      18.333  -7.659  90.200  1.00 20.31           N  
ATOM   1559  CA  GLU G 381      19.261  -6.576  89.869  1.00 19.06           C  
ATOM   1560  C   GLU G 381      20.615  -7.141  89.465  1.00 18.53           C  
ATOM   1561  O   GLU G 381      20.986  -8.230  89.891  1.00 17.83           O  
ATOM   1562  CB  GLU G 381      19.465  -5.651  91.077  1.00 20.34           C  
ATOM   1563  CG  GLU G 381      18.196  -5.094  91.706  1.00 21.58           C  
ATOM   1564  CD  GLU G 381      17.452  -4.147  90.795  1.00 22.34           C  
ATOM   1565  OE1 GLU G 381      18.073  -3.175  90.327  1.00 19.99           O  
ATOM   1566  OE2 GLU G 381      16.247  -4.376  90.555  1.00 22.81           O  
ATOM   1567  N   PHE G 382      21.365  -6.391  88.662  1.00 17.85           N  
ATOM   1568  CA  PHE G 382      22.685  -6.842  88.238  1.00 18.89           C  
ATOM   1569  C   PHE G 382      23.816  -6.311  89.129  1.00 18.34           C  
ATOM   1570  O   PHE G 382      24.002  -5.103  89.271  1.00 19.27           O  
ATOM   1571  CB  PHE G 382      22.933  -6.438  86.784  1.00 17.86           C  
ATOM   1572  CG  PHE G 382      22.089  -7.193  85.799  1.00 18.40           C  
ATOM   1573  CD1 PHE G 382      20.776  -6.811  85.548  1.00 17.24           C  
ATOM   1574  CD2 PHE G 382      22.606  -8.302  85.133  1.00 18.22           C  
ATOM   1575  CE1 PHE G 382      19.989  -7.516  84.648  1.00 15.81           C  
ATOM   1576  CE2 PHE G 382      21.827  -9.020  84.231  1.00 17.06           C  
ATOM   1577  CZ  PHE G 382      20.516  -8.624  83.988  1.00 18.55           C  
ATOM   1578  N   PHE G 383      24.579  -7.216  89.722  1.00 17.62           N  
ATOM   1579  CA  PHE G 383      25.674  -6.809  90.590  1.00 18.51           C  
ATOM   1580  C   PHE G 383      27.028  -6.891  89.906  1.00 18.57           C  
ATOM   1581  O   PHE G 383      27.264  -7.747  89.049  1.00 19.82           O  
ATOM   1582  CB  PHE G 383      25.733  -7.679  91.849  1.00 17.28           C  
ATOM   1583  CG  PHE G 383      24.682  -7.370  92.859  1.00 15.29           C  
ATOM   1584  CD1 PHE G 383      23.340  -7.416  92.523  1.00 16.07           C  
ATOM   1585  CD2 PHE G 383      25.036  -7.107  94.176  1.00 16.88           C  
ATOM   1586  CE1 PHE G 383      22.353  -7.209  93.490  1.00 19.08           C  
ATOM   1587  CE2 PHE G 383      24.063  -6.899  95.153  1.00 16.40           C  
ATOM   1588  CZ  PHE G 383      22.720  -6.951  94.810  1.00 19.26           C  
ATOM   1589  N   TYR G 384      27.908  -5.978  90.297  1.00 19.33           N  
ATOM   1590  CA  TYR G 384      29.271  -5.921  89.786  1.00 19.76           C  
ATOM   1591  C   TYR G 384      30.121  -5.688  91.014  1.00 21.34           C  
ATOM   1592  O   TYR G 384      30.261  -4.556  91.489  1.00 23.02           O  
ATOM   1593  CB  TYR G 384      29.443  -4.766  88.804  1.00 16.20           C  
ATOM   1594  CG  TYR G 384      28.690  -4.962  87.520  1.00 13.43           C  
ATOM   1595  CD1 TYR G 384      27.293  -4.946  87.502  1.00 11.42           C  
ATOM   1596  CD2 TYR G 384      29.370  -5.180  86.317  1.00 14.46           C  
ATOM   1597  CE1 TYR G 384      26.593  -5.142  86.327  1.00  9.32           C  
ATOM   1598  CE2 TYR G 384      28.677  -5.376  85.126  1.00  9.88           C  
ATOM   1599  CZ  TYR G 384      27.297  -5.353  85.139  1.00  8.70           C  
ATOM   1600  OH  TYR G 384      26.604  -5.512  83.969  1.00 10.79           O  
ATOM   1601  N   CYS G 385      30.679  -6.765  91.543  1.00 22.48           N  
ATOM   1602  CA  CYS G 385      31.477  -6.638  92.740  1.00 24.32           C  
ATOM   1603  C   CYS G 385      32.973  -6.762  92.480  1.00 20.64           C  
ATOM   1604  O   CYS G 385      33.420  -7.671  91.788  1.00 21.49           O  
ATOM   1605  CB  CYS G 385      31.000  -7.656  93.777  1.00 26.11           C  
ATOM   1606  SG  CYS G 385      30.796  -6.881  95.423  1.00 37.10           S  
ATOM   1607  N   ASN G 386      33.744  -5.825  93.023  1.00 19.54           N  
ATOM   1608  CA  ASN G 386      35.195  -5.822  92.831  1.00 18.97           C  
ATOM   1609  C   ASN G 386      35.873  -6.977  93.562  1.00 16.76           C  
ATOM   1610  O   ASN G 386      35.958  -6.993  94.784  1.00 14.01           O  
ATOM   1611  CB  ASN G 386      35.783  -4.479  93.282  1.00 20.46           C  
ATOM   1612  CG  ASN G 386      37.295  -4.436  93.171  1.00 22.75           C  
ATOM   1613  OD1 ASN G 386      37.906  -5.286  92.529  1.00 23.55           O  
ATOM   1614  ND2 ASN G 386      37.905  -3.440  93.807  1.00 27.40           N  
ATOM   1615  N   SER G 387      36.368  -7.943  92.798  1.00 17.80           N  
ATOM   1616  CA  SER G 387      37.006  -9.117  93.386  1.00 16.44           C  
ATOM   1617  C   SER G 387      38.501  -9.000  93.613  1.00 15.81           C  
ATOM   1618  O   SER G 387      39.152  -9.971  93.987  1.00 17.40           O  
ATOM   1619  CB  SER G 387      36.725 -10.346  92.523  1.00 15.67           C  
ATOM   1620  OG  SER G 387      37.143 -10.134  91.187  1.00 13.93           O  
ATOM   1621  N   THR G 388      39.055  -7.822  93.392  1.00 15.23           N  
ATOM   1622  CA  THR G 388      40.483  -7.661  93.597  1.00 17.00           C  
ATOM   1623  C   THR G 388      40.966  -8.311  94.886  1.00 18.93           C  
ATOM   1624  O   THR G 388      41.918  -9.097  94.881  1.00 20.81           O  
ATOM   1625  CB  THR G 388      40.870  -6.212  93.677  1.00 15.75           C  
ATOM   1626  OG1 THR G 388      40.421  -5.546  92.497  1.00 19.32           O  
ATOM   1627  CG2 THR G 388      42.376  -6.094  93.796  1.00 13.97           C  
ATOM   1628  N   GLN G 389      40.314  -7.978  95.993  1.00 18.25           N  
ATOM   1629  CA  GLN G 389      40.719  -8.527  97.271  1.00 21.53           C  
ATOM   1630  C   GLN G 389      40.815 -10.056  97.255  1.00 23.49           C  
ATOM   1631  O   GLN G 389      41.686 -10.631  97.919  1.00 24.17           O  
ATOM   1632  CB  GLN G 389      39.775  -8.048  98.382  1.00 22.00           C  
ATOM   1633  CG  GLN G 389      39.919  -6.556  98.713  1.00 23.69           C  
ATOM   1634  CD  GLN G 389      38.839  -6.062  99.659  1.00 24.45           C  
ATOM   1635  OE1 GLN G 389      38.783  -6.453 100.826  1.00 27.12           O  
ATOM   1636  NE2 GLN G 389      37.968  -5.207  99.155  1.00 26.17           N  
ATOM   1637  N   LEU G 390      39.952 -10.714  96.484  1.00 22.90           N  
ATOM   1638  CA  LEU G 390      39.973 -12.175  96.413  1.00 22.76           C  
ATOM   1639  C   LEU G 390      41.136 -12.744  95.616  1.00 23.90           C  
ATOM   1640  O   LEU G 390      41.519 -13.897  95.811  1.00 24.98           O  
ATOM   1641  CB  LEU G 390      38.666 -12.691  95.825  1.00 20.99           C  
ATOM   1642  CG  LEU G 390      37.466 -12.370  96.696  1.00 18.90           C  
ATOM   1643  CD1 LEU G 390      36.207 -12.814  95.989  1.00 21.12           C  
ATOM   1644  CD2 LEU G 390      37.608 -13.065  98.040  1.00 16.82           C  
ATOM   1645  N   PHE G 391      41.701 -11.940  94.723  1.00 24.52           N  
ATOM   1646  CA  PHE G 391      42.813 -12.406  93.903  1.00 24.29           C  
ATOM   1647  C   PHE G 391      44.029 -11.509  93.929  1.00 27.57           C  
ATOM   1648  O   PHE G 391      44.348 -10.830  92.952  1.00 26.80           O  
ATOM   1649  CB  PHE G 391      42.362 -12.596  92.462  1.00 20.28           C  
ATOM   1650  CG  PHE G 391      41.130 -13.422  92.335  1.00 13.14           C  
ATOM   1651  CD1 PHE G 391      39.879 -12.823  92.349  1.00  9.04           C  
ATOM   1652  CD2 PHE G 391      41.213 -14.804  92.267  1.00 11.17           C  
ATOM   1653  CE1 PHE G 391      38.730 -13.588  92.301  1.00  8.28           C  
ATOM   1654  CE2 PHE G 391      40.059 -15.585  92.219  1.00  8.65           C  
ATOM   1655  CZ  PHE G 391      38.818 -14.973  92.237  1.00  8.78           C  
ATOM   1656  N   ASN G 392      44.701 -11.524  95.070  1.00 31.47           N  
ATOM   1657  CA  ASN G 392      45.914 -10.768  95.281  1.00 35.54           C  
ATOM   1658  C   ASN G 392      46.699 -11.581  96.304  1.00 36.09           C  
ATOM   1659  O   ASN G 392      46.685 -11.278  97.496  1.00 36.88           O  
ATOM   1660  CB  ASN G 392      45.604  -9.382  95.835  1.00 40.32           C  
ATOM   1661  CG  ASN G 392      46.775  -8.429  95.689  1.00 47.72           C  
ATOM   1662  OD1 ASN G 392      47.122  -8.039  94.572  1.00 47.76           O  
ATOM   1663  ND2 ASN G 392      47.402  -8.066  96.807  1.00 55.34           N  
ATOM   1664  N   SER G 393      47.364 -12.633  95.841  1.00 35.76           N  
ATOM   1665  CA  SER G 393      48.130 -13.475  96.746  1.00 35.50           C  
ATOM   1666  C   SER G 393      49.186 -14.328  96.056  1.00 36.21           C  
ATOM   1667  O   SER G 393      49.119 -14.584  94.851  1.00 34.84           O  
ATOM   1668  CB  SER G 393      47.181 -14.381  97.541  1.00 35.06           C  
ATOM   1669  OG  SER G 393      46.457 -15.265  96.699  1.00 33.61           O  
ATOM   1670  N   THR G 394      50.166 -14.766  96.837  1.00 37.03           N  
ATOM   1671  CA  THR G 394      51.229 -15.611  96.312  1.00 39.12           C  
ATOM   1672  C   THR G 394      51.352 -16.859  97.183  1.00 39.85           C  
ATOM   1673  O   THR G 394      51.124 -16.812  98.392  1.00 40.52           O  
ATOM   1674  CB  THR G 394      52.573 -14.872  96.280  1.00 38.14           C  
ATOM   1675  OG1 THR G 394      52.355 -13.505  95.914  1.00 39.81           O  
ATOM   1676  CG2 THR G 394      53.491 -15.509  95.251  1.00 38.22           C  
ATOM   1677  N   TRP G 395      51.706 -17.978  96.564  1.00 40.72           N  
ATOM   1678  CA  TRP G 395      51.825 -19.214  97.303  1.00 42.28           C  
ATOM   1679  C   TRP G 395      53.102 -19.983  97.038  1.00 44.53           C  
ATOM   1680  O   TRP G 395      53.643 -19.957  95.932  1.00 43.43           O  
ATOM   1681  CB  TRP G 395      50.620 -20.100  97.022  1.00 41.05           C  
ATOM   1682  CG  TRP G 395      49.340 -19.442  97.379  1.00 40.25           C  
ATOM   1683  CD1 TRP G 395      48.669 -18.510  96.649  1.00 39.71           C  
ATOM   1684  CD2 TRP G 395      48.576 -19.649  98.568  1.00 40.17           C  
ATOM   1685  NE1 TRP G 395      47.528 -18.122  97.307  1.00 39.75           N  
ATOM   1686  CE2 TRP G 395      47.445 -18.808  98.490  1.00 40.55           C  
ATOM   1687  CE3 TRP G 395      48.736 -20.465  99.693  1.00 40.00           C  
ATOM   1688  CZ2 TRP G 395      46.473 -18.760  99.498  1.00 39.82           C  
ATOM   1689  CZ3 TRP G 395      47.771 -20.417 100.694  1.00 41.01           C  
ATOM   1690  CH2 TRP G 395      46.653 -19.569 100.587  1.00 39.57           C  
ATOM   1691  N   PHE G 396      53.562 -20.668  98.085  1.00 47.88           N  
ATOM   1692  CA  PHE G 396      54.779 -21.474  98.078  1.00 51.34           C  
ATOM   1693  C   PHE G 396      55.993 -20.685  97.600  1.00 53.63           C  
ATOM   1694  O   PHE G 396      56.471 -20.888  96.486  1.00 54.73           O  
ATOM   1695  CB  PHE G 396      54.587 -22.729  97.216  1.00 51.50           C  
ATOM   1696  CG  PHE G 396      53.315 -23.470  97.510  1.00 52.46           C  
ATOM   1697  CD1 PHE G 396      52.184 -23.266  96.726  1.00 52.03           C  
ATOM   1698  CD2 PHE G 396      53.222 -24.312  98.616  1.00 53.09           C  
ATOM   1699  CE1 PHE G 396      50.978 -23.879  97.040  1.00 51.85           C  
ATOM   1700  CE2 PHE G 396      52.017 -24.931  98.940  1.00 53.67           C  
ATOM   1701  CZ  PHE G 396      50.891 -24.711  98.149  1.00 52.96           C  
ATOM   1702  N   ASN G 397      56.491 -19.789  98.452  1.00 56.39           N  
ATOM   1703  CA  ASN G 397      57.656 -18.967  98.114  1.00 57.75           C  
ATOM   1704  C   ASN G 397      58.498 -18.625  99.347  1.00 57.85           C  
ATOM   1705  O   ASN G 397      59.040 -19.507 100.017  1.00 57.75           O  
ATOM   1706  CB  ASN G 397      57.205 -17.669  97.435  1.00 58.93           C  
ATOM   1707  CG  ASN G 397      58.363 -16.904  96.812  1.00 60.56           C  
ATOM   1708  OD1 ASN G 397      58.980 -17.368  95.851  1.00 61.33           O  
ATOM   1709  ND2 ASN G 397      58.666 -15.728  97.361  1.00 60.96           N  
ATOM   1710  N   GLY G 410      41.387  -7.307 113.548  1.00 64.57           N  
ATOM   1711  CA  GLY G 410      41.816  -8.684 113.384  1.00 66.22           C  
ATOM   1712  C   GLY G 410      41.516  -9.233 112.001  1.00 66.13           C  
ATOM   1713  O   GLY G 410      41.353  -8.477 111.040  1.00 66.91           O  
ATOM   1714  N   SER G 411      41.436 -10.557 111.900  1.00 65.98           N  
ATOM   1715  CA  SER G 411      41.157 -11.218 110.628  1.00 65.82           C  
ATOM   1716  C   SER G 411      39.889 -12.054 110.726  1.00 64.37           C  
ATOM   1717  O   SER G 411      39.859 -13.040 111.466  1.00 64.54           O  
ATOM   1718  CB  SER G 411      42.326 -12.129 110.245  1.00 65.83           C  
ATOM   1719  OG  SER G 411      43.549 -11.416 110.250  1.00 67.09           O  
ATOM   1720  N   ASP G 412      38.846 -11.678 109.984  1.00 62.35           N  
ATOM   1721  CA  ASP G 412      37.600 -12.446 110.036  1.00 58.58           C  
ATOM   1722  C   ASP G 412      36.845 -12.474 108.710  1.00 54.60           C  
ATOM   1723  O   ASP G 412      36.833 -13.495 108.016  1.00 55.82           O  
ATOM   1724  CB  ASP G 412      36.684 -11.908 111.147  1.00 60.12           C  
ATOM   1725  CG  ASP G 412      35.509 -12.840 111.454  1.00 60.77           C  
ATOM   1726  OD1 ASP G 412      35.746 -14.018 111.805  1.00 60.25           O  
ATOM   1727  OD2 ASP G 412      34.347 -12.392 111.351  1.00 60.91           O  
ATOM   1728  N   THR G 413      36.218 -11.359 108.352  1.00 51.79           N  
ATOM   1729  CA  THR G 413      35.460 -11.316 107.112  1.00 45.91           C  
ATOM   1730  C   THR G 413      36.041 -10.362 106.083  1.00 42.61           C  
ATOM   1731  O   THR G 413      36.650  -9.355 106.426  1.00 41.82           O  
ATOM   1732  CB  THR G 413      33.991 -10.932 107.372  1.00 46.95           C  
ATOM   1733  OG1 THR G 413      33.926  -9.608 107.911  1.00 47.17           O  
ATOM   1734  CG2 THR G 413      33.354 -11.901 108.355  1.00 46.89           C  
ATOM   1735  N   ILE G 414      35.845 -10.689 104.813  1.00 39.38           N  
ATOM   1736  CA  ILE G 414      36.333  -9.863 103.717  1.00 36.17           C  
ATOM   1737  C   ILE G 414      35.165  -9.123 103.094  1.00 33.38           C  
ATOM   1738  O   ILE G 414      34.107  -9.707 102.836  1.00 34.52           O  
ATOM   1739  CB  ILE G 414      37.006 -10.715 102.633  1.00 37.31           C  
ATOM   1740  CG1 ILE G 414      38.226 -11.419 103.226  1.00 38.10           C  
ATOM   1741  CG2 ILE G 414      37.426  -9.839 101.465  1.00 38.47           C  
ATOM   1742  CD1 ILE G 414      38.942 -12.285 102.254  1.00 39.97           C  
ATOM   1743  N   THR G 415      35.352  -7.833 102.851  1.00 31.03           N  
ATOM   1744  CA  THR G 415      34.283  -7.044 102.274  1.00 26.07           C  
ATOM   1745  C   THR G 415      34.619  -6.533 100.877  1.00 23.86           C  
ATOM   1746  O   THR G 415      35.571  -5.772 100.696  1.00 26.46           O  
ATOM   1747  CB  THR G 415      33.936  -5.870 103.214  1.00 26.38           C  
ATOM   1748  OG1 THR G 415      33.510  -6.394 104.478  1.00 24.96           O  
ATOM   1749  CG2 THR G 415      32.822  -5.021 102.640  1.00 25.67           C  
ATOM   1750  N   LEU G 416      33.838  -6.967  99.891  1.00 19.72           N  
ATOM   1751  CA  LEU G 416      34.038  -6.540  98.509  1.00 17.39           C  
ATOM   1752  C   LEU G 416      32.997  -5.526  98.073  1.00 18.27           C  
ATOM   1753  O   LEU G 416      31.788  -5.727  98.272  1.00 16.72           O  
ATOM   1754  CB  LEU G 416      33.961  -7.723  97.552  1.00 16.86           C  
ATOM   1755  CG  LEU G 416      35.169  -8.643  97.402  1.00 15.00           C  
ATOM   1756  CD1 LEU G 416      35.708  -9.039  98.742  1.00 16.20           C  
ATOM   1757  CD2 LEU G 416      34.725  -9.852  96.615  1.00 15.67           C  
ATOM   1758  N   PRO G 417      33.455  -4.425  97.457  1.00 17.33           N  
ATOM   1759  CA  PRO G 417      32.591  -3.347  96.966  1.00 17.65           C  
ATOM   1760  C   PRO G 417      31.793  -3.812  95.749  1.00 17.98           C  
ATOM   1761  O   PRO G 417      32.376  -4.326  94.797  1.00 14.57           O  
ATOM   1762  CB  PRO G 417      33.581  -2.254  96.567  1.00 16.74           C  
ATOM   1763  CG  PRO G 417      34.862  -2.634  97.250  1.00 17.20           C  
ATOM   1764  CD  PRO G 417      34.870  -4.117  97.201  1.00 16.57           C  
ATOM   1765  N   CYS G 418      30.473  -3.645  95.787  1.00 20.60           N  
ATOM   1766  CA  CYS G 418      29.632  -4.016  94.653  1.00 25.67           C  
ATOM   1767  C   CYS G 418      29.015  -2.751  94.113  1.00 26.52           C  
ATOM   1768  O   CYS G 418      29.316  -1.648  94.562  1.00 25.96           O  
ATOM   1769  CB  CYS G 418      28.461  -4.923  95.024  1.00 27.54           C  
ATOM   1770  SG  CYS G 418      28.792  -6.595  95.628  1.00 38.41           S  
ATOM   1771  N   ARG G 419      28.089  -2.941  93.183  1.00 27.30           N  
ATOM   1772  CA  ARG G 419      27.415  -1.835  92.549  1.00 25.97           C  
ATOM   1773  C   ARG G 419      26.344  -2.412  91.632  1.00 24.51           C  
ATOM   1774  O   ARG G 419      26.617  -3.311  90.839  1.00 24.60           O  
ATOM   1775  CB  ARG G 419      28.454  -1.037  91.765  1.00 26.34           C  
ATOM   1776  CG  ARG G 419      27.953   0.192  91.045  1.00 30.50           C  
ATOM   1777  CD  ARG G 419      29.144   1.069  90.629  1.00 29.86           C  
ATOM   1778  NE  ARG G 419      28.700   2.381  90.165  1.00 30.67           N  
ATOM   1779  CZ  ARG G 419      29.483   3.451  90.069  1.00 30.72           C  
ATOM   1780  NH1 ARG G 419      30.762   3.377  90.404  1.00 31.80           N  
ATOM   1781  NH2 ARG G 419      28.983   4.599  89.640  1.00 31.66           N  
ATOM   1782  N   ILE G 420      25.119  -1.918  91.784  1.00 23.70           N  
ATOM   1783  CA  ILE G 420      23.992  -2.350  90.965  1.00 21.34           C  
ATOM   1784  C   ILE G 420      23.933  -1.414  89.770  1.00 20.90           C  
ATOM   1785  O   ILE G 420      23.847  -0.195  89.931  1.00 22.11           O  
ATOM   1786  CB  ILE G 420      22.663  -2.247  91.738  1.00 21.18           C  
ATOM   1787  CG1 ILE G 420      22.658  -3.274  92.881  1.00 22.50           C  
ATOM   1788  CG2 ILE G 420      21.479  -2.454  90.783  1.00 18.85           C  
ATOM   1789  CD1 ILE G 420      21.396  -3.273  93.711  1.00 21.39           C  
ATOM   1790  N   LYS G 421      23.991  -1.977  88.571  1.00 18.65           N  
ATOM   1791  CA  LYS G 421      23.953  -1.168  87.364  1.00 16.32           C  
ATOM   1792  C   LYS G 421      22.633  -1.314  86.640  1.00 15.82           C  
ATOM   1793  O   LYS G 421      21.927  -2.307  86.830  1.00 16.96           O  
ATOM   1794  CB  LYS G 421      25.093  -1.570  86.445  1.00 16.44           C  
ATOM   1795  CG  LYS G 421      26.437  -1.488  87.112  1.00 16.84           C  
ATOM   1796  CD  LYS G 421      27.545  -1.535  86.093  1.00 17.31           C  
ATOM   1797  CE  LYS G 421      28.854  -1.120  86.735  1.00 16.28           C  
ATOM   1798  NZ  LYS G 421      29.906  -0.949  85.703  1.00 15.94           N  
ATOM   1799  N   GLN G 422      22.298  -0.324  85.818  1.00 13.54           N  
ATOM   1800  CA  GLN G 422      21.048  -0.350  85.055  1.00 13.90           C  
ATOM   1801  C   GLN G 422      21.310  -0.633  83.578  1.00 11.58           C  
ATOM   1802  O   GLN G 422      20.463  -1.198  82.892  1.00  8.32           O  
ATOM   1803  CB  GLN G 422      20.293   0.975  85.198  1.00 11.28           C  
ATOM   1804  CG  GLN G 422      19.706   1.199  86.586  1.00 12.75           C  
ATOM   1805  CD  GLN G 422      20.767   1.384  87.655  1.00 12.54           C  
ATOM   1806  OE1 GLN G 422      21.594   2.301  87.584  1.00  8.56           O  
ATOM   1807  NE2 GLN G 422      20.750   0.511  88.656  1.00 12.99           N  
ATOM   1808  N   ILE G 423      22.494  -0.236  83.118  1.00 10.63           N  
ATOM   1809  CA  ILE G 423      22.938  -0.422  81.739  1.00 12.04           C  
ATOM   1810  C   ILE G 423      24.053  -1.468  81.739  1.00 11.75           C  
ATOM   1811  O   ILE G 423      25.130  -1.222  82.274  1.00 11.67           O  
ATOM   1812  CB  ILE G 423      23.562   0.862  81.164  1.00  9.75           C  
ATOM   1813  CG1 ILE G 423      22.692   2.076  81.464  1.00 12.22           C  
ATOM   1814  CG2 ILE G 423      23.780   0.695  79.674  1.00 12.06           C  
ATOM   1815  CD1 ILE G 423      21.387   2.094  80.759  1.00  7.27           C  
ATOM   1816  N   ILE G 424      23.823  -2.624  81.132  1.00 12.69           N  
ATOM   1817  CA  ILE G 424      24.866  -3.648  81.129  1.00 13.39           C  
ATOM   1818  C   ILE G 424      25.154  -4.210  79.752  1.00 12.28           C  
ATOM   1819  O   ILE G 424      24.546  -3.819  78.779  1.00 13.10           O  
ATOM   1820  CB  ILE G 424      24.459  -4.810  82.014  1.00 13.21           C  
ATOM   1821  CG1 ILE G 424      23.196  -5.445  81.435  1.00 12.23           C  
ATOM   1822  CG2 ILE G 424      24.148  -4.301  83.430  1.00 14.74           C  
ATOM   1823  CD1 ILE G 424      22.808  -6.704  82.106  1.00 13.04           C  
ATOM   1824  N   ASN G 425      26.102  -5.126  79.681  1.00 14.42           N  
ATOM   1825  CA  ASN G 425      26.415  -5.760  78.423  1.00 15.61           C  
ATOM   1826  C   ASN G 425      25.749  -7.100  78.455  1.00 15.91           C  
ATOM   1827  O   ASN G 425      25.966  -7.872  79.389  1.00 18.15           O  
ATOM   1828  CB  ASN G 425      27.910  -5.939  78.268  1.00 16.38           C  
ATOM   1829  CG  ASN G 425      28.592  -4.660  77.879  1.00 17.98           C  
ATOM   1830  OD1 ASN G 425      28.282  -4.065  76.840  1.00 13.05           O  
ATOM   1831  ND2 ASN G 425      29.526  -4.212  78.712  1.00 21.02           N  
ATOM   1832  N   MET G 426      24.930  -7.379  77.450  1.00 14.97           N  
ATOM   1833  CA  MET G 426      24.233  -8.658  77.399  1.00 14.75           C  
ATOM   1834  C   MET G 426      25.210  -9.821  77.277  1.00 12.32           C  
ATOM   1835  O   MET G 426      26.239  -9.707  76.618  1.00  9.10           O  
ATOM   1836  CB  MET G 426      23.257  -8.671  76.227  1.00 17.54           C  
ATOM   1837  CG  MET G 426      22.151  -7.636  76.361  1.00 20.84           C  
ATOM   1838  SD  MET G 426      21.062  -7.566  74.931  1.00 25.65           S  
ATOM   1839  CE  MET G 426      19.705  -8.634  75.467  1.00 22.35           C  
ATOM   1840  N   TRP G 427      24.875 -10.938  77.917  1.00 10.14           N  
ATOM   1841  CA  TRP G 427      25.716 -12.127  77.872  1.00  7.98           C  
ATOM   1842  C   TRP G 427      25.152 -13.135  76.856  1.00  6.33           C  
ATOM   1843  O   TRP G 427      25.851 -14.029  76.413  1.00  5.48           O  
ATOM   1844  CB  TRP G 427      25.819 -12.790  79.267  1.00  8.85           C  
ATOM   1845  CG  TRP G 427      24.526 -13.359  79.759  1.00  3.22           C  
ATOM   1846  CD1 TRP G 427      23.557 -12.702  80.460  1.00  6.70           C  
ATOM   1847  CD2 TRP G 427      23.982 -14.641  79.434  1.00  8.03           C  
ATOM   1848  NE1 TRP G 427      22.432 -13.488  80.578  1.00  5.76           N  
ATOM   1849  CE2 TRP G 427      22.667 -14.685  79.956  1.00  5.47           C  
ATOM   1850  CE3 TRP G 427      24.473 -15.758  78.744  1.00  7.89           C  
ATOM   1851  CZ2 TRP G 427      21.838 -15.802  79.806  1.00  8.30           C  
ATOM   1852  CZ3 TRP G 427      23.646 -16.865  78.595  1.00  7.18           C  
ATOM   1853  CH2 TRP G 427      22.344 -16.877  79.124  1.00  7.72           C  
ATOM   1854  N   GLN G 428      23.886 -12.987  76.491  1.00  5.33           N  
ATOM   1855  CA  GLN G 428      23.283 -13.890  75.540  1.00  7.42           C  
ATOM   1856  C   GLN G 428      23.909 -13.665  74.148  1.00  8.57           C  
ATOM   1857  O   GLN G 428      24.028 -14.595  73.350  1.00  9.75           O  
ATOM   1858  CB  GLN G 428      21.754 -13.689  75.514  1.00 10.07           C  
ATOM   1859  CG  GLN G 428      21.065 -13.686  76.902  1.00  7.27           C  
ATOM   1860  CD  GLN G 428      21.197 -12.343  77.614  1.00 12.07           C  
ATOM   1861  OE1 GLN G 428      22.309 -11.881  77.932  1.00 11.81           O  
ATOM   1862  NE2 GLN G 428      20.058 -11.693  77.847  1.00  8.93           N  
ATOM   1863  N   LYS G 429      24.322 -12.432  73.865  1.00 11.59           N  
ATOM   1864  CA  LYS G 429      24.961 -12.080  72.589  1.00 13.26           C  
ATOM   1865  C   LYS G 429      25.474 -10.658  72.672  1.00 13.44           C  
ATOM   1866  O   LYS G 429      25.072  -9.902  73.558  1.00 14.36           O  
ATOM   1867  CB  LYS G 429      23.973 -12.156  71.431  1.00 11.94           C  
ATOM   1868  CG  LYS G 429      22.918 -11.104  71.494  1.00 13.94           C  
ATOM   1869  CD  LYS G 429      21.627 -11.621  70.922  1.00 15.54           C  
ATOM   1870  CE  LYS G 429      20.497 -10.623  71.148  1.00 15.56           C  
ATOM   1871  NZ  LYS G 429      19.189 -11.333  71.015  1.00 19.01           N  
ATOM   1872  N   VAL G 430      26.365 -10.296  71.753  1.00 12.80           N  
ATOM   1873  CA  VAL G 430      26.885  -8.941  71.733  1.00 11.82           C  
ATOM   1874  C   VAL G 430      25.664  -8.045  71.733  1.00 13.84           C  
ATOM   1875  O   VAL G 430      24.816  -8.127  70.841  1.00 12.73           O  
ATOM   1876  CB  VAL G 430      27.693  -8.644  70.467  1.00  9.21           C  
ATOM   1877  CG1 VAL G 430      27.995  -7.164  70.389  1.00  5.75           C  
ATOM   1878  CG2 VAL G 430      28.979  -9.439  70.471  1.00  9.47           C  
ATOM   1879  N   GLY G 431      25.571  -7.198  72.746  1.00 15.66           N  
ATOM   1880  CA  GLY G 431      24.429  -6.310  72.848  1.00 15.91           C  
ATOM   1881  C   GLY G 431      24.453  -5.579  74.169  1.00 17.08           C  
ATOM   1882  O   GLY G 431      25.302  -5.848  75.036  1.00 14.99           O  
ATOM   1883  N   LYS G 432      23.509  -4.657  74.329  1.00 15.94           N  
ATOM   1884  CA  LYS G 432      23.445  -3.858  75.538  1.00 14.75           C  
ATOM   1885  C   LYS G 432      22.021  -3.792  76.060  1.00 13.67           C  
ATOM   1886  O   LYS G 432      21.072  -3.929  75.300  1.00 14.33           O  
ATOM   1887  CB  LYS G 432      23.976  -2.462  75.226  1.00 14.73           C  
ATOM   1888  CG  LYS G 432      24.620  -1.764  76.394  1.00 14.86           C  
ATOM   1889  CD  LYS G 432      26.119  -1.995  76.426  1.00 11.40           C  
ATOM   1890  CE  LYS G 432      26.801  -1.172  75.366  1.00 10.42           C  
ATOM   1891  NZ  LYS G 432      26.505   0.266  75.559  1.00 10.30           N  
ATOM   1892  N   ALA G 433      21.860  -3.593  77.359  1.00 14.36           N  
ATOM   1893  CA  ALA G 433      20.515  -3.539  77.918  1.00 14.80           C  
ATOM   1894  C   ALA G 433      20.408  -2.604  79.105  1.00 14.74           C  
ATOM   1895  O   ALA G 433      21.361  -2.406  79.856  1.00 18.16           O  
ATOM   1896  CB  ALA G 433      20.067  -4.921  78.314  1.00 14.24           C  
ATOM   1897  N   MET G 434      19.229  -2.038  79.281  1.00 13.18           N  
ATOM   1898  CA  MET G 434      19.012  -1.124  80.376  1.00 10.62           C  
ATOM   1899  C   MET G 434      17.791  -1.560  81.156  1.00 11.23           C  
ATOM   1900  O   MET G 434      16.741  -1.815  80.569  1.00 10.56           O  
ATOM   1901  CB  MET G 434      18.810   0.275  79.824  1.00  8.82           C  
ATOM   1902  CG  MET G 434      18.568   1.326  80.873  1.00 10.26           C  
ATOM   1903  SD  MET G 434      18.442   2.970  80.152  1.00 16.70           S  
ATOM   1904  CE  MET G 434      16.656   3.219  80.167  1.00  8.57           C  
ATOM   1905  N   TYR G 435      17.925  -1.670  82.475  1.00 10.44           N  
ATOM   1906  CA  TYR G 435      16.789  -2.066  83.302  1.00 12.09           C  
ATOM   1907  C   TYR G 435      16.347  -0.913  84.179  1.00 12.25           C  
ATOM   1908  O   TYR G 435      17.030   0.096  84.268  1.00  9.33           O  
ATOM   1909  CB  TYR G 435      17.146  -3.272  84.169  1.00 11.33           C  
ATOM   1910  CG  TYR G 435      17.400  -4.518  83.353  1.00  9.68           C  
ATOM   1911  CD1 TYR G 435      18.581  -4.676  82.644  1.00  9.66           C  
ATOM   1912  CD2 TYR G 435      16.444  -5.515  83.258  1.00  9.99           C  
ATOM   1913  CE1 TYR G 435      18.807  -5.794  81.865  1.00  7.94           C  
ATOM   1914  CE2 TYR G 435      16.659  -6.642  82.471  1.00 10.19           C  
ATOM   1915  CZ  TYR G 435      17.840  -6.774  81.782  1.00  6.91           C  
ATOM   1916  OH  TYR G 435      18.062  -7.892  81.015  1.00  9.57           O  
ATOM   1917  N   ALA G 436      15.193  -1.059  84.815  1.00 13.45           N  
ATOM   1918  CA  ALA G 436      14.686  -0.017  85.691  1.00 14.21           C  
ATOM   1919  C   ALA G 436      15.469  -0.050  86.997  1.00 15.39           C  
ATOM   1920  O   ALA G 436      16.083  -1.070  87.349  1.00 17.84           O  
ATOM   1921  CB  ALA G 436      13.198  -0.236  85.963  1.00 14.32           C  
ATOM   1922  N   PRO G 437      15.480   1.076  87.728  1.00 15.60           N  
ATOM   1923  CA  PRO G 437      16.199   1.158  89.006  1.00 13.91           C  
ATOM   1924  C   PRO G 437      15.557   0.245  90.064  1.00 13.65           C  
ATOM   1925  O   PRO G 437      14.419  -0.203  89.892  1.00 12.67           O  
ATOM   1926  CB  PRO G 437      16.086   2.639  89.366  1.00 15.38           C  
ATOM   1927  CG  PRO G 437      15.934   3.313  88.006  1.00 14.69           C  
ATOM   1928  CD  PRO G 437      14.984   2.401  87.310  1.00 14.80           C  
ATOM   1929  N   PRO G 438      16.274  -0.043  91.167  1.00 13.62           N  
ATOM   1930  CA  PRO G 438      15.693  -0.913  92.200  1.00 15.11           C  
ATOM   1931  C   PRO G 438      14.483  -0.273  92.877  1.00 16.50           C  
ATOM   1932  O   PRO G 438      14.375   0.954  92.956  1.00 18.44           O  
ATOM   1933  CB  PRO G 438      16.847  -1.119  93.182  1.00 13.28           C  
ATOM   1934  CG  PRO G 438      18.065  -0.902  92.350  1.00 13.43           C  
ATOM   1935  CD  PRO G 438      17.671   0.281  91.490  1.00 13.24           C  
ATOM   1936  N   ILE G 439      13.568  -1.107  93.354  1.00 17.64           N  
ATOM   1937  CA  ILE G 439      12.388  -0.606  94.040  1.00 18.98           C  
ATOM   1938  C   ILE G 439      12.466  -1.012  95.506  1.00 19.83           C  
ATOM   1939  O   ILE G 439      12.025  -0.275  96.392  1.00 18.99           O  
ATOM   1940  CB  ILE G 439      11.092  -1.146  93.414  1.00 17.07           C  
ATOM   1941  CG1 ILE G 439      11.056  -2.672  93.491  1.00 19.52           C  
ATOM   1942  CG2 ILE G 439      10.994  -0.668  91.986  1.00 18.20           C  
ATOM   1943  CD1 ILE G 439       9.843  -3.295  92.824  1.00 16.89           C  
ATOM   1944  N   SER G 440      13.047  -2.180  95.764  1.00 21.06           N  
ATOM   1945  CA  SER G 440      13.192  -2.656  97.133  1.00 21.19           C  
ATOM   1946  C   SER G 440      14.453  -2.061  97.738  1.00 22.06           C  
ATOM   1947  O   SER G 440      15.464  -1.912  97.049  1.00 19.50           O  
ATOM   1948  CB  SER G 440      13.281  -4.182  97.174  1.00 21.29           C  
ATOM   1949  OG  SER G 440      13.576  -4.631  98.489  1.00 18.67           O  
ATOM   1950  N   GLY G 441      14.377  -1.714  99.023  1.00 23.42           N  
ATOM   1951  CA  GLY G 441      15.515  -1.139  99.721  1.00 23.56           C  
ATOM   1952  C   GLY G 441      16.315  -2.172 100.493  1.00 26.18           C  
ATOM   1953  O   GLY G 441      17.268  -1.833 101.201  1.00 25.53           O  
ATOM   1954  N   GLN G 442      15.930  -3.438 100.379  1.00 26.71           N  
ATOM   1955  CA  GLN G 442      16.665  -4.472 101.083  1.00 29.53           C  
ATOM   1956  C   GLN G 442      16.889  -5.718 100.260  1.00 28.95           C  
ATOM   1957  O   GLN G 442      16.263  -6.749 100.493  1.00 28.47           O  
ATOM   1958  CB  GLN G 442      15.979  -4.857 102.391  1.00 30.19           C  
ATOM   1959  CG  GLN G 442      17.004  -5.000 103.495  1.00 35.56           C  
ATOM   1960  CD  GLN G 442      16.832  -6.246 104.329  1.00 38.19           C  
ATOM   1961  OE1 GLN G 442      16.335  -6.188 105.457  1.00 38.69           O  
ATOM   1962  NE2 GLN G 442      17.247  -7.388 103.781  1.00 40.22           N  
ATOM   1963  N   ILE G 443      17.800  -5.619  99.302  1.00 28.79           N  
ATOM   1964  CA  ILE G 443      18.120  -6.746  98.447  1.00 29.06           C  
ATOM   1965  C   ILE G 443      19.215  -7.568  99.114  1.00 30.52           C  
ATOM   1966  O   ILE G 443      20.321  -7.075  99.333  1.00 30.93           O  
ATOM   1967  CB  ILE G 443      18.618  -6.271  97.078  1.00 28.67           C  
ATOM   1968  CG1 ILE G 443      17.701  -5.179  96.537  1.00 29.78           C  
ATOM   1969  CG2 ILE G 443      18.634  -7.432  96.111  1.00 29.29           C  
ATOM   1970  CD1 ILE G 443      16.249  -5.612  96.405  1.00 30.75           C  
ATOM   1971  N   ARG G 444      18.913  -8.821  99.437  1.00 31.08           N  
ATOM   1972  CA  ARG G 444      19.898  -9.674 100.087  1.00 31.96           C  
ATOM   1973  C   ARG G 444      20.000 -11.041  99.417  1.00 30.66           C  
ATOM   1974  O   ARG G 444      18.989 -11.649  99.091  1.00 30.11           O  
ATOM   1975  CB  ARG G 444      19.533  -9.843 101.565  1.00 35.74           C  
ATOM   1976  CG  ARG G 444      18.119 -10.381 101.775  1.00 41.97           C  
ATOM   1977  CD  ARG G 444      17.750 -10.575 103.249  1.00 44.96           C  
ATOM   1978  NE  ARG G 444      18.607 -11.535 103.946  1.00 48.14           N  
ATOM   1979  CZ  ARG G 444      18.402 -11.935 105.200  1.00 50.17           C  
ATOM   1980  NH1 ARG G 444      17.365 -11.456 105.878  1.00 50.37           N  
ATOM   1981  NH2 ARG G 444      19.237 -12.795 105.780  1.00 49.90           N  
ATOM   1982  N   CYS G 445      21.225 -11.508  99.190  1.00 30.83           N  
ATOM   1983  CA  CYS G 445      21.429 -12.818  98.575  1.00 31.19           C  
ATOM   1984  C   CYS G 445      22.599 -13.561  99.177  1.00 28.52           C  
ATOM   1985  O   CYS G 445      23.636 -12.975  99.505  1.00 28.72           O  
ATOM   1986  CB  CYS G 445      21.646 -12.722  97.060  1.00 33.64           C  
ATOM   1987  SG  CYS G 445      20.155 -12.249  96.115  1.00 40.26           S  
ATOM   1988  N   SER G 446      22.420 -14.868  99.308  1.00 24.98           N  
ATOM   1989  CA  SER G 446      23.436 -15.735  99.873  1.00 23.27           C  
ATOM   1990  C   SER G 446      23.664 -16.905  98.945  1.00 21.73           C  
ATOM   1991  O   SER G 446      22.751 -17.676  98.659  1.00 22.16           O  
ATOM   1992  CB  SER G 446      22.978 -16.250 101.234  1.00 22.28           C  
ATOM   1993  OG  SER G 446      22.569 -15.171 102.046  1.00 22.58           O  
ATOM   1994  N   SER G 447      24.883 -17.040  98.459  1.00 20.51           N  
ATOM   1995  CA  SER G 447      25.171 -18.150  97.579  1.00 20.71           C  
ATOM   1996  C   SER G 447      26.384 -18.905  98.063  1.00 19.36           C  
ATOM   1997  O   SER G 447      27.130 -18.429  98.925  1.00 17.16           O  
ATOM   1998  CB  SER G 447      25.393 -17.659  96.139  1.00 19.34           C  
ATOM   1999  OG  SER G 447      24.199 -17.127  95.599  1.00 16.68           O  
ATOM   2000  N   ASN G 448      26.561 -20.099  97.519  1.00 20.84           N  
ATOM   2001  CA  ASN G 448      27.708 -20.915  97.860  1.00 22.91           C  
ATOM   2002  C   ASN G 448      28.683 -20.956  96.695  1.00 20.11           C  
ATOM   2003  O   ASN G 448      28.363 -21.416  95.599  1.00 19.51           O  
ATOM   2004  CB  ASN G 448      27.281 -22.340  98.233  1.00 29.48           C  
ATOM   2005  CG  ASN G 448      26.907 -22.473  99.703  1.00 37.14           C  
ATOM   2006  OD1 ASN G 448      27.527 -21.839 100.558  1.00 34.39           O  
ATOM   2007  ND2 ASN G 448      25.912 -23.312  99.996  1.00 45.12           N  
ATOM   2008  N   ILE G 449      29.869 -20.431  96.934  1.00 18.67           N  
ATOM   2009  CA  ILE G 449      30.895 -20.448  95.921  1.00 14.78           C  
ATOM   2010  C   ILE G 449      31.222 -21.931  95.784  1.00 15.19           C  
ATOM   2011  O   ILE G 449      31.524 -22.598  96.772  1.00 13.31           O  
ATOM   2012  CB  ILE G 449      32.089 -19.630  96.393  1.00 11.62           C  
ATOM   2013  CG1 ILE G 449      31.642 -18.170  96.510  1.00 11.08           C  
ATOM   2014  CG2 ILE G 449      33.270 -19.807  95.454  1.00 12.83           C  
ATOM   2015  CD1 ILE G 449      32.715 -17.211  96.943  1.00  3.06           C  
ATOM   2016  N   THR G 450      31.120 -22.445  94.563  1.00 16.29           N  
ATOM   2017  CA  THR G 450      31.350 -23.857  94.300  1.00 18.53           C  
ATOM   2018  C   THR G 450      32.457 -24.102  93.295  1.00 18.89           C  
ATOM   2019  O   THR G 450      33.083 -25.167  93.294  1.00 19.03           O  
ATOM   2020  CB  THR G 450      30.080 -24.539  93.741  1.00 20.69           C  
ATOM   2021  OG1 THR G 450      28.941 -24.180  94.531  1.00 22.71           O  
ATOM   2022  CG2 THR G 450      30.245 -26.052  93.772  1.00 26.24           C  
ATOM   2023  N   GLY G 451      32.686 -23.115  92.433  1.00 19.90           N  
ATOM   2024  CA  GLY G 451      33.701 -23.233  91.402  1.00 16.98           C  
ATOM   2025  C   GLY G 451      34.209 -21.882  90.948  1.00 16.64           C  
ATOM   2026  O   GLY G 451      33.592 -20.853  91.223  1.00 16.04           O  
ATOM   2027  N   LEU G 452      35.325 -21.902  90.221  1.00 14.64           N  
ATOM   2028  CA  LEU G 452      35.986 -20.693  89.738  1.00 13.76           C  
ATOM   2029  C   LEU G 452      36.436 -20.790  88.261  1.00 12.75           C  
ATOM   2030  O   LEU G 452      36.842 -21.847  87.802  1.00 13.58           O  
ATOM   2031  CB  LEU G 452      37.212 -20.443  90.627  1.00 15.85           C  
ATOM   2032  CG  LEU G 452      37.451 -19.036  91.162  1.00 20.04           C  
ATOM   2033  CD1 LEU G 452      38.398 -19.036  92.366  1.00 16.95           C  
ATOM   2034  CD2 LEU G 452      38.007 -18.205  90.017  1.00 21.57           C  
ATOM   2035  N   LEU G 453      36.347 -19.694  87.515  1.00 10.37           N  
ATOM   2036  CA  LEU G 453      36.815 -19.704  86.140  1.00  8.90           C  
ATOM   2037  C   LEU G 453      38.101 -18.864  86.156  1.00 10.62           C  
ATOM   2038  O   LEU G 453      38.078 -17.668  86.460  1.00 12.07           O  
ATOM   2039  CB  LEU G 453      35.751 -19.120  85.200  1.00  4.96           C  
ATOM   2040  CG  LEU G 453      34.399 -19.862  85.273  1.00  5.39           C  
ATOM   2041  CD1 LEU G 453      33.307 -19.091  84.497  1.00  1.00           C  
ATOM   2042  CD2 LEU G 453      34.552 -21.303  84.744  1.00  1.00           C  
ATOM   2043  N   LEU G 454      39.232 -19.510  85.885  1.00 10.34           N  
ATOM   2044  CA  LEU G 454      40.521 -18.825  85.887  1.00 12.74           C  
ATOM   2045  C   LEU G 454      41.123 -18.816  84.498  1.00 15.68           C  
ATOM   2046  O   LEU G 454      40.743 -19.602  83.634  1.00 18.51           O  
ATOM   2047  CB  LEU G 454      41.487 -19.515  86.858  1.00 10.37           C  
ATOM   2048  CG  LEU G 454      41.145 -19.394  88.349  1.00  9.06           C  
ATOM   2049  CD1 LEU G 454      41.993 -20.348  89.156  1.00  8.39           C  
ATOM   2050  CD2 LEU G 454      41.345 -17.959  88.808  1.00  8.35           C  
ATOM   2051  N   THR G 455      42.068 -17.914  84.295  1.00 18.31           N  
ATOM   2052  CA  THR G 455      42.757 -17.783  83.026  1.00 20.03           C  
ATOM   2053  C   THR G 455      44.207 -17.526  83.435  1.00 24.21           C  
ATOM   2054  O   THR G 455      44.452 -16.930  84.482  1.00 24.76           O  
ATOM   2055  CB  THR G 455      42.199 -16.584  82.246  1.00 21.25           C  
ATOM   2056  OG1 THR G 455      42.679 -16.617  80.900  1.00 21.14           O  
ATOM   2057  CG2 THR G 455      42.639 -15.270  82.903  1.00 21.22           C  
ATOM   2058  N   ARG G 456      45.165 -17.959  82.625  1.00 28.42           N  
ATOM   2059  CA  ARG G 456      46.571 -17.785  82.974  1.00 32.98           C  
ATOM   2060  C   ARG G 456      47.374 -16.847  82.077  1.00 34.84           C  
ATOM   2061  O   ARG G 456      47.080 -16.718  80.897  1.00 37.08           O  
ATOM   2062  CB  ARG G 456      47.235 -19.152  83.010  1.00 33.96           C  
ATOM   2063  CG  ARG G 456      46.950 -20.023  81.797  1.00 36.67           C  
ATOM   2064  CD  ARG G 456      47.534 -21.412  82.014  1.00 36.27           C  
ATOM   2065  NE  ARG G 456      48.983 -21.346  82.214  1.00 36.13           N  
ATOM   2066  CZ  ARG G 456      49.876 -21.415  81.231  1.00 34.74           C  
ATOM   2067  NH1 ARG G 456      49.473 -21.563  79.977  1.00 32.92           N  
ATOM   2068  NH2 ARG G 456      51.168 -21.326  81.501  1.00 34.60           N  
ATOM   2069  N   ASP G 457      48.394 -16.195  82.631  1.00 36.68           N  
ATOM   2070  CA  ASP G 457      49.211 -15.268  81.841  1.00 41.25           C  
ATOM   2071  C   ASP G 457      50.190 -15.975  80.901  1.00 44.47           C  
ATOM   2072  O   ASP G 457      50.821 -16.962  81.272  1.00 44.11           O  
ATOM   2073  CB  ASP G 457      49.998 -14.322  82.755  1.00 40.29           C  
ATOM   2074  CG  ASP G 457      49.114 -13.311  83.460  1.00 39.19           C  
ATOM   2075  OD1 ASP G 457      49.659 -12.328  83.997  1.00 39.40           O  
ATOM   2076  OD2 ASP G 457      47.882 -13.490  83.489  1.00 38.06           O  
ATOM   2077  N   GLY G 458      50.324 -15.465  79.682  1.00 47.46           N  
ATOM   2078  CA  GLY G 458      51.242 -16.075  78.731  1.00 52.22           C  
ATOM   2079  C   GLY G 458      52.717 -15.943  79.092  1.00 54.77           C  
ATOM   2080  O   GLY G 458      53.112 -16.158  80.241  1.00 52.90           O  
ATOM   2081  N   GLY G 459      53.528 -15.586  78.096  1.00 64.54           N  
ATOM   2082  CA  GLY G 459      54.955 -15.422  78.293  1.00 70.21           C  
ATOM   2083  C   GLY G 459      55.709 -16.658  77.849  1.00 74.91           C  
ATOM   2084  O   GLY G 459      55.402 -17.763  78.295  1.00 75.17           O  
ATOM   2085  N   ASN G 460      56.688 -16.481  76.965  1.00 78.09           N  
ATOM   2086  CA  ASN G 460      57.490 -17.600  76.473  1.00 80.43           C  
ATOM   2087  C   ASN G 460      58.754 -17.785  77.317  1.00 84.18           C  
ATOM   2088  O   ASN G 460      59.642 -16.931  77.316  1.00 84.16           O  
ATOM   2089  CB  ASN G 460      57.881 -17.382  75.003  1.00 77.54           C  
ATOM   2090  CG  ASN G 460      58.716 -16.126  74.792  1.00 76.82           C  
ATOM   2091  OD1 ASN G 460      59.463 -16.026  73.824  1.00 74.73           O  
ATOM   2092  ND2 ASN G 460      58.579 -15.160  75.690  1.00 75.37           N  
ATOM   2093  N   SER G 461      58.828 -18.907  78.031  1.00 85.69           N  
ATOM   2094  CA  SER G 461      59.972 -19.220  78.892  1.00 88.58           C  
ATOM   2095  C   SER G 461      60.409 -18.040  79.767  1.00 90.23           C  
ATOM   2096  O   SER G 461      61.553 -17.588  79.696  1.00 90.87           O  
ATOM   2097  CB  SER G 461      61.160 -19.714  78.048  1.00 89.10           C  
ATOM   2098  OG  SER G 461      61.554 -18.765  77.071  1.00 90.21           O  
ATOM   2099  N   ASN G 462      59.492 -17.552  80.597  1.00 92.07           N  
ATOM   2100  CA  ASN G 462      59.782 -16.432  81.483  1.00 93.49           C  
ATOM   2101  C   ASN G 462      60.636 -16.909  82.654  1.00 93.68           C  
ATOM   2102  O   ASN G 462      61.865 -16.910  82.585  1.00 94.04           O  
ATOM   2103  CB  ASN G 462      58.478 -15.826  82.008  1.00 93.94           C  
ATOM   2104  CG  ASN G 462      57.460 -15.591  80.910  1.00 94.78           C  
ATOM   2105  OD1 ASN G 462      57.735 -14.910  79.922  1.00 94.90           O  
ATOM   2106  ND2 ASN G 462      56.271 -16.155  81.081  1.00 95.64           N  
ATOM   2107  N   ASN G 463      59.972 -17.321  83.727  1.00 93.84           N  
ATOM   2108  CA  ASN G 463      60.658 -17.805  84.916  1.00 93.54           C  
ATOM   2109  C   ASN G 463      59.828 -18.883  85.586  1.00 89.75           C  
ATOM   2110  O   ASN G 463      58.847 -19.361  85.021  1.00 90.41           O  
ATOM   2111  CB  ASN G 463      60.898 -16.653  85.891  1.00 98.97           C  
ATOM   2112  CG  ASN G 463      59.977 -15.478  85.638  1.00104.82           C  
ATOM   2113  OD1 ASN G 463      58.755 -15.638  85.602  1.00104.87           O  
ATOM   2114  ND2 ASN G 463      60.571 -14.299  85.452  1.00110.34           N  
ATOM   2115  N   GLU G 464      60.223 -19.263  86.793  1.00 84.50           N  
ATOM   2116  CA  GLU G 464      59.508 -20.291  87.529  1.00 79.67           C  
ATOM   2117  C   GLU G 464      58.386 -19.739  88.400  1.00 75.00           C  
ATOM   2118  O   GLU G 464      58.552 -19.576  89.605  1.00 73.63           O  
ATOM   2119  CB  GLU G 464      60.486 -21.093  88.388  1.00 81.72           C  
ATOM   2120  CG  GLU G 464      61.306 -22.108  87.603  1.00 84.89           C  
ATOM   2121  CD  GLU G 464      62.150 -22.998  88.498  1.00 86.94           C  
ATOM   2122  OE1 GLU G 464      62.656 -24.033  88.005  1.00 87.76           O  
ATOM   2123  OE2 GLU G 464      62.313 -22.658  89.691  1.00 87.55           O  
ATOM   2124  N   SER G 465      57.243 -19.457  87.780  1.00 69.62           N  
ATOM   2125  CA  SER G 465      56.072 -18.933  88.486  1.00 61.22           C  
ATOM   2126  C   SER G 465      54.924 -18.686  87.507  1.00 56.78           C  
ATOM   2127  O   SER G 465      55.148 -18.318  86.355  1.00 59.14           O  
ATOM   2128  CB  SER G 465      56.415 -17.628  89.212  1.00 61.15           C  
ATOM   2129  OG  SER G 465      56.876 -16.642  88.308  1.00 59.79           O  
ATOM   2130  N   GLU G 466      53.694 -18.894  87.963  1.00 52.69           N  
ATOM   2131  CA  GLU G 466      52.530 -18.686  87.109  1.00 44.55           C  
ATOM   2132  C   GLU G 466      51.533 -17.747  87.788  1.00 40.31           C  
ATOM   2133  O   GLU G 466      51.334 -17.814  88.999  1.00 40.44           O  
ATOM   2134  CB  GLU G 466      51.854 -20.030  86.799  1.00 42.82           C  
ATOM   2135  CG  GLU G 466      52.748 -21.041  86.073  1.00 41.25           C  
ATOM   2136  CD  GLU G 466      52.943 -20.728  84.596  1.00 40.18           C  
ATOM   2137  OE1 GLU G 466      53.923 -21.230  84.009  1.00 39.08           O  
ATOM   2138  OE2 GLU G 466      52.116 -19.993  84.020  1.00 39.08           O  
ATOM   2139  N   ILE G 467      50.937 -16.846  87.012  1.00 35.12           N  
ATOM   2140  CA  ILE G 467      49.963 -15.905  87.558  1.00 29.00           C  
ATOM   2141  C   ILE G 467      48.586 -16.260  87.043  1.00 22.02           C  
ATOM   2142  O   ILE G 467      48.420 -16.488  85.851  1.00 21.81           O  
ATOM   2143  CB  ILE G 467      50.243 -14.442  87.136  1.00 29.33           C  
ATOM   2144  CG1 ILE G 467      51.508 -13.911  87.810  1.00 33.90           C  
ATOM   2145  CG2 ILE G 467      49.044 -13.568  87.493  1.00 30.47           C  
ATOM   2146  CD1 ILE G 467      52.801 -14.435  87.201  1.00 36.40           C  
ATOM   2147  N   PHE G 468      47.604 -16.299  87.938  1.00 20.55           N  
ATOM   2148  CA  PHE G 468      46.230 -16.610  87.546  1.00 18.10           C  
ATOM   2149  C   PHE G 468      45.292 -15.426  87.812  1.00 17.72           C  
ATOM   2150  O   PHE G 468      45.530 -14.640  88.731  1.00 17.42           O  
ATOM   2151  CB  PHE G 468      45.748 -17.871  88.282  1.00 17.02           C  
ATOM   2152  CG  PHE G 468      46.527 -19.108  87.917  1.00 15.88           C  
ATOM   2153  CD1 PHE G 468      47.877 -19.217  88.247  1.00 14.60           C  
ATOM   2154  CD2 PHE G 468      45.941 -20.123  87.161  1.00 16.32           C  
ATOM   2155  CE1 PHE G 468      48.633 -20.305  87.825  1.00 13.98           C  
ATOM   2156  CE2 PHE G 468      46.694 -21.220  86.734  1.00 15.66           C  
ATOM   2157  CZ  PHE G 468      48.046 -21.307  87.066  1.00 15.28           C  
ATOM   2158  N   ARG G 469      44.247 -15.291  86.991  1.00 16.84           N  
ATOM   2159  CA  ARG G 469      43.268 -14.207  87.128  1.00 15.59           C  
ATOM   2160  C   ARG G 469      41.841 -14.724  86.943  1.00 15.90           C  
ATOM   2161  O   ARG G 469      41.612 -15.721  86.251  1.00 15.61           O  
ATOM   2162  CB  ARG G 469      43.524 -13.102  86.086  1.00 15.88           C  
ATOM   2163  CG  ARG G 469      44.867 -12.373  86.214  1.00 14.80           C  
ATOM   2164  CD  ARG G 469      45.394 -11.857  84.867  1.00 13.10           C  
ATOM   2165  NE  ARG G 469      46.759 -11.365  85.016  1.00 12.36           N  
ATOM   2166  CZ  ARG G 469      47.069 -10.170  85.509  1.00 12.61           C  
ATOM   2167  NH1 ARG G 469      46.103  -9.341  85.882  1.00 13.03           N  
ATOM   2168  NH2 ARG G 469      48.340  -9.819  85.667  1.00  7.76           N  
ATOM   2169  N   PRO G 470      40.859 -14.043  87.558  1.00 15.14           N  
ATOM   2170  CA  PRO G 470      39.446 -14.422  87.462  1.00 14.90           C  
ATOM   2171  C   PRO G 470      39.009 -14.323  85.992  1.00 14.16           C  
ATOM   2172  O   PRO G 470      39.355 -13.360  85.302  1.00 11.75           O  
ATOM   2173  CB  PRO G 470      38.740 -13.369  88.322  1.00 15.65           C  
ATOM   2174  CG  PRO G 470      39.809 -12.839  89.202  1.00 15.89           C  
ATOM   2175  CD  PRO G 470      41.009 -12.794  88.319  1.00 14.70           C  
ATOM   2176  N   GLY G 471      38.255 -15.313  85.522  1.00 13.37           N  
ATOM   2177  CA  GLY G 471      37.791 -15.308  84.146  1.00 12.43           C  
ATOM   2178  C   GLY G 471      36.278 -15.398  84.063  1.00 11.34           C  
ATOM   2179  O   GLY G 471      35.575 -15.026  84.998  1.00 11.41           O  
ATOM   2180  N   GLY G 472      35.769 -15.910  82.949  1.00 12.13           N  
ATOM   2181  CA  GLY G 472      34.329 -16.020  82.780  1.00 11.47           C  
ATOM   2182  C   GLY G 472      33.929 -15.243  81.543  1.00  9.92           C  
ATOM   2183  O   GLY G 472      34.793 -14.704  80.856  1.00  9.37           O  
ATOM   2184  N   GLY G 473      32.630 -15.164  81.280  1.00  9.27           N  
ATOM   2185  CA  GLY G 473      32.129 -14.469  80.108  1.00 11.22           C  
ATOM   2186  C   GLY G 473      31.287 -15.454  79.318  1.00 13.15           C  
ATOM   2187  O   GLY G 473      30.080 -15.269  79.100  1.00 10.68           O  
ATOM   2188  N   ASP G 474      31.937 -16.535  78.911  1.00 12.35           N  
ATOM   2189  CA  ASP G 474      31.277 -17.576  78.155  1.00 11.84           C  
ATOM   2190  C   ASP G 474      30.491 -18.468  79.112  1.00 12.56           C  
ATOM   2191  O   ASP G 474      31.037 -19.407  79.686  1.00  8.70           O  
ATOM   2192  CB  ASP G 474      32.316 -18.421  77.415  1.00  9.44           C  
ATOM   2193  CG  ASP G 474      31.721 -19.209  76.267  1.00 11.60           C  
ATOM   2194  OD1 ASP G 474      30.483 -19.456  76.261  1.00  4.95           O  
ATOM   2195  OD2 ASP G 474      32.507 -19.587  75.369  1.00 10.13           O  
ATOM   2196  N   MET G 475      29.209 -18.172  79.273  1.00 13.94           N  
ATOM   2197  CA  MET G 475      28.348 -18.956  80.141  1.00 15.54           C  
ATOM   2198  C   MET G 475      28.362 -20.443  79.820  1.00 16.04           C  
ATOM   2199  O   MET G 475      27.863 -21.258  80.606  1.00 14.00           O  
ATOM   2200  CB  MET G 475      26.911 -18.431  80.068  1.00 19.07           C  
ATOM   2201  CG  MET G 475      26.468 -17.723  81.332  1.00 21.21           C  
ATOM   2202  SD  MET G 475      27.821 -16.805  82.057  1.00 21.81           S  
ATOM   2203  CE  MET G 475      27.467 -15.158  81.433  1.00 24.41           C  
ATOM   2204  N   ARG G 476      28.921 -20.813  78.671  1.00 16.16           N  
ATOM   2205  CA  ARG G 476      28.967 -22.230  78.321  1.00 16.88           C  
ATOM   2206  C   ARG G 476      29.905 -22.921  79.297  1.00 15.46           C  
ATOM   2207  O   ARG G 476      29.709 -24.090  79.645  1.00 11.33           O  
ATOM   2208  CB  ARG G 476      29.457 -22.439  76.887  1.00 18.59           C  
ATOM   2209  CG  ARG G 476      28.476 -21.994  75.811  1.00 21.34           C  
ATOM   2210  CD  ARG G 476      29.169 -21.933  74.460  1.00 22.64           C  
ATOM   2211  NE  ARG G 476      28.337 -21.349  73.411  1.00 28.70           N  
ATOM   2212  CZ  ARG G 476      28.003 -20.061  73.321  1.00 29.87           C  
ATOM   2213  NH1 ARG G 476      28.428 -19.184  74.225  1.00 31.33           N  
ATOM   2214  NH2 ARG G 476      27.241 -19.649  72.311  1.00 29.92           N  
ATOM   2215  N   ASP G 477      30.928 -22.197  79.736  1.00 12.96           N  
ATOM   2216  CA  ASP G 477      31.852 -22.777  80.691  1.00 15.01           C  
ATOM   2217  C   ASP G 477      31.134 -23.036  82.018  1.00 15.16           C  
ATOM   2218  O   ASP G 477      31.508 -23.945  82.761  1.00 12.70           O  
ATOM   2219  CB  ASP G 477      33.087 -21.891  80.869  1.00 14.81           C  
ATOM   2220  CG  ASP G 477      34.046 -21.992  79.684  1.00 18.41           C  
ATOM   2221  OD1 ASP G 477      33.939 -22.977  78.907  1.00 17.26           O  
ATOM   2222  OD2 ASP G 477      34.916 -21.100  79.527  1.00 19.63           O  
ATOM   2223  N   ASN G 478      30.091 -22.254  82.300  1.00 14.15           N  
ATOM   2224  CA  ASN G 478      29.305 -22.455  83.509  1.00 14.38           C  
ATOM   2225  C   ASN G 478      28.499 -23.742  83.377  1.00 14.09           C  
ATOM   2226  O   ASN G 478      28.512 -24.573  84.269  1.00 13.58           O  
ATOM   2227  CB  ASN G 478      28.338 -21.294  83.746  1.00 12.47           C  
ATOM   2228  CG  ASN G 478      29.060 -19.971  83.961  1.00 14.90           C  
ATOM   2229  OD1 ASN G 478      28.562 -19.070  84.674  1.00 10.26           O  
ATOM   2230  ND2 ASN G 478      30.241 -19.841  83.340  1.00 10.13           N  
ATOM   2231  N   TRP G 479      27.784 -23.884  82.265  1.00 13.45           N  
ATOM   2232  CA  TRP G 479      26.982 -25.075  82.021  1.00 14.10           C  
ATOM   2233  C   TRP G 479      27.939 -26.269  81.995  1.00 13.31           C  
ATOM   2234  O   TRP G 479      27.688 -27.322  82.585  1.00 10.33           O  
ATOM   2235  CB  TRP G 479      26.281 -24.985  80.664  1.00 14.54           C  
ATOM   2236  CG  TRP G 479      25.549 -23.693  80.379  1.00 17.85           C  
ATOM   2237  CD1 TRP G 479      25.259 -23.174  79.143  1.00 19.25           C  
ATOM   2238  CD2 TRP G 479      25.003 -22.774  81.334  1.00 17.23           C  
ATOM   2239  NE1 TRP G 479      24.567 -21.989  79.270  1.00 19.24           N  
ATOM   2240  CE2 TRP G 479      24.395 -21.719  80.601  1.00 19.64           C  
ATOM   2241  CE3 TRP G 479      24.967 -22.734  82.734  1.00 14.54           C  
ATOM   2242  CZ2 TRP G 479      23.759 -20.636  81.226  1.00 19.23           C  
ATOM   2243  CZ3 TRP G 479      24.338 -21.659  83.358  1.00 15.70           C  
ATOM   2244  CH2 TRP G 479      23.740 -20.622  82.601  1.00 16.44           C  
ATOM   2245  N   ARG G 480      29.050 -26.071  81.303  1.00 15.47           N  
ATOM   2246  CA  ARG G 480      30.065 -27.089  81.138  1.00 15.62           C  
ATOM   2247  C   ARG G 480      30.593 -27.634  82.464  1.00 15.42           C  
ATOM   2248  O   ARG G 480      30.925 -28.817  82.559  1.00 15.91           O  
ATOM   2249  CB  ARG G 480      31.204 -26.522  80.281  1.00 18.35           C  
ATOM   2250  CG  ARG G 480      32.208 -27.550  79.826  1.00 20.74           C  
ATOM   2251  CD  ARG G 480      33.237 -26.993  78.868  1.00 22.22           C  
ATOM   2252  NE  ARG G 480      32.666 -26.652  77.572  1.00 27.02           N  
ATOM   2253  CZ  ARG G 480      32.101 -25.484  77.300  1.00 28.79           C  
ATOM   2254  NH1 ARG G 480      32.044 -24.551  78.235  1.00 32.62           N  
ATOM   2255  NH2 ARG G 480      31.588 -25.249  76.103  1.00 29.82           N  
ATOM   2256  N   SER G 481      30.653 -26.789  83.490  1.00 14.71           N  
ATOM   2257  CA  SER G 481      31.141 -27.214  84.809  1.00 14.47           C  
ATOM   2258  C   SER G 481      30.196 -28.200  85.506  1.00 14.25           C  
ATOM   2259  O   SER G 481      30.604 -28.931  86.404  1.00 13.73           O  
ATOM   2260  CB  SER G 481      31.363 -25.995  85.711  1.00 14.11           C  
ATOM   2261  OG  SER G 481      30.151 -25.540  86.274  1.00 14.17           O  
ATOM   2262  N   GLU G 482      28.933 -28.203  85.096  1.00 14.54           N  
ATOM   2263  CA  GLU G 482      27.937 -29.105  85.655  1.00 14.29           C  
ATOM   2264  C   GLU G 482      27.742 -30.317  84.737  1.00 14.37           C  
ATOM   2265  O   GLU G 482      27.559 -31.434  85.206  1.00 13.60           O  
ATOM   2266  CB  GLU G 482      26.600 -28.378  85.823  1.00 18.08           C  
ATOM   2267  CG  GLU G 482      26.491 -27.524  87.082  1.00 21.04           C  
ATOM   2268  CD  GLU G 482      26.239 -28.356  88.323  1.00 22.94           C  
ATOM   2269  OE1 GLU G 482      25.216 -28.112  88.999  1.00 27.75           O  
ATOM   2270  OE2 GLU G 482      27.046 -29.260  88.622  1.00 22.93           O  
ATOM   2271  N   LEU G 483      27.797 -30.090  83.428  1.00 11.87           N  
ATOM   2272  CA  LEU G 483      27.603 -31.159  82.465  1.00 12.05           C  
ATOM   2273  C   LEU G 483      28.829 -31.979  82.043  1.00 13.93           C  
ATOM   2274  O   LEU G 483      28.714 -32.892  81.216  1.00 13.29           O  
ATOM   2275  CB  LEU G 483      26.951 -30.583  81.226  1.00 10.67           C  
ATOM   2276  CG  LEU G 483      25.569 -30.028  81.515  1.00 13.52           C  
ATOM   2277  CD1 LEU G 483      25.110 -29.221  80.305  1.00 16.39           C  
ATOM   2278  CD2 LEU G 483      24.600 -31.155  81.837  1.00 11.31           C  
ATOM   2279  N   TYR G 484      29.991 -31.662  82.606  1.00 14.28           N  
ATOM   2280  CA  TYR G 484      31.239 -32.353  82.273  1.00 16.60           C  
ATOM   2281  C   TYR G 484      31.178 -33.876  82.384  1.00 18.36           C  
ATOM   2282  O   TYR G 484      31.993 -34.580  81.792  1.00 18.21           O  
ATOM   2283  CB  TYR G 484      32.377 -31.859  83.177  1.00 14.82           C  
ATOM   2284  CG  TYR G 484      32.276 -32.379  84.595  1.00 17.72           C  
ATOM   2285  CD1 TYR G 484      32.910 -33.569  84.979  1.00 17.64           C  
ATOM   2286  CD2 TYR G 484      31.476 -31.733  85.530  1.00 18.04           C  
ATOM   2287  CE1 TYR G 484      32.737 -34.098  86.256  1.00 18.73           C  
ATOM   2288  CE2 TYR G 484      31.297 -32.254  86.807  1.00 20.64           C  
ATOM   2289  CZ  TYR G 484      31.922 -33.433  87.165  1.00 20.54           C  
ATOM   2290  OH  TYR G 484      31.691 -33.944  88.423  1.00 21.81           O  
ATOM   2291  N   LYS G 485      30.226 -34.394  83.144  1.00 21.53           N  
ATOM   2292  CA  LYS G 485      30.162 -35.831  83.324  1.00 25.09           C  
ATOM   2293  C   LYS G 485      29.131 -36.539  82.476  1.00 26.89           C  
ATOM   2294  O   LYS G 485      29.034 -37.765  82.503  1.00 27.23           O  
ATOM   2295  CB  LYS G 485      29.917 -36.159  84.795  1.00 25.40           C  
ATOM   2296  CG  LYS G 485      28.678 -35.514  85.383  1.00 29.14           C  
ATOM   2297  CD  LYS G 485      28.492 -35.949  86.829  1.00 30.34           C  
ATOM   2298  CE  LYS G 485      27.264 -35.312  87.466  1.00 31.65           C  
ATOM   2299  NZ  LYS G 485      26.901 -35.999  88.753  1.00 34.45           N  
ATOM   2300  N   TYR G 486      28.354 -35.787  81.719  1.00 27.15           N  
ATOM   2301  CA  TYR G 486      27.347 -36.431  80.908  1.00 27.04           C  
ATOM   2302  C   TYR G 486      27.649 -36.359  79.429  1.00 27.89           C  
ATOM   2303  O   TYR G 486      28.600 -35.712  79.002  1.00 27.63           O  
ATOM   2304  CB  TYR G 486      25.987 -35.799  81.155  1.00 26.44           C  
ATOM   2305  CG  TYR G 486      25.506 -35.813  82.580  1.00 25.99           C  
ATOM   2306  CD1 TYR G 486      25.852 -34.799  83.468  1.00 27.30           C  
ATOM   2307  CD2 TYR G 486      24.597 -36.773  83.004  1.00 25.95           C  
ATOM   2308  CE1 TYR G 486      25.275 -34.739  84.738  1.00 28.39           C  
ATOM   2309  CE2 TYR G 486      24.023 -36.724  84.261  1.00 24.88           C  
ATOM   2310  CZ  TYR G 486      24.351 -35.710  85.120  1.00 26.57           C  
ATOM   2311  OH  TYR G 486      23.708 -35.635  86.333  1.00 27.05           O  
ATOM   2312  N   LYS G 487      26.812 -37.035  78.651  1.00 30.46           N  
ATOM   2313  CA  LYS G 487      26.930 -37.051  77.200  1.00 31.30           C  
ATOM   2314  C   LYS G 487      25.712 -37.740  76.579  1.00 31.23           C  
ATOM   2315  O   LYS G 487      25.214 -38.746  77.087  1.00 28.94           O  
ATOM   2316  CB  LYS G 487      28.204 -37.776  76.772  1.00 30.85           C  
ATOM   2317  CG  LYS G 487      28.193 -39.248  77.103  1.00 32.52           C  
ATOM   2318  CD  LYS G 487      29.418 -39.947  76.564  1.00 33.79           C  
ATOM   2319  CE  LYS G 487      29.525 -39.816  75.061  1.00 33.99           C  
ATOM   2320  NZ  LYS G 487      30.655 -40.644  74.557  1.00 35.56           N  
ATOM   2321  N   VAL G 488      25.230 -37.178  75.480  1.00 32.49           N  
ATOM   2322  CA  VAL G 488      24.087 -37.733  74.780  1.00 34.83           C  
ATOM   2323  C   VAL G 488      24.626 -38.742  73.766  1.00 36.42           C  
ATOM   2324  O   VAL G 488      25.743 -38.588  73.272  1.00 33.77           O  
ATOM   2325  CB  VAL G 488      23.302 -36.616  74.055  1.00 35.55           C  
ATOM   2326  CG1 VAL G 488      24.066 -36.141  72.828  1.00 36.56           C  
ATOM   2327  CG2 VAL G 488      21.920 -37.109  73.674  1.00 37.12           C  
ATOM   2328  N   VAL G 489      23.852 -39.784  73.473  1.00 39.40           N  
ATOM   2329  CA  VAL G 489      24.291 -40.795  72.513  1.00 43.85           C  
ATOM   2330  C   VAL G 489      23.148 -41.391  71.705  1.00 47.31           C  
ATOM   2331  O   VAL G 489      22.090 -41.704  72.244  1.00 47.92           O  
ATOM   2332  CB  VAL G 489      25.046 -41.950  73.207  1.00 42.83           C  
ATOM   2333  CG1 VAL G 489      24.160 -42.609  74.244  1.00 42.72           C  
ATOM   2334  CG2 VAL G 489      25.489 -42.968  72.171  1.00 42.86           C  
ATOM   2335  N   LYS G 490      23.373 -41.548  70.406  1.00 51.79           N  
ATOM   2336  CA  LYS G 490      22.365 -42.110  69.520  1.00 57.42           C  
ATOM   2337  C   LYS G 490      22.096 -43.562  69.913  1.00 60.73           C  
ATOM   2338  O   LYS G 490      23.028 -44.334  70.136  1.00 60.84           O  
ATOM   2339  CB  LYS G 490      22.849 -42.011  68.066  1.00 57.98           C  
ATOM   2340  CG  LYS G 490      21.885 -42.530  67.004  1.00 60.05           C  
ATOM   2341  CD  LYS G 490      22.186 -43.976  66.640  1.00 61.95           C  
ATOM   2342  CE  LYS G 490      21.498 -44.386  65.341  1.00 63.78           C  
ATOM   2343  NZ  LYS G 490      20.013 -44.339  65.427  1.00 64.17           N  
ATOM   2344  N   ILE G 491      20.818 -43.921  70.014  1.00 65.58           N  
ATOM   2345  CA  ILE G 491      20.425 -45.277  70.391  1.00 70.46           C  
ATOM   2346  C   ILE G 491      19.220 -45.763  69.586  1.00 74.10           C  
ATOM   2347  O   ILE G 491      18.339 -44.972  69.237  1.00 74.90           O  
ATOM   2348  CB  ILE G 491      20.071 -45.352  71.892  1.00 70.02           C  
ATOM   2349  CG1 ILE G 491      19.834 -46.807  72.298  1.00 70.79           C  
ATOM   2350  CG2 ILE G 491      18.829 -44.520  72.175  1.00 69.76           C  
ATOM   2351  CD1 ILE G 491      19.681 -47.013  73.790  1.00 70.95           C  
ATOM   2352  N   GLU G 492      19.185 -47.064  69.298  1.00 77.94           N  
ATOM   2353  CA  GLU G 492      18.085 -47.669  68.537  1.00 81.23           C  
ATOM   2354  C   GLU G 492      17.086 -48.379  69.455  1.00 82.06           C  
ATOM   2355  O   GLU G 492      16.931 -49.613  69.320  1.00 82.30           O  
ATOM   2356  CB  GLU G 492      18.627 -48.671  67.502  1.00 82.65           C  
ATOM   2357  CG  GLU G 492      19.381 -48.049  66.328  1.00 84.20           C  
ATOM   2358  CD  GLU G 492      19.898 -49.090  65.340  1.00 84.98           C  
ATOM   2359  OE1 GLU G 492      19.081 -49.874  64.811  1.00 85.19           O  
ATOM   2360  OE2 GLU G 492      21.123 -49.122  65.088  1.00 85.34           O  
ATOM   2361  OXT GLU G 492      16.470 -47.693  70.300  1.00 83.59           O  
TER    2362      GLU G 492                                                      
ATOM   2363  N   LYS C   1      51.350 -14.644  55.951  1.00 66.63           N  
ATOM   2364  CA  LYS C   1      52.144 -13.452  56.375  1.00 66.71           C  
ATOM   2365  C   LYS C   1      51.582 -12.148  55.804  1.00 65.28           C  
ATOM   2366  O   LYS C   1      51.062 -12.112  54.683  1.00 65.83           O  
ATOM   2367  CB  LYS C   1      53.612 -13.611  55.950  1.00 67.64           C  
ATOM   2368  CG  LYS C   1      54.469 -12.366  56.187  1.00 69.48           C  
ATOM   2369  CD  LYS C   1      55.937 -12.601  55.843  1.00 71.14           C  
ATOM   2370  CE  LYS C   1      56.594 -13.591  56.800  1.00 72.40           C  
ATOM   2371  NZ  LYS C   1      56.605 -13.092  58.209  1.00 73.11           N  
ATOM   2372  N   LYS C   2      51.697 -11.078  56.587  1.00 62.70           N  
ATOM   2373  CA  LYS C   2      51.214  -9.765  56.181  1.00 59.72           C  
ATOM   2374  C   LYS C   2      51.904  -8.678  57.005  1.00 56.68           C  
ATOM   2375  O   LYS C   2      52.139  -8.844  58.203  1.00 56.09           O  
ATOM   2376  CB  LYS C   2      49.697  -9.679  56.373  1.00 60.86           C  
ATOM   2377  CG  LYS C   2      48.936  -9.139  55.166  1.00 63.28           C  
ATOM   2378  CD  LYS C   2      49.405  -7.741  54.757  1.00 64.23           C  
ATOM   2379  CE  LYS C   2      49.142  -6.722  55.853  1.00 65.09           C  
ATOM   2380  NZ  LYS C   2      47.696  -6.658  56.210  1.00 65.27           N  
ATOM   2381  N   VAL C   3      52.232  -7.567  56.357  1.00 53.12           N  
ATOM   2382  CA  VAL C   3      52.898  -6.467  57.038  1.00 49.67           C  
ATOM   2383  C   VAL C   3      52.045  -5.211  57.019  1.00 47.66           C  
ATOM   2384  O   VAL C   3      51.519  -4.818  55.978  1.00 46.87           O  
ATOM   2385  CB  VAL C   3      54.250  -6.154  56.389  1.00 48.96           C  
ATOM   2386  CG1 VAL C   3      54.928  -5.014  57.120  1.00 48.03           C  
ATOM   2387  CG2 VAL C   3      55.121  -7.390  56.409  1.00 49.03           C  
ATOM   2388  N   VAL C   4      51.909  -4.590  58.184  1.00 44.88           N  
ATOM   2389  CA  VAL C   4      51.123  -3.377  58.308  1.00 42.83           C  
ATOM   2390  C   VAL C   4      51.977  -2.286  58.922  1.00 41.16           C  
ATOM   2391  O   VAL C   4      52.727  -2.532  59.868  1.00 40.60           O  
ATOM   2392  CB  VAL C   4      49.888  -3.595  59.195  1.00 42.70           C  
ATOM   2393  CG1 VAL C   4      49.099  -2.307  59.308  1.00 43.45           C  
ATOM   2394  CG2 VAL C   4      49.024  -4.696  58.615  1.00 43.42           C  
ATOM   2395  N   LEU C   5      51.863  -1.083  58.370  1.00 38.57           N  
ATOM   2396  CA  LEU C   5      52.619   0.063  58.856  1.00 37.15           C  
ATOM   2397  C   LEU C   5      51.704   1.069  59.547  1.00 36.63           C  
ATOM   2398  O   LEU C   5      50.584   1.314  59.099  1.00 36.47           O  
ATOM   2399  CB  LEU C   5      53.356   0.738  57.694  1.00 35.96           C  
ATOM   2400  CG  LEU C   5      54.790   0.292  57.378  1.00 33.29           C  
ATOM   2401  CD1 LEU C   5      54.926  -1.213  57.486  1.00 31.84           C  
ATOM   2402  CD2 LEU C   5      55.158   0.774  55.985  1.00 31.22           C  
ATOM   2403  N   GLY C   6      52.196   1.638  60.644  1.00 35.89           N  
ATOM   2404  CA  GLY C   6      51.429   2.611  61.398  1.00 35.00           C  
ATOM   2405  C   GLY C   6      52.231   3.841  61.787  1.00 35.16           C  
ATOM   2406  O   GLY C   6      53.464   3.797  61.883  1.00 34.24           O  
ATOM   2407  N   LYS C   7      51.515   4.941  62.010  1.00 33.97           N  
ATOM   2408  CA  LYS C   7      52.108   6.223  62.386  1.00 33.57           C  
ATOM   2409  C   LYS C   7      52.073   6.388  63.897  1.00 33.55           C  
ATOM   2410  O   LYS C   7      51.077   6.057  64.534  1.00 33.23           O  
ATOM   2411  CB  LYS C   7      51.316   7.369  61.750  1.00 34.73           C  
ATOM   2412  CG  LYS C   7      51.117   7.254  60.239  1.00 32.93           C  
ATOM   2413  CD  LYS C   7      50.250   8.385  59.713  1.00 31.76           C  
ATOM   2414  CE  LYS C   7      50.886   9.748  59.963  1.00 30.74           C  
ATOM   2415  NZ  LYS C   7      49.958  10.853  59.621  1.00 31.30           N  
ATOM   2416  N   LYS C   8      53.148   6.911  64.474  1.00 33.97           N  
ATOM   2417  CA  LYS C   8      53.192   7.110  65.919  1.00 34.04           C  
ATOM   2418  C   LYS C   8      52.074   8.042  66.381  1.00 33.88           C  
ATOM   2419  O   LYS C   8      51.898   9.132  65.832  1.00 33.12           O  
ATOM   2420  CB  LYS C   8      54.542   7.692  66.337  1.00 34.25           C  
ATOM   2421  CG  LYS C   8      54.635   8.049  67.811  1.00 34.70           C  
ATOM   2422  CD  LYS C   8      56.030   8.527  68.150  1.00 35.18           C  
ATOM   2423  CE  LYS C   8      56.179   8.820  69.628  1.00 34.13           C  
ATOM   2424  NZ  LYS C   8      57.571   9.231  69.946  1.00 35.49           N  
ATOM   2425  N   GLY C   9      51.327   7.601  67.391  1.00 33.78           N  
ATOM   2426  CA  GLY C   9      50.242   8.401  67.932  1.00 34.09           C  
ATOM   2427  C   GLY C   9      48.934   8.214  67.194  1.00 34.27           C  
ATOM   2428  O   GLY C   9      47.878   8.648  67.654  1.00 33.89           O  
ATOM   2429  N   ASP C  10      49.006   7.568  66.039  1.00 34.89           N  
ATOM   2430  CA  ASP C  10      47.820   7.321  65.237  1.00 35.92           C  
ATOM   2431  C   ASP C  10      47.111   6.079  65.768  1.00 36.37           C  
ATOM   2432  O   ASP C  10      47.456   5.565  66.834  1.00 35.60           O  
ATOM   2433  CB  ASP C  10      48.219   7.125  63.773  1.00 38.05           C  
ATOM   2434  CG  ASP C  10      47.569   8.139  62.845  1.00 40.40           C  
ATOM   2435  OD1 ASP C  10      47.523   9.338  63.204  1.00 40.80           O  
ATOM   2436  OD2 ASP C  10      47.119   7.736  61.749  1.00 41.10           O  
ATOM   2437  N   THR C  11      46.122   5.603  65.019  1.00 37.25           N  
ATOM   2438  CA  THR C  11      45.348   4.427  65.404  1.00 36.21           C  
ATOM   2439  C   THR C  11      45.321   3.396  64.274  1.00 36.30           C  
ATOM   2440  O   THR C  11      44.755   3.642  63.208  1.00 35.49           O  
ATOM   2441  CB  THR C  11      43.888   4.807  65.746  1.00 36.43           C  
ATOM   2442  OG1 THR C  11      43.875   5.852  66.727  1.00 36.28           O  
ATOM   2443  CG2 THR C  11      43.144   3.605  66.289  1.00 36.01           C  
ATOM   2444  N   VAL C  12      45.926   2.240  64.513  1.00 35.80           N  
ATOM   2445  CA  VAL C  12      45.965   1.182  63.511  1.00 34.96           C  
ATOM   2446  C   VAL C  12      45.004   0.035  63.840  1.00 34.63           C  
ATOM   2447  O   VAL C  12      44.841  -0.347  64.999  1.00 34.41           O  
ATOM   2448  CB  VAL C  12      47.407   0.626  63.366  1.00 34.06           C  
ATOM   2449  CG1 VAL C  12      47.876   0.029  64.681  1.00 34.59           C  
ATOM   2450  CG2 VAL C  12      47.461  -0.406  62.262  1.00 34.30           C  
ATOM   2451  N   GLU C  13      44.356  -0.506  62.817  1.00 34.25           N  
ATOM   2452  CA  GLU C  13      43.434  -1.612  63.018  1.00 34.91           C  
ATOM   2453  C   GLU C  13      43.996  -2.858  62.341  1.00 34.91           C  
ATOM   2454  O   GLU C  13      44.463  -2.790  61.214  1.00 35.67           O  
ATOM   2455  CB  GLU C  13      42.072  -1.280  62.419  1.00 35.30           C  
ATOM   2456  CG  GLU C  13      41.123  -2.454  62.412  1.00 39.78           C  
ATOM   2457  CD  GLU C  13      39.940  -2.239  61.496  1.00 42.37           C  
ATOM   2458  OE1 GLU C  13      39.107  -3.165  61.380  1.00 44.18           O  
ATOM   2459  OE2 GLU C  13      39.845  -1.148  60.890  1.00 43.00           O  
ATOM   2460  N   LEU C  14      43.962  -3.991  63.029  1.00 34.39           N  
ATOM   2461  CA  LEU C  14      44.463  -5.232  62.457  1.00 34.67           C  
ATOM   2462  C   LEU C  14      43.288  -6.193  62.303  1.00 36.69           C  
ATOM   2463  O   LEU C  14      42.710  -6.622  63.302  1.00 37.49           O  
ATOM   2464  CB  LEU C  14      45.524  -5.836  63.372  1.00 32.81           C  
ATOM   2465  CG  LEU C  14      46.703  -4.912  63.672  1.00 32.03           C  
ATOM   2466  CD1 LEU C  14      47.656  -5.593  64.640  1.00 31.58           C  
ATOM   2467  CD2 LEU C  14      47.421  -4.550  62.385  1.00 32.23           C  
ATOM   2468  N   THR C  15      42.934  -6.530  61.061  1.00 37.95           N  
ATOM   2469  CA  THR C  15      41.802  -7.430  60.807  1.00 38.52           C  
ATOM   2470  C   THR C  15      42.108  -8.899  61.063  1.00 38.31           C  
ATOM   2471  O   THR C  15      43.254  -9.289  61.259  1.00 37.73           O  
ATOM   2472  CB  THR C  15      41.263  -7.308  59.353  1.00 38.37           C  
ATOM   2473  OG1 THR C  15      42.153  -7.971  58.448  1.00 38.59           O  
ATOM   2474  CG2 THR C  15      41.127  -5.850  58.947  1.00 37.33           C  
ATOM   2475  N   CYS C  16      41.061  -9.710  61.046  1.00 40.22           N  
ATOM   2476  CA  CYS C  16      41.177 -11.140  61.285  1.00 42.46           C  
ATOM   2477  C   CYS C  16      39.794 -11.704  61.030  1.00 43.30           C  
ATOM   2478  O   CYS C  16      38.916 -11.589  61.874  1.00 43.75           O  
ATOM   2479  CB  CYS C  16      41.586 -11.390  62.738  1.00 42.52           C  
ATOM   2480  SG  CYS C  16      41.700 -13.135  63.243  1.00 41.55           S  
ATOM   2481  N   THR C  17      39.591 -12.303  59.865  1.00 45.24           N  
ATOM   2482  CA  THR C  17      38.284 -12.839  59.535  1.00 47.87           C  
ATOM   2483  C   THR C  17      38.220 -14.353  59.620  1.00 49.62           C  
ATOM   2484  O   THR C  17      39.178 -15.043  59.279  1.00 50.82           O  
ATOM   2485  CB  THR C  17      37.857 -12.406  58.127  1.00 48.10           C  
ATOM   2486  OG1 THR C  17      37.925 -10.979  58.029  1.00 48.84           O  
ATOM   2487  CG2 THR C  17      36.431 -12.859  57.843  1.00 48.12           C  
ATOM   2488  N   ALA C  18      37.080 -14.859  60.079  1.00 51.47           N  
ATOM   2489  CA  ALA C  18      36.869 -16.295  60.206  1.00 53.71           C  
ATOM   2490  C   ALA C  18      36.196 -16.819  58.949  1.00 55.44           C  
ATOM   2491  O   ALA C  18      35.906 -16.059  58.027  1.00 56.51           O  
ATOM   2492  CB  ALA C  18      36.009 -16.598  61.420  1.00 53.94           C  
ATOM   2493  N   SER C  19      35.932 -18.118  58.923  1.00 56.53           N  
ATOM   2494  CA  SER C  19      35.316 -18.735  57.761  1.00 57.70           C  
ATOM   2495  C   SER C  19      33.811 -18.516  57.678  1.00 58.14           C  
ATOM   2496  O   SER C  19      33.263 -18.334  56.591  1.00 58.03           O  
ATOM   2497  CB  SER C  19      35.631 -20.230  57.755  1.00 57.93           C  
ATOM   2498  OG  SER C  19      37.032 -20.437  57.794  1.00 57.85           O  
ATOM   2499  N   GLN C  20      33.147 -18.523  58.826  1.00 59.03           N  
ATOM   2500  CA  GLN C  20      31.701 -18.340  58.867  1.00 60.06           C  
ATOM   2501  C   GLN C  20      31.326 -16.975  59.438  1.00 59.84           C  
ATOM   2502  O   GLN C  20      32.160 -16.287  60.030  1.00 60.18           O  
ATOM   2503  CB  GLN C  20      31.071 -19.445  59.717  1.00 61.41           C  
ATOM   2504  CG  GLN C  20      31.543 -19.433  61.169  1.00 63.13           C  
ATOM   2505  CD  GLN C  20      31.187 -20.699  61.925  1.00 63.82           C  
ATOM   2506  OE1 GLN C  20      30.024 -21.106  61.974  1.00 64.38           O  
ATOM   2507  NE2 GLN C  20      32.192 -21.326  62.528  1.00 63.38           N  
ATOM   2508  N   LYS C  21      30.067 -16.587  59.255  1.00 59.14           N  
ATOM   2509  CA  LYS C  21      29.587 -15.310  59.766  1.00 58.17           C  
ATOM   2510  C   LYS C  21      28.946 -15.501  61.135  1.00 56.96           C  
ATOM   2511  O   LYS C  21      27.817 -15.073  61.354  1.00 56.98           O  
ATOM   2512  CB  LYS C  21      28.548 -14.693  58.825  1.00 59.25           C  
ATOM   2513  CG  LYS C  21      28.989 -14.518  57.385  1.00 60.38           C  
ATOM   2514  CD  LYS C  21      28.897 -15.823  56.613  1.00 61.25           C  
ATOM   2515  CE  LYS C  21      29.110 -15.579  55.135  1.00 62.30           C  
ATOM   2516  NZ  LYS C  21      30.430 -14.946  54.875  1.00 63.69           N  
ATOM   2517  N   LYS C  22      29.659 -16.154  62.048  1.00 56.07           N  
ATOM   2518  CA  LYS C  22      29.155 -16.385  63.404  1.00 54.87           C  
ATOM   2519  C   LYS C  22      30.171 -15.885  64.430  1.00 52.59           C  
ATOM   2520  O   LYS C  22      31.373 -16.105  64.282  1.00 53.27           O  
ATOM   2521  CB  LYS C  22      28.892 -17.879  63.639  1.00 56.29           C  
ATOM   2522  CG  LYS C  22      28.523 -18.233  65.082  1.00 57.25           C  
ATOM   2523  CD  LYS C  22      28.544 -19.746  65.336  1.00 59.67           C  
ATOM   2524  CE  LYS C  22      27.501 -20.492  64.502  1.00 60.48           C  
ATOM   2525  NZ  LYS C  22      26.099 -20.140  64.869  1.00 61.00           N  
ATOM   2526  N   SER C  23      29.690 -15.203  65.464  1.00 49.44           N  
ATOM   2527  CA  SER C  23      30.575 -14.692  66.504  1.00 46.07           C  
ATOM   2528  C   SER C  23      31.161 -15.858  67.300  1.00 43.68           C  
ATOM   2529  O   SER C  23      30.483 -16.451  68.149  1.00 42.11           O  
ATOM   2530  CB  SER C  23      29.813 -13.747  67.439  1.00 46.08           C  
ATOM   2531  OG  SER C  23      30.660 -13.247  68.462  1.00 43.57           O  
ATOM   2532  N   ILE C  24      32.423 -16.179  67.003  1.00 40.82           N  
ATOM   2533  CA  ILE C  24      33.149 -17.270  67.660  1.00 37.45           C  
ATOM   2534  C   ILE C  24      34.221 -16.767  68.620  1.00 34.37           C  
ATOM   2535  O   ILE C  24      34.379 -15.566  68.806  1.00 33.29           O  
ATOM   2536  CB  ILE C  24      33.820 -18.210  66.628  1.00 37.98           C  
ATOM   2537  CG1 ILE C  24      34.434 -17.400  65.481  1.00 38.32           C  
ATOM   2538  CG2 ILE C  24      32.804 -19.208  66.104  1.00 40.47           C  
ATOM   2539  CD1 ILE C  24      35.092 -18.256  64.404  1.00 35.94           C  
ATOM   2540  N   GLN C  25      34.961 -17.693  69.219  1.00 31.88           N  
ATOM   2541  CA  GLN C  25      35.994 -17.328  70.179  1.00 30.57           C  
ATOM   2542  C   GLN C  25      37.355 -17.015  69.536  1.00 28.73           C  
ATOM   2543  O   GLN C  25      37.913 -17.805  68.766  1.00 27.75           O  
ATOM   2544  CB  GLN C  25      36.138 -18.435  71.232  1.00 31.49           C  
ATOM   2545  CG  GLN C  25      36.699 -17.959  72.580  1.00 33.83           C  
ATOM   2546  CD  GLN C  25      35.651 -17.314  73.493  1.00 34.18           C  
ATOM   2547  OE1 GLN C  25      34.918 -16.407  73.089  1.00 34.33           O  
ATOM   2548  NE2 GLN C  25      35.590 -17.779  74.737  1.00 31.73           N  
ATOM   2549  N   PHE C  26      37.883 -15.843  69.872  1.00 25.60           N  
ATOM   2550  CA  PHE C  26      39.152 -15.401  69.330  1.00 23.78           C  
ATOM   2551  C   PHE C  26      39.922 -14.632  70.393  1.00 24.97           C  
ATOM   2552  O   PHE C  26      39.363 -14.215  71.411  1.00 25.21           O  
ATOM   2553  CB  PHE C  26      38.925 -14.468  68.127  1.00 22.08           C  
ATOM   2554  CG  PHE C  26      38.700 -13.035  68.520  1.00 18.32           C  
ATOM   2555  CD1 PHE C  26      37.481 -12.624  69.051  1.00 19.43           C  
ATOM   2556  CD2 PHE C  26      39.748 -12.129  68.480  1.00 17.30           C  
ATOM   2557  CE1 PHE C  26      37.312 -11.327  69.550  1.00 18.85           C  
ATOM   2558  CE2 PHE C  26      39.597 -10.834  68.973  1.00 18.98           C  
ATOM   2559  CZ  PHE C  26      38.373 -10.432  69.513  1.00 20.95           C  
ATOM   2560  N   HIS C  27      41.208 -14.433  70.129  1.00 25.14           N  
ATOM   2561  CA  HIS C  27      42.077 -13.668  71.012  1.00 26.05           C  
ATOM   2562  C   HIS C  27      43.392 -13.396  70.298  1.00 24.34           C  
ATOM   2563  O   HIS C  27      43.849 -14.198  69.480  1.00 21.93           O  
ATOM   2564  CB  HIS C  27      42.352 -14.418  72.313  1.00 29.83           C  
ATOM   2565  CG  HIS C  27      43.011 -15.739  72.106  1.00 34.85           C  
ATOM   2566  ND1 HIS C  27      42.309 -16.867  71.740  1.00 38.87           N  
ATOM   2567  CD2 HIS C  27      44.315 -16.096  72.130  1.00 37.58           C  
ATOM   2568  CE1 HIS C  27      43.154 -17.863  71.545  1.00 39.94           C  
ATOM   2569  NE2 HIS C  27      44.377 -17.423  71.773  1.00 40.89           N  
ATOM   2570  N   TRP C  28      43.985 -12.250  70.613  1.00 23.29           N  
ATOM   2571  CA  TRP C  28      45.246 -11.837  70.025  1.00 22.00           C  
ATOM   2572  C   TRP C  28      46.382 -11.945  71.026  1.00 23.84           C  
ATOM   2573  O   TRP C  28      46.192 -11.763  72.232  1.00 25.15           O  
ATOM   2574  CB  TRP C  28      45.174 -10.389  69.540  1.00 19.49           C  
ATOM   2575  CG  TRP C  28      44.319 -10.164  68.345  1.00 16.76           C  
ATOM   2576  CD1 TRP C  28      42.962 -10.094  68.316  1.00 17.13           C  
ATOM   2577  CD2 TRP C  28      44.763  -9.935  67.003  1.00 16.91           C  
ATOM   2578  NE1 TRP C  28      42.524  -9.829  67.042  1.00 16.41           N  
ATOM   2579  CE2 TRP C  28      43.608  -9.725  66.213  1.00 15.72           C  
ATOM   2580  CE3 TRP C  28      46.023  -9.884  66.389  1.00 15.65           C  
ATOM   2581  CZ2 TRP C  28      43.672  -9.466  64.835  1.00 14.55           C  
ATOM   2582  CZ3 TRP C  28      46.085  -9.625  65.009  1.00 15.04           C  
ATOM   2583  CH2 TRP C  28      44.912  -9.419  64.254  1.00 14.96           C  
ATOM   2584  N   LYS C  29      47.570 -12.219  70.504  1.00 25.12           N  
ATOM   2585  CA  LYS C  29      48.772 -12.347  71.318  1.00 27.13           C  
ATOM   2586  C   LYS C  29      49.925 -11.714  70.554  1.00 27.91           C  
ATOM   2587  O   LYS C  29      49.784 -11.362  69.380  1.00 27.37           O  
ATOM   2588  CB  LYS C  29      49.106 -13.818  71.543  1.00 28.69           C  
ATOM   2589  CG  LYS C  29      48.019 -14.656  72.204  1.00 31.33           C  
ATOM   2590  CD  LYS C  29      48.381 -16.139  72.112  1.00 30.31           C  
ATOM   2591  CE  LYS C  29      47.527 -17.001  73.023  1.00 29.76           C  
ATOM   2592  NZ  LYS C  29      47.793 -18.462  72.850  1.00 28.53           N  
ATOM   2593  N   ASN C  30      51.072 -11.588  71.209  1.00 27.49           N  
ATOM   2594  CA  ASN C  30      52.223 -11.023  70.534  1.00 30.09           C  
ATOM   2595  C   ASN C  30      53.227 -12.106  70.133  1.00 32.17           C  
ATOM   2596  O   ASN C  30      52.857 -13.267  69.927  1.00 32.15           O  
ATOM   2597  CB  ASN C  30      52.905  -9.964  71.404  1.00 30.24           C  
ATOM   2598  CG  ASN C  30      53.398 -10.511  72.728  1.00 31.83           C  
ATOM   2599  OD1 ASN C  30      53.538 -11.720  72.912  1.00 31.43           O  
ATOM   2600  ND2 ASN C  30      53.680  -9.611  73.658  1.00 32.81           N  
ATOM   2601  N   SER C  31      54.495 -11.718  70.012  1.00 33.31           N  
ATOM   2602  CA  SER C  31      55.550 -12.647  69.623  1.00 33.39           C  
ATOM   2603  C   SER C  31      55.968 -13.533  70.792  1.00 33.28           C  
ATOM   2604  O   SER C  31      56.580 -14.585  70.594  1.00 31.77           O  
ATOM   2605  CB  SER C  31      56.764 -11.878  69.084  1.00 32.22           C  
ATOM   2606  OG  SER C  31      57.282 -10.984  70.052  1.00 30.88           O  
ATOM   2607  N   ASN C  32      55.615 -13.108  72.002  1.00 32.98           N  
ATOM   2608  CA  ASN C  32      55.958 -13.847  73.209  1.00 33.35           C  
ATOM   2609  C   ASN C  32      54.759 -14.429  73.934  1.00 31.69           C  
ATOM   2610  O   ASN C  32      54.738 -14.457  75.158  1.00 31.39           O  
ATOM   2611  CB  ASN C  32      56.714 -12.947  74.176  1.00 35.73           C  
ATOM   2612  CG  ASN C  32      57.880 -12.264  73.527  1.00 36.49           C  
ATOM   2613  OD1 ASN C  32      58.748 -12.915  72.951  1.00 36.54           O  
ATOM   2614  ND2 ASN C  32      57.909 -10.939  73.609  1.00 38.71           N  
ATOM   2615  N   GLN C  33      53.768 -14.890  73.181  1.00 31.86           N  
ATOM   2616  CA  GLN C  33      52.571 -15.482  73.769  1.00 32.37           C  
ATOM   2617  C   GLN C  33      51.850 -14.589  74.768  1.00 30.57           C  
ATOM   2618  O   GLN C  33      51.067 -15.079  75.583  1.00 32.84           O  
ATOM   2619  CB  GLN C  33      52.921 -16.811  74.443  1.00 33.96           C  
ATOM   2620  CG  GLN C  33      52.892 -18.009  73.510  1.00 39.86           C  
ATOM   2621  CD  GLN C  33      51.553 -18.746  73.517  1.00 42.35           C  
ATOM   2622  OE1 GLN C  33      50.492 -18.146  73.314  1.00 43.74           O  
ATOM   2623  NE2 GLN C  33      51.605 -20.061  73.743  1.00 43.09           N  
ATOM   2624  N   ILE C  34      52.104 -13.285  74.706  1.00 27.05           N  
ATOM   2625  CA  ILE C  34      51.463 -12.341  75.614  1.00 23.90           C  
ATOM   2626  C   ILE C  34      50.037 -12.009  75.155  1.00 20.89           C  
ATOM   2627  O   ILE C  34      49.829 -11.452  74.077  1.00 19.24           O  
ATOM   2628  CB  ILE C  34      52.274 -11.025  75.713  1.00 26.75           C  
ATOM   2629  CG1 ILE C  34      53.711 -11.311  76.180  1.00 28.13           C  
ATOM   2630  CG2 ILE C  34      51.587 -10.062  76.667  1.00 26.79           C  
ATOM   2631  CD1 ILE C  34      53.833 -11.748  77.631  1.00 28.57           C  
ATOM   2632  N   LYS C  35      49.059 -12.355  75.984  1.00 17.89           N  
ATOM   2633  CA  LYS C  35      47.650 -12.090  75.681  1.00 16.13           C  
ATOM   2634  C   LYS C  35      47.343 -10.593  75.563  1.00 15.90           C  
ATOM   2635  O   LYS C  35      47.488  -9.836  76.527  1.00 12.78           O  
ATOM   2636  CB  LYS C  35      46.769 -12.720  76.756  1.00 13.39           C  
ATOM   2637  CG  LYS C  35      46.789 -14.233  76.708  1.00 14.55           C  
ATOM   2638  CD  LYS C  35      46.651 -14.851  78.080  1.00 14.25           C  
ATOM   2639  CE  LYS C  35      45.243 -14.730  78.605  1.00 14.24           C  
ATOM   2640  NZ  LYS C  35      45.146 -15.274  79.997  1.00 10.88           N  
ATOM   2641  N   ILE C  36      46.918 -10.170  74.375  1.00 16.61           N  
ATOM   2642  CA  ILE C  36      46.609  -8.765  74.132  1.00 16.24           C  
ATOM   2643  C   ILE C  36      45.123  -8.519  74.302  1.00 17.29           C  
ATOM   2644  O   ILE C  36      44.692  -7.857  75.242  1.00 18.95           O  
ATOM   2645  CB  ILE C  36      46.989  -8.328  72.696  1.00 16.12           C  
ATOM   2646  CG1 ILE C  36      48.422  -8.765  72.346  1.00 13.16           C  
ATOM   2647  CG2 ILE C  36      46.813  -6.818  72.569  1.00 14.43           C  
ATOM   2648  CD1 ILE C  36      49.500  -8.202  73.238  1.00 13.03           C  
ATOM   2649  N   LEU C  37      44.343  -9.066  73.378  1.00 18.08           N  
ATOM   2650  CA  LEU C  37      42.900  -8.907  73.387  1.00 18.94           C  
ATOM   2651  C   LEU C  37      42.284 -10.253  73.112  1.00 18.97           C  
ATOM   2652  O   LEU C  37      42.973 -11.165  72.673  1.00 20.95           O  
ATOM   2653  CB  LEU C  37      42.466  -7.981  72.272  1.00 19.04           C  
ATOM   2654  CG  LEU C  37      41.485  -6.898  72.666  1.00 22.87           C  
ATOM   2655  CD1 LEU C  37      42.251  -5.795  73.366  1.00 21.52           C  
ATOM   2656  CD2 LEU C  37      40.791  -6.363  71.424  1.00 26.22           C  
ATOM   2657  N   GLY C  38      40.979 -10.356  73.337  1.00 17.18           N  
ATOM   2658  CA  GLY C  38      40.271 -11.599  73.103  1.00 16.07           C  
ATOM   2659  C   GLY C  38      38.831 -11.468  73.549  1.00 16.48           C  
ATOM   2660  O   GLY C  38      38.456 -10.448  74.132  1.00 17.06           O  
ATOM   2661  N   ASN C  39      38.013 -12.487  73.290  1.00 16.59           N  
ATOM   2662  CA  ASN C  39      36.604 -12.437  73.694  1.00 15.24           C  
ATOM   2663  C   ASN C  39      36.164 -13.643  74.543  1.00 14.97           C  
ATOM   2664  O   ASN C  39      36.740 -14.725  74.453  1.00 14.46           O  
ATOM   2665  CB  ASN C  39      35.719 -12.311  72.444  1.00 14.51           C  
ATOM   2666  CG  ASN C  39      35.452 -13.651  71.760  1.00 16.87           C  
ATOM   2667  OD1 ASN C  39      36.336 -14.515  71.661  1.00 15.04           O  
ATOM   2668  ND2 ASN C  39      34.226 -13.820  71.270  1.00 16.06           N  
ATOM   2669  N   GLN C  40      35.174 -13.445  75.404  1.00 13.67           N  
ATOM   2670  CA  GLN C  40      34.662 -14.551  76.218  1.00 14.37           C  
ATOM   2671  C   GLN C  40      33.166 -14.493  76.030  1.00 11.54           C  
ATOM   2672  O   GLN C  40      32.468 -13.737  76.707  1.00 10.46           O  
ATOM   2673  CB  GLN C  40      35.050 -14.404  77.701  1.00 16.46           C  
ATOM   2674  CG  GLN C  40      36.468 -14.930  78.018  1.00 20.59           C  
ATOM   2675  CD  GLN C  40      36.573 -16.443  77.867  1.00 23.61           C  
ATOM   2676  OE1 GLN C  40      37.665 -17.005  77.837  1.00 22.52           O  
ATOM   2677  NE2 GLN C  40      35.429 -17.106  77.777  1.00 24.22           N  
ATOM   2678  N   GLY C  41      32.680 -15.280  75.078  1.00  8.69           N  
ATOM   2679  CA  GLY C  41      31.267 -15.235  74.778  1.00 10.47           C  
ATOM   2680  C   GLY C  41      31.035 -13.889  74.098  1.00 11.45           C  
ATOM   2681  O   GLY C  41      31.719 -13.559  73.134  1.00 10.85           O  
ATOM   2682  N   SER C  42      30.099 -13.096  74.615  1.00 12.93           N  
ATOM   2683  CA  SER C  42      29.785 -11.791  74.042  1.00 12.86           C  
ATOM   2684  C   SER C  42      30.499 -10.629  74.711  1.00 12.47           C  
ATOM   2685  O   SER C  42      30.273  -9.465  74.367  1.00 12.97           O  
ATOM   2686  CB  SER C  42      28.287 -11.543  74.114  1.00 12.73           C  
ATOM   2687  OG  SER C  42      27.572 -12.698  73.759  1.00 19.09           O  
ATOM   2688  N   PHE C  43      31.348 -10.948  75.677  1.00 11.87           N  
ATOM   2689  CA  PHE C  43      32.103  -9.936  76.398  1.00 10.24           C  
ATOM   2690  C   PHE C  43      33.518  -9.917  75.882  1.00 11.60           C  
ATOM   2691  O   PHE C  43      34.017 -10.915  75.365  1.00 10.57           O  
ATOM   2692  CB  PHE C  43      32.122 -10.248  77.891  1.00  6.32           C  
ATOM   2693  CG  PHE C  43      30.764 -10.311  78.499  1.00  2.46           C  
ATOM   2694  CD1 PHE C  43      29.940  -9.185  78.501  1.00  1.00           C  
ATOM   2695  CD2 PHE C  43      30.279 -11.501  79.024  1.00  1.69           C  
ATOM   2696  CE1 PHE C  43      28.667  -9.247  79.009  1.00  1.00           C  
ATOM   2697  CE2 PHE C  43      28.994 -11.571  79.537  1.00  1.81           C  
ATOM   2698  CZ  PHE C  43      28.186 -10.441  79.528  1.00  1.00           C  
ATOM   2699  N   LEU C  44      34.151  -8.766  76.039  1.00 13.00           N  
ATOM   2700  CA  LEU C  44      35.519  -8.548  75.609  1.00 14.91           C  
ATOM   2701  C   LEU C  44      36.479  -8.600  76.799  1.00 16.36           C  
ATOM   2702  O   LEU C  44      36.128  -8.186  77.908  1.00 14.98           O  
ATOM   2703  CB  LEU C  44      35.623  -7.174  74.950  1.00 16.00           C  
ATOM   2704  CG  LEU C  44      37.042  -6.603  74.865  1.00 19.42           C  
ATOM   2705  CD1 LEU C  44      37.697  -6.998  73.543  1.00 17.62           C  
ATOM   2706  CD2 LEU C  44      36.972  -5.095  75.010  1.00 18.10           C  
ATOM   2707  N   THR C  45      37.688  -9.104  76.573  1.00 16.42           N  
ATOM   2708  CA  THR C  45      38.681  -9.155  77.641  1.00 17.63           C  
ATOM   2709  C   THR C  45      40.000  -8.550  77.168  1.00 18.15           C  
ATOM   2710  O   THR C  45      40.218  -8.375  75.964  1.00 15.13           O  
ATOM   2711  CB  THR C  45      38.957 -10.605  78.123  1.00 18.66           C  
ATOM   2712  OG1 THR C  45      39.844 -11.261  77.210  1.00 18.45           O  
ATOM   2713  CG2 THR C  45      37.656 -11.401  78.212  1.00 19.05           C  
ATOM   2714  N   LYS C  46      40.865  -8.225  78.130  1.00 19.45           N  
ATOM   2715  CA  LYS C  46      42.188  -7.656  77.864  1.00 19.89           C  
ATOM   2716  C   LYS C  46      43.209  -8.362  78.734  1.00 20.89           C  
ATOM   2717  O   LYS C  46      42.901  -8.749  79.853  1.00 23.57           O  
ATOM   2718  CB  LYS C  46      42.210  -6.168  78.186  1.00 21.10           C  
ATOM   2719  CG  LYS C  46      41.245  -5.341  77.360  1.00 22.66           C  
ATOM   2720  CD  LYS C  46      41.392  -3.858  77.674  1.00 21.31           C  
ATOM   2721  CE  LYS C  46      40.597  -3.022  76.699  1.00 22.08           C  
ATOM   2722  NZ  LYS C  46      40.895  -1.585  76.911  1.00 25.88           N  
ATOM   2723  N   GLY C  47      44.425  -8.520  78.230  1.00 19.45           N  
ATOM   2724  CA  GLY C  47      45.432  -9.207  79.004  1.00 22.56           C  
ATOM   2725  C   GLY C  47      46.554  -8.360  79.566  1.00 25.46           C  
ATOM   2726  O   GLY C  47      46.616  -7.150  79.353  1.00 24.24           O  
ATOM   2727  N   PRO C  48      47.475  -8.992  80.303  1.00 27.83           N  
ATOM   2728  CA  PRO C  48      48.619  -8.309  80.913  1.00 28.79           C  
ATOM   2729  C   PRO C  48      49.467  -7.586  79.876  1.00 30.55           C  
ATOM   2730  O   PRO C  48      50.584  -7.152  80.170  1.00 31.52           O  
ATOM   2731  CB  PRO C  48      49.384  -9.447  81.575  1.00 28.11           C  
ATOM   2732  CG  PRO C  48      48.309 -10.409  81.940  1.00 29.67           C  
ATOM   2733  CD  PRO C  48      47.442 -10.411  80.699  1.00 28.50           C  
ATOM   2734  N   SER C  49      48.931  -7.470  78.665  1.00 32.36           N  
ATOM   2735  CA  SER C  49      49.616  -6.806  77.562  1.00 34.34           C  
ATOM   2736  C   SER C  49      49.994  -5.367  77.872  1.00 35.31           C  
ATOM   2737  O   SER C  49      49.213  -4.620  78.472  1.00 35.55           O  
ATOM   2738  CB  SER C  49      48.742  -6.817  76.315  1.00 34.75           C  
ATOM   2739  OG  SER C  49      49.318  -5.997  75.317  1.00 38.88           O  
ATOM   2740  N   LYS C  50      51.186  -4.976  77.431  1.00 35.79           N  
ATOM   2741  CA  LYS C  50      51.675  -3.623  77.659  1.00 36.55           C  
ATOM   2742  C   LYS C  50      50.936  -2.617  76.788  1.00 35.06           C  
ATOM   2743  O   LYS C  50      51.373  -1.485  76.634  1.00 36.10           O  
ATOM   2744  CB  LYS C  50      53.179  -3.549  77.381  1.00 38.48           C  
ATOM   2745  CG  LYS C  50      53.885  -2.413  78.107  1.00 42.58           C  
ATOM   2746  CD  LYS C  50      55.408  -2.482  77.928  1.00 45.40           C  
ATOM   2747  CE  LYS C  50      56.123  -1.340  78.670  1.00 47.43           C  
ATOM   2748  NZ  LYS C  50      57.589  -1.270  78.362  1.00 48.26           N  
ATOM   2749  N   LEU C  51      49.810  -3.034  76.226  1.00 35.12           N  
ATOM   2750  CA  LEU C  51      49.009  -2.165  75.377  1.00 35.57           C  
ATOM   2751  C   LEU C  51      47.574  -2.231  75.848  1.00 34.94           C  
ATOM   2752  O   LEU C  51      46.654  -1.885  75.112  1.00 34.71           O  
ATOM   2753  CB  LEU C  51      49.071  -2.628  73.919  1.00 36.56           C  
ATOM   2754  CG  LEU C  51      50.407  -2.537  73.176  1.00 38.23           C  
ATOM   2755  CD1 LEU C  51      51.421  -3.494  73.783  1.00 38.80           C  
ATOM   2756  CD2 LEU C  51      50.181  -2.875  71.721  1.00 39.57           C  
ATOM   2757  N   ASN C  52      47.382  -2.661  77.086  1.00 35.07           N  
ATOM   2758  CA  ASN C  52      46.034  -2.811  77.614  1.00 35.47           C  
ATOM   2759  C   ASN C  52      45.046  -1.672  77.344  1.00 35.50           C  
ATOM   2760  O   ASN C  52      44.141  -1.823  76.518  1.00 35.89           O  
ATOM   2761  CB  ASN C  52      46.079  -3.104  79.116  1.00 34.37           C  
ATOM   2762  CG  ASN C  52      44.733  -3.567  79.650  1.00 33.71           C  
ATOM   2763  OD1 ASN C  52      43.787  -2.782  79.763  1.00 32.91           O  
ATOM   2764  ND2 ASN C  52      44.636  -4.853  79.958  1.00 33.06           N  
ATOM   2765  N   ASP C  53      45.213  -0.544  78.034  1.00 35.26           N  
ATOM   2766  CA  ASP C  53      44.303   0.592  77.883  1.00 34.73           C  
ATOM   2767  C   ASP C  53      44.355   1.288  76.528  1.00 32.36           C  
ATOM   2768  O   ASP C  53      43.712   2.312  76.329  1.00 33.14           O  
ATOM   2769  CB  ASP C  53      44.548   1.626  78.988  1.00 37.75           C  
ATOM   2770  CG  ASP C  53      45.921   2.262  78.900  1.00 41.08           C  
ATOM   2771  OD1 ASP C  53      46.091   3.387  79.426  1.00 43.09           O  
ATOM   2772  OD2 ASP C  53      46.834   1.638  78.312  1.00 43.31           O  
ATOM   2773  N   ARG C  54      45.124   0.737  75.600  1.00 31.96           N  
ATOM   2774  CA  ARG C  54      45.227   1.318  74.272  1.00 29.89           C  
ATOM   2775  C   ARG C  54      44.778   0.317  73.222  1.00 29.47           C  
ATOM   2776  O   ARG C  54      44.783   0.616  72.030  1.00 28.41           O  
ATOM   2777  CB  ARG C  54      46.663   1.760  73.984  1.00 30.55           C  
ATOM   2778  CG  ARG C  54      47.043   3.082  74.627  1.00 31.73           C  
ATOM   2779  CD  ARG C  54      48.390   3.563  74.130  1.00 33.15           C  
ATOM   2780  NE  ARG C  54      49.425   2.576  74.410  1.00 35.69           N  
ATOM   2781  CZ  ARG C  54      50.073   1.874  73.485  1.00 35.90           C  
ATOM   2782  NH1 ARG C  54      49.807   2.049  72.197  1.00 36.08           N  
ATOM   2783  NH2 ARG C  54      50.974   0.976  73.857  1.00 35.05           N  
ATOM   2784  N   ALA C  55      44.384  -0.873  73.664  1.00 28.70           N  
ATOM   2785  CA  ALA C  55      43.934  -1.903  72.735  1.00 29.45           C  
ATOM   2786  C   ALA C  55      42.425  -2.079  72.791  1.00 29.36           C  
ATOM   2787  O   ALA C  55      41.811  -1.930  73.846  1.00 29.28           O  
ATOM   2788  CB  ALA C  55      44.627  -3.221  73.043  1.00 29.41           C  
ATOM   2789  N   ASP C  56      41.824  -2.379  71.646  1.00 30.44           N  
ATOM   2790  CA  ASP C  56      40.384  -2.587  71.598  1.00 32.31           C  
ATOM   2791  C   ASP C  56      39.938  -3.296  70.313  1.00 31.78           C  
ATOM   2792  O   ASP C  56      40.755  -3.629  69.452  1.00 31.92           O  
ATOM   2793  CB  ASP C  56      39.648  -1.248  71.744  1.00 35.27           C  
ATOM   2794  CG  ASP C  56      38.474  -1.334  72.708  1.00 37.81           C  
ATOM   2795  OD1 ASP C  56      38.668  -1.095  73.923  1.00 39.74           O  
ATOM   2796  OD2 ASP C  56      37.358  -1.660  72.252  1.00 40.11           O  
ATOM   2797  N   SER C  57      38.638  -3.527  70.189  1.00 29.00           N  
ATOM   2798  CA  SER C  57      38.110  -4.199  69.016  1.00 28.21           C  
ATOM   2799  C   SER C  57      36.781  -3.565  68.632  1.00 27.57           C  
ATOM   2800  O   SER C  57      36.461  -2.479  69.094  1.00 28.02           O  
ATOM   2801  CB  SER C  57      37.926  -5.685  69.317  1.00 27.79           C  
ATOM   2802  OG  SER C  57      37.368  -6.370  68.217  1.00 28.28           O  
ATOM   2803  N   ARG C  58      36.014  -4.239  67.785  1.00 26.86           N  
ATOM   2804  CA  ARG C  58      34.724  -3.721  67.356  1.00 27.17           C  
ATOM   2805  C   ARG C  58      33.712  -4.863  67.400  1.00 26.46           C  
ATOM   2806  O   ARG C  58      33.604  -5.650  66.465  1.00 25.26           O  
ATOM   2807  CB  ARG C  58      34.838  -3.140  65.937  1.00 31.03           C  
ATOM   2808  CG  ARG C  58      33.544  -2.526  65.394  1.00 34.86           C  
ATOM   2809  CD  ARG C  58      33.699  -1.928  63.987  1.00 37.07           C  
ATOM   2810  NE  ARG C  58      34.005  -0.502  64.020  1.00 38.80           N  
ATOM   2811  CZ  ARG C  58      35.201  -0.005  64.309  1.00 40.68           C  
ATOM   2812  NH1 ARG C  58      36.204  -0.824  64.579  1.00 41.83           N  
ATOM   2813  NH2 ARG C  58      35.389   1.308  64.359  1.00 41.02           N  
ATOM   2814  N   ARG C  59      32.979  -4.943  68.503  1.00 25.89           N  
ATOM   2815  CA  ARG C  59      31.978  -5.989  68.727  1.00 26.19           C  
ATOM   2816  C   ARG C  59      30.894  -5.988  67.646  1.00 24.40           C  
ATOM   2817  O   ARG C  59      30.234  -6.998  67.404  1.00 22.88           O  
ATOM   2818  CB  ARG C  59      31.339  -5.778  70.103  1.00 26.14           C  
ATOM   2819  CG  ARG C  59      32.053  -4.716  70.912  1.00 27.12           C  
ATOM   2820  CD  ARG C  59      31.109  -3.950  71.792  1.00 27.33           C  
ATOM   2821  NE  ARG C  59      30.716  -4.693  72.986  1.00 29.32           N  
ATOM   2822  CZ  ARG C  59      31.514  -4.949  74.020  1.00 29.23           C  
ATOM   2823  NH1 ARG C  59      32.775  -4.528  74.023  1.00 27.20           N  
ATOM   2824  NH2 ARG C  59      31.035  -5.608  75.067  1.00 30.49           N  
ATOM   2825  N   SER C  60      30.720  -4.838  67.008  1.00 24.35           N  
ATOM   2826  CA  SER C  60      29.722  -4.658  65.959  1.00 25.08           C  
ATOM   2827  C   SER C  60      29.941  -5.590  64.772  1.00 24.53           C  
ATOM   2828  O   SER C  60      29.009  -5.897  64.040  1.00 24.98           O  
ATOM   2829  CB  SER C  60      29.752  -3.211  65.469  1.00 24.54           C  
ATOM   2830  OG  SER C  60      29.689  -2.309  66.558  1.00 28.16           O  
ATOM   2831  N   LEU C  61      31.177  -6.037  64.587  1.00 25.65           N  
ATOM   2832  CA  LEU C  61      31.519  -6.915  63.476  1.00 25.90           C  
ATOM   2833  C   LEU C  61      31.608  -8.394  63.852  1.00 26.44           C  
ATOM   2834  O   LEU C  61      31.693  -9.246  62.969  1.00 26.93           O  
ATOM   2835  CB  LEU C  61      32.854  -6.471  62.868  1.00 26.98           C  
ATOM   2836  CG  LEU C  61      32.943  -5.009  62.416  1.00 26.83           C  
ATOM   2837  CD1 LEU C  61      34.380  -4.657  62.056  1.00 27.44           C  
ATOM   2838  CD2 LEU C  61      32.016  -4.787  61.240  1.00 25.92           C  
ATOM   2839  N   TRP C  62      31.594  -8.696  65.151  1.00 26.09           N  
ATOM   2840  CA  TRP C  62      31.695 -10.079  65.638  1.00 24.78           C  
ATOM   2841  C   TRP C  62      30.663 -10.998  65.005  1.00 24.39           C  
ATOM   2842  O   TRP C  62      30.939 -12.161  64.731  1.00 22.92           O  
ATOM   2843  CB  TRP C  62      31.541 -10.116  67.163  1.00 24.80           C  
ATOM   2844  CG  TRP C  62      32.677  -9.479  67.910  1.00 25.55           C  
ATOM   2845  CD1 TRP C  62      33.703  -8.759  67.376  1.00 25.68           C  
ATOM   2846  CD2 TRP C  62      32.900  -9.501  69.332  1.00 26.48           C  
ATOM   2847  NE1 TRP C  62      34.551  -8.330  68.370  1.00 26.33           N  
ATOM   2848  CE2 TRP C  62      34.085  -8.770  69.579  1.00 25.69           C  
ATOM   2849  CE3 TRP C  62      32.215 -10.068  70.417  1.00 24.87           C  
ATOM   2850  CZ2 TRP C  62      34.606  -8.590  70.866  1.00 24.93           C  
ATOM   2851  CZ3 TRP C  62      32.734  -9.889  71.701  1.00 25.39           C  
ATOM   2852  CH2 TRP C  62      33.921  -9.154  71.911  1.00 24.69           C  
ATOM   2853  N   ASP C  63      29.470 -10.466  64.785  1.00 25.88           N  
ATOM   2854  CA  ASP C  63      28.387 -11.226  64.181  1.00 29.64           C  
ATOM   2855  C   ASP C  63      28.696 -11.530  62.708  1.00 31.29           C  
ATOM   2856  O   ASP C  63      28.119 -12.446  62.123  1.00 31.74           O  
ATOM   2857  CB  ASP C  63      27.073 -10.441  64.302  1.00 30.74           C  
ATOM   2858  CG  ASP C  63      26.697 -10.142  65.750  1.00 33.48           C  
ATOM   2859  OD1 ASP C  63      26.659 -11.094  66.558  1.00 32.58           O  
ATOM   2860  OD2 ASP C  63      26.433  -8.959  66.082  1.00 34.32           O  
ATOM   2861  N   GLN C  64      29.613 -10.762  62.121  1.00 32.87           N  
ATOM   2862  CA  GLN C  64      30.014 -10.946  60.726  1.00 33.43           C  
ATOM   2863  C   GLN C  64      31.283 -11.765  60.577  1.00 32.97           C  
ATOM   2864  O   GLN C  64      31.810 -11.925  59.475  1.00 33.36           O  
ATOM   2865  CB  GLN C  64      30.200  -9.591  60.048  1.00 34.71           C  
ATOM   2866  CG  GLN C  64      28.968  -9.155  59.307  1.00 37.77           C  
ATOM   2867  CD  GLN C  64      27.723  -9.492  60.077  1.00 39.00           C  
ATOM   2868  OE1 GLN C  64      27.518  -8.987  61.177  1.00 41.41           O  
ATOM   2869  NE2 GLN C  64      26.886 -10.364  59.515  1.00 39.95           N  
ATOM   2870  N   GLY C  65      31.769 -12.282  61.698  1.00 32.44           N  
ATOM   2871  CA  GLY C  65      32.970 -13.092  61.682  1.00 30.77           C  
ATOM   2872  C   GLY C  65      34.229 -12.261  61.604  1.00 30.17           C  
ATOM   2873  O   GLY C  65      35.258 -12.743  61.147  1.00 29.61           O  
ATOM   2874  N   ASN C  66      34.159 -11.012  62.048  1.00 30.02           N  
ATOM   2875  CA  ASN C  66      35.331 -10.153  62.009  1.00 29.86           C  
ATOM   2876  C   ASN C  66      35.733  -9.702  63.411  1.00 27.98           C  
ATOM   2877  O   ASN C  66      34.977  -9.020  64.103  1.00 27.41           O  
ATOM   2878  CB  ASN C  66      35.063  -8.940  61.124  1.00 33.47           C  
ATOM   2879  CG  ASN C  66      36.335  -8.311  60.618  1.00 35.96           C  
ATOM   2880  OD1 ASN C  66      37.003  -8.859  59.736  1.00 39.02           O  
ATOM   2881  ND2 ASN C  66      36.699  -7.169  61.189  1.00 37.72           N  
ATOM   2882  N   PHE C  67      36.944 -10.070  63.812  1.00 26.03           N  
ATOM   2883  CA  PHE C  67      37.448  -9.747  65.142  1.00 23.26           C  
ATOM   2884  C   PHE C  67      38.753  -8.957  65.128  1.00 20.51           C  
ATOM   2885  O   PHE C  67      39.812  -9.457  65.528  1.00 19.52           O  
ATOM   2886  CB  PHE C  67      37.638 -11.044  65.924  1.00 23.30           C  
ATOM   2887  CG  PHE C  67      36.540 -12.028  65.701  1.00 23.34           C  
ATOM   2888  CD1 PHE C  67      36.634 -12.974  64.690  1.00 21.73           C  
ATOM   2889  CD2 PHE C  67      35.379 -11.966  66.453  1.00 23.73           C  
ATOM   2890  CE1 PHE C  67      35.583 -13.843  64.434  1.00 24.28           C  
ATOM   2891  CE2 PHE C  67      34.319 -12.831  66.204  1.00 23.80           C  
ATOM   2892  CZ  PHE C  67      34.419 -13.770  65.194  1.00 23.81           C  
ATOM   2893  N   PRO C  68      38.684  -7.696  64.696  1.00 18.10           N  
ATOM   2894  CA  PRO C  68      39.842  -6.804  64.616  1.00 17.52           C  
ATOM   2895  C   PRO C  68      40.444  -6.413  65.950  1.00 17.75           C  
ATOM   2896  O   PRO C  68      39.792  -6.486  66.988  1.00 17.72           O  
ATOM   2897  CB  PRO C  68      39.281  -5.593  63.890  1.00 17.71           C  
ATOM   2898  CG  PRO C  68      37.898  -5.522  64.429  1.00 18.20           C  
ATOM   2899  CD  PRO C  68      37.448  -6.974  64.350  1.00 16.69           C  
ATOM   2900  N   LEU C  69      41.703  -5.998  65.896  1.00 18.07           N  
ATOM   2901  CA  LEU C  69      42.426  -5.534  67.066  1.00 18.89           C  
ATOM   2902  C   LEU C  69      42.923  -4.128  66.750  1.00 19.77           C  
ATOM   2903  O   LEU C  69      43.929  -3.942  66.063  1.00 17.81           O  
ATOM   2904  CB  LEU C  69      43.612  -6.444  67.380  1.00 18.12           C  
ATOM   2905  CG  LEU C  69      44.397  -6.174  68.683  1.00 19.96           C  
ATOM   2906  CD1 LEU C  69      45.750  -5.579  68.357  1.00 16.82           C  
ATOM   2907  CD2 LEU C  69      43.618  -5.264  69.635  1.00 19.04           C  
ATOM   2908  N   ILE C  70      42.196  -3.140  67.252  1.00 20.85           N  
ATOM   2909  CA  ILE C  70      42.538  -1.752  67.019  1.00 22.08           C  
ATOM   2910  C   ILE C  70      43.373  -1.176  68.147  1.00 22.46           C  
ATOM   2911  O   ILE C  70      42.938  -1.134  69.298  1.00 22.44           O  
ATOM   2912  CB  ILE C  70      41.289  -0.910  66.887  1.00 22.82           C  
ATOM   2913  CG1 ILE C  70      40.261  -1.646  66.036  1.00 21.90           C  
ATOM   2914  CG2 ILE C  70      41.642   0.424  66.260  1.00 24.48           C  
ATOM   2915  CD1 ILE C  70      38.980  -0.881  65.873  1.00 21.51           C  
ATOM   2916  N   ILE C  71      44.575  -0.731  67.799  1.00 22.97           N  
ATOM   2917  CA  ILE C  71      45.504  -0.150  68.758  1.00 25.00           C  
ATOM   2918  C   ILE C  71      45.609   1.352  68.497  1.00 27.14           C  
ATOM   2919  O   ILE C  71      46.094   1.773  67.442  1.00 28.17           O  
ATOM   2920  CB  ILE C  71      46.904  -0.776  68.614  1.00 22.83           C  
ATOM   2921  CG1 ILE C  71      46.789  -2.299  68.543  1.00 22.39           C  
ATOM   2922  CG2 ILE C  71      47.763  -0.392  69.797  1.00 23.46           C  
ATOM   2923  CD1 ILE C  71      48.059  -2.983  68.113  1.00 19.20           C  
ATOM   2924  N   LYS C  72      45.167   2.152  69.468  1.00 27.88           N  
ATOM   2925  CA  LYS C  72      45.183   3.610  69.353  1.00 26.64           C  
ATOM   2926  C   LYS C  72      46.440   4.237  69.919  1.00 24.63           C  
ATOM   2927  O   LYS C  72      47.232   3.575  70.579  1.00 24.40           O  
ATOM   2928  CB  LYS C  72      43.969   4.207  70.061  1.00 29.68           C  
ATOM   2929  CG  LYS C  72      44.000   4.061  71.578  1.00 33.62           C  
ATOM   2930  CD  LYS C  72      42.587   4.054  72.154  1.00 36.03           C  
ATOM   2931  CE  LYS C  72      41.723   2.981  71.464  1.00 37.68           C  
ATOM   2932  NZ  LYS C  72      42.346   1.616  71.460  1.00 36.22           N  
ATOM   2933  N   ASN C  73      46.609   5.524  69.646  1.00 22.91           N  
ATOM   2934  CA  ASN C  73      47.763   6.270  70.112  1.00 22.80           C  
ATOM   2935  C   ASN C  73      49.044   5.440  70.001  1.00 19.85           C  
ATOM   2936  O   ASN C  73      49.721   5.184  70.992  1.00 16.97           O  
ATOM   2937  CB  ASN C  73      47.529   6.716  71.555  1.00 26.18           C  
ATOM   2938  CG  ASN C  73      48.433   7.857  71.959  1.00 29.17           C  
ATOM   2939  OD1 ASN C  73      48.169   8.560  72.940  1.00 29.98           O  
ATOM   2940  ND2 ASN C  73      49.510   8.053  71.201  1.00 29.94           N  
ATOM   2941  N   LEU C  74      49.370   5.035  68.778  1.00 19.67           N  
ATOM   2942  CA  LEU C  74      50.550   4.220  68.523  1.00 22.04           C  
ATOM   2943  C   LEU C  74      51.849   4.687  69.173  1.00 23.49           C  
ATOM   2944  O   LEU C  74      52.113   5.883  69.335  1.00 21.31           O  
ATOM   2945  CB  LEU C  74      50.775   4.059  67.014  1.00 22.51           C  
ATOM   2946  CG  LEU C  74      50.061   2.951  66.226  1.00 23.95           C  
ATOM   2947  CD1 LEU C  74      50.461   1.609  66.800  1.00 25.69           C  
ATOM   2948  CD2 LEU C  74      48.556   3.123  66.275  1.00 24.89           C  
ATOM   2949  N   LYS C  75      52.656   3.695  69.522  1.00 26.90           N  
ATOM   2950  CA  LYS C  75      53.947   3.882  70.152  1.00 30.01           C  
ATOM   2951  C   LYS C  75      54.964   3.006  69.402  1.00 31.57           C  
ATOM   2952  O   LYS C  75      54.580   2.068  68.703  1.00 32.28           O  
ATOM   2953  CB  LYS C  75      53.855   3.459  71.615  1.00 31.36           C  
ATOM   2954  CG  LYS C  75      52.860   4.256  72.453  1.00 33.24           C  
ATOM   2955  CD  LYS C  75      52.794   3.656  73.857  1.00 36.82           C  
ATOM   2956  CE  LYS C  75      52.009   4.509  74.845  1.00 37.88           C  
ATOM   2957  NZ  LYS C  75      52.716   5.774  75.202  1.00 40.10           N  
ATOM   2958  N   ILE C  76      56.249   3.313  69.548  1.00 32.41           N  
ATOM   2959  CA  ILE C  76      57.305   2.567  68.868  1.00 34.32           C  
ATOM   2960  C   ILE C  76      57.421   1.138  69.379  1.00 34.75           C  
ATOM   2961  O   ILE C  76      57.546   0.194  68.596  1.00 33.79           O  
ATOM   2962  CB  ILE C  76      58.686   3.302  69.006  1.00 34.46           C  
ATOM   2963  CG1 ILE C  76      58.766   4.453  68.007  1.00 35.11           C  
ATOM   2964  CG2 ILE C  76      59.847   2.356  68.734  1.00 36.19           C  
ATOM   2965  CD1 ILE C  76      57.652   5.464  68.140  1.00 36.57           C  
ATOM   2966  N   GLU C  77      57.376   0.980  70.693  1.00 36.86           N  
ATOM   2967  CA  GLU C  77      57.475  -0.340  71.288  1.00 38.81           C  
ATOM   2968  C   GLU C  77      56.353  -1.270  70.841  1.00 38.15           C  
ATOM   2969  O   GLU C  77      56.475  -2.485  70.963  1.00 38.72           O  
ATOM   2970  CB  GLU C  77      57.495  -0.241  72.817  1.00 42.37           C  
ATOM   2971  CG  GLU C  77      56.500   0.733  73.414  1.00 47.76           C  
ATOM   2972  CD  GLU C  77      56.971   2.180  73.336  1.00 51.66           C  
ATOM   2973  OE1 GLU C  77      56.225   3.070  73.807  1.00 55.13           O  
ATOM   2974  OE2 GLU C  77      58.082   2.431  72.808  1.00 53.67           O  
ATOM   2975  N   ASP C  78      55.269  -0.712  70.315  1.00 36.66           N  
ATOM   2976  CA  ASP C  78      54.165  -1.545  69.860  1.00 37.54           C  
ATOM   2977  C   ASP C  78      54.558  -2.324  68.614  1.00 38.56           C  
ATOM   2978  O   ASP C  78      53.836  -3.221  68.173  1.00 38.66           O  
ATOM   2979  CB  ASP C  78      52.925  -0.701  69.558  1.00 36.14           C  
ATOM   2980  CG  ASP C  78      52.466   0.101  70.749  1.00 35.84           C  
ATOM   2981  OD1 ASP C  78      52.695  -0.352  71.891  1.00 35.16           O  
ATOM   2982  OD2 ASP C  78      51.863   1.174  70.546  1.00 35.96           O  
ATOM   2983  N   SER C  79      55.701  -1.977  68.037  1.00 39.57           N  
ATOM   2984  CA  SER C  79      56.161  -2.674  66.848  1.00 40.31           C  
ATOM   2985  C   SER C  79      56.507  -4.109  67.209  1.00 39.95           C  
ATOM   2986  O   SER C  79      57.373  -4.361  68.047  1.00 39.16           O  
ATOM   2987  CB  SER C  79      57.384  -1.976  66.250  1.00 40.14           C  
ATOM   2988  OG  SER C  79      57.037  -0.701  65.755  1.00 41.66           O  
ATOM   2989  N   ASP C  80      55.814  -5.045  66.575  1.00 40.53           N  
ATOM   2990  CA  ASP C  80      56.048  -6.455  66.819  1.00 40.77           C  
ATOM   2991  C   ASP C  80      55.043  -7.265  66.016  1.00 40.45           C  
ATOM   2992  O   ASP C  80      54.121  -6.707  65.416  1.00 40.44           O  
ATOM   2993  CB  ASP C  80      55.913  -6.746  68.318  1.00 42.92           C  
ATOM   2994  CG  ASP C  80      56.402  -8.134  68.696  1.00 45.08           C  
ATOM   2995  OD1 ASP C  80      57.440  -8.577  68.151  1.00 46.64           O  
ATOM   2996  OD2 ASP C  80      55.754  -8.768  69.555  1.00 43.86           O  
ATOM   2997  N   THR C  81      55.226  -8.579  65.991  1.00 39.70           N  
ATOM   2998  CA  THR C  81      54.319  -9.451  65.253  1.00 38.71           C  
ATOM   2999  C   THR C  81      53.149  -9.865  66.144  1.00 37.52           C  
ATOM   3000  O   THR C  81      53.340 -10.185  67.314  1.00 37.48           O  
ATOM   3001  CB  THR C  81      55.059 -10.713  64.750  1.00 38.97           C  
ATOM   3002  OG1 THR C  81      56.176 -10.324  63.939  1.00 38.61           O  
ATOM   3003  CG2 THR C  81      54.131 -11.577  63.919  1.00 39.33           C  
ATOM   3004  N   TYR C  82      51.939  -9.851  65.595  1.00 36.47           N  
ATOM   3005  CA  TYR C  82      50.761 -10.225  66.369  1.00 36.60           C  
ATOM   3006  C   TYR C  82      50.010 -11.389  65.743  1.00 37.21           C  
ATOM   3007  O   TYR C  82      49.925 -11.497  64.521  1.00 37.56           O  
ATOM   3008  CB  TYR C  82      49.815  -9.029  66.517  1.00 36.00           C  
ATOM   3009  CG  TYR C  82      50.407  -7.872  67.288  1.00 35.19           C  
ATOM   3010  CD1 TYR C  82      51.282  -6.968  66.678  1.00 34.22           C  
ATOM   3011  CD2 TYR C  82      50.108  -7.693  68.638  1.00 33.87           C  
ATOM   3012  CE1 TYR C  82      51.844  -5.912  67.399  1.00 34.41           C  
ATOM   3013  CE2 TYR C  82      50.660  -6.650  69.364  1.00 34.33           C  
ATOM   3014  CZ  TYR C  82      51.526  -5.761  68.746  1.00 34.51           C  
ATOM   3015  OH  TYR C  82      52.068  -4.734  69.488  1.00 33.83           O  
ATOM   3016  N   ILE C  83      49.456 -12.259  66.581  1.00 37.81           N  
ATOM   3017  CA  ILE C  83      48.725 -13.416  66.080  1.00 38.15           C  
ATOM   3018  C   ILE C  83      47.262 -13.414  66.510  1.00 38.84           C  
ATOM   3019  O   ILE C  83      46.942 -13.067  67.638  1.00 40.08           O  
ATOM   3020  CB  ILE C  83      49.377 -14.729  66.557  1.00 37.74           C  
ATOM   3021  CG1 ILE C  83      50.831 -14.797  66.089  1.00 38.00           C  
ATOM   3022  CG2 ILE C  83      48.615 -15.915  66.010  1.00 38.21           C  
ATOM   3023  CD1 ILE C  83      51.782 -13.974  66.925  1.00 39.42           C  
ATOM   3024  N   CYS C  84      46.372 -13.798  65.607  1.00 39.03           N  
ATOM   3025  CA  CYS C  84      44.959 -13.854  65.938  1.00 40.75           C  
ATOM   3026  C   CYS C  84      44.486 -15.303  65.839  1.00 42.69           C  
ATOM   3027  O   CYS C  84      44.197 -15.800  64.750  1.00 43.28           O  
ATOM   3028  CB  CYS C  84      44.169 -12.962  64.986  1.00 40.52           C  
ATOM   3029  SG  CYS C  84      42.356 -13.016  65.169  1.00 41.72           S  
ATOM   3030  N   GLU C  85      44.418 -15.980  66.981  1.00 43.75           N  
ATOM   3031  CA  GLU C  85      44.000 -17.375  67.006  1.00 45.82           C  
ATOM   3032  C   GLU C  85      42.486 -17.483  67.074  1.00 47.67           C  
ATOM   3033  O   GLU C  85      41.880 -17.192  68.098  1.00 48.41           O  
ATOM   3034  CB  GLU C  85      44.637 -18.092  68.205  1.00 46.05           C  
ATOM   3035  CG  GLU C  85      46.082 -17.643  68.481  1.00 46.56           C  
ATOM   3036  CD  GLU C  85      46.848 -18.547  69.442  1.00 46.29           C  
ATOM   3037  OE1 GLU C  85      46.350 -18.828  70.556  1.00 44.92           O  
ATOM   3038  OE2 GLU C  85      47.969 -18.967  69.079  1.00 46.62           O  
ATOM   3039  N   VAL C  86      41.873 -17.892  65.973  1.00 49.77           N  
ATOM   3040  CA  VAL C  86      40.428 -18.037  65.934  1.00 53.08           C  
ATOM   3041  C   VAL C  86      40.089 -19.340  65.236  1.00 56.16           C  
ATOM   3042  O   VAL C  86      40.805 -19.762  64.332  1.00 56.92           O  
ATOM   3043  CB  VAL C  86      39.773 -16.877  65.172  1.00 52.81           C  
ATOM   3044  CG1 VAL C  86      40.273 -16.855  63.746  1.00 53.44           C  
ATOM   3045  CG2 VAL C  86      38.263 -17.018  65.208  1.00 51.99           C  
ATOM   3046  N   GLU C  87      38.992 -19.967  65.654  1.00 59.71           N  
ATOM   3047  CA  GLU C  87      38.551 -21.240  65.090  1.00 63.32           C  
ATOM   3048  C   GLU C  87      39.730 -22.099  64.628  1.00 64.85           C  
ATOM   3049  O   GLU C  87      39.778 -22.554  63.488  1.00 65.44           O  
ATOM   3050  CB  GLU C  87      37.552 -21.008  63.936  1.00 64.25           C  
ATOM   3051  CG  GLU C  87      38.077 -20.229  62.725  1.00 67.22           C  
ATOM   3052  CD  GLU C  87      37.005 -19.977  61.645  1.00 68.28           C  
ATOM   3053  OE1 GLU C  87      37.358 -19.431  60.573  1.00 68.47           O  
ATOM   3054  OE2 GLU C  87      35.818 -20.316  61.864  1.00 67.95           O  
ATOM   3055  N   ASP C  88      40.682 -22.306  65.532  1.00 66.63           N  
ATOM   3056  CA  ASP C  88      41.865 -23.105  65.242  1.00 69.12           C  
ATOM   3057  C   ASP C  88      42.603 -22.600  64.004  1.00 69.64           C  
ATOM   3058  O   ASP C  88      42.658 -23.276  62.979  1.00 70.41           O  
ATOM   3059  CB  ASP C  88      41.472 -24.570  65.046  1.00 71.06           C  
ATOM   3060  CG  ASP C  88      42.657 -25.506  65.144  1.00 72.40           C  
ATOM   3061  OD1 ASP C  88      43.242 -25.608  66.245  1.00 72.42           O  
ATOM   3062  OD2 ASP C  88      43.005 -26.134  64.121  1.00 73.86           O  
ATOM   3063  N   GLN C  89      43.164 -21.403  64.111  1.00 69.84           N  
ATOM   3064  CA  GLN C  89      43.909 -20.793  63.020  1.00 69.32           C  
ATOM   3065  C   GLN C  89      44.851 -19.759  63.592  1.00 68.94           C  
ATOM   3066  O   GLN C  89      44.726 -19.375  64.753  1.00 68.32           O  
ATOM   3067  CB  GLN C  89      42.965 -20.115  62.041  1.00 69.74           C  
ATOM   3068  CG  GLN C  89      42.351 -21.044  61.040  1.00 71.31           C  
ATOM   3069  CD  GLN C  89      41.253 -20.369  60.255  1.00 72.92           C  
ATOM   3070  OE1 GLN C  89      41.412 -19.236  59.790  1.00 73.40           O  
ATOM   3071  NE2 GLN C  89      40.130 -21.059  60.097  1.00 73.38           N  
ATOM   3072  N   LYS C  90      45.793 -19.307  62.776  1.00 68.52           N  
ATOM   3073  CA  LYS C  90      46.751 -18.310  63.223  1.00 68.42           C  
ATOM   3074  C   LYS C  90      47.093 -17.305  62.130  1.00 68.81           C  
ATOM   3075  O   LYS C  90      48.093 -17.454  61.432  1.00 69.23           O  
ATOM   3076  CB  LYS C  90      48.035 -18.985  63.725  1.00 67.67           C  
ATOM   3077  CG  LYS C  90      47.880 -19.767  65.025  1.00 66.58           C  
ATOM   3078  CD  LYS C  90      49.235 -20.199  65.568  1.00 65.52           C  
ATOM   3079  CE  LYS C  90      49.093 -20.999  66.849  1.00 65.36           C  
ATOM   3080  NZ  LYS C  90      48.328 -22.251  66.620  1.00 65.17           N  
ATOM   3081  N   GLU C  91      46.256 -16.282  61.987  1.00 69.14           N  
ATOM   3082  CA  GLU C  91      46.481 -15.243  60.992  1.00 68.44           C  
ATOM   3083  C   GLU C  91      47.511 -14.256  61.538  1.00 67.23           C  
ATOM   3084  O   GLU C  91      47.167 -13.252  62.156  1.00 67.46           O  
ATOM   3085  CB  GLU C  91      45.158 -14.540  60.671  1.00 70.11           C  
ATOM   3086  CG  GLU C  91      44.168 -15.437  59.922  1.00 72.80           C  
ATOM   3087  CD  GLU C  91      42.733 -14.930  59.965  1.00 74.28           C  
ATOM   3088  OE1 GLU C  91      42.480 -13.787  59.523  1.00 73.67           O  
ATOM   3089  OE2 GLU C  91      41.853 -15.684  60.440  1.00 75.57           O  
ATOM   3090  N   GLU C  92      48.782 -14.568  61.308  1.00 65.20           N  
ATOM   3091  CA  GLU C  92      49.891 -13.745  61.772  1.00 63.66           C  
ATOM   3092  C   GLU C  92      49.919 -12.381  61.091  1.00 62.47           C  
ATOM   3093  O   GLU C  92      49.266 -12.173  60.070  1.00 62.38           O  
ATOM   3094  CB  GLU C  92      51.203 -14.483  61.515  1.00 64.19           C  
ATOM   3095  CG  GLU C  92      52.414 -13.918  62.225  1.00 64.30           C  
ATOM   3096  CD  GLU C  92      53.635 -14.804  62.053  1.00 65.05           C  
ATOM   3097  OE1 GLU C  92      54.123 -14.931  60.911  1.00 65.12           O  
ATOM   3098  OE2 GLU C  92      54.101 -15.383  63.057  1.00 65.68           O  
ATOM   3099  N   VAL C  93      50.679 -11.456  61.670  1.00 61.47           N  
ATOM   3100  CA  VAL C  93      50.814 -10.104  61.133  1.00 60.38           C  
ATOM   3101  C   VAL C  93      51.910  -9.313  61.852  1.00 59.05           C  
ATOM   3102  O   VAL C  93      51.929  -9.226  63.081  1.00 58.64           O  
ATOM   3103  CB  VAL C  93      49.484  -9.316  61.240  1.00 60.64           C  
ATOM   3104  CG1 VAL C  93      49.008  -9.282  62.677  1.00 61.66           C  
ATOM   3105  CG2 VAL C  93      49.676  -7.906  60.719  1.00 61.11           C  
ATOM   3106  N   GLN C  94      52.823  -8.738  61.075  1.00 57.76           N  
ATOM   3107  CA  GLN C  94      53.922  -7.952  61.628  1.00 55.96           C  
ATOM   3108  C   GLN C  94      53.564  -6.470  61.655  1.00 54.40           C  
ATOM   3109  O   GLN C  94      52.986  -5.943  60.699  1.00 53.84           O  
ATOM   3110  CB  GLN C  94      55.184  -8.150  60.792  1.00 57.00           C  
ATOM   3111  CG  GLN C  94      56.402  -7.421  61.325  1.00 58.36           C  
ATOM   3112  CD  GLN C  94      57.563  -7.451  60.352  1.00 58.53           C  
ATOM   3113  OE1 GLN C  94      57.469  -6.924  59.244  1.00 58.58           O  
ATOM   3114  NE2 GLN C  94      58.662  -8.073  60.759  1.00 58.78           N  
ATOM   3115  N   LEU C  95      53.916  -5.803  62.751  1.00 51.97           N  
ATOM   3116  CA  LEU C  95      53.629  -4.381  62.907  1.00 49.02           C  
ATOM   3117  C   LEU C  95      54.888  -3.538  62.986  1.00 47.06           C  
ATOM   3118  O   LEU C  95      55.818  -3.867  63.718  1.00 47.67           O  
ATOM   3119  CB  LEU C  95      52.798  -4.138  64.166  1.00 47.88           C  
ATOM   3120  CG  LEU C  95      52.488  -2.672  64.465  1.00 47.87           C  
ATOM   3121  CD1 LEU C  95      51.600  -2.090  63.377  1.00 46.44           C  
ATOM   3122  CD2 LEU C  95      51.804  -2.573  65.807  1.00 47.36           C  
ATOM   3123  N   LEU C  96      54.911  -2.451  62.224  1.00 44.04           N  
ATOM   3124  CA  LEU C  96      56.045  -1.534  62.225  1.00 41.75           C  
ATOM   3125  C   LEU C  96      55.531  -0.115  62.441  1.00 39.29           C  
ATOM   3126  O   LEU C  96      54.865   0.445  61.576  1.00 39.65           O  
ATOM   3127  CB  LEU C  96      56.808  -1.612  60.899  1.00 43.32           C  
ATOM   3128  CG  LEU C  96      57.889  -2.690  60.725  1.00 42.49           C  
ATOM   3129  CD1 LEU C  96      58.973  -2.481  61.764  1.00 43.22           C  
ATOM   3130  CD2 LEU C  96      57.289  -4.073  60.851  1.00 43.39           C  
ATOM   3131  N   VAL C  97      55.825   0.452  63.605  1.00 36.01           N  
ATOM   3132  CA  VAL C  97      55.389   1.806  63.925  1.00 34.29           C  
ATOM   3133  C   VAL C  97      56.493   2.800  63.593  1.00 32.44           C  
ATOM   3134  O   VAL C  97      57.661   2.569  63.902  1.00 32.79           O  
ATOM   3135  CB  VAL C  97      55.023   1.940  65.425  1.00 33.94           C  
ATOM   3136  CG1 VAL C  97      54.720   3.386  65.768  1.00 33.85           C  
ATOM   3137  CG2 VAL C  97      53.816   1.075  65.740  1.00 33.82           C  
ATOM   3138  N   PHE C  98      56.120   3.904  62.960  1.00 30.55           N  
ATOM   3139  CA  PHE C  98      57.090   4.925  62.588  1.00 30.00           C  
ATOM   3140  C   PHE C  98      56.688   6.306  63.043  1.00 29.95           C  
ATOM   3141  O   PHE C  98      55.510   6.592  63.241  1.00 28.54           O  
ATOM   3142  CB  PHE C  98      57.287   4.950  61.078  1.00 29.64           C  
ATOM   3143  CG  PHE C  98      58.020   3.769  60.557  1.00 29.02           C  
ATOM   3144  CD1 PHE C  98      59.393   3.658  60.737  1.00 28.75           C  
ATOM   3145  CD2 PHE C  98      57.335   2.746  59.917  1.00 29.62           C  
ATOM   3146  CE1 PHE C  98      60.076   2.542  60.289  1.00 29.70           C  
ATOM   3147  CE2 PHE C  98      58.007   1.620  59.463  1.00 30.51           C  
ATOM   3148  CZ  PHE C  98      59.380   1.516  59.650  1.00 30.56           C  
ATOM   3149  N   GLY C  99      57.688   7.163  63.199  1.00 31.48           N  
ATOM   3150  CA  GLY C  99      57.441   8.527  63.620  1.00 32.83           C  
ATOM   3151  C   GLY C  99      58.452   9.470  63.004  1.00 33.61           C  
ATOM   3152  O   GLY C  99      59.654   9.217  63.061  1.00 32.69           O  
ATOM   3153  N   LEU C 100      57.968  10.555  62.411  1.00 34.10           N  
ATOM   3154  CA  LEU C 100      58.848  11.532  61.787  1.00 34.24           C  
ATOM   3155  C   LEU C 100      58.677  12.916  62.404  1.00 34.83           C  
ATOM   3156  O   LEU C 100      57.563  13.416  62.507  1.00 35.06           O  
ATOM   3157  CB  LEU C 100      58.561  11.617  60.294  1.00 33.03           C  
ATOM   3158  CG  LEU C 100      59.755  11.362  59.377  1.00 32.67           C  
ATOM   3159  CD1 LEU C 100      59.410  11.880  57.999  1.00 31.11           C  
ATOM   3160  CD2 LEU C 100      61.001  12.051  59.898  1.00 32.37           C  
ATOM   3161  N   THR C 101      59.776  13.542  62.809  1.00 35.00           N  
ATOM   3162  CA  THR C 101      59.684  14.871  63.402  1.00 36.34           C  
ATOM   3163  C   THR C 101      60.832  15.775  62.999  1.00 38.53           C  
ATOM   3164  O   THR C 101      61.926  15.305  62.674  1.00 37.77           O  
ATOM   3165  CB  THR C 101      59.684  14.818  64.942  1.00 34.59           C  
ATOM   3166  OG1 THR C 101      60.906  14.224  65.392  1.00 30.21           O  
ATOM   3167  CG2 THR C 101      58.501  14.021  65.457  1.00 34.61           C  
ATOM   3168  N   ALA C 102      60.579  17.080  63.038  1.00 41.47           N  
ATOM   3169  CA  ALA C 102      61.605  18.062  62.717  1.00 44.60           C  
ATOM   3170  C   ALA C 102      62.358  18.386  64.001  1.00 47.01           C  
ATOM   3171  O   ALA C 102      61.752  18.552  65.060  1.00 46.96           O  
ATOM   3172  CB  ALA C 102      60.978  19.317  62.143  1.00 44.51           C  
ATOM   3173  N   ASN C 103      63.683  18.455  63.896  1.00 50.30           N  
ATOM   3174  CA  ASN C 103      64.554  18.742  65.033  1.00 53.06           C  
ATOM   3175  C   ASN C 103      64.397  20.186  65.513  1.00 55.26           C  
ATOM   3176  O   ASN C 103      64.579  20.477  66.700  1.00 55.37           O  
ATOM   3177  CB  ASN C 103      66.020  18.480  64.650  1.00 53.36           C  
ATOM   3178  CG  ASN C 103      66.264  17.047  64.165  1.00 53.42           C  
ATOM   3179  OD1 ASN C 103      67.405  16.660  63.897  1.00 53.12           O  
ATOM   3180  ND2 ASN C 103      65.196  16.260  64.048  1.00 51.59           N  
ATOM   3181  N   SER C 104      64.060  21.084  64.589  1.00 57.00           N  
ATOM   3182  CA  SER C 104      63.876  22.492  64.923  1.00 58.90           C  
ATOM   3183  C   SER C 104      62.417  22.912  64.791  1.00 59.63           C  
ATOM   3184  O   SER C 104      61.611  22.212  64.174  1.00 57.92           O  
ATOM   3185  CB  SER C 104      64.755  23.376  64.027  1.00 59.77           C  
ATOM   3186  OG  SER C 104      64.483  23.161  62.653  1.00 61.53           O  
ATOM   3187  N   ASP C 105      62.088  24.053  65.393  1.00 61.64           N  
ATOM   3188  CA  ASP C 105      60.734  24.597  65.356  1.00 63.04           C  
ATOM   3189  C   ASP C 105      60.397  24.973  63.926  1.00 63.38           C  
ATOM   3190  O   ASP C 105      61.293  25.199  63.111  1.00 64.14           O  
ATOM   3191  CB  ASP C 105      60.624  25.854  66.226  1.00 63.67           C  
ATOM   3192  CG  ASP C 105      59.195  26.367  66.331  1.00 64.40           C  
ATOM   3193  OD1 ASP C 105      59.001  27.539  66.727  1.00 64.94           O  
ATOM   3194  OD2 ASP C 105      58.263  25.591  66.028  1.00 64.00           O  
ATOM   3195  N   THR C 106      59.104  25.054  63.631  1.00 63.01           N  
ATOM   3196  CA  THR C 106      58.648  25.416  62.297  1.00 61.34           C  
ATOM   3197  C   THR C 106      59.157  26.813  61.940  1.00 58.15           C  
ATOM   3198  O   THR C 106      59.739  27.009  60.873  1.00 59.11           O  
ATOM   3199  CB  THR C 106      57.098  25.398  62.200  1.00 63.36           C  
ATOM   3200  OG1 THR C 106      56.549  26.415  63.049  1.00 65.64           O  
ATOM   3201  CG2 THR C 106      56.548  24.036  62.626  1.00 63.55           C  
ATOM   3202  N   HIS C 107      58.950  27.779  62.833  1.00 53.27           N  
ATOM   3203  CA  HIS C 107      59.403  29.144  62.575  1.00 48.48           C  
ATOM   3204  C   HIS C 107      60.898  29.197  62.287  1.00 44.01           C  
ATOM   3205  O   HIS C 107      61.715  29.308  63.200  1.00 44.13           O  
ATOM   3206  CB  HIS C 107      59.080  30.061  63.761  1.00 49.77           C  
ATOM   3207  CG  HIS C 107      57.814  30.846  63.597  1.00 50.73           C  
ATOM   3208  ND1 HIS C 107      56.581  30.251  63.432  1.00 51.00           N  
ATOM   3209  CD2 HIS C 107      57.593  32.182  63.568  1.00 51.05           C  
ATOM   3210  CE1 HIS C 107      55.656  31.187  63.307  1.00 50.48           C  
ATOM   3211  NE2 HIS C 107      56.245  32.367  63.386  1.00 50.79           N  
ATOM   3212  N   LEU C 108      61.258  29.110  61.013  1.00 38.49           N  
ATOM   3213  CA  LEU C 108      62.662  29.172  60.635  1.00 32.68           C  
ATOM   3214  C   LEU C 108      62.889  30.332  59.682  1.00 28.34           C  
ATOM   3215  O   LEU C 108      61.943  30.914  59.158  1.00 27.99           O  
ATOM   3216  CB  LEU C 108      63.109  27.860  59.981  1.00 32.14           C  
ATOM   3217  CG  LEU C 108      63.041  26.602  60.854  1.00 32.22           C  
ATOM   3218  CD1 LEU C 108      63.586  25.410  60.095  1.00 30.34           C  
ATOM   3219  CD2 LEU C 108      63.842  26.822  62.133  1.00 32.07           C  
ATOM   3220  N   LEU C 109      64.151  30.671  59.475  1.00 25.26           N  
ATOM   3221  CA  LEU C 109      64.516  31.764  58.591  1.00 22.12           C  
ATOM   3222  C   LEU C 109      65.075  31.283  57.252  1.00 20.52           C  
ATOM   3223  O   LEU C 109      65.633  30.182  57.149  1.00 17.80           O  
ATOM   3224  CB  LEU C 109      65.540  32.665  59.285  1.00 21.91           C  
ATOM   3225  CG  LEU C 109      65.023  33.844  60.127  1.00 22.01           C  
ATOM   3226  CD1 LEU C 109      63.931  33.391  61.068  1.00 20.68           C  
ATOM   3227  CD2 LEU C 109      66.191  34.465  60.895  1.00 20.31           C  
ATOM   3228  N   GLN C 110      64.907  32.115  56.225  1.00 18.01           N  
ATOM   3229  CA  GLN C 110      65.412  31.798  54.896  1.00 13.70           C  
ATOM   3230  C   GLN C 110      66.895  31.529  55.052  1.00 10.85           C  
ATOM   3231  O   GLN C 110      67.629  32.342  55.604  1.00  7.64           O  
ATOM   3232  CB  GLN C 110      65.169  32.971  53.921  1.00 12.14           C  
ATOM   3233  CG  GLN C 110      63.671  33.169  53.548  1.00 12.39           C  
ATOM   3234  CD  GLN C 110      63.422  34.209  52.455  1.00  8.40           C  
ATOM   3235  OE1 GLN C 110      63.929  34.107  51.350  1.00 11.42           O  
ATOM   3236  NE2 GLN C 110      62.624  35.200  52.767  1.00 12.23           N  
ATOM   3237  N   GLY C 111      67.338  30.369  54.595  1.00 10.16           N  
ATOM   3238  CA  GLY C 111      68.746  30.062  54.720  1.00  8.96           C  
ATOM   3239  C   GLY C 111      69.095  29.115  55.851  1.00  7.56           C  
ATOM   3240  O   GLY C 111      70.231  28.647  55.923  1.00  4.58           O  
ATOM   3241  N   GLN C 112      68.147  28.826  56.738  1.00  7.84           N  
ATOM   3242  CA  GLN C 112      68.438  27.920  57.848  1.00  9.63           C  
ATOM   3243  C   GLN C 112      68.166  26.483  57.435  1.00 10.37           C  
ATOM   3244  O   GLN C 112      67.485  26.231  56.444  1.00  9.68           O  
ATOM   3245  CB  GLN C 112      67.617  28.285  59.091  1.00  9.47           C  
ATOM   3246  CG  GLN C 112      67.756  29.746  59.468  1.00 14.03           C  
ATOM   3247  CD  GLN C 112      67.145  30.100  60.809  1.00 11.57           C  
ATOM   3248  OE1 GLN C 112      65.989  29.777  61.094  1.00 13.04           O  
ATOM   3249  NE2 GLN C 112      67.920  30.791  61.634  1.00 11.56           N  
ATOM   3250  N   SER C 113      68.714  25.548  58.208  1.00 11.24           N  
ATOM   3251  CA  SER C 113      68.582  24.127  57.940  1.00 10.97           C  
ATOM   3252  C   SER C 113      67.283  23.519  58.444  1.00 12.92           C  
ATOM   3253  O   SER C 113      66.605  24.083  59.306  1.00 14.74           O  
ATOM   3254  CB  SER C 113      69.759  23.390  58.566  1.00  9.90           C  
ATOM   3255  OG  SER C 113      70.991  23.902  58.077  1.00 12.43           O  
ATOM   3256  N   LEU C 114      66.924  22.365  57.892  1.00 12.98           N  
ATOM   3257  CA  LEU C 114      65.713  21.667  58.326  1.00 13.51           C  
ATOM   3258  C   LEU C 114      66.077  20.191  58.404  1.00 12.91           C  
ATOM   3259  O   LEU C 114      66.403  19.587  57.395  1.00 13.22           O  
ATOM   3260  CB  LEU C 114      64.576  21.911  57.336  1.00 12.74           C  
ATOM   3261  CG  LEU C 114      63.171  21.455  57.744  1.00 17.04           C  
ATOM   3262  CD1 LEU C 114      62.987  19.991  57.422  1.00 17.68           C  
ATOM   3263  CD2 LEU C 114      62.948  21.732  59.233  1.00 16.68           C  
ATOM   3264  N   THR C 115      66.057  19.636  59.615  1.00 13.34           N  
ATOM   3265  CA  THR C 115      66.412  18.233  59.851  1.00 12.10           C  
ATOM   3266  C   THR C 115      65.208  17.411  60.307  1.00 12.58           C  
ATOM   3267  O   THR C 115      64.632  17.665  61.351  1.00 11.01           O  
ATOM   3268  CB  THR C 115      67.518  18.095  60.937  1.00  9.98           C  
ATOM   3269  OG1 THR C 115      68.635  18.921  60.599  1.00 13.84           O  
ATOM   3270  CG2 THR C 115      67.998  16.655  61.037  1.00 11.56           C  
ATOM   3271  N   LEU C 116      64.833  16.423  59.511  1.00 16.56           N  
ATOM   3272  CA  LEU C 116      63.719  15.573  59.857  1.00 18.79           C  
ATOM   3273  C   LEU C 116      64.277  14.263  60.391  1.00 21.76           C  
ATOM   3274  O   LEU C 116      65.082  13.595  59.730  1.00 21.58           O  
ATOM   3275  CB  LEU C 116      62.851  15.327  58.629  1.00 19.78           C  
ATOM   3276  CG  LEU C 116      62.355  16.606  57.951  1.00 21.92           C  
ATOM   3277  CD1 LEU C 116      61.554  16.254  56.714  1.00 23.20           C  
ATOM   3278  CD2 LEU C 116      61.505  17.415  58.909  1.00 24.30           C  
ATOM   3279  N   THR C 117      63.872  13.912  61.605  1.00 23.53           N  
ATOM   3280  CA  THR C 117      64.328  12.675  62.211  1.00 25.23           C  
ATOM   3281  C   THR C 117      63.177  11.686  62.239  1.00 27.69           C  
ATOM   3282  O   THR C 117      62.048  12.027  62.600  1.00 27.93           O  
ATOM   3283  CB  THR C 117      64.834  12.910  63.632  1.00 24.83           C  
ATOM   3284  OG1 THR C 117      65.967  13.785  63.586  1.00 24.61           O  
ATOM   3285  CG2 THR C 117      65.235  11.591  64.281  1.00 24.76           C  
ATOM   3286  N   LEU C 118      63.478  10.454  61.856  1.00 30.25           N  
ATOM   3287  CA  LEU C 118      62.478   9.404  61.814  1.00 32.34           C  
ATOM   3288  C   LEU C 118      62.721   8.347  62.887  1.00 35.17           C  
ATOM   3289  O   LEU C 118      63.861   7.961  63.133  1.00 34.48           O  
ATOM   3290  CB  LEU C 118      62.491   8.754  60.435  1.00 31.08           C  
ATOM   3291  CG  LEU C 118      61.658   7.485  60.324  1.00 31.04           C  
ATOM   3292  CD1 LEU C 118      60.203   7.830  60.536  1.00 30.20           C  
ATOM   3293  CD2 LEU C 118      61.874   6.841  58.967  1.00 29.76           C  
ATOM   3294  N   GLU C 119      61.651   7.884  63.528  1.00 37.92           N  
ATOM   3295  CA  GLU C 119      61.771   6.856  64.559  1.00 41.28           C  
ATOM   3296  C   GLU C 119      61.381   5.476  64.030  1.00 43.55           C  
ATOM   3297  O   GLU C 119      60.260   5.265  63.554  1.00 42.45           O  
ATOM   3298  CB  GLU C 119      60.907   7.191  65.780  1.00 40.16           C  
ATOM   3299  CG  GLU C 119      61.580   8.063  66.814  1.00 39.49           C  
ATOM   3300  CD  GLU C 119      60.836   8.069  68.135  1.00 40.19           C  
ATOM   3301  OE1 GLU C 119      59.668   8.515  68.157  1.00 39.04           O  
ATOM   3302  OE2 GLU C 119      61.417   7.624  69.150  1.00 38.66           O  
ATOM   3303  N   SER C 120      62.321   4.541  64.127  1.00 46.14           N  
ATOM   3304  CA  SER C 120      62.111   3.175  63.670  1.00 49.28           C  
ATOM   3305  C   SER C 120      62.558   2.180  64.734  1.00 50.48           C  
ATOM   3306  O   SER C 120      63.644   2.306  65.303  1.00 49.55           O  
ATOM   3307  CB  SER C 120      62.899   2.918  62.383  1.00 50.51           C  
ATOM   3308  OG  SER C 120      64.295   2.908  62.630  1.00 51.58           O  
ATOM   3309  N   PRO C 121      61.719   1.174  65.017  1.00 52.25           N  
ATOM   3310  CA  PRO C 121      62.039   0.153  66.016  1.00 53.69           C  
ATOM   3311  C   PRO C 121      63.248  -0.652  65.565  1.00 55.31           C  
ATOM   3312  O   PRO C 121      63.500  -0.785  64.369  1.00 54.61           O  
ATOM   3313  CB  PRO C 121      60.775  -0.690  66.052  1.00 54.20           C  
ATOM   3314  CG  PRO C 121      60.304  -0.616  64.627  1.00 53.20           C  
ATOM   3315  CD  PRO C 121      60.454   0.854  64.334  1.00 52.39           C  
ATOM   3316  N   PRO C 122      64.011  -1.204  66.518  1.00 57.10           N  
ATOM   3317  CA  PRO C 122      65.198  -1.995  66.185  1.00 58.10           C  
ATOM   3318  C   PRO C 122      64.919  -2.994  65.068  1.00 58.68           C  
ATOM   3319  O   PRO C 122      63.789  -3.458  64.900  1.00 58.67           O  
ATOM   3320  CB  PRO C 122      65.536  -2.671  67.510  1.00 58.32           C  
ATOM   3321  CG  PRO C 122      65.139  -1.633  68.507  1.00 58.01           C  
ATOM   3322  CD  PRO C 122      63.791  -1.185  67.975  1.00 58.00           C  
ATOM   3323  N   GLY C 123      65.953  -3.313  64.301  1.00 59.19           N  
ATOM   3324  CA  GLY C 123      65.790  -4.250  63.207  1.00 60.38           C  
ATOM   3325  C   GLY C 123      64.767  -3.772  62.194  1.00 60.91           C  
ATOM   3326  O   GLY C 123      63.674  -4.332  62.099  1.00 60.60           O  
ATOM   3327  N   SER C 124      65.120  -2.729  61.444  1.00 61.31           N  
ATOM   3328  CA  SER C 124      64.242  -2.165  60.420  1.00 60.85           C  
ATOM   3329  C   SER C 124      64.997  -1.137  59.590  1.00 60.71           C  
ATOM   3330  O   SER C 124      65.548  -0.178  60.133  1.00 61.36           O  
ATOM   3331  CB  SER C 124      63.034  -1.483  61.062  1.00 60.65           C  
ATOM   3332  OG  SER C 124      63.427  -0.300  61.737  1.00 60.33           O  
ATOM   3333  N   SER C 125      65.018  -1.331  58.275  1.00 59.55           N  
ATOM   3334  CA  SER C 125      65.705  -0.397  57.393  1.00 58.58           C  
ATOM   3335  C   SER C 125      64.731   0.289  56.445  1.00 57.08           C  
ATOM   3336  O   SER C 125      64.578  -0.110  55.289  1.00 57.48           O  
ATOM   3337  CB  SER C 125      66.786  -1.122  56.595  1.00 59.59           C  
ATOM   3338  OG  SER C 125      67.791  -1.620  57.459  1.00 61.38           O  
ATOM   3339  N   PRO C 126      64.043   1.328  56.935  1.00 54.97           N  
ATOM   3340  CA  PRO C 126      63.079   2.077  56.131  1.00 53.40           C  
ATOM   3341  C   PRO C 126      63.749   3.165  55.298  1.00 52.43           C  
ATOM   3342  O   PRO C 126      64.791   3.695  55.679  1.00 52.11           O  
ATOM   3343  CB  PRO C 126      62.159   2.663  57.186  1.00 53.09           C  
ATOM   3344  CG  PRO C 126      63.119   2.987  58.279  1.00 53.42           C  
ATOM   3345  CD  PRO C 126      63.957   1.730  58.350  1.00 54.25           C  
ATOM   3346  N   SER C 127      63.148   3.492  54.161  1.00 51.43           N  
ATOM   3347  CA  SER C 127      63.678   4.536  53.295  1.00 50.78           C  
ATOM   3348  C   SER C 127      62.790   5.761  53.394  1.00 49.98           C  
ATOM   3349  O   SER C 127      61.594   5.702  53.106  1.00 49.72           O  
ATOM   3350  CB  SER C 127      63.724   4.074  51.839  1.00 51.49           C  
ATOM   3351  OG  SER C 127      64.651   3.024  51.663  1.00 52.47           O  
ATOM   3352  N   VAL C 128      63.386   6.876  53.793  1.00 49.19           N  
ATOM   3353  CA  VAL C 128      62.644   8.118  53.935  1.00 48.07           C  
ATOM   3354  C   VAL C 128      62.707   8.957  52.662  1.00 46.12           C  
ATOM   3355  O   VAL C 128      63.698   8.927  51.934  1.00 44.21           O  
ATOM   3356  CB  VAL C 128      63.194   8.964  55.093  1.00 48.81           C  
ATOM   3357  CG1 VAL C 128      62.123   9.920  55.574  1.00 48.88           C  
ATOM   3358  CG2 VAL C 128      63.682   8.062  56.221  1.00 50.30           C  
ATOM   3359  N   GLN C 129      61.644   9.715  52.416  1.00 45.05           N  
ATOM   3360  CA  GLN C 129      61.552  10.571  51.243  1.00 43.18           C  
ATOM   3361  C   GLN C 129      60.505  11.665  51.447  1.00 41.87           C  
ATOM   3362  O   GLN C 129      59.304  11.416  51.352  1.00 39.98           O  
ATOM   3363  CB  GLN C 129      61.180   9.726  50.030  1.00 45.76           C  
ATOM   3364  CG  GLN C 129      60.959  10.506  48.755  1.00 49.94           C  
ATOM   3365  CD  GLN C 129      60.160   9.711  47.738  1.00 52.52           C  
ATOM   3366  OE1 GLN C 129      60.545   8.603  47.356  1.00 53.60           O  
ATOM   3367  NE2 GLN C 129      59.034  10.272  47.298  1.00 53.56           N  
ATOM   3368  N   CYS C 130      60.965  12.878  51.732  1.00 40.52           N  
ATOM   3369  CA  CYS C 130      60.059  14.001  51.933  1.00 39.63           C  
ATOM   3370  C   CYS C 130      60.093  14.940  50.736  1.00 39.01           C  
ATOM   3371  O   CYS C 130      61.122  15.067  50.071  1.00 39.07           O  
ATOM   3372  CB  CYS C 130      60.452  14.787  53.172  1.00 39.50           C  
ATOM   3373  SG  CYS C 130      60.513  13.859  54.732  1.00 40.67           S  
ATOM   3374  N   ARG C 131      58.967  15.606  50.482  1.00 37.77           N  
ATOM   3375  CA  ARG C 131      58.836  16.546  49.369  1.00 36.00           C  
ATOM   3376  C   ARG C 131      58.365  17.898  49.907  1.00 33.89           C  
ATOM   3377  O   ARG C 131      57.429  17.954  50.695  1.00 33.09           O  
ATOM   3378  CB  ARG C 131      57.811  16.016  48.355  1.00 36.82           C  
ATOM   3379  CG  ARG C 131      57.728  16.780  47.031  1.00 38.80           C  
ATOM   3380  CD  ARG C 131      58.558  16.121  45.925  1.00 42.17           C  
ATOM   3381  NE  ARG C 131      58.308  16.721  44.609  1.00 44.88           N  
ATOM   3382  CZ  ARG C 131      58.814  16.271  43.458  1.00 45.46           C  
ATOM   3383  NH1 ARG C 131      59.609  15.208  43.443  1.00 46.67           N  
ATOM   3384  NH2 ARG C 131      58.518  16.879  42.316  1.00 43.52           N  
ATOM   3385  N   SER C 132      59.017  18.981  49.493  1.00 32.40           N  
ATOM   3386  CA  SER C 132      58.624  20.311  49.946  1.00 32.28           C  
ATOM   3387  C   SER C 132      57.606  20.886  48.970  1.00 31.15           C  
ATOM   3388  O   SER C 132      57.524  20.458  47.823  1.00 31.58           O  
ATOM   3389  CB  SER C 132      59.831  21.249  50.013  1.00 33.46           C  
ATOM   3390  OG  SER C 132      60.134  21.762  48.728  1.00 34.54           O  
ATOM   3391  N   PRO C 133      56.831  21.883  49.413  1.00 30.80           N  
ATOM   3392  CA  PRO C 133      55.805  22.535  48.590  1.00 29.42           C  
ATOM   3393  C   PRO C 133      56.287  22.930  47.189  1.00 27.25           C  
ATOM   3394  O   PRO C 133      55.559  22.772  46.211  1.00 27.50           O  
ATOM   3395  CB  PRO C 133      55.412  23.753  49.435  1.00 31.51           C  
ATOM   3396  CG  PRO C 133      55.621  23.269  50.844  1.00 31.19           C  
ATOM   3397  CD  PRO C 133      56.943  22.537  50.731  1.00 31.38           C  
ATOM   3398  N   ARG C 134      57.511  23.439  47.104  1.00 24.92           N  
ATOM   3399  CA  ARG C 134      58.085  23.862  45.832  1.00 22.61           C  
ATOM   3400  C   ARG C 134      58.656  22.690  45.005  1.00 23.81           C  
ATOM   3401  O   ARG C 134      59.046  22.869  43.849  1.00 24.42           O  
ATOM   3402  CB  ARG C 134      59.180  24.901  46.087  1.00 19.73           C  
ATOM   3403  CG  ARG C 134      60.420  24.357  46.794  1.00 15.63           C  
ATOM   3404  CD  ARG C 134      61.398  25.487  47.133  1.00 15.21           C  
ATOM   3405  NE  ARG C 134      62.682  25.019  47.668  1.00  9.89           N  
ATOM   3406  CZ  ARG C 134      63.730  24.670  46.928  1.00  9.23           C  
ATOM   3407  NH1 ARG C 134      63.661  24.728  45.603  1.00 12.45           N  
ATOM   3408  NH2 ARG C 134      64.856  24.279  47.508  1.00  5.51           N  
ATOM   3409  N   GLY C 135      58.706  21.500  45.601  1.00 22.83           N  
ATOM   3410  CA  GLY C 135      59.221  20.344  44.895  1.00 24.70           C  
ATOM   3411  C   GLY C 135      60.568  19.824  45.373  1.00 27.18           C  
ATOM   3412  O   GLY C 135      61.087  18.812  44.880  1.00 28.32           O  
ATOM   3413  N   LYS C 136      61.162  20.513  46.331  1.00 25.14           N  
ATOM   3414  CA  LYS C 136      62.437  20.066  46.856  1.00 23.78           C  
ATOM   3415  C   LYS C 136      62.185  18.736  47.556  1.00 23.99           C  
ATOM   3416  O   LYS C 136      61.360  18.656  48.459  1.00 22.04           O  
ATOM   3417  CB  LYS C 136      62.957  21.096  47.855  1.00 24.44           C  
ATOM   3418  CG  LYS C 136      64.201  20.688  48.596  1.00 24.22           C  
ATOM   3419  CD  LYS C 136      65.442  20.813  47.752  1.00 23.48           C  
ATOM   3420  CE  LYS C 136      66.640  20.399  48.572  1.00 22.46           C  
ATOM   3421  NZ  LYS C 136      67.933  20.856  48.013  1.00 22.68           N  
ATOM   3422  N   ASN C 137      62.859  17.679  47.128  1.00 26.81           N  
ATOM   3423  CA  ASN C 137      62.658  16.399  47.792  1.00 30.84           C  
ATOM   3424  C   ASN C 137      64.001  15.830  48.203  1.00 33.03           C  
ATOM   3425  O   ASN C 137      64.984  15.961  47.480  1.00 33.14           O  
ATOM   3426  CB  ASN C 137      61.882  15.405  46.902  1.00 31.01           C  
ATOM   3427  CG  ASN C 137      62.600  15.078  45.625  1.00 33.65           C  
ATOM   3428  OD1 ASN C 137      62.751  15.928  44.749  1.00 36.16           O  
ATOM   3429  ND2 ASN C 137      63.052  13.833  45.504  1.00 35.90           N  
ATOM   3430  N   ILE C 138      64.033  15.222  49.386  1.00 35.70           N  
ATOM   3431  CA  ILE C 138      65.247  14.634  49.940  1.00 36.84           C  
ATOM   3432  C   ILE C 138      65.028  13.172  50.328  1.00 38.54           C  
ATOM   3433  O   ILE C 138      63.903  12.749  50.597  1.00 38.47           O  
ATOM   3434  CB  ILE C 138      65.722  15.431  51.181  1.00 35.96           C  
ATOM   3435  CG1 ILE C 138      64.573  15.582  52.187  1.00 35.83           C  
ATOM   3436  CG2 ILE C 138      66.209  16.804  50.754  1.00 36.42           C  
ATOM   3437  CD1 ILE C 138      64.921  16.422  53.405  1.00 35.37           C  
ATOM   3438  N   GLN C 139      66.112  12.405  50.340  1.00 40.82           N  
ATOM   3439  CA  GLN C 139      66.056  10.992  50.683  1.00 42.90           C  
ATOM   3440  C   GLN C 139      67.044  10.740  51.811  1.00 44.39           C  
ATOM   3441  O   GLN C 139      68.112  11.359  51.857  1.00 44.26           O  
ATOM   3442  CB  GLN C 139      66.435  10.130  49.478  1.00 43.74           C  
ATOM   3443  CG  GLN C 139      66.087  10.743  48.135  1.00 48.14           C  
ATOM   3444  CD  GLN C 139      67.183  11.671  47.604  1.00 51.02           C  
ATOM   3445  OE1 GLN C 139      66.944  12.490  46.708  1.00 52.20           O  
ATOM   3446  NE2 GLN C 139      68.395  11.533  48.146  1.00 51.72           N  
ATOM   3447  N   GLY C 140      66.691   9.829  52.715  1.00 45.15           N  
ATOM   3448  CA  GLY C 140      67.567   9.525  53.833  1.00 46.18           C  
ATOM   3449  C   GLY C 140      67.311   8.165  54.449  1.00 46.68           C  
ATOM   3450  O   GLY C 140      66.225   7.601  54.307  1.00 47.90           O  
ATOM   3451  N   GLY C 141      68.313   7.639  55.143  1.00 45.84           N  
ATOM   3452  CA  GLY C 141      68.171   6.340  55.766  1.00 45.57           C  
ATOM   3453  C   GLY C 141      67.546   6.405  57.143  1.00 45.29           C  
ATOM   3454  O   GLY C 141      66.855   5.476  57.563  1.00 47.12           O  
ATOM   3455  N   LYS C 142      67.789   7.499  57.854  1.00 43.16           N  
ATOM   3456  CA  LYS C 142      67.245   7.664  59.192  1.00 40.63           C  
ATOM   3457  C   LYS C 142      66.982   9.139  59.437  1.00 39.09           C  
ATOM   3458  O   LYS C 142      66.027   9.516  60.117  1.00 39.46           O  
ATOM   3459  CB  LYS C 142      68.233   7.140  60.233  1.00 42.52           C  
ATOM   3460  CG  LYS C 142      67.598   6.806  61.581  1.00 45.82           C  
ATOM   3461  CD  LYS C 142      66.771   5.514  61.499  1.00 48.68           C  
ATOM   3462  CE  LYS C 142      65.266   5.734  61.727  1.00 49.98           C  
ATOM   3463  NZ  LYS C 142      64.592   6.623  60.728  1.00 49.85           N  
ATOM   3464  N   THR C 143      67.838   9.979  58.873  1.00 36.29           N  
ATOM   3465  CA  THR C 143      67.676  11.406  59.033  1.00 34.41           C  
ATOM   3466  C   THR C 143      67.882  12.130  57.709  1.00 32.39           C  
ATOM   3467  O   THR C 143      68.777  11.795  56.945  1.00 33.13           O  
ATOM   3468  CB  THR C 143      68.643  11.938  60.121  1.00 34.39           C  
ATOM   3469  OG1 THR C 143      68.982  13.298  59.843  1.00 35.08           O  
ATOM   3470  CG2 THR C 143      69.893  11.090  60.188  1.00 33.90           C  
ATOM   3471  N   LEU C 144      67.019  13.096  57.424  1.00 32.26           N  
ATOM   3472  CA  LEU C 144      67.120  13.869  56.190  1.00 32.42           C  
ATOM   3473  C   LEU C 144      67.309  15.333  56.552  1.00 32.17           C  
ATOM   3474  O   LEU C 144      66.644  15.847  57.457  1.00 31.41           O  
ATOM   3475  CB  LEU C 144      65.849  13.745  55.345  1.00 32.80           C  
ATOM   3476  CG  LEU C 144      65.008  12.471  55.394  1.00 33.38           C  
ATOM   3477  CD1 LEU C 144      64.134  12.521  56.637  1.00 33.59           C  
ATOM   3478  CD2 LEU C 144      64.139  12.364  54.145  1.00 31.90           C  
ATOM   3479  N   SER C 145      68.204  16.008  55.841  1.00 31.19           N  
ATOM   3480  CA  SER C 145      68.449  17.414  56.114  1.00 31.25           C  
ATOM   3481  C   SER C 145      68.532  18.275  54.875  1.00 29.27           C  
ATOM   3482  O   SER C 145      68.880  17.801  53.802  1.00 30.49           O  
ATOM   3483  CB  SER C 145      69.731  17.582  56.927  1.00 31.57           C  
ATOM   3484  OG  SER C 145      69.593  16.967  58.189  1.00 33.89           O  
ATOM   3485  N   VAL C 146      68.198  19.547  55.043  1.00 27.92           N  
ATOM   3486  CA  VAL C 146      68.243  20.518  53.962  1.00 26.69           C  
ATOM   3487  C   VAL C 146      69.092  21.672  54.461  1.00 25.14           C  
ATOM   3488  O   VAL C 146      68.638  22.460  55.280  1.00 26.37           O  
ATOM   3489  CB  VAL C 146      66.848  21.057  53.634  1.00 26.09           C  
ATOM   3490  CG1 VAL C 146      66.732  21.282  52.148  1.00 24.78           C  
ATOM   3491  CG2 VAL C 146      65.779  20.086  54.122  1.00 27.84           C  
ATOM   3492  N   SER C 147      70.317  21.771  53.966  1.00 24.35           N  
ATOM   3493  CA  SER C 147      71.231  22.821  54.395  1.00 23.99           C  
ATOM   3494  C   SER C 147      70.666  24.242  54.423  1.00 23.47           C  
ATOM   3495  O   SER C 147      70.722  24.907  55.455  1.00 22.52           O  
ATOM   3496  CB  SER C 147      72.507  22.791  53.544  1.00 24.35           C  
ATOM   3497  OG  SER C 147      72.207  22.815  52.157  1.00 29.81           O  
ATOM   3498  N   GLN C 148      70.131  24.713  53.302  1.00 24.51           N  
ATOM   3499  CA  GLN C 148      69.588  26.071  53.229  1.00 26.16           C  
ATOM   3500  C   GLN C 148      68.099  25.955  52.968  1.00 24.33           C  
ATOM   3501  O   GLN C 148      67.671  25.112  52.187  1.00 25.51           O  
ATOM   3502  CB  GLN C 148      70.289  26.844  52.105  1.00 26.60           C  
ATOM   3503  CG  GLN C 148      70.187  28.359  52.187  1.00 31.57           C  
ATOM   3504  CD  GLN C 148      71.314  29.059  51.423  1.00 35.85           C  
ATOM   3505  OE1 GLN C 148      72.503  28.803  51.681  1.00 34.56           O  
ATOM   3506  NE2 GLN C 148      70.948  29.942  50.476  1.00 36.21           N  
ATOM   3507  N   LEU C 149      67.308  26.801  53.611  1.00 24.01           N  
ATOM   3508  CA  LEU C 149      65.858  26.725  53.461  1.00 23.76           C  
ATOM   3509  C   LEU C 149      65.230  27.900  52.722  1.00 24.42           C  
ATOM   3510  O   LEU C 149      65.076  28.972  53.290  1.00 25.14           O  
ATOM   3511  CB  LEU C 149      65.244  26.624  54.843  1.00 21.63           C  
ATOM   3512  CG  LEU C 149      63.937  25.885  55.031  1.00 21.61           C  
ATOM   3513  CD1 LEU C 149      64.002  24.495  54.442  1.00 19.15           C  
ATOM   3514  CD2 LEU C 149      63.678  25.828  56.529  1.00 17.20           C  
ATOM   3515  N   GLU C 150      64.837  27.684  51.471  1.00 24.09           N  
ATOM   3516  CA  GLU C 150      64.224  28.737  50.664  1.00 23.34           C  
ATOM   3517  C   GLU C 150      62.841  29.160  51.162  1.00 21.45           C  
ATOM   3518  O   GLU C 150      62.137  28.383  51.808  1.00 18.84           O  
ATOM   3519  CB  GLU C 150      64.098  28.286  49.207  1.00 25.52           C  
ATOM   3520  CG  GLU C 150      65.417  27.961  48.526  1.00 29.08           C  
ATOM   3521  CD  GLU C 150      66.343  29.159  48.445  1.00 30.95           C  
ATOM   3522  OE1 GLU C 150      65.849  30.279  48.182  1.00 31.67           O  
ATOM   3523  OE2 GLU C 150      67.568  28.976  48.628  1.00 33.05           O  
ATOM   3524  N   LEU C 151      62.452  30.395  50.845  1.00 20.07           N  
ATOM   3525  CA  LEU C 151      61.151  30.903  51.261  1.00 18.03           C  
ATOM   3526  C   LEU C 151      60.021  30.037  50.723  1.00 18.11           C  
ATOM   3527  O   LEU C 151      59.053  29.767  51.434  1.00 16.33           O  
ATOM   3528  CB  LEU C 151      60.949  32.348  50.790  1.00 18.42           C  
ATOM   3529  CG  LEU C 151      59.556  32.979  51.008  1.00 15.97           C  
ATOM   3530  CD1 LEU C 151      59.160  32.991  52.494  1.00 14.83           C  
ATOM   3531  CD2 LEU C 151      59.589  34.381  50.480  1.00 15.11           C  
ATOM   3532  N   GLN C 152      60.148  29.607  49.468  1.00 17.87           N  
ATOM   3533  CA  GLN C 152      59.134  28.770  48.826  1.00 18.12           C  
ATOM   3534  C   GLN C 152      58.916  27.428  49.552  1.00 19.70           C  
ATOM   3535  O   GLN C 152      57.995  26.679  49.214  1.00 21.38           O  
ATOM   3536  CB  GLN C 152      59.506  28.508  47.351  1.00 17.89           C  
ATOM   3537  CG  GLN C 152      59.484  29.722  46.382  1.00 15.25           C  
ATOM   3538  CD  GLN C 152      60.490  30.830  46.724  1.00 17.17           C  
ATOM   3539  OE1 GLN C 152      61.660  30.569  46.995  1.00 18.12           O  
ATOM   3540  NE2 GLN C 152      60.031  32.076  46.687  1.00 17.53           N  
ATOM   3541  N   ASP C 153      59.754  27.118  50.542  1.00 19.88           N  
ATOM   3542  CA  ASP C 153      59.593  25.866  51.290  1.00 20.88           C  
ATOM   3543  C   ASP C 153      58.497  25.951  52.344  1.00 20.61           C  
ATOM   3544  O   ASP C 153      57.993  24.930  52.802  1.00 21.02           O  
ATOM   3545  CB  ASP C 153      60.893  25.459  51.980  1.00 20.16           C  
ATOM   3546  CG  ASP C 153      62.016  25.170  50.994  1.00 21.54           C  
ATOM   3547  OD1 ASP C 153      61.828  24.308  50.102  1.00 19.50           O  
ATOM   3548  OD2 ASP C 153      63.084  25.806  51.129  1.00 20.36           O  
ATOM   3549  N   SER C 154      58.138  27.168  52.732  1.00 21.39           N  
ATOM   3550  CA  SER C 154      57.107  27.370  53.739  1.00 20.60           C  
ATOM   3551  C   SER C 154      55.834  26.675  53.256  1.00 21.61           C  
ATOM   3552  O   SER C 154      55.374  26.905  52.140  1.00 22.94           O  
ATOM   3553  CB  SER C 154      56.871  28.872  53.945  1.00 19.73           C  
ATOM   3554  OG  SER C 154      56.186  29.136  55.156  1.00 19.33           O  
ATOM   3555  N   GLY C 155      55.275  25.818  54.099  1.00 21.11           N  
ATOM   3556  CA  GLY C 155      54.079  25.088  53.727  1.00 21.33           C  
ATOM   3557  C   GLY C 155      54.221  23.653  54.200  1.00 22.45           C  
ATOM   3558  O   GLY C 155      55.184  23.331  54.899  1.00 20.96           O  
ATOM   3559  N   THR C 156      53.287  22.796  53.787  1.00 20.92           N  
ATOM   3560  CA  THR C 156      53.247  21.387  54.176  1.00 20.77           C  
ATOM   3561  C   THR C 156      54.210  20.473  53.410  1.00 19.95           C  
ATOM   3562  O   THR C 156      54.284  20.495  52.176  1.00 20.52           O  
ATOM   3563  CB  THR C 156      51.797  20.845  54.029  1.00 21.27           C  
ATOM   3564  OG1 THR C 156      50.910  21.642  54.825  1.00 20.54           O  
ATOM   3565  CG2 THR C 156      51.703  19.394  54.467  1.00 22.57           C  
ATOM   3566  N   TRP C 157      54.942  19.664  54.162  1.00 18.30           N  
ATOM   3567  CA  TRP C 157      55.897  18.732  53.586  1.00 16.92           C  
ATOM   3568  C   TRP C 157      55.346  17.326  53.634  1.00 18.20           C  
ATOM   3569  O   TRP C 157      54.841  16.879  54.661  1.00 17.17           O  
ATOM   3570  CB  TRP C 157      57.198  18.780  54.362  1.00 13.01           C  
ATOM   3571  CG  TRP C 157      57.990  19.988  54.091  1.00 11.02           C  
ATOM   3572  CD1 TRP C 157      57.556  21.281  54.103  1.00 11.19           C  
ATOM   3573  CD2 TRP C 157      59.379  20.029  53.786  1.00  7.62           C  
ATOM   3574  NE1 TRP C 157      58.597  22.130  53.826  1.00 10.20           N  
ATOM   3575  CE2 TRP C 157      59.731  21.385  53.627  1.00  9.33           C  
ATOM   3576  CE3 TRP C 157      60.363  19.049  53.631  1.00  7.81           C  
ATOM   3577  CZ2 TRP C 157      61.037  21.788  53.317  1.00 10.37           C  
ATOM   3578  CZ3 TRP C 157      61.658  19.442  53.324  1.00  8.13           C  
ATOM   3579  CH2 TRP C 157      61.985  20.803  53.169  1.00 10.13           C  
ATOM   3580  N   THR C 158      55.460  16.624  52.521  1.00 19.52           N  
ATOM   3581  CA  THR C 158      54.958  15.280  52.465  1.00 22.24           C  
ATOM   3582  C   THR C 158      56.113  14.314  52.520  1.00 24.14           C  
ATOM   3583  O   THR C 158      57.015  14.368  51.693  1.00 26.47           O  
ATOM   3584  CB  THR C 158      54.161  15.062  51.194  1.00 22.27           C  
ATOM   3585  OG1 THR C 158      53.065  15.986  51.159  1.00 19.78           O  
ATOM   3586  CG2 THR C 158      53.638  13.644  51.147  1.00 22.65           C  
ATOM   3587  N   CYS C 159      56.089  13.439  53.514  1.00 25.97           N  
ATOM   3588  CA  CYS C 159      57.149  12.463  53.669  1.00 29.25           C  
ATOM   3589  C   CYS C 159      56.605  11.058  53.473  1.00 30.06           C  
ATOM   3590  O   CYS C 159      55.424  10.786  53.718  1.00 29.02           O  
ATOM   3591  CB  CYS C 159      57.772  12.557  55.054  1.00 31.68           C  
ATOM   3592  SG  CYS C 159      58.642  14.098  55.487  1.00 36.78           S  
ATOM   3593  N   THR C 160      57.486  10.162  53.045  1.00 30.71           N  
ATOM   3594  CA  THR C 160      57.097   8.789  52.801  1.00 30.91           C  
ATOM   3595  C   THR C 160      58.153   7.810  53.262  1.00 30.50           C  
ATOM   3596  O   THR C 160      59.319   7.906  52.883  1.00 28.95           O  
ATOM   3597  CB  THR C 160      56.802   8.576  51.316  1.00 30.87           C  
ATOM   3598  OG1 THR C 160      55.662   9.363  50.952  1.00 31.24           O  
ATOM   3599  CG2 THR C 160      56.510   7.108  51.031  1.00 33.88           C  
ATOM   3600  N   VAL C 161      57.729   6.875  54.104  1.00 31.91           N  
ATOM   3601  CA  VAL C 161      58.627   5.864  54.632  1.00 33.36           C  
ATOM   3602  C   VAL C 161      58.375   4.535  53.942  1.00 34.14           C  
ATOM   3603  O   VAL C 161      57.245   4.048  53.896  1.00 32.16           O  
ATOM   3604  CB  VAL C 161      58.440   5.694  56.142  1.00 34.02           C  
ATOM   3605  CG1 VAL C 161      59.367   4.615  56.660  1.00 35.16           C  
ATOM   3606  CG2 VAL C 161      58.724   7.007  56.840  1.00 34.57           C  
ATOM   3607  N   LEU C 162      59.442   3.962  53.399  1.00 35.99           N  
ATOM   3608  CA  LEU C 162      59.364   2.690  52.699  1.00 38.92           C  
ATOM   3609  C   LEU C 162      60.037   1.587  53.507  1.00 40.08           C  
ATOM   3610  O   LEU C 162      61.238   1.650  53.776  1.00 39.95           O  
ATOM   3611  CB  LEU C 162      60.032   2.815  51.324  1.00 40.31           C  
ATOM   3612  CG  LEU C 162      60.012   1.646  50.331  1.00 41.52           C  
ATOM   3613  CD1 LEU C 162      60.377   2.197  48.965  1.00 42.27           C  
ATOM   3614  CD2 LEU C 162      60.978   0.527  50.738  1.00 40.77           C  
ATOM   3615  N   GLN C 163      59.248   0.585  53.895  1.00 42.48           N  
ATOM   3616  CA  GLN C 163      59.736  -0.562  54.661  1.00 44.42           C  
ATOM   3617  C   GLN C 163      58.957  -1.797  54.223  1.00 45.92           C  
ATOM   3618  O   GLN C 163      57.733  -1.764  54.136  1.00 46.08           O  
ATOM   3619  CB  GLN C 163      59.542  -0.335  56.167  1.00 44.15           C  
ATOM   3620  CG  GLN C 163      60.016  -1.490  57.065  1.00 43.44           C  
ATOM   3621  CD  GLN C 163      61.531  -1.648  57.113  1.00 43.05           C  
ATOM   3622  OE1 GLN C 163      62.260  -0.697  57.393  1.00 40.12           O  
ATOM   3623  NE2 GLN C 163      62.007  -2.860  56.857  1.00 43.45           N  
ATOM   3624  N   ASN C 164      59.674  -2.881  53.943  1.00 48.00           N  
ATOM   3625  CA  ASN C 164      59.050  -4.125  53.502  1.00 49.56           C  
ATOM   3626  C   ASN C 164      58.157  -3.880  52.302  1.00 50.96           C  
ATOM   3627  O   ASN C 164      57.046  -4.403  52.230  1.00 51.57           O  
ATOM   3628  CB  ASN C 164      58.216  -4.751  54.622  1.00 49.59           C  
ATOM   3629  CG  ASN C 164      59.066  -5.292  55.750  1.00 49.14           C  
ATOM   3630  OD1 ASN C 164      59.701  -4.536  56.489  1.00 48.41           O  
ATOM   3631  ND2 ASN C 164      59.086  -6.613  55.888  1.00 49.85           N  
ATOM   3632  N   GLN C 165      58.649  -3.072  51.369  1.00 53.04           N  
ATOM   3633  CA  GLN C 165      57.917  -2.747  50.149  1.00 54.57           C  
ATOM   3634  C   GLN C 165      56.624  -1.994  50.434  1.00 54.30           C  
ATOM   3635  O   GLN C 165      55.817  -1.777  49.532  1.00 54.09           O  
ATOM   3636  CB  GLN C 165      57.602  -4.027  49.366  1.00 57.00           C  
ATOM   3637  CG  GLN C 165      58.736  -5.049  49.348  1.00 60.35           C  
ATOM   3638  CD  GLN C 165      60.066  -4.452  48.914  1.00 62.85           C  
ATOM   3639  OE1 GLN C 165      60.628  -3.579  49.589  1.00 63.68           O  
ATOM   3640  NE2 GLN C 165      60.577  -4.921  47.780  1.00 64.18           N  
ATOM   3641  N   LYS C 166      56.434  -1.604  51.692  1.00 54.85           N  
ATOM   3642  CA  LYS C 166      55.247  -0.863  52.120  1.00 55.62           C  
ATOM   3643  C   LYS C 166      55.578   0.612  52.344  1.00 55.08           C  
ATOM   3644  O   LYS C 166      56.747   0.985  52.393  1.00 55.04           O  
ATOM   3645  CB  LYS C 166      54.690  -1.455  53.418  1.00 57.08           C  
ATOM   3646  CG  LYS C 166      53.591  -2.491  53.236  1.00 58.65           C  
ATOM   3647  CD  LYS C 166      54.084  -3.744  52.544  1.00 59.55           C  
ATOM   3648  CE  LYS C 166      52.958  -4.752  52.400  1.00 60.45           C  
ATOM   3649  NZ  LYS C 166      53.425  -6.017  51.761  1.00 60.63           N  
ATOM   3650  N   LYS C 167      54.551   1.445  52.494  1.00 55.01           N  
ATOM   3651  CA  LYS C 167      54.764   2.877  52.706  1.00 55.68           C  
ATOM   3652  C   LYS C 167      53.657   3.570  53.511  1.00 55.14           C  
ATOM   3653  O   LYS C 167      52.519   3.101  53.566  1.00 55.62           O  
ATOM   3654  CB  LYS C 167      54.913   3.584  51.354  1.00 56.59           C  
ATOM   3655  CG  LYS C 167      53.670   3.486  50.480  1.00 58.01           C  
ATOM   3656  CD  LYS C 167      53.836   4.215  49.158  1.00 59.07           C  
ATOM   3657  CE  LYS C 167      52.578   4.091  48.302  1.00 60.08           C  
ATOM   3658  NZ  LYS C 167      51.378   4.702  48.943  1.00 60.33           N  
ATOM   3659  N   VAL C 168      54.008   4.696  54.128  1.00 53.66           N  
ATOM   3660  CA  VAL C 168      53.072   5.493  54.916  1.00 51.78           C  
ATOM   3661  C   VAL C 168      53.446   6.965  54.787  1.00 51.03           C  
ATOM   3662  O   VAL C 168      54.624   7.300  54.634  1.00 50.80           O  
ATOM   3663  CB  VAL C 168      53.098   5.099  56.403  1.00 51.38           C  
ATOM   3664  CG1 VAL C 168      52.351   3.798  56.604  1.00 51.59           C  
ATOM   3665  CG2 VAL C 168      54.536   4.960  56.875  1.00 51.45           C  
ATOM   3666  N   GLU C 169      52.440   7.837  54.850  1.00 49.96           N  
ATOM   3667  CA  GLU C 169      52.649   9.278  54.717  1.00 49.26           C  
ATOM   3668  C   GLU C 169      52.870  10.030  56.026  1.00 48.95           C  
ATOM   3669  O   GLU C 169      52.505   9.568  57.103  1.00 50.59           O  
ATOM   3670  CB  GLU C 169      51.476   9.923  53.963  1.00 48.82           C  
ATOM   3671  CG  GLU C 169      51.621   9.926  52.438  1.00 49.63           C  
ATOM   3672  CD  GLU C 169      50.498  10.681  51.723  1.00 49.76           C  
ATOM   3673  OE1 GLU C 169      50.221  11.842  52.095  1.00 47.43           O  
ATOM   3674  OE2 GLU C 169      49.898  10.113  50.781  1.00 50.83           O  
ATOM   3675  N   PHE C 170      53.474  11.204  55.904  1.00 47.18           N  
ATOM   3676  CA  PHE C 170      53.764  12.060  57.040  1.00 45.64           C  
ATOM   3677  C   PHE C 170      53.721  13.520  56.595  1.00 45.05           C  
ATOM   3678  O   PHE C 170      54.542  13.949  55.780  1.00 45.26           O  
ATOM   3679  CB  PHE C 170      55.149  11.734  57.589  1.00 46.06           C  
ATOM   3680  CG  PHE C 170      55.190  10.507  58.438  1.00 45.89           C  
ATOM   3681  CD1 PHE C 170      54.607  10.507  59.698  1.00 46.29           C  
ATOM   3682  CD2 PHE C 170      55.830   9.358  57.996  1.00 45.96           C  
ATOM   3683  CE1 PHE C 170      54.662   9.385  60.511  1.00 46.28           C  
ATOM   3684  CE2 PHE C 170      55.892   8.225  58.803  1.00 46.95           C  
ATOM   3685  CZ  PHE C 170      55.306   8.241  60.065  1.00 47.20           C  
ATOM   3686  N   LYS C 171      52.764  14.276  57.127  1.00 42.99           N  
ATOM   3687  CA  LYS C 171      52.615  15.688  56.788  1.00 40.57           C  
ATOM   3688  C   LYS C 171      53.213  16.558  57.882  1.00 38.53           C  
ATOM   3689  O   LYS C 171      52.768  16.541  59.028  1.00 38.17           O  
ATOM   3690  CB  LYS C 171      51.140  16.036  56.610  1.00 41.68           C  
ATOM   3691  CG  LYS C 171      50.479  15.330  55.443  1.00 44.85           C  
ATOM   3692  CD  LYS C 171      48.959  15.487  55.473  1.00 48.69           C  
ATOM   3693  CE  LYS C 171      48.518  16.950  55.387  1.00 50.15           C  
ATOM   3694  NZ  LYS C 171      48.889  17.611  54.101  1.00 49.69           N  
ATOM   3695  N   ILE C 172      54.230  17.321  57.526  1.00 35.81           N  
ATOM   3696  CA  ILE C 172      54.871  18.181  58.492  1.00 34.53           C  
ATOM   3697  C   ILE C 172      54.757  19.600  58.010  1.00 33.76           C  
ATOM   3698  O   ILE C 172      55.161  19.913  56.892  1.00 33.41           O  
ATOM   3699  CB  ILE C 172      56.349  17.822  58.645  1.00 35.38           C  
ATOM   3700  CG1 ILE C 172      56.480  16.331  58.929  1.00 36.28           C  
ATOM   3701  CG2 ILE C 172      56.968  18.618  59.771  1.00 34.44           C  
ATOM   3702  CD1 ILE C 172      55.703  15.884  60.142  1.00 37.56           C  
ATOM   3703  N   ASP C 173      54.191  20.457  58.849  1.00 33.19           N  
ATOM   3704  CA  ASP C 173      54.031  21.860  58.504  1.00 32.83           C  
ATOM   3705  C   ASP C 173      55.276  22.642  58.869  1.00 31.94           C  
ATOM   3706  O   ASP C 173      55.817  22.487  59.956  1.00 32.29           O  
ATOM   3707  CB  ASP C 173      52.816  22.440  59.219  1.00 35.42           C  
ATOM   3708  CG  ASP C 173      51.617  22.573  58.304  1.00 38.01           C  
ATOM   3709  OD1 ASP C 173      51.424  21.687  57.441  1.00 39.06           O  
ATOM   3710  OD2 ASP C 173      50.865  23.562  58.452  1.00 39.86           O  
ATOM   3711  N   ILE C 174      55.725  23.480  57.944  1.00 30.94           N  
ATOM   3712  CA  ILE C 174      56.914  24.292  58.140  1.00 30.89           C  
ATOM   3713  C   ILE C 174      56.591  25.752  57.829  1.00 30.53           C  
ATOM   3714  O   ILE C 174      55.663  26.043  57.078  1.00 29.93           O  
ATOM   3715  CB  ILE C 174      58.052  23.816  57.205  1.00 32.50           C  
ATOM   3716  CG1 ILE C 174      58.335  22.331  57.451  1.00 32.43           C  
ATOM   3717  CG2 ILE C 174      59.330  24.626  57.449  1.00 32.22           C  
ATOM   3718  CD1 ILE C 174      58.881  22.037  58.827  1.00 31.47           C  
ATOM   3719  N   VAL C 175      57.346  26.668  58.424  1.00 30.98           N  
ATOM   3720  CA  VAL C 175      57.146  28.090  58.178  1.00 31.24           C  
ATOM   3721  C   VAL C 175      58.505  28.776  58.022  1.00 31.69           C  
ATOM   3722  O   VAL C 175      59.438  28.536  58.793  1.00 29.94           O  
ATOM   3723  CB  VAL C 175      56.344  28.764  59.328  1.00 31.17           C  
ATOM   3724  CG1 VAL C 175      55.880  30.150  58.908  1.00 30.48           C  
ATOM   3725  CG2 VAL C 175      55.141  27.913  59.691  1.00 31.62           C  
ATOM   3726  N   VAL C 176      58.618  29.612  56.998  1.00 33.08           N  
ATOM   3727  CA  VAL C 176      59.854  30.335  56.749  1.00 34.94           C  
ATOM   3728  C   VAL C 176      59.497  31.800  56.577  1.00 37.79           C  
ATOM   3729  O   VAL C 176      58.561  32.133  55.856  1.00 39.85           O  
ATOM   3730  CB  VAL C 176      60.556  29.818  55.479  1.00 34.04           C  
ATOM   3731  CG1 VAL C 176      61.933  30.446  55.355  1.00 33.34           C  
ATOM   3732  CG2 VAL C 176      60.658  28.304  55.526  1.00 32.08           C  
ATOM   3733  N   LEU C 177      60.235  32.674  57.248  1.00 40.96           N  
ATOM   3734  CA  LEU C 177      59.967  34.105  57.177  1.00 43.69           C  
ATOM   3735  C   LEU C 177      60.544  34.772  55.949  1.00 45.92           C  
ATOM   3736  O   LEU C 177      61.688  34.530  55.578  1.00 46.15           O  
ATOM   3737  CB  LEU C 177      60.513  34.804  58.418  1.00 44.54           C  
ATOM   3738  CG  LEU C 177      59.729  34.668  59.724  1.00 44.88           C  
ATOM   3739  CD1 LEU C 177      59.473  33.217  60.090  1.00 44.77           C  
ATOM   3740  CD2 LEU C 177      60.527  35.356  60.804  1.00 46.37           C  
ATOM   3741  N   ALA C 178      59.748  35.634  55.331  1.00 49.16           N  
ATOM   3742  CA  ALA C 178      60.184  36.353  54.145  1.00 53.69           C  
ATOM   3743  C   ALA C 178      60.511  37.798  54.491  1.00 56.85           C  
ATOM   3744  O   ALA C 178      59.669  38.682  54.367  1.00 58.45           O  
ATOM   3745  CB  ALA C 178      59.106  36.306  53.089  1.00 53.56           C  
ATOM   3746  N   PHE C 179      61.740  38.030  54.933  1.00 60.20           N  
ATOM   3747  CA  PHE C 179      62.187  39.362  55.313  1.00 63.37           C  
ATOM   3748  C   PHE C 179      62.048  40.394  54.191  1.00 66.48           C  
ATOM   3749  O   PHE C 179      61.611  40.069  53.085  1.00 66.80           O  
ATOM   3750  CB  PHE C 179      63.638  39.283  55.782  1.00 63.07           C  
ATOM   3751  CG  PHE C 179      64.561  38.643  54.785  1.00 63.55           C  
ATOM   3752  CD1 PHE C 179      65.229  39.415  53.841  1.00 64.53           C  
ATOM   3753  CD2 PHE C 179      64.764  37.267  54.790  1.00 63.17           C  
ATOM   3754  CE1 PHE C 179      66.089  38.828  52.916  1.00 64.80           C  
ATOM   3755  CE2 PHE C 179      65.621  36.669  53.870  1.00 64.26           C  
ATOM   3756  CZ  PHE C 179      66.286  37.453  52.931  1.00 64.58           C  
ATOM   3757  N   GLN C 180      62.425  41.638  54.492  1.00 69.89           N  
ATOM   3758  CA  GLN C 180      62.358  42.750  53.539  1.00 72.50           C  
ATOM   3759  C   GLN C 180      63.726  43.368  53.230  1.00 73.98           C  
ATOM   3760  O   GLN C 180      64.767  42.744  53.440  1.00 74.22           O  
ATOM   3761  CB  GLN C 180      61.428  43.844  54.075  1.00 72.93           C  
ATOM   3762  CG  GLN C 180      59.962  43.648  53.735  1.00 74.01           C  
ATOM   3763  CD  GLN C 180      59.693  43.777  52.247  1.00 74.85           C  
ATOM   3764  OE1 GLN C 180      60.194  42.991  51.442  1.00 75.12           O  
ATOM   3765  NE2 GLN C 180      58.900  44.776  51.873  1.00 75.64           N  
ATOM   3766  N   LYS C 181      63.706  44.601  52.725  1.00 75.26           N  
ATOM   3767  CA  LYS C 181      64.926  45.329  52.381  1.00 76.59           C  
ATOM   3768  C   LYS C 181      64.855  46.757  52.914  1.00 77.15           C  
ATOM   3769  O   LYS C 181      64.203  47.589  52.242  1.00 77.44           O  
ATOM   3770  CB  LYS C 181      65.120  45.363  50.859  1.00 77.09           C  
ATOM   3771  CG  LYS C 181      65.390  44.005  50.226  1.00 77.85           C  
ATOM   3772  CD  LYS C 181      66.790  43.500  50.540  1.00 77.94           C  
ATOM   3773  CE  LYS C 181      67.849  44.388  49.903  1.00 78.24           C  
ATOM   3774  NZ  LYS C 181      69.232  43.885  50.142  1.00 78.38           N  
TER    3775      LYS C 181                                                      
ATOM   3776  N   GLU L   1      -2.337   7.474  77.299  1.00 41.76           N  
ATOM   3777  CA  GLU L   1      -3.541   8.344  77.467  1.00 39.74           C  
ATOM   3778  C   GLU L   1      -3.595   9.001  78.854  1.00 37.02           C  
ATOM   3779  O   GLU L   1      -4.664   9.388  79.314  1.00 35.77           O  
ATOM   3780  CB  GLU L   1      -4.819   7.521  77.245  1.00 42.19           C  
ATOM   3781  CG  GLU L   1      -5.404   7.558  75.828  1.00 44.52           C  
ATOM   3782  CD  GLU L   1      -4.554   6.847  74.786  1.00 46.79           C  
ATOM   3783  OE1 GLU L   1      -4.159   5.684  75.021  1.00 48.75           O  
ATOM   3784  OE2 GLU L   1      -4.298   7.444  73.716  1.00 45.89           O  
ATOM   3785  N   LEU L   2      -2.450   9.126  79.521  1.00 33.70           N  
ATOM   3786  CA  LEU L   2      -2.420   9.745  80.845  1.00 31.66           C  
ATOM   3787  C   LEU L   2      -2.592  11.256  80.747  1.00 29.88           C  
ATOM   3788  O   LEU L   2      -1.777  11.942  80.140  1.00 29.36           O  
ATOM   3789  CB  LEU L   2      -1.106   9.426  81.556  1.00 31.65           C  
ATOM   3790  CG  LEU L   2      -0.976   8.033  82.174  1.00 33.49           C  
ATOM   3791  CD1 LEU L   2      -1.292   6.941  81.165  1.00 35.13           C  
ATOM   3792  CD2 LEU L   2       0.433   7.878  82.701  1.00 33.06           C  
ATOM   3793  N   GLU L   3      -3.654  11.778  81.342  1.00 27.20           N  
ATOM   3794  CA  GLU L   3      -3.875  13.206  81.285  1.00 26.80           C  
ATOM   3795  C   GLU L   3      -3.937  13.857  82.666  1.00 24.10           C  
ATOM   3796  O   GLU L   3      -4.728  13.455  83.513  1.00 23.10           O  
ATOM   3797  CB  GLU L   3      -5.159  13.499  80.518  1.00 30.58           C  
ATOM   3798  CG  GLU L   3      -5.497  14.978  80.435  1.00 35.78           C  
ATOM   3799  CD  GLU L   3      -6.937  15.264  80.831  1.00 40.79           C  
ATOM   3800  OE1 GLU L   3      -7.346  16.456  80.811  1.00 42.89           O  
ATOM   3801  OE2 GLU L   3      -7.662  14.294  81.166  1.00 42.28           O  
ATOM   3802  N   LEU L   4      -3.098  14.867  82.879  1.00 20.26           N  
ATOM   3803  CA  LEU L   4      -3.066  15.583  84.145  1.00 18.57           C  
ATOM   3804  C   LEU L   4      -3.986  16.810  84.066  1.00 18.04           C  
ATOM   3805  O   LEU L   4      -4.185  17.371  82.993  1.00 18.68           O  
ATOM   3806  CB  LEU L   4      -1.629  16.001  84.482  1.00 14.99           C  
ATOM   3807  CG  LEU L   4      -0.564  14.893  84.642  1.00 15.41           C  
ATOM   3808  CD1 LEU L   4      -1.019  13.780  85.587  1.00  7.08           C  
ATOM   3809  CD2 LEU L   4      -0.272  14.325  83.287  1.00 11.12           C  
ATOM   3810  N   THR L   5      -4.571  17.207  85.193  1.00 18.18           N  
ATOM   3811  CA  THR L   5      -5.477  18.363  85.217  1.00 17.54           C  
ATOM   3812  C   THR L   5      -5.328  19.211  86.478  1.00 17.65           C  
ATOM   3813  O   THR L   5      -5.467  18.706  87.592  1.00 16.91           O  
ATOM   3814  CB  THR L   5      -6.950  17.914  85.138  1.00 16.15           C  
ATOM   3815  OG1 THR L   5      -7.125  17.059  84.007  1.00 15.24           O  
ATOM   3816  CG2 THR L   5      -7.875  19.121  85.001  1.00 15.53           C  
ATOM   3817  N   GLN L   6      -5.075  20.504  86.302  1.00 20.68           N  
ATOM   3818  CA  GLN L   6      -4.912  21.405  87.442  1.00 23.93           C  
ATOM   3819  C   GLN L   6      -6.215  22.140  87.714  1.00 26.96           C  
ATOM   3820  O   GLN L   6      -6.706  22.886  86.870  1.00 28.19           O  
ATOM   3821  CB  GLN L   6      -3.764  22.372  87.170  1.00 22.63           C  
ATOM   3822  CG  GLN L   6      -2.510  21.622  86.748  1.00 23.92           C  
ATOM   3823  CD  GLN L   6      -1.331  22.523  86.482  1.00 25.59           C  
ATOM   3824  OE1 GLN L   6      -0.402  22.142  85.762  1.00 21.70           O  
ATOM   3825  NE2 GLN L   6      -1.351  23.723  87.068  1.00 23.57           N  
ATOM   3826  N   SER L   7      -6.772  21.906  88.899  1.00 30.05           N  
ATOM   3827  CA  SER L   7      -8.051  22.488  89.297  1.00 32.76           C  
ATOM   3828  C   SER L   7      -8.129  24.004  89.186  1.00 33.70           C  
ATOM   3829  O   SER L   7      -8.883  24.537  88.370  1.00 37.90           O  
ATOM   3830  CB  SER L   7      -8.409  22.063  90.728  1.00 32.89           C  
ATOM   3831  OG  SER L   7      -8.434  20.649  90.859  1.00 36.19           O  
ATOM   3832  N   PRO L   8      -7.362  24.725  90.012  1.00 32.33           N  
ATOM   3833  CA  PRO L   8      -7.433  26.183  89.916  1.00 30.28           C  
ATOM   3834  C   PRO L   8      -6.825  26.697  88.605  1.00 27.66           C  
ATOM   3835  O   PRO L   8      -5.615  26.686  88.430  1.00 24.82           O  
ATOM   3836  CB  PRO L   8      -6.667  26.637  91.153  1.00 30.19           C  
ATOM   3837  CG  PRO L   8      -5.601  25.566  91.288  1.00 31.56           C  
ATOM   3838  CD  PRO L   8      -6.354  24.289  91.000  1.00 31.71           C  
ATOM   3839  N   ALA L   9      -7.674  27.126  87.676  1.00 26.65           N  
ATOM   3840  CA  ALA L   9      -7.188  27.657  86.404  1.00 25.38           C  
ATOM   3841  C   ALA L   9      -6.414  28.911  86.750  1.00 23.10           C  
ATOM   3842  O   ALA L   9      -5.386  29.215  86.153  1.00 22.15           O  
ATOM   3843  CB  ALA L   9      -8.355  27.997  85.484  1.00 26.39           C  
ATOM   3844  N   THR L  10      -6.924  29.627  87.742  1.00 22.82           N  
ATOM   3845  CA  THR L  10      -6.302  30.854  88.218  1.00 22.72           C  
ATOM   3846  C   THR L  10      -6.515  31.008  89.729  1.00 22.27           C  
ATOM   3847  O   THR L  10      -7.644  30.977  90.230  1.00 22.67           O  
ATOM   3848  CB  THR L  10      -6.880  32.077  87.497  1.00 21.58           C  
ATOM   3849  OG1 THR L  10      -6.538  32.014  86.108  1.00 23.66           O  
ATOM   3850  CG2 THR L  10      -6.308  33.354  88.079  1.00 22.60           C  
ATOM   3851  N   LEU L  11      -5.425  31.181  90.461  1.00 21.20           N  
ATOM   3852  CA  LEU L  11      -5.539  31.321  91.902  1.00 21.84           C  
ATOM   3853  C   LEU L  11      -5.219  32.736  92.335  1.00 22.13           C  
ATOM   3854  O   LEU L  11      -4.093  33.203  92.186  1.00 23.97           O  
ATOM   3855  CB  LEU L  11      -4.604  30.337  92.599  1.00 19.46           C  
ATOM   3856  CG  LEU L  11      -4.973  29.953  94.025  1.00 18.88           C  
ATOM   3857  CD1 LEU L  11      -6.398  29.400  94.104  1.00 19.17           C  
ATOM   3858  CD2 LEU L  11      -3.980  28.921  94.487  1.00 19.89           C  
ATOM   3859  N   SER L  12      -6.221  33.425  92.862  1.00 21.29           N  
ATOM   3860  CA  SER L  12      -6.025  34.784  93.316  1.00 21.61           C  
ATOM   3861  C   SER L  12      -5.762  34.776  94.809  1.00 21.21           C  
ATOM   3862  O   SER L  12      -6.664  34.535  95.613  1.00 20.47           O  
ATOM   3863  CB  SER L  12      -7.261  35.613  93.008  1.00 21.99           C  
ATOM   3864  OG  SER L  12      -7.546  35.549  91.631  1.00 25.94           O  
ATOM   3865  N   VAL L  13      -4.520  35.043  95.179  1.00 19.34           N  
ATOM   3866  CA  VAL L  13      -4.169  35.044  96.581  1.00 18.38           C  
ATOM   3867  C   VAL L  13      -3.542  36.361  97.015  1.00 17.92           C  
ATOM   3868  O   VAL L  13      -2.819  37.022  96.249  1.00 15.76           O  
ATOM   3869  CB  VAL L  13      -3.197  33.883  96.906  1.00 19.17           C  
ATOM   3870  CG1 VAL L  13      -3.640  32.614  96.172  1.00 17.30           C  
ATOM   3871  CG2 VAL L  13      -1.777  34.260  96.520  1.00 19.09           C  
ATOM   3872  N   SER L  14      -3.804  36.734  98.262  1.00 15.28           N  
ATOM   3873  CA  SER L  14      -3.260  37.974  98.786  1.00 13.27           C  
ATOM   3874  C   SER L  14      -1.778  37.782  99.128  1.00 11.67           C  
ATOM   3875  O   SER L  14      -1.353  36.697  99.537  1.00 10.34           O  
ATOM   3876  CB  SER L  14      -4.065  38.406 100.015  1.00 12.94           C  
ATOM   3877  OG  SER L  14      -3.906  39.791 100.276  1.00 10.13           O  
ATOM   3878  N   PRO L  15      -0.963  38.829  98.947  1.00  9.51           N  
ATOM   3879  CA  PRO L  15       0.455  38.663  99.269  1.00 10.99           C  
ATOM   3880  C   PRO L  15       0.620  38.246 100.717  1.00 13.90           C  
ATOM   3881  O   PRO L  15      -0.118  38.702 101.596  1.00 15.08           O  
ATOM   3882  CB  PRO L  15       1.038  40.055  99.040  1.00 10.32           C  
ATOM   3883  CG  PRO L  15       0.094  40.683  98.081  1.00  8.33           C  
ATOM   3884  CD  PRO L  15      -1.248  40.224  98.589  1.00  9.06           C  
ATOM   3885  N   GLY L  16       1.596  37.382 100.964  1.00 17.80           N  
ATOM   3886  CA  GLY L  16       1.855  36.932 102.316  1.00 18.72           C  
ATOM   3887  C   GLY L  16       1.022  35.751 102.755  1.00 19.77           C  
ATOM   3888  O   GLY L  16       1.376  35.080 103.723  1.00 19.30           O  
ATOM   3889  N   GLU L  17      -0.090  35.515 102.060  1.00 22.10           N  
ATOM   3890  CA  GLU L  17      -0.996  34.409 102.361  1.00 24.97           C  
ATOM   3891  C   GLU L  17      -0.453  33.125 101.746  1.00 25.56           C  
ATOM   3892  O   GLU L  17       0.553  33.144 101.046  1.00 25.39           O  
ATOM   3893  CB  GLU L  17      -2.370  34.671 101.752  1.00 28.80           C  
ATOM   3894  CG  GLU L  17      -2.977  36.012 102.083  1.00 33.92           C  
ATOM   3895  CD  GLU L  17      -3.506  36.067 103.488  1.00 36.93           C  
ATOM   3896  OE1 GLU L  17      -4.425  35.275 103.799  1.00 40.26           O  
ATOM   3897  OE2 GLU L  17      -3.009  36.896 104.283  1.00 38.81           O  
ATOM   3898  N   ARG L  18      -1.123  32.008 101.997  1.00 25.64           N  
ATOM   3899  CA  ARG L  18      -0.688  30.745 101.418  1.00 27.48           C  
ATOM   3900  C   ARG L  18      -1.531  30.411 100.176  1.00 27.74           C  
ATOM   3901  O   ARG L  18      -2.625  30.951  99.990  1.00 27.86           O  
ATOM   3902  CB  ARG L  18      -0.806  29.618 102.450  1.00 28.65           C  
ATOM   3903  CG  ARG L  18      -0.596  28.230 101.864  1.00 31.53           C  
ATOM   3904  CD  ARG L  18      -0.910  27.109 102.846  1.00 34.38           C  
ATOM   3905  NE  ARG L  18      -0.028  27.090 104.012  1.00 36.63           N  
ATOM   3906  CZ  ARG L  18       0.169  26.019 104.778  1.00 37.56           C  
ATOM   3907  NH1 ARG L  18      -0.453  24.879 104.492  1.00 36.85           N  
ATOM   3908  NH2 ARG L  18       0.983  26.086 105.829  1.00 38.28           N  
ATOM   3909  N   ALA L  19      -1.008  29.537  99.319  1.00 27.89           N  
ATOM   3910  CA  ALA L  19      -1.720  29.113  98.116  1.00 25.78           C  
ATOM   3911  C   ALA L  19      -1.562  27.609  97.942  1.00 24.72           C  
ATOM   3912  O   ALA L  19      -0.513  27.038  98.247  1.00 22.23           O  
ATOM   3913  CB  ALA L  19      -1.191  29.846  96.891  1.00 26.25           C  
ATOM   3914  N   THR L  20      -2.616  26.977  97.443  1.00 24.68           N  
ATOM   3915  CA  THR L  20      -2.626  25.538  97.238  1.00 26.15           C  
ATOM   3916  C   THR L  20      -3.091  25.183  95.836  1.00 25.62           C  
ATOM   3917  O   THR L  20      -4.216  25.513  95.440  1.00 27.56           O  
ATOM   3918  CB  THR L  20      -3.555  24.862  98.252  1.00 26.78           C  
ATOM   3919  OG1 THR L  20      -2.966  24.937  99.555  1.00 27.97           O  
ATOM   3920  CG2 THR L  20      -3.800  23.415  97.877  1.00 28.27           C  
ATOM   3921  N   LEU L  21      -2.230  24.494  95.096  1.00 23.61           N  
ATOM   3922  CA  LEU L  21      -2.543  24.100  93.726  1.00 23.75           C  
ATOM   3923  C   LEU L  21      -2.767  22.598  93.631  1.00 23.42           C  
ATOM   3924  O   LEU L  21      -1.967  21.821  94.138  1.00 21.66           O  
ATOM   3925  CB  LEU L  21      -1.398  24.508  92.796  1.00 23.47           C  
ATOM   3926  CG  LEU L  21      -0.835  25.923  92.983  1.00 22.68           C  
ATOM   3927  CD1 LEU L  21       0.231  26.223  91.929  1.00 22.20           C  
ATOM   3928  CD2 LEU L  21      -1.968  26.909  92.875  1.00 25.74           C  
ATOM   3929  N   SER L  22      -3.857  22.188  92.991  1.00 23.87           N  
ATOM   3930  CA  SER L  22      -4.140  20.766  92.848  1.00 24.09           C  
ATOM   3931  C   SER L  22      -3.941  20.292  91.423  1.00 25.35           C  
ATOM   3932  O   SER L  22      -4.194  21.020  90.462  1.00 24.03           O  
ATOM   3933  CB  SER L  22      -5.560  20.455  93.284  1.00 25.36           C  
ATOM   3934  OG  SER L  22      -6.471  21.251  92.564  1.00 27.55           O  
ATOM   3935  N   CYS L  23      -3.499  19.047  91.308  1.00 27.05           N  
ATOM   3936  CA  CYS L  23      -3.215  18.423  90.027  1.00 27.76           C  
ATOM   3937  C   CYS L  23      -3.628  16.970  90.114  1.00 29.05           C  
ATOM   3938  O   CYS L  23      -2.983  16.191  90.804  1.00 32.36           O  
ATOM   3939  CB  CYS L  23      -1.709  18.507  89.738  1.00 25.85           C  
ATOM   3940  SG  CYS L  23      -1.081  17.453  88.378  1.00 26.75           S  
ATOM   3941  N   ARG L  24      -4.702  16.596  89.434  1.00 29.89           N  
ATOM   3942  CA  ARG L  24      -5.136  15.205  89.459  1.00 30.78           C  
ATOM   3943  C   ARG L  24      -4.709  14.535  88.143  1.00 30.89           C  
ATOM   3944  O   ARG L  24      -4.317  15.218  87.196  1.00 30.64           O  
ATOM   3945  CB  ARG L  24      -6.654  15.147  89.627  1.00 33.41           C  
ATOM   3946  CG  ARG L  24      -7.444  15.267  88.333  1.00 39.32           C  
ATOM   3947  CD  ARG L  24      -7.828  13.879  87.826  1.00 43.17           C  
ATOM   3948  NE  ARG L  24      -8.366  13.875  86.464  1.00 47.45           N  
ATOM   3949  CZ  ARG L  24      -7.660  14.164  85.373  1.00 48.66           C  
ATOM   3950  NH1 ARG L  24      -6.377  14.491  85.470  1.00 48.96           N  
ATOM   3951  NH2 ARG L  24      -8.235  14.104  84.178  1.00 49.59           N  
ATOM   3952  N   ALA L  25      -4.765  13.206  88.091  1.00 30.10           N  
ATOM   3953  CA  ALA L  25      -4.406  12.461  86.880  1.00 29.61           C  
ATOM   3954  C   ALA L  25      -5.564  11.520  86.515  1.00 29.23           C  
ATOM   3955  O   ALA L  25      -6.325  11.111  87.394  1.00 30.66           O  
ATOM   3956  CB  ALA L  25      -3.121  11.666  87.114  1.00 29.61           C  
ATOM   3957  N   SER L  26      -5.710  11.184  85.233  1.00 27.21           N  
ATOM   3958  CA  SER L  26      -6.800  10.300  84.788  1.00 26.50           C  
ATOM   3959  C   SER L  26      -6.465   8.860  85.121  1.00 26.38           C  
ATOM   3960  O   SER L  26      -7.266   7.950  84.911  1.00 24.55           O  
ATOM   3961  CB  SER L  26      -6.990  10.406  83.274  1.00 25.42           C  
ATOM   3962  OG  SER L  26      -5.819   9.975  82.599  1.00 22.23           O  
ATOM   3963  N   GLU L  27      -5.257   8.678  85.637  1.00 27.62           N  
ATOM   3964  CA  GLU L  27      -4.733   7.365  85.976  1.00 28.16           C  
ATOM   3965  C   GLU L  27      -3.626   7.498  87.025  1.00 27.78           C  
ATOM   3966  O   GLU L  27      -2.965   8.539  87.125  1.00 27.02           O  
ATOM   3967  CB  GLU L  27      -4.163   6.722  84.705  1.00 29.95           C  
ATOM   3968  CG  GLU L  27      -3.490   5.375  84.885  1.00 32.81           C  
ATOM   3969  CD  GLU L  27      -2.826   4.874  83.604  1.00 35.97           C  
ATOM   3970  OE1 GLU L  27      -3.494   4.843  82.545  1.00 36.50           O  
ATOM   3971  OE2 GLU L  27      -1.634   4.500  83.655  1.00 36.71           O  
ATOM   3972  N   SER L  28      -3.418   6.433  87.795  1.00 27.04           N  
ATOM   3973  CA  SER L  28      -2.383   6.430  88.821  1.00 25.23           C  
ATOM   3974  C   SER L  28      -1.031   6.694  88.220  1.00 24.09           C  
ATOM   3975  O   SER L  28      -0.673   6.112  87.200  1.00 23.18           O  
ATOM   3976  CB  SER L  28      -2.290   5.090  89.525  1.00 25.79           C  
ATOM   3977  OG  SER L  28      -1.109   5.086  90.309  1.00 26.65           O  
ATOM   3978  N   VAL L  29      -0.268   7.543  88.892  1.00 23.75           N  
ATOM   3979  CA  VAL L  29       1.069   7.906  88.446  1.00 23.76           C  
ATOM   3980  C   VAL L  29       2.102   7.655  89.553  1.00 22.93           C  
ATOM   3981  O   VAL L  29       3.282   7.981  89.408  1.00 20.29           O  
ATOM   3982  CB  VAL L  29       1.104   9.396  88.039  1.00 24.22           C  
ATOM   3983  CG1 VAL L  29       2.512   9.818  87.687  1.00 23.53           C  
ATOM   3984  CG2 VAL L  29       0.180   9.625  86.854  1.00 25.08           C  
ATOM   3985  N   SER L  30       1.649   7.060  90.654  1.00 23.16           N  
ATOM   3986  CA  SER L  30       2.518   6.786  91.798  1.00 23.21           C  
ATOM   3987  C   SER L  30       3.064   8.111  92.316  1.00 20.92           C  
ATOM   3988  O   SER L  30       2.296   8.994  92.713  1.00 19.08           O  
ATOM   3989  CB  SER L  30       3.682   5.873  91.395  1.00 26.31           C  
ATOM   3990  OG  SER L  30       3.206   4.667  90.815  1.00 30.69           O  
ATOM   3991  N   SER L  31       4.390   8.246  92.303  1.00 20.30           N  
ATOM   3992  CA  SER L  31       5.029   9.467  92.764  1.00 17.38           C  
ATOM   3993  C   SER L  31       5.862  10.162  91.698  1.00 16.68           C  
ATOM   3994  O   SER L  31       6.664  11.041  92.017  1.00 16.07           O  
ATOM   3995  CB  SER L  31       5.893   9.177  93.987  1.00 17.65           C  
ATOM   3996  OG  SER L  31       5.099   8.645  95.028  1.00 20.01           O  
ATOM   3997  N   ASP L  32       5.685   9.774  90.440  1.00 15.62           N  
ATOM   3998  CA  ASP L  32       6.429  10.414  89.363  1.00 17.71           C  
ATOM   3999  C   ASP L  32       5.674  11.664  88.926  1.00 16.89           C  
ATOM   4000  O   ASP L  32       5.124  11.718  87.828  1.00 17.65           O  
ATOM   4001  CB  ASP L  32       6.603   9.476  88.162  1.00 20.67           C  
ATOM   4002  CG  ASP L  32       7.524   8.303  88.463  1.00 25.19           C  
ATOM   4003  OD1 ASP L  32       8.484   8.487  89.248  1.00 26.53           O  
ATOM   4004  OD2 ASP L  32       7.302   7.203  87.902  1.00 25.10           O  
ATOM   4005  N   LEU L  33       5.633  12.660  89.802  1.00 15.89           N  
ATOM   4006  CA  LEU L  33       4.947  13.899  89.503  1.00 13.91           C  
ATOM   4007  C   LEU L  33       5.917  15.014  89.847  1.00 13.21           C  
ATOM   4008  O   LEU L  33       6.652  14.927  90.838  1.00 14.51           O  
ATOM   4009  CB  LEU L  33       3.664  13.980  90.352  1.00 14.29           C  
ATOM   4010  CG  LEU L  33       2.446  14.816  89.934  1.00 13.60           C  
ATOM   4011  CD1 LEU L  33       2.440  16.140  90.701  1.00 14.53           C  
ATOM   4012  CD2 LEU L  33       2.484  15.049  88.431  1.00 16.70           C  
ATOM   4013  N   ALA L  34       5.982  16.042  89.010  1.00 12.26           N  
ATOM   4014  CA  ALA L  34       6.875  17.173  89.268  1.00  9.70           C  
ATOM   4015  C   ALA L  34       6.158  18.484  89.030  1.00  6.92           C  
ATOM   4016  O   ALA L  34       5.206  18.544  88.263  1.00 10.50           O  
ATOM   4017  CB  ALA L  34       8.135  17.093  88.397  1.00  8.57           C  
ATOM   4018  N   TRP L  35       6.609  19.535  89.699  1.00  4.37           N  
ATOM   4019  CA  TRP L  35       5.990  20.838  89.559  1.00  1.72           C  
ATOM   4020  C   TRP L  35       6.929  21.827  88.914  1.00  3.49           C  
ATOM   4021  O   TRP L  35       8.145  21.779  89.120  1.00  3.92           O  
ATOM   4022  CB  TRP L  35       5.577  21.359  90.920  1.00  2.02           C  
ATOM   4023  CG  TRP L  35       4.445  20.636  91.488  1.00  5.66           C  
ATOM   4024  CD1 TRP L  35       4.489  19.567  92.331  1.00  5.71           C  
ATOM   4025  CD2 TRP L  35       3.068  20.955  91.305  1.00  6.99           C  
ATOM   4026  NE1 TRP L  35       3.211  19.204  92.700  1.00  6.99           N  
ATOM   4027  CE2 TRP L  35       2.318  20.039  92.083  1.00  8.25           C  
ATOM   4028  CE3 TRP L  35       2.391  21.930  90.560  1.00  6.34           C  
ATOM   4029  CZ2 TRP L  35       0.917  20.070  92.142  1.00  7.81           C  
ATOM   4030  CZ3 TRP L  35       0.996  21.967  90.615  1.00  7.85           C  
ATOM   4031  CH2 TRP L  35       0.274  21.039  91.405  1.00  7.26           C  
ATOM   4032  N   TYR L  36       6.363  22.735  88.133  1.00  1.77           N  
ATOM   4033  CA  TYR L  36       7.169  23.734  87.455  1.00  3.44           C  
ATOM   4034  C   TYR L  36       6.577  25.127  87.650  1.00  4.66           C  
ATOM   4035  O   TYR L  36       5.375  25.292  87.817  1.00  6.28           O  
ATOM   4036  CB  TYR L  36       7.263  23.399  85.961  1.00  2.28           C  
ATOM   4037  CG  TYR L  36       7.970  22.095  85.652  1.00  2.64           C  
ATOM   4038  CD1 TYR L  36       9.363  22.060  85.444  1.00  1.90           C  
ATOM   4039  CD2 TYR L  36       7.259  20.891  85.586  1.00  2.42           C  
ATOM   4040  CE1 TYR L  36      10.034  20.857  85.180  1.00  1.00           C  
ATOM   4041  CE2 TYR L  36       7.921  19.675  85.319  1.00  2.23           C  
ATOM   4042  CZ  TYR L  36       9.315  19.664  85.120  1.00  3.92           C  
ATOM   4043  OH  TYR L  36       9.976  18.447  84.888  1.00  3.33           O  
ATOM   4044  N   GLN L  37       7.439  26.127  87.652  1.00  5.15           N  
ATOM   4045  CA  GLN L  37       6.994  27.493  87.811  1.00  6.58           C  
ATOM   4046  C   GLN L  37       7.407  28.225  86.543  1.00  5.89           C  
ATOM   4047  O   GLN L  37       8.489  27.977  86.014  1.00  5.41           O  
ATOM   4048  CB  GLN L  37       7.664  28.116  89.032  1.00  7.07           C  
ATOM   4049  CG  GLN L  37       7.511  29.617  89.129  1.00  6.79           C  
ATOM   4050  CD  GLN L  37       8.400  30.196  90.211  1.00  7.18           C  
ATOM   4051  OE1 GLN L  37       9.640  30.145  90.112  1.00  5.47           O  
ATOM   4052  NE2 GLN L  37       7.779  30.739  91.263  1.00  4.20           N  
ATOM   4053  N   GLN L  38       6.555  29.108  86.035  1.00  3.95           N  
ATOM   4054  CA  GLN L  38       6.922  29.818  84.814  1.00  8.90           C  
ATOM   4055  C   GLN L  38       6.550  31.293  84.722  1.00  7.89           C  
ATOM   4056  O   GLN L  38       5.374  31.659  84.672  1.00  8.79           O  
ATOM   4057  CB  GLN L  38       6.370  29.089  83.575  1.00  6.17           C  
ATOM   4058  CG  GLN L  38       6.789  29.728  82.237  1.00  7.72           C  
ATOM   4059  CD  GLN L  38       6.064  29.116  81.045  1.00  9.92           C  
ATOM   4060  OE1 GLN L  38       4.859  28.851  81.103  1.00 13.97           O  
ATOM   4061  NE2 GLN L  38       6.783  28.913  79.956  1.00  4.58           N  
ATOM   4062  N   LYS L  39       7.575  32.127  84.690  1.00  8.92           N  
ATOM   4063  CA  LYS L  39       7.389  33.561  84.556  1.00 14.35           C  
ATOM   4064  C   LYS L  39       7.264  33.861  83.051  1.00 17.21           C  
ATOM   4065  O   LYS L  39       7.741  33.105  82.205  1.00 18.99           O  
ATOM   4066  CB  LYS L  39       8.594  34.311  85.144  1.00 11.75           C  
ATOM   4067  CG  LYS L  39       8.469  34.776  86.618  1.00 11.58           C  
ATOM   4068  CD  LYS L  39       8.335  33.643  87.634  1.00 11.30           C  
ATOM   4069  CE  LYS L  39       8.463  34.162  89.088  1.00 13.62           C  
ATOM   4070  NZ  LYS L  39       9.813  34.787  89.412  1.00 10.40           N  
ATOM   4071  N   PRO L  40       6.624  34.976  82.700  1.00 18.31           N  
ATOM   4072  CA  PRO L  40       6.478  35.299  81.281  1.00 18.61           C  
ATOM   4073  C   PRO L  40       7.810  35.557  80.598  1.00 17.91           C  
ATOM   4074  O   PRO L  40       8.678  36.253  81.134  1.00 19.26           O  
ATOM   4075  CB  PRO L  40       5.585  36.531  81.301  1.00 20.46           C  
ATOM   4076  CG  PRO L  40       6.021  37.216  82.556  1.00 23.80           C  
ATOM   4077  CD  PRO L  40       6.118  36.062  83.550  1.00 19.20           C  
ATOM   4078  N   GLY L  41       7.962  34.974  79.413  1.00 16.67           N  
ATOM   4079  CA  GLY L  41       9.177  35.152  78.638  1.00 15.50           C  
ATOM   4080  C   GLY L  41      10.380  34.403  79.165  1.00 14.88           C  
ATOM   4081  O   GLY L  41      11.507  34.691  78.761  1.00 17.93           O  
ATOM   4082  N   GLN L  42      10.165  33.441  80.058  1.00 12.57           N  
ATOM   4083  CA  GLN L  42      11.292  32.689  80.616  1.00 11.33           C  
ATOM   4084  C   GLN L  42      11.058  31.194  80.524  1.00  9.64           C  
ATOM   4085  O   GLN L  42       9.938  30.750  80.319  1.00  5.29           O  
ATOM   4086  CB  GLN L  42      11.519  33.055  82.088  1.00 10.41           C  
ATOM   4087  CG  GLN L  42      11.625  34.549  82.409  1.00  9.26           C  
ATOM   4088  CD  GLN L  42      11.957  34.784  83.888  1.00 11.95           C  
ATOM   4089  OE1 GLN L  42      11.511  34.028  84.763  1.00  9.14           O  
ATOM   4090  NE2 GLN L  42      12.733  35.835  84.173  1.00 13.17           N  
ATOM   4091  N   ALA L  43      12.124  30.419  80.658  1.00  9.96           N  
ATOM   4092  CA  ALA L  43      11.999  28.971  80.614  1.00 10.09           C  
ATOM   4093  C   ALA L  43      11.362  28.520  81.927  1.00  9.69           C  
ATOM   4094  O   ALA L  43      11.381  29.245  82.926  1.00  6.85           O  
ATOM   4095  CB  ALA L  43      13.387  28.317  80.445  1.00 10.96           C  
ATOM   4096  N   PRO L  44      10.759  27.329  81.930  1.00 10.10           N
[truncated: 363,853 more chars]
