# Supplementary material for: Epitope Prediction Based on Random Peptide Library Screening: Benchmark Dataset and Prediction Tools Evaluation
Source: Molecules. 2011 Jun 16;16(6):4971–93. doi: 10.3390/molecules16064971 (PMC6264216; doi:10.3390/molecules16064971)
Supplement: Supplementary file 1 [file molecules-16-04971-s001.zip › supplementary materials/datasets/MS00185/1G9M_G.pdb]

HEADER    VIRAL PROTEIN/IMMUNE SYSTEM             24-NOV-00   1G9M              
TITLE     HIV-1 HXBC2 GP120 ENVELOPE GLYCOPROTEIN COMPLEXED WITH CD4            
TITLE    2 AND INDUCED NEUTRALIZING ANTIBODY 17B                                
ATOM      1  N   GLU G  83      16.704 -42.873  87.220  1.00101.74           N  
ATOM      2  CA  GLU G  83      17.031 -44.248  86.863  1.00101.65           C  
ATOM      3  C   GLU G  83      18.527 -44.391  86.603  1.00101.70           C  
ATOM      4  O   GLU G  83      19.155 -43.492  86.046  1.00101.84           O  
ATOM      5  CB  GLU G  83      16.250 -44.672  85.616  1.00101.69           C  
ATOM      6  CG  GLU G  83      14.737 -44.545  85.745  1.00100.94           C  
ATOM      7  CD  GLU G  83      13.999 -45.091  84.536  1.00100.50           C  
ATOM      8  OE1 GLU G  83      14.225 -44.586  83.415  1.00100.09           O  
ATOM      9  OE2 GLU G  83      13.193 -46.029  84.707  1.00100.54           O  
ATOM     10  N   VAL G  84      19.089 -45.527  87.007  1.00101.78           N  
ATOM     11  CA  VAL G  84      20.513 -45.788  86.824  1.00101.91           C  
ATOM     12  C   VAL G  84      20.782 -47.262  86.498  1.00101.61           C  
ATOM     13  O   VAL G  84      20.117 -48.158  87.023  1.00101.57           O  
ATOM     14  CB  VAL G  84      21.308 -45.394  88.098  1.00102.41           C  
ATOM     15  CG1 VAL G  84      22.797 -45.632  87.886  1.00102.71           C  
ATOM     16  CG2 VAL G  84      21.051 -43.930  88.442  1.00102.46           C  
ATOM     17  N   VAL G  85      21.753 -47.501  85.619  1.00101.17           N  
ATOM     18  CA  VAL G  85      22.134 -48.854  85.216  1.00100.53           C  
ATOM     19  C   VAL G  85      23.620 -48.919  84.854  1.00 99.80           C  
ATOM     20  O   VAL G  85      24.041 -48.424  83.809  1.00 99.64           O  
ATOM     21  CB  VAL G  85      21.294 -49.348  84.008  1.00100.71           C  
ATOM     22  CG1 VAL G  85      19.880 -49.670  84.459  1.00100.38           C  
ATOM     23  CG2 VAL G  85      21.266 -48.291  82.916  1.00100.80           C  
ATOM     24  N   LEU G  86      24.406 -49.536  85.731  1.00 98.78           N  
ATOM     25  CA  LEU G  86      25.845 -49.670  85.533  1.00 97.58           C  
ATOM     26  C   LEU G  86      26.174 -50.466  84.271  1.00 96.98           C  
ATOM     27  O   LEU G  86      25.547 -51.486  83.990  1.00 97.46           O  
ATOM     28  CB  LEU G  86      26.470 -50.351  86.751  1.00 97.34           C  
ATOM     29  CG  LEU G  86      27.996 -50.369  86.815  1.00 97.44           C  
ATOM     30  CD1 LEU G  86      28.518 -48.945  86.897  1.00 97.60           C  
ATOM     31  CD2 LEU G  86      28.445 -51.171  88.024  1.00 97.31           C  
ATOM     32  N   VAL G  87      27.162 -49.999  83.516  1.00 95.94           N  
ATOM     33  CA  VAL G  87      27.563 -50.672  82.284  1.00 95.38           C  
ATOM     34  C   VAL G  87      29.063 -50.976  82.275  1.00 95.06           C  
ATOM     35  O   VAL G  87      29.892 -50.083  82.459  1.00 95.08           O  
ATOM     36  CB  VAL G  87      27.213 -49.812  81.049  1.00 95.24           C  
ATOM     37  CG1 VAL G  87      27.562 -50.561  79.776  1.00 95.26           C  
ATOM     38  CG2 VAL G  87      25.737 -49.456  81.066  1.00 94.43           C  
ATOM     39  N   ASN G  88      29.402 -52.243  82.052  1.00 94.25           N  
ATOM     40  CA  ASN G  88      30.793 -52.680  82.031  1.00 93.42           C  
ATOM     41  C   ASN G  88      31.467 -52.457  80.676  1.00 92.28           C  
ATOM     42  O   ASN G  88      31.552 -53.374  79.858  1.00 91.94           O  
ATOM     43  CB  ASN G  88      30.867 -54.158  82.412  1.00 94.70           C  
ATOM     44  CG  ASN G  88      32.290 -54.637  82.598  1.00 97.27           C  
ATOM     45  OD1 ASN G  88      33.098 -53.971  83.247  1.00 98.12           O  
ATOM     46  ND2 ASN G  88      32.597 -55.805  82.042  1.00 98.54           N  
ATOM     47  N   VAL G  89      31.955 -51.238  80.448  1.00 90.48           N  
ATOM     48  CA  VAL G  89      32.611 -50.891  79.187  1.00 88.53           C  
ATOM     49  C   VAL G  89      33.258 -49.509  79.264  1.00 86.46           C  
ATOM     50  O   VAL G  89      32.855 -48.674  80.073  1.00 86.52           O  
ATOM     51  CB  VAL G  89      31.597 -50.883  78.022  1.00 88.95           C  
ATOM     52  CG1 VAL G  89      30.607 -49.744  78.207  1.00 88.73           C  
ATOM     53  CG2 VAL G  89      32.324 -50.756  76.692  1.00 89.35           C  
ATOM     54  N   THR G  90      34.252 -49.272  78.409  1.00 83.86           N  
ATOM     55  CA  THR G  90      34.958 -47.994  78.381  1.00 80.92           C  
ATOM     56  C   THR G  90      34.456 -47.049  77.289  1.00 78.38           C  
ATOM     57  O   THR G  90      34.525 -47.351  76.094  1.00 76.93           O  
ATOM     58  CB  THR G  90      36.477 -48.197  78.199  1.00 81.41           C  
ATOM     59  OG1 THR G  90      37.142 -46.938  78.341  1.00 82.13           O  
ATOM     60  CG2 THR G  90      36.789 -48.764  76.824  1.00 81.27           C  
ATOM     61  N   GLU G  91      33.958 -45.895  77.726  1.00 75.39           N  
ATOM     62  CA  GLU G  91      33.429 -44.866  76.839  1.00 72.05           C  
ATOM     63  C   GLU G  91      34.386 -43.692  76.719  1.00 69.52           C  
ATOM     64  O   GLU G  91      35.350 -43.577  77.471  1.00 69.75           O  
ATOM     65  CB  GLU G  91      32.086 -44.367  77.366  1.00 71.96           C  
ATOM     66  CG  GLU G  91      30.898 -44.826  76.553  1.00 71.43           C  
ATOM     67  CD  GLU G  91      30.861 -44.189  75.184  1.00 71.45           C  
ATOM     68  OE1 GLU G  91      29.962 -44.530  74.391  1.00 71.87           O  
ATOM     69  OE2 GLU G  91      31.730 -43.341  74.899  1.00 72.07           O  
ATOM     70  N   ASN G  92      34.110 -42.807  75.776  1.00 66.45           N  
ATOM     71  CA  ASN G  92      34.971 -41.662  75.578  1.00 63.77           C  
ATOM     72  C   ASN G  92      34.175 -40.372  75.733  1.00 61.70           C  
ATOM     73  O   ASN G  92      33.157 -40.179  75.066  1.00 60.78           O  
ATOM     74  CB  ASN G  92      35.596 -41.737  74.189  1.00 64.91           C  
ATOM     75  CG  ASN G  92      36.983 -41.150  74.147  1.00 65.62           C  
ATOM     76  OD1 ASN G  92      37.189 -39.985  74.496  1.00 65.95           O  
ATOM     77  ND2 ASN G  92      37.951 -41.956  73.722  1.00 65.51           N  
ATOM     78  N   PHE G  93      34.637 -39.493  76.618  1.00 59.01           N  
ATOM     79  CA  PHE G  93      33.958 -38.220  76.854  1.00 55.46           C  
ATOM     80  C   PHE G  93      34.760 -37.027  76.353  1.00 53.09           C  
ATOM     81  O   PHE G  93      35.929 -37.148  75.986  1.00 52.17           O  
ATOM     82  CB  PHE G  93      33.679 -38.016  78.345  1.00 55.50           C  
ATOM     83  CG  PHE G  93      32.624 -38.918  78.902  1.00 54.47           C  
ATOM     84  CD1 PHE G  93      32.857 -40.276  79.051  1.00 54.26           C  
ATOM     85  CD2 PHE G  93      31.401 -38.399  79.307  1.00 55.30           C  
ATOM     86  CE1 PHE G  93      31.886 -41.109  79.600  1.00 56.07           C  
ATOM     87  CE2 PHE G  93      30.421 -39.220  79.857  1.00 56.52           C  
ATOM     88  CZ  PHE G  93      30.663 -40.580  80.006  1.00 56.24           C  
ATOM     89  N   ASN G  94      34.112 -35.870  76.355  1.00 50.03           N  
ATOM     90  CA  ASN G  94      34.734 -34.631  75.926  1.00 47.65           C  
ATOM     91  C   ASN G  94      33.785 -33.469  76.219  1.00 46.62           C  
ATOM     92  O   ASN G  94      32.921 -33.119  75.412  1.00 46.29           O  
ATOM     93  CB  ASN G  94      35.072 -34.703  74.436  1.00 47.16           C  
ATOM     94  CG  ASN G  94      35.792 -33.468  73.941  1.00 46.65           C  
ATOM     95  OD1 ASN G  94      36.196 -32.611  74.728  1.00 45.79           O  
ATOM     96  ND2 ASN G  94      35.964 -33.373  72.627  1.00 46.77           N  
ATOM     97  N   MET G  95      33.962 -32.881  77.398  1.00 44.84           N  
ATOM     98  CA  MET G  95      33.144 -31.770  77.867  1.00 42.30           C  
ATOM     99  C   MET G  95      33.372 -30.494  77.073  1.00 40.90           C  
ATOM    100  O   MET G  95      32.684 -29.500  77.287  1.00 40.09           O  
ATOM    101  CB  MET G  95      33.462 -31.493  79.328  1.00 41.30           C  
ATOM    102  CG  MET G  95      34.836 -30.889  79.513  1.00 40.59           C  
ATOM    103  SD  MET G  95      35.334 -30.805  81.227  1.00 39.83           S  
ATOM    104  CE  MET G  95      36.987 -31.479  81.102  1.00 40.19           C  
ATOM    105  N   TRP G  96      34.348 -30.515  76.174  1.00 40.03           N  
ATOM    106  CA  TRP G  96      34.646 -29.340  75.372  1.00 39.07           C  
ATOM    107  C   TRP G  96      34.036 -29.480  73.992  1.00 40.23           C  
ATOM    108  O   TRP G  96      34.316 -28.699  73.088  1.00 41.36           O  
ATOM    109  CB  TRP G  96      36.156 -29.139  75.278  1.00 36.30           C  
ATOM    110  CG  TRP G  96      36.809 -29.165  76.628  1.00 34.68           C  
ATOM    111  CD1 TRP G  96      37.436 -30.221  77.208  1.00 31.88           C  
ATOM    112  CD2 TRP G  96      36.840 -28.099  77.591  1.00 34.02           C  
ATOM    113  NE1 TRP G  96      37.856 -29.887  78.469  1.00 30.88           N  
ATOM    114  CE2 TRP G  96      37.504 -28.590  78.731  1.00 30.94           C  
ATOM    115  CE3 TRP G  96      36.368 -26.777  77.599  1.00 33.06           C  
ATOM    116  CZ2 TRP G  96      37.713 -27.809  79.872  1.00 30.42           C  
ATOM    117  CZ3 TRP G  96      36.577 -26.001  78.735  1.00 32.92           C  
ATOM    118  CH2 TRP G  96      37.245 -26.523  79.855  1.00 31.15           C  
ATOM    119  N   LYS G  97      33.194 -30.492  73.840  1.00 41.37           N  
ATOM    120  CA  LYS G  97      32.511 -30.738  72.582  1.00 41.97           C  
ATOM    121  C   LYS G  97      31.150 -31.323  72.929  1.00 41.22           C  
ATOM    122  O   LYS G  97      30.415 -31.788  72.061  1.00 43.77           O  
ATOM    123  CB  LYS G  97      33.303 -31.722  71.719  1.00 43.52           C  
ATOM    124  CG  LYS G  97      32.700 -31.961  70.335  1.00 47.56           C  
ATOM    125  CD  LYS G  97      32.643 -33.458  70.001  1.00 49.73           C  
ATOM    126  CE  LYS G  97      31.878 -33.733  68.710  1.00 49.57           C  
ATOM    127  NZ  LYS G  97      31.706 -35.195  68.463  1.00 50.48           N  
ATOM    128  N   ASN G  98      30.816 -31.293  74.211  1.00 38.18           N  
ATOM    129  CA  ASN G  98      29.544 -31.819  74.664  1.00 35.77           C  
ATOM    130  C   ASN G  98      28.376 -31.061  74.035  1.00 35.09           C  
ATOM    131  O   ASN G  98      28.218 -29.861  74.237  1.00 35.33           O  
ATOM    132  CB  ASN G  98      29.458 -31.722  76.177  1.00 33.85           C  
ATOM    133  CG  ASN G  98      28.377 -32.588  76.741  1.00 33.65           C  
ATOM    134  OD1 ASN G  98      27.277 -32.652  76.198  1.00 33.57           O  
ATOM    135  ND2 ASN G  98      28.673 -33.262  77.841  1.00 34.48           N  
ATOM    136  N   ASP G  99      27.555 -31.780  73.281  1.00 35.52           N  
ATOM    137  CA  ASP G  99      26.394 -31.216  72.599  1.00 34.78           C  
ATOM    138  C   ASP G  99      25.334 -30.687  73.573  1.00 32.82           C  
ATOM    139  O   ASP G  99      24.576 -29.767  73.249  1.00 33.52           O  
ATOM    140  CB  ASP G  99      25.797 -32.302  71.688  1.00 39.01           C  
ATOM    141  CG  ASP G  99      24.671 -31.793  70.810  1.00 42.73           C  
ATOM    142  OD1 ASP G  99      24.892 -30.827  70.043  1.00 45.05           O  
ATOM    143  OD2 ASP G  99      23.564 -32.378  70.879  1.00 45.28           O  
ATOM    144  N   MET G 100      25.289 -31.263  74.769  1.00 29.52           N  
ATOM    145  CA  MET G 100      24.306 -30.862  75.776  1.00 25.17           C  
ATOM    146  C   MET G 100      24.529 -29.449  76.314  1.00 21.98           C  
ATOM    147  O   MET G 100      23.585 -28.787  76.748  1.00 20.55           O  
ATOM    148  CB  MET G 100      24.329 -31.848  76.930  1.00 24.85           C  
ATOM    149  CG  MET G 100      24.270 -33.295  76.507  1.00 23.39           C  
ATOM    150  SD  MET G 100      24.235 -34.306  77.986  1.00 27.57           S  
ATOM    151  CE  MET G 100      25.888 -33.993  78.585  1.00 29.17           C  
ATOM    152  N   VAL G 101      25.781 -29.005  76.286  1.00 18.19           N  
ATOM    153  CA  VAL G 101      26.145 -27.672  76.745  1.00 16.22           C  
ATOM    154  C   VAL G 101      25.384 -26.641  75.921  1.00 17.15           C  
ATOM    155  O   VAL G 101      24.751 -25.736  76.470  1.00 18.54           O  
ATOM    156  CB  VAL G 101      27.668 -27.451  76.607  1.00 16.17           C  
ATOM    157  CG1 VAL G 101      28.028 -26.004  76.842  1.00 13.71           C  
ATOM    158  CG2 VAL G 101      28.405 -28.337  77.599  1.00 15.11           C  
ATOM    159  N   GLU G 102      25.436 -26.786  74.603  1.00 14.92           N  
ATOM    160  CA  GLU G 102      24.722 -25.878  73.713  1.00 15.07           C  
ATOM    161  C   GLU G 102      23.221 -25.954  73.971  1.00 13.69           C  
ATOM    162  O   GLU G 102      22.507 -24.973  73.809  1.00 10.60           O  
ATOM    163  CB  GLU G 102      24.965 -26.254  72.249  1.00 18.53           C  
ATOM    164  CG  GLU G 102      26.301 -25.843  71.662  1.00 27.32           C  
ATOM    165  CD  GLU G 102      27.474 -26.137  72.577  1.00 32.43           C  
ATOM    166  OE1 GLU G 102      27.558 -27.265  73.120  1.00 35.20           O  
ATOM    167  OE2 GLU G 102      28.320 -25.230  72.742  1.00 35.57           O  
ATOM    168  N   GLN G 103      22.727 -27.124  74.345  1.00 13.36           N  
ATOM    169  CA  GLN G 103      21.296 -27.233  74.574  1.00 16.72           C  
ATOM    170  C   GLN G 103      20.884 -26.390  75.738  1.00 16.39           C  
ATOM    171  O   GLN G 103      19.883 -25.661  75.687  1.00 15.59           O  
ATOM    172  CB  GLN G 103      20.875 -28.668  74.845  1.00 18.27           C  
ATOM    173  CG  GLN G 103      20.096 -29.263  73.698  1.00 24.76           C  
ATOM    174  CD  GLN G 103      18.774 -28.552  73.429  1.00 26.42           C  
ATOM    175  OE1 GLN G 103      18.262 -28.586  72.303  1.00 26.75           O  
ATOM    176  NE2 GLN G 103      18.205 -27.921  74.462  1.00 26.87           N  
ATOM    177  N   MET G 104      21.663 -26.510  76.801  1.00 15.69           N  
ATOM    178  CA  MET G 104      21.390 -25.762  78.003  1.00 14.17           C  
ATOM    179  C   MET G 104      21.549 -24.295  77.681  1.00 13.57           C  
ATOM    180  O   MET G 104      20.660 -23.481  77.949  1.00 12.31           O  
ATOM    181  CB  MET G 104      22.371 -26.141  79.104  1.00 14.37           C  
ATOM    182  CG  MET G 104      22.151 -25.334  80.359  1.00 15.73           C  
ATOM    183  SD  MET G 104      23.069 -25.971  81.727  1.00 17.96           S  
ATOM    184  CE  MET G 104      22.496 -27.637  81.725  1.00 18.91           C  
ATOM    185  N   HIS G 105      22.696 -23.967  77.107  1.00 10.63           N  
ATOM    186  CA  HIS G 105      22.962 -22.599  76.772  1.00 12.31           C  
ATOM    187  C   HIS G 105      21.748 -21.938  76.118  1.00 14.19           C  
ATOM    188  O   HIS G 105      21.267 -20.900  76.583  1.00 14.35           O  
ATOM    189  CB  HIS G 105      24.145 -22.528  75.846  1.00  9.12           C  
ATOM    190  CG  HIS G 105      24.543 -21.134  75.502  1.00  9.01           C  
ATOM    191  ND1 HIS G 105      24.966 -20.223  76.447  1.00  7.12           N  
ATOM    192  CD2 HIS G 105      24.629 -20.506  74.307  1.00  8.44           C  
ATOM    193  CE1 HIS G 105      25.303 -19.097  75.844  1.00  8.99           C  
ATOM    194  NE2 HIS G 105      25.108 -19.243  74.546  1.00  5.86           N  
ATOM    195  N   GLU G 106      21.224 -22.549  75.063  1.00 14.15           N  
ATOM    196  CA  GLU G 106      20.088 -21.953  74.385  1.00 16.12           C  
ATOM    197  C   GLU G 106      18.843 -21.980  75.232  1.00 16.09           C  
ATOM    198  O   GLU G 106      18.008 -21.078  75.151  1.00 16.23           O  
ATOM    199  CB  GLU G 106      19.848 -22.629  73.031  1.00 19.18           C  
ATOM    200  CG  GLU G 106      20.806 -22.119  71.952  1.00 23.73           C  
ATOM    201  CD  GLU G 106      20.742 -20.585  71.771  1.00 29.07           C  
ATOM    202  OE1 GLU G 106      21.711 -20.009  71.214  1.00 28.73           O  
ATOM    203  OE2 GLU G 106      19.728 -19.953  72.175  1.00 28.60           O  
ATOM    204  N   ASP G 107      18.708 -23.012  76.051  1.00 15.89           N  
ATOM    205  CA  ASP G 107      17.549 -23.084  76.919  1.00 16.72           C  
ATOM    206  C   ASP G 107      17.586 -21.939  77.931  1.00 15.51           C  
ATOM    207  O   ASP G 107      16.619 -21.193  78.064  1.00 16.10           O  
ATOM    208  CB  ASP G 107      17.492 -24.438  77.633  1.00 17.08           C  
ATOM    209  CG  ASP G 107      17.040 -25.556  76.707  1.00 20.75           C  
ATOM    210  OD1 ASP G 107      16.027 -25.362  76.000  1.00 18.74           O  
ATOM    211  OD2 ASP G 107      17.691 -26.622  76.679  1.00 20.41           O  
ATOM    212  N   ILE G 108      18.709 -21.787  78.622  1.00 14.02           N  
ATOM    213  CA  ILE G 108      18.841 -20.737  79.619  1.00 13.32           C  
ATOM    214  C   ILE G 108      18.610 -19.375  78.978  1.00 14.05           C  
ATOM    215  O   ILE G 108      17.844 -18.561  79.497  1.00 14.59           O  
ATOM    216  CB  ILE G 108      20.234 -20.782  80.289  1.00 10.96           C  
ATOM    217  CG1 ILE G 108      20.461 -22.164  80.899  1.00 10.93           C  
ATOM    218  CG2 ILE G 108      20.329 -19.739  81.390  1.00 10.14           C  
ATOM    219  CD1 ILE G 108      19.327 -22.621  81.822  1.00  6.07           C  
ATOM    220  N   ILE G 109      19.265 -19.126  77.846  1.00 14.67           N  
ATOM    221  CA  ILE G 109      19.090 -17.853  77.160  1.00 15.24           C  
ATOM    222  C   ILE G 109      17.601 -17.588  76.965  1.00 14.78           C  
ATOM    223  O   ILE G 109      17.174 -16.441  77.012  1.00 14.26           O  
ATOM    224  CB  ILE G 109      19.831 -17.820  75.787  1.00 15.46           C  
ATOM    225  CG1 ILE G 109      21.342 -17.751  76.009  1.00 17.92           C  
ATOM    226  CG2 ILE G 109      19.412 -16.597  74.992  1.00 18.14           C  
ATOM    227  CD1 ILE G 109      22.170 -17.694  74.734  1.00 18.45           C  
ATOM    228  N   SER G 110      16.811 -18.644  76.774  1.00 15.33           N  
ATOM    229  CA  SER G 110      15.364 -18.491  76.604  1.00 19.68           C  
ATOM    230  C   SER G 110      14.640 -18.198  77.922  1.00 22.29           C  
ATOM    231  O   SER G 110      13.766 -17.329  77.980  1.00 24.06           O  
ATOM    232  CB  SER G 110      14.742 -19.748  75.984  1.00 21.31           C  
ATOM    233  OG  SER G 110      15.027 -19.852  74.596  1.00 25.53           O  
ATOM    234  N   LEU G 111      14.986 -18.941  78.972  1.00 22.75           N  
ATOM    235  CA  LEU G 111      14.363 -18.755  80.276  1.00 22.94           C  
ATOM    236  C   LEU G 111      14.573 -17.320  80.720  1.00 24.25           C  
ATOM    237  O   LEU G 111      13.687 -16.692  81.297  1.00 24.63           O  
ATOM    238  CB  LEU G 111      14.961 -19.728  81.299  1.00 20.88           C  
ATOM    239  CG  LEU G 111      13.969 -20.833  81.703  1.00 21.84           C  
ATOM    240  CD1 LEU G 111      14.667 -21.955  82.454  1.00 20.20           C  
ATOM    241  CD2 LEU G 111      12.870 -20.219  82.559  1.00 18.74           C  
ATOM    242  N   TRP G 112      15.755 -16.805  80.426  1.00 25.45           N  
ATOM    243  CA  TRP G 112      16.106 -15.443  80.768  1.00 28.03           C  
ATOM    244  C   TRP G 112      15.233 -14.433  80.042  1.00 28.70           C  
ATOM    245  O   TRP G 112      14.545 -13.629  80.668  1.00 28.53           O  
ATOM    246  CB  TRP G 112      17.566 -15.200  80.418  1.00 27.52           C  
ATOM    247  CG  TRP G 112      18.428 -15.168  81.611  1.00 28.57           C  
ATOM    248  CD1 TRP G 112      18.589 -16.157  82.537  1.00 29.38           C  
ATOM    249  CD2 TRP G 112      19.230 -14.073  82.047  1.00 27.84           C  
ATOM    250  NE1 TRP G 112      19.444 -15.742  83.530  1.00 29.79           N  
ATOM    251  CE2 TRP G 112      19.853 -14.466  83.254  1.00 27.37           C  
ATOM    252  CE3 TRP G 112      19.484 -12.798  81.535  1.00 25.85           C  
ATOM    253  CZ2 TRP G 112      20.712 -13.630  83.957  1.00 27.50           C  
ATOM    254  CZ3 TRP G 112      20.337 -11.967  82.230  1.00 28.17           C  
ATOM    255  CH2 TRP G 112      20.945 -12.387  83.434  1.00 28.03           C  
ATOM    256  N   ASP G 113      15.279 -14.477  78.714  1.00 32.05           N  
ATOM    257  CA  ASP G 113      14.502 -13.569  77.871  1.00 34.46           C  
ATOM    258  C   ASP G 113      13.055 -13.387  78.304  1.00 35.17           C  
ATOM    259  O   ASP G 113      12.491 -12.305  78.139  1.00 35.21           O  
ATOM    260  CB  ASP G 113      14.523 -14.049  76.422  1.00 35.22           C  
ATOM    261  CG  ASP G 113      15.756 -13.596  75.683  1.00 36.96           C  
ATOM    262  OD1 ASP G 113      16.783 -13.319  76.340  1.00 38.23           O  
ATOM    263  OD2 ASP G 113      15.701 -13.529  74.440  1.00 38.64           O  
ATOM    264  N   GLN G 114      12.452 -14.438  78.851  1.00 35.65           N  
ATOM    265  CA  GLN G 114      11.063 -14.348  79.277  1.00 36.69           C  
ATOM    266  C   GLN G 114      10.933 -13.919  80.734  1.00 36.70           C  
ATOM    267  O   GLN G 114       9.833 -13.646  81.208  1.00 35.61           O  
ATOM    268  CB  GLN G 114      10.356 -15.689  79.070  1.00 37.35           C  
ATOM    269  CG  GLN G 114      10.879 -16.814  79.946  1.00 40.86           C  
ATOM    270  CD  GLN G 114      10.093 -18.112  79.782  1.00 44.05           C  
ATOM    271  OE1 GLN G 114      10.378 -19.112  80.446  1.00 45.58           O  
ATOM    272  NE2 GLN G 114       9.101 -18.100  78.896  1.00 46.22           N  
ATOM    273  N   SER G 115      12.061 -13.835  81.432  1.00 36.41           N  
ATOM    274  CA  SER G 115      12.058 -13.460  82.840  1.00 36.45           C  
ATOM    275  C   SER G 115      12.574 -12.042  83.079  1.00 36.51           C  
ATOM    276  O   SER G 115      11.814 -11.156  83.474  1.00 37.59           O  
ATOM    277  CB  SER G 115      12.891 -14.471  83.636  1.00 37.21           C  
ATOM    278  OG  SER G 115      12.833 -14.206  85.025  1.00 38.12           O  
ATOM    279  N   LEU G 116      13.864 -11.825  82.853  1.00 35.72           N  
ATOM    280  CA  LEU G 116      14.453 -10.500  83.037  1.00 35.76           C  
ATOM    281  C   LEU G 116      14.306  -9.670  81.761  1.00 35.72           C  
ATOM    282  O   LEU G 116      15.175  -9.717  80.890  1.00 37.33           O  
ATOM    283  CB  LEU G 116      15.940 -10.629  83.383  1.00 36.76           C  
ATOM    284  CG  LEU G 116      16.291 -11.257  84.730  1.00 38.16           C  
ATOM    285  CD1 LEU G 116      17.669 -11.863  84.666  1.00 38.86           C  
ATOM    286  CD2 LEU G 116      16.201 -10.208  85.830  1.00 37.06           C  
ATOM    287  N   LYS G 117      13.218  -8.911  81.646  1.00 34.18           N  
ATOM    288  CA  LYS G 117      12.998  -8.081  80.463  1.00 33.21           C  
ATOM    289  C   LYS G 117      13.488  -6.643  80.619  1.00 32.49           C  
ATOM    290  O   LYS G 117      13.092  -5.935  81.546  1.00 31.86           O  
ATOM    291  CB  LYS G 117      11.511  -8.072  80.082  1.00 35.75           C  
ATOM    292  CG  LYS G 117      11.043  -9.351  79.406  1.00 37.88           C  
ATOM    293  CD  LYS G 117       9.669  -9.189  78.781  1.00 41.18           C  
ATOM    294  CE  LYS G 117       9.499 -10.131  77.592  1.00 41.30           C  
ATOM    295  NZ  LYS G 117       9.727 -11.548  77.976  1.00 42.89           N  
ATOM    296  N   PRO G 118      14.364  -6.194  79.707  1.00 31.77           N  
ATOM    297  CA  PRO G 118      14.918  -4.834  79.726  1.00 31.69           C  
ATOM    298  C   PRO G 118      13.901  -3.766  79.302  1.00 32.18           C  
ATOM    299  O   PRO G 118      12.866  -4.085  78.711  1.00 32.04           O  
ATOM    300  CB  PRO G 118      16.070  -4.912  78.723  1.00 32.18           C  
ATOM    301  CG  PRO G 118      16.401  -6.377  78.664  1.00 33.46           C  
ATOM    302  CD  PRO G 118      15.059  -7.026  78.713  1.00 31.55           C  
ATOM    303  N   CYS G 119      14.203  -2.502  79.602  1.00 31.37           N  
ATOM    304  CA  CYS G 119      13.337  -1.394  79.205  1.00 31.42           C  
ATOM    305  C   CYS G 119      13.781  -1.023  77.796  1.00 29.18           C  
ATOM    306  O   CYS G 119      13.105  -0.289  77.086  1.00 30.33           O  
ATOM    307  CB  CYS G 119      13.521  -0.169  80.109  1.00 34.52           C  
ATOM    308  SG  CYS G 119      13.370  -0.415  81.913  1.00 42.42           S  
ATOM    309  N   VAL G 120      14.945  -1.523  77.407  1.00 27.74           N  
ATOM    310  CA  VAL G 120      15.483  -1.266  76.080  1.00 26.48           C  
ATOM    311  C   VAL G 120      16.704  -2.140  75.872  1.00 25.94           C  
ATOM    312  O   VAL G 120      17.483  -2.346  76.794  1.00 25.84           O  
ATOM    313  CB  VAL G 120      15.887   0.208  75.905  1.00 25.12           C  
ATOM    314  CG1 VAL G 120      16.645   0.680  77.133  1.00 27.73           C  
ATOM    315  CG2 VAL G 120      16.757   0.370  74.659  1.00 21.54           C  
ATOM    316  N   LYS G 121      16.856  -2.654  74.657  1.00 26.26           N  
ATOM    317  CA  LYS G 121      17.982  -3.506  74.308  1.00 27.48           C  
ATOM    318  C   LYS G 121      18.583  -3.027  72.999  1.00 26.88           C  
ATOM    319  O   LYS G 121      17.859  -2.624  72.092  1.00 25.60           O  
ATOM    320  CB  LYS G 121      17.524  -4.961  74.168  1.00 29.89           C  
ATOM    321  CG  LYS G 121      16.344  -5.149  73.212  1.00 35.31           C  
ATOM    322  CD  LYS G 121      15.880  -6.612  73.101  1.00 37.76           C  
ATOM    323  CE  LYS G 121      16.921  -7.523  72.451  1.00 38.71           C  
ATOM    324  NZ  LYS G 121      16.457  -8.950  72.418  1.00 38.65           N  
ATOM    325  N   LEU G 122      19.909  -3.069  72.917  1.00 27.75           N  
ATOM    326  CA  LEU G 122      20.635  -2.645  71.729  1.00 29.82           C  
ATOM    327  C   LEU G 122      21.569  -3.728  71.216  1.00 31.55           C  
ATOM    328  O   LEU G 122      22.574  -4.044  71.850  1.00 32.07           O  
ATOM    329  CB  LEU G 122      21.460  -1.397  72.027  1.00 29.68           C  
ATOM    330  CG  LEU G 122      20.693  -0.125  72.379  1.00 29.13           C  
ATOM    331  CD1 LEU G 122      21.688   1.007  72.596  1.00 29.19           C  
ATOM    332  CD2 LEU G 122      19.728   0.221  71.272  1.00 25.92           C  
ATOM    333  N   THR G 123      21.237  -4.274  70.054  1.00 33.72           N  
ATOM    334  CA  THR G 123      22.037  -5.315  69.427  1.00 36.70           C  
ATOM    335  C   THR G 123      22.588  -4.803  68.102  1.00 38.98           C  
ATOM    336  O   THR G 123      21.873  -4.161  67.333  1.00 37.92           O  
ATOM    337  CB  THR G 123      21.198  -6.577  69.157  1.00 36.41           C  
ATOM    338  OG1 THR G 123      20.061  -6.230  68.359  1.00 36.54           O  
ATOM    339  CG2 THR G 123      20.719  -7.188  70.463  1.00 37.32           C  
ATOM    340  N   PRO G 124      23.873  -5.075  67.830  1.00 42.79           N  
ATOM    341  CA  PRO G 124      24.580  -4.671  66.615  1.00 47.13           C  
ATOM    342  C   PRO G 124      23.872  -5.182  65.375  1.00 52.37           C  
ATOM    343  O   PRO G 124      23.034  -6.080  65.464  1.00 53.25           O  
ATOM    344  CB  PRO G 124      25.947  -5.316  66.784  1.00 46.70           C  
ATOM    345  CG  PRO G 124      26.129  -5.317  68.258  1.00 45.71           C  
ATOM    346  CD  PRO G 124      24.788  -5.778  68.743  1.00 43.95           C  
ATOM    347  N   LEU G 125      24.214  -4.609  64.223  1.00 57.96           N  
ATOM    348  CA  LEU G 125      23.618  -5.012  62.952  1.00 63.18           C  
ATOM    349  C   LEU G 125      24.276  -4.292  61.771  1.00 66.71           C  
ATOM    350  O   LEU G 125      23.691  -3.374  61.205  1.00 66.66           O  
ATOM    351  CB  LEU G 125      22.114  -4.712  62.955  1.00 62.66           C  
ATOM    352  CG  LEU G 125      21.180  -5.717  62.266  1.00 63.26           C  
ATOM    353  CD1 LEU G 125      19.784  -5.111  62.162  1.00 61.35           C  
ATOM    354  CD2 LEU G 125      21.709  -6.079  60.886  1.00 62.73           C  
ATOM    355  N   CYS G 126      25.490  -4.700  61.405  1.00 72.28           N  
ATOM    356  CA  CYS G 126      26.188  -4.085  60.270  1.00 78.01           C  
ATOM    357  C   CYS G 126      26.107  -5.014  59.054  1.00 80.78           C  
ATOM    358  O   CYS G 126      27.010  -5.823  58.824  1.00 81.12           O  
ATOM    359  CB  CYS G 126      27.668  -3.853  60.582  1.00 79.71           C  
ATOM    360  SG  CYS G 126      28.115  -3.229  62.233  1.00 82.97           S  
ATOM    361  N   VAL G 127      25.034  -4.893  58.277  1.00 83.85           N  
ATOM    362  CA  VAL G 127      24.846  -5.726  57.091  1.00 86.07           C  
ATOM    363  C   VAL G 127      25.866  -5.391  55.998  1.00 87.32           C  
ATOM    364  O   VAL G 127      25.748  -5.849  54.861  1.00 87.29           O  
ATOM    365  CB  VAL G 127      23.406  -5.568  56.518  1.00 86.51           C  
ATOM    366  CG1 VAL G 127      22.380  -6.066  57.532  1.00 85.88           C  
ATOM    367  CG2 VAL G 127      23.132  -4.109  56.170  1.00 86.64           C  
ATOM    368  N   GLY G 128      26.870  -4.597  56.355  1.00 88.69           N  
ATOM    369  CA  GLY G 128      27.889  -4.215  55.397  1.00 90.63           C  
ATOM    370  C   GLY G 128      27.379  -3.204  54.388  1.00 92.23           C  
ATOM    371  O   GLY G 128      28.085  -2.852  53.443  1.00 92.49           O  
ATOM    372  N   ALA G 129      26.151  -2.733  54.586  1.00 93.36           N  
ATOM    373  CA  ALA G 129      25.556  -1.758  53.677  1.00 94.30           C  
ATOM    374  C   ALA G 129      26.146  -0.368  53.902  1.00 94.63           C  
ATOM    375  O   ALA G 129      25.481   0.646  53.678  1.00 95.17           O  
ATOM    376  CB  ALA G 129      24.042  -1.724  53.865  1.00 94.36           C  
ATOM    377  N   GLY G 194      27.402  -0.329  54.340  1.00 94.18           N  
ATOM    378  CA  GLY G 194      28.062   0.938  54.590  1.00 93.43           C  
ATOM    379  C   GLY G 194      28.269   1.175  56.073  1.00 92.80           C  
ATOM    380  O   GLY G 194      29.304   0.806  56.629  1.00 93.10           O  
ATOM    381  N   SER G 195      27.282   1.792  56.717  1.00 91.56           N  
ATOM    382  CA  SER G 195      27.357   2.073  58.146  1.00 89.95           C  
ATOM    383  C   SER G 195      26.759   0.909  58.935  1.00 88.37           C  
ATOM    384  O   SER G 195      26.262  -0.056  58.353  1.00 88.39           O  
ATOM    385  CB  SER G 195      26.603   3.370  58.466  1.00 90.59           C  
ATOM    386  OG  SER G 195      26.740   3.727  59.832  1.00 91.03           O  
ATOM    387  N   CYS G 196      26.818   1.002  60.259  1.00 86.32           N  
ATOM    388  CA  CYS G 196      26.277  -0.036  61.129  1.00 84.01           C  
ATOM    389  C   CYS G 196      24.940   0.380  61.728  1.00 82.05           C  
ATOM    390  O   CYS G 196      24.884   1.273  62.574  1.00 82.37           O  
ATOM    391  CB  CYS G 196      27.237  -0.327  62.280  1.00 84.47           C  
ATOM    392  SG  CYS G 196      28.721  -1.315  61.912  1.00 85.15           S  
ATOM    393  N   ASN G 197      23.865  -0.268  61.297  1.00 79.25           N  
ATOM    394  CA  ASN G 197      22.542   0.035  61.823  1.00 76.07           C  
ATOM    395  C   ASN G 197      22.426  -0.704  63.154  1.00 70.47           C  
ATOM    396  O   ASN G 197      23.003  -1.777  63.324  1.00 69.68           O  
ATOM    397  CB  ASN G 197      21.467  -0.460  60.855  1.00 82.90           C  
ATOM    398  CG  ASN G 197      20.081   0.061  61.195  1.00 89.74           C  
ATOM    399  OD1 ASN G 197      19.671   0.059  62.356  1.00 90.00           O  
ATOM    400  ND2 ASN G 197      19.347   0.490  60.172  1.00 96.92           N  
ATOM    401  N   THR G 198      21.694  -0.132  64.100  1.00 63.61           N  
ATOM    402  CA  THR G 198      21.531  -0.770  65.398  1.00 56.65           C  
ATOM    403  C   THR G 198      20.067  -1.061  65.678  1.00 51.66           C  
ATOM    404  O   THR G 198      19.229  -0.173  65.580  1.00 51.40           O  
ATOM    405  CB  THR G 198      22.066   0.114  66.533  1.00 56.23           C  
ATOM    406  OG1 THR G 198      23.443   0.424  66.295  1.00 55.96           O  
ATOM    407  CG2 THR G 198      21.942  -0.609  67.863  1.00 56.11           C  
ATOM    408  N   SER G 199      19.760  -2.306  66.021  1.00 45.98           N  
ATOM    409  CA  SER G 199      18.387  -2.674  66.318  1.00 40.26           C  
ATOM    410  C   SER G 199      18.081  -2.308  67.763  1.00 37.38           C  
ATOM    411  O   SER G 199      18.803  -2.704  68.681  1.00 36.95           O  
ATOM    412  CB  SER G 199      18.174  -4.168  66.106  1.00 40.44           C  
ATOM    413  OG  SER G 199      16.827  -4.520  66.368  1.00 40.47           O  
ATOM    414  N   VAL G 200      17.005  -1.553  67.958  1.00 32.94           N  
ATOM    415  CA  VAL G 200      16.613  -1.107  69.287  1.00 29.83           C  
ATOM    416  C   VAL G 200      15.187  -1.504  69.646  1.00 28.96           C  
ATOM    417  O   VAL G 200      14.274  -1.391  68.828  1.00 29.68           O  
ATOM    418  CB  VAL G 200      16.771   0.430  69.400  1.00 26.90           C  
ATOM    419  CG1 VAL G 200      16.092   1.102  68.230  1.00 28.59           C  
ATOM    420  CG2 VAL G 200      16.196   0.929  70.712  1.00 27.30           C  
ATOM    421  N   ILE G 201      15.000  -1.971  70.877  1.00 26.96           N  
ATOM    422  CA  ILE G 201      13.677  -2.371  71.332  1.00 25.28           C  
ATOM    423  C   ILE G 201      13.337  -1.750  72.680  1.00 24.14           C  
ATOM    424  O   ILE G 201      14.122  -1.819  73.624  1.00 21.97           O  
ATOM    425  CB  ILE G 201      13.566  -3.908  71.443  1.00 27.11           C  
ATOM    426  CG1 ILE G 201      13.689  -4.538  70.054  1.00 27.21           C  
ATOM    427  CG2 ILE G 201      12.239  -4.296  72.076  1.00 25.79           C  
ATOM    428  CD1 ILE G 201      13.794  -6.048  70.087  1.00 30.86           C  
ATOM    429  N   THR G 202      12.161  -1.134  72.747  1.00 22.70           N  
ATOM    430  CA  THR G 202      11.663  -0.497  73.959  1.00 22.78           C  
ATOM    431  C   THR G 202      10.426  -1.287  74.401  1.00 24.16           C  
ATOM    432  O   THR G 202       9.392  -1.247  73.728  1.00 24.26           O  
ATOM    433  CB  THR G 202      11.277   0.998  73.685  1.00 22.78           C  
ATOM    434  OG1 THR G 202      12.456   1.761  73.392  1.00 19.83           O  
ATOM    435  CG2 THR G 202      10.582   1.620  74.889  1.00 24.00           C  
ATOM    436  N   GLN G 203      10.530  -2.015  75.516  1.00 24.32           N  
ATOM    437  CA  GLN G 203       9.402  -2.817  76.010  1.00 25.51           C  
ATOM    438  C   GLN G 203       9.140  -2.632  77.494  1.00 27.15           C  
ATOM    439  O   GLN G 203       9.908  -1.970  78.199  1.00 26.49           O  
ATOM    440  CB  GLN G 203       9.647  -4.302  75.743  1.00 23.21           C  
ATOM    441  CG  GLN G 203      10.947  -4.792  76.331  1.00 25.15           C  
ATOM    442  CD  GLN G 203      11.223  -6.258  76.056  1.00 25.69           C  
ATOM    443  OE1 GLN G 203      11.032  -6.743  74.936  1.00 25.12           O  
ATOM    444  NE2 GLN G 203      11.697  -6.970  77.077  1.00 26.03           N  
ATOM    445  N   ALA G 204       8.043  -3.227  77.958  1.00 29.84           N  
ATOM    446  CA  ALA G 204       7.663  -3.163  79.364  1.00 31.74           C  
ATOM    447  C   ALA G 204       8.885  -3.573  80.155  1.00 32.97           C  
ATOM    448  O   ALA G 204       9.763  -4.269  79.642  1.00 33.01           O  
ATOM    449  CB  ALA G 204       6.512  -4.112  79.652  1.00 30.97           C  
ATOM    450  N   CYS G 205       8.924  -3.172  81.415  1.00 35.52           N  
ATOM    451  CA  CYS G 205      10.077  -3.453  82.238  1.00 36.79           C  
ATOM    452  C   CYS G 205       9.701  -3.919  83.654  1.00 37.31           C  
ATOM    453  O   CYS G 205      10.352  -3.531  84.622  1.00 37.46           O  
ATOM    454  CB  CYS G 205      10.901  -2.161  82.289  1.00 38.94           C  
ATOM    455  SG  CYS G 205      12.706  -2.329  82.137  1.00 44.69           S  
ATOM    456  N   PRO G 206       8.665  -4.775  83.791  1.00 37.64           N  
ATOM    457  CA  PRO G 206       8.226  -5.269  85.108  1.00 37.89           C  
ATOM    458  C   PRO G 206       9.352  -5.737  86.035  1.00 39.27           C  
ATOM    459  O   PRO G 206      10.167  -6.588  85.667  1.00 38.50           O  
ATOM    460  CB  PRO G 206       7.263  -6.401  84.751  1.00 37.46           C  
ATOM    461  CG  PRO G 206       6.685  -5.945  83.442  1.00 37.70           C  
ATOM    462  CD  PRO G 206       7.925  -5.460  82.716  1.00 37.40           C  
ATOM    463  N   LYS G 207       9.391  -5.178  87.242  1.00 40.90           N  
ATOM    464  CA  LYS G 207      10.418  -5.530  88.225  1.00 42.33           C  
ATOM    465  C   LYS G 207      10.192  -6.922  88.784  1.00 43.92           C  
ATOM    466  O   LYS G 207       9.236  -7.160  89.517  1.00 44.59           O  
ATOM    467  CB  LYS G 207      10.424  -4.523  89.375  1.00 40.20           C  
ATOM    468  CG  LYS G 207      10.806  -3.124  88.952  1.00 37.44           C  
ATOM    469  CD  LYS G 207      12.219  -3.100  88.396  1.00 32.62           C  
ATOM    470  CE  LYS G 207      13.250  -3.298  89.486  1.00 30.52           C  
ATOM    471  NZ  LYS G 207      14.583  -3.537  88.889  1.00 25.38           N  
ATOM    472  N   VAL G 208      11.080  -7.839  88.439  1.00 45.48           N  
ATOM    473  CA  VAL G 208      10.959  -9.202  88.911  1.00 47.33           C  
ATOM    474  C   VAL G 208      12.347  -9.771  89.103  1.00 49.52           C  
ATOM    475  O   VAL G 208      13.303  -9.317  88.472  1.00 49.96           O  
ATOM    476  CB  VAL G 208      10.206 -10.072  87.901  1.00 46.44           C  
ATOM    477  CG1 VAL G 208      10.977 -10.117  86.592  1.00 46.15           C  
ATOM    478  CG2 VAL G 208      10.019 -11.470  88.460  1.00 46.40           C  
ATOM    479  N   SER G 209      12.453 -10.764  89.977  1.00 51.01           N  
ATOM    480  CA  SER G 209      13.733 -11.400  90.250  1.00 52.31           C  
ATOM    481  C   SER G 209      13.791 -12.761  89.574  1.00 52.56           C  
ATOM    482  O   SER G 209      12.783 -13.461  89.479  1.00 52.81           O  
ATOM    483  CB  SER G 209      13.925 -11.579  91.752  1.00 52.55           C  
ATOM    484  OG  SER G 209      12.975 -12.495  92.260  1.00 53.46           O  
ATOM    485  N   PHE G 210      14.980 -13.125  89.108  1.00 52.95           N  
ATOM    486  CA  PHE G 210      15.193 -14.402  88.445  1.00 54.67           C  
ATOM    487  C   PHE G 210      15.313 -15.493  89.507  1.00 54.93           C  
ATOM    488  O   PHE G 210      16.333 -15.593  90.189  1.00 54.01           O  
ATOM    489  CB  PHE G 210      16.474 -14.349  87.603  1.00 56.04           C  
ATOM    490  CG  PHE G 210      16.698 -15.573  86.759  1.00 57.59           C  
ATOM    491  CD1 PHE G 210      15.909 -15.816  85.642  1.00 58.83           C  
ATOM    492  CD2 PHE G 210      17.677 -16.498  87.101  1.00 58.84           C  
ATOM    493  CE1 PHE G 210      16.089 -16.968  84.875  1.00 60.11           C  
ATOM    494  CE2 PHE G 210      17.867 -17.652  86.344  1.00 60.13           C  
ATOM    495  CZ  PHE G 210      17.070 -17.887  85.228  1.00 60.11           C  
ATOM    496  N   GLU G 211      14.263 -16.297  89.650  1.00 54.11           N  
ATOM    497  CA  GLU G 211      14.246 -17.376  90.632  1.00 54.07           C  
ATOM    498  C   GLU G 211      14.692 -18.676  89.988  1.00 55.30           C  
ATOM    499  O   GLU G 211      13.903 -19.386  89.359  1.00 54.00           O  
ATOM    500  CB  GLU G 211      12.846 -17.527  91.230  1.00 56.74           C  
ATOM    501  CG  GLU G 211      12.392 -16.293  91.996  1.00 58.73           C  
ATOM    502  CD  GLU G 211      13.250 -16.010  93.219  1.00 59.87           C  
ATOM    503  OE1 GLU G 211      13.041 -16.670  94.257  1.00 60.55           O  
ATOM    504  OE2 GLU G 211      14.143 -15.138  93.142  1.00 62.02           O  
ATOM    505  N   PRO G 212      15.977 -19.008  90.154  1.00 55.30           N  
ATOM    506  CA  PRO G 212      16.536 -20.230  89.577  1.00 55.50           C  
ATOM    507  C   PRO G 212      15.778 -21.477  90.011  1.00 54.99           C  
ATOM    508  O   PRO G 212      15.809 -21.865  91.177  1.00 55.93           O  
ATOM    509  CB  PRO G 212      17.977 -20.227  90.086  1.00 56.47           C  
ATOM    510  CG  PRO G 212      18.274 -18.765  90.271  1.00 56.70           C  
ATOM    511  CD  PRO G 212      17.003 -18.269  90.909  1.00 56.31           C  
ATOM    512  N   ILE G 213      15.070 -22.096  89.079  1.00 51.81           N  
ATOM    513  CA  ILE G 213      14.341 -23.321  89.387  1.00 50.42           C  
ATOM    514  C   ILE G 213      15.099 -24.485  88.767  1.00 47.97           C  
ATOM    515  O   ILE G 213      15.348 -24.498  87.562  1.00 48.87           O  
ATOM    516  CB  ILE G 213      12.940 -23.304  88.808  1.00 49.91           C  
ATOM    517  CG1 ILE G 213      12.346 -24.711  88.880  1.00 49.93           C  
ATOM    518  CG2 ILE G 213      12.985 -22.782  87.386  1.00 51.48           C  
ATOM    519  CD1 ILE G 213      10.883 -24.772  88.542  1.00 50.76           C  
ATOM    520  N   PRO G 214      15.477 -25.479  89.587  1.00 47.54           N  
ATOM    521  CA  PRO G 214      16.220 -26.666  89.149  1.00 44.63           C  
ATOM    522  C   PRO G 214      15.732 -27.241  87.827  1.00 41.74           C  
ATOM    523  O   PRO G 214      14.529 -27.334  87.580  1.00 41.04           O  
ATOM    524  CB  PRO G 214      16.021 -27.636  90.305  1.00 44.53           C  
ATOM    525  CG  PRO G 214      15.978 -26.730  91.480  1.00 45.63           C  
ATOM    526  CD  PRO G 214      15.084 -25.608  91.001  1.00 46.12           C  
ATOM    527  N   ILE G 215      16.679 -27.632  86.983  1.00 38.46           N  
ATOM    528  CA  ILE G 215      16.346 -28.204  85.690  1.00 36.82           C  
ATOM    529  C   ILE G 215      17.028 -29.543  85.458  1.00 36.65           C  
ATOM    530  O   ILE G 215      18.235 -29.693  85.659  1.00 34.95           O  
ATOM    531  CB  ILE G 215      16.735 -27.263  84.541  1.00 37.50           C  
ATOM    532  CG1 ILE G 215      18.205 -26.861  84.679  1.00 38.72           C  
ATOM    533  CG2 ILE G 215      15.822 -26.055  84.528  1.00 36.50           C  
ATOM    534  CD1 ILE G 215      18.693 -25.953  83.570  1.00 39.08           C  
ATOM    535  N   HIS G 216      16.232 -30.509  85.019  1.00 35.09           N  
ATOM    536  CA  HIS G 216      16.709 -31.853  84.737  1.00 35.38           C  
ATOM    537  C   HIS G 216      16.676 -32.098  83.229  1.00 34.01           C  
ATOM    538  O   HIS G 216      15.636 -31.920  82.597  1.00 35.60           O  
ATOM    539  CB  HIS G 216      15.801 -32.871  85.428  1.00 37.25           C  
ATOM    540  CG  HIS G 216      15.886 -32.845  86.922  1.00 38.87           C  
ATOM    541  ND1 HIS G 216      16.636 -33.751  87.638  1.00 39.81           N  
ATOM    542  CD2 HIS G 216      15.322 -32.018  87.836  1.00 39.81           C  
ATOM    543  CE1 HIS G 216      16.531 -33.487  88.929  1.00 40.18           C  
ATOM    544  NE2 HIS G 216      15.741 -32.439  89.075  1.00 40.86           N  
ATOM    545  N   TYR G 217      17.801 -32.498  82.645  1.00 30.90           N  
ATOM    546  CA  TYR G 217      17.812 -32.773  81.217  1.00 29.01           C  
ATOM    547  C   TYR G 217      17.772 -34.266  80.945  1.00 30.06           C  
ATOM    548  O   TYR G 217      18.709 -34.988  81.288  1.00 29.90           O  
ATOM    549  CB  TYR G 217      19.046 -32.192  80.542  1.00 28.19           C  
ATOM    550  CG  TYR G 217      18.974 -30.713  80.284  1.00 29.88           C  
ATOM    551  CD1 TYR G 217      19.297 -29.794  81.285  1.00 30.14           C  
ATOM    552  CD2 TYR G 217      18.590 -30.225  79.034  1.00 28.35           C  
ATOM    553  CE1 TYR G 217      19.242 -28.425  81.049  1.00 29.92           C  
ATOM    554  CE2 TYR G 217      18.530 -28.862  78.785  1.00 29.41           C  
ATOM    555  CZ  TYR G 217      18.858 -27.965  79.797  1.00 30.02           C  
ATOM    556  OH  TYR G 217      18.804 -26.613  79.552  1.00 30.25           O  
ATOM    557  N   CYS G 218      16.683 -34.731  80.335  1.00 29.82           N  
ATOM    558  CA  CYS G 218      16.554 -36.148  80.002  1.00 29.27           C  
ATOM    559  C   CYS G 218      16.952 -36.363  78.544  1.00 27.85           C  
ATOM    560  O   CYS G 218      17.120 -35.406  77.779  1.00 26.21           O  
ATOM    561  CB  CYS G 218      15.119 -36.640  80.216  1.00 30.34           C  
ATOM    562  SG  CYS G 218      14.422 -36.281  81.867  1.00 34.16           S  
ATOM    563  N   ALA G 219      17.098 -37.629  78.173  1.00 25.97           N  
ATOM    564  CA  ALA G 219      17.484 -38.013  76.822  1.00 24.74           C  
ATOM    565  C   ALA G 219      16.520 -37.513  75.751  1.00 23.11           C  
ATOM    566  O   ALA G 219      15.306 -37.686  75.861  1.00 23.89           O  
ATOM    567  CB  ALA G 219      17.606 -39.533  76.734  1.00 25.35           C  
ATOM    568  N   PRO G 220      17.052 -36.855  74.710  1.00 22.04           N  
ATOM    569  CA  PRO G 220      16.195 -36.352  73.636  1.00 20.65           C  
ATOM    570  C   PRO G 220      15.744 -37.537  72.811  1.00 21.11           C  
ATOM    571  O   PRO G 220      16.347 -38.607  72.883  1.00 20.62           O  
ATOM    572  CB  PRO G 220      17.120 -35.435  72.847  1.00 18.90           C  
ATOM    573  CG  PRO G 220      18.092 -34.974  73.870  1.00 21.24           C  
ATOM    574  CD  PRO G 220      18.391 -36.255  74.614  1.00 19.65           C  
ATOM    575  N   ALA G 221      14.686 -37.349  72.032  1.00 22.20           N  
ATOM    576  CA  ALA G 221      14.168 -38.422  71.202  1.00 23.46           C  
ATOM    577  C   ALA G 221      15.268 -39.066  70.359  1.00 25.01           C  
ATOM    578  O   ALA G 221      16.023 -38.378  69.667  1.00 26.95           O  
ATOM    579  CB  ALA G 221      13.060 -37.892  70.303  1.00 23.11           C  
ATOM    580  N   GLY G 222      15.359 -40.391  70.452  1.00 25.40           N  
ATOM    581  CA  GLY G 222      16.340 -41.145  69.689  1.00 26.31           C  
ATOM    582  C   GLY G 222      17.736 -41.242  70.273  1.00 25.49           C  
ATOM    583  O   GLY G 222      18.646 -41.784  69.644  1.00 26.53           O  
ATOM    584  N   PHE G 223      17.914 -40.728  71.480  1.00 24.30           N  
ATOM    585  CA  PHE G 223      19.216 -40.760  72.109  1.00 22.71           C  
ATOM    586  C   PHE G 223      19.137 -41.328  73.507  1.00 22.29           C  
ATOM    587  O   PHE G 223      18.056 -41.696  73.979  1.00 20.40           O  
ATOM    588  CB  PHE G 223      19.787 -39.349  72.195  1.00 25.36           C  
ATOM    589  CG  PHE G 223      20.253 -38.787  70.880  1.00 28.18           C  
ATOM    590  CD1 PHE G 223      19.351 -38.496  69.858  1.00 28.19           C  
ATOM    591  CD2 PHE G 223      21.606 -38.507  70.685  1.00 28.11           C  
ATOM    592  CE1 PHE G 223      19.794 -37.931  68.668  1.00 28.10           C  
ATOM    593  CE2 PHE G 223      22.057 -37.945  69.505  1.00 26.90           C  
ATOM    594  CZ  PHE G 223      21.154 -37.654  68.494  1.00 29.70           C  
ATOM    595  N   ALA G 224      20.297 -41.367  74.163  1.00 21.77           N  
ATOM    596  CA  ALA G 224      20.437 -41.857  75.533  1.00 23.57           C  
ATOM    597  C   ALA G 224      21.488 -41.036  76.285  1.00 25.32           C  
ATOM    598  O   ALA G 224      22.364 -40.420  75.675  1.00 26.89           O  
ATOM    599  CB  ALA G 224      20.837 -43.319  75.523  1.00 24.45           C  
ATOM    600  N   ILE G 225      21.404 -41.027  77.610  1.00 24.95           N  
ATOM    601  CA  ILE G 225      22.363 -40.270  78.397  1.00 24.96           C  
ATOM    602  C   ILE G 225      23.300 -41.154  79.207  1.00 25.65           C  
ATOM    603  O   ILE G 225      22.864 -41.987  79.997  1.00 24.15           O  
ATOM    604  CB  ILE G 225      21.661 -39.307  79.369  1.00 25.12           C  
ATOM    605  CG1 ILE G 225      20.663 -38.424  78.614  1.00 27.57           C  
ATOM    606  CG2 ILE G 225      22.698 -38.433  80.053  1.00 25.06           C  
ATOM    607  CD1 ILE G 225      19.803 -37.543  79.528  1.00 24.88           C  
ATOM    608  N   LEU G 226      24.596 -40.964  79.007  1.00 28.47           N  
ATOM    609  CA  LEU G 226      25.595 -41.729  79.737  1.00 30.78           C  
ATOM    610  C   LEU G 226      26.263 -40.844  80.770  1.00 34.35           C  
ATOM    611  O   LEU G 226      26.511 -39.667  80.519  1.00 34.55           O  
ATOM    612  CB  LEU G 226      26.643 -42.266  78.777  1.00 31.95           C  
ATOM    613  CG  LEU G 226      26.285 -43.548  78.017  1.00 33.53           C  
ATOM    614  CD1 LEU G 226      24.899 -43.439  77.405  1.00 34.83           C  
ATOM    615  CD2 LEU G 226      27.343 -43.796  76.939  1.00 32.77           C  
ATOM    616  N   LYS G 227      26.548 -41.404  81.936  1.00 38.04           N  
ATOM    617  CA  LYS G 227      27.199 -40.635  82.992  1.00 42.51           C  
ATOM    618  C   LYS G 227      28.482 -41.310  83.461  1.00 45.81           C  
ATOM    619  O   LYS G 227      28.498 -42.517  83.707  1.00 46.80           O  
ATOM    620  CB  LYS G 227      26.257 -40.466  84.184  1.00 42.15           C  
ATOM    621  CG  LYS G 227      26.946 -39.950  85.434  1.00 43.44           C  
ATOM    622  CD  LYS G 227      26.115 -40.233  86.667  1.00 45.12           C  
ATOM    623  CE  LYS G 227      26.927 -40.049  87.940  1.00 45.95           C  
ATOM    624  NZ  LYS G 227      26.268 -40.724  89.095  1.00 47.76           N  
ATOM    625  N   CYS G 228      29.557 -40.537  83.583  1.00 48.64           N  
ATOM    626  CA  CYS G 228      30.824 -41.093  84.049  1.00 51.83           C  
ATOM    627  C   CYS G 228      30.831 -41.100  85.577  1.00 53.19           C  
ATOM    628  O   CYS G 228      31.229 -40.125  86.209  1.00 53.94           O  
ATOM    629  CB  CYS G 228      32.009 -40.274  83.520  1.00 52.77           C  
ATOM    630  SG  CYS G 228      33.622 -40.963  84.012  1.00 53.43           S  
ATOM    631  N   ASN G 229      30.389 -42.211  86.158  1.00 55.19           N  
ATOM    632  CA  ASN G 229      30.306 -42.356  87.606  1.00 56.53           C  
ATOM    633  C   ASN G 229      31.611 -42.138  88.350  1.00 58.31           C  
ATOM    634  O   ASN G 229      31.625 -42.051  89.579  1.00 58.00           O  
ATOM    635  CB  ASN G 229      29.739 -43.727  87.958  1.00 55.39           C  
ATOM    636  CG  ASN G 229      28.338 -43.923  87.430  1.00 55.43           C  
ATOM    637  OD1 ASN G 229      27.440 -43.120  87.699  1.00 54.67           O  
ATOM    638  ND2 ASN G 229      28.137 -44.996  86.675  1.00 55.88           N  
ATOM    639  N   ASN G 230      32.709 -42.047  87.612  1.00 61.18           N  
ATOM    640  CA  ASN G 230      34.001 -41.821  88.237  1.00 64.44           C  
ATOM    641  C   ASN G 230      33.927 -40.562  89.098  1.00 65.34           C  
ATOM    642  O   ASN G 230      33.493 -39.509  88.630  1.00 66.55           O  
ATOM    643  CB  ASN G 230      35.072 -41.643  87.177  1.00 67.36           C  
ATOM    644  CG  ASN G 230      36.450 -41.572  87.767  1.00 71.54           C  
ATOM    645  OD1 ASN G 230      36.707 -40.790  88.684  1.00 70.95           O  
ATOM    646  ND2 ASN G 230      37.345 -42.399  87.245  1.00 75.85           N  
ATOM    647  N   LYS G 231      34.359 -40.675  90.350  1.00 65.47           N  
ATOM    648  CA  LYS G 231      34.327 -39.561  91.297  1.00 65.92           C  
ATOM    649  C   LYS G 231      35.191 -38.365  90.902  1.00 65.18           C  
ATOM    650  O   LYS G 231      34.947 -37.241  91.345  1.00 64.77           O  
ATOM    651  CB  LYS G 231      34.746 -40.056  92.688  1.00 67.79           C  
ATOM    652  CG  LYS G 231      36.153 -40.653  92.752  1.00 69.36           C  
ATOM    653  CD  LYS G 231      36.516 -41.076  94.175  1.00 69.94           C  
ATOM    654  CE  LYS G 231      37.940 -41.603  94.259  1.00 69.64           C  
ATOM    655  NZ  LYS G 231      38.295 -42.023  95.642  1.00 69.02           N  
ATOM    656  N   THR G 232      36.200 -38.613  90.073  1.00 64.49           N  
ATOM    657  CA  THR G 232      37.114 -37.568  89.621  1.00 63.31           C  
ATOM    658  C   THR G 232      37.541 -37.777  88.171  1.00 62.74           C  
ATOM    659  O   THR G 232      38.560 -38.411  87.892  1.00 62.89           O  
ATOM    660  CB  THR G 232      38.365 -37.522  90.500  1.00 62.97           C  
ATOM    661  OG1 THR G 232      39.408 -36.835  89.802  1.00 63.34           O  
ATOM    662  CG2 THR G 232      38.822 -38.927  90.844  1.00 64.54           C  
ATOM    663  N   PHE G 233      36.754 -37.220  87.257  1.00 62.18           N  
ATOM    664  CA  PHE G 233      37.002 -37.338  85.828  1.00 61.30           C  
ATOM    665  C   PHE G 233      37.004 -35.966  85.168  1.00 61.36           C  
ATOM    666  O   PHE G 233      36.139 -35.141  85.454  1.00 62.47           O  
ATOM    667  CB  PHE G 233      35.906 -38.192  85.205  1.00 60.91           C  
ATOM    668  CG  PHE G 233      36.041 -38.367  83.731  1.00 60.30           C  
ATOM    669  CD1 PHE G 233      37.188 -38.936  83.195  1.00 60.60           C  
ATOM    670  CD2 PHE G 233      35.008 -38.001  82.877  1.00 60.47           C  
ATOM    671  CE1 PHE G 233      37.310 -39.144  81.828  1.00 60.18           C  
ATOM    672  CE2 PHE G 233      35.117 -38.206  81.504  1.00 60.97           C  
ATOM    673  CZ  PHE G 233      36.272 -38.780  80.979  1.00 60.66           C  
ATOM    674  N   ASN G 234      37.961 -35.723  84.280  1.00 60.23           N  
ATOM    675  CA  ASN G 234      38.028 -34.438  83.598  1.00 59.30           C  
ATOM    676  C   ASN G 234      37.640 -34.491  82.125  1.00 58.96           C  
ATOM    677  O   ASN G 234      38.497 -34.598  81.253  1.00 59.64           O  
ATOM    678  CB  ASN G 234      39.426 -33.832  83.749  1.00 59.87           C  
ATOM    679  CG  ASN G 234      40.540 -34.857  83.580  1.00 60.34           C  
ATOM    680  OD1 ASN G 234      41.410 -34.972  84.447  1.00 59.45           O  
ATOM    681  ND2 ASN G 234      40.539 -35.591  82.471  1.00 60.77           N  
ATOM    682  N   GLY G 235      36.337 -34.405  81.865  1.00 58.18           N  
ATOM    683  CA  GLY G 235      35.822 -34.426  80.504  1.00 57.24           C  
ATOM    684  C   GLY G 235      36.643 -35.207  79.501  1.00 56.84           C  
ATOM    685  O   GLY G 235      36.410 -36.395  79.290  1.00 57.09           O  
ATOM    686  N   THR G 236      37.603 -34.535  78.874  1.00 57.01           N  
ATOM    687  CA  THR G 236      38.466 -35.173  77.884  1.00 56.70           C  
ATOM    688  C   THR G 236      39.181 -36.406  78.429  1.00 56.79           C  
ATOM    689  O   THR G 236      40.027 -36.301  79.320  1.00 57.81           O  
ATOM    690  CB  THR G 236      39.524 -34.199  77.367  1.00 55.56           C  
ATOM    691  OG1 THR G 236      40.122 -33.515  78.474  1.00 54.92           O  
ATOM    692  CG2 THR G 236      38.900 -33.199  76.424  1.00 56.46           C  
ATOM    693  N   GLY G 237      38.832 -37.569  77.883  1.00 55.95           N  
ATOM    694  CA  GLY G 237      39.442 -38.815  78.310  1.00 55.01           C  
ATOM    695  C   GLY G 237      38.471 -39.984  78.341  1.00 54.53           C  
ATOM    696  O   GLY G 237      37.276 -39.808  78.093  1.00 54.72           O  
ATOM    697  N   PRO G 238      38.958 -41.200  78.640  1.00 53.47           N  
ATOM    698  CA  PRO G 238      38.114 -42.395  78.701  1.00 52.51           C  
ATOM    699  C   PRO G 238      37.517 -42.600  80.091  1.00 52.43           C  
ATOM    700  O   PRO G 238      38.114 -42.215  81.092  1.00 52.11           O  
ATOM    701  CB  PRO G 238      39.087 -43.501  78.335  1.00 52.07           C  
ATOM    702  CG  PRO G 238      40.321 -43.057  79.052  1.00 52.37           C  
ATOM    703  CD  PRO G 238      40.383 -41.567  78.742  1.00 52.67           C  
ATOM    704  N   CYS G 239      36.339 -43.211  80.149  1.00 52.20           N  
ATOM    705  CA  CYS G 239      35.686 -43.475  81.425  1.00 52.78           C  
ATOM    706  C   CYS G 239      35.332 -44.961  81.535  1.00 53.39           C  
ATOM    707  O   CYS G 239      34.415 -45.441  80.870  1.00 53.74           O  
ATOM    708  CB  CYS G 239      34.415 -42.631  81.561  1.00 53.04           C  
ATOM    709  SG  CYS G 239      33.599 -42.820  83.181  1.00 54.36           S  
ATOM    710  N   THR G 240      36.062 -45.684  82.378  1.00 53.52           N  
ATOM    711  CA  THR G 240      35.827 -47.112  82.565  1.00 53.19           C  
ATOM    712  C   THR G 240      34.540 -47.380  83.330  1.00 52.96           C  
ATOM    713  O   THR G 240      33.798 -48.307  83.007  1.00 53.00           O  
ATOM    714  CB  THR G 240      36.972 -47.760  83.342  1.00 52.81           C  
ATOM    715  OG1 THR G 240      37.032 -47.196  84.657  1.00 52.46           O  
ATOM    716  CG2 THR G 240      38.290 -47.516  82.633  1.00 52.84           C  
ATOM    717  N   ASN G 241      34.292 -46.569  84.353  1.00 52.49           N  
ATOM    718  CA  ASN G 241      33.103 -46.711  85.178  1.00 53.36           C  
ATOM    719  C   ASN G 241      31.990 -45.822  84.643  1.00 52.47           C  
ATOM    720  O   ASN G 241      31.838 -44.685  85.082  1.00 52.54           O  
ATOM    721  CB  ASN G 241      33.416 -46.315  86.619  1.00 56.63           C  
ATOM    722  CG  ASN G 241      32.269 -46.600  87.558  1.00 60.51           C  
ATOM    723  OD1 ASN G 241      31.126 -46.253  87.275  1.00 61.23           O  
ATOM    724  ND2 ASN G 241      32.567 -47.232  88.685  1.00 64.94           N  
ATOM    725  N   VAL G 242      31.201 -46.348  83.711  1.00 51.49           N  
ATOM    726  CA  VAL G 242      30.112 -45.587  83.103  1.00 50.09           C  
ATOM    727  C   VAL G 242      28.761 -46.287  83.251  1.00 49.64           C  
ATOM    728  O   VAL G 242      28.705 -47.488  83.513  1.00 50.03           O  
ATOM    729  CB  VAL G 242      30.381 -45.384  81.611  1.00 49.85           C  
ATOM    730  CG1 VAL G 242      30.360 -46.727  80.911  1.00 50.20           C  
ATOM    731  CG2 VAL G 242      29.357 -44.443  81.013  1.00 49.53           C  
ATOM    732  N   SER G 243      27.677 -45.533  83.069  1.00 48.40           N  
ATOM    733  CA  SER G 243      26.323 -46.079  83.171  1.00 46.72           C  
ATOM    734  C   SER G 243      25.303 -45.211  82.439  1.00 45.40           C  
ATOM    735  O   SER G 243      25.509 -44.007  82.273  1.00 44.63           O  
ATOM    736  CB  SER G 243      25.902 -46.203  84.639  1.00 47.76           C  
ATOM    737  OG  SER G 243      25.690 -44.929  85.224  1.00 47.42           O  
ATOM    738  N   THR G 244      24.206 -45.836  82.004  1.00 43.84           N  
ATOM    739  CA  THR G 244      23.123 -45.140  81.305  1.00 42.19           C  
ATOM    740  C   THR G 244      22.157 -44.559  82.324  1.00 41.92           C  
ATOM    741  O   THR G 244      21.679 -45.267  83.209  1.00 42.28           O  
ATOM    742  CB  THR G 244      22.304 -46.079  80.391  1.00 41.14           C  
ATOM    743  OG1 THR G 244      23.109 -46.512  79.289  1.00 41.66           O  
ATOM    744  CG2 THR G 244      21.075 -45.357  79.858  1.00 39.37           C  
ATOM    745  N   VAL G 245      21.863 -43.271  82.190  1.00 41.15           N  
ATOM    746  CA  VAL G 245      20.949 -42.603  83.104  1.00 39.70           C  
ATOM    747  C   VAL G 245      19.718 -42.110  82.363  1.00 39.19           C  
ATOM    748  O   VAL G 245      19.743 -41.936  81.147  1.00 39.45           O  
ATOM    749  CB  VAL G 245      21.635 -41.419  83.778  1.00 39.84           C  
ATOM    750  CG1 VAL G 245      22.676 -41.922  84.766  1.00 39.18           C  
ATOM    751  CG2 VAL G 245      22.291 -40.542  82.725  1.00 40.12           C  
ATOM    752  N   GLN G 246      18.638 -41.893  83.101  1.00 38.87           N  
ATOM    753  CA  GLN G 246      17.399 -41.430  82.498  1.00 38.17           C  
ATOM    754  C   GLN G 246      17.410 -39.918  82.297  1.00 37.32           C  
ATOM    755  O   GLN G 246      17.015 -39.415  81.241  1.00 37.31           O  
ATOM    756  CB  GLN G 246      16.213 -41.826  83.372  1.00 39.43           C  
ATOM    757  CG  GLN G 246      14.883 -41.387  82.816  1.00 41.31           C  
ATOM    758  CD  GLN G 246      14.662 -41.896  81.407  1.00 44.48           C  
ATOM    759  OE1 GLN G 246      15.206 -41.350  80.437  1.00 45.22           O  
ATOM    760  NE2 GLN G 246      13.873 -42.962  81.284  1.00 45.05           N  
ATOM    761  N   CYS G 247      17.848 -39.197  83.323  1.00 35.09           N  
ATOM    762  CA  CYS G 247      17.934 -37.745  83.261  1.00 32.43           C  
ATOM    763  C   CYS G 247      19.114 -37.345  84.121  1.00 29.74           C  
ATOM    764  O   CYS G 247      19.536 -38.114  84.984  1.00 30.04           O  
ATOM    765  CB  CYS G 247      16.657 -37.096  83.802  1.00 32.57           C  
ATOM    766  SG  CYS G 247      15.117 -37.760  83.081  1.00 37.84           S  
ATOM    767  N   THR G 248      19.654 -36.157  83.870  1.00 27.37           N  
ATOM    768  CA  THR G 248      20.792 -35.638  84.628  1.00 25.03           C  
ATOM    769  C   THR G 248      20.340 -35.268  86.035  1.00 23.42           C  
ATOM    770  O   THR G 248      19.159 -35.374  86.356  1.00 23.04           O  
ATOM    771  CB  THR G 248      21.357 -34.347  83.987  1.00 25.55           C  
ATOM    772  OG1 THR G 248      20.308 -33.371  83.900  1.00 22.49           O  
ATOM    773  CG2 THR G 248      21.940 -34.624  82.613  1.00 21.61           C  
ATOM    774  N   HIS G 249      21.275 -34.834  86.877  1.00 22.25           N  
ATOM    775  CA  HIS G 249      20.918 -34.412  88.235  1.00 21.43           C  
ATOM    776  C   HIS G 249      20.380 -32.982  88.140  1.00 20.16           C  
ATOM    777  O   HIS G 249      20.689 -32.253  87.195  1.00 17.04           O  
ATOM    778  CB  HIS G 249      22.143 -34.450  89.161  1.00 21.70           C  
ATOM    779  CG  HIS G 249      23.135 -33.356  88.900  1.00 23.15           C  
ATOM    780  ND1 HIS G 249      23.821 -33.239  87.710  1.00 22.35           N  
ATOM    781  CD2 HIS G 249      23.524 -32.307  89.662  1.00 22.37           C  
ATOM    782  CE1 HIS G 249      24.587 -32.164  87.750  1.00 22.76           C  
ATOM    783  NE2 HIS G 249      24.424 -31.580  88.923  1.00 21.28           N  
ATOM    784  N   GLY G 250      19.579 -32.584  89.116  1.00 20.67           N  
ATOM    785  CA  GLY G 250      19.020 -31.246  89.093  1.00 20.73           C  
ATOM    786  C   GLY G 250      20.080 -30.170  89.001  1.00 19.90           C  
ATOM    787  O   GLY G 250      20.865 -29.980  89.923  1.00 23.01           O  
ATOM    788  N   ILE G 251      20.114 -29.458  87.888  1.00 18.52           N  
ATOM    789  CA  ILE G 251      21.100 -28.415  87.729  1.00 18.91           C  
ATOM    790  C   ILE G 251      20.490 -27.062  88.026  1.00 20.21           C  
ATOM    791  O   ILE G 251      19.427 -26.709  87.507  1.00 21.63           O  
ATOM    792  CB  ILE G 251      21.667 -28.392  86.314  1.00 19.05           C  
ATOM    793  CG1 ILE G 251      22.354 -29.726  86.015  1.00 21.14           C  
ATOM    794  CG2 ILE G 251      22.670 -27.253  86.182  1.00 18.78           C  
ATOM    795  CD1 ILE G 251      22.753 -29.897  84.578  1.00 17.85           C  
ATOM    796  N   ARG G 252      21.171 -26.305  88.869  1.00 20.20           N  
ATOM    797  CA  ARG G 252      20.702 -24.986  89.233  1.00 23.34           C  
ATOM    798  C   ARG G 252      21.373 -23.952  88.333  1.00 20.89           C  
ATOM    799  O   ARG G 252      22.498 -23.526  88.587  1.00 22.31           O  
ATOM    800  CB  ARG G 252      21.010 -24.736  90.711  1.00 26.75           C  
ATOM    801  CG  ARG G 252      20.451 -25.834  91.621  1.00 31.26           C  
ATOM    802  CD  ARG G 252      19.897 -25.260  92.917  1.00 35.04           C  
ATOM    803  NE  ARG G 252      20.906 -25.069  93.950  1.00 36.82           N  
ATOM    804  CZ  ARG G 252      20.744 -24.266  94.996  1.00 38.66           C  
ATOM    805  NH1 ARG G 252      19.617 -23.578  95.132  1.00 40.37           N  
ATOM    806  NH2 ARG G 252      21.694 -24.166  95.919  1.00 39.24           N  
ATOM    807  N   PRO G 253      20.682 -23.542  87.256  1.00 17.79           N  
ATOM    808  CA  PRO G 253      21.213 -22.561  86.309  1.00 17.36           C  
ATOM    809  C   PRO G 253      21.592 -21.238  86.946  1.00 14.03           C  
ATOM    810  O   PRO G 253      20.774 -20.601  87.609  1.00 13.49           O  
ATOM    811  CB  PRO G 253      20.070 -22.393  85.308  1.00 16.80           C  
ATOM    812  CG  PRO G 253      18.859 -22.608  86.147  1.00 16.13           C  
ATOM    813  CD  PRO G 253      19.267 -23.823  86.962  1.00 18.15           C  
ATOM    814  N   VAL G 254      22.837 -20.820  86.769  1.00 10.72           N  
ATOM    815  CA  VAL G 254      23.213 -19.542  87.325  1.00  8.71           C  
ATOM    816  C   VAL G 254      24.174 -18.811  86.422  1.00  9.03           C  
ATOM    817  O   VAL G 254      25.216 -19.328  86.042  1.00 10.59           O  
ATOM    818  CB  VAL G 254      23.832 -19.667  88.728  1.00  5.91           C  
ATOM    819  CG1 VAL G 254      24.158 -18.271  89.250  1.00  5.57           C  
ATOM    820  CG2 VAL G 254      22.868 -20.347  89.682  1.00  6.22           C  
ATOM    821  N   VAL G 255      23.804 -17.596  86.072  1.00  6.90           N  
ATOM    822  CA  VAL G 255      24.647 -16.807  85.216  1.00  6.28           C  
ATOM    823  C   VAL G 255      25.478 -15.889  86.104  1.00  7.08           C  
ATOM    824  O   VAL G 255      24.951 -15.154  86.944  1.00  4.60           O  
ATOM    825  CB  VAL G 255      23.782 -16.037  84.201  1.00  4.22           C  
ATOM    826  CG1 VAL G 255      24.624 -15.050  83.405  1.00  6.02           C  
ATOM    827  CG2 VAL G 255      23.159 -17.037  83.254  1.00  1.00           C  
ATOM    828  N   SER G 256      26.789 -15.970  85.929  1.00  7.13           N  
ATOM    829  CA  SER G 256      27.699 -15.199  86.732  1.00  8.48           C  
ATOM    830  C   SER G 256      29.085 -15.307  86.113  1.00  9.28           C  
ATOM    831  O   SER G 256      29.261 -16.041  85.153  1.00  8.20           O  
ATOM    832  CB  SER G 256      27.703 -15.753  88.167  1.00 11.41           C  
ATOM    833  OG  SER G 256      28.164 -17.100  88.205  1.00 15.77           O  
ATOM    834  N   THR G 257      30.062 -14.601  86.682  1.00  8.62           N  
ATOM    835  CA  THR G 257      31.416 -14.607  86.152  1.00  7.47           C  
ATOM    836  C   THR G 257      32.464 -14.817  87.239  1.00  8.30           C  
ATOM    837  O   THR G 257      32.272 -14.410  88.385  1.00  1.00           O  
ATOM    838  CB  THR G 257      31.741 -13.308  85.412  1.00  7.62           C  
ATOM    839  OG1 THR G 257      31.652 -12.202  86.318  1.00  7.86           O  
ATOM    840  CG2 THR G 257      30.780 -13.101  84.252  1.00  9.19           C  
ATOM    841  N   GLN G 258      33.552 -15.457  86.838  1.00 12.57           N  
ATOM    842  CA  GLN G 258      34.690 -15.730  87.706  1.00 15.91           C  
ATOM    843  C   GLN G 258      34.315 -16.483  88.981  1.00 17.31           C  
ATOM    844  O   GLN G 258      35.187 -16.880  89.755  1.00 18.91           O  
ATOM    845  CB  GLN G 258      35.438 -14.440  88.053  1.00 18.70           C  
ATOM    846  CG  GLN G 258      34.654 -13.457  88.902  1.00 21.96           C  
ATOM    847  CD  GLN G 258      35.365 -12.124  89.036  1.00 22.33           C  
ATOM    848  OE1 GLN G 258      35.118 -11.368  89.975  1.00 23.02           O  
ATOM    849  NE2 GLN G 258      36.286 -11.636  88.211  1.00 21.53           N  
ATOM    850  N   LEU G 259      33.032 -16.702  89.225  1.00 16.50           N  
ATOM    851  CA  LEU G 259      32.637 -17.421  90.433  1.00 14.19           C  
ATOM    852  C   LEU G 259      31.349 -18.217  90.237  1.00 15.23           C  
ATOM    853  O   LEU G 259      30.261 -17.646  90.173  1.00 17.01           O  
ATOM    854  CB  LEU G 259      32.473 -16.456  91.613  1.00 13.50           C  
ATOM    855  CG  LEU G 259      33.761 -15.897  92.230  1.00 11.99           C  
ATOM    856  CD1 LEU G 259      33.442 -14.986  93.407  1.00  9.45           C  
ATOM    857  CD2 LEU G 259      34.687 -17.022  92.666  1.00 10.26           C  
ATOM    858  N   LEU G 260      31.477 -19.537  90.193  1.00 14.00           N  
ATOM    859  CA  LEU G 260      30.320 -20.416  90.008  1.00 11.94           C  
ATOM    860  C   LEU G 260      29.671 -20.584  91.377  1.00 11.32           C  
ATOM    861  O   LEU G 260      30.343 -20.902  92.356  1.00  9.07           O  
ATOM    862  CB  LEU G 260      30.775 -21.775  89.472  1.00  9.23           C  
ATOM    863  CG  LEU G 260      31.590 -21.638  88.185  1.00 11.21           C  
ATOM    864  CD1 LEU G 260      32.547 -22.813  88.007  1.00  8.97           C  
ATOM    865  CD2 LEU G 260      30.640 -21.506  87.025  1.00 10.91           C  
ATOM    866  N   LEU G 261      28.358 -20.395  91.424  1.00  9.73           N  
ATOM    867  CA  LEU G 261      27.617 -20.465  92.666  1.00 11.87           C  
ATOM    868  C   LEU G 261      26.531 -21.519  92.638  1.00 13.51           C  
ATOM    869  O   LEU G 261      25.976 -21.816  91.587  1.00 14.14           O  
ATOM    870  CB  LEU G 261      26.964 -19.103  92.944  1.00 10.44           C  
ATOM    871  CG  LEU G 261      27.756 -17.850  92.537  1.00 11.27           C  
ATOM    872  CD1 LEU G 261      26.850 -16.608  92.526  1.00  4.21           C  
ATOM    873  CD2 LEU G 261      28.923 -17.671  93.495  1.00 13.66           C  
ATOM    874  N   ASN G 262      26.227 -22.078  93.805  1.00 14.77           N  
ATOM    875  CA  ASN G 262      25.159 -23.070  93.934  1.00 14.23           C  
ATOM    876  C   ASN G 262      25.246 -24.240  92.984  1.00 14.88           C  
ATOM    877  O   ASN G 262      24.222 -24.781  92.553  1.00 13.45           O  
ATOM    878  CB  ASN G 262      23.812 -22.376  93.768  1.00 13.39           C  
ATOM    879  CG  ASN G 262      23.488 -21.480  94.933  1.00 17.46           C  
ATOM    880  OD1 ASN G 262      24.368 -20.798  95.449  1.00 14.89           O  
ATOM    881  ND2 ASN G 262      22.223 -21.490  95.355  1.00 24.67           N  
ATOM    882  N   GLY G 263      26.473 -24.633  92.670  1.00 15.36           N  
ATOM    883  CA  GLY G 263      26.678 -25.754  91.777  1.00 19.44           C  
ATOM    884  C   GLY G 263      27.180 -26.997  92.491  1.00 21.75           C  
ATOM    885  O   GLY G 263      27.435 -26.984  93.697  1.00 20.56           O  
ATOM    886  N   SER G 264      27.324 -28.079  91.731  1.00 22.91           N  
ATOM    887  CA  SER G 264      27.796 -29.344  92.275  1.00 25.24           C  
ATOM    888  C   SER G 264      29.238 -29.255  92.751  1.00 25.25           C  
ATOM    889  O   SER G 264      30.072 -28.625  92.115  1.00 26.72           O  
ATOM    890  CB  SER G 264      27.669 -30.453  91.227  1.00 23.55           C  
ATOM    891  OG  SER G 264      26.321 -30.675  90.887  1.00 25.59           O  
ATOM    892  N   LEU G 265      29.515 -29.900  93.878  1.00 25.56           N  
ATOM    893  CA  LEU G 265      30.847 -29.909  94.459  1.00 24.62           C  
ATOM    894  C   LEU G 265      31.592 -31.187  94.062  1.00 25.56           C  
ATOM    895  O   LEU G 265      30.983 -32.174  93.634  1.00 22.56           O  
ATOM    896  CB  LEU G 265      30.741 -29.800  95.991  1.00 24.39           C  
ATOM    897  CG  LEU G 265      30.167 -28.492  96.566  1.00 24.89           C  
ATOM    898  CD1 LEU G 265      29.426 -28.750  97.862  1.00 23.44           C  
ATOM    899  CD2 LEU G 265      31.291 -27.493  96.779  1.00 24.62           C  
ATOM    900  N   ALA G 266      32.917 -31.150  94.199  1.00 26.24           N  
ATOM    901  CA  ALA G 266      33.768 -32.286  93.880  1.00 27.14           C  
ATOM    902  C   ALA G 266      33.880 -33.177  95.118  1.00 29.40           C  
ATOM    903  O   ALA G 266      34.136 -32.690  96.221  1.00 29.35           O  
ATOM    904  CB  ALA G 266      35.140 -31.794  93.450  1.00 26.76           C  
ATOM    905  N   GLU G 267      33.632 -34.477  94.910  1.00 30.59           N  
ATOM    906  CA  GLU G 267      33.684 -35.464  95.982  1.00 32.50           C  
ATOM    907  C   GLU G 267      35.047 -35.501  96.657  1.00 32.14           C  
ATOM    908  O   GLU G 267      35.211 -35.007  97.773  1.00 31.29           O  
ATOM    909  CB  GLU G 267      33.348 -36.859  95.453  1.00 34.71           C  
ATOM    910  CG  GLU G 267      32.578 -36.861  94.145  1.00 37.85           C  
ATOM    911  CD  GLU G 267      31.196 -37.463  94.292  1.00 39.18           C  
ATOM    912  OE1 GLU G 267      30.440 -37.001  95.171  1.00 41.17           O  
ATOM    913  OE2 GLU G 267      30.871 -38.396  93.529  1.00 38.64           O  
ATOM    914  N   GLU G 268      36.013 -36.090  95.966  1.00 34.46           N  
ATOM    915  CA  GLU G 268      37.360 -36.237  96.494  1.00 35.88           C  
ATOM    916  C   GLU G 268      38.034 -34.897  96.746  1.00 35.31           C  
ATOM    917  O   GLU G 268      37.758 -34.227  97.741  1.00 36.73           O  
ATOM    918  CB  GLU G 268      38.219 -37.073  95.547  1.00 38.55           C  
ATOM    919  CG  GLU G 268      38.205 -38.561  95.853  1.00 44.67           C  
ATOM    920  CD  GLU G 268      38.875 -38.890  97.172  1.00 48.32           C  
ATOM    921  OE1 GLU G 268      38.474 -38.311  98.204  1.00 50.39           O  
ATOM    922  OE2 GLU G 268      39.801 -39.727  97.174  1.00 49.70           O  
ATOM    923  N   GLU G 269      38.921 -34.512  95.839  1.00 36.27           N  
ATOM    924  CA  GLU G 269      39.673 -33.280  95.994  1.00 35.33           C  
ATOM    925  C   GLU G 269      39.303 -32.240  94.949  1.00 33.58           C  
ATOM    926  O   GLU G 269      38.576 -32.531  93.998  1.00 32.01           O  
ATOM    927  CB  GLU G 269      41.171 -33.573  95.934  1.00 38.63           C  
ATOM    928  CG  GLU G 269      41.657 -34.492  97.042  1.00 42.90           C  
ATOM    929  CD  GLU G 269      43.077 -34.971  96.827  1.00 44.46           C  
ATOM    930  OE1 GLU G 269      43.603 -35.681  97.710  1.00 46.04           O  
ATOM    931  OE2 GLU G 269      43.664 -34.637  95.777  1.00 45.65           O  
ATOM    932  N   VAL G 270      39.824 -31.033  95.133  1.00 32.75           N  
ATOM    933  CA  VAL G 270      39.561 -29.952  94.201  1.00 29.75           C  
ATOM    934  C   VAL G 270      39.989 -30.368  92.802  1.00 26.80           C  
ATOM    935  O   VAL G 270      41.011 -31.036  92.622  1.00 26.20           O  
ATOM    936  CB  VAL G 270      40.324 -28.674  94.591  1.00 29.02           C  
ATOM    937  CG1 VAL G 270      40.027 -27.582  93.593  1.00 28.15           C  
ATOM    938  CG2 VAL G 270      39.914 -28.234  95.986  1.00 30.79           C  
ATOM    939  N   VAL G 271      39.196 -29.996  91.809  1.00 24.85           N  
ATOM    940  CA  VAL G 271      39.547 -30.349  90.443  1.00 23.79           C  
ATOM    941  C   VAL G 271      39.624 -29.141  89.518  1.00 22.12           C  
ATOM    942  O   VAL G 271      38.877 -28.175  89.661  1.00 22.93           O  
ATOM    943  CB  VAL G 271      38.568 -31.404  89.859  1.00 22.50           C  
ATOM    944  CG1 VAL G 271      38.877 -31.650  88.393  1.00 20.93           C  
ATOM    945  CG2 VAL G 271      38.695 -32.707  90.636  1.00 19.91           C  
ATOM    946  N   ILE G 272      40.567 -29.196  88.589  1.00 21.27           N  
ATOM    947  CA  ILE G 272      40.754 -28.129  87.623  1.00 20.39           C  
ATOM    948  C   ILE G 272      40.674 -28.778  86.244  1.00 21.88           C  
ATOM    949  O   ILE G 272      41.233 -29.853  86.027  1.00 24.11           O  
ATOM    950  CB  ILE G 272      42.112 -27.434  87.814  1.00 16.26           C  
ATOM    951  CG1 ILE G 272      43.254 -28.381  87.492  1.00 14.55           C  
ATOM    952  CG2 ILE G 272      42.249 -26.981  89.248  1.00 17.55           C  
ATOM    953  CD1 ILE G 272      44.582 -27.686  87.382  1.00 14.19           C  
ATOM    954  N   ARG G 273      39.965 -28.133  85.325  1.00 20.14           N  
ATOM    955  CA  ARG G 273      39.777 -28.664  83.981  1.00 20.26           C  
ATOM    956  C   ARG G 273      39.967 -27.607  82.888  1.00 20.16           C  
ATOM    957  O   ARG G 273      39.649 -26.431  83.078  1.00 20.15           O  
ATOM    958  CB  ARG G 273      38.373 -29.278  83.868  1.00 17.84           C  
ATOM    959  CG  ARG G 273      38.092 -30.424  84.853  1.00 20.87           C  
ATOM    960  CD  ARG G 273      36.816 -31.194  84.483  1.00 21.58           C  
ATOM    961  NE  ARG G 273      35.738 -31.114  85.470  1.00 22.30           N  
ATOM    962  CZ  ARG G 273      35.613 -31.921  86.524  1.00 24.93           C  
ATOM    963  NH1 ARG G 273      36.504 -32.875  86.740  1.00 25.39           N  
ATOM    964  NH2 ARG G 273      34.589 -31.788  87.362  1.00 24.46           N  
ATOM    965  N   SER G 274      40.472 -28.030  81.736  1.00 19.62           N  
ATOM    966  CA  SER G 274      40.685 -27.105  80.624  1.00 19.95           C  
ATOM    967  C   SER G 274      40.783 -27.831  79.286  1.00 20.07           C  
ATOM    968  O   SER G 274      41.025 -29.036  79.237  1.00 20.35           O  
ATOM    969  CB  SER G 274      41.958 -26.298  80.861  1.00 19.82           C  
ATOM    970  OG  SER G 274      42.352 -25.629  79.679  1.00 20.10           O  
ATOM    971  N   VAL G 275      40.599 -27.100  78.196  1.00 19.88           N  
ATOM    972  CA  VAL G 275      40.685 -27.723  76.884  1.00 21.80           C  
ATOM    973  C   VAL G 275      42.153 -27.947  76.581  1.00 23.29           C  
ATOM    974  O   VAL G 275      42.519 -28.847  75.829  1.00 24.08           O  
ATOM    975  CB  VAL G 275      40.078 -26.829  75.787  1.00 23.82           C  
ATOM    976  CG1 VAL G 275      39.393 -27.694  74.730  1.00 22.96           C  
ATOM    977  CG2 VAL G 275      39.085 -25.850  76.401  1.00 26.02           C  
ATOM    978  N   ASN G 276      42.993 -27.117  77.187  1.00 25.33           N  
ATOM    979  CA  ASN G 276      44.437 -27.193  77.009  1.00 26.49           C  
ATOM    980  C   ASN G 276      45.092 -26.260  78.021  1.00 26.49           C  
ATOM    981  O   ASN G 276      45.087 -25.045  77.837  1.00 27.10           O  
ATOM    982  CB  ASN G 276      44.817 -26.761  75.592  1.00 27.83           C  
ATOM    983  CG  ASN G 276      46.283 -26.990  75.287  1.00 30.96           C  
ATOM    984  OD1 ASN G 276      47.156 -26.593  76.050  1.00 31.57           O  
ATOM    985  ND2 ASN G 276      46.555 -27.638  74.163  1.00 35.94           N  
ATOM    986  N   PHE G 277      45.644 -26.816  79.093  1.00 27.37           N  
ATOM    987  CA  PHE G 277      46.290 -25.978  80.102  1.00 28.43           C  
ATOM    988  C   PHE G 277      47.493 -25.246  79.522  1.00 27.92           C  
ATOM    989  O   PHE G 277      47.887 -24.202  80.031  1.00 29.06           O  
ATOM    990  CB  PHE G 277      46.763 -26.804  81.304  1.00 27.93           C  
ATOM    991  CG  PHE G 277      45.652 -27.358  82.140  1.00 29.21           C  
ATOM    992  CD1 PHE G 277      45.056 -28.574  81.813  1.00 30.18           C  
ATOM    993  CD2 PHE G 277      45.213 -26.674  83.269  1.00 28.00           C  
ATOM    994  CE1 PHE G 277      44.033 -29.108  82.606  1.00 31.58           C  
ATOM    995  CE2 PHE G 277      44.195 -27.191  84.068  1.00 30.71           C  
ATOM    996  CZ  PHE G 277      43.600 -28.415  83.738  1.00 31.54           C  
ATOM    997  N   THR G 278      48.074 -25.797  78.461  1.00 26.38           N  
ATOM    998  CA  THR G 278      49.239 -25.194  77.832  1.00 25.53           C  
ATOM    999  C   THR G 278      48.864 -23.900  77.133  1.00 25.65           C  
ATOM   1000  O   THR G 278      49.699 -23.016  76.952  1.00 25.86           O  
ATOM   1001  CB  THR G 278      49.869 -26.150  76.803  1.00 27.03           C  
ATOM   1002  OG1 THR G 278      49.383 -27.479  77.030  1.00 28.80           O  
ATOM   1003  CG2 THR G 278      51.387 -26.154  76.939  1.00 26.00           C  
ATOM   1004  N   ASP G 279      47.602 -23.785  76.741  1.00 24.19           N  
ATOM   1005  CA  ASP G 279      47.137 -22.586  76.065  1.00 23.29           C  
ATOM   1006  C   ASP G 279      46.594 -21.565  77.073  1.00 23.26           C  
ATOM   1007  O   ASP G 279      45.454 -21.664  77.530  1.00 19.75           O  
ATOM   1008  CB  ASP G 279      46.060 -22.945  75.047  1.00 24.96           C  
ATOM   1009  CG  ASP G 279      45.657 -21.761  74.198  1.00 26.83           C  
ATOM   1010  OD1 ASP G 279      44.716 -21.902  73.381  1.00 25.64           O  
ATOM   1011  OD2 ASP G 279      46.291 -20.689  74.350  1.00 26.22           O  
ATOM   1012  N   ASN G 280      47.428 -20.580  77.400  1.00 22.81           N  
ATOM   1013  CA  ASN G 280      47.081 -19.538  78.361  1.00 22.84           C  
ATOM   1014  C   ASN G 280      45.814 -18.785  78.011  1.00 21.20           C  
ATOM   1015  O   ASN G 280      45.273 -18.067  78.841  1.00 20.71           O  
ATOM   1016  CB  ASN G 280      48.216 -18.528  78.475  1.00 23.05           C  
ATOM   1017  CG  ASN G 280      48.632 -17.979  77.128  1.00 26.42           C  
ATOM   1018  OD1 ASN G 280      47.790 -17.742  76.251  1.00 24.00           O  
ATOM   1019  ND2 ASN G 280      49.934 -17.769  76.951  1.00 26.21           N  
ATOM   1020  N   ALA G 281      45.353 -18.929  76.781  1.00 18.96           N  
ATOM   1021  CA  ALA G 281      44.156 -18.230  76.374  1.00 20.90           C  
ATOM   1022  C   ALA G 281      42.912 -19.048  76.675  1.00 20.14           C  
ATOM   1023  O   ALA G 281      41.798 -18.614  76.393  1.00 21.48           O  
ATOM   1024  CB  ALA G 281      44.217 -17.901  74.891  1.00 20.95           C  
ATOM   1025  N   LYS G 282      43.093 -20.233  77.241  1.00 17.56           N  
ATOM   1026  CA  LYS G 282      41.945 -21.061  77.545  1.00 18.46           C  
ATOM   1027  C   LYS G 282      41.550 -21.014  79.008  1.00 17.58           C  
ATOM   1028  O   LYS G 282      42.388 -20.992  79.913  1.00 18.10           O  
ATOM   1029  CB  LYS G 282      42.197 -22.507  77.112  1.00 17.42           C  
ATOM   1030  CG  LYS G 282      42.500 -22.661  75.615  1.00 18.45           C  
ATOM   1031  CD  LYS G 282      41.304 -22.313  74.735  1.00 22.13           C  
ATOM   1032  CE  LYS G 282      41.621 -22.484  73.240  1.00 22.13           C  
ATOM   1033  NZ  LYS G 282      40.421 -22.226  72.380  1.00 20.45           N  
ATOM   1034  N   THR G 283      40.247 -21.008  79.219  1.00 15.83           N  
ATOM   1035  CA  THR G 283      39.691 -20.954  80.547  1.00 16.84           C  
ATOM   1036  C   THR G 283      39.939 -22.196  81.367  1.00 15.70           C  
ATOM   1037  O   THR G 283      39.841 -23.307  80.866  1.00 15.48           O  
ATOM   1038  CB  THR G 283      38.202 -20.744  80.486  1.00 14.55           C  
ATOM   1039  OG1 THR G 283      37.935 -19.487  79.864  1.00 11.81           O  
ATOM   1040  CG2 THR G 283      37.624 -20.763  81.883  1.00 15.85           C  
ATOM   1041  N   ILE G 284      40.245 -22.001  82.642  1.00 15.80           N  
ATOM   1042  CA  ILE G 284      40.475 -23.128  83.532  1.00 15.61           C  
ATOM   1043  C   ILE G 284      39.309 -23.242  84.500  1.00 14.92           C  
ATOM   1044  O   ILE G 284      39.058 -22.333  85.290  1.00 15.40           O  
ATOM   1045  CB  ILE G 284      41.758 -22.953  84.339  1.00 15.46           C  
ATOM   1046  CG1 ILE G 284      42.956 -22.934  83.399  1.00 15.35           C  
ATOM   1047  CG2 ILE G 284      41.867 -24.068  85.371  1.00 15.26           C  
ATOM   1048  CD1 ILE G 284      44.274 -22.659  84.092  1.00 16.03           C  
ATOM   1049  N   ILE G 285      38.586 -24.351  84.432  1.00 13.39           N  
ATOM   1050  CA  ILE G 285      37.457 -24.526  85.323  1.00 13.93           C  
ATOM   1051  C   ILE G 285      37.875 -25.219  86.617  1.00 15.46           C  
ATOM   1052  O   ILE G 285      38.420 -26.328  86.611  1.00 15.19           O  
ATOM   1053  CB  ILE G 285      36.320 -25.290  84.636  1.00 13.19           C  
ATOM   1054  CG1 ILE G 285      35.893 -24.525  83.377  1.00 13.00           C  
ATOM   1055  CG2 ILE G 285      35.133 -25.413  85.593  1.00 13.43           C  
ATOM   1056  CD1 ILE G 285      34.799 -25.196  82.558  1.00 10.09           C  
ATOM   1057  N   VAL G 286      37.628 -24.532  87.728  1.00 14.75           N  
ATOM   1058  CA  VAL G 286      37.985 -25.035  89.034  1.00 14.38           C  
ATOM   1059  C   VAL G 286      36.765 -25.480  89.810  1.00 15.03           C  
ATOM   1060  O   VAL G 286      35.824 -24.710  89.998  1.00 15.82           O  
ATOM   1061  CB  VAL G 286      38.707 -23.960  89.857  1.00 13.94           C  
ATOM   1062  CG1 VAL G 286      39.158 -24.550  91.185  1.00 14.60           C  
ATOM   1063  CG2 VAL G 286      39.895 -23.421  89.085  1.00 14.27           C  
ATOM   1064  N   GLN G 287      36.786 -26.729  90.255  1.00 14.87           N  
ATOM   1065  CA  GLN G 287      35.687 -27.275  91.036  1.00 17.16           C  
ATOM   1066  C   GLN G 287      36.161 -27.540  92.460  1.00 16.97           C  
ATOM   1067  O   GLN G 287      37.130 -28.275  92.680  1.00 16.78           O  
ATOM   1068  CB  GLN G 287      35.179 -28.576  90.424  1.00 17.57           C  
ATOM   1069  CG  GLN G 287      34.111 -29.244  91.258  1.00 17.94           C  
ATOM   1070  CD  GLN G 287      33.573 -30.491  90.609  1.00 18.34           C  
ATOM   1071  OE1 GLN G 287      34.332 -31.317  90.090  1.00 17.44           O  
ATOM   1072  NE2 GLN G 287      32.256 -30.645  90.636  1.00 17.67           N  
ATOM   1073  N   LEU G 288      35.471 -26.941  93.423  1.00 14.71           N  
ATOM   1074  CA  LEU G 288      35.824 -27.100  94.828  1.00 14.71           C  
ATOM   1075  C   LEU G 288      35.201 -28.341  95.457  1.00 16.21           C  
ATOM   1076  O   LEU G 288      34.216 -28.885  94.952  1.00 15.77           O  
ATOM   1077  CB  LEU G 288      35.368 -25.876  95.615  1.00  9.15           C  
ATOM   1078  CG  LEU G 288      35.618 -24.558  94.906  1.00  8.69           C  
ATOM   1079  CD1 LEU G 288      34.991 -23.435  95.699  1.00  8.06           C  
ATOM   1080  CD2 LEU G 288      37.108 -24.349  94.724  1.00  2.70           C  
ATOM   1081  N   ASN G 289      35.775 -28.778  96.571  1.00 19.25           N  
ATOM   1082  CA  ASN G 289      35.239 -29.933  97.283  1.00 22.69           C  
ATOM   1083  C   ASN G 289      34.500 -29.448  98.519  1.00 21.25           C  
ATOM   1084  O   ASN G 289      33.877 -30.226  99.230  1.00 20.86           O  
ATOM   1085  CB  ASN G 289      36.350 -30.911  97.687  1.00 26.87           C  
ATOM   1086  CG  ASN G 289      37.435 -30.271  98.543  1.00 33.44           C  
ATOM   1087  OD1 ASN G 289      37.148 -29.479  99.441  1.00 34.01           O  
ATOM   1088  ND2 ASN G 289      38.689 -30.633  98.269  1.00 39.20           N  
ATOM   1089  N   THR G 290      34.559 -28.142  98.750  1.00 21.33           N  
ATOM   1090  CA  THR G 290      33.905 -27.535  99.896  1.00 19.63           C  
ATOM   1091  C   THR G 290      33.372 -26.157  99.532  1.00 18.40           C  
ATOM   1092  O   THR G 290      34.097 -25.328  98.989  1.00 16.55           O  
ATOM   1093  CB  THR G 290      34.892 -27.406 101.071  1.00 18.57           C  
ATOM   1094  OG1 THR G 290      35.204 -28.711 101.576  1.00 20.47           O  
ATOM   1095  CG2 THR G 290      34.309 -26.551 102.185  1.00 19.04           C  
ATOM   1096  N   SER G 291      32.098 -25.930  99.840  1.00 19.34           N  
ATOM   1097  CA  SER G 291      31.425 -24.658  99.568  1.00 20.66           C  
ATOM   1098  C   SER G 291      32.060 -23.501 100.334  1.00 22.13           C  
ATOM   1099  O   SER G 291      32.715 -23.702 101.353  1.00 23.04           O  
ATOM   1100  CB  SER G 291      29.950 -24.732  99.981  1.00 19.89           C  
ATOM   1101  OG  SER G 291      29.203 -25.672  99.229  1.00 21.06           O  
ATOM   1102  N   VAL G 292      31.841 -22.288  99.839  1.00 23.59           N  
ATOM   1103  CA  VAL G 292      32.335 -21.081 100.487  1.00 24.20           C  
ATOM   1104  C   VAL G 292      31.252 -20.007 100.356  1.00 27.03           C  
ATOM   1105  O   VAL G 292      31.014 -19.466  99.279  1.00 26.24           O  
ATOM   1106  CB  VAL G 292      33.661 -20.595  99.867  1.00 24.23           C  
ATOM   1107  CG1 VAL G 292      34.011 -19.200 100.392  1.00 23.86           C  
ATOM   1108  CG2 VAL G 292      34.775 -21.558 100.229  1.00 20.01           C  
ATOM   1109  N   GLU G 293      30.585 -19.727 101.471  1.00 30.88           N  
ATOM   1110  CA  GLU G 293      29.511 -18.749 101.508  1.00 33.30           C  
ATOM   1111  C   GLU G 293      29.944 -17.372 101.053  1.00 32.93           C  
ATOM   1112  O   GLU G 293      31.103 -16.983 101.184  1.00 33.58           O  
ATOM   1113  CB  GLU G 293      28.929 -18.653 102.918  1.00 36.84           C  
ATOM   1114  CG  GLU G 293      28.322 -19.952 103.412  1.00 44.05           C  
ATOM   1115  CD  GLU G 293      27.703 -19.833 104.792  1.00 46.60           C  
ATOM   1116  OE1 GLU G 293      26.867 -18.923 104.986  1.00 48.75           O  
ATOM   1117  OE2 GLU G 293      28.045 -20.656 105.673  1.00 49.09           O  
ATOM   1118  N   ILE G 294      28.994 -16.643 100.492  1.00 32.43           N  
ATOM   1119  CA  ILE G 294      29.248 -15.300 100.035  1.00 32.30           C  
ATOM   1120  C   ILE G 294      27.934 -14.545 100.098  1.00 32.28           C  
ATOM   1121  O   ILE G 294      27.026 -14.777  99.300  1.00 30.70           O  
ATOM   1122  CB  ILE G 294      29.815 -15.285  98.601  1.00 32.59           C  
ATOM   1123  CG1 ILE G 294      29.851 -13.844  98.084  1.00 31.18           C  
ATOM   1124  CG2 ILE G 294      28.995 -16.194  97.698  1.00 34.54           C  
ATOM   1125  CD1 ILE G 294      30.392 -13.704  96.699  1.00 27.38           C  
ATOM   1126  N   ASN G 295      27.838 -13.662 101.085  1.00 34.22           N  
ATOM   1127  CA  ASN G 295      26.644 -12.855 101.295  1.00 35.63           C  
ATOM   1128  C   ASN G 295      26.792 -11.504 100.601  1.00 34.32           C  
ATOM   1129  O   ASN G 295      27.799 -10.808 100.770  1.00 33.52           O  
ATOM   1130  CB  ASN G 295      26.393 -12.604 102.797  1.00 39.46           C  
ATOM   1131  CG  ASN G 295      25.792 -13.806 103.519  1.00 43.30           C  
ATOM   1132  OD1 ASN G 295      25.145 -14.646 102.895  1.00 44.85           O  
ATOM   1133  ND2 ASN G 295      25.979 -13.866 104.842  1.00 47.38           N  
ATOM   1134  N   CYS G 296      25.783 -11.131  99.823  1.00 32.13           N  
ATOM   1135  CA  CYS G 296      25.813  -9.850  99.134  1.00 30.27           C  
ATOM   1136  C   CYS G 296      24.520  -9.101  99.411  1.00 27.63           C  
ATOM   1137  O   CYS G 296      23.461  -9.708  99.609  1.00 26.28           O  
ATOM   1138  CB  CYS G 296      25.962 -10.031  97.623  1.00 31.16           C  
ATOM   1139  SG  CYS G 296      27.411 -10.962  97.006  1.00 34.58           S  
ATOM   1140  N   THR G 297      24.617  -7.776  99.426  1.00 24.93           N  
ATOM   1141  CA  THR G 297      23.455  -6.928  99.668  1.00 22.79           C  
ATOM   1142  C   THR G 297      23.338  -5.779  98.674  1.00 21.13           C  
ATOM   1143  O   THR G 297      24.317  -5.384  98.044  1.00 19.84           O  
ATOM   1144  CB  THR G 297      23.482  -6.331 101.095  1.00 21.98           C  
ATOM   1145  OG1 THR G 297      22.641  -5.172 101.142  1.00 20.50           O  
ATOM   1146  CG2 THR G 297      24.894  -5.943 101.493  1.00 19.34           C  
ATOM   1147  N   GLY G 298      22.125  -5.251  98.538  1.00 22.31           N  
ATOM   1148  CA  GLY G 298      21.902  -4.128  97.644  1.00 22.69           C  
ATOM   1149  C   GLY G 298      22.564  -2.904  98.246  1.00 22.47           C  
ATOM   1150  O   GLY G 298      22.602  -1.838  97.640  1.00 22.73           O  
ATOM   1151  N   ALA G 299      23.099  -3.078  99.451  1.00 22.40           N  
ATOM   1152  CA  ALA G 299      23.764  -2.007 100.171  1.00 21.98           C  
ATOM   1153  C   ALA G 299      25.036  -1.586  99.452  1.00 22.26           C  
ATOM   1154  O   ALA G 299      25.439  -0.429  99.538  1.00 21.88           O  
ATOM   1155  CB  ALA G 299      24.087  -2.461 101.593  1.00 23.01           C  
ATOM   1156  N   GLY G 329      25.671  -2.528  98.755  1.00 21.53           N  
ATOM   1157  CA  GLY G 329      26.888  -2.201  98.037  1.00 21.44           C  
ATOM   1158  C   GLY G 329      28.127  -3.035  98.320  1.00 22.14           C  
ATOM   1159  O   GLY G 329      29.249  -2.600  98.043  1.00 20.91           O  
ATOM   1160  N   HIS G 330      27.946  -4.232  98.865  1.00 24.02           N  
ATOM   1161  CA  HIS G 330      29.090  -5.088  99.152  1.00 26.04           C  
ATOM   1162  C   HIS G 330      28.727  -6.560  99.310  1.00 27.45           C  
ATOM   1163  O   HIS G 330      27.557  -6.921  99.479  1.00 27.65           O  
ATOM   1164  CB  HIS G 330      29.811  -4.608 100.419  1.00 28.08           C  
ATOM   1165  CG  HIS G 330      28.966  -4.658 101.657  1.00 29.12           C  
ATOM   1166  ND1 HIS G 330      28.006  -3.711 101.943  1.00 31.05           N  
ATOM   1167  CD2 HIS G 330      28.908  -5.567 102.658  1.00 29.02           C  
ATOM   1168  CE1 HIS G 330      27.391  -4.037 103.066  1.00 31.02           C  
ATOM   1169  NE2 HIS G 330      27.918  -5.159 103.519  1.00 29.03           N  
ATOM   1170  N   CYS G 331      29.747  -7.407  99.232  1.00 28.35           N  
ATOM   1171  CA  CYS G 331      29.570  -8.842  99.402  1.00 30.11           C  
ATOM   1172  C   CYS G 331      30.495  -9.256 100.522  1.00 29.94           C  
ATOM   1173  O   CYS G 331      31.621  -8.767 100.605  1.00 29.39           O  
ATOM   1174  CB  CYS G 331      29.970  -9.623  98.153  1.00 29.72           C  
ATOM   1175  SG  CYS G 331      28.866  -9.561  96.701  1.00 36.13           S  
ATOM   1176  N   ASN G 332      30.023 -10.153 101.380  1.00 30.63           N  
ATOM   1177  CA  ASN G 332      30.823 -10.643 102.497  1.00 32.77           C  
ATOM   1178  C   ASN G 332      31.332 -12.070 102.287  1.00 34.08           C  
ATOM   1179  O   ASN G 332      30.592 -12.949 101.833  1.00 32.56           O  
ATOM   1180  CB  ASN G 332      30.017 -10.574 103.793  1.00 32.93           C  
ATOM   1181  CG  ASN G 332      29.948  -9.164 104.358  1.00 35.10           C  
ATOM   1182  OD1 ASN G 332      30.952  -8.437 104.370  1.00 34.17           O  
ATOM   1183  ND2 ASN G 332      28.775  -8.776 104.846  1.00 32.41           N  
ATOM   1184  N   ILE G 333      32.600 -12.290 102.633  1.00 35.89           N  
ATOM   1185  CA  ILE G 333      33.226 -13.604 102.492  1.00 36.61           C  
ATOM   1186  C   ILE G 333      34.305 -13.877 103.557  1.00 36.01           C  
ATOM   1187  O   ILE G 333      35.206 -13.062 103.773  1.00 34.98           O  
ATOM   1188  CB  ILE G 333      33.822 -13.761 101.061  1.00 37.85           C  
ATOM   1189  CG1 ILE G 333      34.581 -15.082 100.944  1.00 38.47           C  
ATOM   1190  CG2 ILE G 333      34.720 -12.569 100.730  1.00 39.18           C  
ATOM   1191  CD1 ILE G 333      35.043 -15.400  99.532  1.00 40.42           C  
ATOM   1192  N   SER G 334      34.199 -15.031 104.219  1.00 35.45           N  
ATOM   1193  CA  SER G 334      35.146 -15.414 105.266  1.00 33.94           C  
ATOM   1194  C   SER G 334      36.579 -15.342 104.778  1.00 33.77           C  
ATOM   1195  O   SER G 334      36.968 -16.039 103.841  1.00 33.00           O  
ATOM   1196  CB  SER G 334      34.874 -16.835 105.762  1.00 34.75           C  
ATOM   1197  OG  SER G 334      33.524 -16.995 106.148  1.00 38.33           O  
ATOM   1198  N   ARG G 335      37.365 -14.498 105.427  1.00 32.51           N  
ATOM   1199  CA  ARG G 335      38.754 -14.340 105.061  1.00 33.12           C  
ATOM   1200  C   ARG G 335      39.508 -15.651 105.215  1.00 33.29           C  
ATOM   1201  O   ARG G 335      40.389 -15.964 104.420  1.00 35.08           O  
ATOM   1202  CB  ARG G 335      39.411 -13.283 105.940  1.00 33.65           C  
ATOM   1203  CG  ARG G 335      40.850 -13.004 105.577  1.00 35.82           C  
ATOM   1204  CD  ARG G 335      41.492 -12.045 106.560  1.00 39.99           C  
ATOM   1205  NE  ARG G 335      40.684 -10.847 106.780  1.00 43.61           N  
ATOM   1206  CZ  ARG G 335      41.051  -9.831 107.558  1.00 45.86           C  
ATOM   1207  NH1 ARG G 335      42.217  -9.858 108.190  1.00 45.57           N  
ATOM   1208  NH2 ARG G 335      40.251  -8.785 107.711  1.00 47.03           N  
ATOM   1209  N   ALA G 336      39.156 -16.419 106.238  1.00 32.91           N  
ATOM   1210  CA  ALA G 336      39.836 -17.682 106.503  1.00 33.72           C  
ATOM   1211  C   ALA G 336      39.468 -18.794 105.536  1.00 32.65           C  
ATOM   1212  O   ALA G 336      40.342 -19.448 104.965  1.00 30.56           O  
ATOM   1213  CB  ALA G 336      39.555 -18.126 107.930  1.00 35.41           C  
ATOM   1214  N   LYS G 337      38.171 -19.021 105.375  1.00 31.58           N  
ATOM   1215  CA  LYS G 337      37.713 -20.058 104.477  1.00 32.79           C  
ATOM   1216  C   LYS G 337      38.305 -19.860 103.094  1.00 32.83           C  
ATOM   1217  O   LYS G 337      38.890 -20.782 102.528  1.00 32.83           O  
ATOM   1218  CB  LYS G 337      36.188 -20.064 104.405  1.00 32.80           C  
ATOM   1219  CG  LYS G 337      35.524 -20.666 105.639  1.00 35.38           C  
ATOM   1220  CD  LYS G 337      34.024 -20.795 105.448  1.00 36.23           C  
ATOM   1221  CE  LYS G 337      33.343 -21.276 106.713  1.00 37.47           C  
ATOM   1222  NZ  LYS G 337      31.850 -21.170 106.617  1.00 38.19           N  
ATOM   1223  N   TRP G 338      38.175 -18.654 102.556  1.00 33.24           N  
ATOM   1224  CA  TRP G 338      38.704 -18.378 101.226  1.00 35.08           C  
ATOM   1225  C   TRP G 338      40.215 -18.555 101.150  1.00 36.67           C  
ATOM   1226  O   TRP G 338      40.750 -18.932 100.107  1.00 35.79           O  
ATOM   1227  CB  TRP G 338      38.317 -16.964 100.772  1.00 34.17           C  
ATOM   1228  CG  TRP G 338      38.804 -16.620  99.381  1.00 32.82           C  
ATOM   1229  CD1 TRP G 338      39.897 -15.867  99.057  1.00 32.95           C  
ATOM   1230  CD2 TRP G 338      38.239 -17.056  98.137  1.00 30.93           C  
ATOM   1231  NE1 TRP G 338      40.049 -15.809  97.693  1.00 31.53           N  
ATOM   1232  CE2 TRP G 338      39.045 -16.530  97.105  1.00 31.92           C  
ATOM   1233  CE3 TRP G 338      37.131 -17.840  97.794  1.00 30.31           C  
ATOM   1234  CZ2 TRP G 338      38.778 -16.765  95.754  1.00 30.86           C  
ATOM   1235  CZ3 TRP G 338      36.867 -18.073  96.450  1.00 29.50           C  
ATOM   1236  CH2 TRP G 338      37.687 -17.537  95.448  1.00 29.67           C  
ATOM   1237  N   ASN G 339      40.901 -18.293 102.255  1.00 39.90           N  
ATOM   1238  CA  ASN G 339      42.351 -18.426 102.282  1.00 43.68           C  
ATOM   1239  C   ASN G 339      42.744 -19.892 102.228  1.00 43.02           C  
ATOM   1240  O   ASN G 339      43.843 -20.250 101.803  1.00 42.31           O  
ATOM   1241  CB  ASN G 339      42.908 -17.786 103.549  1.00 48.89           C  
ATOM   1242  CG  ASN G 339      44.407 -17.573 103.481  1.00 55.44           C  
ATOM   1243  OD1 ASN G 339      45.030 -17.755 102.431  1.00 54.88           O  
ATOM   1244  ND2 ASN G 339      44.984 -17.165 104.605  1.00 61.90           N  
ATOM   1245  N   ASN G 340      41.829 -20.743 102.660  1.00 43.77           N  
ATOM   1246  CA  ASN G 340      42.085 -22.165 102.659  1.00 44.48           C  
ATOM   1247  C   ASN G 340      41.759 -22.718 101.274  1.00 43.72           C  
ATOM   1248  O   ASN G 340      42.407 -23.656 100.800  1.00 43.32           O  
ATOM   1249  CB  ASN G 340      41.235 -22.836 103.735  1.00 47.79           C  
ATOM   1250  CG  ASN G 340      41.740 -24.213 104.099  1.00 50.49           C  
ATOM   1251  OD1 ASN G 340      41.209 -24.863 105.002  1.00 52.79           O  
ATOM   1252  ND2 ASN G 340      42.770 -24.671 103.397  1.00 51.83           N  
ATOM   1253  N   THR G 341      40.762 -22.125 100.618  1.00 42.18           N  
ATOM   1254  CA  THR G 341      40.375 -22.564  99.279  1.00 41.34           C  
ATOM   1255  C   THR G 341      41.443 -22.215  98.251  1.00 39.73           C  
ATOM   1256  O   THR G 341      41.660 -22.963  97.303  1.00 39.38           O  
ATOM   1257  CB  THR G 341      39.056 -21.931  98.829  1.00 41.56           C  
ATOM   1258  OG1 THR G 341      39.176 -20.508  98.893  1.00 44.32           O  
ATOM   1259  CG2 THR G 341      37.913 -22.391  99.716  1.00 41.11           C  
ATOM   1260  N   LEU G 342      42.105 -21.078  98.433  1.00 38.17           N  
ATOM   1261  CA  LEU G 342      43.159 -20.678  97.512  1.00 37.82           C  
ATOM   1262  C   LEU G 342      44.322 -21.652  97.625  1.00 36.76           C  
ATOM   1263  O   LEU G 342      44.894 -22.064  96.619  1.00 36.18           O  
ATOM   1264  CB  LEU G 342      43.633 -19.254  97.819  1.00 39.69           C  
ATOM   1265  CG  LEU G 342      42.821 -18.118  97.182  1.00 40.81           C  
ATOM   1266  CD1 LEU G 342      43.179 -16.791  97.817  1.00 41.60           C  
ATOM   1267  CD2 LEU G 342      43.091 -18.089  95.690  1.00 41.80           C  
ATOM   1268  N   LYS G 343      44.663 -22.023  98.857  1.00 35.88           N  
ATOM   1269  CA  LYS G 343      45.749 -22.962  99.094  1.00 32.96           C  
ATOM   1270  C   LYS G 343      45.479 -24.251  98.332  1.00 30.89           C  
ATOM   1271  O   LYS G 343      46.381 -24.824  97.724  1.00 30.20           O  
ATOM   1272  CB  LYS G 343      45.888 -23.258 100.591  1.00 32.28           C  
ATOM   1273  CG  LYS G 343      46.729 -24.496 100.894  1.00 33.85           C  
ATOM   1274  CD  LYS G 343      47.341 -24.467 102.286  1.00 35.18           C  
ATOM   1275  CE  LYS G 343      48.579 -23.577 102.315  1.00 37.84           C  
ATOM   1276  NZ  LYS G 343      49.606 -24.045 101.336  1.00 38.79           N  
ATOM   1277  N   GLN G 344      44.233 -24.705  98.375  1.00 29.56           N  
ATOM   1278  CA  GLN G 344      43.846 -25.916  97.679  1.00 29.49           C  
ATOM   1279  C   GLN G 344      44.035 -25.711  96.172  1.00 28.59           C  
ATOM   1280  O   GLN G 344      44.693 -26.510  95.507  1.00 29.18           O  
ATOM   1281  CB  GLN G 344      42.387 -26.253  97.994  1.00 32.14           C  
ATOM   1282  CG  GLN G 344      42.104 -26.534  99.467  1.00 33.89           C  
ATOM   1283  CD  GLN G 344      40.634 -26.820  99.738  1.00 35.06           C  
ATOM   1284  OE1 GLN G 344      39.780 -25.950  99.568  1.00 36.92           O  
ATOM   1285  NE2 GLN G 344      40.333 -28.045 100.155  1.00 34.07           N  
ATOM   1286  N   ILE G 345      43.470 -24.629  95.647  1.00 27.44           N  
ATOM   1287  CA  ILE G 345      43.574 -24.309  94.226  1.00 26.48           C  
ATOM   1288  C   ILE G 345      45.019 -24.246  93.769  1.00 27.13           C  
ATOM   1289  O   ILE G 345      45.393 -24.866  92.776  1.00 28.31           O  
ATOM   1290  CB  ILE G 345      42.928 -22.951  93.907  1.00 26.26           C  
ATOM   1291  CG1 ILE G 345      41.417 -23.030  94.161  1.00 25.34           C  
ATOM   1292  CG2 ILE G 345      43.270 -22.536  92.467  1.00 23.22           C  
ATOM   1293  CD1 ILE G 345      40.739 -21.680  94.367  1.00 24.61           C  
ATOM   1294  N   ALA G 346      45.830 -23.480  94.489  1.00 27.15           N  
ATOM   1295  CA  ALA G 346      47.239 -23.344  94.145  1.00 27.26           C  
ATOM   1296  C   ALA G 346      47.924 -24.699  94.256  1.00 27.59           C  
ATOM   1297  O   ALA G 346      48.752 -25.052  93.425  1.00 26.91           O  
ATOM   1298  CB  ALA G 346      47.912 -22.340  95.068  1.00 25.73           C  
ATOM   1299  N   SER G 347      47.577 -25.455  95.289  1.00 28.25           N  
ATOM   1300  CA  SER G 347      48.168 -26.761  95.471  1.00 29.57           C  
ATOM   1301  C   SER G 347      47.864 -27.590  94.223  1.00 30.87           C  
ATOM   1302  O   SER G 347      48.719 -28.306  93.729  1.00 30.86           O  
ATOM   1303  CB  SER G 347      47.596 -27.427  96.726  1.00 30.41           C  
ATOM   1304  OG  SER G 347      48.268 -28.642  97.014  1.00 31.10           O  
ATOM   1305  N   LYS G 348      46.647 -27.486  93.704  1.00 33.51           N  
ATOM   1306  CA  LYS G 348      46.286 -28.231  92.502  1.00 35.57           C  
ATOM   1307  C   LYS G 348      46.970 -27.626  91.276  1.00 37.64           C  
ATOM   1308  O   LYS G 348      47.408 -28.349  90.390  1.00 37.77           O  
ATOM   1309  CB  LYS G 348      44.765 -28.223  92.295  1.00 35.94           C  
ATOM   1310  CG  LYS G 348      43.981 -29.100  93.268  1.00 36.23           C  
ATOM   1311  CD  LYS G 348      44.054 -30.568  92.860  1.00 36.43           C  
ATOM   1312  CE  LYS G 348      43.489 -31.487  93.929  1.00 36.32           C  
ATOM   1313  NZ  LYS G 348      43.451 -32.896  93.443  1.00 35.27           N  
ATOM   1314  N   LEU G 349      47.068 -26.302  91.227  1.00 38.97           N  
ATOM   1315  CA  LEU G 349      47.695 -25.645  90.089  1.00 41.26           C  
ATOM   1316  C   LEU G 349      49.127 -26.104  89.915  1.00 42.70           C  
ATOM   1317  O   LEU G 349      49.506 -26.573  88.847  1.00 42.23           O  
ATOM   1318  CB  LEU G 349      47.657 -24.125  90.253  1.00 41.42           C  
ATOM   1319  CG  LEU G 349      46.286 -23.468  90.077  1.00 41.73           C  
ATOM   1320  CD1 LEU G 349      46.412 -21.972  90.267  1.00 41.69           C  
ATOM   1321  CD2 LEU G 349      45.731 -23.788  88.690  1.00 40.32           C  
ATOM   1322  N   ARG G 350      49.921 -25.958  90.967  1.00 46.12           N  
ATOM   1323  CA  ARG G 350      51.316 -26.372  90.931  1.00 50.58           C  
ATOM   1324  C   ARG G 350      51.399 -27.854  90.570  1.00 52.04           C  
ATOM   1325  O   ARG G 350      52.426 -28.328  90.091  1.00 51.95           O  
ATOM   1326  CB  ARG G 350      51.967 -26.126  92.293  1.00 52.62           C  
ATOM   1327  CG  ARG G 350      51.186 -26.725  93.450  1.00 56.30           C  
ATOM   1328  CD  ARG G 350      51.972 -26.700  94.758  1.00 59.56           C  
ATOM   1329  NE  ARG G 350      51.185 -27.243  95.868  1.00 61.49           N  
ATOM   1330  CZ  ARG G 350      51.703 -27.739  96.989  1.00 62.03           C  
ATOM   1331  NH1 ARG G 350      53.017 -27.770  97.160  1.00 62.43           N  
ATOM   1332  NH2 ARG G 350      50.903 -28.202  97.941  1.00 62.07           N  
ATOM   1333  N   GLU G 351      50.305 -28.574  90.799  1.00 54.32           N  
ATOM   1334  CA  GLU G 351      50.230 -30.001  90.504  1.00 56.56           C  
ATOM   1335  C   GLU G 351      50.028 -30.230  89.011  1.00 57.97           C  
ATOM   1336  O   GLU G 351      50.456 -31.247  88.470  1.00 59.14           O  
ATOM   1337  CB  GLU G 351      49.067 -30.629  91.274  1.00 57.35           C  
ATOM   1338  CG  GLU G 351      48.954 -32.140  91.152  1.00 60.01           C  
ATOM   1339  CD  GLU G 351      47.676 -32.665  91.780  1.00 61.79           C  
ATOM   1340  OE1 GLU G 351      47.501 -33.900  91.864  1.00 63.08           O  
ATOM   1341  OE2 GLU G 351      46.838 -31.834  92.188  1.00 63.54           O  
ATOM   1342  N   GLN G 352      49.369 -29.282  88.349  1.00 58.47           N  
ATOM   1343  CA  GLN G 352      49.109 -29.392  86.921  1.00 59.08           C  
ATOM   1344  C   GLN G 352      50.268 -28.804  86.127  1.00 59.79           C  
ATOM   1345  O   GLN G 352      50.586 -29.278  85.039  1.00 59.65           O  
ATOM   1346  CB  GLN G 352      47.818 -28.655  86.558  1.00 60.25           C  
ATOM   1347  CG  GLN G 352      47.038 -29.272  85.396  1.00 61.96           C  
ATOM   1348  CD  GLN G 352      47.873 -29.452  84.142  1.00 63.22           C  
ATOM   1349  OE1 GLN G 352      48.353 -28.483  83.558  1.00 64.47           O  
ATOM   1350  NE2 GLN G 352      48.047 -30.699  83.722  1.00 63.57           N  
ATOM   1351  N   PHE G 353      50.896 -27.769  86.677  1.00 60.88           N  
ATOM   1352  CA  PHE G 353      52.020 -27.118  86.017  1.00 62.00           C  
ATOM   1353  C   PHE G 353      53.369 -27.514  86.605  1.00 63.05           C  
ATOM   1354  O   PHE G 353      53.959 -28.509  86.191  1.00 63.98           O  
ATOM   1355  CB  PHE G 353      51.865 -25.599  86.077  1.00 62.12           C  
ATOM   1356  CG  PHE G 353      50.690 -25.084  85.304  1.00 62.58           C  
ATOM   1357  CD1 PHE G 353      49.407 -25.158  85.832  1.00 62.38           C  
ATOM   1358  CD2 PHE G 353      50.859 -24.557  84.029  1.00 63.17           C  
ATOM   1359  CE1 PHE G 353      48.311 -24.716  85.100  1.00 62.33           C  
ATOM   1360  CE2 PHE G 353      49.766 -24.113  83.290  1.00 62.01           C  
ATOM   1361  CZ  PHE G 353      48.492 -24.194  83.827  1.00 62.08           C  
ATOM   1362  N   GLY G 354      53.860 -26.734  87.563  1.00 63.71           N  
ATOM   1363  CA  GLY G 354      55.148 -27.041  88.163  1.00 64.89           C  
ATOM   1364  C   GLY G 354      55.143 -27.111  89.679  1.00 65.21           C  
ATOM   1365  O   GLY G 354      54.419 -26.365  90.335  1.00 65.71           O  
ATOM   1366  N   ASN G 355      55.954 -28.008  90.238  1.00 65.47           N  
ATOM   1367  CA  ASN G 355      56.044 -28.172  91.690  1.00 65.39           C  
ATOM   1368  C   ASN G 355      56.871 -27.055  92.292  1.00 65.34           C  
ATOM   1369  O   ASN G 355      56.467 -26.425  93.268  1.00 65.44           O  
ATOM   1370  CB  ASN G 355      56.702 -29.502  92.052  1.00 65.65           C  
ATOM   1371  CG  ASN G 355      55.983 -30.691  91.461  1.00 65.90           C  
ATOM   1372  OD1 ASN G 355      56.353 -31.835  91.715  1.00 66.26           O  
ATOM   1373  ND2 ASN G 355      54.952 -30.430  90.664  1.00 65.80           N  
ATOM   1374  N   ASN G 356      58.045 -26.831  91.710  1.00 65.74           N  
ATOM   1375  CA  ASN G 356      58.938 -25.782  92.180  1.00 66.27           C  
ATOM   1376  C   ASN G 356      58.443 -24.449  91.627  1.00 65.21           C  
ATOM   1377  O   ASN G 356      59.111 -23.423  91.761  1.00 66.29           O  
ATOM   1378  CB  ASN G 356      60.377 -26.032  91.702  1.00 68.26           C  
ATOM   1379  CG  ASN G 356      60.886 -27.427  92.054  1.00 70.55           C  
ATOM   1380  OD1 ASN G 356      60.775 -27.877  93.197  1.00 72.39           O  
ATOM   1381  ND2 ASN G 356      61.462 -28.111  91.068  1.00 71.49           N  
ATOM   1382  N   LYS G 357      57.269 -24.474  91.001  1.00 61.97           N  
ATOM   1383  CA  LYS G 357      56.682 -23.269  90.426  1.00 58.75           C  
ATOM   1384  C   LYS G 357      55.911 -22.509  91.508  1.00 55.16           C  
ATOM   1385  O   LYS G 357      55.491 -23.098  92.504  1.00 54.89           O  
ATOM   1386  CB  LYS G 357      55.739 -23.646  89.277  1.00 60.35           C  
ATOM   1387  CG  LYS G 357      56.046 -22.973  87.940  1.00 62.34           C  
ATOM   1388  CD  LYS G 357      57.283 -23.558  87.266  1.00 63.68           C  
ATOM   1389  CE  LYS G 357      57.621 -22.809  85.982  1.00 63.54           C  
ATOM   1390  NZ  LYS G 357      56.487 -22.803  85.021  1.00 64.78           N  
ATOM   1391  N   THR G 358      55.735 -21.203  91.319  1.00 50.97           N  
ATOM   1392  CA  THR G 358      55.001 -20.390  92.286  1.00 46.43           C  
ATOM   1393  C   THR G 358      53.650 -19.995  91.718  1.00 43.68           C  
ATOM   1394  O   THR G 358      53.532 -19.664  90.537  1.00 43.67           O  
ATOM   1395  CB  THR G 358      55.741 -19.088  92.643  1.00 46.06           C  
ATOM   1396  OG1 THR G 358      57.097 -19.376  92.999  1.00 45.84           O  
ATOM   1397  CG2 THR G 358      55.058 -18.411  93.817  1.00 46.06           C  
ATOM   1398  N   ILE G 359      52.632 -20.021  92.567  1.00 40.40           N  
ATOM   1399  CA  ILE G 359      51.290 -19.665  92.144  1.00 36.34           C  
ATOM   1400  C   ILE G 359      50.905 -18.290  92.676  1.00 34.50           C  
ATOM   1401  O   ILE G 359      50.832 -18.071  93.882  1.00 31.75           O  
ATOM   1402  CB  ILE G 359      50.270 -20.729  92.609  1.00 36.44           C  
ATOM   1403  CG1 ILE G 359      50.483 -22.014  91.816  1.00 35.59           C  
ATOM   1404  CG2 ILE G 359      48.842 -20.228  92.426  1.00 36.44           C  
ATOM   1405  CD1 ILE G 359      51.776 -22.713  92.129  1.00 35.77           C  
ATOM   1406  N   ILE G 360      50.664 -17.370  91.748  1.00 33.33           N  
ATOM   1407  CA  ILE G 360      50.292 -16.003  92.069  1.00 31.52           C  
ATOM   1408  C   ILE G 360      48.874 -15.737  91.598  1.00 31.44           C  
ATOM   1409  O   ILE G 360      48.493 -16.137  90.494  1.00 30.74           O  
ATOM   1410  CB  ILE G 360      51.213 -15.006  91.356  1.00 32.48           C  
ATOM   1411  CG1 ILE G 360      52.670 -15.383  91.620  1.00 33.14           C  
ATOM   1412  CG2 ILE G 360      50.930 -13.586  91.836  1.00 30.71           C  
ATOM   1413  CD1 ILE G 360      53.660 -14.554  90.845  1.00 34.38           C  
ATOM   1414  N   PHE G 361      48.094 -15.064  92.437  1.00 29.89           N  
ATOM   1415  CA  PHE G 361      46.721 -14.727  92.090  1.00 27.42           C  
ATOM   1416  C   PHE G 361      46.563 -13.209  91.945  1.00 26.25           C  
ATOM   1417  O   PHE G 361      46.603 -12.499  92.948  1.00 26.92           O  
ATOM   1418  CB  PHE G 361      45.753 -15.214  93.175  1.00 26.24           C  
ATOM   1419  CG  PHE G 361      45.589 -16.706  93.235  1.00 25.65           C  
ATOM   1420  CD1 PHE G 361      46.269 -17.459  94.189  1.00 24.73           C  
ATOM   1421  CD2 PHE G 361      44.734 -17.360  92.350  1.00 24.16           C  
ATOM   1422  CE1 PHE G 361      46.101 -18.839  94.262  1.00 22.77           C  
ATOM   1423  CE2 PHE G 361      44.558 -18.741  92.415  1.00 24.00           C  
ATOM   1424  CZ  PHE G 361      45.242 -19.484  93.373  1.00 24.04           C  
ATOM   1425  N   LYS G 362      46.386 -12.713  90.717  1.00 23.29           N  
ATOM   1426  CA  LYS G 362      46.187 -11.272  90.481  1.00 21.53           C  
ATOM   1427  C   LYS G 362      44.774 -10.990  89.987  1.00 19.21           C  
ATOM   1428  O   LYS G 362      44.015 -11.907  89.665  1.00 16.86           O  
ATOM   1429  CB  LYS G 362      47.170 -10.717  89.438  1.00 22.94           C  
ATOM   1430  CG  LYS G 362      48.628 -10.831  89.825  1.00 25.73           C  
ATOM   1431  CD  LYS G 362      49.540 -10.142  88.826  1.00 27.34           C  
ATOM   1432  CE  LYS G 362      51.013 -10.295  89.232  1.00 29.10           C  
ATOM   1433  NZ  LYS G 362      51.327  -9.720  90.582  1.00 30.88           N  
ATOM   1434  N   GLN G 363      44.441  -9.706  89.905  1.00 18.06           N  
ATOM   1435  CA  GLN G 363      43.124  -9.262  89.454  1.00 17.44           C  
ATOM   1436  C   GLN G 363      42.968  -9.369  87.942  1.00 16.55           C  
ATOM   1437  O   GLN G 363      43.946  -9.526  87.216  1.00 15.90           O  
ATOM   1438  CB  GLN G 363      42.909  -7.814  89.858  1.00 16.30           C  
ATOM   1439  CG  GLN G 363      43.938  -6.874  89.275  1.00 17.09           C  
ATOM   1440  CD  GLN G 363      43.656  -5.431  89.651  1.00 20.90           C  
ATOM   1441  OE1 GLN G 363      43.326  -5.133  90.808  1.00 21.11           O  
ATOM   1442  NE2 GLN G 363      43.788  -4.522  88.681  1.00 19.06           N  
ATOM   1443  N   SER G 364      41.729  -9.268  87.477  1.00 15.65           N  
ATOM   1444  CA  SER G 364      41.445  -9.332  86.054  1.00 17.25           C  
ATOM   1445  C   SER G 364      42.347  -8.336  85.323  1.00 18.43           C  
ATOM   1446  O   SER G 364      42.644  -7.262  85.848  1.00 20.10           O  
ATOM   1447  CB  SER G 364      39.978  -8.987  85.800  1.00 16.92           C  
ATOM   1448  OG  SER G 364      39.697  -8.924  84.413  1.00 18.36           O  
ATOM   1449  N   SER G 365      42.793  -8.705  84.125  1.00 18.08           N  
ATOM   1450  CA  SER G 365      43.656  -7.837  83.332  1.00 19.37           C  
ATOM   1451  C   SER G 365      42.882  -6.676  82.706  1.00 18.12           C  
ATOM   1452  O   SER G 365      43.441  -5.608  82.450  1.00 18.50           O  
ATOM   1453  CB  SER G 365      44.364  -8.634  82.232  1.00 19.91           C  
ATOM   1454  OG  SER G 365      45.436  -9.392  82.760  1.00 26.45           O  
ATOM   1455  N   GLY G 366      41.597  -6.880  82.460  1.00 14.51           N  
ATOM   1456  CA  GLY G 366      40.813  -5.815  81.878  1.00 12.79           C  
ATOM   1457  C   GLY G 366      39.712  -6.324  80.985  1.00 10.98           C  
ATOM   1458  O   GLY G 366      39.559  -7.528  80.795  1.00  8.51           O  
ATOM   1459  N   GLY G 367      38.942  -5.392  80.437  1.00 12.51           N  
ATOM   1460  CA  GLY G 367      37.848  -5.751  79.557  1.00 12.43           C  
ATOM   1461  C   GLY G 367      36.531  -5.217  80.073  1.00 13.53           C  
ATOM   1462  O   GLY G 367      36.510  -4.395  80.988  1.00 17.45           O  
ATOM   1463  N   ASP G 368      35.435  -5.683  79.488  1.00 12.17           N  
ATOM   1464  CA  ASP G 368      34.096  -5.257  79.888  1.00 14.72           C  
ATOM   1465  C   ASP G 368      33.915  -5.419  81.419  1.00 13.63           C  
ATOM   1466  O   ASP G 368      34.578  -6.247  82.043  1.00 10.82           O  
ATOM   1467  CB  ASP G 368      33.030  -6.082  79.121  1.00 14.03           C  
ATOM   1468  CG  ASP G 368      33.056  -5.852  77.580  1.00 11.47           C  
ATOM   1469  OD1 ASP G 368      32.495  -6.698  76.851  1.00 12.56           O  
ATOM   1470  OD2 ASP G 368      33.605  -4.847  77.094  1.00  9.59           O  
ATOM   1471  N   PRO G 369      33.027  -4.607  82.034  1.00 13.94           N  
ATOM   1472  CA  PRO G 369      32.704  -4.591  83.468  1.00 15.60           C  
ATOM   1473  C   PRO G 369      32.334  -5.973  83.986  1.00 16.54           C  
ATOM   1474  O   PRO G 369      32.939  -6.481  84.934  1.00 17.46           O  
ATOM   1475  CB  PRO G 369      31.530  -3.618  83.537  1.00 14.56           C  
ATOM   1476  CG  PRO G 369      31.877  -2.636  82.497  1.00 14.93           C  
ATOM   1477  CD  PRO G 369      32.295  -3.531  81.344  1.00 14.60           C  
ATOM   1478  N   GLU G 370      31.342  -6.570  83.327  1.00 14.12           N  
ATOM   1479  CA  GLU G 370      30.826  -7.896  83.646  1.00 13.11           C  
ATOM   1480  C   GLU G 370      31.904  -8.989  83.792  1.00 11.10           C  
ATOM   1481  O   GLU G 370      31.718  -9.966  84.503  1.00  9.88           O  
ATOM   1482  CB  GLU G 370      29.830  -8.322  82.559  1.00 11.47           C  
ATOM   1483  CG  GLU G 370      28.591  -7.446  82.410  1.00  8.17           C  
ATOM   1484  CD  GLU G 370      28.830  -6.133  81.661  1.00  8.14           C  
ATOM   1485  OE1 GLU G 370      27.843  -5.394  81.457  1.00  3.61           O  
ATOM   1486  OE2 GLU G 370      29.986  -5.840  81.279  1.00  6.78           O  
ATOM   1487  N   ILE G 371      33.025  -8.796  83.108  1.00 12.32           N  
ATOM   1488  CA  ILE G 371      34.158  -9.722  83.090  1.00 11.82           C  
ATOM   1489  C   ILE G 371      35.237  -9.337  84.084  1.00  7.97           C  
ATOM   1490  O   ILE G 371      35.946 -10.193  84.600  1.00  6.85           O  
ATOM   1491  CB  ILE G 371      34.768  -9.753  81.640  1.00 10.52           C  
ATOM   1492  CG1 ILE G 371      34.074 -10.832  80.833  1.00 11.07           C  
ATOM   1493  CG2 ILE G 371      36.268  -9.921  81.656  1.00 10.62           C  
ATOM   1494  CD1 ILE G 371      34.108 -12.165  81.536  1.00 10.99           C  
ATOM   1495  N   VAL G 372      35.385  -8.042  84.322  1.00  7.50           N  
ATOM   1496  CA  VAL G 372      36.402  -7.571  85.245  1.00  9.63           C  
ATOM   1497  C   VAL G 372      35.971  -7.787  86.692  1.00  8.10           C  
ATOM   1498  O   VAL G 372      36.802  -7.932  87.571  1.00  6.82           O  
ATOM   1499  CB  VAL G 372      36.735  -6.074  85.004  1.00 12.43           C  
ATOM   1500  CG1 VAL G 372      37.713  -5.577  86.065  1.00 11.30           C  
ATOM   1501  CG2 VAL G 372      37.384  -5.914  83.614  1.00 14.77           C  
ATOM   1502  N   THR G 373      34.669  -7.843  86.931  1.00  8.31           N  
ATOM   1503  CA  THR G 373      34.180  -8.048  88.276  1.00  8.91           C  
ATOM   1504  C   THR G 373      33.357  -9.326  88.353  1.00  9.61           C  
ATOM   1505  O   THR G 373      33.031  -9.934  87.337  1.00  7.80           O  
ATOM   1506  CB  THR G 373      33.267  -6.896  88.710  1.00  9.26           C  
ATOM   1507  OG1 THR G 373      31.992  -7.030  88.059  1.00  7.29           O  
ATOM   1508  CG2 THR G 373      33.897  -5.553  88.337  1.00  9.38           C  
ATOM   1509  N   HIS G 374      33.009  -9.709  89.577  1.00  9.48           N  
ATOM   1510  CA  HIS G 374      32.178 -10.875  89.809  1.00 10.03           C  
ATOM   1511  C   HIS G 374      30.742 -10.404  89.633  1.00 11.12           C  
ATOM   1512  O   HIS G 374      30.124  -9.873  90.566  1.00  9.94           O  
ATOM   1513  CB  HIS G 374      32.402 -11.420  91.224  1.00  7.52           C  
ATOM   1514  CG  HIS G 374      31.375 -12.417  91.658  1.00  4.56           C  
ATOM   1515  ND1 HIS G 374      30.854 -13.362  90.805  1.00  3.78           N  
ATOM   1516  CD2 HIS G 374      30.751 -12.597  92.845  1.00  4.03           C  
ATOM   1517  CE1 HIS G 374      29.948 -14.079  91.445  1.00  6.24           C  
ATOM   1518  NE2 HIS G 374      29.867 -13.635  92.685  1.00  3.85           N  
ATOM   1519  N   SER G 375      30.225 -10.607  88.419  1.00 10.64           N  
ATOM   1520  CA  SER G 375      28.866 -10.198  88.064  1.00  9.81           C  
ATOM   1521  C   SER G 375      27.865 -11.322  88.150  1.00  9.60           C  
ATOM   1522  O   SER G 375      28.158 -12.456  87.779  1.00  4.75           O  
ATOM   1523  CB  SER G 375      28.815  -9.619  86.644  1.00 10.20           C  
ATOM   1524  OG  SER G 375      28.830  -8.204  86.665  1.00 13.05           O  
ATOM   1525  N   PHE G 376      26.671 -10.962  88.617  1.00 10.78           N  
ATOM   1526  CA  PHE G 376      25.549 -11.879  88.793  1.00 14.06           C  
ATOM   1527  C   PHE G 376      24.283 -11.073  89.019  1.00 14.71           C  
ATOM   1528  O   PHE G 376      24.337  -9.858  89.199  1.00 13.39           O  
ATOM   1529  CB  PHE G 376      25.758 -12.753  90.027  1.00 17.35           C  
ATOM   1530  CG  PHE G 376      25.991 -11.967  91.276  1.00 16.13           C  
ATOM   1531  CD1 PHE G 376      27.253 -11.454  91.553  1.00 15.60           C  
ATOM   1532  CD2 PHE G 376      24.951 -11.730  92.172  1.00 18.54           C  
ATOM   1533  CE1 PHE G 376      27.487 -10.719  92.706  1.00 17.01           C  
ATOM   1534  CE2 PHE G 376      25.170 -10.989  93.343  1.00 19.89           C  
ATOM   1535  CZ  PHE G 376      26.446 -10.483  93.610  1.00 17.94           C  
ATOM   1536  N   ASN G 377      23.149 -11.765  89.037  1.00 16.83           N  
ATOM   1537  CA  ASN G 377      21.872 -11.114  89.271  1.00 19.54           C  
ATOM   1538  C   ASN G 377      21.216 -11.527  90.594  1.00 21.68           C  
ATOM   1539  O   ASN G 377      20.797 -12.670  90.762  1.00 20.64           O  
ATOM   1540  CB  ASN G 377      20.902 -11.403  88.126  1.00 20.83           C  
ATOM   1541  CG  ASN G 377      19.614 -10.604  88.251  1.00 22.88           C  
ATOM   1542  OD1 ASN G 377      18.770 -10.890  89.105  1.00 24.80           O  
ATOM   1543  ND2 ASN G 377      19.470  -9.576  87.418  1.00 21.88           N  
ATOM   1544  N   CYS G 378      21.119 -10.588  91.528  1.00 23.07           N  
ATOM   1545  CA  CYS G 378      20.488 -10.857  92.816  1.00 24.28           C  
ATOM   1546  C   CYS G 378      19.247  -9.991  92.962  1.00 23.32           C  
ATOM   1547  O   CYS G 378      19.274  -8.800  92.661  1.00 24.71           O  
ATOM   1548  CB  CYS G 378      21.452 -10.561  93.956  1.00 28.08           C  
ATOM   1549  SG  CYS G 378      20.617 -10.353  95.556  1.00 35.25           S  
ATOM   1550  N   GLY G 379      18.159 -10.593  93.418  1.00 23.02           N  
ATOM   1551  CA  GLY G 379      16.926  -9.848  93.574  1.00 23.52           C  
ATOM   1552  C   GLY G 379      16.469  -9.151  92.302  1.00 23.77           C  
ATOM   1553  O   GLY G 379      15.805  -8.115  92.367  1.00 26.06           O  
ATOM   1554  N   GLY G 380      16.818  -9.715  91.148  1.00 22.45           N  
ATOM   1555  CA  GLY G 380      16.426  -9.128  89.879  1.00 20.79           C  
ATOM   1556  C   GLY G 380      17.310  -7.986  89.411  1.00 20.90           C  
ATOM   1557  O   GLY G 380      17.072  -7.407  88.348  1.00 19.80           O  
ATOM   1558  N   GLU G 381      18.333  -7.659  90.200  1.00 20.31           N  
ATOM   1559  CA  GLU G 381      19.261  -6.576  89.869  1.00 19.06           C  
ATOM   1560  C   GLU G 381      20.615  -7.141  89.465  1.00 18.53           C  
ATOM   1561  O   GLU G 381      20.986  -8.230  89.891  1.00 17.83           O  
ATOM   1562  CB  GLU G 381      19.465  -5.651  91.077  1.00 20.34           C  
ATOM   1563  CG  GLU G 381      18.196  -5.094  91.706  1.00 21.58           C  
ATOM   1564  CD  GLU G 381      17.452  -4.147  90.795  1.00 22.34           C  
ATOM   1565  OE1 GLU G 381      18.073  -3.175  90.327  1.00 19.99           O  
ATOM   1566  OE2 GLU G 381      16.247  -4.376  90.555  1.00 22.81           O  
ATOM   1567  N   PHE G 382      21.365  -6.391  88.662  1.00 17.85           N  
ATOM   1568  CA  PHE G 382      22.685  -6.842  88.238  1.00 18.89           C  
ATOM   1569  C   PHE G 382      23.816  -6.311  89.129  1.00 18.34           C  
ATOM   1570  O   PHE G 382      24.002  -5.103  89.271  1.00 19.27           O  
ATOM   1571  CB  PHE G 382      22.933  -6.438  86.784  1.00 17.86           C  
ATOM   1572  CG  PHE G 382      22.089  -7.193  85.799  1.00 18.40           C  
ATOM   1573  CD1 PHE G 382      20.776  -6.811  85.548  1.00 17.24           C  
ATOM   1574  CD2 PHE G 382      22.606  -8.302  85.133  1.00 18.22           C  
ATOM   1575  CE1 PHE G 382      19.989  -7.516  84.648  1.00 15.81           C  
ATOM   1576  CE2 PHE G 382      21.827  -9.020  84.231  1.00 17.06           C  
ATOM   1577  CZ  PHE G 382      20.516  -8.624  83.988  1.00 18.55           C  
ATOM   1578  N   PHE G 383      24.579  -7.216  89.722  1.00 17.62           N  
ATOM   1579  CA  PHE G 383      25.674  -6.809  90.590  1.00 18.51           C  
ATOM   1580  C   PHE G 383      27.028  -6.891  89.906  1.00 18.57           C  
ATOM   1581  O   PHE G 383      27.264  -7.747  89.049  1.00 19.82           O  
ATOM   1582  CB  PHE G 383      25.733  -7.679  91.849  1.00 17.28           C  
ATOM   1583  CG  PHE G 383      24.682  -7.370  92.859  1.00 15.29           C  
ATOM   1584  CD1 PHE G 383      23.340  -7.416  92.523  1.00 16.07           C  
ATOM   1585  CD2 PHE G 383      25.036  -7.107  94.176  1.00 16.88           C  
ATOM   1586  CE1 PHE G 383      22.353  -7.209  93.490  1.00 19.08           C  
ATOM   1587  CE2 PHE G 383      24.063  -6.899  95.153  1.00 16.40           C  
ATOM   1588  CZ  PHE G 383      22.720  -6.951  94.810  1.00 19.26           C  
ATOM   1589  N   TYR G 384      27.908  -5.978  90.297  1.00 19.33           N  
ATOM   1590  CA  TYR G 384      29.271  -5.921  89.786  1.00 19.76           C  
ATOM   1591  C   TYR G 384      30.121  -5.688  91.014  1.00 21.34           C  
ATOM   1592  O   TYR G 384      30.261  -4.556  91.489  1.00 23.02           O  
ATOM   1593  CB  TYR G 384      29.443  -4.766  88.804  1.00 16.20           C  
ATOM   1594  CG  TYR G 384      28.690  -4.962  87.520  1.00 13.43           C  
ATOM   1595  CD1 TYR G 384      27.293  -4.946  87.502  1.00 11.42           C  
ATOM   1596  CD2 TYR G 384      29.370  -5.180  86.317  1.00 14.46           C  
ATOM   1597  CE1 TYR G 384      26.593  -5.142  86.327  1.00  9.32           C  
ATOM   1598  CE2 TYR G 384      28.677  -5.376  85.126  1.00  9.88           C  
ATOM   1599  CZ  TYR G 384      27.297  -5.353  85.139  1.00  8.70           C  
ATOM   1600  OH  TYR G 384      26.604  -5.512  83.969  1.00 10.79           O  
ATOM   1601  N   CYS G 385      30.679  -6.765  91.543  1.00 22.48           N  
ATOM   1602  CA  CYS G 385      31.477  -6.638  92.740  1.00 24.32           C  
ATOM   1603  C   CYS G 385      32.973  -6.762  92.480  1.00 20.64           C  
ATOM   1604  O   CYS G 385      33.420  -7.671  91.788  1.00 21.49           O  
ATOM   1605  CB  CYS G 385      31.000  -7.656  93.777  1.00 26.11           C  
ATOM   1606  SG  CYS G 385      30.796  -6.881  95.423  1.00 37.10           S  
ATOM   1607  N   ASN G 386      33.744  -5.825  93.023  1.00 19.54           N  
ATOM   1608  CA  ASN G 386      35.195  -5.822  92.831  1.00 18.97           C  
ATOM   1609  C   ASN G 386      35.873  -6.977  93.562  1.00 16.76           C  
ATOM   1610  O   ASN G 386      35.958  -6.993  94.784  1.00 14.01           O  
ATOM   1611  CB  ASN G 386      35.783  -4.479  93.282  1.00 20.46           C  
ATOM   1612  CG  ASN G 386      37.295  -4.436  93.171  1.00 22.75           C  
ATOM   1613  OD1 ASN G 386      37.906  -5.286  92.529  1.00 23.55           O  
ATOM   1614  ND2 ASN G 386      37.905  -3.440  93.807  1.00 27.40           N  
ATOM   1615  N   SER G 387      36.368  -7.943  92.798  1.00 17.80           N  
ATOM   1616  CA  SER G 387      37.006  -9.117  93.386  1.00 16.44           C  
ATOM   1617  C   SER G 387      38.501  -9.000  93.613  1.00 15.81           C  
ATOM   1618  O   SER G 387      39.152  -9.971  93.987  1.00 17.40           O  
ATOM   1619  CB  SER G 387      36.725 -10.346  92.523  1.00 15.67           C  
ATOM   1620  OG  SER G 387      37.143 -10.134  91.187  1.00 13.93           O  
ATOM   1621  N   THR G 388      39.055  -7.822  93.392  1.00 15.23           N  
ATOM   1622  CA  THR G 388      40.483  -7.661  93.597  1.00 17.00           C  
ATOM   1623  C   THR G 388      40.966  -8.311  94.886  1.00 18.93           C  
ATOM   1624  O   THR G 388      41.918  -9.097  94.881  1.00 20.81           O  
ATOM   1625  CB  THR G 388      40.870  -6.212  93.677  1.00 15.75           C  
ATOM   1626  OG1 THR G 388      40.421  -5.546  92.497  1.00 19.32           O  
ATOM   1627  CG2 THR G 388      42.376  -6.094  93.796  1.00 13.97           C  
ATOM   1628  N   GLN G 389      40.314  -7.978  95.993  1.00 18.25           N  
ATOM   1629  CA  GLN G 389      40.719  -8.527  97.271  1.00 21.53           C  
ATOM   1630  C   GLN G 389      40.815 -10.056  97.255  1.00 23.49           C  
ATOM   1631  O   GLN G 389      41.686 -10.631  97.919  1.00 24.17           O  
ATOM   1632  CB  GLN G 389      39.775  -8.048  98.382  1.00 22.00           C  
ATOM   1633  CG  GLN G 389      39.919  -6.556  98.713  1.00 23.69           C  
ATOM   1634  CD  GLN G 389      38.839  -6.062  99.659  1.00 24.45           C  
ATOM   1635  OE1 GLN G 389      38.783  -6.453 100.826  1.00 27.12           O  
ATOM   1636  NE2 GLN G 389      37.968  -5.207  99.155  1.00 26.17           N  
ATOM   1637  N   LEU G 390      39.952 -10.714  96.484  1.00 22.90           N  
ATOM   1638  CA  LEU G 390      39.973 -12.175  96.413  1.00 22.76           C  
ATOM   1639  C   LEU G 390      41.136 -12.744  95.616  1.00 23.90           C  
ATOM   1640  O   LEU G 390      41.519 -13.897  95.811  1.00 24.98           O  
ATOM   1641  CB  LEU G 390      38.666 -12.691  95.825  1.00 20.99           C  
ATOM   1642  CG  LEU G 390      37.466 -12.370  96.696  1.00 18.90           C  
ATOM   1643  CD1 LEU G 390      36.207 -12.814  95.989  1.00 21.12           C  
ATOM   1644  CD2 LEU G 390      37.608 -13.065  98.040  1.00 16.82           C  
ATOM   1645  N   PHE G 391      41.701 -11.940  94.723  1.00 24.52           N  
ATOM   1646  CA  PHE G 391      42.813 -12.406  93.903  1.00 24.29           C  
ATOM   1647  C   PHE G 391      44.029 -11.509  93.929  1.00 27.57           C  
ATOM   1648  O   PHE G 391      44.348 -10.830  92.952  1.00 26.80           O  
ATOM   1649  CB  PHE G 391      42.362 -12.596  92.462  1.00 20.28           C  
ATOM   1650  CG  PHE G 391      41.130 -13.422  92.335  1.00 13.14           C  
ATOM   1651  CD1 PHE G 391      39.879 -12.823  92.349  1.00  9.04           C  
ATOM   1652  CD2 PHE G 391      41.213 -14.804  92.267  1.00 11.17           C  
ATOM   1653  CE1 PHE G 391      38.730 -13.588  92.301  1.00  8.28           C  
ATOM   1654  CE2 PHE G 391      40.059 -15.585  92.219  1.00  8.65           C  
ATOM   1655  CZ  PHE G 391      38.818 -14.973  92.237  1.00  8.78           C  
ATOM   1656  N   ASN G 392      44.701 -11.524  95.070  1.00 31.47           N  
ATOM   1657  CA  ASN G 392      45.914 -10.768  95.281  1.00 35.54           C  
ATOM   1658  C   ASN G 392      46.699 -11.581  96.304  1.00 36.09           C  
ATOM   1659  O   ASN G 392      46.685 -11.278  97.496  1.00 36.88           O  
ATOM   1660  CB  ASN G 392      45.604  -9.382  95.835  1.00 40.32           C  
ATOM   1661  CG  ASN G 392      46.775  -8.429  95.689  1.00 47.72           C  
ATOM   1662  OD1 ASN G 392      47.122  -8.039  94.572  1.00 47.76           O  
ATOM   1663  ND2 ASN G 392      47.402  -8.066  96.807  1.00 55.34           N  
ATOM   1664  N   SER G 393      47.364 -12.633  95.841  1.00 35.76           N  
ATOM   1665  CA  SER G 393      48.130 -13.475  96.746  1.00 35.50           C  
ATOM   1666  C   SER G 393      49.186 -14.328  96.056  1.00 36.21           C  
ATOM   1667  O   SER G 393      49.119 -14.584  94.851  1.00 34.84           O  
ATOM   1668  CB  SER G 393      47.181 -14.381  97.541  1.00 35.06           C  
ATOM   1669  OG  SER G 393      46.457 -15.265  96.699  1.00 33.61           O  
ATOM   1670  N   THR G 394      50.166 -14.766  96.837  1.00 37.03           N  
ATOM   1671  CA  THR G 394      51.229 -15.611  96.312  1.00 39.12           C  
ATOM   1672  C   THR G 394      51.352 -16.859  97.183  1.00 39.85           C  
ATOM   1673  O   THR G 394      51.124 -16.812  98.392  1.00 40.52           O  
ATOM   1674  CB  THR G 394      52.573 -14.872  96.280  1.00 38.14           C  
ATOM   1675  OG1 THR G 394      52.355 -13.505  95.914  1.00 39.81           O  
ATOM   1676  CG2 THR G 394      53.491 -15.509  95.251  1.00 38.22           C  
ATOM   1677  N   TRP G 395      51.706 -17.978  96.564  1.00 40.72           N  
ATOM   1678  CA  TRP G 395      51.825 -19.214  97.303  1.00 42.28           C  
ATOM   1679  C   TRP G 395      53.102 -19.983  97.038  1.00 44.53           C  
ATOM   1680  O   TRP G 395      53.643 -19.957  95.932  1.00 43.43           O  
ATOM   1681  CB  TRP G 395      50.620 -20.100  97.022  1.00 41.05           C  
ATOM   1682  CG  TRP G 395      49.340 -19.442  97.379  1.00 40.25           C  
ATOM   1683  CD1 TRP G 395      48.669 -18.510  96.649  1.00 39.71           C  
ATOM   1684  CD2 TRP G 395      48.576 -19.649  98.568  1.00 40.17           C  
ATOM   1685  NE1 TRP G 395      47.528 -18.122  97.307  1.00 39.75           N  
ATOM   1686  CE2 TRP G 395      47.445 -18.808  98.490  1.00 40.55           C  
ATOM   1687  CE3 TRP G 395      48.736 -20.465  99.693  1.00 40.00           C  
ATOM   1688  CZ2 TRP G 395      46.473 -18.760  99.498  1.00 39.82           C  
ATOM   1689  CZ3 TRP G 395      47.771 -20.417 100.694  1.00 41.01           C  
ATOM   1690  CH2 TRP G 395      46.653 -19.569 100.587  1.00 39.57           C  
ATOM   1691  N   PHE G 396      53.562 -20.668  98.085  1.00 47.88           N  
ATOM   1692  CA  PHE G 396      54.779 -21.474  98.078  1.00 51.34           C  
ATOM   1693  C   PHE G 396      55.993 -20.685  97.600  1.00 53.63           C  
ATOM   1694  O   PHE G 396      56.471 -20.888  96.486  1.00 54.73           O  
ATOM   1695  CB  PHE G 396      54.587 -22.729  97.216  1.00 51.50           C  
ATOM   1696  CG  PHE G 396      53.315 -23.470  97.510  1.00 52.46           C  
ATOM   1697  CD1 PHE G 396      52.184 -23.266  96.726  1.00 52.03           C  
ATOM   1698  CD2 PHE G 396      53.222 -24.312  98.616  1.00 53.09           C  
ATOM   1699  CE1 PHE G 396      50.978 -23.879  97.040  1.00 51.85           C  
ATOM   1700  CE2 PHE G 396      52.017 -24.931  98.940  1.00 53.67           C  
ATOM   1701  CZ  PHE G 396      50.891 -24.711  98.149  1.00 52.96           C  
ATOM   1702  N   ASN G 397      56.491 -19.789  98.452  1.00 56.39           N  
ATOM   1703  CA  ASN G 397      57.656 -18.967  98.114  1.00 57.75           C  
ATOM   1704  C   ASN G 397      58.498 -18.625  99.347  1.00 57.85           C  
ATOM   1705  O   ASN G 397      59.040 -19.507 100.017  1.00 57.75           O  
ATOM   1706  CB  ASN G 397      57.205 -17.669  97.435  1.00 58.93           C  
ATOM   1707  CG  ASN G 397      58.363 -16.904  96.812  1.00 60.56           C  
ATOM   1708  OD1 ASN G 397      58.980 -17.368  95.851  1.00 61.33           O  
ATOM   1709  ND2 ASN G 397      58.666 -15.728  97.361  1.00 60.96           N  
ATOM   1710  N   GLY G 410      41.387  -7.307 113.548  1.00 64.57           N  
ATOM   1711  CA  GLY G 410      41.816  -8.684 113.384  1.00 66.22           C  
ATOM   1712  C   GLY G 410      41.516  -9.233 112.001  1.00 66.13           C  
ATOM   1713  O   GLY G 410      41.353  -8.477 111.040  1.00 66.91           O  
ATOM   1714  N   SER G 411      41.436 -10.557 111.900  1.00 65.98           N  
ATOM   1715  CA  SER G 411      41.157 -11.218 110.628  1.00 65.82           C  
ATOM   1716  C   SER G 411      39.889 -12.054 110.726  1.00 64.37           C  
ATOM   1717  O   SER G 411      39.859 -13.040 111.466  1.00 64.54           O  
ATOM   1718  CB  SER G 411      42.326 -12.129 110.245  1.00 65.83           C  
ATOM   1719  OG  SER G 411      43.549 -11.416 110.250  1.00 67.09           O  
ATOM   1720  N   ASP G 412      38.846 -11.678 109.984  1.00 62.35           N  
ATOM   1721  CA  ASP G 412      37.600 -12.446 110.036  1.00 58.58           C  
ATOM   1722  C   ASP G 412      36.845 -12.474 108.710  1.00 54.60           C  
ATOM   1723  O   ASP G 412      36.833 -13.495 108.016  1.00 55.82           O  
ATOM   1724  CB  ASP G 412      36.684 -11.908 111.147  1.00 60.12           C  
ATOM   1725  CG  ASP G 412      35.509 -12.840 111.454  1.00 60.77           C  
ATOM   1726  OD1 ASP G 412      35.746 -14.018 111.805  1.00 60.25           O  
ATOM   1727  OD2 ASP G 412      34.347 -12.392 111.351  1.00 60.91           O  
ATOM   1728  N   THR G 413      36.218 -11.359 108.352  1.00 51.79           N  
ATOM   1729  CA  THR G 413      35.460 -11.316 107.112  1.00 45.91           C  
ATOM   1730  C   THR G 413      36.041 -10.362 106.083  1.00 42.61           C  
ATOM   1731  O   THR G 413      36.650  -9.355 106.426  1.00 41.82           O  
ATOM   1732  CB  THR G 413      33.991 -10.932 107.372  1.00 46.95           C  
ATOM   1733  OG1 THR G 413      33.926  -9.608 107.911  1.00 47.17           O  
ATOM   1734  CG2 THR G 413      33.354 -11.901 108.355  1.00 46.89           C  
ATOM   1735  N   ILE G 414      35.845 -10.689 104.813  1.00 39.38           N  
ATOM   1736  CA  ILE G 414      36.333  -9.863 103.717  1.00 36.17           C  
ATOM   1737  C   ILE G 414      35.165  -9.123 103.094  1.00 33.38           C  
ATOM   1738  O   ILE G 414      34.107  -9.707 102.836  1.00 34.52           O  
ATOM   1739  CB  ILE G 414      37.006 -10.715 102.633  1.00 37.31           C  
ATOM   1740  CG1 ILE G 414      38.226 -11.419 103.226  1.00 38.10           C  
ATOM   1741  CG2 ILE G 414      37.426  -9.839 101.465  1.00 38.47           C  
ATOM   1742  CD1 ILE G 414      38.942 -12.285 102.254  1.00 39.97           C  
ATOM   1743  N   THR G 415      35.352  -7.833 102.851  1.00 31.03           N  
ATOM   1744  CA  THR G 415      34.283  -7.044 102.274  1.00 26.07           C  
ATOM   1745  C   THR G 415      34.619  -6.533 100.877  1.00 23.86           C  
ATOM   1746  O   THR G 415      35.571  -5.772 100.696  1.00 26.46           O  
ATOM   1747  CB  THR G 415      33.936  -5.870 103.214  1.00 26.38           C  
ATOM   1748  OG1 THR G 415      33.510  -6.394 104.478  1.00 24.96           O  
ATOM   1749  CG2 THR G 415      32.822  -5.021 102.640  1.00 25.67           C  
ATOM   1750  N   LEU G 416      33.838  -6.967  99.891  1.00 19.72           N  
ATOM   1751  CA  LEU G 416      34.038  -6.540  98.509  1.00 17.39           C  
ATOM   1752  C   LEU G 416      32.997  -5.526  98.073  1.00 18.27           C  
ATOM   1753  O   LEU G 416      31.788  -5.727  98.272  1.00 16.72           O  
ATOM   1754  CB  LEU G 416      33.961  -7.723  97.552  1.00 16.86           C  
ATOM   1755  CG  LEU G 416      35.169  -8.643  97.402  1.00 15.00           C  
ATOM   1756  CD1 LEU G 416      35.708  -9.039  98.742  1.00 16.20           C  
ATOM   1757  CD2 LEU G 416      34.725  -9.852  96.615  1.00 15.67           C  
ATOM   1758  N   PRO G 417      33.455  -4.425  97.457  1.00 17.33           N  
ATOM   1759  CA  PRO G 417      32.591  -3.347  96.966  1.00 17.65           C  
ATOM   1760  C   PRO G 417      31.793  -3.812  95.749  1.00 17.98           C  
ATOM   1761  O   PRO G 417      32.376  -4.326  94.797  1.00 14.57           O  
ATOM   1762  CB  PRO G 417      33.581  -2.254  96.567  1.00 16.74           C  
ATOM   1763  CG  PRO G 417      34.862  -2.634  97.250  1.00 17.20           C  
ATOM   1764  CD  PRO G 417      34.870  -4.117  97.201  1.00 16.57           C  
ATOM   1765  N   CYS G 418      30.473  -3.645  95.787  1.00 20.60           N  
ATOM   1766  CA  CYS G 418      29.632  -4.016  94.653  1.00 25.67           C  
ATOM   1767  C   CYS G 418      29.015  -2.751  94.113  1.00 26.52           C  
ATOM   1768  O   CYS G 418      29.316  -1.648  94.562  1.00 25.96           O  
ATOM   1769  CB  CYS G 418      28.461  -4.923  95.024  1.00 27.54           C  
ATOM   1770  SG  CYS G 418      28.792  -6.595  95.628  1.00 38.41           S  
ATOM   1771  N   ARG G 419      28.089  -2.941  93.183  1.00 27.30           N  
ATOM   1772  CA  ARG G 419      27.415  -1.835  92.549  1.00 25.97           C  
ATOM   1773  C   ARG G 419      26.344  -2.412  91.632  1.00 24.51           C  
ATOM   1774  O   ARG G 419      26.617  -3.311  90.839  1.00 24.60           O  
ATOM   1775  CB  ARG G 419      28.454  -1.037  91.765  1.00 26.34           C  
ATOM   1776  CG  ARG G 419      27.953   0.192  91.045  1.00 30.50           C  
ATOM   1777  CD  ARG G 419      29.144   1.069  90.629  1.00 29.86           C  
ATOM   1778  NE  ARG G 419      28.700   2.381  90.165  1.00 30.67           N  
ATOM   1779  CZ  ARG G 419      29.483   3.451  90.069  1.00 30.72           C  
ATOM   1780  NH1 ARG G 419      30.762   3.377  90.404  1.00 31.80           N  
ATOM   1781  NH2 ARG G 419      28.983   4.599  89.640  1.00 31.66           N  
ATOM   1782  N   ILE G 420      25.119  -1.918  91.784  1.00 23.70           N  
ATOM   1783  CA  ILE G 420      23.992  -2.350  90.965  1.00 21.34           C  
ATOM   1784  C   ILE G 420      23.933  -1.414  89.770  1.00 20.90           C  
ATOM   1785  O   ILE G 420      23.847  -0.195  89.931  1.00 22.11           O  
ATOM   1786  CB  ILE G 420      22.663  -2.247  91.738  1.00 21.18           C  
ATOM   1787  CG1 ILE G 420      22.658  -3.274  92.881  1.00 22.50           C  
ATOM   1788  CG2 ILE G 420      21.479  -2.454  90.783  1.00 18.85           C  
ATOM   1789  CD1 ILE G 420      21.396  -3.273  93.711  1.00 21.39           C  
ATOM   1790  N   LYS G 421      23.991  -1.977  88.571  1.00 18.65           N  
ATOM   1791  CA  LYS G 421      23.953  -1.168  87.364  1.00 16.32           C  
ATOM   1792  C   LYS G 421      22.633  -1.314  86.640  1.00 15.82           C  
ATOM   1793  O   LYS G 421      21.927  -2.307  86.830  1.00 16.96           O  
ATOM   1794  CB  LYS G 421      25.093  -1.570  86.445  1.00 16.44           C  
ATOM   1795  CG  LYS G 421      26.437  -1.488  87.112  1.00 16.84           C  
ATOM   1796  CD  LYS G 421      27.545  -1.535  86.093  1.00 17.31           C  
ATOM   1797  CE  LYS G 421      28.854  -1.120  86.735  1.00 16.28           C  
ATOM   1798  NZ  LYS G 421      29.906  -0.949  85.703  1.00 15.94           N  
ATOM   1799  N   GLN G 422      22.298  -0.324  85.818  1.00 13.54           N  
ATOM   1800  CA  GLN G 422      21.048  -0.350  85.055  1.00 13.90           C  
ATOM   1801  C   GLN G 422      21.310  -0.633  83.578  1.00 11.58           C  
ATOM   1802  O   GLN G 422      20.463  -1.198  82.892  1.00  8.32           O  
ATOM   1803  CB  GLN G 422      20.293   0.975  85.198  1.00 11.28           C  
ATOM   1804  CG  GLN G 422      19.706   1.199  86.586  1.00 12.75           C  
ATOM   1805  CD  GLN G 422      20.767   1.384  87.655  1.00 12.54           C  
ATOM   1806  OE1 GLN G 422      21.594   2.301  87.584  1.00  8.56           O  
ATOM   1807  NE2 GLN G 422      20.750   0.511  88.656  1.00 12.99           N  
ATOM   1808  N   ILE G 423      22.494  -0.236  83.118  1.00 10.63           N  
ATOM   1809  CA  ILE G 423      22.938  -0.422  81.739  1.00 12.04           C  
ATOM   1810  C   ILE G 423      24.053  -1.468  81.739  1.00 11.75           C  
ATOM   1811  O   ILE G 423      25.130  -1.222  82.274  1.00 11.67           O  
ATOM   1812  CB  ILE G 423      23.562   0.862  81.164  1.00  9.75           C  
ATOM   1813  CG1 ILE G 423      22.692   2.076  81.464  1.00 12.22           C  
ATOM   1814  CG2 ILE G 423      23.780   0.695  79.674  1.00 12.06           C  
ATOM   1815  CD1 ILE G 423      21.387   2.094  80.759  1.00  7.27           C  
ATOM   1816  N   ILE G 424      23.823  -2.624  81.132  1.00 12.69           N  
ATOM   1817  CA  ILE G 424      24.866  -3.648  81.129  1.00 13.39           C  
ATOM   1818  C   ILE G 424      25.154  -4.210  79.752  1.00 12.28           C  
ATOM   1819  O   ILE G 424      24.546  -3.819  78.779  1.00 13.10           O  
ATOM   1820  CB  ILE G 424      24.459  -4.810  82.014  1.00 13.21           C  
ATOM   1821  CG1 ILE G 424      23.196  -5.445  81.435  1.00 12.23           C  
ATOM   1822  CG2 ILE G 424      24.148  -4.301  83.430  1.00 14.74           C  
ATOM   1823  CD1 ILE G 424      22.808  -6.704  82.106  1.00 13.04           C  
ATOM   1824  N   ASN G 425      26.102  -5.126  79.681  1.00 14.42           N  
ATOM   1825  CA  ASN G 425      26.415  -5.760  78.423  1.00 15.61           C  
ATOM   1826  C   ASN G 425      25.749  -7.100  78.455  1.00 15.91           C  
ATOM   1827  O   ASN G 425      25.966  -7.872  79.389  1.00 18.15           O  
ATOM   1828  CB  ASN G 425      27.910  -5.939  78.268  1.00 16.38           C  
ATOM   1829  CG  ASN G 425      28.592  -4.660  77.879  1.00 17.98           C  
ATOM   1830  OD1 ASN G 425      28.282  -4.065  76.840  1.00 13.05           O  
ATOM   1831  ND2 ASN G 425      29.526  -4.212  78.712  1.00 21.02           N  
ATOM   1832  N   MET G 426      24.930  -7.379  77.450  1.00 14.97           N  
ATOM   1833  CA  MET G 426      24.233  -8.658  77.399  1.00 14.75           C  
ATOM   1834  C   MET G 426      25.210  -9.821  77.277  1.00 12.32           C  
ATOM   1835  O   MET G 426      26.239  -9.707  76.618  1.00  9.10           O  
ATOM   1836  CB  MET G 426      23.257  -8.671  76.227  1.00 17.54           C  
ATOM   1837  CG  MET G 426      22.151  -7.636  76.361  1.00 20.84           C  
ATOM   1838  SD  MET G 426      21.062  -7.566  74.931  1.00 25.65           S  
ATOM   1839  CE  MET G 426      19.705  -8.634  75.467  1.00 22.35           C  
ATOM   1840  N   TRP G 427      24.875 -10.938  77.917  1.00 10.14           N  
ATOM   1841  CA  TRP G 427      25.716 -12.127  77.872  1.00  7.98           C  
ATOM   1842  C   TRP G 427      25.152 -13.135  76.856  1.00  6.33           C  
ATOM   1843  O   TRP G 427      25.851 -14.029  76.413  1.00  5.48           O  
ATOM   1844  CB  TRP G 427      25.819 -12.790  79.267  1.00  8.85           C  
ATOM   1845  CG  TRP G 427      24.526 -13.359  79.759  1.00  3.22           C  
ATOM   1846  CD1 TRP G 427      23.557 -12.702  80.460  1.00  6.70           C  
ATOM   1847  CD2 TRP G 427      23.982 -14.641  79.434  1.00  8.03           C  
ATOM   1848  NE1 TRP G 427      22.432 -13.488  80.578  1.00  5.76           N  
ATOM   1849  CE2 TRP G 427      22.667 -14.685  79.956  1.00  5.47           C  
ATOM   1850  CE3 TRP G 427      24.473 -15.758  78.744  1.00  7.89           C  
ATOM   1851  CZ2 TRP G 427      21.838 -15.802  79.806  1.00  8.30           C  
ATOM   1852  CZ3 TRP G 427      23.646 -16.865  78.595  1.00  7.18           C  
ATOM   1853  CH2 TRP G 427      22.344 -16.877  79.124  1.00  7.72           C  
ATOM   1854  N   GLN G 428      23.886 -12.987  76.491  1.00  5.33           N  
ATOM   1855  CA  GLN G 428      23.283 -13.890  75.540  1.00  7.42           C  
ATOM   1856  C   GLN G 428      23.909 -13.665  74.148  1.00  8.57           C  
ATOM   1857  O   GLN G 428      24.028 -14.595  73.350  1.00  9.75           O  
ATOM   1858  CB  GLN G 428      21.754 -13.689  75.514  1.00 10.07           C  
ATOM   1859  CG  GLN G 428      21.065 -13.686  76.902  1.00  7.27           C  
ATOM   1860  CD  GLN G 428      21.197 -12.343  77.614  1.00 12.07           C  
ATOM   1861  OE1 GLN G 428      22.309 -11.881  77.932  1.00 11.81           O  
ATOM   1862  NE2 GLN G 428      20.058 -11.693  77.847  1.00  8.93           N  
ATOM   1863  N   LYS G 429      24.322 -12.432  73.865  1.00 11.59           N  
ATOM   1864  CA  LYS G 429      24.961 -12.080  72.589  1.00 13.26           C  
ATOM   1865  C   LYS G 429      25.474 -10.658  72.672  1.00 13.44           C  
ATOM   1866  O   LYS G 429      25.072  -9.902  73.558  1.00 14.36           O  
ATOM   1867  CB  LYS G 429      23.973 -12.156  71.431  1.00 11.94           C  
ATOM   1868  CG  LYS G 429      22.918 -11.104  71.494  1.00 13.94           C  
ATOM   1869  CD  LYS G 429      21.627 -11.621  70.922  1.00 15.54           C  
ATOM   1870  CE  LYS G 429      20.497 -10.623  71.148  1.00 15.56           C  
ATOM   1871  NZ  LYS G 429      19.189 -11.333  71.015  1.00 19.01           N  
ATOM   1872  N   VAL G 430      26.365 -10.296  71.753  1.00 12.80           N  
ATOM   1873  CA  VAL G 430      26.885  -8.941  71.733  1.00 11.82           C  
ATOM   1874  C   VAL G 430      25.664  -8.045  71.733  1.00 13.84           C  
ATOM   1875  O   VAL G 430      24.816  -8.127  70.841  1.00 12.73           O  
ATOM   1876  CB  VAL G 430      27.693  -8.644  70.467  1.00  9.21           C  
ATOM   1877  CG1 VAL G 430      27.995  -7.164  70.389  1.00  5.75           C  
ATOM   1878  CG2 VAL G 430      28.979  -9.439  70.471  1.00  9.47           C  
ATOM   1879  N   GLY G 431      25.571  -7.198  72.746  1.00 15.66           N  
ATOM   1880  CA  GLY G 431      24.429  -6.310  72.848  1.00 15.91           C  
ATOM   1881  C   GLY G 431      24.453  -5.579  74.169  1.00 17.08           C  
ATOM   1882  O   GLY G 431      25.302  -5.848  75.036  1.00 14.99           O  
ATOM   1883  N   LYS G 432      23.509  -4.657  74.329  1.00 15.94           N  
ATOM   1884  CA  LYS G 432      23.445  -3.858  75.538  1.00 14.75           C  
ATOM   1885  C   LYS G 432      22.021  -3.792  76.060  1.00 13.67           C  
ATOM   1886  O   LYS G 432      21.072  -3.929  75.300  1.00 14.33           O  
ATOM   1887  CB  LYS G 432      23.976  -2.462  75.226  1.00 14.73           C  
ATOM   1888  CG  LYS G 432      24.620  -1.764  76.394  1.00 14.86           C  
ATOM   1889  CD  LYS G 432      26.119  -1.995  76.426  1.00 11.40           C  
ATOM   1890  CE  LYS G 432      26.801  -1.172  75.366  1.00 10.42           C  
ATOM   1891  NZ  LYS G 432      26.505   0.266  75.559  1.00 10.30           N  
ATOM   1892  N   ALA G 433      21.860  -3.593  77.359  1.00 14.36           N  
ATOM   1893  CA  ALA G 433      20.515  -3.539  77.918  1.00 14.80           C  
ATOM   1894  C   ALA G 433      20.408  -2.604  79.105  1.00 14.74           C  
ATOM   1895  O   ALA G 433      21.361  -2.406  79.856  1.00 18.16           O  
ATOM   1896  CB  ALA G 433      20.067  -4.921  78.314  1.00 14.24           C  
ATOM   1897  N   MET G 434      19.229  -2.038  79.281  1.00 13.18           N  
ATOM   1898  CA  MET G 434      19.012  -1.124  80.376  1.00 10.62           C  
ATOM   1899  C   MET G 434      17.791  -1.560  81.156  1.00 11.23           C  
ATOM   1900  O   MET G 434      16.741  -1.815  80.569  1.00 10.56           O  
ATOM   1901  CB  MET G 434      18.810   0.275  79.824  1.00  8.82           C  
ATOM   1902  CG  MET G 434      18.568   1.326  80.873  1.00 10.26           C  
ATOM   1903  SD  MET G 434      18.442   2.970  80.152  1.00 16.70           S  
ATOM   1904  CE  MET G 434      16.656   3.219  80.167  1.00  8.57           C  
ATOM   1905  N   TYR G 435      17.925  -1.670  82.475  1.00 10.44           N  
ATOM   1906  CA  TYR G 435      16.789  -2.066  83.302  1.00 12.09           C  
ATOM   1907  C   TYR G 435      16.347  -0.913  84.179  1.00 12.25           C  
ATOM   1908  O   TYR G 435      17.030   0.096  84.268  1.00  9.33           O  
ATOM   1909  CB  TYR G 435      17.146  -3.272  84.169  1.00 11.33           C  
ATOM   1910  CG  TYR G 435      17.400  -4.518  83.353  1.00  9.68           C  
ATOM   1911  CD1 TYR G 435      18.581  -4.676  82.644  1.00  9.66           C  
ATOM   1912  CD2 TYR G 435      16.444  -5.515  83.258  1.00  9.99           C  
ATOM   1913  CE1 TYR G 435      18.807  -5.794  81.865  1.00  7.94           C  
ATOM   1914  CE2 TYR G 435      16.659  -6.642  82.471  1.00 10.19           C  
ATOM   1915  CZ  TYR G 435      17.840  -6.774  81.782  1.00  6.91           C  
ATOM   1916  OH  TYR G 435      18.062  -7.892  81.015  1.00  9.57           O  
ATOM   1917  N   ALA G 436      15.193  -1.059  84.815  1.00 13.45           N  
ATOM   1918  CA  ALA G 436      14.686  -0.017  85.691  1.00 14.21           C  
ATOM   1919  C   ALA G 436      15.469  -0.050  86.997  1.00 15.39           C  
ATOM   1920  O   ALA G 436      16.083  -1.070  87.349  1.00 17.84           O  
ATOM   1921  CB  ALA G 436      13.198  -0.236  85.963  1.00 14.32           C  
ATOM   1922  N   PRO G 437      15.480   1.076  87.728  1.00 15.60           N  
ATOM   1923  CA  PRO G 437      16.199   1.158  89.006  1.00 13.91           C  
ATOM   1924  C   PRO G 437      15.557   0.245  90.064  1.00 13.65           C  
ATOM   1925  O   PRO G 437      14.419  -0.203  89.892  1.00 12.67           O  
ATOM   1926  CB  PRO G 437      16.086   2.639  89.366  1.00 15.38           C  
ATOM   1927  CG  PRO G 437      15.934   3.313  88.006  1.00 14.69           C  
ATOM   1928  CD  PRO G 437      14.984   2.401  87.310  1.00 14.80           C  
ATOM   1929  N   PRO G 438      16.274  -0.043  91.167  1.00 13.62           N  
ATOM   1930  CA  PRO G 438      15.693  -0.913  92.200  1.00 15.11           C  
ATOM   1931  C   PRO G 438      14.483  -0.273  92.877  1.00 16.50           C  
ATOM   1932  O   PRO G 438      14.375   0.954  92.956  1.00 18.44           O  
ATOM   1933  CB  PRO G 438      16.847  -1.119  93.182  1.00 13.28           C  
ATOM   1934  CG  PRO G 438      18.065  -0.902  92.350  1.00 13.43           C  
ATOM   1935  CD  PRO G 438      17.671   0.281  91.490  1.00 13.24           C  
ATOM   1936  N   ILE G 439      13.568  -1.107  93.354  1.00 17.64           N  
ATOM   1937  CA  ILE G 439      12.388  -0.606  94.040  1.00 18.98           C  
ATOM   1938  C   ILE G 439      12.466  -1.012  95.506  1.00 19.83           C  
ATOM   1939  O   ILE G 439      12.025  -0.275  96.392  1.00 18.99           O  
ATOM   1940  CB  ILE G 439      11.092  -1.146  93.414  1.00 17.07           C  
ATOM   1941  CG1 ILE G 439      11.056  -2.672  93.491  1.00 19.52           C  
ATOM   1942  CG2 ILE G 439      10.994  -0.668  91.986  1.00 18.20           C  
ATOM   1943  CD1 ILE G 439       9.843  -3.295  92.824  1.00 16.89           C  
ATOM   1944  N   SER G 440      13.047  -2.180  95.764  1.00 21.06           N  
ATOM   1945  CA  SER G 440      13.192  -2.656  97.133  1.00 21.19           C  
ATOM   1946  C   SER G 440      14.453  -2.061  97.738  1.00 22.06           C  
ATOM   1947  O   SER G 440      15.464  -1.912  97.049  1.00 19.50           O  
ATOM   1948  CB  SER G 440      13.281  -4.182  97.174  1.00 21.29           C  
ATOM   1949  OG  SER G 440      13.576  -4.631  98.489  1.00 18.67           O  
ATOM   1950  N   GLY G 441      14.377  -1.714  99.023  1.00 23.42           N  
ATOM   1951  CA  GLY G 441      15.515  -1.139  99.721  1.00 23.56           C  
ATOM   1952  C   GLY G 441      16.315  -2.172 100.493  1.00 26.18           C  
ATOM   1953  O   GLY G 441      17.268  -1.833 101.201  1.00 25.53           O  
ATOM   1954  N   GLN G 442      15.930  -3.438 100.379  1.00 26.71           N  
ATOM   1955  CA  GLN G 442      16.665  -4.472 101.083  1.00 29.53           C  
ATOM   1956  C   GLN G 442      16.889  -5.718 100.260  1.00 28.95           C  
ATOM   1957  O   GLN G 442      16.263  -6.749 100.493  1.00 28.47           O  
ATOM   1958  CB  GLN G 442      15.979  -4.857 102.391  1.00 30.19           C  
ATOM   1959  CG  GLN G 442      17.004  -5.000 103.495  1.00 35.56           C  
ATOM   1960  CD  GLN G 442      16.832  -6.246 104.329  1.00 38.19           C  
ATOM   1961  OE1 GLN G 442      16.335  -6.188 105.457  1.00 38.69           O  
ATOM   1962  NE2 GLN G 442      17.247  -7.388 103.781  1.00 40.22           N  
ATOM   1963  N   ILE G 443      17.800  -5.619  99.302  1.00 28.79           N  
ATOM   1964  CA  ILE G 443      18.120  -6.746  98.447  1.00 29.06           C  
ATOM   1965  C   ILE G 443      19.215  -7.568  99.114  1.00 30.52           C  
ATOM   1966  O   ILE G 443      20.321  -7.075  99.333  1.00 30.93           O  
ATOM   1967  CB  ILE G 443      18.618  -6.271  97.078  1.00 28.67           C  
ATOM   1968  CG1 ILE G 443      17.701  -5.179  96.537  1.00 29.78           C  
ATOM   1969  CG2 ILE G 443      18.634  -7.432  96.111  1.00 29.29           C  
ATOM   1970  CD1 ILE G 443      16.249  -5.612  96.405  1.00 30.75           C  
ATOM   1971  N   ARG G 444      18.913  -8.821  99.437  1.00 31.08           N  
ATOM   1972  CA  ARG G 444      19.898  -9.674 100.087  1.00 31.96           C  
ATOM   1973  C   ARG G 444      20.000 -11.041  99.417  1.00 30.66           C  
ATOM   1974  O   ARG G 444      18.989 -11.649  99.091  1.00 30.11           O  
ATOM   1975  CB  ARG G 444      19.533  -9.843 101.565  1.00 35.74           C  
ATOM   1976  CG  ARG G 444      18.119 -10.381 101.775  1.00 41.97           C  
ATOM   1977  CD  ARG G 444      17.750 -10.575 103.249  1.00 44.96           C  
ATOM   1978  NE  ARG G 444      18.607 -11.535 103.946  1.00 48.14           N  
ATOM   1979  CZ  ARG G 444      18.402 -11.935 105.200  1.00 50.17           C  
ATOM   1980  NH1 ARG G 444      17.365 -11.456 105.878  1.00 50.37           N  
ATOM   1981  NH2 ARG G 444      19.237 -12.795 105.780  1.00 49.90           N  
ATOM   1982  N   CYS G 445      21.225 -11.508  99.190  1.00 30.83           N  
ATOM   1983  CA  CYS G 445      21.429 -12.818  98.575  1.00 31.19           C  
ATOM   1984  C   CYS G 445      22.599 -13.561  99.177  1.00 28.52           C  
ATOM   1985  O   CYS G 445      23.636 -12.975  99.505  1.00 28.72           O  
ATOM   1986  CB  CYS G 445      21.646 -12.722  97.060  1.00 33.64           C  
ATOM   1987  SG  CYS G 445      20.155 -12.249  96.115  1.00 40.26           S  
ATOM   1988  N   SER G 446      22.420 -14.868  99.308  1.00 24.98           N  
ATOM   1989  CA  SER G 446      23.436 -15.735  99.873  1.00 23.27           C  
ATOM   1990  C   SER G 446      23.664 -16.905  98.945  1.00 21.73           C  
ATOM   1991  O   SER G 446      22.751 -17.676  98.659  1.00 22.16           O  
ATOM   1992  CB  SER G 446      22.978 -16.250 101.234  1.00 22.28           C  
ATOM   1993  OG  SER G 446      22.569 -15.171 102.046  1.00 22.58           O  
ATOM   1994  N   SER G 447      24.883 -17.040  98.459  1.00 20.51           N  
ATOM   1995  CA  SER G 447      25.171 -18.150  97.579  1.00 20.71           C  
ATOM   1996  C   SER G 447      26.384 -18.905  98.063  1.00 19.36           C  
ATOM   1997  O   SER G 447      27.130 -18.429  98.925  1.00 17.16           O  
ATOM   1998  CB  SER G 447      25.393 -17.659  96.139  1.00 19.34           C  
ATOM   1999  OG  SER G 447      24.199 -17.127  95.599  1.00 16.68           O  
ATOM   2000  N   ASN G 448      26.561 -20.099  97.519  1.00 20.84           N  
ATOM   2001  CA  ASN G 448      27.708 -20.915  97.860  1.00 22.91           C  
ATOM   2002  C   ASN G 448      28.683 -20.956  96.695  1.00 20.11           C  
ATOM   2003  O   ASN G 448      28.363 -21.416  95.599  1.00 19.51           O  
ATOM   2004  CB  ASN G 448      27.281 -22.340  98.233  1.00 29.48           C  
ATOM   2005  CG  ASN G 448      26.907 -22.473  99.703  1.00 37.14           C  
ATOM   2006  OD1 ASN G 448      27.527 -21.839 100.558  1.00 34.39           O  
ATOM   2007  ND2 ASN G 448      25.912 -23.312  99.996  1.00 45.12           N  
ATOM   2008  N   ILE G 449      29.869 -20.431  96.934  1.00 18.67           N  
ATOM   2009  CA  ILE G 449      30.895 -20.448  95.921  1.00 14.78           C  
ATOM   2010  C   ILE G 449      31.222 -21.931  95.784  1.00 15.19           C  
ATOM   2011  O   ILE G 449      31.524 -22.598  96.772  1.00 13.31           O  
ATOM   2012  CB  ILE G 449      32.089 -19.630  96.393  1.00 11.62           C  
ATOM   2013  CG1 ILE G 449      31.642 -18.170  96.510  1.00 11.08           C  
ATOM   2014  CG2 ILE G 449      33.270 -19.807  95.454  1.00 12.83           C  
ATOM   2015  CD1 ILE G 449      32.715 -17.211  96.943  1.00  3.06           C  
ATOM   2016  N   THR G 450      31.120 -22.445  94.563  1.00 16.29           N  
ATOM   2017  CA  THR G 450      31.350 -23.857  94.300  1.00 18.53           C  
ATOM   2018  C   THR G 450      32.457 -24.102  93.295  1.00 18.89           C  
ATOM   2019  O   THR G 450      33.083 -25.167  93.294  1.00 19.03           O  
ATOM   2020  CB  THR G 450      30.080 -24.539  93.741  1.00 20.69           C  
ATOM   2021  OG1 THR G 450      28.941 -24.180  94.531  1.00 22.71           O  
ATOM   2022  CG2 THR G 450      30.245 -26.052  93.772  1.00 26.24           C  
ATOM   2023  N   GLY G 451      32.686 -23.115  92.433  1.00 19.90           N  
ATOM   2024  CA  GLY G 451      33.701 -23.233  91.402  1.00 16.98           C  
ATOM   2025  C   GLY G 451      34.209 -21.882  90.948  1.00 16.64           C  
ATOM   2026  O   GLY G 451      33.592 -20.853  91.223  1.00 16.04           O  
ATOM   2027  N   LEU G 452      35.325 -21.902  90.221  1.00 14.64           N  
ATOM   2028  CA  LEU G 452      35.986 -20.693  89.738  1.00 13.76           C  
ATOM   2029  C   LEU G 452      36.436 -20.790  88.261  1.00 12.75           C  
ATOM   2030  O   LEU G 452      36.842 -21.847  87.802  1.00 13.58           O  
ATOM   2031  CB  LEU G 452      37.212 -20.443  90.627  1.00 15.85           C  
ATOM   2032  CG  LEU G 452      37.451 -19.036  91.162  1.00 20.04           C  
ATOM   2033  CD1 LEU G 452      38.398 -19.036  92.366  1.00 16.95           C  
ATOM   2034  CD2 LEU G 452      38.007 -18.205  90.017  1.00 21.57           C  
ATOM   2035  N   LEU G 453      36.347 -19.694  87.515  1.00 10.37           N  
ATOM   2036  CA  LEU G 453      36.815 -19.704  86.140  1.00  8.90           C  
ATOM   2037  C   LEU G 453      38.101 -18.864  86.156  1.00 10.62           C  
ATOM   2038  O   LEU G 453      38.078 -17.668  86.460  1.00 12.07           O  
ATOM   2039  CB  LEU G 453      35.751 -19.120  85.200  1.00  4.96           C  
ATOM   2040  CG  LEU G 453      34.399 -19.862  85.273  1.00  5.39           C  
ATOM   2041  CD1 LEU G 453      33.307 -19.091  84.497  1.00  1.00           C  
ATOM   2042  CD2 LEU G 453      34.552 -21.303  84.744  1.00  1.00           C  
ATOM   2043  N   LEU G 454      39.232 -19.510  85.885  1.00 10.34           N  
ATOM   2044  CA  LEU G 454      40.521 -18.825  85.887  1.00 12.74           C  
ATOM   2045  C   LEU G 454      41.123 -18.816  84.498  1.00 15.68           C  
ATOM   2046  O   LEU G 454      40.743 -19.602  83.634  1.00 18.51           O  
ATOM   2047  CB  LEU G 454      41.487 -19.515  86.858  1.00 10.37           C  
ATOM   2048  CG  LEU G 454      41.145 -19.394  88.349  1.00  9.06           C  
ATOM   2049  CD1 LEU G 454      41.993 -20.348  89.156  1.00  8.39           C  
ATOM   2050  CD2 LEU G 454      41.345 -17.959  88.808  1.00  8.35           C  
ATOM   2051  N   THR G 455      42.068 -17.914  84.295  1.00 18.31           N  
ATOM   2052  CA  THR G 455      42.757 -17.783  83.026  1.00 20.03           C  
ATOM   2053  C   THR G 455      44.207 -17.526  83.435  1.00 24.21           C  
ATOM   2054  O   THR G 455      44.452 -16.930  84.482  1.00 24.76           O  
ATOM   2055  CB  THR G 455      42.199 -16.584  82.246  1.00 21.25           C  
ATOM   2056  OG1 THR G 455      42.679 -16.617  80.900  1.00 21.14           O  
ATOM   2057  CG2 THR G 455      42.639 -15.270  82.903  1.00 21.22           C  
ATOM   2058  N   ARG G 456      45.165 -17.959  82.625  1.00 28.42           N  
ATOM   2059  CA  ARG G 456      46.571 -17.785  82.974  1.00 32.98           C  
ATOM   2060  C   ARG G 456      47.374 -16.847  82.077  1.00 34.84           C  
ATOM   2061  O   ARG G 456      47.080 -16.718  80.897  1.00 37.08           O  
ATOM   2062  CB  ARG G 456      47.235 -19.152  83.010  1.00 33.96           C  
ATOM   2063  CG  ARG G 456      46.950 -20.023  81.797  1.00 36.67           C  
ATOM   2064  CD  ARG G 456      47.534 -21.412  82.014  1.00 36.27           C  
ATOM   2065  NE  ARG G 456      48.983 -21.346  82.214  1.00 36.13           N  
ATOM   2066  CZ  ARG G 456      49.876 -21.415  81.231  1.00 34.74           C  
ATOM   2067  NH1 ARG G 456      49.473 -21.563  79.977  1.00 32.92           N  
ATOM   2068  NH2 ARG G 456      51.168 -21.326  81.501  1.00 34.60           N  
ATOM   2069  N   ASP G 457      48.394 -16.195  82.631  1.00 36.68           N  
ATOM   2070  CA  ASP G 457      49.211 -15.268  81.841  1.00 41.25           C  
ATOM   2071  C   ASP G 457      50.190 -15.975  80.901  1.00 44.47           C  
ATOM   2072  O   ASP G 457      50.821 -16.962  81.272  1.00 44.11           O  
ATOM   2073  CB  ASP G 457      49.998 -14.322  82.755  1.00 40.29           C  
ATOM   2074  CG  ASP G 457      49.114 -13.311  83.460  1.00 39.19           C  
ATOM   2075  OD1 ASP G 457      49.659 -12.328  83.997  1.00 39.40           O  
ATOM   2076  OD2 ASP G 457      47.882 -13.490  83.489  1.00 38.06           O  
ATOM   2077  N   GLY G 458      50.324 -15.465  79.682  1.00 47.46           N  
ATOM   2078  CA  GLY G 458      51.242 -16.075  78.731  1.00 52.22           C  
ATOM   2079  C   GLY G 458      52.717 -15.943  79.092  1.00 54.77           C  
ATOM   2080  O   GLY G 458      53.112 -16.158  80.241  1.00 52.90           O  
ATOM   2081  N   GLY G 459      53.528 -15.586  78.096  1.00 64.54           N  
ATOM   2082  CA  GLY G 459      54.955 -15.422  78.293  1.00 70.21           C  
ATOM   2083  C   GLY G 459      55.709 -16.658  77.849  1.00 74.91           C  
ATOM   2084  O   GLY G 459      55.402 -17.763  78.295  1.00 75.17           O  
ATOM   2085  N   ASN G 460      56.688 -16.481  76.965  1.00 78.09           N  
ATOM   2086  CA  ASN G 460      57.490 -17.600  76.473  1.00 80.43           C  
ATOM   2087  C   ASN G 460      58.754 -17.785  77.317  1.00 84.18           C  
ATOM   2088  O   ASN G 460      59.642 -16.931  77.316  1.00 84.16           O  
ATOM   2089  CB  ASN G 460      57.881 -17.382  75.003  1.00 77.54           C  
ATOM   2090  CG  ASN G 460      58.716 -16.126  74.792  1.00 76.82           C  
ATOM   2091  OD1 ASN G 460      59.463 -16.026  73.824  1.00 74.73           O  
ATOM   2092  ND2 ASN G 460      58.579 -15.160  75.690  1.00 75.37           N  
ATOM   2093  N   SER G 461      58.828 -18.907  78.031  1.00 85.69           N  
ATOM   2094  CA  SER G 461      59.972 -19.220  78.892  1.00 88.58           C  
ATOM   2095  C   SER G 461      60.409 -18.040  79.767  1.00 90.23           C  
ATOM   2096  O   SER G 461      61.553 -17.588  79.696  1.00 90.87           O  
ATOM   2097  CB  SER G 461      61.160 -19.714  78.048  1.00 89.10           C  
ATOM   2098  OG  SER G 461      61.554 -18.765  77.071  1.00 90.21           O  
ATOM   2099  N   ASN G 462      59.492 -17.552  80.597  1.00 92.07           N  
ATOM   2100  CA  ASN G 462      59.782 -16.432  81.483  1.00 93.49           C  
ATOM   2101  C   ASN G 462      60.636 -16.909  82.654  1.00 93.68           C  
ATOM   2102  O   ASN G 462      61.865 -16.910  82.585  1.00 94.04           O  
ATOM   2103  CB  ASN G 462      58.478 -15.826  82.008  1.00 93.94           C  
ATOM   2104  CG  ASN G 462      57.460 -15.591  80.910  1.00 94.78           C  
ATOM   2105  OD1 ASN G 462      57.735 -14.910  79.922  1.00 94.90           O  
ATOM   2106  ND2 ASN G 462      56.271 -16.155  81.081  1.00 95.64           N  
ATOM   2107  N   ASN G 463      59.972 -17.321  83.727  1.00 93.84           N  
ATOM   2108  CA  ASN G 463      60.658 -17.805  84.916  1.00 93.54           C  
ATOM   2109  C   ASN G 463      59.828 -18.883  85.586  1.00 89.75           C  
ATOM   2110  O   ASN G 463      58.847 -19.361  85.021  1.00 90.41           O  
ATOM   2111  CB  ASN G 463      60.898 -16.653  85.891  1.00 98.97           C  
ATOM   2112  CG  ASN G 463      59.977 -15.478  85.638  1.00104.82           C  
ATOM   2113  OD1 ASN G 463      58.755 -15.638  85.602  1.00104.87           O  
ATOM   2114  ND2 ASN G 463      60.571 -14.299  85.452  1.00110.34           N  
ATOM   2115  N   GLU G 464      60.223 -19.263  86.793  1.00 84.50           N  
ATOM   2116  CA  GLU G 464      59.508 -20.291  87.529  1.00 79.67           C  
ATOM   2117  C   GLU G 464      58.386 -19.739  88.400  1.00 75.00           C  
ATOM   2118  O   GLU G 464      58.552 -19.576  89.605  1.00 73.63           O  
ATOM   2119  CB  GLU G 464      60.486 -21.093  88.388  1.00 81.72           C  
ATOM   2120  CG  GLU G 464      61.306 -22.108  87.603  1.00 84.89           C  
ATOM   2121  CD  GLU G 464      62.150 -22.998  88.498  1.00 86.94           C  
ATOM   2122  OE1 GLU G 464      62.656 -24.033  88.005  1.00 87.76           O  
ATOM   2123  OE2 GLU G 464      62.313 -22.658  89.691  1.00 87.55           O  
ATOM   2124  N   SER G 465      57.243 -19.457  87.780  1.00 69.62           N  
ATOM   2125  CA  SER G 465      56.072 -18.933  88.486  1.00 61.22           C  
ATOM   2126  C   SER G 465      54.924 -18.686  87.507  1.00 56.78           C  
ATOM   2127  O   SER G 465      55.148 -18.318  86.355  1.00 59.14           O  
ATOM   2128  CB  SER G 465      56.415 -17.628  89.212  1.00 61.15           C  
ATOM   2129  OG  SER G 465      56.876 -16.642  88.308  1.00 59.79           O  
ATOM   2130  N   GLU G 466      53.694 -18.894  87.963  1.00 52.69           N  
ATOM   2131  CA  GLU G 466      52.530 -18.686  87.109  1.00 44.55           C  
ATOM   2132  C   GLU G 466      51.533 -17.747  87.788  1.00 40.31           C  
ATOM   2133  O   GLU G 466      51.334 -17.814  88.999  1.00 40.44           O  
ATOM   2134  CB  GLU G 466      51.854 -20.030  86.799  1.00 42.82           C  
ATOM   2135  CG  GLU G 466      52.748 -21.041  86.073  1.00 41.25           C  
ATOM   2136  CD  GLU G 466      52.943 -20.728  84.596  1.00 40.18           C  
ATOM   2137  OE1 GLU G 466      53.923 -21.230  84.009  1.00 39.08           O  
ATOM   2138  OE2 GLU G 466      52.116 -19.993  84.020  1.00 39.08           O  
ATOM   2139  N   ILE G 467      50.937 -16.846  87.012  1.00 35.12           N  
ATOM   2140  CA  ILE G 467      49.963 -15.905  87.558  1.00 29.00           C  
ATOM   2141  C   ILE G 467      48.586 -16.260  87.043  1.00 22.02           C  
ATOM   2142  O   ILE G 467      48.420 -16.488  85.851  1.00 21.81           O  
ATOM   2143  CB  ILE G 467      50.243 -14.442  87.136  1.00 29.33           C  
ATOM   2144  CG1 ILE G 467      51.508 -13.911  87.810  1.00 33.90           C  
ATOM   2145  CG2 ILE G 467      49.044 -13.568  87.493  1.00 30.47           C  
ATOM   2146  CD1 ILE G 467      52.801 -14.435  87.201  1.00 36.40           C  
ATOM   2147  N   PHE G 468      47.604 -16.299  87.938  1.00 20.55           N  
ATOM   2148  CA  PHE G 468      46.230 -16.610  87.546  1.00 18.10           C  
ATOM   2149  C   PHE G 468      45.292 -15.426  87.812  1.00 17.72           C  
ATOM   2150  O   PHE G 468      45.530 -14.640  88.731  1.00 17.42           O  
ATOM   2151  CB  PHE G 468      45.748 -17.871  88.282  1.00 17.02           C  
ATOM   2152  CG  PHE G 468      46.527 -19.108  87.917  1.00 15.88           C  
ATOM   2153  CD1 PHE G 468      47.877 -19.217  88.247  1.00 14.60           C  
ATOM   2154  CD2 PHE G 468      45.941 -20.123  87.161  1.00 16.32           C  
ATOM   2155  CE1 PHE G 468      48.633 -20.305  87.825  1.00 13.98           C  
ATOM   2156  CE2 PHE G 468      46.694 -21.220  86.734  1.00 15.66           C  
ATOM   2157  CZ  PHE G 468      48.046 -21.307  87.066  1.00 15.28           C  
ATOM   2158  N   ARG G 469      44.247 -15.291  86.991  1.00 16.84           N  
ATOM   2159  CA  ARG G 469      43.268 -14.207  87.128  1.00 15.59           C  
ATOM   2160  C   ARG G 469      41.841 -14.724  86.943  1.00 15.90           C  
ATOM   2161  O   ARG G 469      41.612 -15.721  86.251  1.00 15.61           O  
ATOM   2162  CB  ARG G 469      43.524 -13.102  86.086  1.00 15.88           C  
ATOM   2163  CG  ARG G 469      44.867 -12.373  86.214  1.00 14.80           C  
ATOM   2164  CD  ARG G 469      45.394 -11.857  84.867  1.00 13.10           C  
ATOM   2165  NE  ARG G 469      46.759 -11.365  85.016  1.00 12.36           N  
ATOM   2166  CZ  ARG G 469      47.069 -10.170  85.509  1.00 12.61           C  
ATOM   2167  NH1 ARG G 469      46.103  -9.341  85.882  1.00 13.03           N  
ATOM   2168  NH2 ARG G 469      48.340  -9.819  85.667  1.00  7.76           N  
ATOM   2169  N   PRO G 470      40.859 -14.043  87.558  1.00 15.14           N  
ATOM   2170  CA  PRO G 470      39.446 -14.422  87.462  1.00 14.90           C  
ATOM   2171  C   PRO G 470      39.009 -14.323  85.992  1.00 14.16           C  
ATOM   2172  O   PRO G 470      39.355 -13.360  85.302  1.00 11.75           O  
ATOM   2173  CB  PRO G 470      38.740 -13.369  88.322  1.00 15.65           C  
ATOM   2174  CG  PRO G 470      39.809 -12.839  89.202  1.00 15.89           C  
ATOM   2175  CD  PRO G 470      41.009 -12.794  88.319  1.00 14.70           C  
ATOM   2176  N   GLY G 471      38.255 -15.313  85.522  1.00 13.37           N  
ATOM   2177  CA  GLY G 471      37.791 -15.308  84.146  1.00 12.43           C  
ATOM   2178  C   GLY G 471      36.278 -15.398  84.063  1.00 11.34           C  
ATOM   2179  O   GLY G 471      35.575 -15.026  84.998  1.00 11.41           O  
ATOM   2180  N   GLY G 472      35.769 -15.910  82.949  1.00 12.13           N  
ATOM   2181  CA  GLY G 472      34.329 -16.020  82.780  1.00 11.47           C  
ATOM   2182  C   GLY G 472      33.929 -15.243  81.543  1.00  9.92           C  
ATOM   2183  O   GLY G 472      34.793 -14.704  80.856  1.00  9.37           O  
ATOM   2184  N   GLY G 473      32.630 -15.164  81.280  1.00  9.27           N  
ATOM   2185  CA  GLY G 473      32.129 -14.469  80.108  1.00 11.22           C  
ATOM   2186  C   GLY G 473      31.287 -15.454  79.318  1.00 13.15           C  
ATOM   2187  O   GLY G 473      30.080 -15.269  79.100  1.00 10.68           O  
ATOM   2188  N   ASP G 474      31.937 -16.535  78.911  1.00 12.35           N  
ATOM   2189  CA  ASP G 474      31.277 -17.576  78.155  1.00 11.84           C  
ATOM   2190  C   ASP G 474      30.491 -18.468  79.112  1.00 12.56           C  
ATOM   2191  O   ASP G 474      31.037 -19.407  79.686  1.00  8.70           O  
ATOM   2192  CB  ASP G 474      32.316 -18.421  77.415  1.00  9.44           C  
ATOM   2193  CG  ASP G 474      31.721 -19.209  76.267  1.00 11.60           C  
ATOM   2194  OD1 ASP G 474      30.483 -19.456  76.261  1.00  4.95           O  
ATOM   2195  OD2 ASP G 474      32.507 -19.587  75.369  1.00 10.13           O  
ATOM   2196  N   MET G 475      29.209 -18.172  79.273  1.00 13.94           N  
ATOM   2197  CA  MET G 475      28.348 -18.956  80.141  1.00 15.54           C  
ATOM   2198  C   MET G 475      28.362 -20.443  79.820  1.00 16.04           C  
ATOM   2199  O   MET G 475      27.863 -21.258  80.606  1.00 14.00           O  
ATOM   2200  CB  MET G 475      26.911 -18.431  80.068  1.00 19.07           C  
ATOM   2201  CG  MET G 475      26.468 -17.723  81.332  1.00 21.21           C  
ATOM   2202  SD  MET G 475      27.821 -16.805  82.057  1.00 21.81           S  
ATOM   2203  CE  MET G 475      27.467 -15.158  81.433  1.00 24.41           C  
ATOM   2204  N   ARG G 476      28.921 -20.813  78.671  1.00 16.16           N  
ATOM   2205  CA  ARG G 476      28.967 -22.230  78.321  1.00 16.88           C  
ATOM   2206  C   ARG G 476      29.905 -22.921  79.297  1.00 15.46           C  
ATOM   2207  O   ARG G 476      29.709 -24.090  79.645  1.00 11.33           O  
ATOM   2208  CB  ARG G 476      29.457 -22.439  76.887  1.00 18.59           C  
ATOM   2209  CG  ARG G 476      28.476 -21.994  75.811  1.00 21.34           C  
ATOM   2210  CD  ARG G 476      29.169 -21.933  74.460  1.00 22.64           C  
ATOM   2211  NE  ARG G 476      28.337 -21.349  73.411  1.00 28.70           N  
ATOM   2212  CZ  ARG G 476      28.003 -20.061  73.321  1.00 29.87           C  
ATOM   2213  NH1 ARG G 476      28.428 -19.184  74.225  1.00 31.33           N  
ATOM   2214  NH2 ARG G 476      27.241 -19.649  72.311  1.00 29.92           N  
ATOM   2215  N   ASP G 477      30.928 -22.197  79.736  1.00 12.96           N  
ATOM   2216  CA  ASP G 477      31.852 -22.777  80.691  1.00 15.01           C  
ATOM   2217  C   ASP G 477      31.134 -23.036  82.018  1.00 15.16           C  
ATOM   2218  O   ASP G 477      31.508 -23.945  82.761  1.00 12.70           O  
ATOM   2219  CB  ASP G 477      33.087 -21.891  80.869  1.00 14.81           C  
ATOM   2220  CG  ASP G 477      34.046 -21.992  79.684  1.00 18.41           C  
ATOM   2221  OD1 ASP G 477      33.939 -22.977  78.907  1.00 17.26           O  
ATOM   2222  OD2 ASP G 477      34.916 -21.100  79.527  1.00 19.63           O  
ATOM   2223  N   ASN G 478      30.091 -22.254  82.300  1.00 14.15           N  
ATOM   2224  CA  ASN G 478      29.305 -22.455  83.509  1.00 14.38           C  
ATOM   2225  C   ASN G 478      28.499 -23.742  83.377  1.00 14.09           C  
ATOM   2226  O   ASN G 478      28.512 -24.573  84.269  1.00 13.58           O  
ATOM   2227  CB  ASN G 478      28.338 -21.294  83.746  1.00 12.47           C  
ATOM   2228  CG  ASN G 478      29.060 -19.971  83.961  1.00 14.90           C  
ATOM   2229  OD1 ASN G 478      28.562 -19.070  84.674  1.00 10.26           O  
ATOM   2230  ND2 ASN G 478      30.241 -19.841  83.340  1.00 10.13           N  
ATOM   2231  N   TRP G 479      27.784 -23.884  82.265  1.00 13.45           N  
ATOM   2232  CA  TRP G 479      26.982 -25.075  82.021  1.00 14.10           C  
ATOM   2233  C   TRP G 479      27.939 -26.269  81.995  1.00 13.31           C  
ATOM   2234  O   TRP G 479      27.688 -27.322  82.585  1.00 10.33           O  
ATOM   2235  CB  TRP G 479      26.281 -24.985  80.664  1.00 14.54           C  
ATOM   2236  CG  TRP G 479      25.549 -23.693  80.379  1.00 17.85           C  
ATOM   2237  CD1 TRP G 479      25.259 -23.174  79.143  1.00 19.25           C  
ATOM   2238  CD2 TRP G 479      25.003 -22.774  81.334  1.00 17.23           C  
ATOM   2239  NE1 TRP G 479      24.567 -21.989  79.270  1.00 19.24           N  
ATOM   2240  CE2 TRP G 479      24.395 -21.719  80.601  1.00 19.64           C  
ATOM   2241  CE3 TRP G 479      24.967 -22.734  82.734  1.00 14.54           C  
ATOM   2242  CZ2 TRP G 479      23.759 -20.636  81.226  1.00 19.23           C  
ATOM   2243  CZ3 TRP G 479      24.338 -21.659  83.358  1.00 15.70           C  
ATOM   2244  CH2 TRP G 479      23.740 -20.622  82.601  1.00 16.44           C  
ATOM   2245  N   ARG G 480      29.050 -26.071  81.303  1.00 15.47           N  
ATOM   2246  CA  ARG G 480      30.065 -27.089  81.138  1.00 15.62           C  
ATOM   2247  C   ARG G 480      30.593 -27.634  82.464  1.00 15.42           C  
ATOM   2248  O   ARG G 480      30.925 -28.817  82.559  1.00 15.91           O  
ATOM   2249  CB  ARG G 480      31.204 -26.522  80.281  1.00 18.35           C  
ATOM   2250  CG  ARG G 480      32.208 -27.550  79.826  1.00 20.74           C  
ATOM   2251  CD  ARG G 480      33.237 -26.993  78.868  1.00 22.22           C  
ATOM   2252  NE  ARG G 480      32.666 -26.652  77.572  1.00 27.02           N  
ATOM   2253  CZ  ARG G 480      32.101 -25.484  77.300  1.00 28.79           C  
ATOM   2254  NH1 ARG G 480      32.044 -24.551  78.235  1.00 32.62           N  
ATOM   2255  NH2 ARG G 480      31.588 -25.249  76.103  1.00 29.82           N  
ATOM   2256  N   SER G 481      30.653 -26.789  83.490  1.00 14.71           N  
ATOM   2257  CA  SER G 481      31.141 -27.214  84.809  1.00 14.47           C  
ATOM   2258  C   SER G 481      30.196 -28.200  85.506  1.00 14.25           C  
ATOM   2259  O   SER G 481      30.604 -28.931  86.404  1.00 13.73           O  
ATOM   2260  CB  SER G 481      31.363 -25.995  85.711  1.00 14.11           C  
ATOM   2261  OG  SER G 481      30.151 -25.540  86.274  1.00 14.17           O  
ATOM   2262  N   GLU G 482      28.933 -28.203  85.096  1.00 14.54           N  
ATOM   2263  CA  GLU G 482      27.937 -29.105  85.655  1.00 14.29           C  
ATOM   2264  C   GLU G 482      27.742 -30.317  84.737  1.00 14.37           C  
ATOM   2265  O   GLU G 482      27.559 -31.434  85.206  1.00 13.60           O  
ATOM   2266  CB  GLU G 482      26.600 -28.378  85.823  1.00 18.08           C  
ATOM   2267  CG  GLU G 482      26.491 -27.524  87.082  1.00 21.04           C  
ATOM   2268  CD  GLU G 482      26.239 -28.356  88.323  1.00 22.94           C  
ATOM   2269  OE1 GLU G 482      25.216 -28.112  88.999  1.00 27.75           O  
ATOM   2270  OE2 GLU G 482      27.046 -29.260  88.622  1.00 22.93           O  
ATOM   2271  N   LEU G 483      27.797 -30.090  83.428  1.00 11.87           N  
ATOM   2272  CA  LEU G 483      27.603 -31.159  82.465  1.00 12.05           C  
ATOM   2273  C   LEU G 483      28.829 -31.979  82.043  1.00 13.93           C  
ATOM   2274  O   LEU G 483      28.714 -32.892  81.216  1.00 13.29           O  
ATOM   2275  CB  LEU G 483      26.951 -30.583  81.226  1.00 10.67           C  
ATOM   2276  CG  LEU G 483      25.569 -30.028  81.515  1.00 13.52           C  
ATOM   2277  CD1 LEU G 483      25.110 -29.221  80.305  1.00 16.39           C  
ATOM   2278  CD2 LEU G 483      24.600 -31.155  81.837  1.00 11.31           C  
ATOM   2279  N   TYR G 484      29.991 -31.662  82.606  1.00 14.28           N  
ATOM   2280  CA  TYR G 484      31.239 -32.353  82.273  1.00 16.60           C  
ATOM   2281  C   TYR G 484      31.178 -33.876  82.384  1.00 18.36           C  
ATOM   2282  O   TYR G 484      31.993 -34.580  81.792  1.00 18.21           O  
ATOM   2283  CB  TYR G 484      32.377 -31.859  83.177  1.00 14.82           C  
ATOM   2284  CG  TYR G 484      32.276 -32.379  84.595  1.00 17.72           C  
ATOM   2285  CD1 TYR G 484      32.910 -33.569  84.979  1.00 17.64           C  
ATOM   2286  CD2 TYR G 484      31.476 -31.733  85.530  1.00 18.04           C  
ATOM   2287  CE1 TYR G 484      32.737 -34.098  86.256  1.00 18.73           C  
ATOM   2288  CE2 TYR G 484      31.297 -32.254  86.807  1.00 20.64           C  
ATOM   2289  CZ  TYR G 484      31.922 -33.433  87.165  1.00 20.54           C  
ATOM   2290  OH  TYR G 484      31.691 -33.944  88.423  1.00 21.81           O  
ATOM   2291  N   LYS G 485      30.226 -34.394  83.144  1.00 21.53           N  
ATOM   2292  CA  LYS G 485      30.162 -35.831  83.324  1.00 25.09           C  
ATOM   2293  C   LYS G 485      29.131 -36.539  82.476  1.00 26.89           C  
ATOM   2294  O   LYS G 485      29.034 -37.765  82.503  1.00 27.23           O  
ATOM   2295  CB  LYS G 485      29.917 -36.159  84.795  1.00 25.40           C  
ATOM   2296  CG  LYS G 485      28.678 -35.514  85.383  1.00 29.14           C  
ATOM   2297  CD  LYS G 485      28.492 -35.949  86.829  1.00 30.34           C  
ATOM   2298  CE  LYS G 485      27.264 -35.312  87.466  1.00 31.65           C  
ATOM   2299  NZ  LYS G 485      26.901 -35.999  88.753  1.00 34.45           N  
ATOM   2300  N   TYR G 486      28.354 -35.787  81.719  1.00 27.15           N  
ATOM   2301  CA  TYR G 486      27.347 -36.431  80.908  1.00 27.04           C  
ATOM   2302  C   TYR G 486      27.649 -36.359  79.429  1.00 27.89           C  
ATOM   2303  O   TYR G 486      28.600 -35.712  79.002  1.00 27.63           O  
ATOM   2304  CB  TYR G 486      25.987 -35.799  81.155  1.00 26.44           C  
ATOM   2305  CG  TYR G 486      25.506 -35.813  82.580  1.00 25.99           C  
ATOM   2306  CD1 TYR G 486      25.852 -34.799  83.468  1.00 27.30           C  
ATOM   2307  CD2 TYR G 486      24.597 -36.773  83.004  1.00 25.95           C  
ATOM   2308  CE1 TYR G 486      25.275 -34.739  84.738  1.00 28.39           C  
ATOM   2309  CE2 TYR G 486      24.023 -36.724  84.261  1.00 24.88           C  
ATOM   2310  CZ  TYR G 486      24.351 -35.710  85.120  1.00 26.57           C  
ATOM   2311  OH  TYR G 486      23.708 -35.635  86.333  1.00 27.05           O  
ATOM   2312  N   LYS G 487      26.812 -37.035  78.651  1.00 30.46           N  
ATOM   2313  CA  LYS G 487      26.930 -37.051  77.200  1.00 31.30           C  
ATOM   2314  C   LYS G 487      25.712 -37.740  76.579  1.00 31.23           C  
ATOM   2315  O   LYS G 487      25.214 -38.746  77.087  1.00 28.94           O  
ATOM   2316  CB  LYS G 487      28.204 -37.776  76.772  1.00 30.85           C  
ATOM   2317  CG  LYS G 487      28.193 -39.248  77.103  1.00 32.52           C  
ATOM   2318  CD  LYS G 487      29.418 -39.947  76.564  1.00 33.79           C  
ATOM   2319  CE  LYS G 487      29.525 -39.816  75.061  1.00 33.99           C  
ATOM   2320  NZ  LYS G 487      30.655 -40.644  74.557  1.00 35.56           N  
ATOM   2321  N   VAL G 488      25.230 -37.178  75.480  1.00 32.49           N  
ATOM   2322  CA  VAL G 488      24.087 -37.733  74.780  1.00 34.83           C  
ATOM   2323  C   VAL G 488      24.626 -38.742  73.766  1.00 36.42           C  
ATOM   2324  O   VAL G 488      25.743 -38.588  73.272  1.00 33.77           O  
ATOM   2325  CB  VAL G 488      23.302 -36.616  74.055  1.00 35.55           C  
ATOM   2326  CG1 VAL G 488      24.066 -36.141  72.828  1.00 36.56           C  
ATOM   2327  CG2 VAL G 488      21.920 -37.109  73.674  1.00 37.12           C  
ATOM   2328  N   VAL G 489      23.852 -39.784  73.473  1.00 39.40           N  
ATOM   2329  CA  VAL G 489      24.291 -40.795  72.513  1.00 43.85           C  
ATOM   2330  C   VAL G 489      23.148 -41.391  71.705  1.00 47.31           C  
ATOM   2331  O   VAL G 489      22.090 -41.704  72.244  1.00 47.92           O  
ATOM   2332  CB  VAL G 489      25.046 -41.950  73.207  1.00 42.83           C  
ATOM   2333  CG1 VAL G 489      24.160 -42.609  74.244  1.00 42.72           C  
ATOM   2334  CG2 VAL G 489      25.489 -42.968  72.171  1.00 42.86           C  
ATOM   2335  N   LYS G 490      23.373 -41.548  70.406  1.00 51.79           N  
ATOM   2336  CA  LYS G 490      22.365 -42.110  69.520  1.00 57.42           C  
ATOM   2337  C   LYS G 490      22.096 -43.562  69.913  1.00 60.73           C  
ATOM   2338  O   LYS G 490      23.028 -44.334  70.136  1.00 60.84           O  
ATOM   2339  CB  LYS G 490      22.849 -42.011  68.066  1.00 57.98           C  
ATOM   2340  CG  LYS G 490      21.885 -42.530  67.004  1.00 60.05           C  
ATOM   2341  CD  LYS G 490      22.186 -43.976  66.640  1.00 61.95           C  
ATOM   2342  CE  LYS G 490      21.498 -44.386  65.341  1.00 63.78           C  
ATOM   2343  NZ  LYS G 490      20.013 -44.339  65.427  1.00 64.17           N  
ATOM   2344  N   ILE G 491      20.818 -43.921  70.014  1.00 65.58           N  
ATOM   2345  CA  ILE G 491      20.425 -45.277  70.391  1.00 70.46           C  
ATOM   2346  C   ILE G 491      19.220 -45.763  69.586  1.00 74.10           C  
ATOM   2347  O   ILE G 491      18.339 -44.972  69.237  1.00 74.90           O  
ATOM   2348  CB  ILE G 491      20.071 -45.352  71.892  1.00 70.02           C  
ATOM   2349  CG1 ILE G 491      19.834 -46.807  72.298  1.00 70.79           C  
ATOM   2350  CG2 ILE G 491      18.829 -44.520  72.175  1.00 69.76           C  
ATOM   2351  CD1 ILE G 491      19.681 -47.013  73.790  1.00 70.95           C  
ATOM   2352  N   GLU G 492      19.185 -47.064  69.298  1.00 77.94           N  
ATOM   2353  CA  GLU G 492      18.085 -47.669  68.537  1.00 81.23           C  
ATOM   2354  C   GLU G 492      17.086 -48.379  69.455  1.00 82.06           C  
ATOM   2355  O   GLU G 492      16.931 -49.613  69.320  1.00 82.30           O  
ATOM   2356  CB  GLU G 492      18.627 -48.671  67.502  1.00 82.65           C  
ATOM   2357  CG  GLU G 492      19.381 -48.049  66.328  1.00 84.20           C  
ATOM   2358  CD  GLU G 492      19.898 -49.090  65.340  1.00 84.98           C  
ATOM   2359  OE1 GLU G 492      19.081 -49.874  64.811  1.00 85.19           O  
ATOM   2360  OE2 GLU G 492      21.123 -49.122  65.088  1.00 85.34           O  
ATOM   2361  OXT GLU G 492      16.470 -47.693  70.300  1.00 83.59           O  
TER    2362      GLU G 492                                                      
MASTER      460    0   17   17   84    0   27    6 8322    4  260   75          
END                                                                             
