# Supplementary material for: Epitope Prediction Based on Random Peptide Library Screening: Benchmark Dataset and Prediction Tools Evaluation
Source: Molecules. 2011 Jun 16;16(6):4971–93. doi: 10.3390/molecules16064971 (PMC6264216; doi:10.3390/molecules16064971)
Supplement: Supplementary file 1 [file molecules-16-04971-s001.zip › supplementary materials/datasets/MS00185/MS00185.txt]

SGLRNETFLR
EFFQQHMLRVPR
NMKLKLREMTQR
MTRPTSLTQLTG
LHIRVNETAYRV
DFLREHGMKNPR
RSRPTNMTTLRD
AAYNATRGTVSA
QLLHTWEDKMRK
RNGELWLRRPGL
MVRPSNWDALTR
