# Supplementary material for: Epitope Prediction Based on Random Peptide Library Screening: Benchmark Dataset and Prediction Tools Evaluation
Source: Molecules. 2011 Jun 16;16(6):4971–93. doi: 10.3390/molecules16064971 (PMC6264216; doi:10.3390/molecules16064971)
Supplement: Supplementary file 1 [file molecules-16-04971-s001.zip › supplementary materials/datasets/MS00186/1E6J.pdb]

HEADER    HIV CAPSID PROTEIN (P24)                18-AUG-00   1E6J              
TITLE     CRYSTAL STRUCTURE OF HIV-1 CAPSID PROTEIN (P24) IN COMPLEX            
TITLE    2 WITH FAB13B5                                                         
COMPND    MOL_ID: 1;                                                            
COMPND   2 MOLECULE: IMMUNOGLOBULIN;                                            
COMPND   3 CHAIN: L;                                                            
COMPND   4 FRAGMENT: LIGHT CHAIN 1-210;                                         
COMPND   5 OTHER_DETAILS: OBTAINED BY PAPAIN CLEAVAGE (FAB);                    
COMPND   6 MOL_ID: 2;                                                           
COMPND   7 MOLECULE: IMMUNOGLOBULIN;                                            
COMPND   8 CHAIN: H;                                                            
COMPND   9 FRAGMENT: HEAVY CHAIN 1-219;                                         
COMPND  10 OTHER_DETAILS: OBTAINED BY PAPAIN CLEAVAGE (FAB);                    
COMPND  11 MOL_ID: 3;                                                           
COMPND  12 MOLECULE: CAPSID PROTEIN P24;                                        
COMPND  13 CHAIN: P;                                                            
COMPND  14 FRAGMENT: GAG POLYPROTEIN RESIDUES 142-351;                          
COMPND  15 SYNONYM: CA;                                                         
COMPND  16 ENGINEERED: YES;                                                     
COMPND  17 MUTATION: YES;                                                       
COMPND  18 OTHER_DETAILS: HIS6 TAG AT N-TERM, PRO1 AND ILE2 DELETED,            
COMPND  19  C-TERMINUS MODIFIED                                                 
SOURCE    MOL_ID: 1;                                                            
SOURCE   2 ORGANISM_SCIENTIFIC: MUS MUSCULUS;                                   
SOURCE   3 ORGANISM_COMMON: HOUSE MOUSE;                                        
SOURCE   4 ORGANISM_TAXID: 10090;                                               
SOURCE   5 MOL_ID: 2;                                                           
SOURCE   6 ORGANISM_SCIENTIFIC: MUS MUSCULUS;                                   
SOURCE   7 ORGANISM_COMMON: HOUSE MOUSE;                                        
SOURCE   8 ORGANISM_TAXID: 10090;                                               
SOURCE   9 MOL_ID: 3;                                                           
SOURCE  10 ORGANISM_SCIENTIFIC: HUMAN IMMUNODEFICIENCY VIRUS TYPE 1             
SOURCE  11  (CLONE 12);                                                         
SOURCE  12 ORGANISM_TAXID: 11706;                                               
SOURCE  13 STRAIN: HXB2;                                                        
SOURCE  14 EXPRESSION_SYSTEM: ESCHERICHIA COLI;                                 
SOURCE  15 EXPRESSION_SYSTEM_TAXID: 562;                                        
SOURCE  16 OTHER_DETAILS: SEE REFERENCE 2                                       
KEYWDS    HIV CAPSID PROTEIN (P24), P24, FAB, HIV-1, VIRUS ASSEMBLY,            
KEYWDS   2 CAPSID, CA, ANTIGEN, ANTIBODY, PROTEIN-PROTEIN                       
KEYWDS   3 INTERACTIONS                                                         
EXPDTA    X-RAY DIFFRACTION                                                     
AUTHOR    C.BERTHET-COLOMINAS,S.MONACO,A.NOVELLI,G.SIBAI,F.MALLET,              
AUTHOR   2 S.CUSACK                                                             
REVDAT   3   24-FEB-09 1E6J    1       VERSN                                    
REVDAT   2   11-DEC-00 1E6J    1       REMARK                                   
REVDAT   1   27-NOV-00 1E6J    0                                                
JRNL        AUTH   S.MONACO-MALBET,C.BERTHET-COLOMINAS,A.NOVELLI,               
JRNL        AUTH 2 N.BATTAI,N.PIGA,V.CHEYNET,F.MALLET,S.CUSACK                  
JRNL        TITL   MUTUAL CONFORMATIONAL ADAPTATIONS IN ANTIGEN AND             
JRNL        TITL 2 ANTIBODY UPON COMPLEX FORMATION BETWEEN AN FAB AND           
JRNL        TITL 3 HIV-1 CAPSID PROTEIN P24                                     
JRNL        REF    STRUCTURE                     V.   8  1069 2000              
JRNL        REFN                   ISSN 0969-2126                               
JRNL        PMID   11080628                                                     
JRNL        DOI    10.1016/S0969-2126(00)00507-4                                
REMARK   1                                                                      
REMARK   1 REFERENCE 1                                                          
REMARK   1  AUTH   C.BERTHET-COLOMINAS,S.MONACO,A.NOVELLI,G.SIBAI,              
REMARK   1  AUTH 2 F.MALLET,S.CUSACK                                            
REMARK   1  TITL   HEAD-TO-TAIL DIMERS AND INTERDOMAIN FLEXIBILITY              
REMARK   1  TITL 2 REVEALED BY THE CRYSTAL STRUCTURE OF HIV-1 CAPSID            
REMARK   1  TITL 3 PROTEIN (P24) COMPLEXED WITH A MONOCLONAL ANTIBODY           
REMARK   1  TITL 4 FAB                                                          
REMARK   1  REF    EMBO J.                       V.  18  1124 1999              
REMARK   1  REFN                   ISSN 0261-4189                               
REMARK   1  PMID   10064580                                                     
REMARK   1  DOI    10.1093/EMBOJ/18.5.1124                                      
REMARK   1                                                                      
REMARK   1 REFERENCE 2                                                          
REMARK   1  AUTH   V.CHEYNET,B.VERRIER,F.MALLET                                 
REMARK   1  TITL   OVEREXPRESSION OF HIV-1 PROTEINS IN E. COLI BY A             
REMARK   1  TITL 2 MODIFIED EXPRESSION VECTOR AND THEIR ONE-STEP                
REMARK   1  TITL 3 PURIFICATION                                                 
REMARK   1  REF    PROTEIN EXPR.PURIF.           V.   4   367 1993              
REMARK   1  REFN                   ISSN 1046-5928                               
REMARK   1  PMID   8251747                                                      
REMARK   1  DOI    10.1006/PREP.1993.1048                                       
REMARK   2                                                                      
REMARK   2 RESOLUTION.    3.0  ANGSTROMS.                                       
REMARK   3                                                                      
REMARK   3 REFINEMENT.                                                          
REMARK   3   PROGRAM     : X-PLOR 3.8                                           
REMARK   3   AUTHORS     : BRUNGER                                              
REMARK   3                                                                      
REMARK   3  DATA USED IN REFINEMENT.                                            
REMARK   3   RESOLUTION RANGE HIGH (ANGSTROMS) : 3.0                            
REMARK   3   RESOLUTION RANGE LOW  (ANGSTROMS) : 15.0                           
REMARK   3   DATA CUTOFF            (SIGMA(F)) : 0.0                            
REMARK   3   DATA CUTOFF HIGH         (ABS(F)) : NULL                           
REMARK   3   DATA CUTOFF LOW          (ABS(F)) : NULL                           
REMARK   3   COMPLETENESS (WORKING+TEST)   (%) : 84.7                           
REMARK   3   NUMBER OF REFLECTIONS             : 14740                          
REMARK   3                                                                      
REMARK   3  FIT TO DATA USED IN REFINEMENT.                                     
REMARK   3   CROSS-VALIDATION METHOD          : THROUGHOUT                      
REMARK   3   FREE R VALUE TEST SET SELECTION  : RANDOM                          
REMARK   3   R VALUE            (WORKING SET) : 0.210                           
REMARK   3   FREE R VALUE                     : 0.284                           
REMARK   3   FREE R VALUE TEST SET SIZE   (%) : 11.6                            
REMARK   3   FREE R VALUE TEST SET COUNT      : 1528                            
REMARK   3   ESTIMATED ERROR OF FREE R VALUE  : NULL                            
REMARK   3                                                                      
REMARK   3  FIT IN THE HIGHEST RESOLUTION BIN.                                  
REMARK   3   TOTAL NUMBER OF BINS USED           : NULL                         
REMARK   3   BIN RESOLUTION RANGE HIGH       (A) : NULL                         
REMARK   3   BIN RESOLUTION RANGE LOW        (A) : NULL                         
REMARK   3   BIN COMPLETENESS (WORKING+TEST) (%) : NULL                         
REMARK   3   REFLECTIONS IN BIN    (WORKING SET) : NULL                         
REMARK   3   BIN R VALUE           (WORKING SET) : NULL                         
REMARK   3   BIN FREE R VALUE                    : NULL                         
REMARK   3   BIN FREE R VALUE TEST SET SIZE  (%) : NULL                         
REMARK   3   BIN FREE R VALUE TEST SET COUNT     : NULL                         
REMARK   3   ESTIMATED ERROR OF BIN FREE R VALUE : NULL                         
REMARK   3                                                                      
REMARK   3  NUMBER OF NON-HYDROGEN ATOMS USED IN REFINEMENT.                    
REMARK   3   PROTEIN ATOMS            : 5028                                    
REMARK   3   NUCLEIC ACID ATOMS       : 0                                       
REMARK   3   HETEROGEN ATOMS          : 0                                       
REMARK   3   SOLVENT ATOMS            : 0                                       
REMARK   3                                                                      
REMARK   3  B VALUES.                                                           
REMARK   3   FROM WILSON PLOT           (A**2) : NULL                           
REMARK   3   MEAN B VALUE      (OVERALL, A**2) : NULL                           
REMARK   3   OVERALL ANISOTROPIC B VALUE.                                       
REMARK   3    B11 (A**2) : NULL                                                 
REMARK   3    B22 (A**2) : NULL                                                 
REMARK   3    B33 (A**2) : NULL                                                 
REMARK   3    B12 (A**2) : NULL                                                 
REMARK   3    B13 (A**2) : NULL                                                 
REMARK   3    B23 (A**2) : NULL                                                 
REMARK   3                                                                      
REMARK   3  ESTIMATED COORDINATE ERROR.                                         
REMARK   3   ESD FROM LUZZATI PLOT        (A) : NULL                            
REMARK   3   ESD FROM SIGMAA              (A) : NULL                            
REMARK   3   LOW RESOLUTION CUTOFF        (A) : NULL                            
REMARK   3                                                                      
REMARK   3  CROSS-VALIDATED ESTIMATED COORDINATE ERROR.                         
REMARK   3   ESD FROM C-V LUZZATI PLOT    (A) : NULL                            
REMARK   3   ESD FROM C-V SIGMAA          (A) : NULL                            
REMARK   3                                                                      
REMARK   3  RMS DEVIATIONS FROM IDEAL VALUES.                                   
REMARK   3   BOND LENGTHS                 (A) : 0.005                           
REMARK   3   BOND ANGLES            (DEGREES) : 1.201                           
REMARK   3   DIHEDRAL ANGLES        (DEGREES) : NULL                            
REMARK   3   IMPROPER ANGLES        (DEGREES) : NULL                            
REMARK   3                                                                      
REMARK   3  ISOTROPIC THERMAL MODEL : NULL                                      
REMARK   3                                                                      
REMARK   3  ISOTROPIC THERMAL FACTOR RESTRAINTS.    RMS    SIGMA                
REMARK   3   MAIN-CHAIN BOND              (A**2) : NULL  ; NULL                 
REMARK   3   MAIN-CHAIN ANGLE             (A**2) : NULL  ; NULL                 
REMARK   3   SIDE-CHAIN BOND              (A**2) : NULL  ; NULL                 
REMARK   3   SIDE-CHAIN ANGLE             (A**2) : NULL  ; NULL                 
REMARK   3                                                                      
REMARK   3  NCS MODEL : NULL                                                    
REMARK   3                                                                      
REMARK   3  NCS RESTRAINTS.                         RMS   SIGMA/WEIGHT          
REMARK   3   GROUP  1  POSITIONAL            (A) : NULL  ; NULL                 
REMARK   3   GROUP  1  B-FACTOR           (A**2) : NULL  ; NULL                 
REMARK   3                                                                      
REMARK   3  PARAMETER FILE  1  : NULL                                           
REMARK   3  PARAMETER FILE  2  : NULL                                           
REMARK   3  TOPOLOGY FILE  1   : NULL                                           
REMARK   3  TOPOLOGY FILE  2   : NULL                                           
REMARK   3                                                                      
REMARK   3  OTHER REFINEMENT REMARKS: PARTIALLY DISORDERED REGIONS: L152 -      
REMARK   3  L155 AND H134 - H140 MISSING RESIDUES IN P24: HIS TAG, 12           
REMARK   3  FIRSTS AA, P146, P86 TO P95                                         
REMARK   4                                                                      
REMARK   4 1E6J COMPLIES WITH FORMAT V. 3.15, 01-DEC-08                         
REMARK 100                                                                      
REMARK 100 THIS ENTRY HAS BEEN PROCESSED BY PDBE ON 18-AUG-00.                  
REMARK 100 THE PDBE ID CODE IS EBI-5216.                                        
REMARK 200                                                                      
REMARK 200 EXPERIMENTAL DETAILS                                                 
REMARK 200  EXPERIMENT TYPE                : X-RAY DIFFRACTION                  
REMARK 200  DATE OF DATA COLLECTION        : 15-JAN-98                          
REMARK 200  TEMPERATURE           (KELVIN) : 100.0                              
REMARK 200  PH                             : 7.50                               
REMARK 200  NUMBER OF CRYSTALS USED        : 1                                  
REMARK 200                                                                      
REMARK 200  SYNCHROTRON              (Y/N) : Y                                  
REMARK 200  RADIATION SOURCE               : ESRF                               
REMARK 200  BEAMLINE                       : ID14-3                             
REMARK 200  X-RAY GENERATOR MODEL          : NULL                               
REMARK 200  MONOCHROMATIC OR LAUE    (M/L) : M                                  
REMARK 200  WAVELENGTH OR RANGE        (A) : 0.945                              
REMARK 200  MONOCHROMATOR                  : NULL                               
REMARK 200  OPTICS                         : NULL                               
REMARK 200                                                                      
REMARK 200  DETECTOR TYPE                  : CCD                                
REMARK 200  DETECTOR MANUFACTURER          : MARRESEARCH                        
REMARK 200  INTENSITY-INTEGRATION SOFTWARE : MOSFLM                             
REMARK 200  DATA SCALING SOFTWARE          : CCP4                               
REMARK 200                                                                      
REMARK 200  NUMBER OF UNIQUE REFLECTIONS   : 14742                              
REMARK 200  RESOLUTION RANGE HIGH      (A) : 3.000                              
REMARK 200  RESOLUTION RANGE LOW       (A) : 27.700                             
REMARK 200  REJECTION CRITERIA  (SIGMA(I)) : NULL                               
REMARK 200                                                                      
REMARK 200 OVERALL.                                                             
REMARK 200  COMPLETENESS FOR RANGE     (%) : 84.7                               
REMARK 200  DATA REDUNDANCY                : 2.400                              
REMARK 200  R MERGE                    (I) : NULL                               
REMARK 200  R SYM                      (I) : 0.09400                            
REMARK 200  <I/SIGMA(I)> FOR THE DATA SET  : NULL                               
REMARK 200                                                                      
REMARK 200 IN THE HIGHEST RESOLUTION SHELL.                                     
REMARK 200  HIGHEST RESOLUTION SHELL, RANGE HIGH (A) : 3.00                     
REMARK 200  HIGHEST RESOLUTION SHELL, RANGE LOW  (A) : NULL                     
REMARK 200  COMPLETENESS FOR SHELL     (%) : 33.1                               
REMARK 200  DATA REDUNDANCY IN SHELL       : 1.60                               
REMARK 200  R MERGE FOR SHELL          (I) : NULL                               
REMARK 200  R SYM FOR SHELL            (I) : 0.27600                            
REMARK 200  <I/SIGMA(I)> FOR SHELL         : NULL                               
REMARK 200                                                                      
REMARK 200 DIFFRACTION PROTOCOL: SINGLE WAVELENGTH                              
REMARK 200 METHOD USED TO DETERMINE THE STRUCTURE: MOLECULAR REPLACEMENT        
REMARK 200 SOFTWARE USED: AMORE                                                 
REMARK 200 STARTING MODEL: FAB13B5, 1AFV, 1AM3                                  
REMARK 200                                                                      
REMARK 200 REMARK: PATTERSON CORRELATION ALGORITHM OF XPLOR USED IN             
REMARK 200  CONJUNCTION WITH AMORE                                              
REMARK 280                                                                      
REMARK 280 CRYSTAL                                                              
REMARK 280 SOLVENT CONTENT, VS  (%): 58.6                                       
REMARK 280 MATTHEWS COEFFICIENT, VM (ANGSTROMS**3/DA): NULL                     
REMARK 280                                                                      
REMARK 280 CRYSTALLIZATION CONDITIONS: PROTEIN AT 7MG/ML IN 7% PEG8000,         
REMARK 280  0.1M TRIS-HCL PH=7.5, 5MM DTT, 0.5MM K2PTCL4 AT 4C USING THE        
REMARK 280  HANGING DROP SYSTEM                                                 
REMARK 290                                                                      
REMARK 290 CRYSTALLOGRAPHIC SYMMETRY                                            
REMARK 290 SYMMETRY OPERATORS FOR SPACE GROUP: C 1 2 1                          
REMARK 290                                                                      
REMARK 290      SYMOP   SYMMETRY                                                
REMARK 290     NNNMMM   OPERATOR                                                
REMARK 290       1555   X,Y,Z                                                   
REMARK 290       2555   -X,Y,-Z                                                 
REMARK 290       3555   X+1/2,Y+1/2,Z                                           
REMARK 290       4555   -X+1/2,Y+1/2,-Z                                         
REMARK 290                                                                      
REMARK 290     WHERE NNN -> OPERATOR NUMBER                                     
REMARK 290           MMM -> TRANSLATION VECTOR                                  
REMARK 290                                                                      
REMARK 290 CRYSTALLOGRAPHIC SYMMETRY TRANSFORMATIONS                            
REMARK 290 THE FOLLOWING TRANSFORMATIONS OPERATE ON THE ATOM/HETATM             
REMARK 290 RECORDS IN THIS ENTRY TO PRODUCE CRYSTALLOGRAPHICALLY                
REMARK 290 RELATED MOLECULES.                                                   
REMARK 290   SMTRY1   1  1.000000  0.000000  0.000000        0.00000            
REMARK 290   SMTRY2   1  0.000000  1.000000  0.000000        0.00000            
REMARK 290   SMTRY3   1  0.000000  0.000000  1.000000        0.00000            
REMARK 290   SMTRY1   2 -1.000000  0.000000  0.000000        0.00000            
REMARK 290   SMTRY2   2  0.000000  1.000000  0.000000        0.00000            
REMARK 290   SMTRY3   2  0.000000  0.000000 -1.000000        0.00000            
REMARK 290   SMTRY1   3  1.000000  0.000000  0.000000       96.54000            
REMARK 290   SMTRY2   3  0.000000  1.000000  0.000000       22.80000            
REMARK 290   SMTRY3   3  0.000000  0.000000  1.000000        0.00000            
REMARK 290   SMTRY1   4 -1.000000  0.000000  0.000000       96.54000            
REMARK 290   SMTRY2   4  0.000000  1.000000  0.000000       22.80000            
REMARK 290   SMTRY3   4  0.000000  0.000000 -1.000000        0.00000            
REMARK 290                                                                      
REMARK 290 REMARK: NULL                                                         
REMARK 300                                                                      
REMARK 300 BIOMOLECULE: 1                                                       
REMARK 300 SEE REMARK 350 FOR THE AUTHOR PROVIDED AND/OR PROGRAM                
REMARK 300 GENERATED ASSEMBLY INFORMATION FOR THE STRUCTURE IN                  
REMARK 300 THIS ENTRY.  THE REMARK MAY ALSO PROVIDE INFORMATION ON              
REMARK 300 BURIED SURFACE AREA.                                                 
REMARK 350                                                                      
REMARK 350 GENERATING THE BIOMOLECULE                                           
REMARK 350 COORDINATES FOR A COMPLETE MULTIMER REPRESENTING THE KNOWN           
REMARK 350 BIOLOGICALLY SIGNIFICANT OLIGOMERIZATION STATE OF THE                
REMARK 350 MOLECULE CAN BE GENERATED BY APPLYING BIOMT TRANSFORMATIONS          
REMARK 350 GIVEN BELOW.  BOTH NON-CRYSTALLOGRAPHIC AND                          
REMARK 350 CRYSTALLOGRAPHIC OPERATIONS ARE GIVEN.                               
REMARK 350                                                                      
REMARK 350 BIOMOLECULE:  1                                                      
REMARK 350 SOFTWARE DETERMINED QUATERNARY STRUCTURE: TRIMERIC                   
REMARK 350 SOFTWARE USED: PQS                                                   
REMARK 350 TOTAL BURIED SURFACE AREA: 5550 ANGSTROM**2                          
REMARK 350 SURFACE AREA OF THE COMPLEX: 39220 ANGSTROM**2                       
REMARK 350 CHANGE IN SOLVENT FREE ENERGY: -41.4 KCAL/MOL                        
REMARK 350 APPLY THE FOLLOWING TO CHAINS: H, L, P                               
REMARK 350   BIOMT1   1  1.000000  0.000000  0.000000        0.00000            
REMARK 350   BIOMT2   1  0.000000  1.000000  0.000000        0.00000            
REMARK 350   BIOMT3   1  0.000000  0.000000  1.000000        0.00000            
REMARK 470                                                                      
REMARK 470 MISSING ATOM                                                         
REMARK 470 THE FOLLOWING RESIDUES HAVE MISSING ATOMS (M=MODEL NUMBER;           
REMARK 470 RES=RESIDUE NAME; C=CHAIN IDENTIFIER; SSEQ=SEQUENCE NUMBER;          
REMARK 470 I=INSERTION CODE):                                                   
REMARK 470   M RES CSSEQI  ATOMS                                                
REMARK 470     PRO H 219    O                                                   
REMARK 470     ASN L 210    O                                                   
REMARK 470     GLY P 220    O                                                   
REMARK 475                                                                      
REMARK 475 ZERO OCCUPANCY RESIDUES                                              
REMARK 475 THE FOLLOWING RESIDUES WERE MODELED WITH ZERO OCCUPANCY)             
REMARK 475 THE LOCATION AND PROPERTIES OF THESE RESIDUES MAY NOT                
REMARK 475 BE RELIABLE. (M=MODEL NUMBER; RES;                                   
REMARK 475 C=CHAIN IDENTIFIER; SSSEQ=SEQUENCE NUMBER; I=INSERTION CODE)         
REMARK 475   M RES C SSEQI                                                      
REMARK 475     GLY H  134                                                       
REMARK 475     SER H  135                                                       
REMARK 475     ALA H  136                                                       
REMARK 475     ALA H  137                                                       
REMARK 475     GLN H  138                                                       
REMARK 475     THR H  139                                                       
REMARK 475     ASN H  140                                                       
REMARK 475     GLU L  152                                                       
REMARK 475     ARG L  153                                                       
REMARK 475     GLN L  154                                                       
REMARK 475     ASN L  155                                                       
REMARK 475     VAL P   11                                                       
REMARK 475     HIS P   12                                                       
REMARK 475     VAL P   86                                                       
REMARK 475     HIS P   87                                                       
REMARK 475     ALA P   88                                                       
REMARK 475     GLY P   89                                                       
REMARK 475     PRO P   90                                                       
REMARK 475     ILE P   91                                                       
REMARK 475     ALA P   92                                                       
REMARK 475     PRO P   93                                                       
REMARK 475     GLY P   94                                                       
REMARK 475     GLN P   95                                                       
REMARK 475     SER P  146                                                       
REMARK 480                                                                      
REMARK 480 ZERO OCCUPANCY ATOM                                                  
REMARK 480 THE FOLLOWING RESIDUES HAVE ATOMS MODELED WITH ZERO                  
REMARK 480 OCCUPANCY. THE LOCATION AND PROPERTIES OF THESE ATOMS                
REMARK 480 MAY NOT BE RELIABLE. (M=MODEL NUMBER;                                
REMARK 480 RES=RESIDUE NAME; C=CHAIN IDENTIFIER; SSEQ=SEQUENCE NUMBER;          
REMARK 480 I=INSERTION CODE):                                                   
REMARK 480   M RES CSSEQI  ATOMS                                                
REMARK 480     ASP H  66    CG  OD1  OD2                                        
REMARK 480     GLU P  29    CG   CD  OE1  OE2                                   
REMARK 480     LYS P  30    CG   CD   CE   NZ                                   
REMARK 480     ASP P 166    CG  OD1  OD2                                        
REMARK 480     GLN P 176    CG   CD  OE1  NE2                                   
REMARK 480     LYS P 182    CG   CD   CE   NZ                                   
REMARK 500                                                                      
REMARK 500 GEOMETRY AND STEREOCHEMISTRY                                         
REMARK 500 SUBTOPIC: TORSION ANGLES                                             
REMARK 500                                                                      
REMARK 500 TORSION ANGLES OUTSIDE THE EXPECTED RAMACHANDRAN REGIONS:            
REMARK 500 (M=MODEL NUMBER; RES=RESIDUE NAME; C=CHAIN IDENTIFIER;               
REMARK 500 SSEQ=SEQUENCE NUMBER; I=INSERTION CODE).                             
REMARK 500 STANDARD TABLE:                                                      
REMARK 500 FORMAT:(10X,I3,1X,A3,1X,A1,I4,A1,4X,F7.2,3X,F7.2)                    
REMARK 500                                                                      
REMARK 500 EXPECTED VALUES: GJ KLEYWEGT AND TA JONES (1996). PHI/PSI-           
REMARK 500 CHOLOGY: RAMACHANDRAN REVISITED. STRUCTURE 4, 1395 - 1400            
REMARK 500                                                                      
REMARK 500  M RES CSSEQI        PSI       PHI                                   
REMARK 500    LEU H  45      104.66     70.92                                   
REMARK 500    LYS H  67      -51.57   -159.21                                   
REMARK 500    ALA H  92     -171.20   -176.50                                   
REMARK 500    ARG H 102     -105.47   -125.25                                   
REMARK 500    ALA H 136     -165.47     86.91                                   
REMARK 500    GLN H 138       96.48    175.58                                   
REMARK 500    SER H 167      -43.02   -144.15                                   
REMARK 500    GLN H 178      -55.16   -122.88                                   
REMARK 500    SER H 179      -69.12   -154.39                                   
REMARK 500    GLU L  49       60.61     27.11                                   
REMARK 500    ILE L  50      -53.98     69.87                                   
REMARK 500    ALA L  83     -169.87   -177.94                                   
REMARK 500    ASN L 136       75.31     43.69                                   
REMARK 500    PRO L 139      179.40    -59.78                                   
REMARK 500    ASN L 188      -39.96   -142.17                                   
REMARK 500    LYS L 197        2.81    -64.03                                   
REMARK 500    SER L 199      149.60   -170.43                                   
REMARK 500    ALA P  31      -97.51     54.66                                   
REMARK 500    PHE P  32       30.90   -144.79                                   
REMARK 500    HIS P  62       28.27     49.98                                   
REMARK 500    VAL P  86      -93.60      7.63                                   
REMARK 500    PRO P  90       81.15    -65.56                                   
REMARK 500    ALA P  92      100.78     72.59                                   
REMARK 500    GLN P  95      -73.51   -139.54                                   
REMARK 500    THR P 119       75.54   -115.49                                   
REMARK 500    PRO P 125       61.60    -68.20                                   
REMARK 500    ALA P 174       59.86   -116.06                                   
REMARK 500                                                                      
REMARK 500 REMARK: NULL                                                         
REMARK 900                                                                      
REMARK 900 RELATED ENTRIES                                                      
REMARK 900 RELATED ID: 1AFV   RELATED DB: PDB                                   
REMARK 900  HIV-1 CAPSID PROTEIN C-TERMINAL FRAGMENT PLUS GAG P2 DOMAIN         
REMARK 900 RELATED ID: 1A80   RELATED DB: PDB                                   
REMARK 900  HIV CAPSID C-TERMINAL DOMAIN                                        
REMARK 900 RELATED ID: 1TAM   RELATED DB: PDB                                   
REMARK 900  HUMAN IMMUNODEFICIENCY VIRUS, NMR, MINIMIZED AVERAGE                
REMARK 900  STRUCTURE                                                           
REMARK 900 RELATED ID: 1ESK   RELATED DB: PDB                                   
REMARK 900  SOLUTION STRUCTURE OF NCP7 FROM HIV-1                               
REMARK 900 RELATED ID: 1E6O   RELATED DB: PDB                                   
REMARK 900  CRYSTAL STRUCTURE OF FAB13B5 AGAINST HIV-1 CAPSID                   
REMARK 900  PROTEIN P24                                                         
DBREF  1E6J H    1   219  PDB    1E6J     1E6J             1    219             
DBREF  1E6J L    1   210  PDB    1E6J     1E6J             1    210             
DBREF  1E6J P   11   220  UNP    P04591   GAG_HV1H2      142    351             
SEQRES   1 H  219  GLU VAL GLN LEU GLN GLN SER GLY ALA GLU LEU ALA ARG          
SEQRES   2 H  219  PRO GLY ALA SER VAL LYS MET SER CYS LYS ALA SER GLY          
SEQRES   3 H  219  TYR THR PHE THR SER TYR THR MET HIS TRP VAL LYS GLN          
SEQRES   4 H  219  ARG PRO GLY GLN GLY LEU GLU TRP ILE GLY TYR ILE ASN          
SEQRES   5 H  219  PRO SER SER GLY TYR SER ASN TYR ASN GLN LYS PHE LYS          
SEQRES   6 H  219  ASP LYS ALA THR LEU THR ALA ASP LYS SER SER SER THR          
SEQRES   7 H  219  ALA TYR MET GLN LEU SER SER LEU THR SER GLU ASP SER          
SEQRES   8 H  219  ALA VAL TYR TYR CYS SER ARG PRO VAL VAL ARG LEU GLY          
SEQRES   9 H  219  TYR ASN PHE ASP TYR TRP GLY GLN GLY SER THR LEU THR          
SEQRES  10 H  219  VAL SER SER ALA LYS THR THR PRO PRO SER VAL TYR PRO          
SEQRES  11 H  219  LEU ALA PRO GLY SER ALA ALA GLN THR ASN SER MET VAL          
SEQRES  12 H  219  THR LEU GLY CYS LEU VAL LYS GLY TYR PHE PRO GLU PRO          
SEQRES  13 H  219  VAL THR VAL THR TRP ASN SER GLY SER LEU SER SER GLY          
SEQRES  14 H  219  VAL HIS THR PHE PRO ALA VAL LEU GLN SER ASP LEU TYR          
SEQRES  15 H  219  THR LEU SER SER SER VAL THR VAL PRO SER SER THR TRP          
SEQRES  16 H  219  PRO SER GLU THR VAL THR CYS ASN VAL ALA HIS PRO ALA          
SEQRES  17 H  219  SER SER THR LYS VAL ASP LYS LYS ILE VAL PRO                  
SEQRES   1 L  210  GLU ILE VAL LEU THR GLN SER PRO ALA ILE THR ALA ALA          
SEQRES   2 L  210  SER LEU GLY GLN LYS VAL THR ILE THR CYS SER ALA SER          
SEQRES   3 L  210  SER SER VAL SER TYR MET HIS TRP TYR GLN GLN LYS SER          
SEQRES   4 L  210  GLY THR SER PRO LYS PRO TRP ILE TYR GLU ILE SER LYS          
SEQRES   5 L  210  LEU ALA SER GLY VAL PRO ALA ARG PHE SER GLY SER GLY          
SEQRES   6 L  210  SER GLY THR SER TYR SER LEU THR ILE SER SER MET GLU          
SEQRES   7 L  210  ALA GLU ASP ALA ALA ILE TYR TYR CYS GLN GLN TRP ASN          
SEQRES   8 L  210  TYR PRO PHE THR PHE GLY SER GLY THR LYS LEU GLU ILE          
SEQRES   9 L  210  LYS ARG ALA ASP ALA ALA PRO THR VAL SER ILE PHE PRO          
SEQRES  10 L  210  PRO SER SER GLU GLN LEU THR SER GLY GLY ALA SER VAL          
SEQRES  11 L  210  VAL CYS PHE LEU ASN ASN PHE TYR PRO LYS ASP ILE ASN          
SEQRES  12 L  210  VAL LYS TRP LYS ILE ASP GLY SER GLU ARG GLN ASN GLY          
SEQRES  13 L  210  VAL LEU ASN SER TRP THR ASP GLN ASP SER LYS ASP SER          
SEQRES  14 L  210  THR TYR SER MET SER SER THR LEU THR LEU THR LYS ASP          
SEQRES  15 L  210  GLU TYR GLU ARG HIS ASN SER TYR THR CYS GLU ALA THR          
SEQRES  16 L  210  HIS LYS THR SER THR SER PRO ILE VAL LYS SER PHE ASN          
SEQRES  17 L  210  ARG ASN                                                      
SEQRES   1 P  210  VAL HIS GLN ALA ILE SER PRO ARG THR LEU ASN ALA TRP          
SEQRES   2 P  210  VAL LYS VAL VAL GLU GLU LYS ALA PHE SER PRO GLU VAL          
SEQRES   3 P  210  ILE PRO MET PHE SER ALA LEU SER GLU GLY ALA THR PRO          
SEQRES   4 P  210  GLN ASP LEU ASN THR MET LEU ASN THR VAL GLY GLY HIS          
SEQRES   5 P  210  GLN ALA ALA MET GLN MET LEU LYS GLU THR ILE ASN GLU          
SEQRES   6 P  210  GLU ALA ALA GLU TRP ASP ARG VAL HIS PRO VAL HIS ALA          
SEQRES   7 P  210  GLY PRO ILE ALA PRO GLY GLN MET ARG GLU PRO ARG GLY          
SEQRES   8 P  210  SER ASP ILE ALA GLY THR THR SER THR LEU GLN GLU GLN          
SEQRES   9 P  210  ILE GLY TRP MET THR ASN ASN PRO PRO ILE PRO VAL GLY          
SEQRES  10 P  210  GLU ILE TYR LYS ARG TRP ILE ILE LEU GLY LEU ASN LYS          
SEQRES  11 P  210  ILE VAL ARG MET TYR SER PRO THR SER ILE LEU ASP ILE          
SEQRES  12 P  210  ARG GLN GLY PRO LYS GLU PRO PHE ARG ASP TYR VAL ASP          
SEQRES  13 P  210  ARG PHE TYR LYS THR LEU ARG ALA GLU GLN ALA SER GLN          
SEQRES  14 P  210  GLU VAL LYS ASN TRP MET THR GLU THR LEU LEU VAL GLN          
SEQRES  15 P  210  ASN ALA ASN PRO ASP CYS LYS THR ILE LEU LYS ALA LEU          
SEQRES  16 P  210  GLY PRO ALA ALA THR LEU GLU GLU MET MET THR ALA CYS          
SEQRES  17 P  210  GLN GLY                                                      
HELIX    1   1 THR H   28  TYR H   32  5                                   5    
HELIX    2   2 GLN H   62  LYS H   65  5                                   4    
HELIX    3   3 LYS H   74  SER H   76  5                                   3    
HELIX    4   4 THR H   87  SER H   91  5                                   5    
HELIX    5   5 SER H  193  TRP H  195  5                                   3    
HELIX    6   6 PRO H  207  SER H  210  5                                   4    
HELIX    7   7 GLU L   78  ALA L   82  5                                   5    
HELIX    8   8 SER L  119  SER L  125  1                                   7    
HELIX    9   9 LYS L  181  ARG L  186  1                                   6    
HELIX   10  10 SER P   16  ALA P   31  1                                  16    
HELIX   11  11 GLU P   35  SER P   44  1                                  10    
HELIX   12  12 THR P   48  THR P   58  1                                  11    
HELIX   13  13 HIS P   62  HIS P   84  1                                  23    
HELIX   14  14 ARG P  100  ALA P  105  1                                   6    
HELIX   15  15 THR P  110  THR P  119  1                                  10    
HELIX   16  16 PRO P  125  SER P  146  1                                  22    
HELIX   17  17 SER P  149  ILE P  153  5                                   5    
HELIX   18  18 PRO P  160  ALA P  174  1                                  15    
HELIX   19  19 SER P  178  ASN P  193  1                                  16    
HELIX   20  20 ASN P  195  GLY P  206  1                                  12    
HELIX   21  21 THR P  210  CYS P  218  1                                   9    
SHEET    1   A 4 GLN H   3  GLN H   6  0                                        
SHEET    2   A 4 SER H  17  SER H  25 -1  N  SER H  25   O  GLN H   3           
SHEET    3   A 4 THR H  78  SER H  84 -1  N  LEU H  83   O  VAL H  18           
SHEET    4   A 4 ALA H  68  ASP H  73 -1  N  ASP H  73   O  THR H  78           
SHEET    1   B 6 GLU H  10  ALA H  12  0                                        
SHEET    2   B 6 SER H 114  VAL H 118  1  N  THR H 117   O  GLU H  10           
SHEET    3   B 6 ALA H  92  SER H  97 -1  N  TYR H  94   O  SER H 114           
SHEET    4   B 6 THR H  33  GLN H  39 -1  N  GLN H  39   O  VAL H  93           
SHEET    5   B 6 GLU H  46  ASN H  52 -1  N  ILE H  51   O  MET H  34           
SHEET    6   B 6 SER H  58  TYR H  60 -1  N  ASN H  59   O  TYR H  50           
SHEET    1   C 4 SER H 127  LEU H 131  0                                        
SHEET    2   C 4 MET H 142  TYR H 152 -1  N  LYS H 150   O  SER H 127           
SHEET    3   C 4 TYR H 182  PRO H 191 -1  N  VAL H 190   O  VAL H 143           
SHEET    4   C 4 VAL H 170  THR H 172 -1  N  HIS H 171   O  SER H 187           
SHEET    1   D 3 THR H 158  TRP H 161  0                                        
SHEET    2   D 3 THR H 201  HIS H 206 -1  N  ALA H 205   O  THR H 158           
SHEET    3   D 3 THR H 211  LYS H 216 -1  N  LYS H 215   O  CYS H 202           
SHEET    1   E 4 LEU L   4  SER L   7  0                                        
SHEET    2   E 4 VAL L  19  ALA L  25 -1  N  SER L  24   O  THR L   5           
SHEET    3   E 4 SER L  69  ILE L  74 -1  N  ILE L  74   O  VAL L  19           
SHEET    4   E 4 PHE L  61  SER L  66 -1  N  SER L  66   O  SER L  69           
SHEET    1   F 5 ILE L  10  ALA L  13  0                                        
SHEET    2   F 5 THR L 100  ILE L 104  1  N  LYS L 101   O  THR L  11           
SHEET    3   F 5 ALA L  83  GLN L  89 -1  N  TYR L  85   O  THR L 100           
SHEET    4   F 5 MET L  32  GLN L  37 -1  N  GLN L  37   O  ILE L  84           
SHEET    5   F 5 LYS L  44  ILE L  47 -1  N  ILE L  47   O  TRP L  34           
SHEET    1   G 4 THR L 112  PHE L 116  0                                        
SHEET    2   G 4 GLY L 127  ASN L 135 -1  N  ASN L 135   O  THR L 112           
SHEET    3   G 4 MET L 173  THR L 180 -1  N  LEU L 179   O  ALA L 128           
SHEET    4   G 4 VAL L 157  TRP L 161 -1  N  SER L 160   O  SER L 174           
SHEET    1   H 3 ILE L 142  ILE L 148  0                                        
SHEET    2   H 3 SER L 189  HIS L 196 -1  N  THR L 195   O  ASN L 143           
SHEET    3   H 3 ILE L 203  ASN L 208 -1  N  PHE L 207   O  TYR L 190           
CISPEP   1 PHE H  153    PRO H  154          0        -0.52                     
CISPEP   2 GLU H  155    PRO H  156          0        -0.48                     
CISPEP   3 TRP H  195    PRO H  196          0        -0.29                     
CISPEP   4 SER L    7    PRO L    8          0         0.26                     
CISPEP   5 TYR L   92    PRO L   93          0         0.23                     
CISPEP   6 TYR L  138    PRO L  139          0         1.06                     
CISPEP   7 ASN P  121    PRO P  122          0        -0.14                     
CRYST1  193.080   45.600  132.470  90.00 132.41  90.00 C 1 2 1       4          
ORIGX1      1.000000  0.000000  0.000000        0.00000                         
ORIGX2      0.000000  1.000000  0.000000        0.00000                         
ORIGX3      0.000000  0.000000  1.000000        0.00000                         
SCALE1      0.005179  0.000000  0.004731        0.00000                         
SCALE2      0.000000  0.021930  0.000000        0.00000                         
SCALE3      0.000000  0.000000  0.010224        0.00000                         
ATOM      1  N   GLU H   1      35.269 -10.651  41.735  1.00 72.53           N  
ATOM      2  CA  GLU H   1      36.557 -11.108  41.155  1.00 67.28           C  
ATOM      3  C   GLU H   1      36.378 -11.297  39.663  1.00 64.26           C  
ATOM      4  O   GLU H   1      35.914 -12.343  39.219  1.00 63.92           O  
ATOM      5  CB  GLU H   1      36.982 -12.435  41.784  1.00 74.11           C  
ATOM      6  CG  GLU H   1      37.182 -12.382  43.289  1.00 90.33           C  
ATOM      7  CD  GLU H   1      37.348 -13.760  43.914  1.00100.00           C  
ATOM      8  OE1 GLU H   1      37.665 -14.728  43.185  1.00100.00           O  
ATOM      9  OE2 GLU H   1      37.153 -13.876  45.144  1.00100.00           O  
ATOM     10  N   VAL H   2      36.670 -10.252  38.901  1.00 59.94           N  
ATOM     11  CA  VAL H   2      36.560 -10.318  37.453  1.00 60.37           C  
ATOM     12  C   VAL H   2      37.987 -10.560  36.988  1.00 64.17           C  
ATOM     13  O   VAL H   2      38.891  -9.801  37.349  1.00 68.46           O  
ATOM     14  CB  VAL H   2      36.028  -8.995  36.875  1.00 58.70           C  
ATOM     15  CG1 VAL H   2      35.924  -9.081  35.365  1.00 56.46           C  
ATOM     16  CG2 VAL H   2      34.670  -8.672  37.480  1.00 69.37           C  
ATOM     17  N   GLN H   3      38.203 -11.639  36.242  1.00 61.59           N  
ATOM     18  CA  GLN H   3      39.547 -11.971  35.784  1.00 59.72           C  
ATOM     19  C   GLN H   3      39.680 -12.272  34.297  1.00 54.43           C  
ATOM     20  O   GLN H   3      38.754 -12.779  33.654  1.00 45.15           O  
ATOM     21  CB  GLN H   3      40.095 -13.151  36.593  1.00 69.47           C  
ATOM     22  CG  GLN H   3      40.070 -12.933  38.099  1.00 82.92           C  
ATOM     23  CD  GLN H   3      40.557 -14.138  38.873  1.00 92.49           C  
ATOM     24  OE1 GLN H   3      40.005 -15.231  38.761  1.00 94.50           O  
ATOM     25  NE2 GLN H   3      41.598 -13.944  39.669  1.00100.00           N  
ATOM     26 HE21 GLN H   3      41.992 -13.051  39.727  1.00  0.00           H  
ATOM     27 HE22 GLN H   3      41.908 -14.732  40.154  1.00  0.00           H  
ATOM     28  N   LEU H   4      40.857 -11.960  33.767  1.00 51.23           N  
ATOM     29  CA  LEU H   4      41.182 -12.189  32.366  1.00 51.25           C  
ATOM     30  C   LEU H   4      42.535 -12.895  32.322  1.00 48.50           C  
ATOM     31  O   LEU H   4      43.561 -12.307  32.660  1.00 47.75           O  
ATOM     32  CB  LEU H   4      41.267 -10.859  31.608  1.00 46.30           C  
ATOM     33  CG  LEU H   4      39.999 -10.011  31.483  1.00 36.02           C  
ATOM     34  CD1 LEU H   4      40.335  -8.687  30.823  1.00 38.59           C  
ATOM     35  CD2 LEU H   4      38.952 -10.755  30.676  1.00 43.17           C  
ATOM     36  N   GLN H   5      42.522 -14.170  31.952  1.00 44.39           N  
ATOM     37  CA  GLN H   5      43.740 -14.963  31.873  1.00 38.90           C  
ATOM     38  C   GLN H   5      44.142 -15.126  30.405  1.00 37.86           C  
ATOM     39  O   GLN H   5      43.456 -15.806  29.639  1.00 40.96           O  
ATOM     40  CB  GLN H   5      43.499 -16.332  32.522  1.00 44.90           C  
ATOM     41  CG  GLN H   5      44.715 -17.250  32.586  1.00 65.79           C  
ATOM     42  CD  GLN H   5      45.716 -16.858  33.664  1.00 79.63           C  
ATOM     43  OE1 GLN H   5      45.561 -15.844  34.345  1.00 77.79           O  
ATOM     44  NE2 GLN H   5      46.749 -17.673  33.827  1.00 82.97           N  
ATOM     45 HE21 GLN H   5      46.810 -18.461  33.248  1.00  0.00           H  
ATOM     46 HE22 GLN H   5      47.396 -17.446  34.522  1.00  0.00           H  
ATOM     47  N   GLN H   6      45.217 -14.457  29.998  1.00 34.08           N  
ATOM     48  CA  GLN H   6      45.690 -14.546  28.615  1.00 33.62           C  
ATOM     49  C   GLN H   6      46.610 -15.748  28.419  1.00 37.38           C  
ATOM     50  O   GLN H   6      47.147 -16.290  29.389  1.00 43.00           O  
ATOM     51  CB  GLN H   6      46.425 -13.267  28.205  1.00 25.55           C  
ATOM     52  CG  GLN H   6      45.565 -12.011  28.207  1.00 24.07           C  
ATOM     53  CD  GLN H   6      46.246 -10.836  27.529  1.00 25.84           C  
ATOM     54  OE1 GLN H   6      46.375  -9.757  28.109  1.00 31.14           O  
ATOM     55  NE2 GLN H   6      46.689 -11.041  26.295  1.00 18.68           N  
ATOM     56 HE21 GLN H   6      46.573 -11.924  25.887  1.00  0.00           H  
ATOM     57 HE22 GLN H   6      47.131 -10.309  25.823  1.00  0.00           H  
ATOM     58  N   SER H   7      46.793 -16.153  27.165  1.00 35.59           N  
ATOM     59  CA  SER H   7      47.650 -17.285  26.826  1.00 32.89           C  
ATOM     60  C   SER H   7      49.134 -16.957  27.004  1.00 41.85           C  
ATOM     61  O   SER H   7      49.505 -15.803  27.239  1.00 50.51           O  
ATOM     62  CB  SER H   7      47.384 -17.733  25.387  1.00 27.73           C  
ATOM     63  OG  SER H   7      47.525 -16.657  24.473  1.00 40.43           O  
ATOM     64  N   GLY H   8      49.977 -17.978  26.869  1.00 44.72           N  
ATOM     65  CA  GLY H   8      51.410 -17.796  27.022  1.00 41.38           C  
ATOM     66  C   GLY H   8      52.087 -17.106  25.852  1.00 44.15           C  
ATOM     67  O   GLY H   8      51.444 -16.772  24.850  1.00 38.67           O  
ATOM     68  N   ALA H   9      53.395 -16.899  25.987  1.00 42.63           N  
ATOM     69  CA  ALA H   9      54.199 -16.247  24.959  1.00 42.26           C  
ATOM     70  C   ALA H   9      54.249 -17.094  23.693  1.00 43.53           C  
ATOM     71  O   ALA H   9      54.183 -18.324  23.756  1.00 42.68           O  
ATOM     72  CB  ALA H   9      55.602 -15.991  25.479  1.00 38.50           C  
ATOM     73  N   GLU H  10      54.409 -16.427  22.554  1.00 46.11           N  
ATOM     74  CA  GLU H  10      54.450 -17.099  21.260  1.00 47.23           C  
ATOM     75  C   GLU H  10      55.701 -16.766  20.451  1.00 43.59           C  
ATOM     76  O   GLU H  10      56.278 -15.685  20.592  1.00 41.75           O  
ATOM     77  CB  GLU H  10      53.215 -16.719  20.437  1.00 54.76           C  
ATOM     78  CG  GLU H  10      51.887 -17.215  20.993  1.00 64.39           C  
ATOM     79  CD  GLU H  10      51.687 -18.707  20.808  1.00 71.81           C  
ATOM     80  OE1 GLU H  10      52.153 -19.256  19.784  1.00 71.17           O  
ATOM     81  OE2 GLU H  10      51.052 -19.328  21.687  1.00 79.65           O  
ATOM     82  N   LEU H  11      56.071 -17.693  19.570  1.00 42.35           N  
ATOM     83  CA  LEU H  11      57.226 -17.565  18.681  1.00 41.52           C  
ATOM     84  C   LEU H  11      56.827 -18.199  17.344  1.00 42.25           C  
ATOM     85  O   LEU H  11      56.534 -19.397  17.283  1.00 46.24           O  
ATOM     86  CB  LEU H  11      58.437 -18.302  19.273  1.00 45.74           C  
ATOM     87  CG  LEU H  11      59.709 -18.460  18.425  1.00 52.20           C  
ATOM     88  CD1 LEU H  11      60.269 -17.098  18.038  1.00 47.82           C  
ATOM     89  CD2 LEU H  11      60.750 -19.276  19.191  1.00 45.80           C  
ATOM     90  N   ALA H  12      56.792 -17.399  16.281  1.00 36.63           N  
ATOM     91  CA  ALA H  12      56.404 -17.907  14.970  1.00 35.64           C  
ATOM     92  C   ALA H  12      57.239 -17.323  13.840  1.00 41.08           C  
ATOM     93  O   ALA H  12      57.758 -16.210  13.942  1.00 47.45           O  
ATOM     94  CB  ALA H  12      54.929 -17.644  14.720  1.00 49.09           C  
ATOM     95  N   ARG H  13      57.346 -18.085  12.757  1.00 40.22           N  
ATOM     96  CA  ARG H  13      58.110 -17.682  11.582  1.00 42.45           C  
ATOM     97  C   ARG H  13      57.534 -16.436  10.920  1.00 40.66           C  
ATOM     98  O   ARG H  13      56.327 -16.193  10.972  1.00 40.12           O  
ATOM     99  CB  ARG H  13      58.112 -18.805  10.543  1.00 48.77           C  
ATOM    100  CG  ARG H  13      58.901 -20.046  10.900  1.00 56.67           C  
ATOM    101  CD  ARG H  13      58.794 -21.034   9.752  1.00 65.38           C  
ATOM    102  NE  ARG H  13      59.731 -22.146   9.861  1.00 78.63           N  
ATOM    103  CZ  ARG H  13      60.031 -22.964   8.857  1.00 89.56           C  
ATOM    104  NH1 ARG H  13      59.468 -22.794   7.667  1.00 95.63           N  
ATOM    105  NH2 ARG H  13      60.900 -23.949   9.039  1.00 97.41           N  
ATOM    106  N   PRO H  14      58.402 -15.613  10.306  1.00 40.32           N  
ATOM    107  CA  PRO H  14      57.924 -14.403   9.633  1.00 46.01           C  
ATOM    108  C   PRO H  14      57.069 -14.832   8.444  1.00 48.32           C  
ATOM    109  O   PRO H  14      57.479 -15.681   7.653  1.00 53.25           O  
ATOM    110  CB  PRO H  14      59.227 -13.747   9.171  1.00 46.59           C  
ATOM    111  CG  PRO H  14      60.206 -14.173  10.213  1.00 47.21           C  
ATOM    112  CD  PRO H  14      59.868 -15.632  10.365  1.00 45.99           C  
ATOM    113  N   GLY H  15      55.870 -14.269   8.337  1.00 52.94           N  
ATOM    114  CA  GLY H  15      54.981 -14.619   7.244  1.00 50.99           C  
ATOM    115  C   GLY H  15      53.879 -15.569   7.668  1.00 50.68           C  
ATOM    116  O   GLY H  15      52.900 -15.752   6.945  1.00 55.42           O  
ATOM    117  N   ALA H  16      54.030 -16.167   8.846  1.00 51.45           N  
ATOM    118  CA  ALA H  16      53.040 -17.102   9.372  1.00 53.39           C  
ATOM    119  C   ALA H  16      51.896 -16.373  10.081  1.00 54.01           C  
ATOM    120  O   ALA H  16      51.703 -15.166   9.899  1.00 54.88           O  
ATOM    121  CB  ALA H  16      53.707 -18.090  10.323  1.00 56.02           C  
ATOM    122  N   SER H  17      51.147 -17.114  10.890  1.00 48.98           N  
ATOM    123  CA  SER H  17      50.025 -16.567  11.637  1.00 49.15           C  
ATOM    124  C   SER H  17      50.089 -17.053  13.080  1.00 47.13           C  
ATOM    125  O   SER H  17      50.902 -17.917  13.413  1.00 46.83           O  
ATOM    126  CB  SER H  17      48.708 -17.000  10.992  1.00 56.01           C  
ATOM    127  OG  SER H  17      48.664 -18.406  10.817  1.00 69.53           O  
ATOM    128  N   VAL H  18      49.216 -16.519  13.926  1.00 44.64           N  
ATOM    129  CA  VAL H  18      49.182 -16.901  15.332  1.00 48.19           C  
ATOM    130  C   VAL H  18      47.821 -16.534  15.922  1.00 44.35           C  
ATOM    131  O   VAL H  18      47.171 -15.606  15.444  1.00 57.00           O  
ATOM    132  CB  VAL H  18      50.317 -16.192  16.113  1.00 50.80           C  
ATOM    133  CG1 VAL H  18      50.150 -14.679  16.039  1.00 54.16           C  
ATOM    134  CG2 VAL H  18      50.364 -16.675  17.555  1.00 60.95           C  
ATOM    135  N   LYS H  19      47.377 -17.278  16.931  1.00 35.64           N  
ATOM    136  CA  LYS H  19      46.092 -17.014  17.569  1.00 36.26           C  
ATOM    137  C   LYS H  19      46.216 -17.023  19.092  1.00 35.10           C  
ATOM    138  O   LYS H  19      46.473 -18.063  19.698  1.00 37.10           O  
ATOM    139  CB  LYS H  19      45.043 -18.040  17.117  1.00 44.64           C  
ATOM    140  CG  LYS H  19      43.670 -17.871  17.779  1.00 48.26           C  
ATOM    141  CD  LYS H  19      42.669 -18.946  17.353  1.00 37.30           C  
ATOM    142  CE  LYS H  19      42.248 -18.784  15.902  1.00 38.33           C  
ATOM    143  NZ  LYS H  19      41.229 -19.790  15.502  1.00 26.60           N  
ATOM    144  N   MET H  20      46.052 -15.851  19.696  1.00 33.78           N  
ATOM    145  CA  MET H  20      46.131 -15.700  21.146  1.00 38.01           C  
ATOM    146  C   MET H  20      44.760 -15.923  21.763  1.00 33.22           C  
ATOM    147  O   MET H  20      43.752 -15.940  21.055  1.00 41.18           O  
ATOM    148  CB  MET H  20      46.624 -14.297  21.500  1.00 40.72           C  
ATOM    149  CG  MET H  20      48.069 -14.052  21.132  1.00 52.71           C  
ATOM    150  SD  MET H  20      48.422 -12.317  20.882  1.00 57.78           S  
ATOM    151  CE  MET H  20      48.606 -12.280  19.110  1.00 38.45           C  
ATOM    152  N   SER H  21      44.716 -16.059  23.082  1.00 25.07           N  
ATOM    153  CA  SER H  21      43.454 -16.268  23.770  1.00 25.91           C  
ATOM    154  C   SER H  21      43.360 -15.475  25.070  1.00 30.88           C  
ATOM    155  O   SER H  21      44.362 -14.970  25.585  1.00 37.88           O  
ATOM    156  CB  SER H  21      43.235 -17.758  24.037  1.00 26.47           C  
ATOM    157  OG  SER H  21      44.201 -18.276  24.936  1.00 45.67           O  
ATOM    158  N   CYS H  22      42.138 -15.349  25.575  1.00 37.66           N  
ATOM    159  CA  CYS H  22      41.859 -14.633  26.810  1.00 43.25           C  
ATOM    160  C   CYS H  22      40.616 -15.250  27.442  1.00 46.31           C  
ATOM    161  O   CYS H  22      39.510 -15.125  26.905  1.00 47.26           O  
ATOM    162  CB  CYS H  22      41.614 -13.151  26.523  1.00 42.85           C  
ATOM    163  SG  CYS H  22      41.069 -12.210  27.963  1.00 65.53           S  
ATOM    164  N   LYS H  23      40.812 -15.962  28.547  1.00 45.38           N  
ATOM    165  CA  LYS H  23      39.715 -16.611  29.252  1.00 44.33           C  
ATOM    166  C   LYS H  23      39.155 -15.692  30.337  1.00 42.76           C  
ATOM    167  O   LYS H  23      39.845 -15.350  31.306  1.00 40.10           O  
ATOM    168  CB  LYS H  23      40.184 -17.939  29.857  1.00 46.66           C  
ATOM    169  CG  LYS H  23      39.059 -18.806  30.399  1.00 62.61           C  
ATOM    170  CD  LYS H  23      39.591 -20.082  31.035  1.00 73.01           C  
ATOM    171  CE  LYS H  23      38.463 -20.929  31.608  1.00 75.40           C  
ATOM    172  NZ  LYS H  23      37.669 -20.187  32.628  1.00 81.44           N  
ATOM    173  N   ALA H  24      37.908 -15.278  30.153  1.00 41.96           N  
ATOM    174  CA  ALA H  24      37.234 -14.392  31.091  1.00 42.60           C  
ATOM    175  C   ALA H  24      36.536 -15.186  32.189  1.00 41.90           C  
ATOM    176  O   ALA H  24      36.115 -16.323  31.970  1.00 40.16           O  
ATOM    177  CB  ALA H  24      36.227 -13.530  30.350  1.00 42.39           C  
ATOM    178  N   SER H  25      36.393 -14.573  33.359  1.00 40.67           N  
ATOM    179  CA  SER H  25      35.740 -15.220  34.489  1.00 41.10           C  
ATOM    180  C   SER H  25      35.243 -14.188  35.495  1.00 46.09           C  
ATOM    181  O   SER H  25      35.761 -13.069  35.557  1.00 48.50           O  
ATOM    182  CB  SER H  25      36.714 -16.181  35.170  1.00 45.47           C  
ATOM    183  OG  SER H  25      37.921 -15.518  35.504  1.00 59.29           O  
ATOM    184  N   GLY H  26      34.221 -14.559  36.259  1.00 46.25           N  
ATOM    185  CA  GLY H  26      33.678 -13.663  37.264  1.00 44.40           C  
ATOM    186  C   GLY H  26      32.632 -12.672  36.786  1.00 41.64           C  
ATOM    187  O   GLY H  26      32.288 -11.743  37.519  1.00 43.58           O  
ATOM    188  N   TYR H  27      32.124 -12.860  35.570  1.00 40.22           N  
ATOM    189  CA  TYR H  27      31.099 -11.976  35.015  1.00 39.60           C  
ATOM    190  C   TYR H  27      30.450 -12.625  33.787  1.00 42.45           C  
ATOM    191  O   TYR H  27      30.962 -13.618  33.255  1.00 32.32           O  
ATOM    192  CB  TYR H  27      31.696 -10.604  34.648  1.00 32.64           C  
ATOM    193  CG  TYR H  27      32.483 -10.585  33.355  1.00 29.58           C  
ATOM    194  CD1 TYR H  27      33.819 -10.976  33.321  1.00 25.41           C  
ATOM    195  CD2 TYR H  27      31.874 -10.217  32.155  1.00 31.58           C  
ATOM    196  CE1 TYR H  27      34.527 -11.007  32.123  1.00 25.59           C  
ATOM    197  CE2 TYR H  27      32.571 -10.248  30.953  1.00 33.51           C  
ATOM    198  CZ  TYR H  27      33.897 -10.645  30.943  1.00 32.80           C  
ATOM    199  OH  TYR H  27      34.587 -10.690  29.753  1.00 29.25           O  
ATOM    200  N   THR H  28      29.318 -12.072  33.354  1.00 47.48           N  
ATOM    201  CA  THR H  28      28.599 -12.585  32.190  1.00 47.44           C  
ATOM    202  C   THR H  28      29.341 -12.198  30.913  1.00 44.86           C  
ATOM    203  O   THR H  28      29.238 -11.064  30.442  1.00 42.20           O  
ATOM    204  CB  THR H  28      27.166 -12.029  32.137  1.00 48.08           C  
ATOM    205  OG1 THR H  28      26.538 -12.205  33.414  1.00 54.39           O  
ATOM    206  CG2 THR H  28      26.357 -12.762  31.073  1.00 47.58           C  
ATOM    207  N   PHE H  29      30.080 -13.158  30.366  1.00 43.71           N  
ATOM    208  CA  PHE H  29      30.880 -12.969  29.158  1.00 48.74           C  
ATOM    209  C   PHE H  29      30.199 -12.177  28.042  1.00 51.36           C  
ATOM    210  O   PHE H  29      30.761 -11.211  27.522  1.00 53.67           O  
ATOM    211  CB  PHE H  29      31.340 -14.333  28.620  1.00 44.12           C  
ATOM    212  CG  PHE H  29      32.336 -14.244  27.492  1.00 37.24           C  
ATOM    213  CD1 PHE H  29      33.572 -13.627  27.681  1.00 32.09           C  
ATOM    214  CD2 PHE H  29      32.035 -14.771  26.239  1.00 33.92           C  
ATOM    215  CE1 PHE H  29      34.494 -13.540  26.639  1.00 32.23           C  
ATOM    216  CE2 PHE H  29      32.952 -14.689  25.189  1.00 33.71           C  
ATOM    217  CZ  PHE H  29      34.182 -14.070  25.390  1.00 33.42           C  
ATOM    218  N   THR H  30      28.980 -12.576  27.700  1.00 52.39           N  
ATOM    219  CA  THR H  30      28.220 -11.941  26.628  1.00 52.63           C  
ATOM    220  C   THR H  30      27.688 -10.527  26.882  1.00 52.73           C  
ATOM    221  O   THR H  30      27.319  -9.824  25.938  1.00 58.54           O  
ATOM    222  CB  THR H  30      27.058 -12.847  26.198  1.00 48.74           C  
ATOM    223  OG1 THR H  30      26.459 -13.434  27.364  1.00 46.56           O  
ATOM    224  CG2 THR H  30      27.562 -13.952  25.277  1.00 34.52           C  
ATOM    225  N   SER H  31      27.659 -10.106  28.141  1.00 45.85           N  
ATOM    226  CA  SER H  31      27.152  -8.784  28.486  1.00 43.78           C  
ATOM    227  C   SER H  31      28.090  -7.619  28.171  1.00 43.18           C  
ATOM    228  O   SER H  31      27.641  -6.474  28.069  1.00 40.96           O  
ATOM    229  CB  SER H  31      26.757  -8.747  29.962  1.00 49.62           C  
ATOM    230  OG  SER H  31      25.724  -9.679  30.232  1.00 57.63           O  
ATOM    231  N   TYR H  32      29.380  -7.903  28.003  1.00 41.79           N  
ATOM    232  CA  TYR H  32      30.364  -6.858  27.724  1.00 35.30           C  
ATOM    233  C   TYR H  32      31.166  -7.125  26.459  1.00 37.90           C  
ATOM    234  O   TYR H  32      31.083  -8.205  25.880  1.00 41.59           O  
ATOM    235  CB  TYR H  32      31.339  -6.725  28.893  1.00 37.21           C  
ATOM    236  CG  TYR H  32      30.700  -6.403  30.220  1.00 38.79           C  
ATOM    237  CD1 TYR H  32      30.095  -7.399  30.982  1.00 33.64           C  
ATOM    238  CD2 TYR H  32      30.722  -5.105  30.727  1.00 43.45           C  
ATOM    239  CE1 TYR H  32      29.529  -7.115  32.215  1.00 43.35           C  
ATOM    240  CE2 TYR H  32      30.159  -4.809  31.961  1.00 55.27           C  
ATOM    241  CZ  TYR H  32      29.565  -5.819  32.700  1.00 54.82           C  
ATOM    242  OH  TYR H  32      29.013  -5.537  33.928  1.00 62.92           O  
ATOM    243  N   THR H  33      31.939  -6.129  26.035  1.00 38.95           N  
ATOM    244  CA  THR H  33      32.781  -6.251  24.850  1.00 37.82           C  
ATOM    245  C   THR H  33      34.210  -6.552  25.288  1.00 40.57           C  
ATOM    246  O   THR H  33      34.556  -6.370  26.460  1.00 40.94           O  
ATOM    247  CB  THR H  33      32.784  -4.954  24.009  1.00 33.73           C  
ATOM    248  OG1 THR H  33      32.959  -3.815  24.864  1.00 30.72           O  
ATOM    249  CG2 THR H  33      31.486  -4.813  23.244  1.00 50.29           C  
ATOM    250  N   MET H  34      35.037  -6.997  24.347  1.00 39.54           N  
ATOM    251  CA  MET H  34      36.430  -7.308  24.644  1.00 33.73           C  
ATOM    252  C   MET H  34      37.322  -6.551  23.664  1.00 34.38           C  
ATOM    253  O   MET H  34      37.135  -6.646  22.448  1.00 28.98           O  
ATOM    254  CB  MET H  34      36.668  -8.813  24.525  1.00 29.10           C  
ATOM    255  CG  MET H  34      37.918  -9.291  25.234  1.00 40.28           C  
ATOM    256  SD  MET H  34      37.759  -9.168  27.020  1.00 49.22           S  
ATOM    257  CE  MET H  34      37.200 -10.820  27.397  1.00 50.44           C  
ATOM    258  N   HIS H  35      38.261  -5.771  24.195  1.00 30.59           N  
ATOM    259  CA  HIS H  35      39.176  -4.982  23.369  1.00 30.72           C  
ATOM    260  C   HIS H  35      40.592  -5.550  23.388  1.00 31.78           C  
ATOM    261  O   HIS H  35      40.954  -6.289  24.301  1.00 36.73           O  
ATOM    262  CB  HIS H  35      39.221  -3.537  23.860  1.00 28.99           C  
ATOM    263  CG  HIS H  35      37.881  -2.879  23.934  1.00 36.16           C  
ATOM    264  ND1 HIS H  35      37.522  -1.824  23.122  1.00 37.35           N  
ATOM    265  CD2 HIS H  35      36.814  -3.117  24.734  1.00 35.48           C  
ATOM    266  CE1 HIS H  35      36.294  -1.439  23.421  1.00 33.23           C  
ATOM    267  NE2 HIS H  35      35.842  -2.208  24.393  1.00 38.13           N  
ATOM    268  N   TRP H  36      41.392  -5.181  22.391  1.00 30.45           N  
ATOM    269  CA  TRP H  36      42.778  -5.635  22.289  1.00 32.35           C  
ATOM    270  C   TRP H  36      43.717  -4.453  22.064  1.00 34.66           C  
ATOM    271  O   TRP H  36      43.401  -3.534  21.301  1.00 34.17           O  
ATOM    272  CB  TRP H  36      42.928  -6.659  21.161  1.00 33.49           C  
ATOM    273  CG  TRP H  36      42.221  -7.949  21.449  1.00 45.29           C  
ATOM    274  CD1 TRP H  36      40.899  -8.222  21.248  1.00 40.59           C  
ATOM    275  CD2 TRP H  36      42.791  -9.134  22.023  1.00 52.88           C  
ATOM    276  NE1 TRP H  36      40.610  -9.498  21.663  1.00 38.68           N  
ATOM    277  CE2 TRP H  36      41.752 -10.081  22.143  1.00 44.67           C  
ATOM    278  CE3 TRP H  36      44.080  -9.484  22.448  1.00 55.74           C  
ATOM    279  CZ2 TRP H  36      41.959 -11.359  22.672  1.00 46.56           C  
ATOM    280  CZ3 TRP H  36      44.286 -10.758  22.975  1.00 58.34           C  
ATOM    281  CH2 TRP H  36      43.229 -11.678  23.082  1.00 53.20           C  
ATOM    282  N   VAL H  37      44.864  -4.477  22.737  1.00 33.28           N  
ATOM    283  CA  VAL H  37      45.852  -3.407  22.634  1.00 25.61           C  
ATOM    284  C   VAL H  37      47.226  -3.970  22.302  1.00 23.98           C  
ATOM    285  O   VAL H  37      47.602  -5.037  22.791  1.00 24.27           O  
ATOM    286  CB  VAL H  37      45.954  -2.617  23.957  1.00 22.10           C  
ATOM    287  CG1 VAL H  37      47.010  -1.530  23.845  1.00 30.29           C  
ATOM    288  CG2 VAL H  37      44.613  -2.010  24.312  1.00 18.83           C  
ATOM    289  N   LYS H  38      47.966  -3.250  21.465  1.00 22.59           N  
ATOM    290  CA  LYS H  38      49.307  -3.655  21.063  1.00 30.50           C  
ATOM    291  C   LYS H  38      50.334  -2.775  21.755  1.00 36.13           C  
ATOM    292  O   LYS H  38      50.131  -1.565  21.887  1.00 37.84           O  
ATOM    293  CB  LYS H  38      49.473  -3.524  19.548  1.00 28.51           C  
ATOM    294  CG  LYS H  38      50.890  -3.788  19.049  1.00 33.09           C  
ATOM    295  CD  LYS H  38      50.960  -3.712  17.536  1.00 34.28           C  
ATOM    296  CE  LYS H  38      52.355  -3.996  17.018  1.00 19.19           C  
ATOM    297  NZ  LYS H  38      52.338  -4.129  15.538  1.00 22.05           N  
ATOM    298  N   GLN H  39      51.437  -3.375  22.191  1.00 42.59           N  
ATOM    299  CA  GLN H  39      52.491  -2.620  22.854  1.00 50.37           C  
ATOM    300  C   GLN H  39      53.894  -2.934  22.339  1.00 52.73           C  
ATOM    301  O   GLN H  39      54.455  -3.993  22.632  1.00 56.73           O  
ATOM    302  CB  GLN H  39      52.435  -2.827  24.367  1.00 42.48           C  
ATOM    303  CG  GLN H  39      53.605  -2.203  25.107  1.00 41.71           C  
ATOM    304  CD  GLN H  39      53.444  -2.275  26.605  1.00 51.64           C  
ATOM    305  OE1 GLN H  39      53.075  -1.294  27.238  1.00 58.91           O  
ATOM    306  NE2 GLN H  39      53.711  -3.439  27.181  1.00 51.80           N  
ATOM    307 HE21 GLN H  39      54.004  -4.185  26.621  1.00  0.00           H  
ATOM    308 HE22 GLN H  39      53.580  -3.499  28.151  1.00  0.00           H  
ATOM    309  N   ARG H  40      54.441  -2.015  21.552  1.00 49.77           N  
ATOM    310  CA  ARG H  40      55.786  -2.156  21.018  1.00 52.55           C  
ATOM    311  C   ARG H  40      56.652  -1.108  21.694  1.00 57.59           C  
ATOM    312  O   ARG H  40      56.184  -0.006  21.993  1.00 66.87           O  
ATOM    313  CB  ARG H  40      55.810  -1.918  19.507  1.00 49.03           C  
ATOM    314  CG  ARG H  40      55.891  -3.178  18.675  1.00 56.99           C  
ATOM    315  CD  ARG H  40      55.963  -2.865  17.191  1.00 60.39           C  
ATOM    316  NE  ARG H  40      57.273  -2.380  16.762  1.00 49.01           N  
ATOM    317  CZ  ARG H  40      58.251  -3.162  16.307  1.00 56.86           C  
ATOM    318  NH1 ARG H  40      58.083  -4.476  16.222  1.00 42.20           N  
ATOM    319  NH2 ARG H  40      59.390  -2.622  15.895  1.00 68.85           N  
ATOM    320  N   PRO H  41      57.910  -1.452  22.000  1.00 59.29           N  
ATOM    321  CA  PRO H  41      58.798  -0.482  22.646  1.00 59.95           C  
ATOM    322  C   PRO H  41      59.045   0.687  21.689  1.00 62.56           C  
ATOM    323  O   PRO H  41      59.367   0.484  20.515  1.00 60.18           O  
ATOM    324  CB  PRO H  41      60.067  -1.298  22.894  1.00 61.40           C  
ATOM    325  CG  PRO H  41      60.040  -2.322  21.788  1.00 63.83           C  
ATOM    326  CD  PRO H  41      58.595  -2.736  21.781  1.00 55.07           C  
ATOM    327  N   GLY H  42      58.816   1.903  22.171  1.00 63.12           N  
ATOM    328  CA  GLY H  42      59.013   3.073  21.334  1.00 68.86           C  
ATOM    329  C   GLY H  42      57.728   3.608  20.726  1.00 71.85           C  
ATOM    330  O   GLY H  42      57.715   4.693  20.150  1.00 75.40           O  
ATOM    331  N   GLN H  43      56.646   2.845  20.851  1.00 72.17           N  
ATOM    332  CA  GLN H  43      55.337   3.239  20.331  1.00 71.24           C  
ATOM    333  C   GLN H  43      54.279   2.517  21.158  1.00 69.80           C  
ATOM    334  O   GLN H  43      53.359   1.895  20.624  1.00 72.92           O  
ATOM    335  CB  GLN H  43      55.207   2.854  18.854  1.00 74.14           C  
ATOM    336  CG  GLN H  43      55.519   1.395  18.565  1.00 85.07           C  
ATOM    337  CD  GLN H  43      55.088   0.968  17.178  1.00 95.00           C  
ATOM    338  OE1 GLN H  43      54.257   0.076  17.023  1.00100.00           O  
ATOM    339  NE2 GLN H  43      55.651   1.603  16.161  1.00100.00           N  
ATOM    340 HE21 GLN H  43      56.307   2.302  16.355  1.00  0.00           H  
ATOM    341 HE22 GLN H  43      55.356   1.321  15.270  1.00  0.00           H  
ATOM    342  N   GLY H  44      54.435   2.600  22.473  1.00 66.51           N  
ATOM    343  CA  GLY H  44      53.523   1.935  23.383  1.00 64.49           C  
ATOM    344  C   GLY H  44      52.053   2.305  23.304  1.00 58.19           C  
ATOM    345  O   GLY H  44      51.690   3.480  23.236  1.00 58.68           O  
ATOM    346  N   LEU H  45      51.218   1.271  23.314  1.00 47.70           N  
ATOM    347  CA  LEU H  45      49.765   1.387  23.292  1.00 34.22           C  
ATOM    348  C   LEU H  45      49.069   1.854  22.016  1.00 30.73           C  
ATOM    349  O   LEU H  45      49.061   3.033  21.675  1.00 26.04           O  
ATOM    350  CB  LEU H  45      49.272   2.205  24.491  1.00 19.83           C  
ATOM    351  CG  LEU H  45      49.775   1.756  25.866  1.00 20.98           C  
ATOM    352  CD1 LEU H  45      48.992   2.470  26.949  1.00 22.60           C  
ATOM    353  CD2 LEU H  45      49.631   0.255  26.024  1.00 24.05           C  
ATOM    354  N   GLU H  46      48.463   0.893  21.332  1.00 31.06           N  
ATOM    355  CA  GLU H  46      47.698   1.133  20.120  1.00 27.30           C  
ATOM    356  C   GLU H  46      46.454   0.272  20.256  1.00 34.48           C  
ATOM    357  O   GLU H  46      46.539  -0.894  20.647  1.00 37.92           O  
ATOM    358  CB  GLU H  46      48.463   0.702  18.875  1.00 25.84           C  
ATOM    359  CG  GLU H  46      49.566   1.640  18.444  1.00 56.31           C  
ATOM    360  CD  GLU H  46      50.065   1.319  17.047  1.00 77.18           C  
ATOM    361  OE1 GLU H  46      49.315   1.570  16.077  1.00 79.52           O  
ATOM    362  OE2 GLU H  46      51.198   0.807  16.917  1.00 89.22           O  
ATOM    363  N   TRP H  47      45.297   0.856  19.973  1.00 40.54           N  
ATOM    364  CA  TRP H  47      44.038   0.132  20.068  1.00 33.18           C  
ATOM    365  C   TRP H  47      43.848  -0.681  18.794  1.00 27.79           C  
ATOM    366  O   TRP H  47      43.933  -0.138  17.690  1.00 25.99           O  
ATOM    367  CB  TRP H  47      42.893   1.120  20.241  1.00 35.14           C  
ATOM    368  CG  TRP H  47      41.596   0.493  20.613  1.00 29.72           C  
ATOM    369  CD1 TRP H  47      41.234   0.023  21.841  1.00 24.01           C  
ATOM    370  CD2 TRP H  47      40.458   0.326  19.765  1.00 25.46           C  
ATOM    371  NE1 TRP H  47      39.937  -0.416  21.817  1.00 25.71           N  
ATOM    372  CE2 TRP H  47      39.434  -0.243  20.551  1.00 28.44           C  
ATOM    373  CE3 TRP H  47      40.200   0.609  18.417  1.00 15.60           C  
ATOM    374  CZ2 TRP H  47      38.170  -0.535  20.035  1.00 37.91           C  
ATOM    375  CZ3 TRP H  47      38.946   0.322  17.902  1.00 29.33           C  
ATOM    376  CH2 TRP H  47      37.945  -0.245  18.711  1.00 36.98           C  
ATOM    377  N   ILE H  48      43.623  -1.980  18.951  1.00 21.04           N  
ATOM    378  CA  ILE H  48      43.440  -2.870  17.811  1.00 28.06           C  
ATOM    379  C   ILE H  48      41.983  -2.994  17.375  1.00 26.29           C  
ATOM    380  O   ILE H  48      41.670  -2.847  16.193  1.00 18.10           O  
ATOM    381  CB  ILE H  48      44.007  -4.274  18.104  1.00 31.15           C  
ATOM    382  CG1 ILE H  48      45.474  -4.157  18.526  1.00 41.60           C  
ATOM    383  CG2 ILE H  48      43.874  -5.167  16.873  1.00 18.09           C  
ATOM    384  CD1 ILE H  48      46.096  -5.457  18.974  1.00 54.01           C  
ATOM    385  N   GLY H  49      41.100  -3.284  18.322  1.00 26.02           N  
ATOM    386  CA  GLY H  49      39.694  -3.426  17.995  1.00 31.73           C  
ATOM    387  C   GLY H  49      38.925  -4.108  19.105  1.00 32.62           C  
ATOM    388  O   GLY H  49      39.462  -4.324  20.196  1.00 35.96           O  
ATOM    389  N   TYR H  50      37.652  -4.396  18.855  1.00 33.49           N  
ATOM    390  CA  TYR H  50      36.826  -5.070  19.846  1.00 29.75           C  
ATOM    391  C   TYR H  50      35.764  -5.962  19.227  1.00 28.97           C  
ATOM    392  O   TYR H  50      35.372  -5.782  18.068  1.00 18.96           O  
ATOM    393  CB  TYR H  50      36.214  -4.089  20.858  1.00 34.96           C  
ATOM    394  CG  TYR H  50      35.192  -3.099  20.336  1.00 37.96           C  
ATOM    395  CD1 TYR H  50      35.165  -2.711  18.995  1.00 39.79           C  
ATOM    396  CD2 TYR H  50      34.279  -2.508  21.210  1.00 34.88           C  
ATOM    397  CE1 TYR H  50      34.255  -1.755  18.543  1.00 34.34           C  
ATOM    398  CE2 TYR H  50      33.372  -1.555  20.771  1.00 36.75           C  
ATOM    399  CZ  TYR H  50      33.366  -1.181  19.439  1.00 33.22           C  
ATOM    400  OH  TYR H  50      32.477  -0.224  19.015  1.00 39.68           O  
ATOM    401  N   ILE H  51      35.340  -6.948  20.009  1.00 32.56           N  
ATOM    402  CA  ILE H  51      34.351  -7.925  19.586  1.00 32.66           C  
ATOM    403  C   ILE H  51      33.149  -7.920  20.521  1.00 32.59           C  
ATOM    404  O   ILE H  51      33.271  -7.646  21.722  1.00 31.16           O  
ATOM    405  CB  ILE H  51      34.968  -9.356  19.588  1.00 35.26           C  
ATOM    406  CG1 ILE H  51      33.989 -10.382  19.013  1.00 39.75           C  
ATOM    407  CG2 ILE H  51      35.374  -9.762  21.004  1.00 35.29           C  
ATOM    408  CD1 ILE H  51      33.932 -10.400  17.510  1.00 46.73           C  
ATOM    409  N   ASN H  52      31.984  -8.195  19.952  1.00 31.43           N  
ATOM    410  CA  ASN H  52      30.755  -8.272  20.720  1.00 35.68           C  
ATOM    411  C   ASN H  52      30.494  -9.766  20.857  1.00 34.55           C  
ATOM    412  O   ASN H  52      30.113 -10.424  19.891  1.00 30.53           O  
ATOM    413  CB  ASN H  52      29.610  -7.601  19.964  1.00 38.07           C  
ATOM    414  CG  ASN H  52      28.328  -7.570  20.766  1.00 34.24           C  
ATOM    415  OD1 ASN H  52      27.753  -8.614  21.086  1.00 39.45           O  
ATOM    416  ND2 ASN H  52      27.869  -6.373  21.094  1.00 32.87           N  
ATOM    417  N   PRO H  53      30.732 -10.326  22.052  1.00 32.62           N  
ATOM    418  CA  PRO H  53      30.540 -11.748  22.346  1.00 33.79           C  
ATOM    419  C   PRO H  53      29.252 -12.366  21.807  1.00 38.98           C  
ATOM    420  O   PRO H  53      29.300 -13.372  21.101  1.00 43.05           O  
ATOM    421  CB  PRO H  53      30.586 -11.779  23.869  1.00 32.18           C  
ATOM    422  CG  PRO H  53      31.587 -10.735  24.174  1.00 27.79           C  
ATOM    423  CD  PRO H  53      31.158  -9.606  23.263  1.00 30.17           C  
ATOM    424  N   SER H  54      28.111 -11.764  22.130  1.00 39.33           N  
ATOM    425  CA  SER H  54      26.820 -12.281  21.686  1.00 41.25           C  
ATOM    426  C   SER H  54      26.555 -12.207  20.184  1.00 39.56           C  
ATOM    427  O   SER H  54      26.187 -13.208  19.568  1.00 47.01           O  
ATOM    428  CB  SER H  54      25.681 -11.607  22.455  1.00 40.92           C  
ATOM    429  OG  SER H  54      25.931 -10.222  22.627  1.00 62.36           O  
ATOM    430  N   SER H  55      26.733 -11.030  19.597  1.00 40.27           N  
ATOM    431  CA  SER H  55      26.479 -10.861  18.169  1.00 43.61           C  
ATOM    432  C   SER H  55      27.621 -11.350  17.291  1.00 44.73           C  
ATOM    433  O   SER H  55      27.428 -11.609  16.104  1.00 44.27           O  
ATOM    434  CB  SER H  55      26.167  -9.396  17.847  1.00 46.42           C  
ATOM    435  OG  SER H  55      27.253  -8.545  18.182  1.00 51.52           O  
ATOM    436  N   GLY H  56      28.809 -11.456  17.875  1.00 45.44           N  
ATOM    437  CA  GLY H  56      29.973 -11.897  17.128  1.00 40.60           C  
ATOM    438  C   GLY H  56      30.505 -10.835  16.181  1.00 44.19           C  
ATOM    439  O   GLY H  56      31.359 -11.125  15.342  1.00 44.48           O  
ATOM    440  N   TYR H  57      30.012  -9.605  16.309  1.00 47.13           N  
ATOM    441  CA  TYR H  57      30.461  -8.514  15.446  1.00 44.30           C  
ATOM    442  C   TYR H  57      31.800  -7.977  15.929  1.00 45.44           C  
ATOM    443  O   TYR H  57      32.001  -7.760  17.128  1.00 43.89           O  
ATOM    444  CB  TYR H  57      29.427  -7.379  15.403  1.00 44.14           C  
ATOM    445  CG  TYR H  57      29.829  -6.204  14.522  1.00 45.76           C  
ATOM    446  CD1 TYR H  57      30.078  -6.380  13.158  1.00 46.81           C  
ATOM    447  CD2 TYR H  57      29.969  -4.919  15.053  1.00 48.19           C  
ATOM    448  CE1 TYR H  57      30.458  -5.305  12.343  1.00 46.56           C  
ATOM    449  CE2 TYR H  57      30.349  -3.836  14.248  1.00 51.25           C  
ATOM    450  CZ  TYR H  57      30.592  -4.037  12.894  1.00 54.35           C  
ATOM    451  OH  TYR H  57      30.968  -2.979  12.089  1.00 43.87           O  
ATOM    452  N   SER H  58      32.712  -7.767  14.987  1.00 43.62           N  
ATOM    453  CA  SER H  58      34.035  -7.252  15.295  1.00 42.74           C  
ATOM    454  C   SER H  58      34.296  -5.955  14.538  1.00 40.55           C  
ATOM    455  O   SER H  58      34.020  -5.856  13.338  1.00 38.69           O  
ATOM    456  CB  SER H  58      35.091  -8.294  14.930  1.00 49.21           C  
ATOM    457  OG  SER H  58      34.840  -8.837  13.641  1.00 70.63           O  
ATOM    458  N   ASN H  59      34.801  -4.952  15.244  1.00 38.11           N  
ATOM    459  CA  ASN H  59      35.113  -3.668  14.631  1.00 40.82           C  
ATOM    460  C   ASN H  59      36.595  -3.422  14.905  1.00 41.94           C  
ATOM    461  O   ASN H  59      37.039  -3.484  16.053  1.00 36.79           O  
ATOM    462  CB  ASN H  59      34.233  -2.572  15.235  1.00 42.18           C  
ATOM    463  CG  ASN H  59      34.376  -1.241  14.522  1.00 41.40           C  
ATOM    464  OD1 ASN H  59      34.475  -0.202  15.163  1.00 33.19           O  
ATOM    465  ND2 ASN H  59      34.357  -1.262  13.195  1.00 45.26           N  
ATOM    466  N   TYR H  60      37.364  -3.203  13.842  1.00 40.08           N  
ATOM    467  CA  TYR H  60      38.805  -3.006  13.964  1.00 41.51           C  
ATOM    468  C   TYR H  60      39.275  -1.589  13.680  1.00 45.77           C  
ATOM    469  O   TYR H  60      38.536  -0.769  13.132  1.00 51.55           O  
ATOM    470  CB  TYR H  60      39.550  -3.949  13.009  1.00 39.11           C  
ATOM    471  CG  TYR H  60      39.120  -5.395  13.078  1.00 39.82           C  
ATOM    472  CD1 TYR H  60      39.572  -6.229  14.098  1.00 40.84           C  
ATOM    473  CD2 TYR H  60      38.253  -5.926  12.126  1.00 41.61           C  
ATOM    474  CE1 TYR H  60      39.165  -7.558  14.170  1.00 45.38           C  
ATOM    475  CE2 TYR H  60      37.839  -7.253  12.189  1.00 47.92           C  
ATOM    476  CZ  TYR H  60      38.298  -8.063  13.214  1.00 47.11           C  
ATOM    477  OH  TYR H  60      37.871  -9.369  13.302  1.00 50.76           O  
ATOM    478  N   ASN H  61      40.522  -1.326  14.068  1.00 46.02           N  
ATOM    479  CA  ASN H  61      41.191  -0.049  13.844  1.00 34.10           C  
ATOM    480  C   ASN H  61      41.664  -0.142  12.400  1.00 33.13           C  
ATOM    481  O   ASN H  61      42.359  -1.092  12.039  1.00 28.98           O  
ATOM    482  CB  ASN H  61      42.399   0.069  14.781  1.00 30.11           C  
ATOM    483  CG  ASN H  61      43.308   1.252  14.446  1.00 32.09           C  
ATOM    484  OD1 ASN H  61      43.293   1.788  13.335  1.00 32.80           O  
ATOM    485  ND2 ASN H  61      44.124   1.645  15.410  1.00 16.01           N  
ATOM    486  N   GLN H  62      41.301   0.845  11.587  1.00 33.75           N  
ATOM    487  CA  GLN H  62      41.659   0.873  10.171  1.00 40.10           C  
ATOM    488  C   GLN H  62      43.064   0.351   9.883  1.00 42.41           C  
ATOM    489  O   GLN H  62      43.262  -0.430   8.951  1.00 39.63           O  
ATOM    490  CB  GLN H  62      41.509   2.294   9.619  1.00 50.22           C  
ATOM    491  CG  GLN H  62      41.299   2.361   8.111  1.00 67.72           C  
ATOM    492  CD  GLN H  62      39.981   1.737   7.678  1.00 79.94           C  
ATOM    493  OE1 GLN H  62      38.988   1.794   8.400  1.00 79.78           O  
ATOM    494  NE2 GLN H  62      39.972   1.129   6.498  1.00 85.69           N  
ATOM    495 HE21 GLN H  62      40.781   1.096   5.957  1.00  0.00           H  
ATOM    496 HE22 GLN H  62      39.117   0.733   6.237  1.00  0.00           H  
ATOM    497  N   LYS H  63      44.020   0.744  10.720  1.00 45.19           N  
ATOM    498  CA  LYS H  63      45.414   0.338  10.568  1.00 44.87           C  
ATOM    499  C   LYS H  63      45.637  -1.176  10.612  1.00 45.54           C  
ATOM    500  O   LYS H  63      46.486  -1.701   9.894  1.00 45.32           O  
ATOM    501  CB  LYS H  63      46.270   1.017  11.637  1.00 42.75           C  
ATOM    502  CG  LYS H  63      47.747   0.701  11.537  1.00 55.18           C  
ATOM    503  CD  LYS H  63      48.531   1.346  12.662  1.00 66.02           C  
ATOM    504  CE  LYS H  63      50.010   1.033  12.531  1.00 69.44           C  
ATOM    505  NZ  LYS H  63      50.811   1.654  13.617  1.00 71.11           N  
ATOM    506  N   PHE H  64      44.879  -1.872  11.452  1.00 47.44           N  
ATOM    507  CA  PHE H  64      45.022  -3.319  11.585  1.00 47.17           C  
ATOM    508  C   PHE H  64      44.045  -4.162  10.772  1.00 52.97           C  
ATOM    509  O   PHE H  64      43.910  -5.366  11.015  1.00 53.51           O  
ATOM    510  CB  PHE H  64      44.969  -3.726  13.058  1.00 44.55           C  
ATOM    511  CG  PHE H  64      46.121  -3.208  13.864  1.00 45.78           C  
ATOM    512  CD1 PHE H  64      47.407  -3.687  13.644  1.00 46.53           C  
ATOM    513  CD2 PHE H  64      45.927  -2.216  14.818  1.00 50.80           C  
ATOM    514  CE1 PHE H  64      48.484  -3.186  14.361  1.00 49.95           C  
ATOM    515  CE2 PHE H  64      46.998  -1.707  15.541  1.00 53.32           C  
ATOM    516  CZ  PHE H  64      48.279  -2.192  15.311  1.00 54.67           C  
ATOM    517  N   LYS H  65      43.352  -3.544   9.820  1.00 59.71           N  
ATOM    518  CA  LYS H  65      42.419  -4.286   8.978  1.00 64.61           C  
ATOM    519  C   LYS H  65      43.221  -5.266   8.131  1.00 67.66           C  
ATOM    520  O   LYS H  65      44.352  -4.971   7.743  1.00 73.48           O  
ATOM    521  CB  LYS H  65      41.623  -3.341   8.079  1.00 66.22           C  
ATOM    522  CG  LYS H  65      40.530  -2.590   8.806  1.00 77.86           C  
ATOM    523  CD  LYS H  65      39.632  -1.855   7.834  1.00 86.14           C  
ATOM    524  CE  LYS H  65      38.390  -1.330   8.530  1.00 91.23           C  
ATOM    525  NZ  LYS H  65      37.492  -0.627   7.576  1.00 92.26           N  
ATOM    526  N   ASP H  66      42.643  -6.432   7.855  1.00 68.53           N  
ATOM    527  CA  ASP H  66      43.326  -7.458   7.068  1.00 73.26           C  
ATOM    528  C   ASP H  66      44.674  -7.792   7.718  1.00 70.24           C  
ATOM    529  O   ASP H  66      45.712  -7.854   7.056  1.00 67.40           O  
ATOM    530  CB  ASP H  66      43.520  -6.994   5.619  1.00 73.19           C  
ATOM    531  CG  ASP H  66      42.206  -6.824   4.882  0.00 74.38           C  
ATOM    532  OD1 ASP H  66      41.684  -7.830   4.356  0.00 74.48           O  
ATOM    533  OD2 ASP H  66      41.695  -5.686   4.827  0.00 74.56           O  
ATOM    534  N   LYS H  67      44.631  -7.997   9.030  1.00 67.42           N  
ATOM    535  CA  LYS H  67      45.811  -8.321   9.822  1.00 58.45           C  
ATOM    536  C   LYS H  67      45.316  -8.977  11.104  1.00 54.08           C  
ATOM    537  O   LYS H  67      45.774 -10.057  11.484  1.00 54.54           O  
ATOM    538  CB  LYS H  67      46.588  -7.047  10.162  1.00 56.74           C  
ATOM    539  CG  LYS H  67      47.864  -7.288  10.941  1.00 58.09           C  
ATOM    540  CD  LYS H  67      48.900  -7.984  10.083  1.00 60.76           C  
ATOM    541  CE  LYS H  67      50.163  -8.245  10.868  1.00 57.74           C  
ATOM    542  NZ  LYS H  67      51.253  -8.774  10.008  1.00 61.19           N  
ATOM    543  N   ALA H  68      44.379  -8.303  11.765  1.00 47.40           N  
ATOM    544  CA  ALA H  68      43.783  -8.797  12.999  1.00 43.24           C  
ATOM    545  C   ALA H  68      42.421  -9.409  12.691  1.00 34.71           C  
ATOM    546  O   ALA H  68      41.751  -8.999  11.738  1.00 33.22           O  
ATOM    547  CB  ALA H  68      43.631  -7.658  14.005  1.00 36.74           C  
ATOM    548  N   THR H  69      42.033 -10.408  13.477  1.00 30.36           N  
ATOM    549  CA  THR H  69      40.747 -11.074  13.309  1.00 30.19           C  
ATOM    550  C   THR H  69      40.271 -11.570  14.668  1.00 24.49           C  
ATOM    551  O   THR H  69      40.856 -12.484  15.253  1.00 31.87           O  
ATOM    552  CB  THR H  69      40.836 -12.245  12.320  1.00 30.44           C  
ATOM    553  OG1 THR H  69      41.455 -11.798  11.106  1.00 53.14           O  
ATOM    554  CG2 THR H  69      39.449 -12.762  11.995  1.00 39.60           C  
ATOM    555  N   LEU H  70      39.228 -10.930  15.180  1.00 20.11           N  
ATOM    556  CA  LEU H  70      38.676 -11.266  16.483  1.00 27.32           C  
ATOM    557  C   LEU H  70      37.550 -12.286  16.405  1.00 27.90           C  
ATOM    558  O   LEU H  70      36.753 -12.279  15.468  1.00 35.89           O  
ATOM    559  CB  LEU H  70      38.169  -9.999  17.169  1.00 33.92           C  
ATOM    560  CG  LEU H  70      39.143  -8.822  17.189  1.00 36.56           C  
ATOM    561  CD1 LEU H  70      38.514  -7.627  17.870  1.00 47.66           C  
ATOM    562  CD2 LEU H  70      40.411  -9.220  17.894  1.00 45.21           C  
ATOM    563  N   THR H  71      37.504 -13.166  17.397  1.00 23.70           N  
ATOM    564  CA  THR H  71      36.478 -14.195  17.485  1.00 27.07           C  
ATOM    565  C   THR H  71      36.183 -14.403  18.963  1.00 32.81           C  
ATOM    566  O   THR H  71      36.969 -13.993  19.822  1.00 34.91           O  
ATOM    567  CB  THR H  71      36.943 -15.535  16.866  1.00 18.41           C  
ATOM    568  OG1 THR H  71      38.139 -15.978  17.514  1.00 40.32           O  
ATOM    569  CG2 THR H  71      37.213 -15.382  15.375  1.00 18.04           C  
ATOM    570  N   ALA H  72      35.045 -15.014  19.263  1.00 37.59           N  
ATOM    571  CA  ALA H  72      34.661 -15.264  20.644  1.00 40.16           C  
ATOM    572  C   ALA H  72      33.942 -16.599  20.719  1.00 44.87           C  
ATOM    573  O   ALA H  72      33.305 -17.022  19.754  1.00 53.91           O  
ATOM    574  CB  ALA H  72      33.757 -14.149  21.149  1.00 38.14           C  
ATOM    575  N   ASP H  73      34.081 -17.279  21.850  1.00 45.57           N  
ATOM    576  CA  ASP H  73      33.429 -18.564  22.048  1.00 50.75           C  
ATOM    577  C   ASP H  73      32.606 -18.472  23.325  1.00 50.62           C  
ATOM    578  O   ASP H  73      33.151 -18.541  24.428  1.00 48.26           O  
ATOM    579  CB  ASP H  73      34.471 -19.683  22.157  1.00 57.11           C  
ATOM    580  CG  ASP H  73      33.862 -21.065  21.994  1.00 70.65           C  
ATOM    581  OD1 ASP H  73      33.667 -21.497  20.839  1.00 78.53           O  
ATOM    582  OD2 ASP H  73      33.576 -21.722  23.017  1.00 76.28           O  
ATOM    583  N   LYS H  74      31.297 -18.285  23.167  1.00 54.39           N  
ATOM    584  CA  LYS H  74      30.375 -18.168  24.297  1.00 56.22           C  
ATOM    585  C   LYS H  74      30.510 -19.334  25.267  1.00 55.72           C  
ATOM    586  O   LYS H  74      30.672 -19.140  26.472  1.00 51.78           O  
ATOM    587  CB  LYS H  74      28.923 -18.116  23.808  1.00 58.91           C  
ATOM    588  CG  LYS H  74      28.576 -16.970  22.870  1.00 70.22           C  
ATOM    589  CD  LYS H  74      27.072 -16.959  22.596  1.00 73.93           C  
ATOM    590  CE  LYS H  74      26.680 -15.936  21.540  1.00 69.99           C  
ATOM    591  NZ  LYS H  74      25.201 -15.845  21.375  1.00 50.43           N  
ATOM    592  N   SER H  75      30.462 -20.541  24.714  1.00 54.83           N  
ATOM    593  CA  SER H  75      30.547 -21.781  25.476  1.00 58.61           C  
ATOM    594  C   SER H  75      31.782 -21.982  26.361  1.00 60.59           C  
ATOM    595  O   SER H  75      31.734 -22.747  27.325  1.00 60.76           O  
ATOM    596  CB  SER H  75      30.370 -22.963  24.525  1.00 60.46           C  
ATOM    597  OG  SER H  75      30.884 -22.647  23.241  1.00 68.41           O  
ATOM    598  N   SER H  76      32.889 -21.325  26.030  1.00 62.64           N  
ATOM    599  CA  SER H  76      34.104 -21.452  26.831  1.00 59.99           C  
ATOM    600  C   SER H  76      34.564 -20.103  27.386  1.00 63.97           C  
ATOM    601  O   SER H  76      35.632 -20.004  27.991  1.00 67.99           O  
ATOM    602  CB  SER H  76      35.219 -22.108  26.011  1.00 53.93           C  
ATOM    603  OG  SER H  76      35.441 -21.421  24.793  1.00 46.06           O  
ATOM    604  N   SER H  77      33.756 -19.069  27.153  1.00 66.37           N  
ATOM    605  CA  SER H  77      34.041 -17.712  27.615  1.00 61.39           C  
ATOM    606  C   SER H  77      35.460 -17.261  27.267  1.00 53.90           C  
ATOM    607  O   SER H  77      36.151 -16.648  28.083  1.00 55.56           O  
ATOM    608  CB  SER H  77      33.792 -17.607  29.123  1.00 65.73           C  
ATOM    609  OG  SER H  77      32.465 -18.000  29.440  1.00 68.61           O  
ATOM    610  N   THR H  78      35.869 -17.533  26.034  1.00 48.36           N  
ATOM    611  CA  THR H  78      37.203 -17.173  25.582  1.00 53.03           C  
ATOM    612  C   THR H  78      37.158 -16.342  24.301  1.00 50.37           C  
ATOM    613  O   THR H  78      36.345 -16.602  23.410  1.00 51.79           O  
ATOM    614  CB  THR H  78      38.056 -18.442  25.340  1.00 53.86           C  
ATOM    615  OG1 THR H  78      38.050 -19.257  26.520  1.00 67.95           O  
ATOM    616  CG2 THR H  78      39.496 -18.069  25.018  1.00 53.97           C  
ATOM    617  N   ALA H  79      37.999 -15.314  24.240  1.00 44.27           N  
ATOM    618  CA  ALA H  79      38.090 -14.451  23.068  1.00 41.77           C  
ATOM    619  C   ALA H  79      39.423 -14.754  22.388  1.00 38.03           C  
ATOM    620  O   ALA H  79      40.447 -14.879  23.062  1.00 42.32           O  
ATOM    621  CB  ALA H  79      38.025 -12.992  23.484  1.00 44.50           C  
ATOM    622  N   TYR H  80      39.408 -14.910  21.067  1.00 36.12           N  
ATOM    623  CA  TYR H  80      40.623 -15.221  20.317  1.00 34.20           C  
ATOM    624  C   TYR H  80      40.999 -14.098  19.349  1.00 33.24           C  
ATOM    625  O   TYR H  80      40.148 -13.566  18.632  1.00 36.54           O  
ATOM    626  CB  TYR H  80      40.455 -16.534  19.537  1.00 37.47           C  
ATOM    627  CG  TYR H  80      40.119 -17.748  20.382  1.00 37.31           C  
ATOM    628  CD1 TYR H  80      38.904 -17.837  21.058  1.00 43.01           C  
ATOM    629  CD2 TYR H  80      41.009 -18.813  20.490  1.00 47.93           C  
ATOM    630  CE1 TYR H  80      38.583 -18.956  21.822  1.00 52.42           C  
ATOM    631  CE2 TYR H  80      40.696 -19.941  21.252  1.00 57.52           C  
ATOM    632  CZ  TYR H  80      39.482 -20.004  21.916  1.00 57.27           C  
ATOM    633  OH  TYR H  80      39.167 -21.107  22.681  1.00 60.24           O  
ATOM    634  N   MET H  81      42.281 -13.755  19.322  1.00 33.97           N  
ATOM    635  CA  MET H  81      42.783 -12.703  18.447  1.00 32.85           C  
ATOM    636  C   MET H  81      43.812 -13.345  17.531  1.00 32.42           C  
ATOM    637  O   MET H  81      44.826 -13.868  17.996  1.00 38.06           O  
ATOM    638  CB  MET H  81      43.428 -11.596  19.281  1.00 38.09           C  
ATOM    639  CG  MET H  81      43.438 -10.235  18.617  1.00 44.21           C  
ATOM    640  SD  MET H  81      44.998  -9.784  17.878  1.00 50.30           S  
ATOM    641  CE  MET H  81      45.793  -9.041  19.298  1.00 34.33           C  
ATOM    642  N   GLN H  82      43.534 -13.341  16.237  1.00 29.96           N  
ATOM    643  CA  GLN H  82      44.431 -13.955  15.273  1.00 32.23           C  
ATOM    644  C   GLN H  82      45.154 -12.942  14.394  1.00 40.28           C  
ATOM    645  O   GLN H  82      44.528 -12.052  13.811  1.00 48.05           O  
ATOM    646  CB  GLN H  82      43.649 -14.939  14.402  1.00 36.86           C  
ATOM    647  CG  GLN H  82      44.485 -15.680  13.377  1.00 51.55           C  
ATOM    648  CD  GLN H  82      43.655 -16.604  12.511  1.00 55.87           C  
ATOM    649  OE1 GLN H  82      42.550 -16.999  12.883  1.00 59.36           O  
ATOM    650  NE2 GLN H  82      44.188 -16.961  11.349  1.00 63.13           N  
ATOM    651 HE21 GLN H  82      45.070 -16.622  11.104  1.00  0.00           H  
ATOM    652 HE22 GLN H  82      43.652 -17.565  10.797  1.00  0.00           H  
ATOM    653  N   LEU H  83      46.473 -13.089  14.309  1.00 39.54           N  
ATOM    654  CA  LEU H  83      47.321 -12.219  13.499  1.00 32.99           C  
ATOM    655  C   LEU H  83      47.865 -13.028  12.332  1.00 26.37           C  
ATOM    656  O   LEU H  83      48.259 -14.181  12.513  1.00 21.51           O  
ATOM    657  CB  LEU H  83      48.477 -11.676  14.340  1.00 31.96           C  
ATOM    658  CG  LEU H  83      48.091 -10.653  15.411  1.00 32.58           C  
ATOM    659  CD1 LEU H  83      49.283 -10.368  16.299  1.00 34.73           C  
ATOM    660  CD2 LEU H  83      47.586  -9.372  14.752  1.00 38.05           C  
ATOM    661  N   SER H  84      47.893 -12.426  11.145  1.00 24.70           N  
ATOM    662  CA  SER H  84      48.377 -13.109   9.948  1.00 35.13           C  
ATOM    663  C   SER H  84      49.352 -12.292   9.092  1.00 40.25           C  
ATOM    664  O   SER H  84      49.281 -11.063   9.064  1.00 37.52           O  
ATOM    665  CB  SER H  84      47.187 -13.579   9.110  1.00 31.84           C  
ATOM    666  OG  SER H  84      46.154 -12.612   9.108  1.00 41.82           O  
ATOM    667  N   SER H  85      50.250 -12.993   8.394  1.00 46.36           N  
ATOM    668  CA  SER H  85      51.274 -12.380   7.540  1.00 46.97           C  
ATOM    669  C   SER H  85      52.236 -11.563   8.402  1.00 48.26           C  
ATOM    670  O   SER H  85      52.531 -10.402   8.115  1.00 55.12           O  
ATOM    671  CB  SER H  85      50.632 -11.504   6.464  1.00 43.32           C  
ATOM    672  OG  SER H  85      49.681 -12.248   5.722  1.00 52.01           O  
ATOM    673  N   LEU H  86      52.753 -12.219   9.437  1.00 40.46           N  
ATOM    674  CA  LEU H  86      53.658 -11.614  10.409  1.00 40.67           C  
ATOM    675  C   LEU H  86      54.994 -11.069   9.889  1.00 43.95           C  
ATOM    676  O   LEU H  86      55.600 -11.631   8.972  1.00 44.86           O  
ATOM    677  CB  LEU H  86      53.929 -12.624  11.524  1.00 38.56           C  
ATOM    678  CG  LEU H  86      52.700 -13.196  12.232  1.00 33.90           C  
ATOM    679  CD1 LEU H  86      53.097 -14.380  13.101  1.00 41.20           C  
ATOM    680  CD2 LEU H  86      52.025 -12.112  13.055  1.00 37.16           C  
ATOM    681  N   THR H  87      55.445  -9.976  10.502  1.00 43.28           N  
ATOM    682  CA  THR H  87      56.722  -9.332  10.180  1.00 43.25           C  
ATOM    683  C   THR H  87      57.341  -8.972  11.535  1.00 43.20           C  
ATOM    684  O   THR H  87      56.631  -8.944  12.542  1.00 44.49           O  
ATOM    685  CB  THR H  87      56.531  -8.039   9.346  1.00 38.80           C  
ATOM    686  OG1 THR H  87      55.855  -7.051  10.131  1.00 39.05           O  
ATOM    687  CG2 THR H  87      55.725  -8.317   8.085  1.00 25.54           C  
ATOM    688  N   SER H  88      58.641  -8.689  11.580  1.00 42.11           N  
ATOM    689  CA  SER H  88      59.286  -8.348  12.850  1.00 41.73           C  
ATOM    690  C   SER H  88      58.624  -7.138  13.507  1.00 40.36           C  
ATOM    691  O   SER H  88      58.732  -6.936  14.717  1.00 39.04           O  
ATOM    692  CB  SER H  88      60.783  -8.109  12.651  1.00 44.80           C  
ATOM    693  OG  SER H  88      61.018  -7.268  11.540  1.00 59.03           O  
ATOM    694  N   GLU H  89      57.902  -6.370  12.698  1.00 37.09           N  
ATOM    695  CA  GLU H  89      57.186  -5.189  13.159  1.00 45.32           C  
ATOM    696  C   GLU H  89      56.013  -5.539  14.073  1.00 45.83           C  
ATOM    697  O   GLU H  89      55.495  -4.677  14.775  1.00 47.10           O  
ATOM    698  CB  GLU H  89      56.660  -4.401  11.958  1.00 54.59           C  
ATOM    699  CG  GLU H  89      57.714  -3.616  11.204  1.00 74.77           C  
ATOM    700  CD  GLU H  89      57.924  -2.215  11.758  1.00 87.85           C  
ATOM    701  OE1 GLU H  89      57.986  -2.050  12.997  1.00 92.18           O  
ATOM    702  OE2 GLU H  89      58.025  -1.274  10.942  1.00 87.77           O  
ATOM    703  N   ASP H  90      55.578  -6.794  14.041  1.00 47.11           N  
ATOM    704  CA  ASP H  90      54.458  -7.231  14.866  1.00 44.70           C  
ATOM    705  C   ASP H  90      54.893  -7.862  16.175  1.00 40.81           C  
ATOM    706  O   ASP H  90      54.053  -8.238  16.995  1.00 42.49           O  
ATOM    707  CB  ASP H  90      53.554  -8.191  14.092  1.00 56.88           C  
ATOM    708  CG  ASP H  90      52.787  -7.496  12.986  1.00 74.23           C  
ATOM    709  OD1 ASP H  90      51.809  -6.775  13.298  1.00 77.08           O  
ATOM    710  OD2 ASP H  90      53.171  -7.660  11.808  1.00 76.72           O  
ATOM    711  N   SER H  91      56.201  -8.004  16.364  1.00 41.65           N  
ATOM    712  CA  SER H  91      56.712  -8.580  17.598  1.00 35.14           C  
ATOM    713  C   SER H  91      56.409  -7.539  18.667  1.00 29.37           C  
ATOM    714  O   SER H  91      56.815  -6.382  18.533  1.00 23.12           O  
ATOM    715  CB  SER H  91      58.220  -8.823  17.495  1.00 37.71           C  
ATOM    716  OG  SER H  91      58.547  -9.573  16.334  1.00 39.62           O  
ATOM    717  N   ALA H  92      55.639  -7.929  19.679  1.00 20.43           N  
ATOM    718  CA  ALA H  92      55.264  -7.022  20.757  1.00 24.53           C  
ATOM    719  C   ALA H  92      54.458  -7.764  21.808  1.00 30.92           C  
ATOM    720  O   ALA H  92      54.359  -8.992  21.782  1.00 34.44           O  
ATOM    721  CB  ALA H  92      54.435  -5.869  20.203  1.00 24.35           C  
ATOM    722  N   VAL H  93      53.905  -7.006  22.748  1.00 33.77           N  
ATOM    723  CA  VAL H  93      53.072  -7.558  23.807  1.00 31.03           C  
ATOM    724  C   VAL H  93      51.632  -7.183  23.464  1.00 32.60           C  
ATOM    725  O   VAL H  93      51.340  -6.015  23.185  1.00 37.74           O  
ATOM    726  CB  VAL H  93      53.441  -6.959  25.180  1.00 22.91           C  
ATOM    727  CG1 VAL H  93      52.531  -7.511  26.266  1.00 13.23           C  
ATOM    728  CG2 VAL H  93      54.894  -7.250  25.499  1.00 25.19           C  
ATOM    729  N   TYR H  94      50.749  -8.176  23.438  1.00 24.14           N  
ATOM    730  CA  TYR H  94      49.345  -7.944  23.125  1.00 18.99           C  
ATOM    731  C   TYR H  94      48.434  -8.146  24.337  1.00 22.90           C  
ATOM    732  O   TYR H  94      48.412  -9.219  24.946  1.00 18.70           O  
ATOM    733  CB  TYR H  94      48.917  -8.838  21.966  1.00 11.51           C  
ATOM    734  CG  TYR H  94      49.599  -8.484  20.664  1.00 27.86           C  
ATOM    735  CD1 TYR H  94      49.113  -7.450  19.868  1.00 34.03           C  
ATOM    736  CD2 TYR H  94      50.731  -9.176  20.228  1.00 23.91           C  
ATOM    737  CE1 TYR H  94      49.731  -7.111  18.671  1.00 40.35           C  
ATOM    738  CE2 TYR H  94      51.359  -8.843  19.026  1.00 29.66           C  
ATOM    739  CZ  TYR H  94      50.850  -7.807  18.254  1.00 36.66           C  
ATOM    740  OH  TYR H  94      51.444  -7.459  17.061  1.00 35.04           O  
ATOM    741  N   TYR H  95      47.722  -7.087  24.710  1.00 23.80           N  
ATOM    742  CA  TYR H  95      46.809  -7.123  25.846  1.00 26.35           C  
ATOM    743  C   TYR H  95      45.356  -7.214  25.387  1.00 30.31           C  
ATOM    744  O   TYR H  95      45.037  -7.000  24.213  1.00 29.35           O  
ATOM    745  CB  TYR H  95      46.940  -5.849  26.681  1.00 26.48           C  
ATOM    746  CG  TYR H  95      48.256  -5.641  27.388  1.00 35.94           C  
ATOM    747  CD1 TYR H  95      49.292  -4.932  26.779  1.00 41.27           C  
ATOM    748  CD2 TYR H  95      48.436  -6.071  28.701  1.00 40.24           C  
ATOM    749  CE1 TYR H  95      50.470  -4.643  27.467  1.00 37.25           C  
ATOM    750  CE2 TYR H  95      49.610  -5.789  29.396  1.00 47.69           C  
ATOM    751  CZ  TYR H  95      50.621  -5.072  28.774  1.00 44.49           C  
ATOM    752  OH  TYR H  95      51.768  -4.765  29.468  1.00 51.64           O  
ATOM    753  N   CYS H  96      44.478  -7.507  26.337  1.00 23.85           N  
ATOM    754  CA  CYS H  96      43.048  -7.581  26.088  1.00 30.78           C  
ATOM    755  C   CYS H  96      42.431  -6.867  27.286  1.00 33.87           C  
ATOM    756  O   CYS H  96      42.936  -6.983  28.406  1.00 34.05           O  
ATOM    757  CB  CYS H  96      42.571  -9.034  26.010  1.00 27.92           C  
ATOM    758  SG  CYS H  96      42.536  -9.908  27.581  1.00 44.88           S  
ATOM    759  N   SER H  97      41.383  -6.086  27.053  1.00 39.14           N  
ATOM    760  CA  SER H  97      40.750  -5.347  28.136  1.00 39.97           C  
ATOM    761  C   SER H  97      39.228  -5.323  28.031  1.00 40.36           C  
ATOM    762  O   SER H  97      38.662  -5.195  26.935  1.00 39.58           O  
ATOM    763  CB  SER H  97      41.307  -3.915  28.185  1.00 38.23           C  
ATOM    764  OG  SER H  97      40.748  -3.157  29.246  1.00 37.25           O  
ATOM    765  N   ARG H  98      38.577  -5.491  29.176  1.00 34.59           N  
ATOM    766  CA  ARG H  98      37.123  -5.465  29.255  1.00 33.51           C  
ATOM    767  C   ARG H  98      36.775  -4.187  30.013  1.00 33.84           C  
ATOM    768  O   ARG H  98      37.213  -3.983  31.151  1.00 35.51           O  
ATOM    769  CB  ARG H  98      36.597  -6.679  30.011  1.00 34.15           C  
ATOM    770  CG  ARG H  98      35.107  -6.891  29.848  1.00 35.03           C  
ATOM    771  CD  ARG H  98      34.454  -7.274  31.160  1.00 27.68           C  
ATOM    772  NE  ARG H  98      34.292  -6.128  32.048  1.00 29.44           N  
ATOM    773  CZ  ARG H  98      33.500  -6.116  33.117  1.00 45.95           C  
ATOM    774  NH1 ARG H  98      32.793  -7.193  33.440  1.00 50.96           N  
ATOM    775  NH2 ARG H  98      33.401  -5.020  33.855  1.00 52.36           N  
ATOM    776  N   PRO H  99      36.015  -3.290  29.373  1.00 29.15           N  
ATOM    777  CA  PRO H  99      35.617  -2.021  29.982  1.00 27.01           C  
ATOM    778  C   PRO H  99      34.426  -2.070  30.931  1.00 29.80           C  
ATOM    779  O   PRO H  99      33.654  -3.030  30.948  1.00 36.76           O  
ATOM    780  CB  PRO H  99      35.314  -1.161  28.761  1.00 24.82           C  
ATOM    781  CG  PRO H  99      34.684  -2.148  27.838  1.00 22.77           C  
ATOM    782  CD  PRO H  99      35.577  -3.361  27.969  1.00 24.53           C  
ATOM    783  N   VAL H 100      34.295  -1.004  31.713  1.00 39.51           N  
ATOM    784  CA  VAL H 100      33.207  -0.818  32.666  1.00 45.38           C  
ATOM    785  C   VAL H 100      32.491   0.425  32.160  1.00 47.36           C  
ATOM    786  O   VAL H 100      33.131   1.446  31.895  1.00 56.04           O  
ATOM    787  CB  VAL H 100      33.733  -0.553  34.096  1.00 38.74           C  
ATOM    788  CG1 VAL H 100      32.618  -0.012  34.981  1.00 30.73           C  
ATOM    789  CG2 VAL H 100      34.284  -1.835  34.690  1.00 42.50           C  
ATOM    790  N   VAL H 101      31.180   0.334  31.986  1.00 45.03           N  
ATOM    791  CA  VAL H 101      30.434   1.474  31.483  1.00 41.43           C  
ATOM    792  C   VAL H 101      29.897   2.392  32.566  1.00 43.16           C  
ATOM    793  O   VAL H 101      29.151   1.970  33.454  1.00 39.91           O  
ATOM    794  CB  VAL H 101      29.277   1.043  30.573  1.00 35.65           C  
ATOM    795  CG1 VAL H 101      28.607   2.266  29.979  1.00 22.74           C  
ATOM    796  CG2 VAL H 101      29.791   0.132  29.473  1.00 43.95           C  
ATOM    797  N   ARG H 102      30.331   3.644  32.499  1.00 44.21           N  
ATOM    798  CA  ARG H 102      29.902   4.682  33.422  1.00 49.50           C  
ATOM    799  C   ARG H 102      29.371   5.797  32.519  1.00 53.62           C  
ATOM    800  O   ARG H 102      28.304   5.654  31.926  1.00 57.32           O  
ATOM    801  CB  ARG H 102      31.079   5.155  34.283  1.00 43.67           C  
ATOM    802  CG  ARG H 102      31.610   4.089  35.231  1.00 48.50           C  
ATOM    803  CD  ARG H 102      32.642   4.645  36.205  1.00 49.70           C  
ATOM    804  NE  ARG H 102      32.984   3.674  37.243  1.00 46.59           N  
ATOM    805  CZ  ARG H 102      33.906   2.724  37.115  1.00 40.70           C  
ATOM    806  NH1 ARG H 102      34.599   2.604  35.989  1.00 32.66           N  
ATOM    807  NH2 ARG H 102      34.122   1.877  38.112  1.00 49.63           N  
ATOM    808  N   LEU H 103      30.127   6.880  32.372  1.00 54.55           N  
ATOM    809  CA  LEU H 103      29.718   7.977  31.498  1.00 49.64           C  
ATOM    810  C   LEU H 103      30.144   7.600  30.077  1.00 48.27           C  
ATOM    811  O   LEU H 103      29.766   8.244  29.101  1.00 50.97           O  
ATOM    812  CB  LEU H 103      30.395   9.275  31.944  1.00 48.84           C  
ATOM    813  CG  LEU H 103      30.133  10.589  31.209  1.00 49.77           C  
ATOM    814  CD1 LEU H 103      28.643  10.822  31.023  1.00 61.06           C  
ATOM    815  CD2 LEU H 103      30.752  11.720  32.009  1.00 47.73           C  
ATOM    816  N   GLY H 104      30.936   6.536  29.994  1.00 48.78           N  
ATOM    817  CA  GLY H 104      31.441   6.021  28.735  1.00 43.37           C  
ATOM    818  C   GLY H 104      32.257   4.791  29.084  1.00 41.67           C  
ATOM    819  O   GLY H 104      32.113   4.254  30.189  1.00 39.86           O  
ATOM    820  N   TYR H 105      33.110   4.338  28.173  1.00 36.33           N  
ATOM    821  CA  TYR H 105      33.942   3.169  28.443  1.00 35.10           C  
ATOM    822  C   TYR H 105      35.090   3.492  29.387  1.00 37.56           C  
ATOM    823  O   TYR H 105      35.762   4.521  29.241  1.00 40.26           O  
ATOM    824  CB  TYR H 105      34.511   2.584  27.150  1.00 26.62           C  
ATOM    825  CG  TYR H 105      33.607   1.592  26.462  1.00 20.37           C  
ATOM    826  CD1 TYR H 105      32.704   0.819  27.190  1.00 15.21           C  
ATOM    827  CD2 TYR H 105      33.658   1.419  25.079  1.00 15.87           C  
ATOM    828  CE1 TYR H 105      31.874  -0.101  26.555  1.00 29.31           C  
ATOM    829  CE2 TYR H 105      32.834   0.502  24.435  1.00 22.37           C  
ATOM    830  CZ  TYR H 105      31.944  -0.253  25.178  1.00 28.18           C  
ATOM    831  OH  TYR H 105      31.120  -1.153  24.546  1.00 43.52           O  
ATOM    832  N   ASN H 106      35.269   2.639  30.389  1.00 38.52           N  
ATOM    833  CA  ASN H 106      36.339   2.775  31.374  1.00 45.78           C  
ATOM    834  C   ASN H 106      37.092   1.445  31.359  1.00 46.64           C  
ATOM    835  O   ASN H 106      36.566   0.433  31.818  1.00 51.09           O  
ATOM    836  CB  ASN H 106      35.760   3.007  32.779  1.00 54.68           C  
ATOM    837  CG  ASN H 106      35.200   4.414  32.982  1.00 64.13           C  
ATOM    838  OD1 ASN H 106      34.925   4.816  34.111  1.00 62.69           O  
ATOM    839  ND2 ASN H 106      35.046   5.171  31.903  1.00 64.89           N  
ATOM    840  N   PHE H 107      38.307   1.430  30.820  1.00 37.51           N  
ATOM    841  CA  PHE H 107      39.082   0.192  30.751  1.00 29.44           C  
ATOM    842  C   PHE H 107      39.680  -0.188  32.097  1.00 28.64           C  
ATOM    843  O   PHE H 107      40.865   0.024  32.345  1.00 27.51           O  
ATOM    844  CB  PHE H 107      40.169   0.297  29.687  1.00 24.06           C  
ATOM    845  CG  PHE H 107      39.635   0.485  28.299  1.00 31.41           C  
ATOM    846  CD1 PHE H 107      38.894   1.614  27.972  1.00 32.18           C  
ATOM    847  CD2 PHE H 107      39.876  -0.465  27.315  1.00 42.98           C  
ATOM    848  CE1 PHE H 107      38.401   1.796  26.683  1.00 42.00           C  
ATOM    849  CE2 PHE H 107      39.387  -0.291  26.022  1.00 49.10           C  
ATOM    850  CZ  PHE H 107      38.648   0.842  25.705  1.00 42.78           C  
ATOM    851  N   ASP H 108      38.841  -0.773  32.948  1.00 26.11           N  
ATOM    852  CA  ASP H 108      39.231  -1.187  34.292  1.00 24.55           C  
ATOM    853  C   ASP H 108      39.921  -2.540  34.385  1.00 21.60           C  
ATOM    854  O   ASP H 108      40.638  -2.801  35.345  1.00 21.64           O  
ATOM    855  CB  ASP H 108      38.006  -1.219  35.211  1.00 22.84           C  
ATOM    856  CG  ASP H 108      37.425   0.155  35.470  1.00 37.08           C  
ATOM    857  OD1 ASP H 108      37.620   1.061  34.630  1.00 45.33           O  
ATOM    858  OD2 ASP H 108      36.766   0.327  36.521  1.00 29.97           O  
ATOM    859  N   TYR H 109      39.680  -3.417  33.422  1.00 20.54           N  
ATOM    860  CA  TYR H 109      40.283  -4.736  33.490  1.00 29.10           C  
ATOM    861  C   TYR H 109      41.178  -5.052  32.312  1.00 34.76           C  
ATOM    862  O   TYR H 109      40.757  -4.989  31.157  1.00 34.94           O  
ATOM    863  CB  TYR H 109      39.196  -5.800  33.659  1.00 29.67           C  
ATOM    864  CG  TYR H 109      38.368  -5.608  34.913  1.00 36.68           C  
ATOM    865  CD1 TYR H 109      37.254  -4.766  34.918  1.00 35.86           C  
ATOM    866  CD2 TYR H 109      38.716  -6.243  36.105  1.00 44.57           C  
ATOM    867  CE1 TYR H 109      36.509  -4.557  36.081  1.00 31.42           C  
ATOM    868  CE2 TYR H 109      37.978  -6.042  37.272  1.00 49.33           C  
ATOM    869  CZ  TYR H 109      36.878  -5.198  37.253  1.00 38.90           C  
ATOM    870  OH  TYR H 109      36.156  -4.997  38.408  1.00 31.86           O  
ATOM    871  N   TRP H 110      42.421  -5.400  32.624  1.00 36.11           N  
ATOM    872  CA  TRP H 110      43.419  -5.732  31.617  1.00 33.69           C  
ATOM    873  C   TRP H 110      44.021  -7.111  31.890  1.00 34.40           C  
ATOM    874  O   TRP H 110      44.115  -7.537  33.043  1.00 28.81           O  
ATOM    875  CB  TRP H 110      44.542  -4.692  31.637  1.00 35.40           C  
ATOM    876  CG  TRP H 110      44.146  -3.319  31.195  1.00 29.41           C  
ATOM    877  CD1 TRP H 110      43.353  -2.430  31.870  1.00 27.66           C  
ATOM    878  CD2 TRP H 110      44.545  -2.663  29.986  1.00 23.41           C  
ATOM    879  NE1 TRP H 110      43.237  -1.263  31.153  1.00 27.40           N  
ATOM    880  CE2 TRP H 110      43.959  -1.378  29.993  1.00 22.26           C  
ATOM    881  CE3 TRP H 110      45.344  -3.040  28.895  1.00  8.75           C  
ATOM    882  CZ2 TRP H 110      44.145  -0.463  28.949  1.00 21.85           C  
ATOM    883  CZ3 TRP H 110      45.530  -2.130  27.855  1.00  8.91           C  
ATOM    884  CH2 TRP H 110      44.932  -0.857  27.892  1.00 20.03           C  
ATOM    885  N   GLY H 111      44.407  -7.809  30.828  1.00 38.63           N  
ATOM    886  CA  GLY H 111      45.024  -9.115  30.980  1.00 40.97           C  
ATOM    887  C   GLY H 111      46.494  -8.924  31.305  1.00 44.66           C  
ATOM    888  O   GLY H 111      47.020  -7.821  31.149  1.00 49.76           O  
ATOM    889  N   GLN H 112      47.165  -9.983  31.750  1.00 47.51           N  
ATOM    890  CA  GLN H 112      48.582  -9.896  32.102  1.00 52.36           C  
ATOM    891  C   GLN H 112      49.507  -9.613  30.907  1.00 51.22           C  
ATOM    892  O   GLN H 112      50.612  -9.094  31.081  1.00 50.20           O  
ATOM    893  CB  GLN H 112      49.038 -11.155  32.859  1.00 50.70           C  
ATOM    894  CG  GLN H 112      49.385 -12.370  31.994  1.00 53.41           C  
ATOM    895  CD  GLN H 112      48.174 -13.126  31.478  1.00 56.12           C  
ATOM    896  OE1 GLN H 112      47.088 -12.570  31.329  1.00 67.20           O  
ATOM    897  NE2 GLN H 112      48.364 -14.402  31.187  1.00 58.28           N  
ATOM    898 HE21 GLN H 112      49.264 -14.765  31.309  1.00  0.00           H  
ATOM    899 HE22 GLN H 112      47.619 -14.946  30.854  1.00  0.00           H  
ATOM    900  N   GLY H 113      49.048  -9.936  29.701  1.00 47.84           N  
ATOM    901  CA  GLY H 113      49.849  -9.699  28.512  1.00 36.29           C  
ATOM    902  C   GLY H 113      50.468 -10.956  27.929  1.00 35.83           C  
ATOM    903  O   GLY H 113      50.710 -11.931  28.643  1.00 35.43           O  
ATOM    904  N   SER H 114      50.700 -10.939  26.621  1.00 37.48           N  
ATOM    905  CA  SER H 114      51.300 -12.067  25.912  1.00 42.99           C  
ATOM    906  C   SER H 114      52.336 -11.517  24.934  1.00 41.35           C  
ATOM    907  O   SER H 114      52.003 -10.728  24.046  1.00 38.31           O  
ATOM    908  CB  SER H 114      50.227 -12.849  25.144  1.00 43.71           C  
ATOM    909  OG  SER H 114      49.155 -13.231  25.993  1.00 69.36           O  
ATOM    910  N   THR H 115      53.597 -11.890  25.123  1.00 39.87           N  
ATOM    911  CA  THR H 115      54.660 -11.411  24.251  1.00 36.38           C  
ATOM    912  C   THR H 115      54.868 -12.326  23.047  1.00 34.86           C  
ATOM    913  O   THR H 115      55.138 -13.520  23.196  1.00 37.47           O  
ATOM    914  CB  THR H 115      55.983 -11.265  25.020  1.00 39.66           C  
ATOM    915  OG1 THR H 115      55.730 -10.640  26.287  1.00 43.55           O  
ATOM    916  CG2 THR H 115      56.961 -10.404  24.230  1.00 45.91           C  
ATOM    917  N   LEU H 116      54.692 -11.764  21.857  1.00 30.81           N  
ATOM    918  CA  LEU H 116      54.866 -12.497  20.611  1.00 30.52           C  
ATOM    919  C   LEU H 116      56.205 -12.115  19.997  1.00 37.16           C  
ATOM    920  O   LEU H 116      56.562 -10.934  19.947  1.00 44.31           O  
ATOM    921  CB  LEU H 116      53.741 -12.155  19.630  1.00 29.18           C  
ATOM    922  CG  LEU H 116      53.891 -12.634  18.180  1.00 24.95           C  
ATOM    923  CD1 LEU H 116      53.866 -14.152  18.110  1.00 23.47           C  
ATOM    924  CD2 LEU H 116      52.780 -12.050  17.328  1.00 27.27           C  
ATOM    925  N   THR H 117      56.937 -13.116  19.524  1.00 34.98           N  
ATOM    926  CA  THR H 117      58.235 -12.897  18.905  1.00 32.49           C  
ATOM    927  C   THR H 117      58.193 -13.421  17.475  1.00 31.95           C  
ATOM    928  O   THR H 117      57.959 -14.610  17.249  1.00 31.81           O  
ATOM    929  CB  THR H 117      59.349 -13.634  19.681  1.00 39.92           C  
ATOM    930  OG1 THR H 117      59.294 -13.269  21.068  1.00 54.25           O  
ATOM    931  CG2 THR H 117      60.717 -13.278  19.119  1.00 28.95           C  
ATOM    932  N   VAL H 118      58.375 -12.528  16.510  1.00 39.40           N  
ATOM    933  CA  VAL H 118      58.362 -12.918  15.106  1.00 41.64           C  
ATOM    934  C   VAL H 118      59.787 -13.219  14.674  1.00 42.50           C  
ATOM    935  O   VAL H 118      60.591 -12.299  14.488  1.00 37.79           O  
ATOM    936  CB  VAL H 118      57.774 -11.804  14.207  1.00 43.64           C  
ATOM    937  CG1 VAL H 118      57.742 -12.259  12.758  1.00 42.45           C  
ATOM    938  CG2 VAL H 118      56.375 -11.443  14.667  1.00 40.35           C  
ATOM    939  N   SER H 119      60.096 -14.506  14.539  1.00 49.00           N  
ATOM    940  CA  SER H 119      61.426 -14.952  14.139  1.00 54.69           C  
ATOM    941  C   SER H 119      61.440 -16.445  13.825  1.00 52.20           C  
ATOM    942  O   SER H 119      60.659 -17.218  14.385  1.00 52.95           O  
ATOM    943  CB  SER H 119      62.441 -14.649  15.246  1.00 63.15           C  
ATOM    944  OG  SER H 119      63.760 -14.997  14.853  1.00 73.24           O  
ATOM    945  N   SER H 120      62.336 -16.837  12.924  1.00 49.88           N  
ATOM    946  CA  SER H 120      62.489 -18.229  12.519  1.00 47.88           C  
ATOM    947  C   SER H 120      63.640 -18.891  13.283  1.00 48.02           C  
ATOM    948  O   SER H 120      64.012 -20.035  13.010  1.00 46.48           O  
ATOM    949  CB  SER H 120      62.735 -18.301  11.008  1.00 46.06           C  
ATOM    950  OG  SER H 120      63.690 -17.331  10.604  1.00 56.64           O  
ATOM    951  N   ALA H 121      64.201 -18.158  14.241  1.00 52.81           N  
ATOM    952  CA  ALA H 121      65.307 -18.652  15.054  1.00 57.77           C  
ATOM    953  C   ALA H 121      64.878 -19.801  15.959  1.00 57.60           C  
ATOM    954  O   ALA H 121      63.791 -19.777  16.537  1.00 58.57           O  
ATOM    955  CB  ALA H 121      65.884 -17.523  15.889  1.00 59.92           C  
ATOM    956  N   LYS H 122      65.756 -20.791  16.097  1.00 61.12           N  
ATOM    957  CA  LYS H 122      65.489 -21.958  16.931  1.00 60.54           C  
ATOM    958  C   LYS H 122      65.816 -21.678  18.401  1.00 57.03           C  
ATOM    959  O   LYS H 122      66.742 -20.928  18.712  1.00 54.47           O  
ATOM    960  CB  LYS H 122      66.292 -23.163  16.426  1.00 65.86           C  
ATOM    961  CG  LYS H 122      66.024 -23.519  14.966  1.00 76.46           C  
ATOM    962  CD  LYS H 122      66.813 -24.743  14.525  1.00 86.31           C  
ATOM    963  CE  LYS H 122      66.506 -25.101  13.076  1.00 91.05           C  
ATOM    964  NZ  LYS H 122      67.149 -26.381  12.663  1.00 90.98           N  
ATOM    965  N   THR H 123      65.039 -22.280  19.296  1.00 55.08           N  
ATOM    966  CA  THR H 123      65.224 -22.116  20.735  1.00 56.73           C  
ATOM    967  C   THR H 123      66.594 -22.652  21.166  1.00 58.22           C  
ATOM    968  O   THR H 123      66.980 -23.764  20.800  1.00 59.12           O  
ATOM    969  CB  THR H 123      64.098 -22.845  21.507  1.00 53.56           C  
ATOM    970  OG1 THR H 123      62.833 -22.277  21.141  1.00 49.74           O  
ATOM    971  CG2 THR H 123      64.291 -22.726  23.018  1.00 49.96           C  
ATOM    972  N   THR H 124      67.323 -21.858  21.944  1.00 54.98           N  
ATOM    973  CA  THR H 124      68.646 -22.252  22.404  1.00 57.08           C  
ATOM    974  C   THR H 124      68.802 -22.027  23.903  1.00 56.49           C  
ATOM    975  O   THR H 124      68.368 -20.999  24.435  1.00 56.21           O  
ATOM    976  CB  THR H 124      69.743 -21.447  21.672  1.00 64.67           C  
ATOM    977  OG1 THR H 124      69.454 -21.410  20.269  1.00 75.19           O  
ATOM    978  CG2 THR H 124      71.114 -22.083  21.881  1.00 66.93           C  
ATOM    979  N   PRO H 125      69.328 -23.036  24.620  1.00 56.04           N  
ATOM    980  CA  PRO H 125      69.548 -22.956  26.067  1.00 52.12           C  
ATOM    981  C   PRO H 125      70.727 -22.021  26.337  1.00 51.76           C  
ATOM    982  O   PRO H 125      71.685 -21.980  25.562  1.00 48.57           O  
ATOM    983  CB  PRO H 125      69.892 -24.400  26.439  1.00 52.65           C  
ATOM    984  CG  PRO H 125      69.179 -25.202  25.396  1.00 52.77           C  
ATOM    985  CD  PRO H 125      69.490 -24.420  24.150  1.00 51.73           C  
ATOM    986  N   PRO H 126      70.665 -21.251  27.429  1.00 52.03           N  
ATOM    987  CA  PRO H 126      71.713 -20.301  27.813  1.00 54.75           C  
ATOM    988  C   PRO H 126      72.971 -20.914  28.432  1.00 57.70           C  
ATOM    989  O   PRO H 126      72.891 -21.836  29.249  1.00 65.81           O  
ATOM    990  CB  PRO H 126      70.999 -19.413  28.823  1.00 49.23           C  
ATOM    991  CG  PRO H 126      70.103 -20.386  29.523  1.00 50.64           C  
ATOM    992  CD  PRO H 126      69.531 -21.189  28.372  1.00 45.48           C  
ATOM    993  N   SER H 127      74.129 -20.393  28.040  1.00 56.32           N  
ATOM    994  CA  SER H 127      75.403 -20.845  28.586  1.00 49.53           C  
ATOM    995  C   SER H 127      75.735 -19.875  29.717  1.00 50.22           C  
ATOM    996  O   SER H 127      76.050 -18.708  29.473  1.00 51.08           O  
ATOM    997  CB  SER H 127      76.495 -20.796  27.516  1.00 42.05           C  
ATOM    998  OG  SER H 127      76.152 -21.588  26.391  1.00 39.71           O  
ATOM    999  N   VAL H 128      75.594 -20.338  30.952  1.00 48.55           N  
ATOM   1000  CA  VAL H 128      75.867 -19.501  32.115  1.00 51.90           C  
ATOM   1001  C   VAL H 128      77.342 -19.540  32.488  1.00 53.87           C  
ATOM   1002  O   VAL H 128      77.911 -20.613  32.695  1.00 54.03           O  
ATOM   1003  CB  VAL H 128      75.020 -19.942  33.329  1.00 57.24           C  
ATOM   1004  CG1 VAL H 128      75.270 -19.022  34.516  1.00 50.22           C  
ATOM   1005  CG2 VAL H 128      73.543 -19.952  32.958  1.00 63.08           C  
ATOM   1006  N   TYR H 129      77.960 -18.366  32.549  1.00 52.74           N  
ATOM   1007  CA  TYR H 129      79.367 -18.245  32.902  1.00 54.25           C  
ATOM   1008  C   TYR H 129      79.467 -17.357  34.135  1.00 56.29           C  
ATOM   1009  O   TYR H 129      78.751 -16.362  34.247  1.00 57.85           O  
ATOM   1010  CB  TYR H 129      80.165 -17.601  31.760  1.00 53.64           C  
ATOM   1011  CG  TYR H 129      80.114 -18.333  30.434  1.00 51.11           C  
ATOM   1012  CD1 TYR H 129      80.123 -19.727  30.376  1.00 51.36           C  
ATOM   1013  CD2 TYR H 129      80.075 -17.625  29.234  1.00 51.23           C  
ATOM   1014  CE1 TYR H 129      80.097 -20.399  29.151  1.00 60.75           C  
ATOM   1015  CE2 TYR H 129      80.047 -18.283  28.006  1.00 60.26           C  
ATOM   1016  CZ  TYR H 129      80.059 -19.669  27.970  1.00 65.19           C  
ATOM   1017  OH  TYR H 129      80.050 -20.317  26.753  1.00 53.62           O  
ATOM   1018  N   PRO H 130      80.316 -17.722  35.099  1.00 57.92           N  
ATOM   1019  CA  PRO H 130      80.475 -16.926  36.316  1.00 62.66           C  
ATOM   1020  C   PRO H 130      81.428 -15.751  36.095  1.00 66.18           C  
ATOM   1021  O   PRO H 130      82.313 -15.812  35.239  1.00 64.73           O  
ATOM   1022  CB  PRO H 130      81.058 -17.929  37.301  1.00 60.81           C  
ATOM   1023  CG  PRO H 130      81.936 -18.758  36.422  1.00 64.86           C  
ATOM   1024  CD  PRO H 130      81.075 -18.986  35.196  1.00 55.74           C  
ATOM   1025  N   LEU H 131      81.231 -14.682  36.857  1.00 69.83           N  
ATOM   1026  CA  LEU H 131      82.091 -13.510  36.751  1.00 72.91           C  
ATOM   1027  C   LEU H 131      82.696 -13.197  38.114  1.00 75.68           C  
ATOM   1028  O   LEU H 131      82.023 -12.666  39.001  1.00 76.41           O  
ATOM   1029  CB  LEU H 131      81.312 -12.297  36.229  1.00 72.75           C  
ATOM   1030  CG  LEU H 131      80.704 -12.355  34.824  1.00 70.73           C  
ATOM   1031  CD1 LEU H 131      79.976 -11.051  34.531  1.00 62.27           C  
ATOM   1032  CD2 LEU H 131      81.786 -12.604  33.787  1.00 72.01           C  
ATOM   1033  N   ALA H 132      83.954 -13.588  38.287  1.00 79.49           N  
ATOM   1034  CA  ALA H 132      84.683 -13.348  39.528  1.00 79.47           C  
ATOM   1035  C   ALA H 132      85.720 -12.262  39.246  1.00 79.99           C  
ATOM   1036  O   ALA H 132      86.210 -12.141  38.119  1.00 83.12           O  
ATOM   1037  CB  ALA H 132      85.363 -14.630  40.000  1.00 75.02           C  
ATOM   1038  N   PRO H 133      86.047 -11.438  40.256  1.00 77.69           N  
ATOM   1039  CA  PRO H 133      87.031 -10.363  40.079  1.00 78.25           C  
ATOM   1040  C   PRO H 133      88.394 -10.870  39.626  1.00 78.70           C  
ATOM   1041  O   PRO H 133      88.781 -11.997  39.938  1.00 80.99           O  
ATOM   1042  CB  PRO H 133      87.095  -9.732  41.472  1.00 77.06           C  
ATOM   1043  CG  PRO H 133      86.739 -10.870  42.384  1.00 77.68           C  
ATOM   1044  CD  PRO H 133      85.587 -11.499  41.652  1.00 74.91           C  
ATOM   1045  N   GLY H 134      89.112 -10.035  38.879  0.00 80.83           N  
ATOM   1046  CA  GLY H 134      90.426 -10.411  38.395  0.00 82.56           C  
ATOM   1047  C   GLY H 134      91.337 -10.843  39.527  0.00 84.17           C  
ATOM   1048  O   GLY H 134      91.218 -10.346  40.648  0.00 84.23           O  
ATOM   1049  N   SER H 135      92.232 -11.782  39.239  0.00 85.67           N  
ATOM   1050  CA  SER H 135      93.163 -12.287  40.240  0.00 87.09           C  
ATOM   1051  C   SER H 135      94.082 -11.164  40.726  0.00 88.10           C  
ATOM   1052  O   SER H 135      94.126 -10.087  40.126  0.00 88.56           O  
ATOM   1053  CB  SER H 135      93.991 -13.434  39.652  0.00 86.89           C  
ATOM   1054  OG  SER H 135      94.622 -14.193  40.670  0.00 87.45           O  
ATOM   1055  N   ALA H 136      94.820 -11.447  41.799  0.00 89.29           N  
ATOM   1056  CA  ALA H 136      95.761 -10.516  42.431  0.00 90.29           C  
ATOM   1057  C   ALA H 136      95.101  -9.607  43.471  0.00 91.03           C  
ATOM   1058  O   ALA H 136      93.992  -9.881  43.931  0.00 90.96           O  
ATOM   1059  CB  ALA H 136      96.527  -9.691  41.385  0.00 90.49           C  
ATOM   1060  N   ALA H 137      95.806  -8.550  43.866  0.00 91.57           N  
ATOM   1061  CA  ALA H 137      95.315  -7.614  44.874  0.00 92.55           C  
ATOM   1062  C   ALA H 137      94.297  -6.595  44.369  0.00 92.96           C  
ATOM   1063  O   ALA H 137      94.545  -5.881  43.397  0.00 93.06           O  
ATOM   1064  CB  ALA H 137      96.487  -6.900  45.533  0.00 92.54           C  
ATOM   1065  N   GLN H 138      93.177  -6.511  45.082  0.00 93.24           N  
ATOM   1066  CA  GLN H 138      92.074  -5.595  44.788  0.00 93.42           C  
ATOM   1067  C   GLN H 138      90.975  -5.931  45.793  0.00 93.32           C  
ATOM   1068  O   GLN H 138      90.207  -6.872  45.588  0.00 93.31           O  
ATOM   1069  CB  GLN H 138      91.557  -5.793  43.356  0.00 93.99           C  
ATOM   1070  CG  GLN H 138      91.855  -4.632  42.407  0.00 93.91           C  
ATOM   1071  CD  GLN H 138      90.651  -3.735  42.168  0.00 93.97           C  
ATOM   1072  OE1 GLN H 138      90.109  -3.692  41.065  0.00 94.58           O  
ATOM   1073  NE2 GLN H 138      90.232  -3.011  43.198  0.00 94.09           N  
ATOM   1074 HE21AGLN H 138      90.675  -3.045  44.064  1.00  0.00           H  
ATOM   1075 HE22AGLN H 138      89.450  -2.449  43.015  1.00  0.00           H  
ATOM   1076  N   THR H 139      90.914  -5.184  46.891  0.00 93.23           N  
ATOM   1077  CA  THR H 139      89.917  -5.451  47.921  0.00 93.05           C  
ATOM   1078  C   THR H 139      89.354  -4.186  48.567  0.00 92.63           C  
ATOM   1079  O   THR H 139      90.087  -3.239  48.852  0.00 92.56           O  
ATOM   1080  CB  THR H 139      90.507  -6.362  49.024  0.00 93.24           C  
ATOM   1081  OG1 THR H 139      91.176  -7.476  48.418  0.00 93.48           O  
ATOM   1082  CG2 THR H 139      89.406  -6.882  49.940  0.00 93.48           C  
ATOM   1083  N   ASN H 140      88.044  -4.194  48.796  0.00 92.02           N  
ATOM   1084  CA  ASN H 140      87.335  -3.080  49.419  0.00 90.74           C  
ATOM   1085  C   ASN H 140      86.298  -3.654  50.382  0.00 89.94           C  
ATOM   1086  O   ASN H 140      86.230  -4.870  50.570  0.00 89.37           O  
ATOM   1087  CB  ASN H 140      86.639  -2.218  48.359  0.00 91.79           C  
ATOM   1088  CG  ASN H 140      87.585  -1.246  47.677  0.00 92.68           C  
ATOM   1089  OD1 ASN H 140      88.357  -1.623  46.796  0.00 93.27           O  
ATOM   1090  ND2 ASN H 140      87.518   0.018  48.075  0.00 93.27           N  
ATOM   1091  N   SER H 141      85.507  -2.783  51.002  1.00 87.56           N  
ATOM   1092  CA  SER H 141      84.473  -3.219  51.941  1.00 88.17           C  
ATOM   1093  C   SER H 141      83.372  -4.000  51.222  1.00 86.22           C  
ATOM   1094  O   SER H 141      82.739  -4.882  51.803  1.00 84.26           O  
ATOM   1095  CB  SER H 141      83.866  -2.013  52.666  1.00 85.98           C  
ATOM   1096  OG  SER H 141      84.845  -1.314  53.417  1.00 89.31           O  
ATOM   1097  N   MET H 142      83.150  -3.665  49.956  1.00 84.73           N  
ATOM   1098  CA  MET H 142      82.136  -4.324  49.146  1.00 80.10           C  
ATOM   1099  C   MET H 142      82.784  -5.111  48.022  1.00 78.02           C  
ATOM   1100  O   MET H 142      83.869  -4.761  47.553  1.00 80.50           O  
ATOM   1101  CB  MET H 142      81.178  -3.294  48.549  1.00 83.57           C  
ATOM   1102  CG  MET H 142      80.199  -2.712  49.541  1.00 91.09           C  
ATOM   1103  SD  MET H 142      79.232  -4.006  50.337  1.00100.00           S  
ATOM   1104  CE  MET H 142      79.687  -3.740  52.059  1.00 99.99           C  
ATOM   1105  N   VAL H 143      82.117  -6.176  47.599  1.00 75.15           N  
ATOM   1106  CA  VAL H 143      82.608  -7.012  46.515  1.00 76.10           C  
ATOM   1107  C   VAL H 143      81.481  -7.243  45.517  1.00 68.79           C  
ATOM   1108  O   VAL H 143      80.364  -7.601  45.892  1.00 67.66           O  
ATOM   1109  CB  VAL H 143      83.160  -8.373  47.032  1.00 84.11           C  
ATOM   1110  CG1 VAL H 143      82.105  -9.123  47.831  1.00 82.14           C  
ATOM   1111  CG2 VAL H 143      83.650  -9.222  45.863  1.00 87.85           C  
ATOM   1112  N   THR H 144      81.769  -6.987  44.250  1.00 64.53           N  
ATOM   1113  CA  THR H 144      80.783  -7.164  43.201  1.00 67.16           C  
ATOM   1114  C   THR H 144      81.085  -8.413  42.389  1.00 70.19           C  
ATOM   1115  O   THR H 144      82.188  -8.578  41.861  1.00 75.55           O  
ATOM   1116  CB  THR H 144      80.740  -5.937  42.266  1.00 69.71           C  
ATOM   1117  OG1 THR H 144      80.407  -4.770  43.028  1.00 74.50           O  
ATOM   1118  CG2 THR H 144      79.705  -6.133  41.166  1.00 64.79           C  
ATOM   1119  N   LEU H 145      80.113  -9.314  42.347  1.00 70.75           N  
ATOM   1120  CA  LEU H 145      80.230 -10.553  41.595  1.00 70.23           C  
ATOM   1121  C   LEU H 145      79.240 -10.453  40.450  1.00 67.16           C  
ATOM   1122  O   LEU H 145      78.361  -9.587  40.458  1.00 70.88           O  
ATOM   1123  CB  LEU H 145      79.887 -11.749  42.483  1.00 71.56           C  
ATOM   1124  CG  LEU H 145      80.786 -11.912  43.711  1.00 75.02           C  
ATOM   1125  CD1 LEU H 145      80.269 -13.031  44.601  1.00 69.44           C  
ATOM   1126  CD2 LEU H 145      82.216 -12.178  43.263  1.00 76.44           C  
ATOM   1127  N   GLY H 146      79.374 -11.328  39.465  1.00 64.70           N  
ATOM   1128  CA  GLY H 146      78.461 -11.278  38.343  1.00 69.25           C  
ATOM   1129  C   GLY H 146      78.207 -12.625  37.709  1.00 69.47           C  
ATOM   1130  O   GLY H 146      78.738 -13.649  38.147  1.00 72.39           O  
ATOM   1131  N   CYS H 147      77.395 -12.613  36.661  1.00 67.54           N  
ATOM   1132  CA  CYS H 147      77.053 -13.820  35.931  1.00 65.25           C  
ATOM   1133  C   CYS H 147      76.774 -13.419  34.487  1.00 59.52           C  
ATOM   1134  O   CYS H 147      76.149 -12.387  34.232  1.00 60.79           O  
ATOM   1135  CB  CYS H 147      75.818 -14.477  36.550  1.00 72.37           C  
ATOM   1136  SG  CYS H 147      75.492 -16.146  35.953  1.00 93.78           S  
ATOM   1137  N   LEU H 148      77.272 -14.211  33.547  1.00 52.73           N  
ATOM   1138  CA  LEU H 148      77.082 -13.937  32.133  1.00 55.83           C  
ATOM   1139  C   LEU H 148      76.217 -15.028  31.509  1.00 59.19           C  
ATOM   1140  O   LEU H 148      76.610 -16.197  31.465  1.00 56.64           O  
ATOM   1141  CB  LEU H 148      78.436 -13.869  31.416  1.00 58.79           C  
ATOM   1142  CG  LEU H 148      78.442 -13.409  29.952  1.00 67.29           C  
ATOM   1143  CD1 LEU H 148      78.127 -11.921  29.872  1.00 72.49           C  
ATOM   1144  CD2 LEU H 148      79.795 -13.686  29.322  1.00 69.05           C  
ATOM   1145  N   VAL H 149      75.020 -14.647  31.074  1.00 57.30           N  
ATOM   1146  CA  VAL H 149      74.093 -15.575  30.439  1.00 51.61           C  
ATOM   1147  C   VAL H 149      74.197 -15.271  28.950  1.00 49.45           C  
ATOM   1148  O   VAL H 149      73.769 -14.207  28.495  1.00 53.08           O  
ATOM   1149  CB  VAL H 149      72.647 -15.343  30.926  1.00 51.47           C  
ATOM   1150  CG1 VAL H 149      71.759 -16.487  30.482  1.00 56.06           C  
ATOM   1151  CG2 VAL H 149      72.612 -15.193  32.443  1.00 39.66           C  
ATOM   1152  N   LYS H 150      74.755 -16.206  28.191  1.00 47.84           N  
ATOM   1153  CA  LYS H 150      74.957 -15.979  26.769  1.00 52.10           C  
ATOM   1154  C   LYS H 150      74.348 -17.015  25.826  1.00 55.04           C  
ATOM   1155  O   LYS H 150      74.159 -18.178  26.193  1.00 50.50           O  
ATOM   1156  CB  LYS H 150      76.461 -15.861  26.503  1.00 54.39           C  
ATOM   1157  CG  LYS H 150      76.836 -14.875  25.418  1.00 59.23           C  
ATOM   1158  CD  LYS H 150      78.341 -14.666  25.358  1.00 58.39           C  
ATOM   1159  CE  LYS H 150      78.694 -13.447  24.519  1.00 67.67           C  
ATOM   1160  NZ  LYS H 150      78.121 -13.497  23.142  1.00 71.87           N  
ATOM   1161  N   GLY H 151      74.012 -16.551  24.622  1.00 57.90           N  
ATOM   1162  CA  GLY H 151      73.458 -17.398  23.576  1.00 56.60           C  
ATOM   1163  C   GLY H 151      72.136 -18.113  23.783  1.00 54.47           C  
ATOM   1164  O   GLY H 151      71.993 -19.262  23.358  1.00 56.64           O  
ATOM   1165  N   TYR H 152      71.153 -17.447  24.379  1.00 48.64           N  
ATOM   1166  CA  TYR H 152      69.859 -18.085  24.596  1.00 43.08           C  
ATOM   1167  C   TYR H 152      68.791 -17.504  23.687  1.00 41.96           C  
ATOM   1168  O   TYR H 152      68.926 -16.382  23.202  1.00 44.36           O  
ATOM   1169  CB  TYR H 152      69.418 -17.963  26.058  1.00 39.00           C  
ATOM   1170  CG  TYR H 152      69.112 -16.556  26.520  1.00 42.61           C  
ATOM   1171  CD1 TYR H 152      70.112 -15.744  27.051  1.00 55.28           C  
ATOM   1172  CD2 TYR H 152      67.819 -16.041  26.446  1.00 43.47           C  
ATOM   1173  CE1 TYR H 152      69.835 -14.458  27.499  1.00 55.44           C  
ATOM   1174  CE2 TYR H 152      67.530 -14.754  26.892  1.00 45.74           C  
ATOM   1175  CZ  TYR H 152      68.543 -13.971  27.417  1.00 49.55           C  
ATOM   1176  OH  TYR H 152      68.269 -12.705  27.871  1.00 41.32           O  
ATOM   1177  N   PHE H 153      67.732 -18.273  23.460  1.00 45.91           N  
ATOM   1178  CA  PHE H 153      66.627 -17.831  22.621  1.00 49.44           C  
ATOM   1179  C   PHE H 153      65.418 -18.737  22.811  1.00 48.77           C  
ATOM   1180  O   PHE H 153      65.566 -19.949  22.939  1.00 52.29           O  
ATOM   1181  CB  PHE H 153      67.025 -17.828  21.141  1.00 47.85           C  
ATOM   1182  CG  PHE H 153      65.987 -17.217  20.243  1.00 54.48           C  
ATOM   1183  CD1 PHE H 153      64.971 -17.996  19.696  1.00 51.12           C  
ATOM   1184  CD2 PHE H 153      66.005 -15.852  19.971  1.00 52.24           C  
ATOM   1185  CE1 PHE H 153      63.986 -17.423  18.897  1.00 47.47           C  
ATOM   1186  CE2 PHE H 153      65.025 -15.270  19.173  1.00 50.68           C  
ATOM   1187  CZ  PHE H 153      64.014 -16.057  18.634  1.00 47.23           C  
ATOM   1188  N   PRO H 154      64.218 -18.150  22.941  1.00 48.71           N  
ATOM   1189  CA  PRO H 154      63.966 -16.704  22.927  1.00 43.71           C  
ATOM   1190  C   PRO H 154      63.890 -16.167  24.357  1.00 41.19           C  
ATOM   1191  O   PRO H 154      64.320 -16.837  25.297  1.00 40.24           O  
ATOM   1192  CB  PRO H 154      62.614 -16.619  22.237  1.00 47.18           C  
ATOM   1193  CG  PRO H 154      61.909 -17.812  22.795  1.00 48.16           C  
ATOM   1194  CD  PRO H 154      62.964 -18.898  22.727  1.00 43.36           C  
ATOM   1195  N   GLU H 155      63.376 -14.954  24.515  1.00 39.71           N  
ATOM   1196  CA  GLU H 155      63.229 -14.356  25.839  1.00 48.45           C  
ATOM   1197  C   GLU H 155      61.973 -14.933  26.500  1.00 52.96           C  
ATOM   1198  O   GLU H 155      61.114 -15.491  25.815  1.00 57.78           O  
ATOM   1199  CB  GLU H 155      63.101 -12.838  25.712  1.00 52.39           C  
ATOM   1200  CG  GLU H 155      64.419 -12.116  25.512  1.00 62.68           C  
ATOM   1201  CD  GLU H 155      64.910 -11.427  26.775  1.00 73.42           C  
ATOM   1202  OE1 GLU H 155      64.948 -12.068  27.849  1.00 67.23           O  
ATOM   1203  OE2 GLU H 155      65.258 -10.230  26.689  1.00 84.13           O  
ATOM   1204  N   PRO H 156      61.852 -14.822  27.835  1.00 55.12           N  
ATOM   1205  CA  PRO H 156      62.790 -14.213  28.784  1.00 56.96           C  
ATOM   1206  C   PRO H 156      63.576 -15.242  29.610  1.00 55.43           C  
ATOM   1207  O   PRO H 156      63.411 -16.456  29.441  1.00 53.35           O  
ATOM   1208  CB  PRO H 156      61.854 -13.413  29.677  1.00 58.87           C  
ATOM   1209  CG  PRO H 156      60.716 -14.379  29.850  1.00 51.76           C  
ATOM   1210  CD  PRO H 156      60.519 -14.967  28.454  1.00 51.21           C  
ATOM   1211  N   VAL H 157      64.433 -14.741  30.497  1.00 48.29           N  
ATOM   1212  CA  VAL H 157      65.235 -15.573  31.391  1.00 42.62           C  
ATOM   1213  C   VAL H 157      65.224 -14.892  32.742  1.00 45.85           C  
ATOM   1214  O   VAL H 157      65.191 -13.663  32.819  1.00 49.40           O  
ATOM   1215  CB  VAL H 157      66.709 -15.703  30.946  1.00 39.42           C  
ATOM   1216  CG1 VAL H 157      66.834 -16.665  29.789  1.00 41.98           C  
ATOM   1217  CG2 VAL H 157      67.276 -14.347  30.583  1.00 40.04           C  
ATOM   1218  N   THR H 158      65.243 -15.686  33.803  1.00 52.15           N  
ATOM   1219  CA  THR H 158      65.236 -15.142  35.153  1.00 65.15           C  
ATOM   1220  C   THR H 158      66.533 -15.479  35.869  1.00 68.08           C  
ATOM   1221  O   THR H 158      67.024 -16.608  35.786  1.00 68.72           O  
ATOM   1222  CB  THR H 158      64.041 -15.673  35.970  1.00 70.42           C  
ATOM   1223  OG1 THR H 158      63.894 -17.082  35.749  1.00 83.77           O  
ATOM   1224  CG2 THR H 158      62.761 -14.959  35.569  1.00 70.37           C  
ATOM   1225  N   VAL H 159      67.107 -14.481  36.533  1.00 68.46           N  
ATOM   1226  CA  VAL H 159      68.349 -14.668  37.265  1.00 68.99           C  
ATOM   1227  C   VAL H 159      68.139 -14.239  38.706  1.00 71.68           C  
ATOM   1228  O   VAL H 159      67.616 -13.153  38.968  1.00 71.63           O  
ATOM   1229  CB  VAL H 159      69.507 -13.828  36.669  1.00 67.07           C  
ATOM   1230  CG1 VAL H 159      70.809 -14.128  37.404  1.00 65.74           C  
ATOM   1231  CG2 VAL H 159      69.665 -14.112  35.187  1.00 73.29           C  
ATOM   1232  N   THR H 160      68.507 -15.117  39.631  1.00 75.86           N  
ATOM   1233  CA  THR H 160      68.398 -14.840  41.057  1.00 76.94           C  
ATOM   1234  C   THR H 160      69.720 -15.218  41.706  1.00 73.33           C  
ATOM   1235  O   THR H 160      70.596 -15.791  41.055  1.00 70.39           O  
ATOM   1236  CB  THR H 160      67.255 -15.643  41.720  1.00 81.40           C  
ATOM   1237  OG1 THR H 160      67.251 -16.986  41.219  1.00 87.59           O  
ATOM   1238  CG2 THR H 160      65.910 -14.991  41.452  1.00 87.09           C  
ATOM   1239  N   TRP H 161      69.888 -14.847  42.967  1.00 70.95           N  
ATOM   1240  CA  TRP H 161      71.108 -15.161  43.687  1.00 69.92           C  
ATOM   1241  C   TRP H 161      70.735 -15.821  45.002  1.00 71.67           C  
ATOM   1242  O   TRP H 161      70.011 -15.243  45.820  1.00 72.73           O  
ATOM   1243  CB  TRP H 161      71.938 -13.895  43.911  1.00 68.14           C  
ATOM   1244  CG  TRP H 161      72.457 -13.301  42.631  1.00 69.95           C  
ATOM   1245  CD1 TRP H 161      71.846 -12.358  41.855  1.00 68.69           C  
ATOM   1246  CD2 TRP H 161      73.687 -13.631  41.967  1.00 73.81           C  
ATOM   1247  NE1 TRP H 161      72.614 -12.080  40.749  1.00 72.91           N  
ATOM   1248  CE2 TRP H 161      73.750 -12.847  40.793  1.00 77.31           C  
ATOM   1249  CE3 TRP H 161      74.739 -14.511  42.249  1.00 66.88           C  
ATOM   1250  CZ2 TRP H 161      74.828 -12.917  39.900  1.00 75.78           C  
ATOM   1251  CZ3 TRP H 161      75.811 -14.580  41.362  1.00 66.13           C  
ATOM   1252  CH2 TRP H 161      75.845 -13.787  40.202  1.00 64.32           C  
ATOM   1253  N   ASN H 162      71.178 -17.063  45.167  1.00 73.15           N  
ATOM   1254  CA  ASN H 162      70.896 -17.850  46.361  1.00 77.72           C  
ATOM   1255  C   ASN H 162      69.394 -18.084  46.513  1.00 78.22           C  
ATOM   1256  O   ASN H 162      68.816 -17.873  47.584  1.00 78.20           O  
ATOM   1257  CB  ASN H 162      71.487 -17.183  47.611  1.00 78.73           C  
ATOM   1258  CG  ASN H 162      73.004 -17.246  47.645  1.00 82.87           C  
ATOM   1259  OD1 ASN H 162      73.637 -17.803  46.744  1.00 86.15           O  
ATOM   1260  ND2 ASN H 162      73.597 -16.679  48.686  1.00 89.89           N  
ATOM   1261  N   SER H 163      68.764 -18.461  45.403  1.00 75.07           N  
ATOM   1262  CA  SER H 163      67.335 -18.754  45.352  1.00 68.62           C  
ATOM   1263  C   SER H 163      66.432 -17.672  45.952  1.00 68.06           C  
ATOM   1264  O   SER H 163      65.555 -17.961  46.767  1.00 69.58           O  
ATOM   1265  CB  SER H 163      67.063 -20.111  46.007  1.00 66.31           C  
ATOM   1266  OG  SER H 163      67.872 -21.117  45.418  1.00 62.56           O  
ATOM   1267  N   GLY H 164      66.662 -16.425  45.556  1.00 68.70           N  
ATOM   1268  CA  GLY H 164      65.846 -15.325  46.041  1.00 67.80           C  
ATOM   1269  C   GLY H 164      66.212 -14.731  47.389  1.00 70.16           C  
ATOM   1270  O   GLY H 164      65.643 -13.714  47.782  1.00 66.38           O  
ATOM   1271  N   SER H 165      67.149 -15.352  48.099  1.00 76.56           N  
ATOM   1272  CA  SER H 165      67.568 -14.854  49.408  1.00 83.99           C  
ATOM   1273  C   SER H 165      68.268 -13.498  49.315  1.00 88.30           C  
ATOM   1274  O   SER H 165      68.003 -12.594  50.111  1.00 90.38           O  
ATOM   1275  CB  SER H 165      68.485 -15.867  50.096  1.00 83.13           C  
ATOM   1276  OG  SER H 165      67.816 -17.097  50.313  1.00 89.25           O  
ATOM   1277  N   LEU H 166      69.180 -13.370  48.356  1.00 91.12           N  
ATOM   1278  CA  LEU H 166      69.916 -12.126  48.163  1.00 93.42           C  
ATOM   1279  C   LEU H 166      69.131 -11.228  47.212  1.00 94.88           C  
ATOM   1280  O   LEU H 166      68.720 -11.669  46.137  1.00 98.66           O  
ATOM   1281  CB  LEU H 166      71.306 -12.410  47.581  1.00 92.85           C  
ATOM   1282  CG  LEU H 166      72.217 -13.414  48.297  1.00 90.47           C  
ATOM   1283  CD1 LEU H 166      73.526 -13.528  47.533  1.00 91.12           C  
ATOM   1284  CD2 LEU H 166      72.475 -12.993  49.736  1.00 84.11           C  
ATOM   1285  N   SER H 167      68.922  -9.974  47.603  1.00 92.85           N  
ATOM   1286  CA  SER H 167      68.183  -9.038  46.765  1.00 90.47           C  
ATOM   1287  C   SER H 167      68.706  -7.603  46.830  1.00 89.26           C  
ATOM   1288  O   SER H 167      68.868  -6.953  45.799  1.00 95.13           O  
ATOM   1289  CB  SER H 167      66.696  -9.068  47.131  1.00 87.94           C  
ATOM   1290  OG  SER H 167      66.497  -8.691  48.483  1.00 93.39           O  
ATOM   1291  N   SER H 168      69.020  -7.139  48.035  1.00 84.48           N  
ATOM   1292  CA  SER H 168      69.501  -5.777  48.273  1.00 81.76           C  
ATOM   1293  C   SER H 168      70.449  -5.121  47.260  1.00 79.63           C  
ATOM   1294  O   SER H 168      70.332  -3.924  47.001  1.00 78.94           O  
ATOM   1295  CB  SER H 168      70.100  -5.679  49.675  1.00 82.99           C  
ATOM   1296  OG  SER H 168      69.162  -6.109  50.646  1.00 90.08           O  
ATOM   1297  N   GLY H 169      71.381  -5.882  46.694  1.00 76.10           N  
ATOM   1298  CA  GLY H 169      72.309  -5.291  45.741  1.00 73.20           C  
ATOM   1299  C   GLY H 169      72.344  -5.923  44.362  1.00 71.05           C  
ATOM   1300  O   GLY H 169      73.345  -5.798  43.650  1.00 68.32           O  
ATOM   1301  N   VAL H 170      71.254  -6.577  43.970  1.00 70.22           N  
ATOM   1302  CA  VAL H 170      71.170  -7.239  42.667  1.00 63.70           C  
ATOM   1303  C   VAL H 170      70.993  -6.221  41.538  1.00 61.58           C  
ATOM   1304  O   VAL H 170      70.552  -5.092  41.771  1.00 66.40           O  
ATOM   1305  CB  VAL H 170      70.000  -8.267  42.630  1.00 55.86           C  
ATOM   1306  CG1 VAL H 170      69.962  -9.001  41.294  1.00 55.62           C  
ATOM   1307  CG2 VAL H 170      70.144  -9.269  43.764  1.00 48.68           C  
ATOM   1308  N   HIS H 171      71.393  -6.609  40.330  1.00 55.24           N  
ATOM   1309  CA  HIS H 171      71.274  -5.764  39.144  1.00 51.10           C  
ATOM   1310  C   HIS H 171      71.209  -6.652  37.911  1.00 49.73           C  
ATOM   1311  O   HIS H 171      72.217  -7.238  37.518  1.00 55.22           O  
ATOM   1312  CB  HIS H 171      72.483  -4.829  39.008  1.00 48.61           C  
ATOM   1313  CG  HIS H 171      72.352  -3.540  39.759  1.00 45.18           C  
ATOM   1314  ND1 HIS H 171      72.643  -3.425  41.102  1.00 56.09           N  
ATOM   1315  CD2 HIS H 171      71.986  -2.305  39.347  1.00 46.04           C  
ATOM   1316  CE1 HIS H 171      72.464  -2.173  41.485  1.00 46.85           C  
ATOM   1317  NE2 HIS H 171      72.065  -1.473  40.438  1.00 52.65           N  
ATOM   1318  N   THR H 172      70.027  -6.776  37.318  1.00 43.40           N  
ATOM   1319  CA  THR H 172      69.876  -7.587  36.119  1.00 40.22           C  
ATOM   1320  C   THR H 172      69.730  -6.632  34.944  1.00 36.08           C  
ATOM   1321  O   THR H 172      68.979  -5.659  35.016  1.00 41.12           O  
ATOM   1322  CB  THR H 172      68.651  -8.513  36.203  1.00 47.20           C  
ATOM   1323  OG1 THR H 172      68.719  -9.290  37.408  1.00 49.44           O  
ATOM   1324  CG2 THR H 172      68.622  -9.455  35.004  1.00 46.65           C  
ATOM   1325  N   PHE H 173      70.483  -6.883  33.882  1.00 37.58           N  
ATOM   1326  CA  PHE H 173      70.444  -6.026  32.706  1.00 41.64           C  
ATOM   1327  C   PHE H 173      69.532  -6.546  31.601  1.00 39.98           C  
ATOM   1328  O   PHE H 173      69.377  -7.757  31.417  1.00 44.75           O  
ATOM   1329  CB  PHE H 173      71.861  -5.812  32.163  1.00 48.80           C  
ATOM   1330  CG  PHE H 173      72.762  -5.066  33.104  1.00 52.30           C  
ATOM   1331  CD1 PHE H 173      73.446  -5.740  34.113  1.00 52.34           C  
ATOM   1332  CD2 PHE H 173      72.916  -3.688  32.993  1.00 55.09           C  
ATOM   1333  CE1 PHE H 173      74.269  -5.053  35.000  1.00 58.46           C  
ATOM   1334  CE2 PHE H 173      73.738  -2.989  33.877  1.00 64.10           C  
ATOM   1335  CZ  PHE H 173      74.415  -3.674  34.882  1.00 65.98           C  
ATOM   1336  N   PRO H 174      68.872  -5.630  30.882  1.00 33.01           N  
ATOM   1337  CA  PRO H 174      67.966  -5.974  29.787  1.00 32.70           C  
ATOM   1338  C   PRO H 174      68.753  -6.600  28.635  1.00 29.76           C  
ATOM   1339  O   PRO H 174      69.672  -5.982  28.099  1.00 39.31           O  
ATOM   1340  CB  PRO H 174      67.393  -4.615  29.388  1.00 38.87           C  
ATOM   1341  CG  PRO H 174      67.446  -3.836  30.670  1.00 41.75           C  
ATOM   1342  CD  PRO H 174      68.810  -4.187  31.171  1.00 31.50           C  
ATOM   1343  N   ALA H 175      68.396  -7.824  28.264  1.00 20.33           N  
ATOM   1344  CA  ALA H 175      69.075  -8.526  27.183  1.00 19.59           C  
ATOM   1345  C   ALA H 175      69.056  -7.780  25.852  1.00 26.80           C  
ATOM   1346  O   ALA H 175      68.077  -7.117  25.510  1.00 30.76           O  
ATOM   1347  CB  ALA H 175      68.480  -9.900  27.008  1.00 18.13           C  
ATOM   1348  N   VAL H 176      70.153  -7.904  25.109  1.00 39.07           N  
ATOM   1349  CA  VAL H 176      70.306  -7.274  23.802  1.00 42.21           C  
ATOM   1350  C   VAL H 176      70.302  -8.372  22.744  1.00 43.91           C  
ATOM   1351  O   VAL H 176      70.990  -9.386  22.891  1.00 44.35           O  
ATOM   1352  CB  VAL H 176      71.643  -6.492  23.702  1.00 38.15           C  
ATOM   1353  CG1 VAL H 176      71.833  -5.945  22.293  1.00 36.48           C  
ATOM   1354  CG2 VAL H 176      71.665  -5.357  24.719  1.00 49.09           C  
ATOM   1355  N   LEU H 177      69.497  -8.184  21.705  1.00 47.01           N  
ATOM   1356  CA  LEU H 177      69.409  -9.152  20.624  1.00 49.91           C  
ATOM   1357  C   LEU H 177      70.483  -8.842  19.591  1.00 49.58           C  
ATOM   1358  O   LEU H 177      70.920  -7.697  19.460  1.00 52.88           O  
ATOM   1359  CB  LEU H 177      68.022  -9.104  19.965  1.00 51.53           C  
ATOM   1360  CG  LEU H 177      67.780 -10.003  18.744  1.00 45.02           C  
ATOM   1361  CD1 LEU H 177      67.915 -11.465  19.129  1.00 50.79           C  
ATOM   1362  CD2 LEU H 177      66.420  -9.723  18.140  1.00 43.39           C  
ATOM   1363  N   GLN H 178      70.908  -9.870  18.867  1.00 47.98           N  
ATOM   1364  CA  GLN H 178      71.918  -9.714  17.835  1.00 52.36           C  
ATOM   1365  C   GLN H 178      71.389 -10.199  16.497  1.00 52.01           C  
ATOM   1366  O   GLN H 178      71.380  -9.458  15.516  1.00 54.19           O  
ATOM   1367  CB  GLN H 178      73.169 -10.502  18.201  1.00 63.30           C  
ATOM   1368  CG  GLN H 178      73.814 -10.047  19.487  1.00 81.54           C  
ATOM   1369  CD  GLN H 178      75.049 -10.846  19.823  1.00 91.87           C  
ATOM   1370  OE1 GLN H 178      74.990 -11.812  20.583  1.00 93.51           O  
ATOM   1371  NE2 GLN H 178      76.177 -10.456  19.247  1.00 99.39           N  
ATOM   1372 HE21 GLN H 178      76.145  -9.698  18.622  1.00  0.00           H  
ATOM   1373 HE22 GLN H 178      76.985 -10.952  19.499  1.00  0.00           H  
ATOM   1374  N   SER H 179      70.928 -11.444  16.471  1.00 51.38           N  
ATOM   1375  CA  SER H 179      70.406 -12.044  15.251  1.00 59.18           C  
ATOM   1376  C   SER H 179      69.415 -13.144  15.605  1.00 62.25           C  
ATOM   1377  O   SER H 179      68.211 -13.006  15.389  1.00 61.83           O  
ATOM   1378  CB  SER H 179      71.562 -12.620  14.424  1.00 62.82           C  
ATOM   1379  OG  SER H 179      71.099 -13.318  13.283  1.00 70.35           O  
ATOM   1380  N   ASP H 180      69.938 -14.230  16.165  1.00 65.49           N  
ATOM   1381  CA  ASP H 180      69.122 -15.366  16.567  1.00 67.32           C  
ATOM   1382  C   ASP H 180      69.503 -15.845  17.967  1.00 62.46           C  
ATOM   1383  O   ASP H 180      69.266 -16.999  18.322  1.00 62.71           O  
ATOM   1384  CB  ASP H 180      69.253 -16.506  15.545  1.00 77.35           C  
ATOM   1385  CG  ASP H 180      70.691 -16.762  15.124  1.00 91.90           C  
ATOM   1386  OD1 ASP H 180      71.537 -17.027  16.003  1.00100.00           O  
ATOM   1387  OD2 ASP H 180      70.972 -16.696  13.908  1.00 93.67           O  
ATOM   1388  N   LEU H 181      70.088 -14.943  18.754  1.00 56.55           N  
ATOM   1389  CA  LEU H 181      70.513 -15.234  20.122  1.00 54.68           C  
ATOM   1390  C   LEU H 181      70.509 -13.966  20.969  1.00 52.50           C  
ATOM   1391  O   LEU H 181      70.733 -12.863  20.456  1.00 52.09           O  
ATOM   1392  CB  LEU H 181      71.918 -15.842  20.142  1.00 59.39           C  
ATOM   1393  CG  LEU H 181      72.111 -17.260  19.604  1.00 66.90           C  
ATOM   1394  CD1 LEU H 181      73.583 -17.612  19.612  1.00 70.59           C  
ATOM   1395  CD2 LEU H 181      71.309 -18.251  20.428  1.00 68.85           C  
ATOM   1396  N   TYR H 182      70.245 -14.140  22.259  1.00 52.63           N  
ATOM   1397  CA  TYR H 182      70.206 -13.048  23.226  1.00 52.91           C  
ATOM   1398  C   TYR H 182      71.340 -13.232  24.222  1.00 51.06           C  
ATOM   1399  O   TYR H 182      71.819 -14.352  24.427  1.00 53.12           O  
ATOM   1400  CB  TYR H 182      68.878 -13.051  23.991  1.00 54.48           C  
ATOM   1401  CG  TYR H 182      67.700 -12.466  23.244  1.00 53.83           C  
ATOM   1402  CD1 TYR H 182      66.947 -13.243  22.367  1.00 54.43           C  
ATOM   1403  CD2 TYR H 182      67.321 -11.141  23.440  1.00 48.01           C  
ATOM   1404  CE1 TYR H 182      65.843 -12.713  21.705  1.00 60.39           C  
ATOM   1405  CE2 TYR H 182      66.222 -10.602  22.785  1.00 53.79           C  
ATOM   1406  CZ  TYR H 182      65.486 -11.392  21.920  1.00 60.26           C  
ATOM   1407  OH  TYR H 182      64.395 -10.857  21.276  1.00 59.05           O  
ATOM   1408  N   THR H 183      71.729 -12.143  24.875  1.00 48.89           N  
ATOM   1409  CA  THR H 183      72.808 -12.173  25.856  1.00 51.16           C  
ATOM   1410  C   THR H 183      72.576 -11.111  26.925  1.00 44.88           C  
ATOM   1411  O   THR H 183      72.265  -9.964  26.606  1.00 43.54           O  
ATOM   1412  CB  THR H 183      74.174 -11.891  25.183  1.00 63.84           C  
ATOM   1413  OG1 THR H 183      74.423 -12.866  24.160  1.00 79.36           O  
ATOM   1414  CG2 THR H 183      75.300 -11.928  26.212  1.00 69.87           C  
ATOM   1415  N   LEU H 184      72.697 -11.494  28.191  1.00 40.26           N  
ATOM   1416  CA  LEU H 184      72.512 -10.543  29.278  1.00 46.97           C  
ATOM   1417  C   LEU H 184      73.464 -10.835  30.425  1.00 49.59           C  
ATOM   1418  O   LEU H 184      74.119 -11.879  30.453  1.00 50.37           O  
ATOM   1419  CB  LEU H 184      71.051 -10.509  29.767  1.00 58.65           C  
ATOM   1420  CG  LEU H 184      70.334 -11.658  30.490  1.00 60.81           C  
ATOM   1421  CD1 LEU H 184      70.950 -11.933  31.848  1.00 65.06           C  
ATOM   1422  CD2 LEU H 184      68.869 -11.291  30.665  1.00 66.48           C  
ATOM   1423  N   SER H 185      73.524  -9.910  31.374  1.00 48.90           N  
ATOM   1424  CA  SER H 185      74.390 -10.044  32.530  1.00 51.32           C  
ATOM   1425  C   SER H 185      73.659  -9.599  33.789  1.00 51.65           C  
ATOM   1426  O   SER H 185      72.627  -8.928  33.714  1.00 52.45           O  
ATOM   1427  CB  SER H 185      75.652  -9.205  32.326  1.00 58.09           C  
ATOM   1428  OG  SER H 185      75.324  -7.884  31.926  1.00 65.11           O  
ATOM   1429  N   SER H 186      74.192  -9.989  34.941  1.00 57.69           N  
ATOM   1430  CA  SER H 186      73.611  -9.636  36.230  1.00 61.35           C  
ATOM   1431  C   SER H 186      74.742  -9.528  37.250  1.00 65.23           C  
ATOM   1432  O   SER H 186      75.676 -10.338  37.241  1.00 67.01           O  
ATOM   1433  CB  SER H 186      72.593 -10.703  36.659  1.00 57.92           C  
ATOM   1434  OG  SER H 186      71.881 -10.320  37.824  1.00 49.27           O  
ATOM   1435  N   SER H 187      74.681  -8.505  38.096  1.00 64.00           N  
ATOM   1436  CA  SER H 187      75.701  -8.293  39.113  1.00 64.47           C  
ATOM   1437  C   SER H 187      75.078  -8.232  40.495  1.00 66.29           C  
ATOM   1438  O   SER H 187      73.890  -7.928  40.642  1.00 70.12           O  
ATOM   1439  CB  SER H 187      76.495  -7.011  38.837  1.00 59.43           C  
ATOM   1440  OG  SER H 187      75.649  -5.890  38.653  1.00 61.74           O  
ATOM   1441  N   VAL H 188      75.889  -8.525  41.504  1.00 67.40           N  
ATOM   1442  CA  VAL H 188      75.441  -8.512  42.887  1.00 63.54           C  
ATOM   1443  C   VAL H 188      76.583  -8.034  43.782  1.00 62.36           C  
ATOM   1444  O   VAL H 188      77.705  -8.536  43.691  1.00 65.78           O  
ATOM   1445  CB  VAL H 188      74.952  -9.923  43.327  1.00 58.15           C  
ATOM   1446  CG1 VAL H 188      76.044 -10.967  43.113  1.00 43.59           C  
ATOM   1447  CG2 VAL H 188      74.493  -9.902  44.779  1.00 62.87           C  
ATOM   1448  N   THR H 189      76.313  -7.017  44.592  1.00 60.62           N  
ATOM   1449  CA  THR H 189      77.320  -6.483  45.498  1.00 63.68           C  
ATOM   1450  C   THR H 189      76.994  -6.878  46.932  1.00 70.61           C  
ATOM   1451  O   THR H 189      75.914  -6.569  47.441  1.00 70.94           O  
ATOM   1452  CB  THR H 189      77.423  -4.948  45.393  1.00 59.79           C  
ATOM   1453  OG1 THR H 189      77.839  -4.586  44.069  1.00 61.78           O  
ATOM   1454  CG2 THR H 189      78.436  -4.407  46.393  1.00 48.58           C  
ATOM   1455  N   VAL H 190      77.923  -7.594  47.558  1.00 78.08           N  
ATOM   1456  CA  VAL H 190      77.777  -8.051  48.937  1.00 81.30           C  
ATOM   1457  C   VAL H 190      79.033  -7.647  49.706  1.00 83.47           C  
ATOM   1458  O   VAL H 190      80.015  -7.200  49.104  1.00 81.05           O  
ATOM   1459  CB  VAL H 190      77.604  -9.601  49.016  1.00 78.51           C  
ATOM   1460  CG1 VAL H 190      76.320 -10.030  48.325  1.00 85.35           C  
ATOM   1461  CG2 VAL H 190      78.798 -10.312  48.396  1.00 73.46           C  
ATOM   1462  N   PRO H 191      78.994  -7.711  51.046  1.00 84.75           N  
ATOM   1463  CA  PRO H 191      80.178  -7.340  51.827  1.00 89.47           C  
ATOM   1464  C   PRO H 191      81.338  -8.288  51.506  1.00 95.13           C  
ATOM   1465  O   PRO H 191      81.123  -9.482  51.279  1.00 95.21           O  
ATOM   1466  CB  PRO H 191      79.694  -7.508  53.266  1.00 87.01           C  
ATOM   1467  CG  PRO H 191      78.242  -7.158  53.168  1.00 82.69           C  
ATOM   1468  CD  PRO H 191      77.829  -7.909  51.928  1.00 83.08           C  
ATOM   1469  N   SER H 192      82.558  -7.759  51.479  1.00 98.17           N  
ATOM   1470  CA  SER H 192      83.739  -8.566  51.175  1.00 97.50           C  
ATOM   1471  C   SER H 192      83.951  -9.705  52.172  1.00 95.33           C  
ATOM   1472  O   SER H 192      84.386 -10.791  51.797  1.00 92.72           O  
ATOM   1473  CB  SER H 192      84.985  -7.680  51.100  1.00 96.15           C  
ATOM   1474  OG  SER H 192      85.076  -6.829  52.230  1.00100.00           O  
ATOM   1475  N   SER H 193      83.604  -9.464  53.433  1.00 92.20           N  
ATOM   1476  CA  SER H 193      83.743 -10.466  54.485  1.00 88.90           C  
ATOM   1477  C   SER H 193      82.733 -11.603  54.327  1.00 92.02           C  
ATOM   1478  O   SER H 193      82.746 -12.569  55.091  1.00 92.32           O  
ATOM   1479  CB  SER H 193      83.573  -9.805  55.854  1.00 82.67           C  
ATOM   1480  OG  SER H 193      82.406  -9.000  55.886  1.00 72.36           O  
ATOM   1481  N   THR H 194      81.844 -11.464  53.349  1.00 94.34           N  
ATOM   1482  CA  THR H 194      80.819 -12.459  53.070  1.00 94.66           C  
ATOM   1483  C   THR H 194      81.288 -13.439  51.993  1.00 93.49           C  
ATOM   1484  O   THR H 194      80.709 -14.512  51.819  1.00 91.52           O  
ATOM   1485  CB  THR H 194      79.524 -11.765  52.591  1.00100.00           C  
ATOM   1486  OG1 THR H 194      79.198 -10.694  53.487  1.00100.00           O  
ATOM   1487  CG2 THR H 194      78.361 -12.747  52.542  1.00100.00           C  
ATOM   1488  N   TRP H 195      82.360 -13.083  51.295  1.00 92.07           N  
ATOM   1489  CA  TRP H 195      82.883 -13.925  50.228  1.00 91.42           C  
ATOM   1490  C   TRP H 195      84.402 -14.013  50.365  1.00 91.63           C  
ATOM   1491  O   TRP H 195      85.057 -13.015  50.657  1.00 92.00           O  
ATOM   1492  CB  TRP H 195      82.498 -13.313  48.876  1.00 90.50           C  
ATOM   1493  CG  TRP H 195      82.669 -14.222  47.697  1.00 88.07           C  
ATOM   1494  CD1 TRP H 195      81.924 -15.329  47.395  1.00 89.08           C  
ATOM   1495  CD2 TRP H 195      83.630 -14.086  46.643  1.00 88.77           C  
ATOM   1496  NE1 TRP H 195      82.362 -15.886  46.218  1.00 92.02           N  
ATOM   1497  CE2 TRP H 195      83.408 -15.144  45.735  1.00 92.35           C  
ATOM   1498  CE3 TRP H 195      84.658 -13.171  46.377  1.00 90.40           C  
ATOM   1499  CZ2 TRP H 195      84.177 -15.314  44.577  1.00 95.35           C  
ATOM   1500  CZ3 TRP H 195      85.424 -13.340  45.224  1.00 90.06           C  
ATOM   1501  CH2 TRP H 195      85.178 -14.404  44.341  1.00 92.73           C  
ATOM   1502  N   PRO H 196      84.985 -15.209  50.158  1.00 90.41           N  
ATOM   1503  CA  PRO H 196      84.348 -16.486  49.813  1.00 86.19           C  
ATOM   1504  C   PRO H 196      83.857 -17.265  51.030  1.00 86.74           C  
ATOM   1505  O   PRO H 196      83.509 -18.440  50.914  1.00 86.08           O  
ATOM   1506  CB  PRO H 196      85.479 -17.259  49.119  1.00 80.77           C  
ATOM   1507  CG  PRO H 196      86.516 -16.207  48.787  1.00 86.92           C  
ATOM   1508  CD  PRO H 196      86.439 -15.309  49.972  1.00 90.29           C  
ATOM   1509  N   SER H 197      83.847 -16.617  52.193  1.00 90.85           N  
ATOM   1510  CA  SER H 197      83.415 -17.254  53.437  1.00 93.99           C  
ATOM   1511  C   SER H 197      82.030 -17.887  53.342  1.00 98.53           C  
ATOM   1512  O   SER H 197      81.730 -18.853  54.049  1.00100.00           O  
ATOM   1513  CB  SER H 197      83.457 -16.245  54.588  1.00 86.43           C  
ATOM   1514  OG  SER H 197      82.896 -15.007  54.191  1.00 88.18           O  
ATOM   1515  N   GLU H 198      81.188 -17.336  52.474  1.00100.00           N  
ATOM   1516  CA  GLU H 198      79.837 -17.846  52.280  1.00 96.42           C  
ATOM   1517  C   GLU H 198      79.581 -18.130  50.800  1.00 91.58           C  
ATOM   1518  O   GLU H 198      80.250 -17.578  49.923  1.00 91.57           O  
ATOM   1519  CB  GLU H 198      78.814 -16.856  52.850  1.00100.00           C  
ATOM   1520  CG  GLU H 198      78.920 -16.695  54.373  1.00 99.99           C  
ATOM   1521  CD  GLU H 198      78.109 -15.531  54.923  1.00 99.98           C  
ATOM   1522  OE1 GLU H 198      76.880 -15.484  54.691  1.00 99.98           O  
ATOM   1523  OE2 GLU H 198      78.706 -14.664  55.603  1.00 99.98           O  
ATOM   1524  N   THR H 199      78.631 -19.019  50.533  1.00 82.94           N  
ATOM   1525  CA  THR H 199      78.296 -19.407  49.171  1.00 75.29           C  
ATOM   1526  C   THR H 199      77.446 -18.368  48.447  1.00 73.06           C  
ATOM   1527  O   THR H 199      76.521 -17.797  49.026  1.00 73.66           O  
ATOM   1528  CB  THR H 199      77.560 -20.761  49.158  1.00 72.98           C  
ATOM   1529  OG1 THR H 199      78.366 -21.745  49.815  1.00 70.07           O  
ATOM   1530  CG2 THR H 199      77.286 -21.215  47.730  1.00 69.03           C  
ATOM   1531  N   VAL H 200      77.783 -18.124  47.183  1.00 70.44           N  
ATOM   1532  CA  VAL H 200      77.065 -17.179  46.330  1.00 65.87           C  
ATOM   1533  C   VAL H 200      76.806 -17.908  45.015  1.00 67.14           C  
ATOM   1534  O   VAL H 200      77.749 -18.308  44.332  1.00 67.16           O  
ATOM   1535  CB  VAL H 200      77.904 -15.914  46.046  1.00 64.10           C  
ATOM   1536  CG1 VAL H 200      77.146 -14.979  45.118  1.00 63.28           C  
ATOM   1537  CG2 VAL H 200      78.244 -15.200  47.347  1.00 70.38           C  
ATOM   1538  N   THR H 201      75.536 -18.081  44.667  1.00 69.96           N  
ATOM   1539  CA  THR H 201      75.163 -18.793  43.448  1.00 70.75           C  
ATOM   1540  C   THR H 201      74.052 -18.071  42.687  1.00 70.15           C  
ATOM   1541  O   THR H 201      73.125 -17.538  43.299  1.00 70.09           O  
ATOM   1542  CB  THR H 201      74.653 -20.211  43.801  1.00 69.78           C  
ATOM   1543  OG1 THR H 201      75.568 -20.838  44.711  1.00 66.94           O  
ATOM   1544  CG2 THR H 201      74.512 -21.067  42.548  1.00 63.92           C  
ATOM   1545  N   CYS H 202      74.159 -18.021  41.361  1.00 69.22           N  
ATOM   1546  CA  CYS H 202      73.119 -17.388  40.554  1.00 66.00           C  
ATOM   1547  C   CYS H 202      72.219 -18.504  40.035  1.00 65.24           C  
ATOM   1548  O   CYS H 202      72.690 -19.607  39.736  1.00 65.88           O  
ATOM   1549  CB  CYS H 202      73.709 -16.582  39.391  1.00 62.14           C  
ATOM   1550  SG  CYS H 202      74.214 -17.537  37.950  1.00 56.10           S  
ATOM   1551  N   ASN H 203      70.923 -18.233  39.971  1.00 61.68           N  
ATOM   1552  CA  ASN H 203      69.956 -19.216  39.516  1.00 59.85           C  
ATOM   1553  C   ASN H 203      69.333 -18.681  38.242  1.00 56.34           C  
ATOM   1554  O   ASN H 203      68.573 -17.711  38.274  1.00 56.20           O  
ATOM   1555  CB  ASN H 203      68.868 -19.421  40.576  1.00 70.57           C  
ATOM   1556  CG  ASN H 203      69.421 -19.430  41.994  1.00 77.47           C  
ATOM   1557  OD1 ASN H 203      69.546 -18.384  42.634  1.00 82.72           O  
ATOM   1558  ND2 ASN H 203      69.740 -20.611  42.496  1.00 81.11           N  
ATOM   1559  N   VAL H 204      69.691 -19.286  37.119  1.00 52.69           N  
ATOM   1560  CA  VAL H 204      69.175 -18.869  35.826  1.00 55.71           C  
ATOM   1561  C   VAL H 204      68.124 -19.849  35.316  1.00 59.59           C  
ATOM   1562  O   VAL H 204      68.370 -21.056  35.240  1.00 63.85           O  
ATOM   1563  CB  VAL H 204      70.311 -18.760  34.791  1.00 52.86           C  
ATOM   1564  CG1 VAL H 204      69.777 -18.241  33.463  1.00 55.80           C  
ATOM   1565  CG2 VAL H 204      71.411 -17.857  35.320  1.00 58.34           C  
ATOM   1566  N   ALA H 205      66.951 -19.331  34.974  1.00 57.18           N  
ATOM   1567  CA  ALA H 205      65.871 -20.162  34.466  1.00 57.01           C  
ATOM   1568  C   ALA H 205      65.427 -19.688  33.085  1.00 57.25           C  
ATOM   1569  O   ALA H 205      65.359 -18.485  32.819  1.00 60.89           O  
ATOM   1570  CB  ALA H 205      64.701 -20.152  35.432  1.00 55.65           C  
ATOM   1571  N   HIS H 206      65.130 -20.642  32.209  1.00 56.65           N  
ATOM   1572  CA  HIS H 206      64.687 -20.349  30.849  1.00 54.98           C  
ATOM   1573  C   HIS H 206      63.494 -21.255  30.544  1.00 59.13           C  
ATOM   1574  O   HIS H 206      63.657 -22.344  29.987  1.00 56.19           O  
ATOM   1575  CB  HIS H 206      65.826 -20.621  29.863  1.00 49.98           C  
ATOM   1576  CG  HIS H 206      65.546 -20.171  28.460  1.00 50.85           C  
ATOM   1577  ND1 HIS H 206      65.848 -20.942  27.358  1.00 52.50           N  
ATOM   1578  CD2 HIS H 206      65.034 -19.015  27.979  1.00 53.78           C  
ATOM   1579  CE1 HIS H 206      65.541 -20.279  26.257  1.00 41.72           C  
ATOM   1580  NE2 HIS H 206      65.045 -19.105  26.608  1.00 47.77           N  
ATOM   1581  N   PRO H 207      62.274 -20.810  30.904  1.00 60.51           N  
ATOM   1582  CA  PRO H 207      61.025 -21.549  30.693  1.00 58.74           C  
ATOM   1583  C   PRO H 207      60.864 -22.096  29.279  1.00 60.77           C  
ATOM   1584  O   PRO H 207      60.525 -23.264  29.099  1.00 67.38           O  
ATOM   1585  CB  PRO H 207      59.959 -20.502  31.008  1.00 53.20           C  
ATOM   1586  CG  PRO H 207      60.604 -19.697  32.075  1.00 53.95           C  
ATOM   1587  CD  PRO H 207      61.992 -19.498  31.514  1.00 59.51           C  
ATOM   1588  N   ALA H 208      61.160 -21.263  28.286  1.00 58.18           N  
ATOM   1589  CA  ALA H 208      61.043 -21.645  26.880  1.00 58.70           C  
ATOM   1590  C   ALA H 208      61.709 -22.970  26.509  1.00 59.51           C  
ATOM   1591  O   ALA H 208      61.386 -23.562  25.480  1.00 54.54           O  
ATOM   1592  CB  ALA H 208      61.571 -20.530  25.994  1.00 64.02           C  
ATOM   1593  N   SER H 209      62.647 -23.426  27.334  1.00 64.36           N  
ATOM   1594  CA  SER H 209      63.335 -24.683  27.069  1.00 72.91           C  
ATOM   1595  C   SER H 209      63.551 -25.502  28.344  1.00 77.41           C  
ATOM   1596  O   SER H 209      64.429 -26.365  28.395  1.00 81.20           O  
ATOM   1597  CB  SER H 209      64.671 -24.415  26.361  1.00 68.59           C  
ATOM   1598  OG  SER H 209      65.493 -23.538  27.114  1.00 67.57           O  
ATOM   1599  N   SER H 210      62.745 -25.220  29.366  1.00 82.32           N  
ATOM   1600  CA  SER H 210      62.823 -25.914  30.652  1.00 87.68           C  
ATOM   1601  C   SER H 210      64.258 -26.031  31.170  1.00 88.69           C  
ATOM   1602  O   SER H 210      64.705 -27.107  31.571  1.00 90.62           O  
ATOM   1603  CB  SER H 210      62.177 -27.300  30.542  1.00 91.17           C  
ATOM   1604  OG  SER H 210      60.826 -27.197  30.120  1.00 97.34           O  
ATOM   1605  N   THR H 211      64.975 -24.915  31.159  1.00 90.85           N  
ATOM   1606  CA  THR H 211      66.356 -24.897  31.616  1.00 92.31           C  
ATOM   1607  C   THR H 211      66.474 -24.230  32.982  1.00 92.33           C  
ATOM   1608  O   THR H 211      65.906 -23.162  33.214  1.00 93.39           O  
ATOM   1609  CB  THR H 211      67.262 -24.147  30.614  1.00 94.15           C  
ATOM   1610  OG1 THR H 211      67.007 -24.623  29.285  1.00100.00           O  
ATOM   1611  CG2 THR H 211      68.728 -24.368  30.949  1.00 90.33           C  
ATOM   1612  N   LYS H 212      67.186 -24.888  33.888  1.00 92.43           N  
ATOM   1613  CA  LYS H 212      67.417 -24.374  35.233  1.00 96.00           C  
ATOM   1614  C   LYS H 212      68.893 -24.603  35.503  1.00 97.09           C  
ATOM   1615  O   LYS H 212      69.353 -25.746  35.535  1.00100.00           O  
ATOM   1616  CB  LYS H 212      66.585 -25.141  36.259  1.00 96.58           C  
ATOM   1617  CG  LYS H 212      65.086 -25.013  36.083  1.00 99.99           C  
ATOM   1618  CD  LYS H 212      64.355 -25.885  37.091  1.00 99.99           C  
ATOM   1619  CE  LYS H 212      62.845 -25.787  36.935  1.00100.00           C  
ATOM   1620  NZ  LYS H 212      62.140 -26.675  37.903  1.00 99.99           N  
ATOM   1621  N   VAL H 213      69.643 -23.520  35.657  1.00 94.43           N  
ATOM   1622  CA  VAL H 213      71.074 -23.622  35.893  1.00 92.45           C  
ATOM   1623  C   VAL H 213      71.474 -22.846  37.137  1.00 92.27           C  
ATOM   1624  O   VAL H 213      70.837 -21.853  37.501  1.00 90.63           O  
ATOM   1625  CB  VAL H 213      71.886 -23.095  34.678  1.00 93.81           C  
ATOM   1626  CG1 VAL H 213      73.381 -23.176  34.952  1.00100.00           C  
ATOM   1627  CG2 VAL H 213      71.545 -23.892  33.427  1.00 90.67           C  
ATOM   1628  N   ASP H 214      72.515 -23.334  37.799  1.00 92.97           N  
ATOM   1629  CA  ASP H 214      73.041 -22.710  39.000  1.00 93.49           C  
ATOM   1630  C   ASP H 214      74.548 -22.641  38.849  1.00 90.91           C  
ATOM   1631  O   ASP H 214      75.195 -23.642  38.536  1.00 91.74           O  
ATOM   1632  CB  ASP H 214      72.687 -23.541  40.233  1.00 98.64           C  
ATOM   1633  CG  ASP H 214      71.197 -23.753  40.380  1.00100.00           C  
ATOM   1634  OD1 ASP H 214      70.532 -22.883  40.978  1.00 99.99           O  
ATOM   1635  OD2 ASP H 214      70.692 -24.785  39.886  1.00100.00           O  
ATOM   1636  N   LYS H 215      75.100 -21.451  39.033  1.00 88.69           N  
ATOM   1637  CA  LYS H 215      76.534 -21.266  38.919  1.00 87.52           C  
ATOM   1638  C   LYS H 215      77.062 -20.643  40.200  1.00 86.93           C  
ATOM   1639  O   LYS H 215      76.663 -19.541  40.582  1.00 81.57           O  
ATOM   1640  CB  LYS H 215      76.869 -20.383  37.717  1.00 87.13           C  
ATOM   1641  CG  LYS H 215      78.350 -20.336  37.371  1.00 77.22           C  
ATOM   1642  CD  LYS H 215      78.880 -21.691  36.918  1.00 65.16           C  
ATOM   1643  CE  LYS H 215      78.232 -22.138  35.620  1.00 62.75           C  
ATOM   1644  NZ  LYS H 215      78.844 -23.389  35.104  1.00 55.69           N  
ATOM   1645  N   LYS H 216      77.911 -21.392  40.890  1.00 92.36           N  
ATOM   1646  CA  LYS H 216      78.507 -20.932  42.134  1.00 97.37           C  
ATOM   1647  C   LYS H 216      79.696 -20.041  41.797  1.00 97.16           C  
ATOM   1648  O   LYS H 216      80.538 -20.398  40.966  1.00100.00           O  
ATOM   1649  CB  LYS H 216      78.958 -22.134  42.975  1.00 99.99           C  
ATOM   1650  CG  LYS H 216      79.484 -21.792  44.369  1.00100.00           C  
ATOM   1651  CD  LYS H 216      79.790 -23.062  45.159  1.00 96.11           C  
ATOM   1652  CE  LYS H 216      80.311 -22.753  46.553  1.00 87.88           C  
ATOM   1653  NZ  LYS H 216      80.504 -24.004  47.340  1.00 88.65           N  
ATOM   1654  N   ILE H 217      79.744 -18.870  42.418  1.00 93.84           N  
ATOM   1655  CA  ILE H 217      80.831 -17.932  42.185  1.00 93.63           C  
ATOM   1656  C   ILE H 217      82.052 -18.327  43.014  1.00 90.46           C  
ATOM   1657  O   ILE H 217      82.181 -17.949  44.180  1.00 87.25           O  
ATOM   1658  CB  ILE H 217      80.409 -16.484  42.523  1.00 96.05           C  
ATOM   1659  CG1 ILE H 217      79.109 -16.127  41.795  1.00 94.49           C  
ATOM   1660  CG2 ILE H 217      81.505 -15.513  42.110  1.00100.00           C  
ATOM   1661  CD1 ILE H 217      79.206 -16.188  40.279  1.00 92.68           C  
ATOM   1662  N   VAL H 218      82.906 -19.152  42.420  1.00 87.92           N  
ATOM   1663  CA  VAL H 218      84.127 -19.615  43.065  1.00 81.83           C  
ATOM   1664  C   VAL H 218      85.253 -18.665  42.641  1.00 83.20           C  
ATOM   1665  O   VAL H 218      85.206 -18.102  41.542  1.00 83.72           O  
ATOM   1666  CB  VAL H 218      84.453 -21.083  42.640  1.00 75.22           C  
ATOM   1667  CG1 VAL H 218      84.677 -21.173  41.133  1.00 74.96           C  
ATOM   1668  CG2 VAL H 218      85.657 -21.615  43.400  1.00 77.87           C  
ATOM   1669  N   PRO H 219      86.205 -18.381  43.548  1.00 81.31           N  
ATOM   1670  CA  PRO H 219      87.331 -17.487  43.250  1.00 76.75           C  
ATOM   1671  C   PRO H 219      88.324 -18.105  42.262  1.00 74.90           C  
ATOM   1672  CB  PRO H 219      87.983 -17.288  44.620  1.00 73.79           C  
ATOM   1673  CG  PRO H 219      86.858 -17.485  45.572  1.00 74.64           C  
ATOM   1674  CD  PRO H 219      86.159 -18.679  44.991  1.00 78.80           C  
ATOM   1675  OXT PRO H 219      88.331 -19.349  42.120  1.00 70.97           O  
TER    1676      PRO H 219                                                      
ATOM   1677  N   GLU L   1      41.992   9.597  12.984  1.00 68.59           N  
ATOM   1678  CA  GLU L   1      41.879  11.061  12.749  1.00 74.57           C  
ATOM   1679  C   GLU L   1      42.469  11.825  13.924  1.00 74.44           C  
ATOM   1680  O   GLU L   1      43.501  12.473  13.784  1.00 81.37           O  
ATOM   1681  CB  GLU L   1      40.418  11.477  12.556  1.00 80.60           C  
ATOM   1682  CG  GLU L   1      40.234  12.986  12.371  1.00 88.57           C  
ATOM   1683  CD  GLU L   1      38.810  13.460  12.623  1.00100.00           C  
ATOM   1684  OE1 GLU L   1      38.004  12.695  13.198  1.00100.00           O  
ATOM   1685  OE2 GLU L   1      38.499  14.612  12.253  1.00 99.99           O  
ATOM   1686  N   ILE L   2      41.812  11.746  15.079  1.00 70.79           N  
ATOM   1687  CA  ILE L   2      42.282  12.447  16.269  1.00 61.85           C  
ATOM   1688  C   ILE L   2      43.600  11.872  16.778  1.00 59.45           C  
ATOM   1689  O   ILE L   2      43.761  10.654  16.874  1.00 56.93           O  
ATOM   1690  CB  ILE L   2      41.223  12.430  17.399  1.00 52.32           C  
ATOM   1691  CG1 ILE L   2      39.964  13.176  16.943  1.00 48.19           C  
ATOM   1692  CG2 ILE L   2      41.784  13.073  18.661  1.00 38.75           C  
ATOM   1693  CD1 ILE L   2      38.878  13.275  17.997  1.00 47.01           C  
ATOM   1694  N   VAL L   3      44.553  12.764  17.038  1.00 56.38           N  
ATOM   1695  CA  VAL L   3      45.871  12.390  17.538  1.00 51.19           C  
ATOM   1696  C   VAL L   3      46.094  13.064  18.886  1.00 44.62           C  
ATOM   1697  O   VAL L   3      45.831  14.258  19.043  1.00 43.51           O  
ATOM   1698  CB  VAL L   3      46.994  12.834  16.574  1.00 50.19           C  
ATOM   1699  CG1 VAL L   3      48.360  12.497  17.161  1.00 65.32           C  
ATOM   1700  CG2 VAL L   3      46.828  12.164  15.218  1.00 54.47           C  
ATOM   1701  N   LEU L   4      46.550  12.290  19.863  1.00 38.40           N  
ATOM   1702  CA  LEU L   4      46.809  12.826  21.189  1.00 40.06           C  
ATOM   1703  C   LEU L   4      48.315  12.911  21.399  1.00 38.49           C  
ATOM   1704  O   LEU L   4      49.011  11.894  21.427  1.00 45.34           O  
ATOM   1705  CB  LEU L   4      46.167  11.942  22.261  1.00 40.97           C  
ATOM   1706  CG  LEU L   4      44.663  11.675  22.149  1.00 32.81           C  
ATOM   1707  CD1 LEU L   4      44.205  10.842  23.332  1.00 41.40           C  
ATOM   1708  CD2 LEU L   4      43.899  12.980  22.107  1.00 42.14           C  
ATOM   1709  N   THR L   5      48.817  14.133  21.502  1.00 34.25           N  
ATOM   1710  CA  THR L   5      50.237  14.367  21.699  1.00 31.06           C  
ATOM   1711  C   THR L   5      50.509  14.852  23.116  1.00 33.67           C  
ATOM   1712  O   THR L   5      50.085  15.945  23.501  1.00 33.32           O  
ATOM   1713  CB  THR L   5      50.755  15.407  20.699  1.00 27.13           C  
ATOM   1714  OG1 THR L   5      49.890  16.549  20.718  1.00 43.47           O  
ATOM   1715  CG2 THR L   5      50.781  14.828  19.297  1.00 29.26           C  
ATOM   1716  N   GLN L   6      51.196  14.023  23.895  1.00 39.86           N  
ATOM   1717  CA  GLN L   6      51.533  14.351  25.275  1.00 45.68           C  
ATOM   1718  C   GLN L   6      52.920  14.979  25.374  1.00 51.07           C  
ATOM   1719  O   GLN L   6      53.819  14.653  24.592  1.00 49.56           O  
ATOM   1720  CB  GLN L   6      51.486  13.098  26.143  1.00 44.92           C  
ATOM   1721  CG  GLN L   6      50.130  12.451  26.231  1.00 39.36           C  
ATOM   1722  CD  GLN L   6      50.152  11.203  27.078  1.00 39.86           C  
ATOM   1723  OE1 GLN L   6      49.831  10.114  26.603  1.00 42.75           O  
ATOM   1724  NE2 GLN L   6      50.547  11.347  28.335  1.00 28.64           N  
ATOM   1725 HE21 GLN L   6      50.803  12.241  28.648  1.00  0.00           H  
ATOM   1726 HE22 GLN L   6      50.591  10.557  28.909  1.00  0.00           H  
ATOM   1727  N   SER L   7      53.095  15.849  26.362  1.00 52.02           N  
ATOM   1728  CA  SER L   7      54.364  16.526  26.578  1.00 54.13           C  
ATOM   1729  C   SER L   7      54.500  16.949  28.042  1.00 53.29           C  
ATOM   1730  O   SER L   7      53.505  17.248  28.706  1.00 58.61           O  
ATOM   1731  CB  SER L   7      54.471  17.745  25.658  1.00 54.21           C  
ATOM   1732  OG  SER L   7      53.345  18.591  25.810  1.00 71.86           O  
ATOM   1733  N   PRO L   8      55.734  16.956  28.572  1.00 52.56           N  
ATOM   1734  CA  PRO L   8      56.979  16.601  27.883  1.00 49.60           C  
ATOM   1735  C   PRO L   8      57.051  15.107  27.577  1.00 52.97           C  
ATOM   1736  O   PRO L   8      56.280  14.319  28.125  1.00 61.86           O  
ATOM   1737  CB  PRO L   8      58.047  17.010  28.891  1.00 49.47           C  
ATOM   1738  CG  PRO L   8      57.379  16.738  30.198  1.00 50.07           C  
ATOM   1739  CD  PRO L   8      56.002  17.311  29.978  1.00 51.04           C  
ATOM   1740  N   ALA L   9      57.965  14.728  26.690  1.00 47.11           N  
ATOM   1741  CA  ALA L   9      58.121  13.324  26.325  1.00 46.02           C  
ATOM   1742  C   ALA L   9      58.743  12.546  27.480  1.00 46.71           C  
ATOM   1743  O   ALA L   9      58.403  11.385  27.716  1.00 48.95           O  
ATOM   1744  CB  ALA L   9      58.980  13.197  25.079  1.00 46.58           C  
ATOM   1745  N   ILE L  10      59.631  13.208  28.214  1.00 46.77           N  
ATOM   1746  CA  ILE L  10      60.318  12.604  29.349  1.00 44.92           C  
ATOM   1747  C   ILE L  10      60.820  13.722  30.261  1.00 45.42           C  
ATOM   1748  O   ILE L  10      61.347  14.727  29.780  1.00 45.56           O  
ATOM   1749  CB  ILE L  10      61.502  11.720  28.869  1.00 48.05           C  
ATOM   1750  CG1 ILE L  10      62.316  11.214  30.063  1.00 57.76           C  
ATOM   1751  CG2 ILE L  10      62.371  12.484  27.870  1.00 42.73           C  
ATOM   1752  CD1 ILE L  10      63.447  10.273  29.686  1.00 61.91           C  
ATOM   1753  N   THR L  11      60.614  13.562  31.565  1.00 52.76           N  
ATOM   1754  CA  THR L  11      61.037  14.557  32.549  1.00 60.39           C  
ATOM   1755  C   THR L  11      61.278  13.915  33.919  1.00 61.66           C  
ATOM   1756  O   THR L  11      60.619  12.939  34.287  1.00 59.96           O  
ATOM   1757  CB  THR L  11      59.987  15.696  32.687  1.00 63.30           C  
ATOM   1758  OG1 THR L  11      60.469  16.696  33.593  1.00 69.13           O  
ATOM   1759  CG2 THR L  11      58.660  15.152  33.204  1.00 66.88           C  
ATOM   1760  N   ALA L  12      62.231  14.464  34.666  1.00 63.02           N  
ATOM   1761  CA  ALA L  12      62.568  13.953  35.989  1.00 61.98           C  
ATOM   1762  C   ALA L  12      62.221  14.992  37.042  1.00 60.33           C  
ATOM   1763  O   ALA L  12      62.663  16.136  36.959  1.00 61.33           O  
ATOM   1764  CB  ALA L  12      64.050  13.608  36.058  1.00 67.34           C  
ATOM   1765  N   ALA L  13      61.428  14.593  38.028  1.00 57.39           N  
ATOM   1766  CA  ALA L  13      61.024  15.500  39.092  1.00 51.37           C  
ATOM   1767  C   ALA L  13      61.599  15.056  40.430  1.00 48.14           C  
ATOM   1768  O   ALA L  13      61.781  13.861  40.674  1.00 44.22           O  
ATOM   1769  CB  ALA L  13      59.510  15.575  39.167  1.00 51.38           C  
ATOM   1770  N   SER L  14      61.915  16.029  41.278  1.00 47.48           N  
ATOM   1771  CA  SER L  14      62.468  15.765  42.605  1.00 51.73           C  
ATOM   1772  C   SER L  14      61.332  15.530  43.599  1.00 48.60           C  
ATOM   1773  O   SER L  14      60.281  16.170  43.509  1.00 47.95           O  
ATOM   1774  CB  SER L  14      63.307  16.955  43.077  1.00 54.45           C  
ATOM   1775  OG  SER L  14      64.119  17.464  42.033  1.00 74.38           O  
ATOM   1776  N   LEU L  15      61.559  14.641  44.562  1.00 43.90           N  
ATOM   1777  CA  LEU L  15      60.558  14.325  45.578  1.00 43.26           C  
ATOM   1778  C   LEU L  15      60.035  15.610  46.211  1.00 46.55           C  
ATOM   1779  O   LEU L  15      60.813  16.425  46.699  1.00 54.39           O  
ATOM   1780  CB  LEU L  15      61.162  13.424  46.657  1.00 40.76           C  
ATOM   1781  CG  LEU L  15      61.841  12.140  46.173  1.00 49.19           C  
ATOM   1782  CD1 LEU L  15      62.434  11.388  47.349  1.00 54.70           C  
ATOM   1783  CD2 LEU L  15      60.848  11.267  45.429  1.00 54.27           C  
ATOM   1784  N   GLY L  16      58.724  15.807  46.148  1.00 50.41           N  
ATOM   1785  CA  GLY L  16      58.122  16.998  46.716  1.00 55.54           C  
ATOM   1786  C   GLY L  16      57.654  18.003  45.677  1.00 61.13           C  
ATOM   1787  O   GLY L  16      56.726  18.769  45.933  1.00 64.87           O  
ATOM   1788  N   GLN L  17      58.282  18.001  44.505  1.00 62.77           N  
ATOM   1789  CA  GLN L  17      57.919  18.930  43.434  1.00 67.73           C  
ATOM   1790  C   GLN L  17      56.503  18.730  42.903  1.00 66.90           C  
ATOM   1791  O   GLN L  17      55.979  17.612  42.900  1.00 63.77           O  
ATOM   1792  CB  GLN L  17      58.886  18.799  42.256  1.00 75.96           C  
ATOM   1793  CG  GLN L  17      60.284  19.340  42.482  1.00 82.31           C  
ATOM   1794  CD  GLN L  17      61.167  19.152  41.260  1.00 83.42           C  
ATOM   1795  OE1 GLN L  17      60.755  18.542  40.273  1.00 80.94           O  
ATOM   1796  NE2 GLN L  17      62.393  19.648  41.330  1.00 78.63           N  
ATOM   1797 HE21 GLN L  17      62.698  20.107  42.135  1.00  0.00           H  
ATOM   1798 HE22 GLN L  17      62.938  19.500  40.526  1.00  0.00           H  
ATOM   1799  N   LYS L  18      55.900  19.820  42.435  1.00 65.55           N  
ATOM   1800  CA  LYS L  18      54.563  19.768  41.861  1.00 62.21           C  
ATOM   1801  C   LYS L  18      54.777  19.493  40.378  1.00 62.27           C  
ATOM   1802  O   LYS L  18      55.409  20.285  39.674  1.00 66.37           O  
ATOM   1803  CB  LYS L  18      53.818  21.094  42.055  1.00 60.75           C  
ATOM   1804  CG  LYS L  18      52.334  21.027  41.687  1.00 58.27           C  
ATOM   1805  CD  LYS L  18      51.968  22.000  40.573  1.00 61.72           C  
ATOM   1806  CE  LYS L  18      51.941  23.435  41.068  1.00 66.78           C  
ATOM   1807  NZ  LYS L  18      51.748  24.404  39.952  1.00 74.45           N  
ATOM   1808  N   VAL L  19      54.292  18.347  39.922  1.00 61.57           N  
ATOM   1809  CA  VAL L  19      54.443  17.943  38.532  1.00 52.40           C  
ATOM   1810  C   VAL L  19      53.142  18.166  37.775  1.00 47.79           C  
ATOM   1811  O   VAL L  19      52.058  18.004  38.337  1.00 48.55           O  
ATOM   1812  CB  VAL L  19      54.819  16.450  38.436  1.00 49.57           C  
ATOM   1813  CG1 VAL L  19      55.312  16.125  37.044  1.00 55.14           C  
ATOM   1814  CG2 VAL L  19      55.872  16.099  39.477  1.00 55.15           C  
ATOM   1815  N   THR L  20      53.253  18.515  36.498  1.00 40.11           N  
ATOM   1816  CA  THR L  20      52.083  18.746  35.661  1.00 38.12           C  
ATOM   1817  C   THR L  20      52.383  18.377  34.211  1.00 35.56           C  
ATOM   1818  O   THR L  20      53.210  19.015  33.561  1.00 41.30           O  
ATOM   1819  CB  THR L  20      51.634  20.224  35.722  1.00 40.75           C  
ATOM   1820  OG1 THR L  20      51.431  20.611  37.088  1.00 40.22           O  
ATOM   1821  CG2 THR L  20      50.336  20.422  34.946  1.00 36.19           C  
ATOM   1822  N   ILE L  21      51.752  17.314  33.725  1.00 34.96           N  
ATOM   1823  CA  ILE L  21      51.941  16.878  32.344  1.00 37.84           C  
ATOM   1824  C   ILE L  21      50.671  17.209  31.557  1.00 33.12           C  
ATOM   1825  O   ILE L  21      49.571  17.197  32.116  1.00 33.62           O  
ATOM   1826  CB  ILE L  21      52.263  15.365  32.254  1.00 44.34           C  
ATOM   1827  CG1 ILE L  21      51.111  14.529  32.814  1.00 48.20           C  
ATOM   1828  CG2 ILE L  21      53.542  15.064  33.018  1.00 39.02           C  
ATOM   1829  CD1 ILE L  21      51.314  13.036  32.671  1.00 48.09           C  
ATOM   1830  N   THR L  22      50.816  17.506  30.270  1.00 23.60           N  
ATOM   1831  CA  THR L  22      49.669  17.869  29.452  1.00 26.41           C  
ATOM   1832  C   THR L  22      49.436  16.960  28.252  1.00 30.64           C  
ATOM   1833  O   THR L  22      50.319  16.197  27.849  1.00 32.28           O  
ATOM   1834  CB  THR L  22      49.779  19.335  28.955  1.00 39.05           C  
ATOM   1835  OG1 THR L  22      51.002  19.512  28.226  1.00 49.19           O  
ATOM   1836  CG2 THR L  22      49.755  20.306  30.135  1.00 29.80           C  
ATOM   1837  N   CYS L  23      48.231  17.047  27.696  1.00 34.68           N  
ATOM   1838  CA  CYS L  23      47.837  16.269  26.529  1.00 40.34           C  
ATOM   1839  C   CYS L  23      47.120  17.197  25.565  1.00 41.40           C  
ATOM   1840  O   CYS L  23      46.216  17.936  25.965  1.00 46.75           O  
ATOM   1841  CB  CYS L  23      46.896  15.130  26.920  1.00 38.63           C  
ATOM   1842  SG  CYS L  23      46.230  14.233  25.500  1.00 58.70           S  
ATOM   1843  N   SER L  24      47.530  17.158  24.303  1.00 39.95           N  
ATOM   1844  CA  SER L  24      46.935  17.997  23.277  1.00 39.63           C  
ATOM   1845  C   SER L  24      46.283  17.145  22.190  1.00 39.81           C  
ATOM   1846  O   SER L  24      46.940  16.320  21.550  1.00 41.91           O  
ATOM   1847  CB  SER L  24      48.002  18.913  22.673  1.00 37.11           C  
ATOM   1848  OG  SER L  24      47.452  19.788  21.705  1.00 47.79           O  
ATOM   1849  N   ALA L  25      44.979  17.332  22.014  1.00 34.28           N  
ATOM   1850  CA  ALA L  25      44.215  16.603  21.009  1.00 32.94           C  
ATOM   1851  C   ALA L  25      44.177  17.429  19.726  1.00 32.33           C  
ATOM   1852  O   ALA L  25      44.234  18.658  19.781  1.00 35.18           O  
ATOM   1853  CB  ALA L  25      42.804  16.349  21.515  1.00 28.33           C  
ATOM   1854  N   SER L  26      44.078  16.761  18.579  1.00 31.78           N  
ATOM   1855  CA  SER L  26      44.034  17.455  17.293  1.00 31.62           C  
ATOM   1856  C   SER L  26      42.723  18.213  17.101  1.00 38.06           C  
ATOM   1857  O   SER L  26      42.671  19.203  16.375  1.00 45.07           O  
ATOM   1858  CB  SER L  26      44.252  16.474  16.137  1.00 22.32           C  
ATOM   1859  OG  SER L  26      43.292  15.432  16.153  1.00 41.44           O  
ATOM   1860  N   SER L  27      41.668  17.727  17.745  1.00 38.96           N  
ATOM   1861  CA  SER L  27      40.354  18.348  17.677  1.00 41.03           C  
ATOM   1862  C   SER L  27      39.679  18.084  19.015  1.00 43.22           C  
ATOM   1863  O   SER L  27      40.052  17.146  19.716  1.00 41.63           O  
ATOM   1864  CB  SER L  27      39.537  17.760  16.523  1.00 41.63           C  
ATOM   1865  OG  SER L  27      39.431  16.353  16.632  1.00 58.04           O  
ATOM   1866  N   SER L  28      38.702  18.914  19.371  1.00 52.61           N  
ATOM   1867  CA  SER L  28      37.996  18.785  20.645  1.00 51.89           C  
ATOM   1868  C   SER L  28      37.475  17.393  20.974  1.00 46.90           C  
ATOM   1869  O   SER L  28      37.088  16.626  20.090  1.00 49.93           O  
ATOM   1870  CB  SER L  28      36.842  19.789  20.731  1.00 56.73           C  
ATOM   1871  OG  SER L  28      37.317  21.124  20.798  1.00 70.99           O  
ATOM   1872  N   VAL L  29      37.489  17.081  22.262  1.00 41.86           N  
ATOM   1873  CA  VAL L  29      37.003  15.812  22.770  1.00 38.15           C  
ATOM   1874  C   VAL L  29      36.322  16.174  24.088  1.00 35.08           C  
ATOM   1875  O   VAL L  29      36.743  17.104  24.776  1.00 37.82           O  
ATOM   1876  CB  VAL L  29      38.159  14.803  22.983  1.00 32.42           C  
ATOM   1877  CG1 VAL L  29      38.936  15.115  24.250  1.00 43.39           C  
ATOM   1878  CG2 VAL L  29      37.624  13.393  23.005  1.00 44.89           C  
ATOM   1879  N   SER L  30      35.231  15.493  24.406  1.00 27.81           N  
ATOM   1880  CA  SER L  30      34.492  15.794  25.624  1.00 32.09           C  
ATOM   1881  C   SER L  30      35.245  15.499  26.915  1.00 27.40           C  
ATOM   1882  O   SER L  30      35.323  16.347  27.803  1.00 19.86           O  
ATOM   1883  CB  SER L  30      33.149  15.063  25.621  1.00 46.87           C  
ATOM   1884  OG  SER L  30      32.364  15.442  24.503  1.00 53.16           O  
ATOM   1885  N   TYR L  31      35.793  14.295  27.021  1.00 32.78           N  
ATOM   1886  CA  TYR L  31      36.519  13.894  28.220  1.00 36.26           C  
ATOM   1887  C   TYR L  31      37.850  13.253  27.851  1.00 37.57           C  
ATOM   1888  O   TYR L  31      38.105  12.954  26.681  1.00 37.23           O  
ATOM   1889  CB  TYR L  31      35.685  12.896  29.031  1.00 37.76           C  
ATOM   1890  CG  TYR L  31      34.286  13.362  29.368  1.00 46.86           C  
ATOM   1891  CD1 TYR L  31      34.050  14.176  30.475  1.00 44.98           C  
ATOM   1892  CD2 TYR L  31      33.193  12.973  28.592  1.00 45.18           C  
ATOM   1893  CE1 TYR L  31      32.762  14.587  30.803  1.00 45.88           C  
ATOM   1894  CE2 TYR L  31      31.903  13.378  28.911  1.00 46.10           C  
ATOM   1895  CZ  TYR L  31      31.695  14.184  30.019  1.00 48.11           C  
ATOM   1896  OH  TYR L  31      30.419  14.568  30.360  1.00 51.98           O  
ATOM   1897  N   MET L  32      38.685  13.022  28.858  1.00 33.19           N  
ATOM   1898  CA  MET L  32      39.986  12.399  28.653  1.00 33.13           C  
ATOM   1899  C   MET L  32      40.259  11.464  29.828  1.00 31.03           C  
ATOM   1900  O   MET L  32      39.802  11.713  30.949  1.00 27.59           O  
ATOM   1901  CB  MET L  32      41.082  13.467  28.563  1.00 39.28           C  
ATOM   1902  CG  MET L  32      42.407  12.977  27.993  1.00 35.12           C  
ATOM   1903  SD  MET L  32      42.318  12.592  26.228  1.00 47.74           S  
ATOM   1904  CE  MET L  32      42.869  14.130  25.509  1.00 41.74           C  
ATOM   1905  N   HIS L  33      40.920  10.347  29.547  1.00 31.03           N  
ATOM   1906  CA  HIS L  33      41.265   9.367  30.574  1.00 33.85           C  
ATOM   1907  C   HIS L  33      42.777   9.362  30.750  1.00 36.26           C  
ATOM   1908  O   HIS L  33      43.511   9.795  29.856  1.00 34.52           O  
ATOM   1909  CB  HIS L  33      40.820   7.959  30.163  1.00 38.88           C  
ATOM   1910  CG  HIS L  33      39.336   7.770  30.115  1.00 34.52           C  
ATOM   1911  ND1 HIS L  33      38.474   8.381  31.002  1.00 26.16           N  
ATOM   1912  CD2 HIS L  33      38.562   7.017  29.298  1.00 39.46           C  
ATOM   1913  CE1 HIS L  33      37.234   8.010  30.731  1.00 38.98           C  
ATOM   1914  NE2 HIS L  33      37.262   7.183  29.703  1.00 44.74           N  
ATOM   1915  N   TRP L  34      43.237   8.837  31.882  1.00 32.10           N  
ATOM   1916  CA  TRP L  34      44.663   8.763  32.175  1.00 34.60           C  
ATOM   1917  C   TRP L  34      45.032   7.403  32.756  1.00 36.04           C  
ATOM   1918  O   TRP L  34      44.328   6.878  33.623  1.00 31.75           O  
ATOM   1919  CB  TRP L  34      45.067   9.869  33.148  1.00 41.35           C  
ATOM   1920  CG  TRP L  34      45.029  11.249  32.553  1.00 43.53           C  
ATOM   1921  CD1 TRP L  34      44.012  12.154  32.637  1.00 43.55           C  
ATOM   1922  CD2 TRP L  34      46.071  11.884  31.797  1.00 36.73           C  
ATOM   1923  NE1 TRP L  34      44.351  13.315  31.987  1.00 40.53           N  
ATOM   1924  CE2 TRP L  34      45.613  13.175  31.461  1.00 32.76           C  
ATOM   1925  CE3 TRP L  34      47.344  11.488  31.375  1.00 41.75           C  
ATOM   1926  CZ2 TRP L  34      46.383  14.077  30.723  1.00 35.03           C  
ATOM   1927  CZ3 TRP L  34      48.113  12.384  30.639  1.00 46.96           C  
ATOM   1928  CH2 TRP L  34      47.628  13.663  30.322  1.00 42.24           C  
ATOM   1929  N   TYR L  35      46.135   6.841  32.267  1.00 37.61           N  
ATOM   1930  CA  TYR L  35      46.630   5.540  32.710  1.00 36.19           C  
ATOM   1931  C   TYR L  35      48.083   5.651  33.148  1.00 37.22           C  
ATOM   1932  O   TYR L  35      48.834   6.482  32.630  1.00 40.51           O  
ATOM   1933  CB  TYR L  35      46.560   4.515  31.572  1.00 27.74           C  
ATOM   1934  CG  TYR L  35      45.170   4.178  31.093  1.00 29.25           C  
ATOM   1935  CD1 TYR L  35      44.387   3.240  31.766  1.00 32.46           C  
ATOM   1936  CD2 TYR L  35      44.638   4.792  29.962  1.00 38.83           C  
ATOM   1937  CE1 TYR L  35      43.101   2.922  31.322  1.00 43.39           C  
ATOM   1938  CE2 TYR L  35      43.357   4.482  29.509  1.00 47.47           C  
ATOM   1939  CZ  TYR L  35      42.594   3.550  30.193  1.00 47.72           C  
ATOM   1940  OH  TYR L  35      41.326   3.265  29.743  1.00 48.37           O  
ATOM   1941  N   GLN L  36      48.473   4.808  34.098  1.00 39.82           N  
ATOM   1942  CA  GLN L  36      49.846   4.775  34.588  1.00 40.68           C  
ATOM   1943  C   GLN L  36      50.376   3.384  34.300  1.00 39.78           C  
ATOM   1944  O   GLN L  36      49.692   2.392  34.552  1.00 44.51           O  
ATOM   1945  CB  GLN L  36      49.913   5.020  36.092  1.00 36.21           C  
ATOM   1946  CG  GLN L  36      51.329   4.961  36.633  1.00 30.37           C  
ATOM   1947  CD  GLN L  36      51.376   4.638  38.106  1.00 38.75           C  
ATOM   1948  OE1 GLN L  36      51.138   3.499  38.508  1.00 39.34           O  
ATOM   1949  NE2 GLN L  36      51.692   5.634  38.922  1.00 37.46           N  
ATOM   1950 HE21 GLN L  36      51.887   6.508  38.533  1.00  0.00           H  
ATOM   1951 HE22 GLN L  36      51.734   5.462  39.880  1.00  0.00           H  
ATOM   1952  N   GLN L  37      51.582   3.305  33.758  1.00 38.42           N  
ATOM   1953  CA  GLN L  37      52.166   2.013  33.454  1.00 38.94           C  
ATOM   1954  C   GLN L  37      53.604   1.922  33.925  1.00 39.46           C  
ATOM   1955  O   GLN L  37      54.368   2.882  33.815  1.00 33.52           O  
ATOM   1956  CB  GLN L  37      52.091   1.724  31.955  1.00 33.07           C  
ATOM   1957  CG  GLN L  37      52.674   0.371  31.580  1.00 35.98           C  
ATOM   1958  CD  GLN L  37      52.521   0.046  30.114  1.00 40.56           C  
ATOM   1959  OE1 GLN L  37      52.581   0.929  29.257  1.00 48.24           O  
ATOM   1960  NE2 GLN L  37      52.318  -1.228  29.815  1.00 48.04           N  
ATOM   1961 HE21 GLN L  37      52.280  -1.909  30.521  1.00  0.00           H  
ATOM   1962 HE22 GLN L  37      52.222  -1.414  28.864  1.00  0.00           H  
ATOM   1963  N   LYS L  38      53.952   0.768  34.481  1.00 47.12           N  
ATOM   1964  CA  LYS L  38      55.299   0.512  34.963  1.00 55.27           C  
ATOM   1965  C   LYS L  38      55.879  -0.665  34.178  1.00 61.23           C  
ATOM   1966  O   LYS L  38      55.138  -1.530  33.705  1.00 67.13           O  
ATOM   1967  CB  LYS L  38      55.287   0.263  36.477  1.00 51.48           C  
ATOM   1968  CG  LYS L  38      54.955   1.531  37.274  1.00 39.55           C  
ATOM   1969  CD  LYS L  38      55.031   1.343  38.780  1.00 34.39           C  
ATOM   1970  CE  LYS L  38      54.900   2.686  39.495  1.00 33.07           C  
ATOM   1971  NZ  LYS L  38      54.848   2.548  40.976  1.00 50.21           N  
ATOM   1972  N   SER L  39      57.196  -0.659  33.996  1.00 64.54           N  
ATOM   1973  CA  SER L  39      57.894  -1.693  33.235  1.00 63.65           C  
ATOM   1974  C   SER L  39      57.552  -3.134  33.606  1.00 63.83           C  
ATOM   1975  O   SER L  39      57.797  -3.574  34.730  1.00 55.79           O  
ATOM   1976  CB  SER L  39      59.404  -1.474  33.330  1.00 61.41           C  
ATOM   1977  OG  SER L  39      59.784  -1.220  34.671  1.00 75.65           O  
ATOM   1978  N   GLY L  40      56.980  -3.854  32.646  1.00 66.08           N  
ATOM   1979  CA  GLY L  40      56.625  -5.245  32.860  1.00 66.58           C  
ATOM   1980  C   GLY L  40      55.257  -5.518  33.454  1.00 67.64           C  
ATOM   1981  O   GLY L  40      55.003  -6.631  33.917  1.00 72.39           O  
ATOM   1982  N   THR L  41      54.368  -4.531  33.443  1.00 65.47           N  
ATOM   1983  CA  THR L  41      53.031  -4.725  33.992  1.00 62.77           C  
ATOM   1984  C   THR L  41      51.953  -4.074  33.133  1.00 57.44           C  
ATOM   1985  O   THR L  41      52.232  -3.170  32.339  1.00 49.47           O  
ATOM   1986  CB  THR L  41      52.923  -4.187  35.442  1.00 67.53           C  
ATOM   1987  OG1 THR L  41      53.373  -2.827  35.488  1.00 79.47           O  
ATOM   1988  CG2 THR L  41      53.756  -5.035  36.401  1.00 58.41           C  
ATOM   1989  N   SER L  42      50.732  -4.579  33.262  1.00 55.44           N  
ATOM   1990  CA  SER L  42      49.592  -4.061  32.521  1.00 48.38           C  
ATOM   1991  C   SER L  42      49.315  -2.638  32.983  1.00 41.34           C  
ATOM   1992  O   SER L  42      49.464  -2.322  34.166  1.00 43.42           O  
ATOM   1993  CB  SER L  42      48.360  -4.928  32.789  1.00 50.48           C  
ATOM   1994  OG  SER L  42      48.694  -6.305  32.746  1.00 60.31           O  
ATOM   1995  N   PRO L  43      48.948  -1.749  32.044  1.00 35.62           N  
ATOM   1996  CA  PRO L  43      48.659  -0.359  32.412  1.00 34.52           C  
ATOM   1997  C   PRO L  43      47.466  -0.312  33.355  1.00 34.75           C  
ATOM   1998  O   PRO L  43      46.533  -1.108  33.236  1.00 42.42           O  
ATOM   1999  CB  PRO L  43      48.363   0.294  31.060  1.00 31.83           C  
ATOM   2000  CG  PRO L  43      47.848  -0.835  30.234  1.00 30.51           C  
ATOM   2001  CD  PRO L  43      48.763  -1.964  30.603  1.00 31.98           C  
ATOM   2002  N   LYS L  44      47.514   0.606  34.309  1.00 29.38           N  
ATOM   2003  CA  LYS L  44      46.454   0.732  35.290  1.00 31.56           C  
ATOM   2004  C   LYS L  44      45.627   1.988  35.072  1.00 34.44           C  
ATOM   2005  O   LYS L  44      46.164   3.045  34.727  1.00 39.67           O  
ATOM   2006  CB  LYS L  44      47.057   0.765  36.696  1.00 36.87           C  
ATOM   2007  CG  LYS L  44      48.015  -0.376  36.996  1.00 53.33           C  
ATOM   2008  CD  LYS L  44      48.666  -0.200  38.358  1.00 65.36           C  
ATOM   2009  CE  LYS L  44      49.650  -1.319  38.648  1.00 77.20           C  
ATOM   2010  NZ  LYS L  44      50.218  -1.209  40.019  1.00 86.74           N  
ATOM   2011  N   PRO L  45      44.298   1.876  35.211  1.00 33.38           N  
ATOM   2012  CA  PRO L  45      43.404   3.021  35.037  1.00 30.96           C  
ATOM   2013  C   PRO L  45      43.735   3.995  36.164  1.00 27.98           C  
ATOM   2014  O   PRO L  45      43.757   3.605  37.331  1.00 23.68           O  
ATOM   2015  CB  PRO L  45      42.022   2.402  35.232  1.00 35.16           C  
ATOM   2016  CG  PRO L  45      42.219   0.988  34.792  1.00 31.79           C  
ATOM   2017  CD  PRO L  45      43.526   0.640  35.423  1.00 29.84           C  
ATOM   2018  N   TRP L  46      44.026   5.242  35.818  1.00 22.84           N  
ATOM   2019  CA  TRP L  46      44.385   6.221  36.829  1.00 30.30           C  
ATOM   2020  C   TRP L  46      43.330   7.300  37.032  1.00 34.88           C  
ATOM   2021  O   TRP L  46      42.928   7.571  38.164  1.00 36.56           O  
ATOM   2022  CB  TRP L  46      45.739   6.850  36.485  1.00 33.08           C  
ATOM   2023  CG  TRP L  46      46.605   7.092  37.684  1.00 29.58           C  
ATOM   2024  CD1 TRP L  46      47.067   8.295  38.130  1.00 32.71           C  
ATOM   2025  CD2 TRP L  46      47.097   6.107  38.602  1.00 30.41           C  
ATOM   2026  NE1 TRP L  46      47.811   8.122  39.272  1.00 34.18           N  
ATOM   2027  CE2 TRP L  46      47.846   6.790  39.585  1.00 30.62           C  
ATOM   2028  CE3 TRP L  46      46.975   4.711  38.690  1.00 26.14           C  
ATOM   2029  CZ2 TRP L  46      48.472   6.127  40.647  1.00 31.86           C  
ATOM   2030  CZ3 TRP L  46      47.597   4.051  39.745  1.00 18.22           C  
ATOM   2031  CH2 TRP L  46      48.336   4.762  40.711  1.00 30.27           C  
ATOM   2032  N   ILE L  47      42.878   7.907  35.938  1.00 37.79           N  
ATOM   2033  CA  ILE L  47      41.875   8.965  36.010  1.00 35.05           C  
ATOM   2034  C   ILE L  47      40.803   8.822  34.926  1.00 37.83           C  
ATOM   2035  O   ILE L  47      41.115   8.621  33.746  1.00 37.67           O  
ATOM   2036  CB  ILE L  47      42.536  10.365  35.908  1.00 31.13           C  
ATOM   2037  CG1 ILE L  47      43.422  10.620  37.127  1.00 24.12           C  
ATOM   2038  CG2 ILE L  47      41.484  11.456  35.806  1.00 37.33           C  
ATOM   2039  CD1 ILE L  47      44.114  11.961  37.103  1.00 38.99           C  
ATOM   2040  N   TYR L  48      39.542   8.892  35.345  1.00 42.15           N  
ATOM   2041  CA  TYR L  48      38.403   8.793  34.438  1.00 43.07           C  
ATOM   2042  C   TYR L  48      37.817  10.185  34.258  1.00 44.18           C  
ATOM   2043  O   TYR L  48      38.027  11.070  35.084  1.00 45.29           O  
ATOM   2044  CB  TYR L  48      37.287   7.921  35.023  1.00 46.61           C  
ATOM   2045  CG  TYR L  48      37.676   6.544  35.497  1.00 70.25           C  
ATOM   2046  CD1 TYR L  48      38.279   5.619  34.639  1.00 78.26           C  
ATOM   2047  CD2 TYR L  48      37.385   6.144  36.802  1.00 78.51           C  
ATOM   2048  CE1 TYR L  48      38.579   4.325  35.075  1.00 84.97           C  
ATOM   2049  CE2 TYR L  48      37.679   4.864  37.246  1.00 90.64           C  
ATOM   2050  CZ  TYR L  48      38.271   3.958  36.383  1.00 92.93           C  
ATOM   2051  OH  TYR L  48      38.537   2.688  36.842  1.00 99.38           O  
ATOM   2052  N   GLU L  49      37.033  10.341  33.198  1.00 51.08           N  
ATOM   2053  CA  GLU L  49      36.348  11.588  32.872  1.00 54.41           C  
ATOM   2054  C   GLU L  49      36.995  12.882  33.366  1.00 49.96           C  
ATOM   2055  O   GLU L  49      36.408  13.618  34.163  1.00 51.27           O  
ATOM   2056  CB  GLU L  49      34.891  11.508  33.342  1.00 66.39           C  
ATOM   2057  CG  GLU L  49      34.071  10.432  32.628  1.00 82.06           C  
ATOM   2058  CD  GLU L  49      33.385   9.456  33.580  1.00 87.43           C  
ATOM   2059  OE1 GLU L  49      32.860   9.895  34.625  1.00 84.58           O  
ATOM   2060  OE2 GLU L  49      33.359   8.245  33.270  1.00 90.45           O  
ATOM   2061  N   ILE L  50      38.219  13.128  32.909  1.00 44.08           N  
ATOM   2062  CA  ILE L  50      38.973  14.336  33.241  1.00 42.26           C  
ATOM   2063  C   ILE L  50      39.496  14.517  34.672  1.00 44.06           C  
ATOM   2064  O   ILE L  50      40.693  14.747  34.856  1.00 48.90           O  
ATOM   2065  CB  ILE L  50      38.192  15.614  32.828  1.00 34.28           C  
ATOM   2066  CG1 ILE L  50      37.840  15.557  31.340  1.00 33.80           C  
ATOM   2067  CG2 ILE L  50      39.015  16.863  33.115  1.00 27.05           C  
ATOM   2068  CD1 ILE L  50      37.008  16.725  30.870  1.00 37.05           C  
ATOM   2069  N   SER L  51      38.629  14.423  35.678  1.00 46.49           N  
ATOM   2070  CA  SER L  51      39.071  14.638  37.056  1.00 47.72           C  
ATOM   2071  C   SER L  51      38.727  13.599  38.125  1.00 48.03           C  
ATOM   2072  O   SER L  51      39.083  13.779  39.294  1.00 46.80           O  
ATOM   2073  CB  SER L  51      38.606  16.019  37.530  1.00 52.91           C  
ATOM   2074  OG  SER L  51      37.203  16.171  37.370  1.00 61.48           O  
ATOM   2075  N   LYS L  52      38.058  12.514  37.749  1.00 48.67           N  
ATOM   2076  CA  LYS L  52      37.692  11.489  38.725  1.00 50.53           C  
ATOM   2077  C   LYS L  52      38.801  10.462  38.945  1.00 49.08           C  
ATOM   2078  O   LYS L  52      39.225   9.778  38.011  1.00 45.49           O  
ATOM   2079  CB  LYS L  52      36.388  10.805  38.314  1.00 53.61           C  
ATOM   2080  CG  LYS L  52      35.195  11.738  38.363  1.00 60.03           C  
ATOM   2081  CD  LYS L  52      34.082  11.270  37.453  1.00 77.28           C  
ATOM   2082  CE  LYS L  52      33.013  12.344  37.322  1.00 85.32           C  
ATOM   2083  NZ  LYS L  52      32.108  12.094  36.165  1.00 85.88           N  
ATOM   2084  N   LEU L  53      39.280  10.375  40.182  1.00 46.77           N  
ATOM   2085  CA  LEU L  53      40.345   9.442  40.535  1.00 44.04           C  
ATOM   2086  C   LEU L  53      39.845   8.002  40.554  1.00 40.40           C  
ATOM   2087  O   LEU L  53      38.702   7.739  40.934  1.00 44.06           O  
ATOM   2088  CB  LEU L  53      40.938   9.795  41.906  1.00 42.38           C  
ATOM   2089  CG  LEU L  53      41.600  11.167  42.085  1.00 40.92           C  
ATOM   2090  CD1 LEU L  53      42.134  11.297  43.501  1.00 41.53           C  
ATOM   2091  CD2 LEU L  53      42.725  11.346  41.081  1.00 36.23           C  
ATOM   2092  N   ALA L  54      40.697   7.079  40.119  1.00 38.27           N  
ATOM   2093  CA  ALA L  54      40.360   5.661  40.100  1.00 36.87           C  
ATOM   2094  C   ALA L  54      40.635   5.061  41.479  1.00 45.64           C  
ATOM   2095  O   ALA L  54      41.087   5.761  42.389  1.00 48.44           O  
ATOM   2096  CB  ALA L  54      41.174   4.948  39.041  1.00 23.50           C  
ATOM   2097  N   SER L  55      40.382   3.765  41.633  1.00 55.41           N  
ATOM   2098  CA  SER L  55      40.600   3.094  42.912  1.00 62.85           C  
ATOM   2099  C   SER L  55      42.076   2.909  43.249  1.00 63.74           C  
ATOM   2100  O   SER L  55      42.857   2.435  42.423  1.00 69.46           O  
ATOM   2101  CB  SER L  55      39.896   1.738  42.924  1.00 68.66           C  
ATOM   2102  OG  SER L  55      38.504   1.892  42.707  1.00 81.94           O  
ATOM   2103  N   GLY L  56      42.447   3.294  44.467  1.00 59.55           N  
ATOM   2104  CA  GLY L  56      43.822   3.155  44.911  1.00 60.08           C  
ATOM   2105  C   GLY L  56      44.740   4.288  44.495  1.00 62.22           C  
ATOM   2106  O   GLY L  56      45.923   4.280  44.832  1.00 69.08           O  
ATOM   2107  N   VAL L  57      44.204   5.268  43.773  1.00 56.90           N  
ATOM   2108  CA  VAL L  57      45.000   6.404  43.321  1.00 50.06           C  
ATOM   2109  C   VAL L  57      45.112   7.446  44.432  1.00 51.09           C  
ATOM   2110  O   VAL L  57      44.106   7.875  44.998  1.00 50.80           O  
ATOM   2111  CB  VAL L  57      44.395   7.053  42.058  1.00 44.53           C  
ATOM   2112  CG1 VAL L  57      45.214   8.264  41.641  1.00 42.37           C  
ATOM   2113  CG2 VAL L  57      44.342   6.040  40.928  1.00 33.56           C  
ATOM   2114  N   PRO L  58      46.354   7.839  44.776  1.00 50.16           N  
ATOM   2115  CA  PRO L  58      46.657   8.829  45.818  1.00 43.97           C  
ATOM   2116  C   PRO L  58      46.055  10.203  45.550  1.00 41.47           C  
ATOM   2117  O   PRO L  58      46.114  10.716  44.431  1.00 43.25           O  
ATOM   2118  CB  PRO L  58      48.182   8.883  45.788  1.00 48.67           C  
ATOM   2119  CG  PRO L  58      48.557   7.495  45.375  1.00 53.96           C  
ATOM   2120  CD  PRO L  58      47.592   7.249  44.250  1.00 48.55           C  
ATOM   2121  N   ALA L  59      45.543  10.822  46.610  1.00 38.88           N  
ATOM   2122  CA  ALA L  59      44.918  12.138  46.532  1.00 43.29           C  
ATOM   2123  C   ALA L  59      45.811  13.217  45.928  1.00 46.91           C  
ATOM   2124  O   ALA L  59      45.316  14.228  45.439  1.00 52.67           O  
ATOM   2125  CB  ALA L  59      44.443  12.566  47.913  1.00 51.26           C  
ATOM   2126  N   ARG L  60      47.124  13.013  45.973  1.00 53.40           N  
ATOM   2127  CA  ARG L  60      48.064  13.987  45.419  1.00 57.27           C  
ATOM   2128  C   ARG L  60      47.882  14.162  43.910  1.00 56.12           C  
ATOM   2129  O   ARG L  60      48.376  15.128  43.319  1.00 55.73           O  
ATOM   2130  CB  ARG L  60      49.508  13.594  45.751  1.00 57.04           C  
ATOM   2131  CG  ARG L  60      49.902  12.204  45.295  1.00 52.72           C  
ATOM   2132  CD  ARG L  60      51.291  11.833  45.785  1.00 46.32           C  
ATOM   2133  NE  ARG L  60      51.634  10.463  45.414  1.00 44.32           N  
ATOM   2134  CZ  ARG L  60      51.737   9.450  46.270  1.00 47.95           C  
ATOM   2135  NH1 ARG L  60      51.530   9.640  47.565  1.00 50.22           N  
ATOM   2136  NH2 ARG L  60      52.027   8.235  45.827  1.00 49.17           N  
ATOM   2137  N   PHE L  61      47.180  13.216  43.295  1.00 53.44           N  
ATOM   2138  CA  PHE L  61      46.910  13.258  41.868  1.00 54.03           C  
ATOM   2139  C   PHE L  61      45.638  14.054  41.584  1.00 54.57           C  
ATOM   2140  O   PHE L  61      44.712  14.082  42.399  1.00 57.06           O  
ATOM   2141  CB  PHE L  61      46.752  11.842  41.315  1.00 50.04           C  
ATOM   2142  CG  PHE L  61      48.049  11.114  41.119  1.00 42.02           C  
ATOM   2143  CD1 PHE L  61      48.867  11.408  40.033  1.00 34.75           C  
ATOM   2144  CD2 PHE L  61      48.436  10.110  41.997  1.00 37.92           C  
ATOM   2145  CE1 PHE L  61      50.049  10.709  39.824  1.00 38.30           C  
ATOM   2146  CE2 PHE L  61      49.616   9.406  41.796  1.00 35.22           C  
ATOM   2147  CZ  PHE L  61      50.424   9.706  40.706  1.00 39.68           C  
ATOM   2148  N   SER L  62      45.594  14.684  40.415  1.00 49.39           N  
ATOM   2149  CA  SER L  62      44.442  15.469  39.999  1.00 44.90           C  
ATOM   2150  C   SER L  62      44.483  15.668  38.489  1.00 39.53           C  
ATOM   2151  O   SER L  62      45.538  15.533  37.864  1.00 33.67           O  
ATOM   2152  CB  SER L  62      44.443  16.824  40.708  1.00 51.66           C  
ATOM   2153  OG  SER L  62      45.663  17.512  40.489  1.00 61.49           O  
ATOM   2154  N   GLY L  63      43.328  15.959  37.905  1.00 37.95           N  
ATOM   2155  CA  GLY L  63      43.256  16.179  36.474  1.00 38.04           C  
ATOM   2156  C   GLY L  63      42.417  17.403  36.176  1.00 38.37           C  
ATOM   2157  O   GLY L  63      41.690  17.889  37.046  1.00 40.92           O  
ATOM   2158  N   SER L  64      42.524  17.913  34.956  1.00 39.66           N  
ATOM   2159  CA  SER L  64      41.763  19.087  34.546  1.00 46.29           C  
ATOM   2160  C   SER L  64      41.896  19.317  33.046  1.00 45.41           C  
ATOM   2161  O   SER L  64      42.623  18.593  32.358  1.00 53.01           O  
ATOM   2162  CB  SER L  64      42.233  20.325  35.316  1.00 46.05           C  
ATOM   2163  OG  SER L  64      43.642  20.461  35.250  1.00 70.03           O  
ATOM   2164  N   GLY L  65      41.175  20.310  32.540  1.00 42.15           N  
ATOM   2165  CA  GLY L  65      41.235  20.616  31.125  1.00 40.71           C  
ATOM   2166  C   GLY L  65      39.896  20.441  30.444  1.00 40.88           C  
ATOM   2167  O   GLY L  65      38.918  20.032  31.076  1.00 37.39           O  
ATOM   2168  N   SER L  66      39.863  20.735  29.148  1.00 41.54           N  
ATOM   2169  CA  SER L  66      38.651  20.628  28.346  1.00 43.34           C  
ATOM   2170  C   SER L  66      38.963  20.865  26.871  1.00 42.92           C  
ATOM   2171  O   SER L  66      40.013  21.410  26.526  1.00 45.44           O  
ATOM   2172  CB  SER L  66      37.614  21.648  28.821  1.00 43.51           C  
ATOM   2173  OG  SER L  66      38.171  22.953  28.884  1.00 49.75           O  
ATOM   2174  N   GLY L  67      38.063  20.423  26.001  1.00 45.95           N  
ATOM   2175  CA  GLY L  67      38.252  20.623  24.577  1.00 47.91           C  
ATOM   2176  C   GLY L  67      39.458  19.930  23.977  1.00 43.61           C  
ATOM   2177  O   GLY L  67      39.399  18.742  23.668  1.00 45.81           O  
ATOM   2178  N   THR L  68      40.547  20.672  23.799  1.00 39.95           N  
ATOM   2179  CA  THR L  68      41.760  20.116  23.206  1.00 44.35           C  
ATOM   2180  C   THR L  68      42.975  20.023  24.122  1.00 47.97           C  
ATOM   2181  O   THR L  68      43.994  19.446  23.736  1.00 54.91           O  
ATOM   2182  CB  THR L  68      42.184  20.912  21.958  1.00 40.23           C  
ATOM   2183  OG1 THR L  68      42.109  22.316  22.237  1.00 44.52           O  
ATOM   2184  CG2 THR L  68      41.303  20.569  20.771  1.00 23.26           C  
ATOM   2185  N   SER L  69      42.881  20.571  25.328  1.00 42.60           N  
ATOM   2186  CA  SER L  69      44.014  20.532  26.241  1.00 43.88           C  
ATOM   2187  C   SER L  69      43.630  19.998  27.613  1.00 44.33           C  
ATOM   2188  O   SER L  69      42.725  20.529  28.264  1.00 45.57           O  
ATOM   2189  CB  SER L  69      44.630  21.927  26.365  1.00 47.28           C  
ATOM   2190  OG  SER L  69      45.880  21.885  27.034  1.00 65.55           O  
ATOM   2191  N   TYR L  70      44.317  18.945  28.046  1.00 42.94           N  
ATOM   2192  CA  TYR L  70      44.064  18.328  29.347  1.00 45.31           C  
ATOM   2193  C   TYR L  70      45.369  18.220  30.124  1.00 43.78           C  
ATOM   2194  O   TYR L  70      46.447  18.281  29.530  1.00 44.44           O  
ATOM   2195  CB  TYR L  70      43.419  16.952  29.169  1.00 45.92           C  
ATOM   2196  CG  TYR L  70      42.037  17.032  28.570  1.00 44.36           C  
ATOM   2197  CD1 TYR L  70      41.855  17.077  27.187  1.00 45.49           C  
ATOM   2198  CD2 TYR L  70      40.912  17.109  29.385  1.00 43.73           C  
ATOM   2199  CE1 TYR L  70      40.584  17.204  26.632  1.00 44.23           C  
ATOM   2200  CE2 TYR L  70      39.638  17.233  28.841  1.00 46.08           C  
ATOM   2201  CZ  TYR L  70      39.480  17.281  27.466  1.00 48.31           C  
ATOM   2202  OH  TYR L  70      38.221  17.418  26.929  1.00 49.63           O  
ATOM   2203  N   SER L  71      45.279  18.045  31.439  1.00 42.88           N  
ATOM   2204  CA  SER L  71      46.476  17.968  32.267  1.00 45.44           C  
ATOM   2205  C   SER L  71      46.351  17.060  33.483  1.00 48.79           C  
ATOM   2206  O   SER L  71      45.268  16.912  34.054  1.00 57.82           O  
ATOM   2207  CB  SER L  71      46.855  19.369  32.744  1.00 41.71           C  
ATOM   2208  OG  SER L  71      46.871  20.289  31.667  1.00 61.88           O  
ATOM   2209  N   LEU L  72      47.479  16.474  33.877  1.00 48.48           N  
ATOM   2210  CA  LEU L  72      47.567  15.598  35.041  1.00 46.00           C  
ATOM   2211  C   LEU L  72      48.594  16.240  35.966  1.00 45.04           C  
ATOM   2212  O   LEU L  72      49.686  16.607  35.525  1.00 43.87           O  
ATOM   2213  CB  LEU L  72      48.028  14.198  34.622  1.00 45.72           C  
ATOM   2214  CG  LEU L  72      48.096  13.104  35.693  1.00 43.90           C  
ATOM   2215  CD1 LEU L  72      47.967  11.748  35.030  1.00 46.48           C  
ATOM   2216  CD2 LEU L  72      49.387  13.194  36.496  1.00 51.58           C  
ATOM   2217  N   THR L  73      48.252  16.377  37.242  1.00 42.25           N  
ATOM   2218  CA  THR L  73      49.149  17.007  38.204  1.00 36.01           C  
ATOM   2219  C   THR L  73      49.369  16.200  39.478  1.00 39.17           C  
ATOM   2220  O   THR L  73      48.458  15.537  39.981  1.00 44.68           O  
ATOM   2221  CB  THR L  73      48.636  18.421  38.580  1.00 27.06           C  
ATOM   2222  OG1 THR L  73      48.671  19.262  37.420  1.00 24.27           O  
ATOM   2223  CG2 THR L  73      49.493  19.047  39.674  1.00 23.27           C  
ATOM   2224  N   ILE L  74      50.598  16.249  39.978  1.00 40.08           N  
ATOM   2225  CA  ILE L  74      50.976  15.565  41.204  1.00 40.93           C  
ATOM   2226  C   ILE L  74      51.436  16.687  42.121  1.00 43.59           C  
ATOM   2227  O   ILE L  74      52.444  17.332  41.845  1.00 56.09           O  
ATOM   2228  CB  ILE L  74      52.165  14.604  40.983  1.00 33.02           C  
ATOM   2229  CG1 ILE L  74      51.952  13.766  39.720  1.00 28.85           C  
ATOM   2230  CG2 ILE L  74      52.331  13.704  42.200  1.00 25.30           C  
ATOM   2231  CD1 ILE L  74      53.077  12.801  39.419  1.00 20.10           C  
ATOM   2232  N   SER L  75      50.677  16.956  43.175  1.00 44.93           N  
ATOM   2233  CA  SER L  75      51.025  18.018  44.113  1.00 50.30           C  
ATOM   2234  C   SER L  75      52.435  17.859  44.690  1.00 53.76           C  
ATOM   2235  O   SER L  75      53.247  18.784  44.632  1.00 52.59           O  
ATOM   2236  CB  SER L  75      49.994  18.078  45.244  1.00 50.67           C  
ATOM   2237  OG  SER L  75      49.814  16.804  45.842  1.00 45.52           O  
ATOM   2238  N   SER L  76      52.717  16.679  45.233  1.00 54.61           N  
ATOM   2239  CA  SER L  76      54.014  16.380  45.826  1.00 47.07           C  
ATOM   2240  C   SER L  76      54.543  15.064  45.275  1.00 42.49           C  
ATOM   2241  O   SER L  76      54.176  13.986  45.752  1.00 34.24           O  
ATOM   2242  CB  SER L  76      53.890  16.299  47.352  1.00 51.54           C  
ATOM   2243  OG  SER L  76      55.095  15.858  47.956  1.00 64.25           O  
ATOM   2244  N   MET L  77      55.403  15.161  44.267  1.00 43.10           N  
ATOM   2245  CA  MET L  77      55.997  13.989  43.630  1.00 44.24           C  
ATOM   2246  C   MET L  77      56.651  13.051  44.648  1.00 37.67           C  
ATOM   2247  O   MET L  77      57.297  13.499  45.595  1.00 41.80           O  
ATOM   2248  CB  MET L  77      57.023  14.436  42.579  1.00 38.23           C  
ATOM   2249  CG  MET L  77      57.828  13.308  41.943  1.00 48.76           C  
ATOM   2250  SD  MET L  77      56.855  12.181  40.929  1.00 57.43           S  
ATOM   2251  CE  MET L  77      58.142  11.413  39.973  1.00 64.03           C  
ATOM   2252  N   GLU L  78      56.451  11.751  44.466  1.00 37.13           N  
ATOM   2253  CA  GLU L  78      57.030  10.750  45.353  1.00 44.38           C  
ATOM   2254  C   GLU L  78      57.559   9.570  44.548  1.00 46.32           C  
ATOM   2255  O   GLU L  78      57.092   9.309  43.442  1.00 48.58           O  
ATOM   2256  CB  GLU L  78      56.012  10.297  46.397  1.00 46.73           C  
ATOM   2257  CG  GLU L  78      55.711  11.373  47.435  1.00 71.40           C  
ATOM   2258  CD  GLU L  78      54.671  10.951  48.450  1.00 90.75           C  
ATOM   2259  OE1 GLU L  78      54.707   9.784  48.897  1.00100.00           O  
ATOM   2260  OE2 GLU L  78      53.817  11.792  48.806  1.00 97.84           O  
ATOM   2261  N   ALA L  79      58.531   8.864  45.116  1.00 49.44           N  
ATOM   2262  CA  ALA L  79      59.183   7.722  44.473  1.00 49.93           C  
ATOM   2263  C   ALA L  79      58.286   6.771  43.680  1.00 53.64           C  
ATOM   2264  O   ALA L  79      58.575   6.460  42.523  1.00 50.72           O  
ATOM   2265  CB  ALA L  79      59.986   6.942  45.500  1.00 51.26           C  
ATOM   2266  N   GLU L  80      57.198   6.325  44.301  1.00 55.55           N  
ATOM   2267  CA  GLU L  80      56.260   5.395  43.668  1.00 52.64           C  
ATOM   2268  C   GLU L  80      55.512   5.954  42.451  1.00 48.15           C  
ATOM   2269  O   GLU L  80      54.857   5.208  41.725  1.00 40.18           O  
ATOM   2270  CB  GLU L  80      55.260   4.880  44.711  1.00 47.68           C  
ATOM   2271  CG  GLU L  80      54.535   5.983  45.472  1.00 63.64           C  
ATOM   2272  CD  GLU L  80      53.672   5.458  46.605  1.00 72.14           C  
ATOM   2273  OE1 GLU L  80      52.598   4.884  46.324  1.00 82.18           O  
ATOM   2274  OE2 GLU L  80      54.059   5.634  47.783  1.00 74.32           O  
ATOM   2275  N   ASP L  81      55.620   7.260  42.227  1.00 42.60           N  
ATOM   2276  CA  ASP L  81      54.944   7.910  41.111  1.00 38.47           C  
ATOM   2277  C   ASP L  81      55.718   7.868  39.801  1.00 38.06           C  
ATOM   2278  O   ASP L  81      55.228   8.333  38.774  1.00 47.02           O  
ATOM   2279  CB  ASP L  81      54.611   9.359  41.465  1.00 40.27           C  
ATOM   2280  CG  ASP L  81      53.698   9.469  42.672  1.00 49.48           C  
ATOM   2281  OD1 ASP L  81      52.940   8.511  42.945  1.00 42.16           O  
ATOM   2282  OD2 ASP L  81      53.737  10.519  43.351  1.00 52.52           O  
ATOM   2283  N   ALA L  82      56.932   7.335  39.837  1.00 41.15           N  
ATOM   2284  CA  ALA L  82      57.745   7.247  38.633  1.00 42.51           C  
ATOM   2285  C   ALA L  82      57.200   6.140  37.739  1.00 43.22           C  
ATOM   2286  O   ALA L  82      57.135   4.977  38.147  1.00 44.88           O  
ATOM   2287  CB  ALA L  82      59.194   6.973  38.997  1.00 52.09           C  
ATOM   2288  N   ALA L  83      56.800   6.511  36.528  1.00 42.21           N  
ATOM   2289  CA  ALA L  83      56.248   5.567  35.559  1.00 39.51           C  
ATOM   2290  C   ALA L  83      55.945   6.317  34.270  1.00 42.48           C  
ATOM   2291  O   ALA L  83      56.368   7.464  34.095  1.00 51.68           O  
ATOM   2292  CB  ALA L  83      54.972   4.940  36.107  1.00 25.59           C  
ATOM   2293  N   ILE L  84      55.246   5.660  33.351  1.00 39.48           N  
ATOM   2294  CA  ILE L  84      54.872   6.291  32.092  1.00 35.82           C  
ATOM   2295  C   ILE L  84      53.369   6.532  32.138  1.00 34.50           C  
ATOM   2296  O   ILE L  84      52.598   5.649  32.532  1.00 32.28           O  
ATOM   2297  CB  ILE L  84      55.217   5.412  30.874  1.00 36.42           C  
ATOM   2298  CG1 ILE L  84      56.720   5.129  30.839  1.00 36.17           C  
ATOM   2299  CG2 ILE L  84      54.796   6.115  29.591  1.00 31.98           C  
ATOM   2300  CD1 ILE L  84      57.145   4.212  29.714  1.00 43.29           C  
ATOM   2301  N   TYR L  85      52.957   7.742  31.783  1.00 25.23           N  
ATOM   2302  CA  TYR L  85      51.549   8.089  31.800  1.00 20.96           C  
ATOM   2303  C   TYR L  85      51.002   8.316  30.400  1.00 22.27           C  
ATOM   2304  O   TYR L  85      51.606   9.019  29.587  1.00 27.04           O  
ATOM   2305  CB  TYR L  85      51.323   9.321  32.677  1.00 10.96           C  
ATOM   2306  CG  TYR L  85      51.591   9.069  34.145  1.00 20.95           C  
ATOM   2307  CD1 TYR L  85      52.896   8.957  34.631  1.00 27.26           C  
ATOM   2308  CD2 TYR L  85      50.539   8.922  35.047  1.00 23.39           C  
ATOM   2309  CE1 TYR L  85      53.144   8.701  35.979  1.00 35.07           C  
ATOM   2310  CE2 TYR L  85      50.775   8.669  36.399  1.00 34.86           C  
ATOM   2311  CZ  TYR L  85      52.078   8.559  36.857  1.00 41.92           C  
ATOM   2312  OH  TYR L  85      52.309   8.299  38.189  1.00 36.93           O  
ATOM   2313  N   TYR L  86      49.869   7.688  30.115  1.00 28.46           N  
ATOM   2314  CA  TYR L  86      49.216   7.812  28.819  1.00 25.70           C  
ATOM   2315  C   TYR L  86      47.829   8.404  29.007  1.00 25.30           C  
ATOM   2316  O   TYR L  86      47.202   8.215  30.052  1.00 31.30           O  
ATOM   2317  CB  TYR L  86      49.064   6.444  28.164  1.00 21.46           C  
ATOM   2318  CG  TYR L  86      50.356   5.758  27.801  1.00 24.53           C  
ATOM   2319  CD1 TYR L  86      50.998   6.040  26.597  1.00 29.68           C  
ATOM   2320  CD2 TYR L  86      50.902   4.779  28.629  1.00 24.77           C  
ATOM   2321  CE1 TYR L  86      52.150   5.361  26.221  1.00 29.80           C  
ATOM   2322  CE2 TYR L  86      52.057   4.091  28.263  1.00 29.55           C  
ATOM   2323  CZ  TYR L  86      52.673   4.387  27.056  1.00 33.02           C  
ATOM   2324  OH  TYR L  86      53.801   3.705  26.669  1.00 40.90           O  
ATOM   2325  N   CYS L  87      47.362   9.139  28.008  1.00 22.11           N  
ATOM   2326  CA  CYS L  87      46.029   9.721  28.057  1.00 27.30           C  
ATOM   2327  C   CYS L  87      45.207   8.962  27.024  1.00 26.81           C  
ATOM   2328  O   CYS L  87      45.771   8.333  26.122  1.00 27.21           O  
ATOM   2329  CB  CYS L  87      46.073  11.210  27.718  1.00 27.29           C  
ATOM   2330  SG  CYS L  87      46.703  11.574  26.071  1.00 48.42           S  
ATOM   2331  N   GLN L  88      43.888   8.991  27.153  1.00 24.02           N  
ATOM   2332  CA  GLN L  88      43.056   8.275  26.196  1.00 31.06           C  
ATOM   2333  C   GLN L  88      41.738   8.973  25.877  1.00 31.84           C  
ATOM   2334  O   GLN L  88      41.063   9.503  26.765  1.00 38.65           O  
ATOM   2335  CB  GLN L  88      42.783   6.848  26.688  1.00 29.47           C  
ATOM   2336  CG  GLN L  88      42.106   5.946  25.655  1.00 23.04           C  
ATOM   2337  CD  GLN L  88      41.476   4.703  26.266  1.00 32.39           C  
ATOM   2338  OE1 GLN L  88      41.538   3.615  25.693  1.00 34.65           O  
ATOM   2339  NE2 GLN L  88      40.853   4.861  27.431  1.00 25.78           N  
ATOM   2340 HE21 GLN L  88      40.859   5.727  27.870  1.00  0.00           H  
ATOM   2341 HE22 GLN L  88      40.367   4.074  27.750  1.00  0.00           H  
ATOM   2342  N   GLN L  89      41.393   8.966  24.594  1.00 28.71           N  
ATOM   2343  CA  GLN L  89      40.154   9.543  24.087  1.00 27.32           C  
ATOM   2344  C   GLN L  89      39.021   8.776  24.781  1.00 37.55           C  
ATOM   2345  O   GLN L  89      38.966   7.548  24.707  1.00 47.59           O  
ATOM   2346  CB  GLN L  89      40.103   9.309  22.576  1.00 20.35           C  
ATOM   2347  CG  GLN L  89      38.959   9.963  21.843  1.00 28.97           C  
ATOM   2348  CD  GLN L  89      38.969   9.641  20.357  1.00 41.46           C  
ATOM   2349  OE1 GLN L  89      39.972   9.162  19.812  1.00 25.95           O  
ATOM   2350  NE2 GLN L  89      37.848   9.890  19.697  1.00 53.46           N  
ATOM   2351 HE21 GLN L  89      37.098  10.252  20.214  1.00  0.00           H  
ATOM   2352 HE22 GLN L  89      37.800   9.688  18.744  1.00  0.00           H  
ATOM   2353  N   TRP L  90      38.133   9.490  25.465  1.00 36.00           N  
ATOM   2354  CA  TRP L  90      37.034   8.854  26.188  1.00 34.04           C  
ATOM   2355  C   TRP L  90      36.114   7.998  25.323  1.00 33.53           C  
ATOM   2356  O   TRP L  90      35.437   7.104  25.835  1.00 42.10           O  
ATOM   2357  CB  TRP L  90      36.195   9.900  26.929  1.00 37.32           C  
ATOM   2358  CG  TRP L  90      35.174  10.591  26.063  1.00 48.77           C  
ATOM   2359  CD1 TRP L  90      35.416  11.413  24.998  1.00 52.95           C  
ATOM   2360  CD2 TRP L  90      33.748  10.499  26.180  1.00 47.88           C  
ATOM   2361  NE1 TRP L  90      34.231  11.834  24.444  1.00 40.46           N  
ATOM   2362  CE2 TRP L  90      33.192  11.290  25.152  1.00 43.55           C  
ATOM   2363  CE3 TRP L  90      32.888   9.822  27.055  1.00 46.75           C  
ATOM   2364  CZ2 TRP L  90      31.813  11.424  24.975  1.00 38.93           C  
ATOM   2365  CZ3 TRP L  90      31.518   9.956  26.878  1.00 41.07           C  
ATOM   2366  CH2 TRP L  90      30.995  10.751  25.845  1.00 39.97           C  
ATOM   2367  N   ASN L  91      36.080   8.277  24.025  1.00 26.30           N  
ATOM   2368  CA  ASN L  91      35.208   7.542  23.119  1.00 32.82           C  
ATOM   2369  C   ASN L  91      35.917   6.926  21.918  1.00 28.19           C  
ATOM   2370  O   ASN L  91      37.108   7.143  21.701  1.00 33.65           O  
ATOM   2371  CB  ASN L  91      34.097   8.463  22.626  1.00 45.02           C  
ATOM   2372  CG  ASN L  91      34.619   9.604  21.770  1.00 54.97           C  
ATOM   2373  OD1 ASN L  91      35.677  10.177  22.046  1.00 32.71           O  
ATOM   2374  ND2 ASN L  91      33.866   9.954  20.734  1.00 67.52           N  
ATOM   2375  N   TYR L  92      35.161   6.150  21.147  1.00 23.79           N  
ATOM   2376  CA  TYR L  92      35.649   5.475  19.947  1.00 27.41           C  
ATOM   2377  C   TYR L  92      36.390   6.469  19.053  1.00 26.11           C  
ATOM   2378  O   TYR L  92      35.962   7.612  18.919  1.00 33.93           O  
ATOM   2379  CB  TYR L  92      34.450   4.875  19.198  1.00 27.83           C  
ATOM   2380  CG  TYR L  92      34.780   4.119  17.930  1.00 26.69           C  
ATOM   2381  CD1 TYR L  92      35.082   2.759  17.963  1.00 30.98           C  
ATOM   2382  CD2 TYR L  92      34.767   4.758  16.693  1.00 23.15           C  
ATOM   2383  CE1 TYR L  92      35.360   2.056  16.794  1.00 18.44           C  
ATOM   2384  CE2 TYR L  92      35.042   4.064  15.521  1.00 14.61           C  
ATOM   2385  CZ  TYR L  92      35.338   2.718  15.577  1.00 15.13           C  
ATOM   2386  OH  TYR L  92      35.613   2.038  14.415  1.00 32.45           O  
ATOM   2387  N   PRO L  93      37.499   6.046  18.415  1.00 27.18           N  
ATOM   2388  CA  PRO L  93      38.130   4.722  18.443  1.00 26.15           C  
ATOM   2389  C   PRO L  93      39.044   4.452  19.642  1.00 26.70           C  
ATOM   2390  O   PRO L  93      39.885   3.554  19.595  1.00 19.65           O  
ATOM   2391  CB  PRO L  93      38.904   4.698  17.131  1.00 23.36           C  
ATOM   2392  CG  PRO L  93      39.373   6.099  17.025  1.00 28.97           C  
ATOM   2393  CD  PRO L  93      38.139   6.894  17.392  1.00 31.64           C  
ATOM   2394  N   PHE L  94      38.894   5.245  20.700  1.00 26.15           N  
ATOM   2395  CA  PHE L  94      39.672   5.068  21.928  1.00 35.22           C  
ATOM   2396  C   PHE L  94      41.192   5.218  21.764  1.00 39.13           C  
ATOM   2397  O   PHE L  94      41.976   4.514  22.408  1.00 40.27           O  
ATOM   2398  CB  PHE L  94      39.341   3.707  22.551  1.00 28.88           C  
ATOM   2399  CG  PHE L  94      37.875   3.381  22.546  1.00 27.09           C  
ATOM   2400  CD1 PHE L  94      37.008   3.997  23.441  1.00 28.37           C  
ATOM   2401  CD2 PHE L  94      37.358   2.468  21.633  1.00 22.86           C  
ATOM   2402  CE1 PHE L  94      35.649   3.709  23.427  1.00 16.82           C  
ATOM   2403  CE2 PHE L  94      36.004   2.174  21.611  1.00 13.38           C  
ATOM   2404  CZ  PHE L  94      35.147   2.796  22.510  1.00 19.30           C  
ATOM   2405  N   THR L  95      41.601   6.181  20.948  1.00 35.72           N  
ATOM   2406  CA  THR L  95      43.013   6.432  20.695  1.00 27.12           C  
ATOM   2407  C   THR L  95      43.798   6.773  21.965  1.00 29.60           C  
ATOM   2408  O   THR L  95      43.292   7.459  22.858  1.00 19.54           O  
ATOM   2409  CB  THR L  95      43.168   7.576  19.690  1.00 29.12           C  
ATOM   2410  OG1 THR L  95      42.324   7.326  18.557  1.00 43.28           O  
ATOM   2411  CG2 THR L  95      44.608   7.691  19.232  1.00 27.46           C  
ATOM   2412  N   PHE L  96      45.037   6.285  22.030  1.00 33.91           N  
ATOM   2413  CA  PHE L  96      45.928   6.521  23.165  1.00 25.65           C  
ATOM   2414  C   PHE L  96      46.888   7.670  22.882  1.00 29.11           C  
ATOM   2415  O   PHE L  96      47.200   7.959  21.723  1.00 33.13           O  
ATOM   2416  CB  PHE L  96      46.752   5.271  23.459  1.00 17.06           C  
ATOM   2417  CG  PHE L  96      46.012   4.222  24.225  1.00 17.85           C  
ATOM   2418  CD1 PHE L  96      45.872   4.324  25.610  1.00  2.79           C  
ATOM   2419  CD2 PHE L  96      45.477   3.113  23.572  1.00 12.36           C  
ATOM   2420  CE1 PHE L  96      45.211   3.335  26.337  1.00  2.38           C  
ATOM   2421  CE2 PHE L  96      44.813   2.117  24.287  1.00 14.52           C  
ATOM   2422  CZ  PHE L  96      44.680   2.227  25.675  1.00  9.57           C  
ATOM   2423  N   GLY L  97      47.362   8.312  23.945  1.00 28.79           N  
ATOM   2424  CA  GLY L  97      48.300   9.410  23.792  1.00 28.96           C  
ATOM   2425  C   GLY L  97      49.695   8.878  23.530  1.00 36.33           C  
ATOM   2426  O   GLY L  97      49.944   7.679  23.672  1.00 40.55           O  
ATOM   2427  N   SER L  98      50.616   9.766  23.171  1.00 38.44           N  
ATOM   2428  CA  SER L  98      51.992   9.370  22.889  1.00 38.33           C  
ATOM   2429  C   SER L  98      52.782   8.975  24.142  1.00 38.18           C  
ATOM   2430  O   SER L  98      53.813   8.309  24.044  1.00 41.28           O  
ATOM   2431  CB  SER L  98      52.711  10.483  22.124  1.00 34.85           C  
ATOM   2432  OG  SER L  98      52.634  11.717  22.820  1.00 55.86           O  
ATOM   2433  N   GLY L  99      52.300   9.391  25.311  1.00 39.41           N  
ATOM   2434  CA  GLY L  99      52.968   9.053  26.558  1.00 33.14           C  
ATOM   2435  C   GLY L  99      53.948  10.073  27.109  1.00 28.74           C  
ATOM   2436  O   GLY L  99      54.440  10.944  26.387  1.00 32.95           O  
ATOM   2437  N   THR L 100      54.207   9.962  28.409  1.00 23.69           N  
ATOM   2438  CA  THR L 100      55.133  10.837  29.122  1.00 21.65           C  
ATOM   2439  C   THR L 100      55.854   9.989  30.166  1.00 26.23           C  
ATOM   2440  O   THR L 100      55.208   9.362  31.011  1.00 22.12           O  
ATOM   2441  CB  THR L 100      54.388  11.975  29.855  1.00 18.28           C  
ATOM   2442  OG1 THR L 100      53.777  12.849  28.900  1.00 35.44           O  
ATOM   2443  CG2 THR L 100      55.345  12.776  30.724  1.00 14.92           C  
ATOM   2444  N   LYS L 101      57.183   9.940  30.083  1.00 32.86           N  
ATOM   2445  CA  LYS L 101      57.986   9.168  31.030  1.00 31.32           C  
ATOM   2446  C   LYS L 101      58.428  10.068  32.178  1.00 30.24           C  
ATOM   2447  O   LYS L 101      59.191  11.014  31.975  1.00 32.36           O  
ATOM   2448  CB  LYS L 101      59.212   8.566  30.339  1.00 18.49           C  
ATOM   2449  CG  LYS L 101      59.932   7.515  31.172  1.00 33.36           C  
ATOM   2450  CD  LYS L 101      61.117   6.924  30.419  1.00 44.30           C  
ATOM   2451  CE  LYS L 101      61.645   5.662  31.095  1.00 42.27           C  
ATOM   2452  NZ  LYS L 101      62.040   5.881  32.516  1.00 55.52           N  
ATOM   2453  N   LEU L 102      57.909   9.800  33.370  1.00 29.09           N  
ATOM   2454  CA  LEU L 102      58.247  10.586  34.547  1.00 32.70           C  
ATOM   2455  C   LEU L 102      59.280   9.846  35.379  1.00 41.61           C  
ATOM   2456  O   LEU L 102      59.046   8.716  35.820  1.00 39.17           O  
ATOM   2457  CB  LEU L 102      56.996  10.854  35.383  1.00 35.58           C  
ATOM   2458  CG  LEU L 102      57.167  11.736  36.621  1.00 28.42           C  
ATOM   2459  CD1 LEU L 102      57.638  13.122  36.212  1.00 36.93           C  
ATOM   2460  CD2 LEU L 102      55.854  11.821  37.374  1.00 30.90           C  
ATOM   2461  N   GLU L 103      60.418  10.494  35.595  1.00 45.84           N  
ATOM   2462  CA  GLU L 103      61.509   9.910  36.362  1.00 53.53           C  
ATOM   2463  C   GLU L 103      61.765  10.705  37.634  1.00 53.37           C  
ATOM   2464  O   GLU L 103      61.155  11.755  37.854  1.00 49.40           O  
ATOM   2465  CB  GLU L 103      62.779   9.866  35.510  1.00 59.43           C  
ATOM   2466  CG  GLU L 103      62.628   9.082  34.213  1.00 69.90           C  
ATOM   2467  CD  GLU L 103      63.860   9.161  33.332  1.00 76.02           C  
ATOM   2468  OE1 GLU L 103      64.377  10.281  33.129  1.00 77.41           O  
ATOM   2469  OE2 GLU L 103      64.307   8.103  32.839  1.00 78.39           O  
ATOM   2470  N   ILE L 104      62.675  10.202  38.462  1.00 57.65           N  
ATOM   2471  CA  ILE L 104      63.032  10.853  39.719  1.00 58.26           C  
ATOM   2472  C   ILE L 104      64.339  11.621  39.543  1.00 57.67           C  
ATOM   2473  O   ILE L 104      65.271  11.125  38.909  1.00 58.56           O  
ATOM   2474  CB  ILE L 104      63.228   9.814  40.854  1.00 58.28           C  
ATOM   2475  CG1 ILE L 104      61.960   8.976  41.041  1.00 59.26           C  
ATOM   2476  CG2 ILE L 104      63.596  10.511  42.159  1.00 52.70           C  
ATOM   2477  CD1 ILE L 104      60.768   9.760  41.544  1.00 68.45           C  
ATOM   2478  N   LYS L 105      64.387  12.840  40.075  1.00 61.72           N  
ATOM   2479  CA  LYS L 105      65.585  13.679  40.009  1.00 66.19           C  
ATOM   2480  C   LYS L 105      66.339  13.457  41.321  1.00 66.96           C  
ATOM   2481  O   LYS L 105      65.811  13.740  42.400  1.00 72.35           O  
ATOM   2482  CB  LYS L 105      65.194  15.153  39.849  1.00 59.54           C  
ATOM   2483  CG  LYS L 105      66.358  16.138  39.835  1.00 55.19           C  
ATOM   2484  CD  LYS L 105      67.231  16.004  38.597  1.00 62.04           C  
ATOM   2485  CE  LYS L 105      68.363  17.023  38.633  1.00 72.65           C  
ATOM   2486  NZ  LYS L 105      69.348  16.857  37.526  1.00 77.75           N  
ATOM   2487  N   ARG L 106      67.562  12.941  41.226  1.00 65.67           N  
ATOM   2488  CA  ARG L 106      68.363  12.643  42.409  1.00 61.93           C  
ATOM   2489  C   ARG L 106      69.692  13.393  42.428  1.00 62.45           C  
ATOM   2490  O   ARG L 106      70.002  14.162  41.516  1.00 60.85           O  
ATOM   2491  CB  ARG L 106      68.639  11.136  42.461  1.00 63.16           C  
ATOM   2492  CG  ARG L 106      68.800  10.571  43.861  1.00 71.39           C  
ATOM   2493  CD  ARG L 106      69.607   9.282  43.857  1.00 70.84           C  
ATOM   2494  NE  ARG L 106      71.044   9.532  43.945  1.00 64.31           N  
ATOM   2495  CZ  ARG L 106      71.877   8.836  44.714  1.00 69.30           C  
ATOM   2496  NH1 ARG L 106      71.422   7.838  45.465  1.00 69.81           N  
ATOM   2497  NH2 ARG L 106      73.165   9.144  44.742  1.00 77.05           N  
ATOM   2498  N   ALA L 107      70.468  13.165  43.484  1.00 61.67           N  
ATOM   2499  CA  ALA L 107      71.781  13.777  43.639  1.00 60.22           C  
ATOM   2500  C   ALA L 107      72.760  13.005  42.754  1.00 59.65           C  
ATOM   2501  O   ALA L 107      72.571  11.812  42.506  1.00 59.78           O  
ATOM   2502  CB  ALA L 107      72.219  13.710  45.094  1.00 57.61           C  
ATOM   2503  N   ASP L 108      73.805  13.684  42.295  1.00 55.07           N  
ATOM   2504  CA  ASP L 108      74.803  13.073  41.422  1.00 55.11           C  
ATOM   2505  C   ASP L 108      75.632  12.000  42.118  1.00 54.03           C  
ATOM   2506  O   ASP L 108      75.862  12.069  43.327  1.00 58.16           O  
ATOM   2507  CB  ASP L 108      75.716  14.154  40.849  1.00 64.34           C  
ATOM   2508  CG  ASP L 108      74.940  15.274  40.189  1.00 79.71           C  
ATOM   2509  OD1 ASP L 108      74.179  14.989  39.238  1.00 88.00           O  
ATOM   2510  OD2 ASP L 108      75.071  16.434  40.634  1.00 84.79           O  
ATOM   2511  N   ALA L 109      76.091  11.021  41.343  1.00 49.95           N  
ATOM   2512  CA  ALA L 109      76.897   9.922  41.867  1.00 50.82           C  
ATOM   2513  C   ALA L 109      77.815   9.369  40.782  1.00 51.85           C  
ATOM   2514  O   ALA L 109      77.457   9.357  39.599  1.00 55.60           O  
ATOM   2515  CB  ALA L 109      75.998   8.817  42.405  1.00 51.54           C  
ATOM   2516  N   ALA L 110      79.004   8.931  41.185  1.00 46.81           N  
ATOM   2517  CA  ALA L 110      79.982   8.379  40.254  1.00 43.46           C  
ATOM   2518  C   ALA L 110      79.832   6.862  40.160  1.00 40.56           C  
ATOM   2519  O   ALA L 110      79.544   6.195  41.152  1.00 42.52           O  
ATOM   2520  CB  ALA L 110      81.392   8.750  40.690  1.00 52.49           C  
ATOM   2521  N   PRO L 111      80.031   6.303  38.956  1.00 37.67           N  
ATOM   2522  CA  PRO L 111      79.917   4.859  38.721  1.00 42.67           C  
ATOM   2523  C   PRO L 111      81.009   3.972  39.326  1.00 48.01           C  
ATOM   2524  O   PRO L 111      82.203   4.169  39.084  1.00 51.47           O  
ATOM   2525  CB  PRO L 111      79.905   4.771  37.192  1.00 43.26           C  
ATOM   2526  CG  PRO L 111      80.767   5.925  36.784  1.00 37.87           C  
ATOM   2527  CD  PRO L 111      80.292   7.025  37.700  1.00 34.26           C  
ATOM   2528  N   THR L 112      80.585   2.982  40.103  1.00 47.76           N  
ATOM   2529  CA  THR L 112      81.499   2.028  40.718  1.00 46.13           C  
ATOM   2530  C   THR L 112      81.836   1.013  39.627  1.00 49.62           C  
ATOM   2531  O   THR L 112      81.072   0.076  39.375  1.00 48.64           O  
ATOM   2532  CB  THR L 112      80.823   1.302  41.895  1.00 51.08           C  
ATOM   2533  OG1 THR L 112      80.340   2.269  42.836  1.00 63.54           O  
ATOM   2534  CG2 THR L 112      81.803   0.363  42.588  1.00 52.13           C  
ATOM   2535  N   VAL L 113      82.949   1.242  38.942  1.00 50.38           N  
ATOM   2536  CA  VAL L 113      83.372   0.369  37.856  1.00 58.37           C  
ATOM   2537  C   VAL L 113      84.026  -0.924  38.348  1.00 60.49           C  
ATOM   2538  O   VAL L 113      84.742  -0.925  39.352  1.00 60.57           O  
ATOM   2539  CB  VAL L 113      84.331   1.112  36.905  1.00 61.79           C  
ATOM   2540  CG1 VAL L 113      84.577   0.289  35.645  1.00 72.34           C  
ATOM   2541  CG2 VAL L 113      83.758   2.479  36.552  1.00 57.26           C  
ATOM   2542  N   SER L 114      83.782  -2.014  37.624  1.00 61.68           N  
ATOM   2543  CA  SER L 114      84.335  -3.322  37.957  1.00 61.96           C  
ATOM   2544  C   SER L 114      84.548  -4.111  36.666  1.00 62.40           C  
ATOM   2545  O   SER L 114      83.622  -4.265  35.871  1.00 62.83           O  
ATOM   2546  CB  SER L 114      83.367  -4.080  38.871  1.00 60.03           C  
ATOM   2547  OG  SER L 114      82.968  -3.278  39.972  1.00 64.25           O  
ATOM   2548  N   ILE L 115      85.767  -4.595  36.448  1.00 64.97           N  
ATOM   2549  CA  ILE L 115      86.072  -5.362  35.243  1.00 66.12           C  
ATOM   2550  C   ILE L 115      86.231  -6.845  35.576  1.00 67.08           C  
ATOM   2551  O   ILE L 115      86.654  -7.197  36.682  1.00 64.53           O  
ATOM   2552  CB  ILE L 115      87.346  -4.828  34.539  1.00 66.86           C  
ATOM   2553  CG1 ILE L 115      87.497  -5.473  33.159  1.00 62.73           C  
ATOM   2554  CG2 ILE L 115      88.582  -5.088  35.399  1.00 68.43           C  
ATOM   2555  CD1 ILE L 115      88.534  -4.809  32.284  1.00 59.60           C  
ATOM   2556  N   PHE L 116      85.880  -7.706  34.624  1.00 69.04           N  
ATOM   2557  CA  PHE L 116      85.966  -9.151  34.816  1.00 74.22           C  
ATOM   2558  C   PHE L 116      86.594  -9.856  33.615  1.00 77.20           C  
ATOM   2559  O   PHE L 116      86.209  -9.616  32.466  1.00 78.07           O  
ATOM   2560  CB  PHE L 116      84.574  -9.739  35.076  1.00 72.99           C  
ATOM   2561  CG  PHE L 116      83.915  -9.219  36.325  1.00 77.27           C  
ATOM   2562  CD1 PHE L 116      83.153  -8.054  36.295  1.00 81.71           C  
ATOM   2563  CD2 PHE L 116      84.051  -9.896  37.530  1.00 71.13           C  
ATOM   2564  CE1 PHE L 116      82.539  -7.571  37.450  1.00 74.32           C  
ATOM   2565  CE2 PHE L 116      83.440  -9.422  38.692  1.00 64.99           C  
ATOM   2566  CZ  PHE L 116      82.683  -8.258  38.651  1.00 68.01           C  
ATOM   2567  N   PRO L 117      87.614 -10.696  33.867  1.00 78.32           N  
ATOM   2568  CA  PRO L 117      88.334 -11.464  32.843  1.00 72.68           C  
ATOM   2569  C   PRO L 117      87.533 -12.700  32.422  1.00 68.10           C  
ATOM   2570  O   PRO L 117      86.755 -13.238  33.214  1.00 68.90           O  
ATOM   2571  CB  PRO L 117      89.617 -11.882  33.572  1.00 78.44           C  
ATOM   2572  CG  PRO L 117      89.736 -10.892  34.710  1.00 80.29           C  
ATOM   2573  CD  PRO L 117      88.316 -10.779  35.157  1.00 79.52           C  
ATOM   2574  N   PRO L 118      87.721 -13.174  31.178  1.00 59.50           N  
ATOM   2575  CA  PRO L 118      87.018 -14.350  30.654  1.00 60.88           C  
ATOM   2576  C   PRO L 118      87.076 -15.551  31.597  1.00 67.57           C  
ATOM   2577  O   PRO L 118      88.138 -15.891  32.119  1.00 72.14           O  
ATOM   2578  CB  PRO L 118      87.763 -14.632  29.354  1.00 50.66           C  
ATOM   2579  CG  PRO L 118      88.096 -13.265  28.880  1.00 56.48           C  
ATOM   2580  CD  PRO L 118      88.591 -12.588  30.142  1.00 57.64           C  
ATOM   2581  N   SER L 119      85.926 -16.182  31.818  1.00 79.23           N  
ATOM   2582  CA  SER L 119      85.845 -17.341  32.700  1.00 81.36           C  
ATOM   2583  C   SER L 119      86.560 -18.543  32.091  1.00 81.18           C  
ATOM   2584  O   SER L 119      86.544 -18.739  30.872  1.00 78.09           O  
ATOM   2585  CB  SER L 119      84.383 -17.699  32.995  1.00 78.45           C  
ATOM   2586  OG  SER L 119      83.698 -18.095  31.816  1.00 85.44           O  
ATOM   2587  N   SER L 120      87.158 -19.358  32.954  1.00 82.85           N  
ATOM   2588  CA  SER L 120      87.880 -20.551  32.528  1.00 81.86           C  
ATOM   2589  C   SER L 120      87.039 -21.411  31.583  1.00 81.68           C  
ATOM   2590  O   SER L 120      87.489 -21.770  30.493  1.00 81.83           O  
ATOM   2591  CB  SER L 120      88.298 -21.378  33.750  1.00 82.57           C  
ATOM   2592  OG  SER L 120      88.988 -20.584  34.702  1.00 81.51           O  
ATOM   2593  N   GLU L 121      85.802 -21.698  31.983  1.00 79.62           N  
ATOM   2594  CA  GLU L 121      84.911 -22.521  31.174  1.00 71.95           C  
ATOM   2595  C   GLU L 121      84.618 -21.945  29.793  1.00 63.38           C  
ATOM   2596  O   GLU L 121      84.580 -22.687  28.812  1.00 63.23           O  
ATOM   2597  CB  GLU L 121      83.614 -22.828  31.926  1.00 77.02           C  
ATOM   2598  CG  GLU L 121      82.841 -21.613  32.403  1.00 90.90           C  
ATOM   2599  CD  GLU L 121      81.601 -21.995  33.189  1.00100.00           C  
ATOM   2600  OE1 GLU L 121      80.535 -22.200  32.566  1.00100.00           O  
ATOM   2601  OE2 GLU L 121      81.693 -22.098  34.432  1.00 99.08           O  
ATOM   2602  N   GLN L 122      84.444 -20.629  29.701  1.00 58.48           N  
ATOM   2603  CA  GLN L 122      84.177 -20.017  28.404  1.00 62.20           C  
ATOM   2604  C   GLN L 122      85.399 -20.194  27.511  1.00 67.70           C  
ATOM   2605  O   GLN L 122      85.278 -20.492  26.319  1.00 67.56           O  
ATOM   2606  CB  GLN L 122      83.857 -18.531  28.538  1.00 60.55           C  
ATOM   2607  CG  GLN L 122      83.467 -17.917  27.205  1.00 68.90           C  
ATOM   2608  CD  GLN L 122      83.308 -16.416  27.247  1.00 75.81           C  
ATOM   2609  OE1 GLN L 122      83.726 -15.753  28.198  1.00 73.70           O  
ATOM   2610  NE2 GLN L 122      82.717 -15.865  26.197  1.00 81.96           N  
ATOM   2611 HE21 GLN L 122      82.432 -16.478  25.486  1.00  0.00           H  
ATOM   2612 HE22 GLN L 122      82.574 -14.894  26.145  1.00  0.00           H  
ATOM   2613  N   LEU L 123      86.577 -20.005  28.097  1.00 75.11           N  
ATOM   2614  CA  LEU L 123      87.829 -20.160  27.369  1.00 76.05           C  
ATOM   2615  C   LEU L 123      87.965 -21.610  26.919  1.00 75.82           C  
ATOM   2616  O   LEU L 123      88.426 -21.881  25.811  1.00 78.24           O  
ATOM   2617  CB  LEU L 123      89.012 -19.750  28.251  1.00 80.10           C  
ATOM   2618  CG  LEU L 123      89.124 -18.251  28.550  1.00 82.64           C  
ATOM   2619  CD1 LEU L 123      90.095 -18.005  29.693  1.00 81.69           C  
ATOM   2620  CD2 LEU L 123      89.559 -17.507  27.297  1.00 80.66           C  
ATOM   2621  N   THR L 124      87.512 -22.533  27.764  1.00 74.03           N  
ATOM   2622  CA  THR L 124      87.556 -23.960  27.459  1.00 74.29           C  
ATOM   2623  C   THR L 124      86.720 -24.234  26.207  1.00 74.31           C  
ATOM   2624  O   THR L 124      87.041 -25.123  25.418  1.00 72.24           O  
ATOM   2625  CB  THR L 124      87.016 -24.799  28.641  1.00 76.99           C  
ATOM   2626  OG1 THR L 124      87.797 -24.533  29.813  1.00 83.91           O  
ATOM   2627  CG2 THR L 124      87.084 -26.286  28.327  1.00 78.88           C  
ATOM   2628  N   SER L 125      85.658 -23.455  26.022  1.00 78.99           N  
ATOM   2629  CA  SER L 125      84.795 -23.605  24.856  1.00 83.07           C  
ATOM   2630  C   SER L 125      85.280 -22.775  23.661  1.00 83.65           C  
ATOM   2631  O   SER L 125      84.601 -22.692  22.637  1.00 81.22           O  
ATOM   2632  CB  SER L 125      83.345 -23.254  25.211  1.00 85.69           C  
ATOM   2633  OG  SER L 125      83.248 -21.992  25.849  1.00 93.26           O  
ATOM   2634  N   GLY L 126      86.444 -22.145  23.809  1.00 83.43           N  
ATOM   2635  CA  GLY L 126      87.013 -21.349  22.734  1.00 83.42           C  
ATOM   2636  C   GLY L 126      86.550 -19.907  22.616  1.00 83.50           C  
ATOM   2637  O   GLY L 126      86.924 -19.218  21.661  1.00 82.77           O  
ATOM   2638  N   GLY L 127      85.774 -19.432  23.586  1.00 82.69           N  
ATOM   2639  CA  GLY L 127      85.288 -18.062  23.543  1.00 81.60           C  
ATOM   2640  C   GLY L 127      85.863 -17.216  24.663  1.00 77.62           C  
ATOM   2641  O   GLY L 127      86.349 -17.758  25.656  1.00 77.89           O  
ATOM   2642  N   ALA L 128      85.795 -15.895  24.526  1.00 71.70           N  
ATOM   2643  CA  ALA L 128      86.327 -15.001  25.550  1.00 69.14           C  
ATOM   2644  C   ALA L 128      85.639 -13.640  25.563  1.00 66.47           C  
ATOM   2645  O   ALA L 128      85.975 -12.754  24.775  1.00 62.61           O  
ATOM   2646  CB  ALA L 128      87.828 -14.828  25.364  1.00 74.40           C  
ATOM   2647  N   SER L 129      84.685 -13.473  26.472  1.00 64.13           N  
ATOM   2648  CA  SER L 129      83.955 -12.218  26.593  1.00 64.35           C  
ATOM   2649  C   SER L 129      84.364 -11.484  27.866  1.00 64.58           C  
ATOM   2650  O   SER L 129      84.259 -12.029  28.968  1.00 62.79           O  
ATOM   2651  CB  SER L 129      82.444 -12.480  26.605  1.00 62.86           C  
ATOM   2652  OG  SER L 129      82.019 -13.115  25.409  1.00 64.13           O  
ATOM   2653  N   VAL L 130      84.881 -10.271  27.704  1.00 63.93           N  
ATOM   2654  CA  VAL L 130      85.296  -9.455  28.840  1.00 66.37           C  
ATOM   2655  C   VAL L 130      84.116  -8.572  29.239  1.00 61.55           C  
ATOM   2656  O   VAL L 130      83.550  -7.864  28.401  1.00 58.88           O  
ATOM   2657  CB  VAL L 130      86.511  -8.566  28.490  1.00 72.70           C  
ATOM   2658  CG1 VAL L 130      87.034  -7.880  29.745  1.00 75.34           C  
ATOM   2659  CG2 VAL L 130      87.609  -9.398  27.838  1.00 74.73           C  
ATOM   2660  N   VAL L 131      83.743  -8.631  30.513  1.00 56.71           N  
ATOM   2661  CA  VAL L 131      82.616  -7.861  31.032  1.00 51.69           C  
ATOM   2662  C   VAL L 131      83.068  -6.790  32.021  1.00 51.63           C  
ATOM   2663  O   VAL L 131      84.033  -6.980  32.760  1.00 51.81           O  
ATOM   2664  CB  VAL L 131      81.593  -8.792  31.736  1.00 49.67           C  
ATOM   2665  CG1 VAL L 131      80.418  -7.994  32.276  1.00 50.96           C  
ATOM   2666  CG2 VAL L 131      81.104  -9.861  30.772  1.00 58.44           C  
ATOM   2667  N   CYS L 132      82.360  -5.667  32.028  1.00 52.99           N  
ATOM   2668  CA  CYS L 132      82.658  -4.562  32.929  1.00 54.51           C  
ATOM   2669  C   CYS L 132      81.344  -3.907  33.344  1.00 54.30           C  
ATOM   2670  O   CYS L 132      80.499  -3.602  32.496  1.00 60.20           O  
ATOM   2671  CB  CYS L 132      83.561  -3.540  32.236  1.00 56.50           C  
ATOM   2672  SG  CYS L 132      84.054  -2.149  33.281  1.00 66.61           S  
ATOM   2673  N   PHE L 133      81.157  -3.734  34.649  1.00 48.57           N  
ATOM   2674  CA  PHE L 133      79.941  -3.129  35.183  1.00 43.67           C  
ATOM   2675  C   PHE L 133      80.187  -1.722  35.701  1.00 42.40           C  
ATOM   2676  O   PHE L 133      81.076  -1.502  36.522  1.00 47.41           O  
ATOM   2677  CB  PHE L 133      79.369  -3.980  36.324  1.00 38.38           C  
ATOM   2678  CG  PHE L 133      78.879  -5.336  35.896  1.00 42.96           C  
ATOM   2679  CD1 PHE L 133      78.158  -5.496  34.716  1.00 51.15           C  
ATOM   2680  CD2 PHE L 133      79.126  -6.455  36.686  1.00 39.66           C  
ATOM   2681  CE1 PHE L 133      77.685  -6.751  34.333  1.00 54.11           C  
ATOM   2682  CE2 PHE L 133      78.657  -7.715  36.312  1.00 41.69           C  
ATOM   2683  CZ  PHE L 133      77.938  -7.863  35.134  1.00 49.23           C  
ATOM   2684  N   LEU L 134      79.406  -0.772  35.201  1.00 44.45           N  
ATOM   2685  CA  LEU L 134      79.499   0.620  35.627  1.00 50.44           C  
ATOM   2686  C   LEU L 134      78.223   0.813  36.441  1.00 47.04           C  
ATOM   2687  O   LEU L 134      77.217   1.317  35.937  1.00 50.03           O  
ATOM   2688  CB  LEU L 134      79.504   1.554  34.412  1.00 53.25           C  
ATOM   2689  CG  LEU L 134      80.278   1.084  33.174  1.00 60.25           C  
ATOM   2690  CD1 LEU L 134      80.246   2.171  32.115  1.00 70.57           C  
ATOM   2691  CD2 LEU L 134      81.713   0.728  33.529  1.00 64.68           C  
ATOM   2692  N   ASN L 135      78.264   0.383  37.696  1.00 45.13           N  
ATOM   2693  CA  ASN L 135      77.093   0.446  38.563  1.00 50.92           C  
ATOM   2694  C   ASN L 135      76.844   1.696  39.400  1.00 49.64           C  
ATOM   2695  O   ASN L 135      77.755   2.467  39.707  1.00 53.22           O  
ATOM   2696  CB  ASN L 135      77.040  -0.794  39.472  1.00 50.31           C  
ATOM   2697  CG  ASN L 135      76.715  -2.073  38.707  1.00 60.67           C  
ATOM   2698  OD1 ASN L 135      76.337  -2.034  37.535  1.00 73.06           O  
ATOM   2699  ND2 ASN L 135      76.857  -3.213  39.372  1.00 55.19           N  
ATOM   2700  N   ASN L 136      75.566   1.884  39.715  1.00 49.84           N  
ATOM   2701  CA  ASN L 136      75.048   2.966  40.547  1.00 44.55           C  
ATOM   2702  C   ASN L 136      75.566   4.386  40.339  1.00 41.12           C  
ATOM   2703  O   ASN L 136      76.305   4.913  41.166  1.00 47.42           O  
ATOM   2704  CB  ASN L 136      75.165   2.570  42.020  1.00 44.26           C  
ATOM   2705  CG  ASN L 136      74.511   1.231  42.314  1.00 58.89           C  
ATOM   2706  OD1 ASN L 136      74.947   0.189  41.816  1.00 57.91           O  
ATOM   2707  ND2 ASN L 136      73.440   1.253  43.096  1.00 66.14           N  
ATOM   2708  N   PHE L 137      75.114   5.030  39.270  1.00 40.19           N  
ATOM   2709  CA  PHE L 137      75.516   6.401  38.978  1.00 41.55           C  
ATOM   2710  C   PHE L 137      74.302   7.254  38.620  1.00 46.64           C  
ATOM   2711  O   PHE L 137      73.208   6.729  38.408  1.00 50.13           O  
ATOM   2712  CB  PHE L 137      76.525   6.430  37.831  1.00 41.00           C  
ATOM   2713  CG  PHE L 137      76.014   5.829  36.557  1.00 33.47           C  
ATOM   2714  CD1 PHE L 137      76.114   4.458  36.331  1.00 26.57           C  
ATOM   2715  CD2 PHE L 137      75.436   6.631  35.581  1.00 31.71           C  
ATOM   2716  CE1 PHE L 137      75.646   3.897  35.150  1.00 37.24           C  
ATOM   2717  CE2 PHE L 137      74.964   6.081  34.396  1.00 41.73           C  
ATOM   2718  CZ  PHE L 137      75.069   4.709  34.179  1.00 45.64           C  
ATOM   2719  N   TYR L 138      74.499   8.567  38.569  1.00 45.96           N  
ATOM   2720  CA  TYR L 138      73.434   9.505  38.227  1.00 44.89           C  
ATOM   2721  C   TYR L 138      74.052  10.868  37.925  1.00 47.14           C  
ATOM   2722  O   TYR L 138      74.943  11.314  38.650  1.00 49.33           O  
ATOM   2723  CB  TYR L 138      72.432   9.642  39.381  1.00 37.90           C  
ATOM   2724  CG  TYR L 138      71.246  10.505  39.024  1.00 51.35           C  
ATOM   2725  CD1 TYR L 138      71.299  11.893  39.168  1.00 50.70           C  
ATOM   2726  CD2 TYR L 138      70.091   9.944  38.481  1.00 54.79           C  
ATOM   2727  CE1 TYR L 138      70.236  12.699  38.771  1.00 56.22           C  
ATOM   2728  CE2 TYR L 138      69.019  10.740  38.081  1.00 55.21           C  
ATOM   2729  CZ  TYR L 138      69.098  12.116  38.226  1.00 56.89           C  
ATOM   2730  OH  TYR L 138      68.051  12.911  37.809  1.00 36.82           O  
ATOM   2731  N   PRO L 139      73.616  11.540  36.841  1.00 46.82           N  
ATOM   2732  CA  PRO L 139      72.594  11.230  35.833  1.00 51.22           C  
ATOM   2733  C   PRO L 139      72.824   9.945  35.032  1.00 58.51           C  
ATOM   2734  O   PRO L 139      73.834   9.259  35.208  1.00 59.26           O  
ATOM   2735  CB  PRO L 139      72.650  12.448  34.911  1.00 44.89           C  
ATOM   2736  CG  PRO L 139      73.021  13.540  35.837  1.00 46.10           C  
ATOM   2737  CD  PRO L 139      74.127  12.907  36.627  1.00 43.73           C  
ATOM   2738  N   LYS L 140      71.888   9.662  34.128  1.00 61.00           N  
ATOM   2739  CA  LYS L 140      71.931   8.471  33.283  1.00 61.16           C  
ATOM   2740  C   LYS L 140      72.991   8.523  32.182  1.00 59.70           C  
ATOM   2741  O   LYS L 140      73.463   7.484  31.726  1.00 57.44           O  
ATOM   2742  CB  LYS L 140      70.557   8.226  32.647  1.00 62.45           C  
ATOM   2743  CG  LYS L 140      70.114   9.314  31.672  1.00 70.59           C  
ATOM   2744  CD  LYS L 140      68.865   8.911  30.901  1.00 74.96           C  
ATOM   2745  CE  LYS L 140      67.635   8.886  31.790  1.00 83.49           C  
ATOM   2746  NZ  LYS L 140      67.295  10.243  32.300  1.00 91.32           N  
ATOM   2747  N   ASP L 141      73.340   9.729  31.743  1.00 62.11           N  
ATOM   2748  CA  ASP L 141      74.329   9.913  30.681  1.00 65.02           C  
ATOM   2749  C   ASP L 141      75.738   9.526  31.125  1.00 63.48           C  
ATOM   2750  O   ASP L 141      76.285  10.104  32.068  1.00 58.91           O  
ATOM   2751  CB  ASP L 141      74.312  11.361  30.189  1.00 74.81           C  
ATOM   2752  CG  ASP L 141      72.929  11.809  29.753  1.00 83.53           C  
ATOM   2753  OD1 ASP L 141      72.138  12.235  30.626  1.00 85.50           O  
ATOM   2754  OD2 ASP L 141      72.632  11.727  28.541  1.00 79.85           O  
ATOM   2755  N   ILE L 142      76.319   8.556  30.426  1.00 63.27           N  
ATOM   2756  CA  ILE L 142      77.657   8.054  30.725  1.00 63.78           C  
ATOM   2757  C   ILE L 142      78.248   7.491  29.429  1.00 61.78           C  
ATOM   2758  O   ILE L 142      77.523   7.292  28.450  1.00 61.94           O  
ATOM   2759  CB  ILE L 142      77.595   6.931  31.809  1.00 60.40           C  
ATOM   2760  CG1 ILE L 142      78.996   6.582  32.317  1.00 57.78           C  
ATOM   2761  CG2 ILE L 142      76.913   5.687  31.248  1.00 68.48           C  
ATOM   2762  CD1 ILE L 142      79.007   5.544  33.429  1.00 43.92           C  
ATOM   2763  N   ASN L 143      79.556   7.259  29.409  1.00 56.98           N  
ATOM   2764  CA  ASN L 143      80.204   6.716  28.224  1.00 55.96           C  
ATOM   2765  C   ASN L 143      81.371   5.811  28.585  1.00 53.02           C  
ATOM   2766  O   ASN L 143      82.268   6.200  29.331  1.00 53.74           O  
ATOM   2767  CB  ASN L 143      80.675   7.842  27.298  1.00 57.82           C  
ATOM   2768  CG  ASN L 143      81.235   7.320  25.988  1.00 70.37           C  
ATOM   2769  OD1 ASN L 143      82.308   7.727  25.555  1.00 87.53           O  
ATOM   2770  ND2 ASN L 143      80.506   6.415  25.349  1.00 82.41           N  
ATOM   2771  N   VAL L 144      81.330   4.586  28.076  1.00 50.57           N  
ATOM   2772  CA  VAL L 144      82.377   3.611  28.328  1.00 46.56           C  
ATOM   2773  C   VAL L 144      83.350   3.668  27.151  1.00 48.33           C  
ATOM   2774  O   VAL L 144      83.009   4.181  26.085  1.00 48.34           O  
ATOM   2775  CB  VAL L 144      81.783   2.183  28.475  1.00 46.23           C  
ATOM   2776  CG1 VAL L 144      81.261   1.672  27.134  1.00 51.68           C  
ATOM   2777  CG2 VAL L 144      82.811   1.233  29.068  1.00 42.35           C  
ATOM   2778  N   LYS L 145      84.555   3.150  27.348  1.00 53.43           N  
ATOM   2779  CA  LYS L 145      85.573   3.147  26.306  1.00 61.19           C  
ATOM   2780  C   LYS L 145      86.493   1.962  26.587  1.00 66.08           C  
ATOM   2781  O   LYS L 145      86.894   1.744  27.731  1.00 66.49           O  
ATOM   2782  CB  LYS L 145      86.353   4.463  26.364  1.00 63.84           C  
ATOM   2783  CG  LYS L 145      87.164   4.813  25.129  1.00 64.46           C  
ATOM   2784  CD  LYS L 145      87.851   6.159  25.337  1.00 71.98           C  
ATOM   2785  CE  LYS L 145      88.599   6.624  24.101  1.00 82.63           C  
ATOM   2786  NZ  LYS L 145      89.262   7.940  24.323  1.00 85.41           N  
ATOM   2787  N   TRP L 146      86.774   1.165  25.561  1.00 73.18           N  
ATOM   2788  CA  TRP L 146      87.637  -0.005  25.712  1.00 80.38           C  
ATOM   2789  C   TRP L 146      88.998   0.192  25.055  1.00 86.99           C  
ATOM   2790  O   TRP L 146      89.097   0.762  23.961  1.00 91.60           O  
ATOM   2791  CB  TRP L 146      86.963  -1.255  25.134  1.00 76.28           C  
ATOM   2792  CG  TRP L 146      85.806  -1.752  25.945  1.00 64.18           C  
ATOM   2793  CD1 TRP L 146      84.511  -1.339  25.861  1.00 56.94           C  
ATOM   2794  CD2 TRP L 146      85.845  -2.757  26.967  1.00 62.92           C  
ATOM   2795  NE1 TRP L 146      83.738  -2.023  26.765  1.00 58.99           N  
ATOM   2796  CE2 TRP L 146      84.529  -2.897  27.457  1.00 54.56           C  
ATOM   2797  CE3 TRP L 146      86.860  -3.548  27.515  1.00 70.86           C  
ATOM   2798  CZ2 TRP L 146      84.202  -3.799  28.475  1.00 56.62           C  
ATOM   2799  CZ3 TRP L 146      86.534  -4.446  28.527  1.00 70.69           C  
ATOM   2800  CH2 TRP L 146      85.214  -4.562  28.996  1.00 63.18           C  
ATOM   2801  N   LYS L 147      90.040  -0.299  25.719  1.00 89.79           N  
ATOM   2802  CA  LYS L 147      91.403  -0.186  25.214  1.00 89.83           C  
ATOM   2803  C   LYS L 147      92.185  -1.489  25.323  1.00 91.76           C  
ATOM   2804  O   LYS L 147      92.536  -1.926  26.422  1.00 89.71           O  
ATOM   2805  CB  LYS L 147      92.161   0.923  25.949  1.00 84.85           C  
ATOM   2806  CG  LYS L 147      91.763   2.332  25.544  1.00 80.53           C  
ATOM   2807  CD  LYS L 147      92.608   3.365  26.266  1.00 68.64           C  
ATOM   2808  CE  LYS L 147      92.326   4.764  25.754  1.00 58.21           C  
ATOM   2809  NZ  LYS L 147      93.118   5.768  26.507  1.00 58.13           N  
ATOM   2810  N   ILE L 148      92.443  -2.107  24.175  1.00 96.79           N  
ATOM   2811  CA  ILE L 148      93.206  -3.350  24.117  1.00100.00           C  
ATOM   2812  C   ILE L 148      94.661  -2.961  23.841  1.00100.00           C  
ATOM   2813  O   ILE L 148      94.978  -2.446  22.763  1.00100.00           O  
ATOM   2814  CB  ILE L 148      92.700  -4.278  22.982  1.00 98.28           C  
ATOM   2815  CG1 ILE L 148      91.206  -4.562  23.153  1.00 93.33           C  
ATOM   2816  CG2 ILE L 148      93.478  -5.582  22.983  1.00 97.16           C  
ATOM   2817  CD1 ILE L 148      90.636  -5.485  22.101  1.00 81.83           C  
ATOM   2818  N   ASP L 149      95.531  -3.168  24.828  1.00 95.07           N  
ATOM   2819  CA  ASP L 149      96.948  -2.826  24.703  1.00 87.12           C  
ATOM   2820  C   ASP L 149      97.111  -1.338  24.391  1.00 85.90           C  
ATOM   2821  O   ASP L 149      97.978  -0.946  23.610  1.00 86.57           O  
ATOM   2822  CB  ASP L 149      97.628  -3.679  23.617  1.00 81.68           C  
ATOM   2823  CG  ASP L 149      97.835  -5.126  24.042  1.00 73.73           C  
ATOM   2824  OD1 ASP L 149      97.251  -5.553  25.058  1.00 63.85           O  
ATOM   2825  OD2 ASP L 149      98.589  -5.845  23.352  1.00 70.87           O  
ATOM   2826  N   GLY L 150      96.260  -0.518  25.000  1.00 82.60           N  
ATOM   2827  CA  GLY L 150      96.323   0.916  24.785  1.00 82.02           C  
ATOM   2828  C   GLY L 150      95.572   1.450  23.576  1.00 83.60           C  
ATOM   2829  O   GLY L 150      95.452   2.665  23.419  1.00 83.07           O  
ATOM   2830  N   SER L 151      95.049   0.565  22.732  1.00 85.61           N  
ATOM   2831  CA  SER L 151      94.311   0.986  21.541  1.00 90.77           C  
ATOM   2832  C   SER L 151      92.788   0.901  21.695  1.00 94.69           C  
ATOM   2833  O   SER L 151      92.243  -0.139  22.078  1.00 96.39           O  
ATOM   2834  CB  SER L 151      94.760   0.166  20.333  1.00 85.52           C  
ATOM   2835  OG  SER L 151      96.151   0.317  20.124  1.00 85.59           O  
ATOM   2836  N   GLU L 152      92.109   2.008  21.408  0.00 93.82           N  
ATOM   2837  CA  GLU L 152      90.654   2.069  21.502  0.00 93.74           C  
ATOM   2838  C   GLU L 152      90.019   1.224  20.403  0.00 93.50           C  
ATOM   2839  O   GLU L 152      90.371   1.352  19.228  0.00 93.39           O  
ATOM   2840  CB  GLU L 152      90.170   3.518  21.385  0.00 93.60           C  
ATOM   2841  CG  GLU L 152      88.647   3.670  21.396  0.00 93.94           C  
ATOM   2842  CD  GLU L 152      88.169   5.069  21.028  0.00 94.17           C  
ATOM   2843  OE1 GLU L 152      88.997   5.909  20.613  0.00 94.14           O  
ATOM   2844  OE2 GLU L 152      86.953   5.327  21.154  0.00 94.44           O  
ATOM   2845  N   ARG L 153      89.088   0.361  20.794  0.00 93.02           N  
ATOM   2846  CA  ARG L 153      88.396  -0.505  19.852  0.00 92.73           C  
ATOM   2847  C   ARG L 153      86.980   0.016  19.617  0.00 92.03           C  
ATOM   2848  O   ARG L 153      86.177   0.108  20.551  0.00 91.76           O  
ATOM   2849  CB  ARG L 153      88.354  -1.941  20.384  0.00 92.76           C  
ATOM   2850  CG  ARG L 153      87.862  -2.957  19.362  0.00 93.78           C  
ATOM   2851  CD  ARG L 153      88.039  -4.366  19.877  0.00 93.89           C  
ATOM   2852  NE  ARG L 153      87.595  -5.382  18.925  0.00 94.43           N  
ATOM   2853  CZ  ARG L 153      88.023  -6.639  18.943  0.00 94.40           C  
ATOM   2854  NH1 ARG L 153      88.904  -7.012  19.860  0.00 94.67           N  
ATOM   2855  NH2 ARG L 153      87.568  -7.526  18.064  0.00 94.51           N  
ATOM   2856  N   GLN L 154      86.681   0.370  18.370  0.00 91.05           N  
ATOM   2857  CA  GLN L 154      85.363   0.882  18.018  0.00 89.91           C  
ATOM   2858  C   GLN L 154      84.342  -0.225  17.784  0.00 88.23           C  
ATOM   2859  O   GLN L 154      84.036  -0.601  16.651  0.00 88.19           O  
ATOM   2860  CB  GLN L 154      85.441   1.830  16.819  0.00 91.16           C  
ATOM   2861  CG  GLN L 154      85.363   3.310  17.195  0.00 93.12           C  
ATOM   2862  CD  GLN L 154      83.963   3.752  17.602  0.00 94.25           C  
ATOM   2863  OE1 GLN L 154      83.108   3.994  16.752  0.00 94.89           O  
ATOM   2864  NE2 GLN L 154      83.731   3.884  18.902  0.00 94.83           N  
ATOM   2865 HE21AGLN L 154      84.413   3.705  19.575  1.00  0.00           H  
ATOM   2866 HE22AGLN L 154      82.816   4.192  19.103  1.00  0.00           H  
ATOM   2867  N   ASN L 155      83.850  -0.740  18.903  0.00 86.17           N  
ATOM   2868  CA  ASN L 155      82.847  -1.790  18.986  0.00 83.51           C  
ATOM   2869  C   ASN L 155      83.299  -3.239  18.886  0.00 80.39           C  
ATOM   2870  O   ASN L 155      84.430  -3.550  18.517  0.00 80.69           O  
ATOM   2871  CB  ASN L 155      81.639  -1.525  18.089  0.00 84.73           C  
ATOM   2872  CG  ASN L 155      80.328  -1.774  18.814  0.00 86.07           C  
ATOM   2873  OD1 ASN L 155      79.893  -2.917  18.975  0.00 86.27           O  
ATOM   2874  ND2 ASN L 155      79.717  -0.705  19.298  0.00 86.47           N  
ATOM   2875  N   GLY L 156      82.341  -4.109  19.167  1.00 77.92           N  
ATOM   2876  CA  GLY L 156      82.537  -5.543  19.246  1.00 71.14           C  
ATOM   2877  C   GLY L 156      82.169  -5.734  20.716  1.00 68.44           C  
ATOM   2878  O   GLY L 156      82.409  -6.774  21.329  1.00 63.25           O  
ATOM   2879  N   VAL L 157      81.554  -4.679  21.257  1.00 67.57           N  
ATOM   2880  CA  VAL L 157      81.123  -4.552  22.635  1.00 69.36           C  
ATOM   2881  C   VAL L 157      79.619  -4.306  22.645  1.00 72.58           C  
ATOM   2882  O   VAL L 157      79.116  -3.438  21.922  1.00 65.33           O  
ATOM   2883  CB  VAL L 157      81.776  -3.310  23.291  1.00 69.08           C  
ATOM   2884  CG1 VAL L 157      81.410  -3.236  24.762  1.00 71.68           C  
ATOM   2885  CG2 VAL L 157      83.278  -3.329  23.085  1.00 74.38           C  
ATOM   2886  N   LEU L 158      78.912  -5.070  23.466  1.00 74.30           N  
ATOM   2887  CA  LEU L 158      77.473  -4.928  23.598  1.00 71.25           C  
ATOM   2888  C   LEU L 158      77.218  -4.118  24.863  1.00 67.70           C  
ATOM   2889  O   LEU L 158      77.741  -4.441  25.933  1.00 68.91           O  
ATOM   2890  CB  LEU L 158      76.808  -6.304  23.708  1.00 75.10           C  
ATOM   2891  CG  LEU L 158      76.996  -7.271  22.535  1.00 80.62           C  
ATOM   2892  CD1 LEU L 158      76.259  -8.574  22.809  1.00 84.47           C  
ATOM   2893  CD2 LEU L 158      76.506  -6.628  21.249  1.00 80.11           C  
ATOM   2894  N   ASN L 159      76.462  -3.037  24.725  1.00 63.57           N  
ATOM   2895  CA  ASN L 159      76.135  -2.183  25.860  1.00 58.92           C  
ATOM   2896  C   ASN L 159      74.686  -2.397  26.277  1.00 53.70           C  
ATOM   2897  O   ASN L 159      73.819  -2.650  25.439  1.00 48.18           O  
ATOM   2898  CB  ASN L 159      76.380  -0.708  25.520  1.00 63.39           C  
ATOM   2899  CG  ASN L 159      77.856  -0.377  25.368  1.00 64.76           C  
ATOM   2900  OD1 ASN L 159      78.220   0.590  24.702  1.00 62.37           O  
ATOM   2901  ND2 ASN L 159      78.712  -1.167  26.004  1.00 65.65           N  
ATOM   2902  N   SER L 160      74.436  -2.318  27.578  1.00 46.34           N  
ATOM   2903  CA  SER L 160      73.101  -2.504  28.121  1.00 38.26           C  
ATOM   2904  C   SER L 160      72.961  -1.676  29.392  1.00 34.98           C  
ATOM   2905  O   SER L 160      73.811  -1.733  30.277  1.00 32.42           O  
ATOM   2906  CB  SER L 160      72.857  -3.984  28.421  1.00 40.01           C  
ATOM   2907  OG  SER L 160      71.548  -4.198  28.918  1.00 61.72           O  
ATOM   2908  N   TRP L 161      71.890  -0.897  29.468  1.00 40.94           N  
ATOM   2909  CA  TRP L 161      71.637  -0.041  30.620  1.00 43.74           C  
ATOM   2910  C   TRP L 161      70.349  -0.478  31.310  1.00 46.17           C  
ATOM   2911  O   TRP L 161      69.406  -0.930  30.654  1.00 54.24           O  
ATOM   2912  CB  TRP L 161      71.469   1.417  30.174  1.00 44.98           C  
ATOM   2913  CG  TRP L 161      72.532   1.940  29.250  1.00 56.26           C  
ATOM   2914  CD1 TRP L 161      73.525   2.820  29.565  1.00 53.99           C  
ATOM   2915  CD2 TRP L 161      72.674   1.661  27.848  1.00 63.18           C  
ATOM   2916  NE1 TRP L 161      74.272   3.110  28.449  1.00 59.69           N  
ATOM   2917  CE2 TRP L 161      73.774   2.413  27.381  1.00 65.54           C  
ATOM   2918  CE3 TRP L 161      71.975   0.850  26.939  1.00 72.12           C  
ATOM   2919  CZ2 TRP L 161      74.194   2.381  26.044  1.00 70.07           C  
ATOM   2920  CZ3 TRP L 161      72.394   0.819  25.607  1.00 74.07           C  
ATOM   2921  CH2 TRP L 161      73.493   1.581  25.176  1.00 74.94           C  
ATOM   2922  N   THR L 162      70.310  -0.356  32.631  1.00 46.22           N  
ATOM   2923  CA  THR L 162      69.114  -0.708  33.386  1.00 44.52           C  
ATOM   2924  C   THR L 162      68.334   0.580  33.579  1.00 45.11           C  
ATOM   2925  O   THR L 162      68.882   1.672  33.414  1.00 47.42           O  
ATOM   2926  CB  THR L 162      69.454  -1.269  34.792  1.00 49.63           C  
ATOM   2927  OG1 THR L 162      70.200  -0.300  35.545  1.00 37.70           O  
ATOM   2928  CG2 THR L 162      70.248  -2.555  34.681  1.00 59.10           C  
ATOM   2929  N   ASP L 163      67.058   0.471  33.919  1.00 47.39           N  
ATOM   2930  CA  ASP L 163      66.279   1.673  34.157  1.00 53.88           C  
ATOM   2931  C   ASP L 163      66.590   2.099  35.593  1.00 48.60           C  
ATOM   2932  O   ASP L 163      67.276   1.380  36.325  1.00 46.93           O  
ATOM   2933  CB  ASP L 163      64.782   1.411  33.969  1.00 74.10           C  
ATOM   2934  CG  ASP L 163      63.998   2.685  33.673  1.00 85.89           C  
ATOM   2935  OD1 ASP L 163      64.085   3.189  32.532  1.00 90.44           O  
ATOM   2936  OD2 ASP L 163      63.299   3.188  34.578  1.00 98.27           O  
ATOM   2937  N   GLN L 164      66.090   3.266  35.984  1.00 44.30           N  
ATOM   2938  CA  GLN L 164      66.314   3.818  37.317  1.00 43.48           C  
ATOM   2939  C   GLN L 164      65.955   2.833  38.440  1.00 45.21           C  
ATOM   2940  O   GLN L 164      64.828   2.350  38.521  1.00 42.13           O  
ATOM   2941  CB  GLN L 164      65.528   5.123  37.451  1.00 36.32           C  
ATOM   2942  CG  GLN L 164      66.025   6.057  38.528  1.00 45.43           C  
ATOM   2943  CD  GLN L 164      65.489   7.467  38.365  1.00 46.50           C  
ATOM   2944  OE1 GLN L 164      64.359   7.673  37.921  1.00 48.52           O  
ATOM   2945  NE2 GLN L 164      66.300   8.447  38.727  1.00 51.60           N  
ATOM   2946 HE21 GLN L 164      67.176   8.202  39.097  1.00  0.00           H  
ATOM   2947 HE22 GLN L 164      66.008   9.374  38.605  1.00  0.00           H  
ATOM   2948  N   ASP L 165      66.931   2.541  39.296  1.00 53.65           N  
ATOM   2949  CA  ASP L 165      66.763   1.610  40.411  1.00 61.06           C  
ATOM   2950  C   ASP L 165      65.699   2.063  41.407  1.00 58.66           C  
ATOM   2951  O   ASP L 165      65.745   3.179  41.925  1.00 52.45           O  
ATOM   2952  CB  ASP L 165      68.105   1.402  41.130  1.00 75.26           C  
ATOM   2953  CG  ASP L 165      68.085   0.219  42.091  1.00 83.07           C  
ATOM   2954  OD1 ASP L 165      68.248  -0.932  41.628  1.00 86.74           O  
ATOM   2955  OD2 ASP L 165      67.923   0.439  43.310  1.00 84.24           O  
ATOM   2956  N   SER L 166      64.789   1.150  41.722  1.00 63.76           N  
ATOM   2957  CA  SER L 166      63.690   1.405  42.644  1.00 66.08           C  
ATOM   2958  C   SER L 166      64.120   1.744  44.071  1.00 66.66           C  
ATOM   2959  O   SER L 166      63.400   2.435  44.790  1.00 63.92           O  
ATOM   2960  CB  SER L 166      62.764   0.188  42.672  1.00 66.55           C  
ATOM   2961  OG  SER L 166      62.578  -0.334  41.366  1.00 83.94           O  
ATOM   2962  N   LYS L 167      65.288   1.261  44.482  1.00 66.10           N  
ATOM   2963  CA  LYS L 167      65.767   1.509  45.838  1.00 66.78           C  
ATOM   2964  C   LYS L 167      66.533   2.817  46.036  1.00 65.21           C  
ATOM   2965  O   LYS L 167      66.145   3.642  46.861  1.00 57.74           O  
ATOM   2966  CB  LYS L 167      66.594   0.320  46.335  1.00 72.85           C  
ATOM   2967  CG  LYS L 167      65.840  -1.006  46.294  1.00 80.05           C  
ATOM   2968  CD  LYS L 167      66.591  -2.106  47.028  1.00 92.55           C  
ATOM   2969  CE  LYS L 167      66.741  -1.772  48.505  1.00100.00           C  
ATOM   2970  NZ  LYS L 167      67.414  -2.853  49.279  1.00100.00           N  
ATOM   2971  N   ASP L 168      67.612   3.015  45.284  1.00 66.67           N  
ATOM   2972  CA  ASP L 168      68.404   4.234  45.428  1.00 65.76           C  
ATOM   2973  C   ASP L 168      68.359   5.198  44.238  1.00 61.79           C  
ATOM   2974  O   ASP L 168      69.180   6.107  44.139  1.00 66.43           O  
ATOM   2975  CB  ASP L 168      69.856   3.901  45.811  1.00 77.87           C  
ATOM   2976  CG  ASP L 168      70.615   3.167  44.712  1.00 87.93           C  
ATOM   2977  OD1 ASP L 168      69.992   2.430  43.918  1.00100.00           O  
ATOM   2978  OD2 ASP L 168      71.854   3.327  44.653  1.00 86.98           O  
ATOM   2979  N   SER L 169      67.422   4.972  43.323  1.00 56.05           N  
ATOM   2980  CA  SER L 169      67.240   5.830  42.153  1.00 53.80           C  
ATOM   2981  C   SER L 169      68.458   6.054  41.255  1.00 50.97           C  
ATOM   2982  O   SER L 169      68.573   7.099  40.616  1.00 52.32           O  
ATOM   2983  CB  SER L 169      66.671   7.181  42.591  1.00 57.72           C  
ATOM   2984  OG  SER L 169      65.437   7.019  43.270  1.00 77.11           O  
ATOM   2985  N   THR L 170      69.345   5.071  41.170  1.00 53.29           N  
ATOM   2986  CA  THR L 170      70.531   5.204  40.329  1.00 56.92           C  
ATOM   2987  C   THR L 170      70.390   4.398  39.036  1.00 55.29           C  
ATOM   2988  O   THR L 170      69.389   3.715  38.832  1.00 58.49           O  
ATOM   2989  CB  THR L 170      71.802   4.759  41.086  1.00 59.53           C  
ATOM   2990  OG1 THR L 170      71.599   3.456  41.647  1.00 56.40           O  
ATOM   2991  CG2 THR L 170      72.133   5.744  42.201  1.00 56.92           C  
ATOM   2992  N   TYR L 171      71.365   4.524  38.144  1.00 49.95           N  
ATOM   2993  CA  TYR L 171      71.354   3.790  36.884  1.00 49.54           C  
ATOM   2994  C   TYR L 171      72.588   2.895  36.862  1.00 54.04           C  
ATOM   2995  O   TYR L 171      73.516   3.096  37.651  1.00 55.70           O  
ATOM   2996  CB  TYR L 171      71.382   4.753  35.692  1.00 45.61           C  
ATOM   2997  CG  TYR L 171      70.145   5.610  35.559  1.00 49.08           C  
ATOM   2998  CD1 TYR L 171      69.009   5.130  34.905  1.00 55.22           C  
ATOM   2999  CD2 TYR L 171      70.098   6.893  36.104  1.00 49.34           C  
ATOM   3000  CE1 TYR L 171      67.856   5.907  34.799  1.00 53.27           C  
ATOM   3001  CE2 TYR L 171      68.951   7.676  36.004  1.00 45.72           C  
ATOM   3002  CZ  TYR L 171      67.834   7.176  35.354  1.00 47.15           C  
ATOM   3003  OH  TYR L 171      66.695   7.940  35.274  1.00 45.17           O  
ATOM   3004  N   SER L 172      72.599   1.902  35.981  1.00 51.80           N  
ATOM   3005  CA  SER L 172      73.732   0.992  35.880  1.00 46.23           C  
ATOM   3006  C   SER L 172      73.933   0.567  34.431  1.00 49.27           C  
ATOM   3007  O   SER L 172      72.965   0.405  33.684  1.00 58.86           O  
ATOM   3008  CB  SER L 172      73.506  -0.225  36.777  1.00 44.34           C  
ATOM   3009  OG  SER L 172      73.247   0.184  38.115  1.00 38.53           O  
ATOM   3010  N   MET L 173      75.189   0.409  34.030  1.00 44.59           N  
ATOM   3011  CA  MET L 173      75.504   0.027  32.662  1.00 37.82           C  
ATOM   3012  C   MET L 173      76.384  -1.211  32.605  1.00 34.89           C  
ATOM   3013  O   MET L 173      77.211  -1.441  33.483  1.00 42.35           O  
ATOM   3014  CB  MET L 173      76.191   1.187  31.943  1.00 26.31           C  
ATOM   3015  CG  MET L 173      76.496   0.919  30.483  1.00 47.99           C  
ATOM   3016  SD  MET L 173      77.290   2.329  29.697  1.00 77.16           S  
ATOM   3017  CE  MET L 173      77.664   1.657  28.094  1.00 71.68           C  
ATOM   3018  N   SER L 174      76.188  -2.010  31.566  1.00 36.03           N  
ATOM   3019  CA  SER L 174      76.957  -3.223  31.361  1.00 43.26           C  
ATOM   3020  C   SER L 174      77.611  -3.113  29.990  1.00 52.55           C  
ATOM   3021  O   SER L 174      76.990  -2.647  29.027  1.00 56.43           O  
ATOM   3022  CB  SER L 174      76.041  -4.445  31.398  1.00 40.00           C  
ATOM   3023  OG  SER L 174      76.771  -5.641  31.193  1.00 42.87           O  
ATOM   3024  N   SER L 175      78.872  -3.516  29.911  1.00 52.92           N  
ATOM   3025  CA  SER L 175      79.607  -3.467  28.661  1.00 49.58           C  
ATOM   3026  C   SER L 175      80.328  -4.803  28.515  1.00 50.25           C  
ATOM   3027  O   SER L 175      80.930  -5.297  29.473  1.00 48.65           O  
ATOM   3028  CB  SER L 175      80.593  -2.302  28.694  1.00 40.81           C  
ATOM   3029  OG  SER L 175      80.838  -1.805  27.392  1.00 47.90           O  
ATOM   3030  N   THR L 176      80.231  -5.403  27.332  1.00 49.10           N  
ATOM   3031  CA  THR L 176      80.852  -6.694  27.087  1.00 46.09           C  
ATOM   3032  C   THR L 176      81.589  -6.763  25.760  1.00 52.79           C  
ATOM   3033  O   THR L 176      80.978  -6.646  24.695  1.00 47.17           O  
ATOM   3034  CB  THR L 176      79.795  -7.821  27.125  1.00 49.21           C  
ATOM   3035  OG1 THR L 176      79.191  -7.863  28.424  1.00 53.42           O  
ATOM   3036  CG2 THR L 176      80.425  -9.176  26.816  1.00 52.69           C  
ATOM   3037  N   LEU L 177      82.904  -6.950  25.837  1.00 60.39           N  
ATOM   3038  CA  LEU L 177      83.761  -7.074  24.661  1.00 61.29           C  
ATOM   3039  C   LEU L 177      83.905  -8.571  24.387  1.00 63.24           C  
ATOM   3040  O   LEU L 177      84.440  -9.312  25.214  1.00 49.47           O  
ATOM   3041  CB  LEU L 177      85.131  -6.449  24.945  1.00 60.86           C  
ATOM   3042  CG  LEU L 177      86.225  -6.518  23.876  1.00 59.26           C  
ATOM   3043  CD1 LEU L 177      85.750  -5.948  22.548  1.00 59.83           C  
ATOM   3044  CD2 LEU L 177      87.431  -5.753  24.378  1.00 61.81           C  
ATOM   3045  N   THR L 178      83.399  -9.021  23.246  1.00 69.71           N  
ATOM   3046  CA  THR L 178      83.467 -10.437  22.908  1.00 81.96           C  
ATOM   3047  C   THR L 178      84.566 -10.743  21.895  1.00 81.23           C  
ATOM   3048  O   THR L 178      84.623 -10.137  20.824  1.00 78.82           O  
ATOM   3049  CB  THR L 178      82.099 -10.950  22.391  1.00 90.75           C  
ATOM   3050  OG1 THR L 178      81.099 -10.740  23.400  1.00 97.11           O  
ATOM   3051  CG2 THR L 178      82.166 -12.437  22.061  1.00 85.61           C  
ATOM   3052  N   LEU L 179      85.435 -11.687  22.247  1.00 83.10           N  
ATOM   3053  CA  LEU L 179      86.545 -12.095  21.391  1.00 80.13           C  
ATOM   3054  C   LEU L 179      86.639 -13.614  21.412  1.00 81.33           C  
ATOM   3055  O   LEU L 179      85.921 -14.282  22.161  1.00 76.22           O  
ATOM   3056  CB  LEU L 179      87.869 -11.539  21.930  1.00 79.19           C  
ATOM   3057  CG  LEU L 179      87.909 -10.114  22.480  1.00 76.89           C  
ATOM   3058  CD1 LEU L 179      89.277  -9.800  23.051  1.00 76.08           C  
ATOM   3059  CD2 LEU L 179      87.563  -9.149  21.383  1.00 73.24           C  
ATOM   3060  N   THR L 180      87.538 -14.152  20.595  1.00 85.41           N  
ATOM   3061  CA  THR L 180      87.771 -15.590  20.531  1.00 88.87           C  
ATOM   3062  C   THR L 180      88.979 -15.856  21.415  1.00 85.49           C  
ATOM   3063  O   THR L 180      89.746 -14.933  21.704  1.00 84.83           O  
ATOM   3064  CB  THR L 180      88.114 -16.049  19.101  1.00 93.73           C  
ATOM   3065  OG1 THR L 180      89.258 -15.324  18.627  1.00 98.02           O  
ATOM   3066  CG2 THR L 180      86.939 -15.808  18.165  1.00100.00           C  
ATOM   3067  N   LYS L 181      89.177 -17.108  21.811  1.00 84.67           N  
ATOM   3068  CA  LYS L 181      90.309 -17.451  22.660  1.00 88.16           C  
ATOM   3069  C   LYS L 181      91.618 -16.931  22.059  1.00 89.73           C  
ATOM   3070  O   LYS L 181      92.473 -16.406  22.775  1.00 89.36           O  
ATOM   3071  CB  LYS L 181      90.378 -18.962  22.883  1.00 87.09           C  
ATOM   3072  CG  LYS L 181      91.340 -19.365  23.983  1.00 87.51           C  
ATOM   3073  CD  LYS L 181      91.263 -20.850  24.266  1.00 96.67           C  
ATOM   3074  CE  LYS L 181      92.272 -21.262  25.330  1.00100.00           C  
ATOM   3075  NZ  LYS L 181      93.678 -21.088  24.865  1.00 99.99           N  
ATOM   3076  N   ASP L 182      91.736 -17.022  20.737  1.00 88.09           N  
ATOM   3077  CA  ASP L 182      92.926 -16.556  20.028  1.00 90.10           C  
ATOM   3078  C   ASP L 182      93.125 -15.044  20.131  1.00 91.76           C  
ATOM   3079  O   ASP L 182      94.183 -14.585  20.563  1.00 91.39           O  
ATOM   3080  CB  ASP L 182      92.874 -16.974  18.555  1.00 93.79           C  
ATOM   3081  CG  ASP L 182      93.402 -18.385  18.321  1.00100.00           C  
ATOM   3082  OD1 ASP L 182      93.095 -19.295  19.124  1.00 99.99           O  
ATOM   3083  OD2 ASP L 182      94.131 -18.583  17.322  1.00 99.98           O  
ATOM   3084  N   GLU L 183      92.110 -14.277  19.736  1.00 91.83           N  
ATOM   3085  CA  GLU L 183      92.179 -12.813  19.789  1.00 87.94           C  
ATOM   3086  C   GLU L 183      92.509 -12.347  21.196  1.00 85.36           C  
ATOM   3087  O   GLU L 183      93.286 -11.409  21.386  1.00 81.38           O  
ATOM   3088  CB  GLU L 183      90.850 -12.190  19.369  1.00 90.12           C  
ATOM   3089  CG  GLU L 183      90.457 -12.458  17.937  1.00 97.47           C  
ATOM   3090  CD  GLU L 183      89.127 -11.829  17.582  1.00 99.99           C  
ATOM   3091  OE1 GLU L 183      88.084 -12.333  18.055  1.00100.00           O  
ATOM   3092  OE2 GLU L 183      89.127 -10.826  16.837  1.00 99.98           O  
ATOM   3093  N   TYR L 184      91.885 -12.996  22.173  1.00 84.25           N  
ATOM   3094  CA  TYR L 184      92.100 -12.679  23.575  1.00 82.65           C  
ATOM   3095  C   TYR L 184      93.570 -12.883  23.912  1.00 88.41           C  
ATOM   3096  O   TYR L 184      94.220 -11.996  24.462  1.00 91.67           O  
ATOM   3097  CB  TYR L 184      91.234 -13.578  24.459  1.00 72.68           C  
ATOM   3098  CG  TYR L 184      91.443 -13.367  25.940  1.00 64.70           C  
ATOM   3099  CD1 TYR L 184      91.454 -12.085  26.484  1.00 61.90           C  
ATOM   3100  CD2 TYR L 184      91.638 -14.449  26.797  1.00 59.71           C  
ATOM   3101  CE1 TYR L 184      91.659 -11.882  27.843  1.00 64.08           C  
ATOM   3102  CE2 TYR L 184      91.842 -14.258  28.162  1.00 59.59           C  
ATOM   3103  CZ  TYR L 184      91.851 -12.970  28.678  1.00 64.34           C  
ATOM   3104  OH  TYR L 184      92.061 -12.766  30.022  1.00 59.11           O  
ATOM   3105  N   GLU L 185      94.096 -14.048  23.546  1.00 93.40           N  
ATOM   3106  CA  GLU L 185      95.491 -14.372  23.813  1.00 93.84           C  
ATOM   3107  C   GLU L 185      96.469 -13.688  22.859  1.00 92.04           C  
ATOM   3108  O   GLU L 185      97.680 -13.884  22.955  1.00 89.11           O  
ATOM   3109  CB  GLU L 185      95.690 -15.888  23.815  1.00 92.78           C  
ATOM   3110  CG  GLU L 185      94.939 -16.584  24.945  1.00 97.34           C  
ATOM   3111  CD  GLU L 185      95.080 -18.092  24.916  1.00100.00           C  
ATOM   3112  OE1 GLU L 185      94.970 -18.681  23.819  1.00 99.99           O  
ATOM   3113  OE2 GLU L 185      95.290 -18.690  25.994  1.00 94.34           O  
ATOM   3114  N   ARG L 186      95.938 -12.894  21.934  1.00 93.16           N  
ATOM   3115  CA  ARG L 186      96.769 -12.162  20.987  1.00 92.28           C  
ATOM   3116  C   ARG L 186      97.220 -10.850  21.634  1.00 91.45           C  
ATOM   3117  O   ARG L 186      98.064 -10.133  21.094  1.00 92.62           O  
ATOM   3118  CB  ARG L 186      95.981 -11.866  19.708  1.00 96.52           C  
ATOM   3119  CG  ARG L 186      96.803 -11.218  18.602  1.00 96.41           C  
ATOM   3120  CD  ARG L 186      95.918 -10.711  17.481  1.00 95.93           C  
ATOM   3121  NE  ARG L 186      95.098 -11.777  16.911  1.00100.00           N  
ATOM   3122  CZ  ARG L 186      93.985 -11.576  16.212  1.00100.00           C  
ATOM   3123  NH1 ARG L 186      93.545 -10.342  15.988  1.00100.00           N  
ATOM   3124  NH2 ARG L 186      93.301 -12.613  15.744  1.00100.00           N  
ATOM   3125  N   HIS L 187      96.620 -10.515  22.770  1.00 89.37           N  
ATOM   3126  CA  HIS L 187      96.961  -9.293  23.488  1.00 87.29           C  
ATOM   3127  C   HIS L 187      97.067  -9.605  24.977  1.00 87.92           C  
ATOM   3128  O   HIS L 187      96.989 -10.764  25.367  1.00 87.60           O  
ATOM   3129  CB  HIS L 187      95.911  -8.214  23.217  1.00 86.33           C  
ATOM   3130  CG  HIS L 187      95.803  -7.827  21.775  1.00 86.39           C  
ATOM   3131  ND1 HIS L 187      96.713  -6.996  21.155  1.00 88.15           N  
ATOM   3132  CD2 HIS L 187      94.898  -8.166  20.824  1.00 83.52           C  
ATOM   3133  CE1 HIS L 187      96.374  -6.840  19.888  1.00 89.07           C  
ATOM   3134  NE2 HIS L 187      95.277  -7.538  19.662  1.00 85.56           N  
ATOM   3135  N   ASN L 188      97.257  -8.586  25.811  1.00 90.02           N  
ATOM   3136  CA  ASN L 188      97.391  -8.818  27.251  1.00 93.08           C  
ATOM   3137  C   ASN L 188      96.725  -7.752  28.122  1.00 93.63           C  
ATOM   3138  O   ASN L 188      96.170  -8.062  29.177  1.00 92.05           O  
ATOM   3139  CB  ASN L 188      98.872  -8.906  27.629  1.00 95.96           C  
ATOM   3140  CG  ASN L 188      99.547  -7.546  27.638  1.00100.00           C  
ATOM   3141  OD1 ASN L 188      99.638  -6.899  28.681  1.00 99.99           O  
ATOM   3142  ND2 ASN L 188      99.968  -7.078  26.468  1.00100.00           N  
ATOM   3143  N   SER L 189      96.849  -6.494  27.711  1.00 92.98           N  
ATOM   3144  CA  SER L 189      96.275  -5.375  28.446  1.00 90.76           C  
ATOM   3145  C   SER L 189      94.856  -5.084  27.974  1.00 91.16           C  
ATOM   3146  O   SER L 189      94.619  -4.849  26.785  1.00 80.41           O  
ATOM   3147  CB  SER L 189      97.156  -4.132  28.276  1.00 89.75           C  
ATOM   3148  OG  SER L 189      96.608  -3.004  28.935  1.00 83.83           O  
ATOM   3149  N   TYR L 190      93.914  -5.146  28.908  1.00 93.71           N  
ATOM   3150  CA  TYR L 190      92.514  -4.874  28.619  1.00 93.99           C  
ATOM   3151  C   TYR L 190      92.027  -3.839  29.625  1.00 90.52           C  
ATOM   3152  O   TYR L 190      92.140  -4.036  30.840  1.00 81.81           O  
ATOM   3153  CB  TYR L 190      91.689  -6.162  28.687  1.00 95.75           C  
ATOM   3154  CG  TYR L 190      91.995  -7.122  27.556  1.00 94.61           C  
ATOM   3155  CD1 TYR L 190      91.470  -6.913  26.280  1.00 93.04           C  
ATOM   3156  CD2 TYR L 190      92.841  -8.216  27.747  1.00 95.14           C  
ATOM   3157  CE1 TYR L 190      91.780  -7.765  25.223  1.00 92.56           C  
ATOM   3158  CE2 TYR L 190      93.160  -9.074  26.694  1.00 90.66           C  
ATOM   3159  CZ  TYR L 190      92.627  -8.841  25.436  1.00 92.72           C  
ATOM   3160  OH  TYR L 190      92.947  -9.670  24.386  1.00 89.50           O  
ATOM   3161  N   THR L 191      91.511  -2.731  29.104  1.00 90.18           N  
ATOM   3162  CA  THR L 191      91.046  -1.627  29.931  1.00 89.57           C  
ATOM   3163  C   THR L 191      89.629  -1.148  29.610  1.00 88.36           C  
ATOM   3164  O   THR L 191      89.228  -1.084  28.443  1.00 86.18           O  
ATOM   3165  CB  THR L 191      92.009  -0.433  29.781  1.00 92.70           C  
ATOM   3166  OG1 THR L 191      93.342  -0.852  30.107  1.00 92.49           O  
ATOM   3167  CG2 THR L 191      91.597   0.716  30.678  1.00 91.69           C  
ATOM   3168  N   CYS L 192      88.888  -0.809  30.661  1.00 89.59           N  
ATOM   3169  CA  CYS L 192      87.525  -0.304  30.553  1.00 89.37           C  
ATOM   3170  C   CYS L 192      87.511   1.062  31.235  1.00 88.87           C  
ATOM   3171  O   CYS L 192      87.866   1.182  32.412  1.00 84.96           O  
ATOM   3172  CB  CYS L 192      86.547  -1.246  31.258  1.00 89.28           C  
ATOM   3173  SG  CYS L 192      84.816  -0.744  31.138  1.00 92.77           S  
ATOM   3174  N   GLU L 193      87.140   2.094  30.486  1.00 90.11           N  
ATOM   3175  CA  GLU L 193      87.107   3.450  31.017  1.00 92.32           C  
ATOM   3176  C   GLU L 193      85.701   4.024  30.979  1.00 92.31           C  
ATOM   3177  O   GLU L 193      84.993   3.889  29.978  1.00 95.31           O  
ATOM   3178  CB  GLU L 193      88.041   4.353  30.213  1.00 98.09           C  
ATOM   3179  CG  GLU L 193      89.477   3.853  30.140  1.00 99.99           C  
ATOM   3180  CD  GLU L 193      90.385   4.763  29.324  1.00 99.98           C  
ATOM   3181  OE1 GLU L 193      89.914   5.351  28.321  1.00100.00           O  
ATOM   3182  OE2 GLU L 193      91.577   4.883  29.686  1.00100.00           O  
ATOM   3183  N   ALA L 194      85.314   4.685  32.063  1.00 89.43           N  
ATOM   3184  CA  ALA L 194      83.992   5.286  32.166  1.00 83.09           C  
ATOM   3185  C   ALA L 194      84.074   6.794  32.383  1.00 76.03           C  
ATOM   3186  O   ALA L 194      84.682   7.261  33.349  1.00 71.12           O  
ATOM   3187  CB  ALA L 194      83.208   4.630  33.297  1.00 84.98           C  
ATOM   3188  N   THR L 195      83.469   7.550  31.474  1.00 70.39           N  
ATOM   3189  CA  THR L 195      83.452   9.004  31.563  1.00 63.90           C  
ATOM   3190  C   THR L 195      82.035   9.444  31.932  1.00 68.31           C  
ATOM   3191  O   THR L 195      81.075   9.158  31.209  1.00 65.52           O  
ATOM   3192  CB  THR L 195      83.863   9.644  30.226  1.00 54.37           C  
ATOM   3193  OG1 THR L 195      85.058   9.015  29.747  1.00 47.71           O  
ATOM   3194  CG2 THR L 195      84.125  11.128  30.406  1.00 49.93           C  
ATOM   3195  N   HIS L 196      81.907  10.112  33.074  1.00 70.66           N  
ATOM   3196  CA  HIS L 196      80.616  10.583  33.570  1.00 67.80           C  
ATOM   3197  C   HIS L 196      80.782  12.037  34.002  1.00 68.32           C  
ATOM   3198  O   HIS L 196      81.868  12.438  34.411  1.00 67.16           O  
ATOM   3199  CB  HIS L 196      80.186   9.726  34.766  1.00 68.14           C  
ATOM   3200  CG  HIS L 196      78.764   9.926  35.184  1.00 63.93           C  
ATOM   3201  ND1 HIS L 196      78.413  10.469  36.401  1.00 58.90           N  
ATOM   3202  CD2 HIS L 196      77.601   9.625  34.559  1.00 62.12           C  
ATOM   3203  CE1 HIS L 196      77.098  10.494  36.508  1.00 62.48           C  
ATOM   3204  NE2 HIS L 196      76.581   9.987  35.404  1.00 60.17           N  
ATOM   3205  N   LYS L 197      79.695  12.804  33.978  1.00 68.27           N  
ATOM   3206  CA  LYS L 197      79.750  14.217  34.350  1.00 64.96           C  
ATOM   3207  C   LYS L 197      80.131  14.498  35.812  1.00 64.52           C  
ATOM   3208  O   LYS L 197      80.147  15.650  36.243  1.00 57.33           O  
ATOM   3209  CB  LYS L 197      78.438  14.923  33.981  1.00 66.90           C  
ATOM   3210  CG  LYS L 197      77.316  14.779  34.993  1.00 77.09           C  
ATOM   3211  CD  LYS L 197      76.930  16.148  35.536  1.00 84.72           C  
ATOM   3212  CE  LYS L 197      75.911  16.043  36.655  1.00 91.11           C  
ATOM   3213  NZ  LYS L 197      75.610  17.368  37.268  1.00 94.10           N  
ATOM   3214  N   THR L 198      80.427  13.447  36.573  1.00 67.25           N  
ATOM   3215  CA  THR L 198      80.828  13.605  37.969  1.00 65.51           C  
ATOM   3216  C   THR L 198      82.328  13.881  38.091  1.00 66.57           C  
ATOM   3217  O   THR L 198      82.821  14.197  39.173  1.00 60.10           O  
ATOM   3218  CB  THR L 198      80.459  12.363  38.816  1.00 57.69           C  
ATOM   3219  OG1 THR L 198      80.635  11.169  38.039  1.00 58.83           O  
ATOM   3220  CG2 THR L 198      79.025  12.453  39.293  1.00 52.39           C  
ATOM   3221  N   SER L 199      83.045  13.748  36.977  1.00 71.79           N  
ATOM   3222  CA  SER L 199      84.483  13.984  36.947  1.00 75.93           C  
ATOM   3223  C   SER L 199      85.009  13.992  35.513  1.00 80.31           C  
ATOM   3224  O   SER L 199      84.461  13.322  34.636  1.00 81.62           O  
ATOM   3225  CB  SER L 199      85.215  12.911  37.760  1.00 72.68           C  
ATOM   3226  OG  SER L 199      86.614  13.139  37.766  1.00 82.76           O  
ATOM   3227  N   THR L 200      86.064  14.767  35.282  1.00 83.78           N  
ATOM   3228  CA  THR L 200      86.685  14.858  33.965  1.00 86.58           C  
ATOM   3229  C   THR L 200      87.661  13.702  33.755  1.00 86.63           C  
ATOM   3230  O   THR L 200      88.020  13.378  32.623  1.00 83.59           O  
ATOM   3231  CB  THR L 200      87.440  16.193  33.793  1.00 87.86           C  
ATOM   3232  OG1 THR L 200      88.116  16.526  35.015  1.00 86.98           O  
ATOM   3233  CG2 THR L 200      86.478  17.311  33.419  1.00 89.63           C  
ATOM   3234  N   SER L 201      88.095  13.097  34.858  1.00 89.68           N  
ATOM   3235  CA  SER L 201      89.033  11.980  34.819  1.00 91.26           C  
ATOM   3236  C   SER L 201      88.284  10.655  34.733  1.00 89.22           C  
ATOM   3237  O   SER L 201      87.689  10.203  35.715  1.00 87.89           O  
ATOM   3238  CB  SER L 201      89.918  11.997  36.066  1.00 93.55           C  
ATOM   3239  OG  SER L 201      90.551  13.256  36.217  1.00 99.99           O  
ATOM   3240  N   PRO L 202      88.305  10.015  33.555  1.00 88.52           N  
ATOM   3241  CA  PRO L 202      87.626   8.736  33.336  1.00 91.63           C  
ATOM   3242  C   PRO L 202      88.083   7.657  34.311  1.00 90.50           C  
ATOM   3243  O   PRO L 202      89.281   7.386  34.432  1.00 92.38           O  
ATOM   3244  CB  PRO L 202      88.023   8.386  31.902  1.00 95.07           C  
ATOM   3245  CG  PRO L 202      88.182   9.732  31.262  1.00 94.45           C  
ATOM   3246  CD  PRO L 202      88.957  10.475  32.317  1.00 88.04           C  
ATOM   3247  N   ILE L 203      87.129   7.060  35.019  1.00 90.86           N  
ATOM   3248  CA  ILE L 203      87.444   6.000  35.971  1.00 88.35           C  
ATOM   3249  C   ILE L 203      87.916   4.800  35.157  1.00 83.49           C  
ATOM   3250  O   ILE L 203      87.193   4.292  34.294  1.00 84.77           O  
ATOM   3251  CB  ILE L 203      86.220   5.615  36.839  1.00 89.91           C  
ATOM   3252  CG1 ILE L 203      85.737   6.834  37.633  1.00 91.50           C  
ATOM   3253  CG2 ILE L 203      86.588   4.485  37.799  1.00 88.89           C  
ATOM   3254  CD1 ILE L 203      84.580   6.549  38.575  1.00 89.94           C  
ATOM   3255  N   VAL L 204      89.149   4.384  35.411  1.00 74.74           N  
ATOM   3256  CA  VAL L 204      89.749   3.274  34.693  1.00 64.38           C  
ATOM   3257  C   VAL L 204      89.871   2.014  35.542  1.00 62.02           C  
ATOM   3258  O   VAL L 204      90.083   2.084  36.753  1.00 59.67           O  
ATOM   3259  CB  VAL L 204      91.150   3.676  34.170  1.00 58.23           C  
ATOM   3260  CG1 VAL L 204      91.814   2.514  33.469  1.00 60.09           C  
ATOM   3261  CG2 VAL L 204      91.041   4.867  33.231  1.00 46.26           C  
ATOM   3262  N   LYS L 205      89.692   0.868  34.893  1.00 62.67           N  
ATOM   3263  CA  LYS L 205      89.812  -0.446  35.519  1.00 70.58           C  
ATOM   3264  C   LYS L 205      90.449  -1.324  34.451  1.00 77.70           C  
ATOM   3265  O   LYS L 205      89.981  -1.347  33.310  1.00 81.01           O  
ATOM   3266  CB  LYS L 205      88.439  -1.005  35.902  1.00 66.77           C  
ATOM   3267  CG  LYS L 205      87.775  -0.289  37.061  1.00 69.79           C  
ATOM   3268  CD  LYS L 205      88.572  -0.436  38.346  1.00 69.87           C  
ATOM   3269  CE  LYS L 205      87.924   0.344  39.478  1.00 71.35           C  
ATOM   3270  NZ  LYS L 205      88.633   0.151  40.769  1.00 69.07           N  
ATOM   3271  N   SER L 206      91.520  -2.028  34.806  1.00 80.69           N  
ATOM   3272  CA  SER L 206      92.218  -2.875  33.841  1.00 79.61           C  
ATOM   3273  C   SER L 206      92.712  -4.176  34.457  1.00 78.71           C  
ATOM   3274  O   SER L 206      92.741  -4.326  35.680  1.00 75.31           O  
ATOM   3275  CB  SER L 206      93.417  -2.119  33.259  1.00 76.10           C  
ATOM   3276  OG  SER L 206      93.056  -0.810  32.856  1.00 77.75           O  
ATOM   3277  N   PHE L 207      93.090  -5.115  33.597  1.00 78.99           N  
ATOM   3278  CA  PHE L 207      93.616  -6.398  34.037  1.00 82.34           C  
ATOM   3279  C   PHE L 207      94.536  -6.924  32.943  1.00 86.46           C  
ATOM   3280  O   PHE L 207      94.419  -6.527  31.778  1.00 84.21           O  
ATOM   3281  CB  PHE L 207      92.483  -7.400  34.322  1.00 78.94           C  
ATOM   3282  CG  PHE L 207      91.913  -8.056  33.089  1.00 78.19           C  
ATOM   3283  CD1 PHE L 207      90.919  -7.433  32.347  1.00 78.67           C  
ATOM   3284  CD2 PHE L 207      92.372  -9.304  32.673  1.00 74.05           C  
ATOM   3285  CE1 PHE L 207      90.391  -8.043  31.210  1.00 81.05           C  
ATOM   3286  CE2 PHE L 207      91.850  -9.919  31.538  1.00 62.05           C  
ATOM   3287  CZ  PHE L 207      90.859  -9.288  30.806  1.00 67.39           C  
ATOM   3288  N   ASN L 208      95.475  -7.780  33.328  1.00 90.93           N  
ATOM   3289  CA  ASN L 208      96.411  -8.370  32.380  1.00 90.90           C  
ATOM   3290  C   ASN L 208      96.119  -9.854  32.279  1.00 88.58           C  
ATOM   3291  O   ASN L 208      95.883 -10.514  33.291  1.00 84.33           O  
ATOM   3292  CB  ASN L 208      97.851  -8.160  32.841  1.00 96.03           C  
ATOM   3293  CG  ASN L 208      98.205  -6.700  32.976  1.00 99.99           C  
ATOM   3294  OD1 ASN L 208      98.428  -6.203  34.082  1.00100.00           O  
ATOM   3295  ND2 ASN L 208      98.225  -5.988  31.854  1.00100.00           N  
ATOM   3296  N   ARG L 209      96.083 -10.363  31.053  1.00 88.29           N  
ATOM   3297  CA  ARG L 209      95.818 -11.777  30.830  1.00 91.82           C  
ATOM   3298  C   ARG L 209      96.916 -12.619  31.463  1.00 94.27           C  
ATOM   3299  O   ARG L 209      96.677 -13.751  31.882  1.00 97.10           O  
ATOM   3300  CB  ARG L 209      95.732 -12.074  29.334  1.00 89.71           C  
ATOM   3301  CG  ARG L 209      95.509 -13.544  29.011  1.00 93.54           C  
ATOM   3302  CD  ARG L 209      95.368 -13.766  27.517  1.00100.00           C  
ATOM   3303  NE  ARG L 209      96.485 -13.195  26.771  1.00 99.99           N  
ATOM   3304  CZ  ARG L 209      97.719 -13.692  26.758  1.00 99.99           C  
ATOM   3305  NH1 ARG L 209      98.012 -14.786  27.450  1.00100.00           N  
ATOM   3306  NH2 ARG L 209      98.666 -13.083  26.056  1.00100.00           N  
ATOM   3307  N   ASN L 210      98.115 -12.053  31.529  1.00 98.11           N  
ATOM   3308  CA  ASN L 210      99.264 -12.735  32.106  1.00 97.58           C  
ATOM   3309  C   ASN L 210     100.047 -11.716  32.929  1.00 96.36           C  
ATOM   3310  CB  ASN L 210     100.140 -13.306  30.985  1.00100.00           C  
ATOM   3311  CG  ASN L 210     101.202 -14.271  31.493  1.00 99.99           C  
ATOM   3312  OD1 ASN L 210     101.123 -14.785  32.610  1.00100.00           O  
ATOM   3313  ND2 ASN L 210     102.193 -14.548  30.651  1.00 99.99           N  
ATOM   3314  OXT ASN L 210     100.390 -10.656  32.360  1.00100.00           O  
TER    3315      ASN L 210                                                      
ATOM   3316  N   VAL P  11     -36.464  10.718 -11.351  0.00 77.04           N  
ATOM   3317  CA  VAL P  11     -36.903   9.314 -11.123  0.00 76.82           C  
ATOM   3318  C   VAL P  11     -35.917   8.749 -10.115  0.00 76.40           C  
ATOM   3319  O   VAL P  11     -34.734   9.079 -10.167  0.00 76.70           O  
ATOM   3320  CB  VAL P  11     -36.835   8.482 -12.425  0.00 77.08           C  
ATOM   3321  CG1 VAL P  11     -37.342   7.068 -12.177  0.00 77.54           C  
ATOM   3322  CG2 VAL P  11     -37.644   9.152 -13.526  0.00 76.68           C  
ATOM   3323  N   HIS P  12     -36.401   7.937  -9.183  0.00 76.01           N  
ATOM   3324  CA  HIS P  12     -35.527   7.364  -8.170  0.00 75.33           C  
ATOM   3325  C   HIS P  12     -35.084   5.948  -8.503  0.00 74.10           C  
ATOM   3326  O   HIS P  12     -35.905   5.080  -8.794  0.00 74.26           O  
ATOM   3327  CB  HIS P  12     -36.210   7.366  -6.800  0.00 77.50           C  
ATOM   3328  CG  HIS P  12     -35.257   7.237  -5.652  0.00 79.13           C  
ATOM   3329  ND1 HIS P  12     -34.811   6.021  -5.179  0.00 80.27           N  
ATOM   3330  CD2 HIS P  12     -34.654   8.179  -4.889  0.00 79.92           C  
ATOM   3331  CE1 HIS P  12     -33.974   6.220  -4.175  0.00 80.42           C  
ATOM   3332  NE2 HIS P  12     -33.861   7.520  -3.981  0.00 80.25           N  
ATOM   3333  N   GLN P  13     -33.778   5.726  -8.447  1.00 72.60           N  
ATOM   3334  CA  GLN P  13     -33.208   4.414  -8.703  1.00 69.13           C  
ATOM   3335  C   GLN P  13     -32.352   4.074  -7.493  1.00 68.75           C  
ATOM   3336  O   GLN P  13     -31.329   4.710  -7.252  1.00 67.38           O  
ATOM   3337  CB  GLN P  13     -32.360   4.419  -9.978  1.00 67.45           C  
ATOM   3338  CG  GLN P  13     -33.156   4.675 -11.247  1.00 67.89           C  
ATOM   3339  CD  GLN P  13     -32.605   3.920 -12.442  1.00 67.12           C  
ATOM   3340  OE1 GLN P  13     -31.949   4.494 -13.311  1.00 63.63           O  
ATOM   3341  NE2 GLN P  13     -32.871   2.623 -12.489  1.00 63.56           N  
ATOM   3342 HE21 GLN P  13     -33.384   2.240 -11.754  1.00  0.00           H  
ATOM   3343 HE22 GLN P  13     -32.558   2.123 -13.261  1.00  0.00           H  
ATOM   3344  N   ALA P  14     -32.836   3.148  -6.671  1.00 69.91           N  
ATOM   3345  CA  ALA P  14     -32.111   2.734  -5.472  1.00 65.97           C  
ATOM   3346  C   ALA P  14     -30.885   1.918  -5.878  1.00 66.28           C  
ATOM   3347  O   ALA P  14     -30.737   1.557  -7.048  1.00 65.80           O  
ATOM   3348  CB  ALA P  14     -33.021   1.913  -4.564  1.00 55.04           C  
ATOM   3349  N   ILE P  15     -30.008   1.638  -4.919  1.00 65.80           N  
ATOM   3350  CA  ILE P  15     -28.803   0.861  -5.198  1.00 58.54           C  
ATOM   3351  C   ILE P  15     -29.166  -0.561  -5.625  1.00 57.41           C  
ATOM   3352  O   ILE P  15     -29.925  -1.259  -4.947  1.00 51.10           O  
ATOM   3353  CB  ILE P  15     -27.829   0.846  -3.990  1.00 53.88           C  
ATOM   3354  CG1 ILE P  15     -26.563   0.066  -4.349  1.00 37.55           C  
ATOM   3355  CG2 ILE P  15     -28.514   0.287  -2.746  1.00 54.67           C  
ATOM   3356  CD1 ILE P  15     -25.561  -0.029  -3.229  1.00 49.83           C  
ATOM   3357  N   SER P  16     -28.647  -0.959  -6.782  1.00 54.50           N  
ATOM   3358  CA  SER P  16     -28.907  -2.275  -7.354  1.00 55.92           C  
ATOM   3359  C   SER P  16     -28.423  -3.418  -6.467  1.00 55.13           C  
ATOM   3360  O   SER P  16     -27.355  -3.330  -5.859  1.00 57.67           O  
ATOM   3361  CB  SER P  16     -28.236  -2.377  -8.731  1.00 54.85           C  
ATOM   3362  OG  SER P  16     -28.511  -3.618  -9.361  1.00 68.93           O  
ATOM   3363  N   PRO P  17     -29.215  -4.504  -6.369  1.00 61.55           N  
ATOM   3364  CA  PRO P  17     -28.847  -5.667  -5.556  1.00 61.90           C  
ATOM   3365  C   PRO P  17     -27.524  -6.260  -6.041  1.00 62.15           C  
ATOM   3366  O   PRO P  17     -26.788  -6.861  -5.260  1.00 65.90           O  
ATOM   3367  CB  PRO P  17     -30.010  -6.626  -5.796  1.00 55.14           C  
ATOM   3368  CG  PRO P  17     -31.163  -5.698  -5.935  1.00 58.54           C  
ATOM   3369  CD  PRO P  17     -30.601  -4.635  -6.854  1.00 63.28           C  
ATOM   3370  N   ARG P  18     -27.231  -6.098  -7.332  1.00 59.61           N  
ATOM   3371  CA  ARG P  18     -25.979  -6.594  -7.899  1.00 60.16           C  
ATOM   3372  C   ARG P  18     -24.829  -5.800  -7.297  1.00 60.33           C  
ATOM   3373  O   ARG P  18     -23.881  -6.373  -6.758  1.00 61.99           O  
ATOM   3374  CB  ARG P  18     -25.971  -6.450  -9.421  1.00 61.28           C  
ATOM   3375  CG  ARG P  18     -26.762  -7.531 -10.131  1.00 68.30           C  
ATOM   3376  CD  ARG P  18     -27.088  -7.141 -11.563  1.00 72.74           C  
ATOM   3377  NE  ARG P  18     -26.393  -7.934 -12.579  1.00 76.31           N  
ATOM   3378  CZ  ARG P  18     -26.399  -9.264 -12.664  1.00 76.46           C  
ATOM   3379  NH1 ARG P  18     -27.060 -10.003 -11.778  1.00 79.71           N  
ATOM   3380  NH2 ARG P  18     -25.791  -9.854 -13.687  1.00 72.71           N  
ATOM   3381  N   THR P  19     -24.940  -4.477  -7.360  1.00 60.88           N  
ATOM   3382  CA  THR P  19     -23.924  -3.590  -6.809  1.00 61.95           C  
ATOM   3383  C   THR P  19     -23.719  -3.891  -5.321  1.00 62.59           C  
ATOM   3384  O   THR P  19     -22.584  -4.028  -4.858  1.00 71.21           O  
ATOM   3385  CB  THR P  19     -24.330  -2.110  -6.994  1.00 57.75           C  
ATOM   3386  OG1 THR P  19     -24.605  -1.864  -8.380  1.00 58.37           O  
ATOM   3387  CG2 THR P  19     -23.223  -1.177  -6.520  1.00 50.46           C  
ATOM   3388  N   LEU P  20     -24.822  -4.048  -4.593  1.00 61.64           N  
ATOM   3389  CA  LEU P  20     -24.771  -4.341  -3.164  1.00 60.26           C  
ATOM   3390  C   LEU P  20     -24.141  -5.710  -2.894  1.00 62.21           C  
ATOM   3391  O   LEU P  20     -23.456  -5.897  -1.886  1.00 64.39           O  
ATOM   3392  CB  LEU P  20     -26.178  -4.299  -2.561  1.00 60.39           C  
ATOM   3393  CG  LEU P  20     -26.263  -4.410  -1.037  1.00 61.46           C  
ATOM   3394  CD1 LEU P  20     -26.014  -3.045  -0.413  1.00 65.68           C  
ATOM   3395  CD2 LEU P  20     -27.632  -4.933  -0.635  1.00 64.85           C  
ATOM   3396  N   ASN P  21     -24.367  -6.662  -3.796  1.00 60.82           N  
ATOM   3397  CA  ASN P  21     -23.822  -8.008  -3.634  1.00 58.11           C  
ATOM   3398  C   ASN P  21     -22.314  -8.035  -3.871  1.00 60.35           C  
ATOM   3399  O   ASN P  21     -21.581  -8.744  -3.175  1.00 65.33           O  
ATOM   3400  CB  ASN P  21     -24.520  -8.997  -4.566  1.00 47.50           C  
ATOM   3401  CG  ASN P  21     -24.458 -10.421  -4.049  1.00 49.72           C  
ATOM   3402  OD1 ASN P  21     -24.611 -10.667  -2.852  1.00 55.46           O  
ATOM   3403  ND2 ASN P  21     -24.234 -11.366  -4.947  1.00 45.23           N  
ATOM   3404  N   ALA P  22     -21.851  -7.261  -4.850  1.00 57.84           N  
ATOM   3405  CA  ALA P  22     -20.424  -7.191  -5.153  1.00 54.24           C  
ATOM   3406  C   ALA P  22     -19.695  -6.684  -3.910  1.00 52.66           C  
ATOM   3407  O   ALA P  22     -18.676  -7.245  -3.507  1.00 54.25           O  
ATOM   3408  CB  ALA P  22     -20.176  -6.265  -6.335  1.00 57.44           C  
ATOM   3409  N   TRP P  23     -20.260  -5.655  -3.281  1.00 47.18           N  
ATOM   3410  CA  TRP P  23     -19.706  -5.064  -2.064  1.00 45.14           C  
ATOM   3411  C   TRP P  23     -19.448  -6.141  -1.016  1.00 47.13           C  
ATOM   3412  O   TRP P  23     -18.400  -6.144  -0.369  1.00 51.49           O  
ATOM   3413  CB  TRP P  23     -20.674  -4.007  -1.517  1.00 36.50           C  
ATOM   3414  CG  TRP P  23     -20.427  -3.560  -0.097  1.00 39.45           C  
ATOM   3415  CD1 TRP P  23     -21.284  -3.689   0.958  1.00 47.09           C  
ATOM   3416  CD2 TRP P  23     -19.274  -2.869   0.407  1.00 40.83           C  
ATOM   3417  NE1 TRP P  23     -20.744  -3.119   2.084  1.00 42.84           N  
ATOM   3418  CE2 TRP P  23     -19.511  -2.607   1.777  1.00 38.13           C  
ATOM   3419  CE3 TRP P  23     -18.066  -2.445  -0.161  1.00 40.88           C  
ATOM   3420  CZ2 TRP P  23     -18.587  -1.939   2.585  1.00 34.50           C  
ATOM   3421  CZ3 TRP P  23     -17.147  -1.781   0.641  1.00 45.12           C  
ATOM   3422  CH2 TRP P  23     -17.414  -1.534   2.002  1.00 42.83           C  
ATOM   3423  N   VAL P  24     -20.389  -7.072  -0.884  1.00 52.79           N  
ATOM   3424  CA  VAL P  24     -20.274  -8.164   0.080  1.00 58.52           C  
ATOM   3425  C   VAL P  24     -19.029  -8.988  -0.212  1.00 57.18           C  
ATOM   3426  O   VAL P  24     -18.189  -9.198   0.664  1.00 60.89           O  
ATOM   3427  CB  VAL P  24     -21.494  -9.116   0.021  1.00 62.12           C  
ATOM   3428  CG1 VAL P  24     -21.424 -10.139   1.150  1.00 61.23           C  
ATOM   3429  CG2 VAL P  24     -22.787  -8.332   0.088  1.00 68.00           C  
ATOM   3430  N   LYS P  25     -18.910  -9.433  -1.456  1.00 54.99           N  
ATOM   3431  CA  LYS P  25     -17.777 -10.242  -1.877  1.00 58.12           C  
ATOM   3432  C   LYS P  25     -16.454  -9.507  -1.700  1.00 57.40           C  
ATOM   3433  O   LYS P  25     -15.452 -10.114  -1.325  1.00 58.93           O  
ATOM   3434  CB  LYS P  25     -17.962 -10.695  -3.327  1.00 63.00           C  
ATOM   3435  CG  LYS P  25     -17.782 -12.196  -3.527  1.00 74.97           C  
ATOM   3436  CD  LYS P  25     -18.598 -13.022  -2.529  1.00 81.03           C  
ATOM   3437  CE  LYS P  25     -20.085 -12.688  -2.570  1.00 85.48           C  
ATOM   3438  NZ  LYS P  25     -20.852 -13.453  -1.550  1.00 81.37           N  
ATOM   3439  N   VAL P  26     -16.460  -8.200  -1.947  1.00 58.95           N  
ATOM   3440  CA  VAL P  26     -15.259  -7.388  -1.795  1.00 53.87           C  
ATOM   3441  C   VAL P  26     -14.793  -7.456  -0.347  1.00 54.47           C  
ATOM   3442  O   VAL P  26     -13.702  -7.948  -0.072  1.00 61.02           O  
ATOM   3443  CB  VAL P  26     -15.504  -5.912  -2.190  1.00 48.70           C  
ATOM   3444  CG1 VAL P  26     -14.259  -5.078  -1.922  1.00 46.68           C  
ATOM   3445  CG2 VAL P  26     -15.873  -5.821  -3.657  1.00 45.76           C  
ATOM   3446  N   VAL P  27     -15.637  -7.009   0.578  1.00 57.38           N  
ATOM   3447  CA  VAL P  27     -15.305  -7.026   2.005  1.00 65.79           C  
ATOM   3448  C   VAL P  27     -14.978  -8.450   2.460  1.00 70.41           C  
ATOM   3449  O   VAL P  27     -14.173  -8.661   3.371  1.00 70.09           O  
ATOM   3450  CB  VAL P  27     -16.474  -6.472   2.865  1.00 63.58           C  
ATOM   3451  CG1 VAL P  27     -16.114  -6.496   4.346  1.00 56.69           C  
ATOM   3452  CG2 VAL P  27     -16.811  -5.057   2.438  1.00 62.40           C  
ATOM   3453  N   GLU P  28     -15.601  -9.419   1.802  1.00 77.42           N  
ATOM   3454  CA  GLU P  28     -15.404 -10.828   2.108  1.00 85.13           C  
ATOM   3455  C   GLU P  28     -13.986 -11.279   1.753  1.00 86.72           C  
ATOM   3456  O   GLU P  28     -13.360 -12.025   2.508  1.00 85.26           O  
ATOM   3457  CB  GLU P  28     -16.427 -11.655   1.328  1.00 91.49           C  
ATOM   3458  CG  GLU P  28     -16.452 -13.133   1.654  1.00100.00           C  
ATOM   3459  CD  GLU P  28     -17.459 -13.886   0.805  1.00100.00           C  
ATOM   3460  OE1 GLU P  28     -18.673 -13.612   0.937  1.00 99.99           O  
ATOM   3461  OE2 GLU P  28     -17.037 -14.743  -0.002  1.00100.00           O  
ATOM   3462  N   GLU P  29     -13.487 -10.812   0.611  1.00 88.01           N  
ATOM   3463  CA  GLU P  29     -12.153 -11.173   0.135  1.00 87.57           C  
ATOM   3464  C   GLU P  29     -11.054 -10.199   0.574  1.00 86.28           C  
ATOM   3465  O   GLU P  29     -10.090 -10.599   1.224  1.00 87.80           O  
ATOM   3466  CB  GLU P  29     -12.163 -11.314  -1.392  1.00 84.39           C  
ATOM   3467  CG  GLU P  29     -10.860 -11.831  -1.986  0.00 89.72           C  
ATOM   3468  CD  GLU P  29     -10.950 -12.057  -3.484  0.00 90.93           C  
ATOM   3469  OE1 GLU P  29     -10.718 -11.097  -4.247  0.00 91.38           O  
ATOM   3470  OE2 GLU P  29     -11.252 -13.195  -3.897  0.00 91.27           O  
ATOM   3471  N   LYS P  30     -11.199  -8.928   0.209  1.00 86.22           N  
ATOM   3472  CA  LYS P  30     -10.222  -7.892   0.550  1.00 84.77           C  
ATOM   3473  C   LYS P  30     -10.162  -7.568   2.048  1.00 85.33           C  
ATOM   3474  O   LYS P  30      -9.224  -6.907   2.509  1.00 86.78           O  
ATOM   3475  CB  LYS P  30     -10.517  -6.609  -0.235  1.00 79.89           C  
ATOM   3476  CG  LYS P  30     -10.578  -6.789  -1.744  0.00 83.26           C  
ATOM   3477  CD  LYS P  30      -9.265  -7.305  -2.302  0.00 84.44           C  
ATOM   3478  CE  LYS P  30      -9.291  -7.330  -3.820  0.00 85.38           C  
ATOM   3479  NZ  LYS P  30      -7.991  -7.768  -4.393  0.00 85.77           N  
ATOM   3480  N   ALA P  31     -11.159  -8.031   2.799  1.00 83.71           N  
ATOM   3481  CA  ALA P  31     -11.235  -7.795   4.240  1.00 82.43           C  
ATOM   3482  C   ALA P  31     -11.157  -6.304   4.560  1.00 81.11           C  
ATOM   3483  O   ALA P  31     -12.163  -5.598   4.474  1.00 82.44           O  
ATOM   3484  CB  ALA P  31     -10.137  -8.570   4.974  1.00 87.72           C  
ATOM   3485  N   PHE P  32      -9.967  -5.824   4.912  1.00 79.52           N  
ATOM   3486  CA  PHE P  32      -9.776  -4.415   5.234  1.00 75.54           C  
ATOM   3487  C   PHE P  32      -8.429  -3.860   4.800  1.00 68.80           C  
ATOM   3488  O   PHE P  32      -7.881  -2.956   5.436  1.00 66.30           O  
ATOM   3489  CB  PHE P  32     -10.016  -4.154   6.724  1.00 78.07           C  
ATOM   3490  CG  PHE P  32     -11.439  -3.814   7.047  1.00 81.86           C  
ATOM   3491  CD1 PHE P  32     -12.081  -2.771   6.381  1.00 74.41           C  
ATOM   3492  CD2 PHE P  32     -12.150  -4.546   7.993  1.00 83.87           C  
ATOM   3493  CE1 PHE P  32     -13.410  -2.465   6.648  1.00 76.90           C  
ATOM   3494  CE2 PHE P  32     -13.482  -4.248   8.268  1.00 81.96           C  
ATOM   3495  CZ  PHE P  32     -14.114  -3.205   7.595  1.00 80.19           C  
ATOM   3496  N   SER P  33      -7.894  -4.406   3.715  1.00 60.13           N  
ATOM   3497  CA  SER P  33      -6.625  -3.942   3.186  1.00 62.32           C  
ATOM   3498  C   SER P  33      -6.873  -2.550   2.606  1.00 66.54           C  
ATOM   3499  O   SER P  33      -7.993  -2.232   2.209  1.00 66.30           O  
ATOM   3500  CB  SER P  33      -6.134  -4.900   2.102  1.00 59.68           C  
ATOM   3501  OG  SER P  33      -7.121  -5.075   1.105  1.00 52.70           O  
ATOM   3502  N   PRO P  34      -5.827  -1.713   2.514  1.00 75.70           N  
ATOM   3503  CA  PRO P  34      -5.984  -0.358   1.972  1.00 76.02           C  
ATOM   3504  C   PRO P  34      -6.616  -0.281   0.581  1.00 74.08           C  
ATOM   3505  O   PRO P  34      -7.073   0.785   0.164  1.00 74.83           O  
ATOM   3506  CB  PRO P  34      -4.549   0.180   1.977  1.00 80.01           C  
ATOM   3507  CG  PRO P  34      -3.712  -1.061   1.852  1.00 84.03           C  
ATOM   3508  CD  PRO P  34      -4.410  -1.994   2.802  1.00 82.31           C  
ATOM   3509  N   GLU P  35      -6.677  -1.413  -0.115  1.00 72.03           N  
ATOM   3510  CA  GLU P  35      -7.248  -1.461  -1.458  1.00 74.77           C  
ATOM   3511  C   GLU P  35      -8.784  -1.466  -1.484  1.00 72.25           C  
ATOM   3512  O   GLU P  35      -9.393  -1.251  -2.536  1.00 65.13           O  
ATOM   3513  CB  GLU P  35      -6.696  -2.673  -2.217  1.00 75.63           C  
ATOM   3514  CG  GLU P  35      -7.078  -4.014  -1.607  1.00 83.95           C  
ATOM   3515  CD  GLU P  35      -6.421  -5.199  -2.295  1.00 87.77           C  
ATOM   3516  OE1 GLU P  35      -6.218  -5.149  -3.527  1.00 91.03           O  
ATOM   3517  OE2 GLU P  35      -6.117  -6.192  -1.600  1.00 90.49           O  
ATOM   3518  N   VAL P  36      -9.405  -1.679  -0.326  1.00 69.08           N  
ATOM   3519  CA  VAL P  36     -10.863  -1.715  -0.230  1.00 62.22           C  
ATOM   3520  C   VAL P  36     -11.501  -0.341  -0.436  1.00 58.84           C  
ATOM   3521  O   VAL P  36     -12.511  -0.216  -1.128  1.00 59.26           O  
ATOM   3522  CB  VAL P  36     -11.337  -2.316   1.129  1.00 63.52           C  
ATOM   3523  CG1 VAL P  36     -11.074  -1.352   2.283  1.00 57.28           C  
ATOM   3524  CG2 VAL P  36     -12.807  -2.689   1.062  1.00 64.34           C  
ATOM   3525  N   ILE P  37     -10.891   0.691   0.138  1.00 54.79           N  
ATOM   3526  CA  ILE P  37     -11.408   2.052   0.029  1.00 56.63           C  
ATOM   3527  C   ILE P  37     -11.722   2.467  -1.410  1.00 55.01           C  
ATOM   3528  O   ILE P  37     -12.835   2.910  -1.694  1.00 54.65           O  
ATOM   3529  CB  ILE P  37     -10.464   3.071   0.714  1.00 60.23           C  
ATOM   3530  CG1 ILE P  37     -10.405   2.777   2.217  1.00 63.30           C  
ATOM   3531  CG2 ILE P  37     -10.940   4.501   0.463  1.00 62.63           C  
ATOM   3532  CD1 ILE P  37      -9.487   3.683   3.001  1.00 74.99           C  
ATOM   3533  N   PRO P  38     -10.761   2.307  -2.340  1.00 55.19           N  
ATOM   3534  CA  PRO P  38     -11.024   2.686  -3.732  1.00 52.58           C  
ATOM   3535  C   PRO P  38     -12.288   2.001  -4.243  1.00 47.96           C  
ATOM   3536  O   PRO P  38     -13.107   2.614  -4.933  1.00 45.11           O  
ATOM   3537  CB  PRO P  38      -9.782   2.177  -4.455  1.00 51.09           C  
ATOM   3538  CG  PRO P  38      -8.716   2.374  -3.433  1.00 44.14           C  
ATOM   3539  CD  PRO P  38      -9.369   1.848  -2.183  1.00 45.30           C  
ATOM   3540  N   MET P  39     -12.451   0.735  -3.866  1.00 45.23           N  
ATOM   3541  CA  MET P  39     -13.617  -0.046  -4.258  1.00 43.65           C  
ATOM   3542  C   MET P  39     -14.873   0.621  -3.715  1.00 45.43           C  
ATOM   3543  O   MET P  39     -15.777   0.973  -4.474  1.00 47.29           O  
ATOM   3544  CB  MET P  39     -13.517  -1.459  -3.692  1.00 36.22           C  
ATOM   3545  CG  MET P  39     -12.588  -2.382  -4.443  1.00 49.92           C  
ATOM   3546  SD  MET P  39     -13.425  -3.225  -5.785  1.00 65.33           S  
ATOM   3547  CE  MET P  39     -12.912  -2.307  -7.178  1.00 43.08           C  
ATOM   3548  N   PHE P  40     -14.901   0.823  -2.400  1.00 43.66           N  
ATOM   3549  CA  PHE P  40     -16.036   1.449  -1.735  1.00 45.60           C  
ATOM   3550  C   PHE P  40     -16.473   2.715  -2.467  1.00 50.83           C  
ATOM   3551  O   PHE P  40     -17.665   2.910  -2.713  1.00 63.20           O  
ATOM   3552  CB  PHE P  40     -15.688   1.772  -0.277  1.00 37.47           C  
ATOM   3553  CG  PHE P  40     -16.785   2.480   0.473  1.00 45.07           C  
ATOM   3554  CD1 PHE P  40     -17.789   1.760   1.110  1.00 51.81           C  
ATOM   3555  CD2 PHE P  40     -16.813   3.871   0.547  1.00 48.82           C  
ATOM   3556  CE1 PHE P  40     -18.806   2.412   1.813  1.00 50.03           C  
ATOM   3557  CE2 PHE P  40     -17.825   4.532   1.247  1.00 51.51           C  
ATOM   3558  CZ  PHE P  40     -18.822   3.799   1.880  1.00 44.46           C  
ATOM   3559  N   SER P  41     -15.510   3.552  -2.843  1.00 49.11           N  
ATOM   3560  CA  SER P  41     -15.815   4.795  -3.540  1.00 49.21           C  
ATOM   3561  C   SER P  41     -16.463   4.551  -4.893  1.00 48.02           C  
ATOM   3562  O   SER P  41     -17.497   5.140  -5.204  1.00 56.85           O  
ATOM   3563  CB  SER P  41     -14.554   5.641  -3.709  1.00 46.85           C  
ATOM   3564  OG  SER P  41     -14.027   5.997  -2.444  1.00 65.32           O  
ATOM   3565  N   ALA P  42     -15.859   3.674  -5.690  1.00 41.48           N  
ATOM   3566  CA  ALA P  42     -16.377   3.360  -7.022  1.00 37.43           C  
ATOM   3567  C   ALA P  42     -17.795   2.813  -6.944  1.00 39.04           C  
ATOM   3568  O   ALA P  42     -18.662   3.187  -7.730  1.00 34.18           O  
ATOM   3569  CB  ALA P  42     -15.486   2.348  -7.705  1.00 26.13           C  
ATOM   3570  N   LEU P  43     -18.013   1.910  -5.993  1.00 40.76           N  
ATOM   3571  CA  LEU P  43     -19.315   1.280  -5.790  1.00 39.81           C  
ATOM   3572  C   LEU P  43     -20.366   2.265  -5.267  1.00 40.77           C  
ATOM   3573  O   LEU P  43     -21.513   2.259  -5.706  1.00 48.62           O  
ATOM   3574  CB  LEU P  43     -19.211   0.150  -4.757  1.00 46.01           C  
ATOM   3575  CG  LEU P  43     -18.390  -1.132  -4.858  1.00 54.20           C  
ATOM   3576  CD1 LEU P  43     -18.609  -2.057  -3.667  1.00 61.12           C  
ATOM   3577  CD2 LEU P  43     -18.684  -1.868  -6.023  1.00 50.81           C  
ATOM   3578  N   SER P  44     -19.960   3.131  -4.347  1.00 37.17           N  
ATOM   3579  CA  SER P  44     -20.873   4.088  -3.725  1.00 40.50           C  
ATOM   3580  C   SER P  44     -20.979   5.422  -4.468  1.00 41.60           C  
ATOM   3581  O   SER P  44     -21.440   6.418  -3.894  1.00 39.09           O  
ATOM   3582  CB  SER P  44     -20.432   4.349  -2.275  1.00 43.23           C  
ATOM   3583  OG  SER P  44     -21.420   5.047  -1.532  1.00 59.25           O  
ATOM   3584  N   GLU P  45     -20.612   5.463  -5.744  1.00 44.64           N  
ATOM   3585  CA  GLU P  45     -20.689   6.726  -6.470  1.00 55.75           C  
ATOM   3586  C   GLU P  45     -22.146   7.164  -6.656  1.00 60.13           C  
ATOM   3587  O   GLU P  45     -23.009   6.370  -7.056  1.00 61.41           O  
ATOM   3588  CB  GLU P  45     -19.976   6.635  -7.823  1.00 58.00           C  
ATOM   3589  CG  GLU P  45     -19.397   7.974  -8.275  1.00 76.74           C  
ATOM   3590  CD  GLU P  45     -19.042   8.011  -9.754  1.00 93.63           C  
ATOM   3591  OE1 GLU P  45     -19.955   8.205 -10.586  1.00100.00           O  
ATOM   3592  OE2 GLU P  45     -17.848   7.867 -10.089  1.00 99.99           O  
ATOM   3593  N   GLY P  46     -22.418   8.411  -6.277  1.00 61.96           N  
ATOM   3594  CA  GLY P  46     -23.749   8.979  -6.412  1.00 59.70           C  
ATOM   3595  C   GLY P  46     -24.860   8.424  -5.538  1.00 55.36           C  
ATOM   3596  O   GLY P  46     -26.008   8.861  -5.649  1.00 51.21           O  
ATOM   3597  N   ALA P  47     -24.536   7.482  -4.661  1.00 49.10           N  
ATOM   3598  CA  ALA P  47     -25.541   6.893  -3.790  1.00 50.66           C  
ATOM   3599  C   ALA P  47     -26.081   7.892  -2.761  1.00 51.08           C  
ATOM   3600  O   ALA P  47     -25.430   8.889  -2.441  1.00 50.28           O  
ATOM   3601  CB  ALA P  47     -24.975   5.660  -3.102  1.00 43.72           C  
ATOM   3602  N   THR P  48     -27.287   7.629  -2.265  1.00 56.00           N  
ATOM   3603  CA  THR P  48     -27.926   8.487  -1.267  1.00 51.10           C  
ATOM   3604  C   THR P  48     -27.486   8.031   0.121  1.00 44.66           C  
ATOM   3605  O   THR P  48     -27.000   6.907   0.284  1.00 44.62           O  
ATOM   3606  CB  THR P  48     -29.477   8.382  -1.333  1.00 51.61           C  
ATOM   3607  OG1 THR P  48     -29.900   7.093  -0.860  1.00 41.17           O  
ATOM   3608  CG2 THR P  48     -29.962   8.570  -2.762  1.00 49.45           C  
ATOM   3609  N   PRO P  49     -27.655   8.890   1.142  1.00 36.03           N  
ATOM   3610  CA  PRO P  49     -27.262   8.515   2.504  1.00 34.75           C  
ATOM   3611  C   PRO P  49     -27.901   7.188   2.901  1.00 38.56           C  
ATOM   3612  O   PRO P  49     -27.311   6.402   3.644  1.00 48.37           O  
ATOM   3613  CB  PRO P  49     -27.804   9.668   3.338  1.00 23.61           C  
ATOM   3614  CG  PRO P  49     -27.615  10.833   2.426  1.00 35.65           C  
ATOM   3615  CD  PRO P  49     -28.108  10.291   1.098  1.00 34.02           C  
ATOM   3616  N   GLN P  50     -29.098   6.933   2.379  1.00 45.53           N  
ATOM   3617  CA  GLN P  50     -29.803   5.691   2.661  1.00 51.39           C  
ATOM   3618  C   GLN P  50     -29.040   4.523   2.034  1.00 52.86           C  
ATOM   3619  O   GLN P  50     -28.722   3.547   2.715  1.00 52.78           O  
ATOM   3620  CB  GLN P  50     -31.235   5.746   2.114  1.00 62.60           C  
ATOM   3621  CG  GLN P  50     -32.066   4.511   2.453  1.00 61.87           C  
ATOM   3622  CD  GLN P  50     -33.482   4.573   1.912  1.00 48.02           C  
ATOM   3623  OE1 GLN P  50     -33.701   4.833   0.730  1.00 39.15           O  
ATOM   3624  NE2 GLN P  50     -34.451   4.312   2.776  1.00 45.07           N  
ATOM   3625 HE21 GLN P  50     -34.199   4.106   3.701  1.00  0.00           H  
ATOM   3626 HE22 GLN P  50     -35.369   4.327   2.429  1.00  0.00           H  
ATOM   3627  N   ASP P  51     -28.712   4.653   0.749  1.00 53.17           N  
ATOM   3628  CA  ASP P  51     -27.982   3.615   0.018  1.00 55.05           C  
ATOM   3629  C   ASP P  51     -26.675   3.232   0.708  1.00 50.81           C  
ATOM   3630  O   ASP P  51     -26.373   2.046   0.867  1.00 49.86           O  
ATOM   3631  CB  ASP P  51     -27.689   4.070  -1.416  1.00 59.24           C  
ATOM   3632  CG  ASP P  51     -28.948   4.238  -2.253  1.00 65.95           C  
ATOM   3633  OD1 ASP P  51     -29.974   3.589  -1.950  1.00 75.21           O  
ATOM   3634  OD2 ASP P  51     -28.902   5.015  -3.230  1.00 62.59           O  
ATOM   3635  N   LEU P  52     -25.901   4.238   1.103  1.00 43.23           N  
ATOM   3636  CA  LEU P  52     -24.635   4.003   1.786  1.00 42.72           C  
ATOM   3637  C   LEU P  52     -24.880   3.126   3.006  1.00 39.60           C  
ATOM   3638  O   LEU P  52     -24.247   2.080   3.175  1.00 38.89           O  
ATOM   3639  CB  LEU P  52     -23.997   5.327   2.221  1.00 45.84           C  
ATOM   3640  CG  LEU P  52     -23.165   6.120   1.210  1.00 46.20           C  
ATOM   3641  CD1 LEU P  52     -23.986   6.481  -0.002  1.00 57.85           C  
ATOM   3642  CD2 LEU P  52     -22.644   7.379   1.865  1.00 56.56           C  
ATOM   3643  N   ASN P  53     -25.838   3.536   3.830  1.00 34.29           N  
ATOM   3644  CA  ASN P  53     -26.175   2.795   5.034  1.00 42.63           C  
ATOM   3645  C   ASN P  53     -26.509   1.342   4.740  1.00 49.26           C  
ATOM   3646  O   ASN P  53     -26.153   0.453   5.514  1.00 55.65           O  
ATOM   3647  CB  ASN P  53     -27.326   3.469   5.779  1.00 40.08           C  
ATOM   3648  CG  ASN P  53     -26.850   4.579   6.685  1.00 49.54           C  
ATOM   3649  OD1 ASN P  53     -26.161   4.333   7.675  1.00 60.92           O  
ATOM   3650  ND2 ASN P  53     -27.178   5.811   6.335  1.00 49.88           N  
ATOM   3651  N   THR P  54     -27.174   1.097   3.615  1.00 53.03           N  
ATOM   3652  CA  THR P  54     -27.527  -0.262   3.227  1.00 54.17           C  
ATOM   3653  C   THR P  54     -26.240  -1.068   3.114  1.00 52.81           C  
ATOM   3654  O   THR P  54     -26.088  -2.101   3.767  1.00 56.62           O  
ATOM   3655  CB  THR P  54     -28.246  -0.286   1.871  1.00 55.53           C  
ATOM   3656  OG1 THR P  54     -29.315   0.669   1.884  1.00 57.60           O  
ATOM   3657  CG2 THR P  54     -28.807  -1.676   1.591  1.00 48.34           C  
ATOM   3658  N   MET P  55     -25.290  -0.535   2.349  1.00 46.44           N  
ATOM   3659  CA  MET P  55     -23.998  -1.179   2.139  1.00 42.66           C  
ATOM   3660  C   MET P  55     -23.318  -1.473   3.469  1.00 43.32           C  
ATOM   3661  O   MET P  55     -22.876  -2.596   3.714  1.00 45.74           O  
ATOM   3662  CB  MET P  55     -23.088  -0.282   1.303  1.00 37.95           C  
ATOM   3663  CG  MET P  55     -23.672   0.126  -0.027  1.00 41.97           C  
ATOM   3664  SD  MET P  55     -22.598   1.275  -0.892  1.00 53.63           S  
ATOM   3665  CE  MET P  55     -21.451   0.141  -1.667  1.00 60.18           C  
ATOM   3666  N   LEU P  56     -23.250  -0.463   4.330  1.00 42.75           N  
ATOM   3667  CA  LEU P  56     -22.622  -0.619   5.636  1.00 48.54           C  
ATOM   3668  C   LEU P  56     -23.286  -1.723   6.451  1.00 54.12           C  
ATOM   3669  O   LEU P  56     -22.607  -2.584   7.009  1.00 59.66           O  
ATOM   3670  CB  LEU P  56     -22.659   0.696   6.420  1.00 41.98           C  
ATOM   3671  CG  LEU P  56     -21.913   1.891   5.825  1.00 46.27           C  
ATOM   3672  CD1 LEU P  56     -21.953   3.053   6.802  1.00 41.13           C  
ATOM   3673  CD2 LEU P  56     -20.476   1.512   5.514  1.00 48.36           C  
ATOM   3674  N   ASN P  57     -24.615  -1.724   6.487  1.00 60.71           N  
ATOM   3675  CA  ASN P  57     -25.341  -2.732   7.249  1.00 66.07           C  
ATOM   3676  C   ASN P  57     -25.226  -4.109   6.606  1.00 66.56           C  
ATOM   3677  O   ASN P  57     -25.488  -5.125   7.251  1.00 65.15           O  
ATOM   3678  CB  ASN P  57     -26.811  -2.347   7.402  1.00 67.72           C  
ATOM   3679  CG  ASN P  57     -27.342  -2.638   8.792  1.00 77.01           C  
ATOM   3680  OD1 ASN P  57     -27.917  -1.765   9.441  1.00 86.71           O  
ATOM   3681  ND2 ASN P  57     -27.129  -3.859   9.270  1.00 80.87           N  
ATOM   3682  N   THR P  58     -24.849  -4.134   5.330  1.00 68.17           N  
ATOM   3683  CA  THR P  58     -24.681  -5.378   4.584  1.00 66.47           C  
ATOM   3684  C   THR P  58     -23.402  -6.118   4.995  1.00 65.50           C  
ATOM   3685  O   THR P  58     -23.227  -7.299   4.687  1.00 63.94           O  
ATOM   3686  CB  THR P  58     -24.649  -5.102   3.058  1.00 61.35           C  
ATOM   3687  OG1 THR P  58     -25.884  -4.500   2.649  1.00 67.07           O  
ATOM   3688  CG2 THR P  58     -24.458  -6.383   2.283  1.00 59.95           C  
ATOM   3689  N   VAL P  59     -22.514  -5.425   5.698  1.00 67.99           N  
ATOM   3690  CA  VAL P  59     -21.259  -6.017   6.142  1.00 67.34           C  
ATOM   3691  C   VAL P  59     -21.428  -6.876   7.393  1.00 70.69           C  
ATOM   3692  O   VAL P  59     -21.610  -6.358   8.497  1.00 64.35           O  
ATOM   3693  CB  VAL P  59     -20.203  -4.932   6.423  1.00 64.04           C  
ATOM   3694  CG1 VAL P  59     -18.939  -5.562   6.989  1.00 63.96           C  
ATOM   3695  CG2 VAL P  59     -19.893  -4.170   5.149  1.00 60.14           C  
ATOM   3696  N   GLY P  60     -21.361  -8.190   7.209  1.00 74.20           N  
ATOM   3697  CA  GLY P  60     -21.493  -9.106   8.328  1.00 77.90           C  
ATOM   3698  C   GLY P  60     -20.178  -9.348   9.045  1.00 78.27           C  
ATOM   3699  O   GLY P  60     -19.107  -9.313   8.433  1.00 81.42           O  
ATOM   3700  N   GLY P  61     -20.263  -9.639  10.340  1.00 78.37           N  
ATOM   3701  CA  GLY P  61     -19.072  -9.883  11.136  1.00 77.90           C  
ATOM   3702  C   GLY P  61     -18.271  -8.604  11.299  1.00 78.44           C  
ATOM   3703  O   GLY P  61     -18.826  -7.513  11.197  1.00 88.10           O  
ATOM   3704  N   HIS P  62     -16.977  -8.734  11.583  1.00 69.76           N  
ATOM   3705  CA  HIS P  62     -16.091  -7.579  11.743  1.00 65.18           C  
ATOM   3706  C   HIS P  62     -16.650  -6.521  12.695  1.00 59.78           C  
ATOM   3707  O   HIS P  62     -16.306  -5.346  12.577  1.00 58.06           O  
ATOM   3708  CB  HIS P  62     -15.842  -6.895  10.393  1.00 72.97           C  
ATOM   3709  CG  HIS P  62     -15.274  -7.792   9.338  1.00 82.37           C  
ATOM   3710  ND1 HIS P  62     -13.931  -8.092   9.258  1.00 85.78           N  
ATOM   3711  CD2 HIS P  62     -15.862  -8.416   8.290  1.00 85.55           C  
ATOM   3712  CE1 HIS P  62     -13.715  -8.857   8.203  1.00 92.32           C  
ATOM   3713  NE2 HIS P  62     -14.869  -9.068   7.598  1.00 90.92           N  
ATOM   3714  N   GLN P  63     -17.467  -6.936  13.658  1.00 56.77           N  
ATOM   3715  CA  GLN P  63     -18.085  -5.997  14.594  1.00 61.22           C  
ATOM   3716  C   GLN P  63     -17.108  -5.002  15.216  1.00 62.01           C  
ATOM   3717  O   GLN P  63     -17.484  -3.865  15.504  1.00 63.73           O  
ATOM   3718  CB  GLN P  63     -18.867  -6.747  15.681  1.00 67.14           C  
ATOM   3719  CG  GLN P  63     -18.148  -6.884  17.012  1.00 80.96           C  
ATOM   3720  CD  GLN P  63     -19.076  -7.330  18.127  1.00 93.68           C  
ATOM   3721  OE1 GLN P  63     -18.798  -8.300  18.829  1.00100.00           O  
ATOM   3722  NE2 GLN P  63     -20.187  -6.620  18.297  1.00 97.37           N  
ATOM   3723 HE21 GLN P  63     -20.376  -5.848  17.725  1.00  0.00           H  
ATOM   3724 HE22 GLN P  63     -20.772  -6.929  19.023  1.00  0.00           H  
ATOM   3725  N   ALA P  64     -15.858  -5.430  15.393  1.00 68.83           N  
ATOM   3726  CA  ALA P  64     -14.816  -4.582  15.970  1.00 66.52           C  
ATOM   3727  C   ALA P  64     -14.600  -3.330  15.114  1.00 62.80           C  
ATOM   3728  O   ALA P  64     -14.715  -2.205  15.599  1.00 54.79           O  
ATOM   3729  CB  ALA P  64     -13.510  -5.365  16.098  1.00 68.17           C  
ATOM   3730  N   ALA P  65     -14.324  -3.545  13.831  1.00 57.23           N  
ATOM   3731  CA  ALA P  65     -14.094  -2.444  12.904  1.00 55.20           C  
ATOM   3732  C   ALA P  65     -15.321  -1.543  12.837  1.00 58.00           C  
ATOM   3733  O   ALA P  65     -15.205  -0.313  12.795  1.00 56.69           O  
ATOM   3734  CB  ALA P  65     -13.776  -2.994  11.528  1.00 46.26           C  
ATOM   3735  N   MET P  66     -16.497  -2.166  12.849  1.00 58.24           N  
ATOM   3736  CA  MET P  66     -17.762  -1.443  12.779  1.00 54.20           C  
ATOM   3737  C   MET P  66     -17.954  -0.483  13.944  1.00 54.20           C  
ATOM   3738  O   MET P  66     -18.428   0.639  13.756  1.00 52.13           O  
ATOM   3739  CB  MET P  66     -18.931  -2.421  12.681  1.00 41.46           C  
ATOM   3740  CG  MET P  66     -18.858  -3.298  11.443  1.00 60.04           C  
ATOM   3741  SD  MET P  66     -18.531  -2.329   9.948  1.00 67.99           S  
ATOM   3742  CE  MET P  66     -20.122  -2.396   9.139  1.00 74.18           C  
ATOM   3743  N   GLN P  67     -17.566  -0.912  15.141  1.00 52.95           N  
ATOM   3744  CA  GLN P  67     -17.683  -0.064  16.323  1.00 51.40           C  
ATOM   3745  C   GLN P  67     -16.966   1.257  16.046  1.00 52.48           C  
ATOM   3746  O   GLN P  67     -17.465   2.332  16.387  1.00 46.51           O  
ATOM   3747  CB  GLN P  67     -17.068  -0.760  17.544  1.00 56.84           C  
ATOM   3748  CG  GLN P  67     -16.968   0.112  18.794  1.00 73.08           C  
ATOM   3749  CD  GLN P  67     -18.318   0.553  19.327  1.00 81.92           C  
ATOM   3750  OE1 GLN P  67     -18.875  -0.077  20.222  1.00 83.47           O  
ATOM   3751  NE2 GLN P  67     -18.840   1.653  18.796  1.00 84.33           N  
ATOM   3752 HE21 GLN P  67     -18.349   2.131  18.097  1.00  0.00           H  
ATOM   3753 HE22 GLN P  67     -19.715   1.918  19.143  1.00  0.00           H  
ATOM   3754  N   MET P  68     -15.805   1.164  15.404  1.00 57.80           N  
ATOM   3755  CA  MET P  68     -15.020   2.341  15.061  1.00 60.80           C  
ATOM   3756  C   MET P  68     -15.773   3.204  14.067  1.00 54.04           C  
ATOM   3757  O   MET P  68     -16.030   4.380  14.329  1.00 53.68           O  
ATOM   3758  CB  MET P  68     -13.676   1.944  14.451  1.00 77.57           C  
ATOM   3759  CG  MET P  68     -12.636   1.466  15.441  1.00 83.63           C  
ATOM   3760  SD  MET P  68     -11.042   1.291  14.619  1.00100.00           S  
ATOM   3761  CE  MET P  68     -10.521   3.006  14.535  1.00 84.68           C  
ATOM   3762  N   LEU P  69     -16.138   2.611  12.932  1.00 47.44           N  
ATOM   3763  CA  LEU P  69     -16.856   3.326  11.881  1.00 39.92           C  
ATOM   3764  C   LEU P  69     -18.026   4.118  12.456  1.00 38.22           C  
ATOM   3765  O   LEU P  69     -18.190   5.302  12.161  1.00 32.68           O  
ATOM   3766  CB  LEU P  69     -17.368   2.347  10.826  1.00 25.63           C  
ATOM   3767  CG  LEU P  69     -17.158   2.745   9.363  1.00 31.79           C  
ATOM   3768  CD1 LEU P  69     -17.825   1.719   8.461  1.00 37.32           C  
ATOM   3769  CD2 LEU P  69     -17.707   4.133   9.089  1.00 33.36           C  
ATOM   3770  N   LYS P  70     -18.795   3.467  13.321  1.00 40.36           N  
ATOM   3771  CA  LYS P  70     -19.954   4.079  13.954  1.00 43.72           C  
ATOM   3772  C   LYS P  70     -19.580   5.348  14.717  1.00 47.92           C  
ATOM   3773  O   LYS P  70     -20.018   6.445  14.365  1.00 49.22           O  
ATOM   3774  CB  LYS P  70     -20.621   3.076  14.897  1.00 44.49           C  
ATOM   3775  CG  LYS P  70     -21.984   3.503  15.413  1.00 51.01           C  
ATOM   3776  CD  LYS P  70     -22.575   2.441  16.329  1.00 54.29           C  
ATOM   3777  CE  LYS P  70     -23.995   2.790  16.748  1.00 50.65           C  
ATOM   3778  NZ  LYS P  70     -24.528   1.837  17.760  1.00 52.37           N  
ATOM   3779  N   GLU P  71     -18.733   5.204  15.731  1.00 51.36           N  
ATOM   3780  CA  GLU P  71     -18.326   6.349  16.534  1.00 55.10           C  
ATOM   3781  C   GLU P  71     -17.698   7.457  15.688  1.00 51.90           C  
ATOM   3782  O   GLU P  71     -17.911   8.637  15.963  1.00 53.34           O  
ATOM   3783  CB  GLU P  71     -17.379   5.921  17.657  1.00 62.35           C  
ATOM   3784  CG  GLU P  71     -16.100   5.259  17.185  1.00 85.35           C  
ATOM   3785  CD  GLU P  71     -15.131   4.977  18.315  1.00 99.58           C  
ATOM   3786  OE1 GLU P  71     -15.563   4.420  19.349  1.00 99.99           O  
ATOM   3787  OE2 GLU P  71     -13.936   5.312  18.167  1.00100.00           O  
ATOM   3788  N   THR P  72     -16.953   7.078  14.652  1.00 49.04           N  
ATOM   3789  CA  THR P  72     -16.321   8.059  13.771  1.00 53.24           C  
ATOM   3790  C   THR P  72     -17.414   8.896  13.108  1.00 55.08           C  
ATOM   3791  O   THR P  72     -17.294  10.123  13.006  1.00 53.53           O  
ATOM   3792  CB  THR P  72     -15.445   7.385  12.681  1.00 55.52           C  
ATOM   3793  OG1 THR P  72     -14.417   6.601  13.304  1.00 62.02           O  
ATOM   3794  CG2 THR P  72     -14.789   8.437  11.790  1.00 48.96           C  
ATOM   3795  N   ILE P  73     -18.487   8.227  12.689  1.00 52.54           N  
ATOM   3796  CA  ILE P  73     -19.620   8.897  12.059  1.00 44.99           C  
ATOM   3797  C   ILE P  73     -20.138   9.922  13.061  1.00 42.12           C  
ATOM   3798  O   ILE P  73     -20.205  11.118  12.766  1.00 42.20           O  
ATOM   3799  CB  ILE P  73     -20.756   7.891  11.713  1.00 45.91           C  
ATOM   3800  CG1 ILE P  73     -20.284   6.877  10.666  1.00 39.89           C  
ATOM   3801  CG2 ILE P  73     -21.987   8.624  11.204  1.00 57.45           C  
ATOM   3802  CD1 ILE P  73     -19.869   7.490   9.345  1.00 41.43           C  
ATOM   3803  N   ASN P  74     -20.417   9.451  14.272  1.00 37.32           N  
ATOM   3804  CA  ASN P  74     -20.920  10.307  15.340  1.00 45.61           C  
ATOM   3805  C   ASN P  74     -20.038  11.520  15.603  1.00 46.85           C  
ATOM   3806  O   ASN P  74     -20.541  12.600  15.917  1.00 45.44           O  
ATOM   3807  CB  ASN P  74     -21.099   9.507  16.632  1.00 42.36           C  
ATOM   3808  CG  ASN P  74     -22.190   8.464  16.522  1.00 51.74           C  
ATOM   3809  OD1 ASN P  74     -22.337   7.810  15.491  1.00 49.85           O  
ATOM   3810  ND2 ASN P  74     -22.976   8.315  17.580  1.00 54.87           N  
ATOM   3811  N   GLU P  75     -18.727  11.341  15.479  1.00 53.47           N  
ATOM   3812  CA  GLU P  75     -17.784  12.429  15.705  1.00 60.64           C  
ATOM   3813  C   GLU P  75     -17.955  13.510  14.647  1.00 60.11           C  
ATOM   3814  O   GLU P  75     -18.148  14.683  14.971  1.00 66.62           O  
ATOM   3815  CB  GLU P  75     -16.342  11.913  15.688  1.00 73.71           C  
ATOM   3816  CG  GLU P  75     -15.997  10.940  16.814  1.00 89.43           C  
ATOM   3817  CD  GLU P  75     -14.560  10.441  16.748  1.00 98.41           C  
ATOM   3818  OE1 GLU P  75     -14.082  10.107  15.640  1.00100.00           O  
ATOM   3819  OE2 GLU P  75     -13.908  10.378  17.813  1.00 97.61           O  
ATOM   3820  N   GLU P  76     -17.915  13.107  13.381  1.00 56.94           N  
ATOM   3821  CA  GLU P  76     -18.056  14.048  12.277  1.00 57.96           C  
ATOM   3822  C   GLU P  76     -19.424  14.715  12.270  1.00 59.27           C  
ATOM   3823  O   GLU P  76     -19.538  15.907  11.969  1.00 59.62           O  
ATOM   3824  CB  GLU P  76     -17.797  13.347  10.945  1.00 60.35           C  
ATOM   3825  CG  GLU P  76     -16.414  12.712  10.834  1.00 78.08           C  
ATOM   3826  CD  GLU P  76     -15.284  13.704  11.070  1.00 79.76           C  
ATOM   3827  OE1 GLU P  76     -14.999  14.511  10.159  1.00 79.54           O  
ATOM   3828  OE2 GLU P  76     -14.681  13.673  12.166  1.00 77.59           O  
ATOM   3829  N   ALA P  77     -20.452  13.951  12.630  1.00 58.11           N  
ATOM   3830  CA  ALA P  77     -21.819  14.461  12.677  1.00 55.67           C  
ATOM   3831  C   ALA P  77     -21.932  15.572  13.716  1.00 53.44           C  
ATOM   3832  O   ALA P  77     -22.469  16.645  13.431  1.00 54.55           O  
ATOM   3833  CB  ALA P  77     -22.794  13.336  12.994  1.00 53.59           C  
ATOM   3834  N   ALA P  78     -21.405  15.315  14.911  1.00 50.33           N  
ATOM   3835  CA  ALA P  78     -21.429  16.289  15.997  1.00 44.12           C  
ATOM   3836  C   ALA P  78     -20.695  17.550  15.551  1.00 43.55           C  
ATOM   3837  O   ALA P  78     -21.146  18.669  15.802  1.00 42.58           O  
ATOM   3838  CB  ALA P  78     -20.776  15.705  17.239  1.00 35.41           C  
ATOM   3839  N   GLU P  79     -19.581  17.354  14.855  1.00 46.93           N  
ATOM   3840  CA  GLU P  79     -18.776  18.456  14.346  1.00 53.12           C  
ATOM   3841  C   GLU P  79     -19.619  19.334  13.429  1.00 53.26           C  
ATOM   3842  O   GLU P  79     -19.630  20.562  13.562  1.00 55.18           O  
ATOM   3843  CB  GLU P  79     -17.572  17.911  13.575  1.00 61.85           C  
ATOM   3844  CG  GLU P  79     -16.676  18.979  12.966  1.00 80.47           C  
ATOM   3845  CD  GLU P  79     -16.117  19.935  14.005  1.00 93.53           C  
ATOM   3846  OE1 GLU P  79     -15.218  19.527  14.771  1.00100.00           O  
ATOM   3847  OE2 GLU P  79     -16.583  21.093  14.056  1.00100.00           O  
ATOM   3848  N   TRP P  80     -20.345  18.690  12.519  1.00 55.34           N  
ATOM   3849  CA  TRP P  80     -21.204  19.382  11.564  1.00 59.01           C  
ATOM   3850  C   TRP P  80     -22.144  20.368  12.247  1.00 62.77           C  
ATOM   3851  O   TRP P  80     -22.324  21.495  11.776  1.00 62.23           O  
ATOM   3852  CB  TRP P  80     -22.028  18.371  10.764  1.00 54.39           C  
ATOM   3853  CG  TRP P  80     -22.975  19.013   9.806  1.00 53.05           C  
ATOM   3854  CD1 TRP P  80     -24.292  19.303  10.022  1.00 56.00           C  
ATOM   3855  CD2 TRP P  80     -22.675  19.465   8.483  1.00 60.55           C  
ATOM   3856  NE1 TRP P  80     -24.830  19.911   8.913  1.00 66.47           N  
ATOM   3857  CE2 TRP P  80     -23.860  20.024   7.953  1.00 65.17           C  
ATOM   3858  CE3 TRP P  80     -21.519  19.453   7.690  1.00 64.95           C  
ATOM   3859  CZ2 TRP P  80     -23.923  20.565   6.664  1.00 71.33           C  
ATOM   3860  CZ3 TRP P  80     -21.581  19.991   6.408  1.00 71.51           C  
ATOM   3861  CH2 TRP P  80     -22.776  20.539   5.908  1.00 72.62           C  
ATOM   3862  N   ASP P  81     -22.740  19.934  13.354  1.00 67.05           N  
ATOM   3863  CA  ASP P  81     -23.673  20.766  14.102  1.00 71.92           C  
ATOM   3864  C   ASP P  81     -23.051  22.054  14.636  1.00 72.67           C  
ATOM   3865  O   ASP P  81     -23.722  23.085  14.698  1.00 73.85           O  
ATOM   3866  CB  ASP P  81     -24.309  19.962  15.241  1.00 74.58           C  
ATOM   3867  CG  ASP P  81     -25.164  18.804  14.737  1.00 74.09           C  
ATOM   3868  OD1 ASP P  81     -25.785  18.934  13.657  1.00 75.32           O  
ATOM   3869  OD2 ASP P  81     -25.221  17.762  15.427  1.00 63.23           O  
ATOM   3870  N   ARG P  82     -21.769  22.003  14.996  1.00 71.98           N  
ATOM   3871  CA  ARG P  82     -21.075  23.181  15.514  1.00 73.70           C  
ATOM   3872  C   ARG P  82     -20.927  24.263  14.448  1.00 75.31           C  
ATOM   3873  O   ARG P  82     -21.288  25.420  14.668  1.00 81.18           O  
ATOM   3874  CB  ARG P  82     -19.686  22.819  16.056  1.00 71.69           C  
ATOM   3875  CG  ARG P  82     -18.836  24.048  16.382  1.00 75.39           C  
ATOM   3876  CD  ARG P  82     -17.508  23.712  17.024  1.00 75.80           C  
ATOM   3877  NE  ARG P  82     -16.514  23.194  16.085  1.00 85.04           N  
ATOM   3878  CZ  ARG P  82     -15.646  23.949  15.411  1.00 99.60           C  
ATOM   3879  NH1 ARG P  82     -15.645  25.269  15.560  1.00100.00           N  
ATOM   3880  NH2 ARG P  82     -14.754  23.376  14.609  1.00 99.99           N  
ATOM   3881  N   VAL P  83     -20.383  23.884  13.297  1.00 70.91           N  
ATOM   3882  CA  VAL P  83     -20.168  24.824  12.201  1.00 67.67           C  
ATOM   3883  C   VAL P  83     -21.458  25.154  11.422  1.00 72.14           C  
ATOM   3884  O   VAL P  83     -21.474  26.047  10.570  1.00 78.21           O  
ATOM   3885  CB  VAL P  83     -19.010  24.316  11.272  1.00 58.10           C  
ATOM   3886  CG1 VAL P  83     -19.223  22.858  10.912  1.00 55.70           C  
ATOM   3887  CG2 VAL P  83     -18.875  25.166  10.015  1.00 62.31           C  
ATOM   3888  N   HIS P  84     -22.552  24.465  11.734  1.00 72.87           N  
ATOM   3889  CA  HIS P  84     -23.821  24.719  11.053  1.00 74.34           C  
ATOM   3890  C   HIS P  84     -25.023  24.702  11.994  1.00 77.63           C  
ATOM   3891  O   HIS P  84     -25.917  23.867  11.855  1.00 83.61           O  
ATOM   3892  CB  HIS P  84     -24.033  23.709   9.923  1.00 67.07           C  
ATOM   3893  CG  HIS P  84     -23.078  23.869   8.785  1.00 71.09           C  
ATOM   3894  ND1 HIS P  84     -23.087  24.969   7.954  1.00 80.40           N  
ATOM   3895  CD2 HIS P  84     -22.073  23.076   8.347  1.00 76.34           C  
ATOM   3896  CE1 HIS P  84     -22.130  24.846   7.053  1.00 85.34           C  
ATOM   3897  NE2 HIS P  84     -21.499  23.706   7.269  1.00 86.46           N  
ATOM   3898  N   PRO P  85     -25.091  25.664  12.930  1.00 76.99           N  
ATOM   3899  CA  PRO P  85     -26.199  25.741  13.887  1.00 76.25           C  
ATOM   3900  C   PRO P  85     -27.460  26.410  13.329  1.00 76.19           C  
ATOM   3901  O   PRO P  85     -28.387  26.705  14.086  1.00 79.11           O  
ATOM   3902  CB  PRO P  85     -25.593  26.562  15.019  1.00 72.99           C  
ATOM   3903  CG  PRO P  85     -24.750  27.547  14.274  1.00 72.17           C  
ATOM   3904  CD  PRO P  85     -24.071  26.688  13.224  1.00 73.86           C  
ATOM   3905  N   VAL P  86     -27.497  26.596  12.008  0.00 75.37           N  
ATOM   3906  CA  VAL P  86     -28.604  27.239  11.289  0.00 74.11           C  
ATOM   3907  C   VAL P  86     -29.686  27.873  12.170  0.00 73.29           C  
ATOM   3908  O   VAL P  86     -29.544  29.026  12.587  0.00 73.30           O  
ATOM   3909  CB  VAL P  86     -29.252  26.287  10.251  0.00 73.90           C  
ATOM   3910  CG1 VAL P  86     -30.213  27.071   9.359  0.00 73.94           C  
ATOM   3911  CG2 VAL P  86     -28.174  25.610   9.404  0.00 73.88           C  
ATOM   3912  N   HIS P  87     -30.748  27.124  12.462  0.00 72.38           N  
ATOM   3913  CA  HIS P  87     -31.843  27.609  13.301  0.00 71.11           C  
ATOM   3914  C   HIS P  87     -32.637  26.470  13.930  0.00 69.94           C  
ATOM   3915  O   HIS P  87     -33.544  25.904  13.316  0.00 69.88           O  
ATOM   3916  CB  HIS P  87     -32.771  28.538  12.514  0.00 71.60           C  
ATOM   3917  CG  HIS P  87     -32.215  29.912  12.317  0.00 71.99           C  
ATOM   3918  ND1 HIS P  87     -31.665  30.644  13.347  0.00 72.47           N  
ATOM   3919  CD2 HIS P  87     -32.073  30.669  11.201  0.00 71.85           C  
ATOM   3920  CE1 HIS P  87     -31.206  31.789  12.878  0.00 72.41           C  
ATOM   3921  NE2 HIS P  87     -31.441  31.829  11.580  0.00 72.46           N  
ATOM   3922  N   ALA P  88     -32.257  26.119  15.153  0.00 69.04           N  
ATOM   3923  CA  ALA P  88     -32.906  25.049  15.901  0.00 67.82           C  
ATOM   3924  C   ALA P  88     -34.343  25.418  16.259  0.00 67.22           C  
ATOM   3925  O   ALA P  88     -34.575  26.240  17.143  0.00 67.21           O  
ATOM   3926  CB  ALA P  88     -32.108  24.741  17.162  0.00 67.73           C  
ATOM   3927  N   GLY P  89     -35.295  24.820  15.548  0.00 66.58           N  
ATOM   3928  CA  GLY P  89     -36.698  25.094  15.799  0.00 65.75           C  
ATOM   3929  C   GLY P  89     -37.239  26.121  14.827  0.00 65.39           C  
ATOM   3930  O   GLY P  89     -37.576  27.235  15.229  0.00 65.18           O  
ATOM   3931  N   PRO P  90     -37.368  25.761  13.540  0.00 65.08           N  
ATOM   3932  CA  PRO P  90     -37.876  26.670  12.510  0.00 65.04           C  
ATOM   3933  C   PRO P  90     -39.338  27.076  12.692  0.00 65.34           C  
ATOM   3934  O   PRO P  90     -40.241  26.486  12.094  0.00 65.21           O  
ATOM   3935  CB  PRO P  90     -37.652  25.879  11.222  0.00 64.65           C  
ATOM   3936  CG  PRO P  90     -37.823  24.471  11.666  0.00 64.64           C  
ATOM   3937  CD  PRO P  90     -37.057  24.441  12.962  0.00 64.73           C  
ATOM   3938  N   ILE P  91     -39.568  28.052  13.562  0.00 65.77           N  
ATOM   3939  CA  ILE P  91     -40.916  28.551  13.790  0.00 66.22           C  
ATOM   3940  C   ILE P  91     -41.298  29.335  12.539  0.00 66.88           C  
ATOM   3941  O   ILE P  91     -40.483  30.098  12.016  0.00 66.68           O  
ATOM   3942  CB  ILE P  91     -40.997  29.453  15.046  0.00 65.64           C  
ATOM   3943  CG1 ILE P  91     -39.898  30.517  15.027  0.00 65.45           C  
ATOM   3944  CG2 ILE P  91     -40.894  28.602  16.295  0.00 65.58           C  
ATOM   3945  CD1 ILE P  91     -39.940  31.448  16.220  0.00 65.23           C  
ATOM   3946  N   ALA P  92     -42.525  29.130  12.065  0.00 67.83           N  
ATOM   3947  CA  ALA P  92     -43.016  29.783  10.853  0.00 68.80           C  
ATOM   3948  C   ALA P  92     -42.323  29.140   9.647  0.00 69.84           C  
ATOM   3949  O   ALA P  92     -41.167  29.442   9.340  0.00 69.81           O  
ATOM   3950  CB  ALA P  92     -42.759  31.296  10.896  0.00 69.01           C  
ATOM   3951  N   PRO P  93     -43.025  28.230   8.955  0.00 70.71           N  
ATOM   3952  CA  PRO P  93     -42.521  27.512   7.781  0.00 71.77           C  
ATOM   3953  C   PRO P  93     -42.025  28.412   6.649  0.00 72.45           C  
ATOM   3954  O   PRO P  93     -42.423  29.571   6.541  0.00 72.81           O  
ATOM   3955  CB  PRO P  93     -43.716  26.651   7.363  0.00 71.59           C  
ATOM   3956  CG  PRO P  93     -44.894  27.438   7.842  0.00 71.31           C  
ATOM   3957  CD  PRO P  93     -44.444  27.904   9.196  0.00 70.94           C  
ATOM   3958  N   GLY P  94     -41.175  27.857   5.793  0.00 73.54           N  
ATOM   3959  CA  GLY P  94     -40.635  28.628   4.689  0.00 74.26           C  
ATOM   3960  C   GLY P  94     -40.485  27.815   3.423  0.00 74.49           C  
ATOM   3961  O   GLY P  94     -41.255  27.994   2.479  0.00 74.93           O  
ATOM   3962  N   GLN P  95     -39.478  26.946   3.385  0.00 74.85           N  
ATOM   3963  CA  GLN P  95     -39.240  26.121   2.208  0.00 74.53           C  
ATOM   3964  C   GLN P  95     -38.853  24.705   2.605  0.00 73.44           C  
ATOM   3965  O   GLN P  95     -39.647  23.777   2.472  0.00 73.68           O  
ATOM   3966  CB  GLN P  95     -38.133  26.712   1.321  0.00 76.66           C  
ATOM   3967  CG  GLN P  95     -37.796  28.182   1.547  0.00 79.50           C  
ATOM   3968  CD  GLN P  95     -36.734  28.382   2.612  0.00 81.16           C  
ATOM   3969  OE1 GLN P  95     -36.049  27.441   3.008  0.00 82.00           O  
ATOM   3970  NE2 GLN P  95     -36.592  29.613   3.081  0.00 81.80           N  
ATOM   3971 HE21AGLN P  95     -37.173  30.334   2.767  1.00  0.00           H  
ATOM   3972 HE22AGLN P  95     -35.863  29.724   3.725  1.00  0.00           H  
ATOM   3973  N   MET P  96     -37.627  24.547   3.095  1.00 71.55           N  
ATOM   3974  CA  MET P  96     -37.119  23.242   3.504  1.00 69.68           C  
ATOM   3975  C   MET P  96     -36.149  23.373   4.675  1.00 65.52           C  
ATOM   3976  O   MET P  96     -35.236  24.200   4.649  1.00 63.48           O  
ATOM   3977  CB  MET P  96     -36.422  22.557   2.324  1.00 67.56           C  
ATOM   3978  CG  MET P  96     -35.663  21.288   2.694  1.00 81.96           C  
ATOM   3979  SD  MET P  96     -34.991  20.402   1.274  1.00100.00           S  
ATOM   3980  CE  MET P  96     -35.740  18.751   1.481  1.00100.00           C  
ATOM   3981  N   ARG P  97     -36.345  22.546   5.696  1.00 62.04           N  
ATOM   3982  CA  ARG P  97     -35.490  22.578   6.876  1.00 60.18           C  
ATOM   3983  C   ARG P  97     -34.060  22.201   6.526  1.00 63.71           C  
ATOM   3984  O   ARG P  97     -33.825  21.373   5.641  1.00 60.16           O  
ATOM   3985  CB  ARG P  97     -36.017  21.636   7.957  1.00 57.39           C  
ATOM   3986  CG  ARG P  97     -36.035  20.172   7.579  1.00 57.14           C  
ATOM   3987  CD  ARG P  97     -36.624  19.372   8.715  1.00 65.49           C  
ATOM   3988  NE  ARG P  97     -36.618  17.936   8.457  1.00 74.04           N  
ATOM   3989  CZ  ARG P  97     -35.739  17.085   8.973  1.00 74.90           C  
ATOM   3990  NH1 ARG P  97     -34.783  17.522   9.779  1.00 72.44           N  
ATOM   3991  NH2 ARG P  97     -35.830  15.789   8.692  1.00 71.62           N  
ATOM   3992  N   GLU P  98     -33.111  22.808   7.232  1.00 67.47           N  
ATOM   3993  CA  GLU P  98     -31.698  22.543   7.007  1.00 71.66           C  
ATOM   3994  C   GLU P  98     -31.297  21.204   7.631  1.00 72.21           C  
ATOM   3995  O   GLU P  98     -31.699  20.882   8.753  1.00 70.49           O  
ATOM   3996  CB  GLU P  98     -30.848  23.697   7.551  1.00 74.25           C  
ATOM   3997  CG  GLU P  98     -31.112  25.046   6.863  1.00 79.73           C  
ATOM   3998  CD  GLU P  98     -30.821  25.042   5.363  1.00 83.82           C  
ATOM   3999  OE1 GLU P  98     -29.657  24.802   4.972  1.00 89.58           O  
ATOM   4000  OE2 GLU P  98     -31.758  25.296   4.575  1.00 80.31           O  
ATOM   4001  N   PRO P  99     -30.515  20.400   6.892  1.00 70.15           N  
ATOM   4002  CA  PRO P  99     -30.041  19.082   7.322  1.00 65.65           C  
ATOM   4003  C   PRO P  99     -29.067  19.098   8.490  1.00 63.09           C  
ATOM   4004  O   PRO P  99     -28.012  19.731   8.423  1.00 65.54           O  
ATOM   4005  CB  PRO P  99     -29.376  18.538   6.058  1.00 65.20           C  
ATOM   4006  CG  PRO P  99     -28.827  19.772   5.421  1.00 68.30           C  
ATOM   4007  CD  PRO P  99     -29.981  20.733   5.559  1.00 70.09           C  
ATOM   4008  N   ARG P 100     -29.435  18.410   9.565  1.00 60.14           N  
ATOM   4009  CA  ARG P 100     -28.580  18.310  10.739  1.00 54.99           C  
ATOM   4010  C   ARG P 100     -27.679  17.089  10.576  1.00 51.93           C  
ATOM   4011  O   ARG P 100     -27.885  16.279   9.669  1.00 51.91           O  
ATOM   4012  CB  ARG P 100     -29.421  18.180  12.005  1.00 50.00           C  
ATOM   4013  CG  ARG P 100     -30.095  19.467  12.424  1.00 60.66           C  
ATOM   4014  CD  ARG P 100     -30.849  19.278  13.723  1.00 77.85           C  
ATOM   4015  NE  ARG P 100     -31.326  20.545  14.272  1.00 86.40           N  
ATOM   4016  CZ  ARG P 100     -32.072  20.661  15.369  1.00 88.01           C  
ATOM   4017  NH1 ARG P 100     -32.443  19.583  16.052  1.00 87.04           N  
ATOM   4018  NH2 ARG P 100     -32.439  21.865  15.788  1.00 90.80           N  
ATOM   4019  N   GLY P 101     -26.697  16.952  11.460  1.00 47.59           N  
ATOM   4020  CA  GLY P 101     -25.780  15.826  11.387  1.00 47.66           C  
ATOM   4021  C   GLY P 101     -26.480  14.490  11.223  1.00 46.32           C  
ATOM   4022  O   GLY P 101     -26.282  13.789  10.224  1.00 43.48           O  
ATOM   4023  N   SER P 102     -27.352  14.170  12.174  1.00 41.70           N  
ATOM   4024  CA  SER P 102     -28.103  12.920  12.169  1.00 38.37           C  
ATOM   4025  C   SER P 102     -28.892  12.709  10.879  1.00 39.46           C  
ATOM   4026  O   SER P 102     -29.186  11.572  10.498  1.00 36.53           O  
ATOM   4027  CB  SER P 102     -29.035  12.880  13.380  1.00 37.09           C  
ATOM   4028  OG  SER P 102     -29.703  14.123  13.532  1.00 49.69           O  
ATOM   4029  N   ASP P 103     -29.257  13.808  10.226  1.00 45.27           N  
ATOM   4030  CA  ASP P 103     -30.001  13.748   8.973  1.00 48.21           C  
ATOM   4031  C   ASP P 103     -29.077  13.315   7.847  1.00 44.66           C  
ATOM   4032  O   ASP P 103     -29.430  12.453   7.048  1.00 45.24           O  
ATOM   4033  CB  ASP P 103     -30.616  15.110   8.640  1.00 58.23           C  
ATOM   4034  CG  ASP P 103     -31.724  15.499   9.595  1.00 64.98           C  
ATOM   4035  OD1 ASP P 103     -31.422  15.873  10.747  1.00 71.28           O  
ATOM   4036  OD2 ASP P 103     -32.901  15.434   9.188  1.00 75.60           O  
ATOM   4037  N   ILE P 104     -27.888  13.908   7.795  1.00 42.79           N  
ATOM   4038  CA  ILE P 104     -26.911  13.569   6.765  1.00 44.07           C  
ATOM   4039  C   ILE P 104     -26.586  12.086   6.881  1.00 40.94           C  
ATOM   4040  O   ILE P 104     -26.558  11.361   5.886  1.00 35.59           O  
ATOM   4041  CB  ILE P 104     -25.620  14.402   6.918  1.00 46.13           C  
ATOM   4042  CG1 ILE P 104     -25.961  15.894   6.872  1.00 44.93           C  
ATOM   4043  CG2 ILE P 104     -24.623  14.049   5.811  1.00 37.36           C  
ATOM   4044  CD1 ILE P 104     -24.782  16.797   7.071  1.00 43.38           C  
ATOM   4045  N   ALA P 105     -26.395  11.635   8.115  1.00 39.93           N  
ATOM   4046  CA  ALA P 105     -26.096  10.238   8.388  1.00 36.58           C  
ATOM   4047  C   ALA P 105     -27.256   9.347   7.954  1.00 41.49           C  
ATOM   4048  O   ALA P 105     -27.104   8.133   7.841  1.00 42.37           O  
ATOM   4049  CB  ALA P 105     -25.807  10.045   9.866  1.00 34.88           C  
ATOM   4050  N   GLY P 106     -28.419   9.956   7.736  1.00 46.81           N  
ATOM   4051  CA  GLY P 106     -29.596   9.215   7.311  1.00 48.80           C  
ATOM   4052  C   GLY P 106     -30.360   8.561   8.446  1.00 42.98           C  
ATOM   4053  O   GLY P 106     -31.355   7.871   8.226  1.00 41.83           O  
ATOM   4054  N   THR P 107     -29.907   8.797   9.669  1.00 41.46           N  
ATOM   4055  CA  THR P 107     -30.542   8.221  10.839  1.00 44.75           C  
ATOM   4056  C   THR P 107     -31.896   8.870  11.108  1.00 45.85           C  
ATOM   4057  O   THR P 107     -32.832   8.210  11.561  1.00 50.98           O  
ATOM   4058  CB  THR P 107     -29.645   8.395  12.073  1.00 48.54           C  
ATOM   4059  OG1 THR P 107     -28.300   8.030  11.737  1.00 54.28           O  
ATOM   4060  CG2 THR P 107     -30.125   7.517  13.206  1.00 50.50           C  
ATOM   4061  N   THR P 108     -32.005  10.158  10.801  1.00 46.70           N  
ATOM   4062  CA  THR P 108     -33.239  10.901  11.030  1.00 41.95           C  
ATOM   4063  C   THR P 108     -33.694  11.655   9.783  1.00 41.49           C  
ATOM   4064  O   THR P 108     -34.003  12.847   9.844  1.00 42.70           O  
ATOM   4065  CB  THR P 108     -33.063  11.906  12.189  1.00 37.42           C  
ATOM   4066  OG1 THR P 108     -31.964  12.783  11.900  1.00 42.96           O  
ATOM   4067  CG2 THR P 108     -32.787  11.176  13.489  1.00 36.06           C  
ATOM   4068  N   SER P 109     -33.754  10.958   8.654  1.00 36.26           N  
ATOM   4069  CA  SER P 109     -34.168  11.593   7.411  1.00 47.54           C  
ATOM   4070  C   SER P 109     -34.756  10.586   6.439  1.00 46.68           C  
ATOM   4071  O   SER P 109     -34.223   9.493   6.273  1.00 57.08           O  
ATOM   4072  CB  SER P 109     -32.980  12.310   6.768  1.00 48.33           C  
ATOM   4073  OG  SER P 109     -31.891  11.423   6.589  1.00 62.17           O  
ATOM   4074  N   THR P 110     -35.876  10.943   5.823  1.00 48.27           N  
ATOM   4075  CA  THR P 110     -36.524  10.055   4.868  1.00 46.70           C  
ATOM   4076  C   THR P 110     -35.784  10.139   3.541  1.00 41.49           C  
ATOM   4077  O   THR P 110     -35.116  11.140   3.256  1.00 34.19           O  
ATOM   4078  CB  THR P 110     -38.011  10.431   4.642  1.00 52.11           C  
ATOM   4079  OG1 THR P 110     -38.094  11.732   4.045  1.00 53.95           O  
ATOM   4080  CG2 THR P 110     -38.768  10.435   5.966  1.00 49.67           C  
ATOM   4081  N   LEU P 111     -35.936   9.097   2.728  1.00 39.80           N  
ATOM   4082  CA  LEU P 111     -35.306   9.018   1.417  1.00 35.21           C  
ATOM   4083  C   LEU P 111     -35.667  10.254   0.596  1.00 36.38           C  
ATOM   4084  O   LEU P 111     -34.848  10.775  -0.164  1.00 26.66           O  
ATOM   4085  CB  LEU P 111     -35.772   7.738   0.707  1.00 35.18           C  
ATOM   4086  CG  LEU P 111     -35.286   7.373  -0.700  1.00 36.44           C  
ATOM   4087  CD1 LEU P 111     -36.093   8.093  -1.768  1.00 49.07           C  
ATOM   4088  CD2 LEU P 111     -33.801   7.662  -0.831  1.00 43.30           C  
ATOM   4089  N   GLN P 112     -36.886  10.742   0.800  1.00 46.18           N  
ATOM   4090  CA  GLN P 112     -37.394  11.911   0.089  1.00 53.49           C  
ATOM   4091  C   GLN P 112     -36.616  13.164   0.466  1.00 51.16           C  
ATOM   4092  O   GLN P 112     -36.166  13.908  -0.405  1.00 48.53           O  
ATOM   4093  CB  GLN P 112     -38.892  12.134   0.370  1.00 55.77           C  
ATOM   4094  CG  GLN P 112     -39.621  11.007   1.109  1.00 74.13           C  
ATOM   4095  CD  GLN P 112     -39.479   9.654   0.431  1.00 81.51           C  
ATOM   4096  OE1 GLN P 112     -38.894   8.728   0.995  1.00 78.10           O  
ATOM   4097  NE2 GLN P 112     -39.993   9.539  -0.786  1.00 84.45           N  
ATOM   4098 HE21 GLN P 112     -40.423  10.329  -1.173  1.00  0.00           H  
ATOM   4099 HE22 GLN P 112     -39.923   8.671  -1.232  1.00  0.00           H  
ATOM   4100  N   GLU P 113     -36.465  13.395   1.767  1.00 52.15           N  
ATOM   4101  CA  GLU P 113     -35.744  14.564   2.268  1.00 52.81           C  
ATOM   4102  C   GLU P 113     -34.319  14.590   1.729  1.00 51.28           C  
ATOM   4103  O   GLU P 113     -33.843  15.626   1.259  1.00 47.61           O  
ATOM   4104  CB  GLU P 113     -35.739  14.574   3.802  1.00 54.87           C  
ATOM   4105  CG  GLU P 113     -37.136  14.665   4.409  1.00 74.11           C  
ATOM   4106  CD  GLU P 113     -37.138  14.711   5.928  1.00 78.67           C  
ATOM   4107  OE1 GLU P 113     -36.575  13.795   6.563  1.00 74.68           O  
ATOM   4108  OE2 GLU P 113     -37.724  15.660   6.491  1.00 90.38           O  
ATOM   4109  N   GLN P 114     -33.662  13.434   1.768  1.00 48.64           N  
ATOM   4110  CA  GLN P 114     -32.297  13.301   1.277  1.00 38.72           C  
ATOM   4111  C   GLN P 114     -32.242  13.735  -0.181  1.00 37.11           C  
ATOM   4112  O   GLN P 114     -31.487  14.642  -0.535  1.00 36.92           O  
ATOM   4113  CB  GLN P 114     -31.823  11.856   1.430  1.00 37.19           C  
ATOM   4114  CG  GLN P 114     -31.697  11.412   2.886  1.00 41.81           C  
ATOM   4115  CD  GLN P 114     -31.449   9.921   3.040  1.00 45.65           C  
ATOM   4116  OE1 GLN P 114     -31.040   9.235   2.090  1.00 42.13           O  
ATOM   4117  NE2 GLN P 114     -31.698   9.406   4.240  1.00 26.95           N  
ATOM   4118 HE21 GLN P 114     -32.026  10.005   4.950  1.00  0.00           H  
ATOM   4119 HE22 GLN P 114     -31.558   8.454   4.395  1.00  0.00           H  
ATOM   4120  N   ILE P 115     -33.084  13.124  -1.010  1.00 38.81           N  
ATOM   4121  CA  ILE P 115     -33.150  13.460  -2.431  1.00 42.43           C  
ATOM   4122  C   ILE P 115     -33.464  14.946  -2.591  1.00 47.82           C  
ATOM   4123  O   ILE P 115     -32.962  15.606  -3.502  1.00 43.78           O  
ATOM   4124  CB  ILE P 115     -34.252  12.650  -3.147  1.00 43.47           C  
ATOM   4125  CG1 ILE P 115     -33.934  11.156  -3.098  1.00 48.96           C  
ATOM   4126  CG2 ILE P 115     -34.409  13.122  -4.583  1.00 36.85           C  
ATOM   4127  CD1 ILE P 115     -32.634  10.781  -3.776  1.00 65.16           C  
ATOM   4128  N   GLY P 116     -34.287  15.465  -1.686  1.00 50.30           N  
ATOM   4129  CA  GLY P 116     -34.662  16.863  -1.731  1.00 48.93           C  
ATOM   4130  C   GLY P 116     -33.456  17.764  -1.595  1.00 47.37           C  
ATOM   4131  O   GLY P 116     -33.213  18.610  -2.454  1.00 49.53           O  
ATOM   4132  N   TRP P 117     -32.675  17.552  -0.540  1.00 49.81           N  
ATOM   4133  CA  TRP P 117     -31.483  18.357  -0.291  1.00 54.99           C  
ATOM   4134  C   TRP P 117     -30.494  18.334  -1.453  1.00 56.75           C  
ATOM   4135  O   TRP P 117     -29.864  19.349  -1.761  1.00 57.21           O  
ATOM   4136  CB  TRP P 117     -30.790  17.908   0.995  1.00 53.36           C  
ATOM   4137  CG  TRP P 117     -31.542  18.257   2.238  1.00 55.34           C  
ATOM   4138  CD1 TRP P 117     -32.028  19.486   2.587  1.00 60.23           C  
ATOM   4139  CD2 TRP P 117     -31.891  17.371   3.307  1.00 61.46           C  
ATOM   4140  NE1 TRP P 117     -32.656  19.418   3.807  1.00 60.06           N  
ATOM   4141  CE2 TRP P 117     -32.588  18.132   4.272  1.00 64.19           C  
ATOM   4142  CE3 TRP P 117     -31.682  16.005   3.543  1.00 58.59           C  
ATOM   4143  CZ2 TRP P 117     -33.077  17.571   5.458  1.00 65.47           C  
ATOM   4144  CZ3 TRP P 117     -32.168  15.449   4.722  1.00 59.28           C  
ATOM   4145  CH2 TRP P 117     -32.858  16.233   5.665  1.00 60.28           C  
ATOM   4146  N   MET P 118     -30.367  17.181  -2.101  1.00 53.29           N  
ATOM   4147  CA  MET P 118     -29.456  17.035  -3.229  1.00 57.79           C  
ATOM   4148  C   MET P 118     -29.919  17.814  -4.460  1.00 64.84           C  
ATOM   4149  O   MET P 118     -29.095  18.299  -5.239  1.00 66.19           O  
ATOM   4150  CB  MET P 118     -29.260  15.557  -3.566  1.00 57.48           C  
ATOM   4151  CG  MET P 118     -28.544  14.784  -2.469  1.00 62.22           C  
ATOM   4152  SD  MET P 118     -28.281  13.045  -2.857  1.00 63.19           S  
ATOM   4153  CE  MET P 118     -29.465  12.277  -1.780  1.00 63.68           C  
ATOM   4154  N   THR P 119     -31.232  17.920  -4.639  1.00 70.51           N  
ATOM   4155  CA  THR P 119     -31.799  18.658  -5.764  1.00 73.03           C  
ATOM   4156  C   THR P 119     -32.575  19.859  -5.245  1.00 73.93           C  
ATOM   4157  O   THR P 119     -33.807  19.869  -5.224  1.00 78.34           O  
ATOM   4158  CB  THR P 119     -32.729  17.776  -6.610  1.00 76.40           C  
ATOM   4159  OG1 THR P 119     -33.513  16.941  -5.748  1.00 84.49           O  
ATOM   4160  CG2 THR P 119     -31.919  16.909  -7.563  1.00 77.66           C  
ATOM   4161  N   ASN P 120     -31.831  20.872  -4.833  1.00 74.45           N  
ATOM   4162  CA  ASN P 120     -32.394  22.099  -4.298  1.00 76.28           C  
ATOM   4163  C   ASN P 120     -31.400  23.180  -4.691  1.00 77.37           C  
ATOM   4164  O   ASN P 120     -30.271  22.874  -5.076  1.00 77.22           O  
ATOM   4165  CB  ASN P 120     -32.471  21.993  -2.769  1.00 81.26           C  
ATOM   4166  CG  ASN P 120     -33.047  23.239  -2.115  1.00 93.15           C  
ATOM   4167  OD1 ASN P 120     -34.202  23.252  -1.686  1.00 99.59           O  
ATOM   4168  ND2 ASN P 120     -32.237  24.286  -2.015  1.00 99.05           N  
ATOM   4169  N   ASN P 121     -31.815  24.438  -4.639  1.00 77.47           N  
ATOM   4170  CA  ASN P 121     -30.900  25.523  -4.969  1.00 78.38           C  
ATOM   4171  C   ASN P 121     -30.705  26.429  -3.759  1.00 77.35           C  
ATOM   4172  O   ASN P 121     -31.653  27.068  -3.303  1.00 73.40           O  
ATOM   4173  CB  ASN P 121     -31.421  26.343  -6.149  1.00 83.81           C  
ATOM   4174  CG  ASN P 121     -30.518  27.516  -6.481  1.00 98.16           C  
ATOM   4175  OD1 ASN P 121     -29.636  27.411  -7.332  1.00 99.98           O  
ATOM   4176  ND2 ASN P 121     -30.715  28.632  -5.789  1.00 99.99           N  
ATOM   4177  N   PRO P 122     -29.487  26.464  -3.196  1.00 78.54           N  
ATOM   4178  CA  PRO P 122     -28.297  25.712  -3.619  1.00 74.17           C  
ATOM   4179  C   PRO P 122     -28.375  24.262  -3.139  1.00 71.38           C  
ATOM   4180  O   PRO P 122     -29.020  23.969  -2.127  1.00 70.26           O  
ATOM   4181  CB  PRO P 122     -27.155  26.452  -2.915  1.00 79.72           C  
ATOM   4182  CG  PRO P 122     -27.723  27.825  -2.641  1.00 82.94           C  
ATOM   4183  CD  PRO P 122     -29.114  27.484  -2.204  1.00 79.63           C  
ATOM   4184  N   PRO P 123     -27.747  23.334  -3.879  1.00 65.74           N  
ATOM   4185  CA  PRO P 123     -27.767  21.921  -3.492  1.00 59.90           C  
ATOM   4186  C   PRO P 123     -26.864  21.595  -2.302  1.00 57.12           C  
ATOM   4187  O   PRO P 123     -25.760  22.129  -2.176  1.00 55.11           O  
ATOM   4188  CB  PRO P 123     -27.298  21.220  -4.767  1.00 54.22           C  
ATOM   4189  CG  PRO P 123     -26.347  22.210  -5.356  1.00 58.45           C  
ATOM   4190  CD  PRO P 123     -27.095  23.512  -5.188  1.00 62.11           C  
ATOM   4191  N   ILE P 124     -27.364  20.742  -1.413  1.00 53.97           N  
ATOM   4192  CA  ILE P 124     -26.619  20.300  -0.239  1.00 52.26           C  
ATOM   4193  C   ILE P 124     -26.369  18.810  -0.487  1.00 54.61           C  
ATOM   4194  O   ILE P 124     -27.234  17.974  -0.222  1.00 58.11           O  
ATOM   4195  CB  ILE P 124     -27.448  20.477   1.060  1.00 49.28           C  
ATOM   4196  CG1 ILE P 124     -28.005  21.903   1.151  1.00 50.09           C  
ATOM   4197  CG2 ILE P 124     -26.596  20.153   2.281  1.00 35.13           C  
ATOM   4198  CD1 ILE P 124     -26.952  22.997   1.141  1.00 60.86           C  
ATOM   4199  N   PRO P 125     -25.190  18.459  -1.024  1.00 55.50           N  
ATOM   4200  CA  PRO P 125     -24.809  17.075  -1.331  1.00 55.07           C  
ATOM   4201  C   PRO P 125     -24.597  16.181  -0.108  1.00 51.86           C  
ATOM   4202  O   PRO P 125     -23.516  15.619   0.078  1.00 51.96           O  
ATOM   4203  CB  PRO P 125     -23.520  17.257  -2.126  1.00 52.51           C  
ATOM   4204  CG  PRO P 125     -22.900  18.442  -1.450  1.00 53.73           C  
ATOM   4205  CD  PRO P 125     -24.075  19.382  -1.314  1.00 55.65           C  
ATOM   4206  N   VAL P 126     -25.648  15.996   0.681  1.00 45.24           N  
ATOM   4207  CA  VAL P 126     -25.571  15.175   1.882  1.00 48.95           C  
ATOM   4208  C   VAL P 126     -25.062  13.766   1.595  1.00 49.90           C  
ATOM   4209  O   VAL P 126     -24.335  13.190   2.404  1.00 49.51           O  
ATOM   4210  CB  VAL P 126     -26.931  15.103   2.610  1.00 53.47           C  
ATOM   4211  CG1 VAL P 126     -27.330  16.487   3.110  1.00 53.15           C  
ATOM   4212  CG2 VAL P 126     -28.003  14.533   1.690  1.00 57.14           C  
ATOM   4213  N   GLY P 127     -25.414  13.234   0.429  1.00 52.51           N  
ATOM   4214  CA  GLY P 127     -24.975  11.900   0.059  1.00 56.75           C  
ATOM   4215  C   GLY P 127     -23.462  11.811   0.013  1.00 61.23           C  
ATOM   4216  O   GLY P 127     -22.865  10.857   0.515  1.00 60.80           O  
ATOM   4217  N   GLU P 128     -22.841  12.846  -0.541  1.00 65.66           N  
ATOM   4218  CA  GLU P 128     -21.391  12.901  -0.662  1.00 66.75           C  
ATOM   4219  C   GLU P 128     -20.733  13.223   0.682  1.00 62.72           C  
ATOM   4220  O   GLU P 128     -19.688  12.662   1.023  1.00 66.84           O  
ATOM   4221  CB  GLU P 128     -21.001  13.950  -1.706  1.00 70.89           C  
ATOM   4222  CG  GLU P 128     -19.757  13.608  -2.511  1.00 83.81           C  
ATOM   4223  CD  GLU P 128     -19.931  12.367  -3.371  1.00 92.48           C  
ATOM   4224  OE1 GLU P 128     -20.993  12.220  -4.018  1.00 91.45           O  
ATOM   4225  OE2 GLU P 128     -18.997  11.537  -3.404  1.00 99.99           O  
ATOM   4226  N   ILE P 129     -21.357  14.115   1.446  1.00 51.88           N  
ATOM   4227  CA  ILE P 129     -20.841  14.520   2.751  1.00 44.20           C  
ATOM   4228  C   ILE P 129     -20.710  13.319   3.691  1.00 43.07           C  
ATOM   4229  O   ILE P 129     -19.660  13.115   4.304  1.00 46.07           O  
ATOM   4230  CB  ILE P 129     -21.748  15.597   3.394  1.00 45.12           C  
ATOM   4231  CG1 ILE P 129     -21.831  16.819   2.476  1.00 44.37           C  
ATOM   4232  CG2 ILE P 129     -21.209  16.005   4.762  1.00 42.53           C  
ATOM   4233  CD1 ILE P 129     -22.763  17.905   2.967  1.00 51.99           C  
ATOM   4234  N   TYR P 130     -21.773  12.523   3.783  1.00 37.42           N  
ATOM   4235  CA  TYR P 130     -21.791  11.334   4.630  1.00 27.56           C  
ATOM   4236  C   TYR P 130     -20.702  10.382   4.161  1.00 27.73           C  
ATOM   4237  O   TYR P 130     -19.957   9.827   4.968  1.00 25.90           O  
ATOM   4238  CB  TYR P 130     -23.152  10.638   4.528  1.00 32.23           C  
ATOM   4239  CG  TYR P 130     -23.341   9.445   5.449  1.00 17.98           C  
ATOM   4240  CD1 TYR P 130     -23.044   9.535   6.806  1.00 17.07           C  
ATOM   4241  CD2 TYR P 130     -23.853   8.239   4.968  1.00  4.20           C  
ATOM   4242  CE1 TYR P 130     -23.254   8.458   7.665  1.00 17.03           C  
ATOM   4243  CE2 TYR P 130     -24.068   7.150   5.820  1.00  3.54           C  
ATOM   4244  CZ  TYR P 130     -23.767   7.270   7.169  1.00 18.16           C  
ATOM   4245  OH  TYR P 130     -23.996   6.225   8.039  1.00 12.57           O  
ATOM   4246  N   LYS P 131     -20.613  10.215   2.846  1.00 28.56           N  
ATOM   4247  CA  LYS P 131     -19.630   9.337   2.226  1.00 30.81           C  
ATOM   4248  C   LYS P 131     -18.230   9.683   2.726  1.00 36.21           C  
ATOM   4249  O   LYS P 131     -17.513   8.807   3.212  1.00 39.51           O  
ATOM   4250  CB  LYS P 131     -19.720   9.479   0.703  1.00 26.65           C  
ATOM   4251  CG  LYS P 131     -18.951   8.457  -0.110  1.00 18.88           C  
ATOM   4252  CD  LYS P 131     -19.214   8.677  -1.599  1.00 32.78           C  
ATOM   4253  CE  LYS P 131     -18.435   7.707  -2.477  1.00 41.92           C  
ATOM   4254  NZ  LYS P 131     -18.629   8.028  -3.920  1.00 41.88           N  
ATOM   4255  N   ARG P 132     -17.873  10.966   2.669  1.00 40.40           N  
ATOM   4256  CA  ARG P 132     -16.559  11.417   3.124  1.00 50.02           C  
ATOM   4257  C   ARG P 132     -16.287  10.938   4.544  1.00 51.42           C  
ATOM   4258  O   ARG P 132     -15.224  10.382   4.826  1.00 55.35           O  
ATOM   4259  CB  ARG P 132     -16.443  12.945   3.057  1.00 54.27           C  
ATOM   4260  CG  ARG P 132     -16.549  13.514   1.646  1.00 70.97           C  
ATOM   4261  CD  ARG P 132     -15.978  14.926   1.548  1.00 78.21           C  
ATOM   4262  NE  ARG P 132     -16.692  15.897   2.375  1.00 85.58           N  
ATOM   4263  CZ  ARG P 132     -17.337  16.962   1.901  1.00 84.82           C  
ATOM   4264  NH1 ARG P 132     -17.365  17.195   0.593  1.00 89.13           N  
ATOM   4265  NH2 ARG P 132     -17.934  17.805   2.738  1.00 71.13           N  
ATOM   4266  N   TRP P 133     -17.272  11.109   5.420  1.00 49.97           N  
ATOM   4267  CA  TRP P 133     -17.146  10.688   6.811  1.00 47.10           C  
ATOM   4268  C   TRP P 133     -16.880   9.191   6.894  1.00 45.54           C  
ATOM   4269  O   TRP P 133     -16.035   8.750   7.671  1.00 50.60           O  
ATOM   4270  CB  TRP P 133     -18.422  11.010   7.590  1.00 55.65           C  
ATOM   4271  CG  TRP P 133     -18.798  12.459   7.606  1.00 63.14           C  
ATOM   4272  CD1 TRP P 133     -18.071  13.508   7.115  1.00 62.74           C  
ATOM   4273  CD2 TRP P 133     -20.001  13.021   8.139  1.00 62.98           C  
ATOM   4274  NE1 TRP P 133     -18.750  14.685   7.311  1.00 63.15           N  
ATOM   4275  CE2 TRP P 133     -19.940  14.416   7.937  1.00 61.91           C  
ATOM   4276  CE3 TRP P 133     -21.130  12.478   8.771  1.00 60.75           C  
ATOM   4277  CZ2 TRP P 133     -20.961  15.280   8.342  1.00 59.52           C  
ATOM   4278  CZ3 TRP P 133     -22.146  13.336   9.175  1.00 61.65           C  
ATOM   4279  CH2 TRP P 133     -22.053  14.723   8.957  1.00 63.45           C  
ATOM   4280  N   ILE P 134     -17.602   8.411   6.095  1.00 47.67           N  
ATOM   4281  CA  ILE P 134     -17.428   6.963   6.093  1.00 48.92           C  
ATOM   4282  C   ILE P 134     -16.002   6.614   5.694  1.00 54.24           C  
ATOM   4283  O   ILE P 134     -15.387   5.724   6.283  1.00 55.58           O  
ATOM   4284  CB  ILE P 134     -18.401   6.262   5.121  1.00 46.32           C  
ATOM   4285  CG1 ILE P 134     -19.846   6.485   5.566  1.00 41.80           C  
ATOM   4286  CG2 ILE P 134     -18.102   4.772   5.065  1.00 46.72           C  
ATOM   4287  CD1 ILE P 134     -20.862   5.798   4.687  1.00 44.27           C  
ATOM   4288  N   ILE P 135     -15.479   7.332   4.703  1.00 56.19           N  
ATOM   4289  CA  ILE P 135     -14.119   7.109   4.223  1.00 59.78           C  
ATOM   4290  C   ILE P 135     -13.121   7.303   5.365  1.00 58.18           C  
ATOM   4291  O   ILE P 135     -12.272   6.440   5.607  1.00 54.02           O  
ATOM   4292  CB  ILE P 135     -13.769   8.057   3.054  1.00 64.17           C  
ATOM   4293  CG1 ILE P 135     -14.721   7.813   1.879  1.00 65.44           C  
ATOM   4294  CG2 ILE P 135     -12.326   7.840   2.612  1.00 70.09           C  
ATOM   4295  CD1 ILE P 135     -14.546   8.785   0.730  1.00 65.04           C  
ATOM   4296  N   LEU P 136     -13.233   8.426   6.072  1.00 54.61           N  
ATOM   4297  CA  LEU P 136     -12.348   8.712   7.202  1.00 51.69           C  
ATOM   4298  C   LEU P 136     -12.397   7.553   8.188  1.00 47.44           C  
ATOM   4299  O   LEU P 136     -11.361   7.103   8.681  1.00 53.02           O  
ATOM   4300  CB  LEU P 136     -12.756  10.009   7.907  1.00 48.62           C  
ATOM   4301  CG  LEU P 136     -12.251  11.335   7.327  1.00 58.84           C  
ATOM   4302  CD1 LEU P 136     -12.662  11.492   5.868  1.00 58.84           C  
ATOM   4303  CD2 LEU P 136     -12.784  12.487   8.167  1.00 59.62           C  
ATOM   4304  N   GLY P 137     -13.605   7.060   8.443  1.00 44.20           N  
ATOM   4305  CA  GLY P 137     -13.780   5.943   9.350  1.00 39.29           C  
ATOM   4306  C   GLY P 137     -13.071   4.710   8.826  1.00 35.22           C  
ATOM   4307  O   GLY P 137     -12.424   3.986   9.582  1.00 34.19           O  
ATOM   4308  N   LEU P 138     -13.173   4.475   7.523  1.00 31.64           N  
ATOM   4309  CA  LEU P 138     -12.525   3.325   6.915  1.00 37.03           C  
ATOM   4310  C   LEU P 138     -11.012   3.426   7.044  1.00 46.52           C  
ATOM   4311  O   LEU P 138     -10.344   2.434   7.339  1.00 55.65           O  
ATOM   4312  CB  LEU P 138     -12.930   3.187   5.450  1.00 36.75           C  
ATOM   4313  CG  LEU P 138     -14.359   2.691   5.240  1.00 35.14           C  
ATOM   4314  CD1 LEU P 138     -14.670   2.620   3.756  1.00 26.77           C  
ATOM   4315  CD2 LEU P 138     -14.525   1.324   5.893  1.00 29.88           C  
ATOM   4316  N   ASN P 139     -10.476   4.629   6.855  1.00 46.62           N  
ATOM   4317  CA  ASN P 139      -9.038   4.847   6.973  1.00 41.53           C  
ATOM   4318  C   ASN P 139      -8.569   4.418   8.360  1.00 45.98           C  
ATOM   4319  O   ASN P 139      -7.607   3.658   8.489  1.00 57.90           O  
ATOM   4320  CB  ASN P 139      -8.683   6.317   6.723  1.00 32.84           C  
ATOM   4321  CG  ASN P 139      -8.713   6.685   5.249  1.00 33.04           C  
ATOM   4322  OD1 ASN P 139      -8.039   6.067   4.428  1.00 29.14           O  
ATOM   4323  ND2 ASN P 139      -9.494   7.700   4.908  1.00 41.26           N  
ATOM   4324  N   LYS P 140      -9.283   4.855   9.394  1.00 44.90           N  
ATOM   4325  CA  LYS P 140      -8.930   4.497  10.764  1.00 48.25           C  
ATOM   4326  C   LYS P 140      -8.919   2.988  10.958  1.00 52.30           C  
ATOM   4327  O   LYS P 140      -8.051   2.449  11.649  1.00 58.60           O  
ATOM   4328  CB  LYS P 140      -9.912   5.105  11.760  1.00 51.37           C  
ATOM   4329  CG  LYS P 140      -9.761   6.587  11.990  1.00 55.90           C  
ATOM   4330  CD  LYS P 140     -10.711   7.014  13.092  1.00 58.25           C  
ATOM   4331  CE  LYS P 140     -10.693   8.512  13.307  1.00 64.99           C  
ATOM   4332  NZ  LYS P 140     -11.622   8.888  14.413  1.00 66.13           N  
ATOM   4333  N   ILE P 141      -9.900   2.314  10.366  1.00 57.42           N  
ATOM   4334  CA  ILE P 141     -10.007   0.864  10.478  1.00 62.70           C  
ATOM   4335  C   ILE P 141      -8.777   0.193   9.880  1.00 64.93           C  
ATOM   4336  O   ILE P 141      -8.165  -0.665  10.517  1.00 68.68           O  
ATOM   4337  CB  ILE P 141     -11.270   0.317   9.769  1.00 63.71           C  
ATOM   4338  CG1 ILE P 141     -12.536   0.875  10.420  1.00 64.66           C  
ATOM   4339  CG2 ILE P 141     -11.293  -1.200   9.841  1.00 63.19           C  
ATOM   4340  CD1 ILE P 141     -13.816   0.464   9.716  1.00 68.34           C  
ATOM   4341  N   VAL P 142      -8.410   0.601   8.667  1.00 67.33           N  
ATOM   4342  CA  VAL P 142      -7.248   0.038   7.980  1.00 69.62           C  
ATOM   4343  C   VAL P 142      -5.994   0.191   8.840  1.00 69.76           C  
ATOM   4344  O   VAL P 142      -5.174  -0.727   8.929  1.00 68.00           O  
ATOM   4345  CB  VAL P 142      -7.022   0.707   6.599  1.00 69.98           C  
ATOM   4346  CG1 VAL P 142      -5.794   0.120   5.918  1.00 73.19           C  
ATOM   4347  CG2 VAL P 142      -8.249   0.516   5.715  1.00 68.51           C  
ATOM   4348  N   ARG P 143      -5.886   1.333   9.514  1.00 70.97           N  
ATOM   4349  CA  ARG P 143      -4.752   1.617  10.385  1.00 75.03           C  
ATOM   4350  C   ARG P 143      -4.584   0.533  11.451  1.00 75.99           C  
ATOM   4351  O   ARG P 143      -3.527  -0.088  11.544  1.00 83.25           O  
ATOM   4352  CB  ARG P 143      -4.929   2.973  11.072  1.00 79.38           C  
ATOM   4353  CG  ARG P 143      -3.704   3.433  11.851  1.00 86.29           C  
ATOM   4354  CD  ARG P 143      -2.767   4.230  10.965  1.00 92.47           C  
ATOM   4355  NE  ARG P 143      -3.357   5.519  10.617  1.00100.00           N  
ATOM   4356  CZ  ARG P 143      -3.046   6.671  11.206  1.00100.00           C  
ATOM   4357  NH1 ARG P 143      -2.134   6.702  12.174  1.00100.00           N  
ATOM   4358  NH2 ARG P 143      -3.679   7.785  10.852  1.00100.00           N  
ATOM   4359  N   MET P 144      -5.635   0.289  12.232  1.00 73.55           N  
ATOM   4360  CA  MET P 144      -5.576  -0.717  13.291  1.00 68.34           C  
ATOM   4361  C   MET P 144      -5.403  -2.133  12.744  1.00 64.64           C  
ATOM   4362  O   MET P 144      -5.184  -3.072  13.507  1.00 63.99           O  
ATOM   4363  CB  MET P 144      -6.817  -0.657  14.190  1.00 67.40           C  
ATOM   4364  CG  MET P 144      -8.081  -1.201  13.549  1.00 79.62           C  
ATOM   4365  SD  MET P 144      -9.308  -1.758  14.747  1.00 92.57           S  
ATOM   4366  CE  MET P 144      -8.585  -3.312  15.290  1.00 85.17           C  
ATOM   4367  N   TYR P 145      -5.555  -2.291  11.434  1.00 64.68           N  
ATOM   4368  CA  TYR P 145      -5.395  -3.593  10.798  1.00 73.73           C  
ATOM   4369  C   TYR P 145      -4.038  -3.707  10.102  1.00 75.02           C  
ATOM   4370  O   TYR P 145      -3.606  -4.804   9.747  1.00 78.29           O  
ATOM   4371  CB  TYR P 145      -6.536  -3.857   9.805  1.00 86.88           C  
ATOM   4372  CG  TYR P 145      -7.800  -4.427  10.431  1.00 94.21           C  
ATOM   4373  CD1 TYR P 145      -8.481  -3.737  11.435  1.00 93.15           C  
ATOM   4374  CD2 TYR P 145      -8.307  -5.663  10.023  1.00 90.49           C  
ATOM   4375  CE1 TYR P 145      -9.632  -4.263  12.020  1.00 91.24           C  
ATOM   4376  CE2 TYR P 145      -9.456  -6.198  10.602  1.00 89.47           C  
ATOM   4377  CZ  TYR P 145     -10.113  -5.493  11.599  1.00 95.20           C  
ATOM   4378  OH  TYR P 145     -11.246  -6.021  12.178  1.00100.00           O  
ATOM   4379  N   SER P 146      -3.369  -2.576   9.906  0.00 77.10           N  
ATOM   4380  CA  SER P 146      -2.064  -2.565   9.261  0.00 78.42           C  
ATOM   4381  C   SER P 146      -0.984  -3.087  10.207  0.00 79.89           C  
ATOM   4382  O   SER P 146      -1.032  -2.847  11.417  0.00 79.93           O  
ATOM   4383  CB  SER P 146      -1.719  -1.151   8.783  0.00 78.00           C  
ATOM   4384  OG  SER P 146      -2.618  -0.721   7.773  0.00 77.45           O  
ATOM   4385  N   PRO P 147      -0.012  -3.841   9.673  1.00 81.86           N  
ATOM   4386  CA  PRO P 147       1.083  -4.403  10.471  1.00 82.84           C  
ATOM   4387  C   PRO P 147       1.978  -3.329  11.092  1.00 83.07           C  
ATOM   4388  O   PRO P 147       2.243  -2.295  10.476  1.00 86.10           O  
ATOM   4389  CB  PRO P 147       1.843  -5.255   9.454  1.00 81.91           C  
ATOM   4390  CG  PRO P 147       1.588  -4.543   8.154  1.00 79.98           C  
ATOM   4391  CD  PRO P 147       0.122  -4.227   8.255  1.00 81.56           C  
ATOM   4392  N   THR P 148       2.454  -3.591  12.304  1.00 80.83           N  
ATOM   4393  CA  THR P 148       3.314  -2.654  13.021  1.00 80.06           C  
ATOM   4394  C   THR P 148       4.729  -2.593  12.448  1.00 77.40           C  
ATOM   4395  O   THR P 148       5.504  -3.535  12.596  1.00 80.46           O  
ATOM   4396  CB  THR P 148       3.409  -3.037  14.507  1.00 80.25           C  
ATOM   4397  OG1 THR P 148       3.536  -4.461  14.623  1.00 85.67           O  
ATOM   4398  CG2 THR P 148       2.169  -2.591  15.249  1.00 84.80           C  
ATOM   4399  N   SER P 149       5.062  -1.487  11.791  1.00 75.80           N  
ATOM   4400  CA  SER P 149       6.391  -1.312  11.212  1.00 68.01           C  
ATOM   4401  C   SER P 149       7.353  -0.800  12.278  1.00 65.38           C  
ATOM   4402  O   SER P 149       7.112   0.235  12.903  1.00 67.43           O  
ATOM   4403  CB  SER P 149       6.348  -0.324  10.044  1.00 63.53           C  
ATOM   4404  OG  SER P 149       7.612  -0.232   9.411  1.00 42.05           O  
ATOM   4405  N   ILE P 150       8.455  -1.514  12.463  1.00 59.31           N  
ATOM   4406  CA  ILE P 150       9.450  -1.134  13.458  1.00 53.43           C  
ATOM   4407  C   ILE P 150      10.181   0.158  13.077  1.00 50.90           C  
ATOM   4408  O   ILE P 150      10.689   0.872  13.941  1.00 49.69           O  
ATOM   4409  CB  ILE P 150      10.461  -2.280  13.688  1.00 47.93           C  
ATOM   4410  CG1 ILE P 150      11.259  -2.038  14.970  1.00 39.23           C  
ATOM   4411  CG2 ILE P 150      11.378  -2.429  12.481  1.00 31.94           C  
ATOM   4412  CD1 ILE P 150      12.049  -3.242  15.421  1.00 32.61           C  
ATOM   4413  N   LEU P 151      10.167   0.485  11.789  1.00 44.88           N  
ATOM   4414  CA  LEU P 151      10.831   1.683  11.279  1.00 48.09           C  
ATOM   4415  C   LEU P 151      10.252   2.987  11.825  1.00 52.91           C  
ATOM   4416  O   LEU P 151      10.854   4.051  11.677  1.00 56.08           O  
ATOM   4417  CB  LEU P 151      10.762   1.708   9.752  1.00 38.57           C
[truncated: 45,685 more chars]
