# Supplementary material for: Epitope Prediction Based on Random Peptide Library Screening: Benchmark Dataset and Prediction Tools Evaluation
Source: Molecules. 2011 Jun 16;16(6):4971–93. doi: 10.3390/molecules16064971 (PMC6264216; doi:10.3390/molecules16064971)
Supplement: Supplementary file 1 [file molecules-16-04971-s001.zip › supplementary materials/datasets/MS00186/1E6J_P.pdb]

HEADER    HIV CAPSID PROTEIN (P24)                18-AUG-00   1E6J              
TITLE     CRYSTAL STRUCTURE OF HIV-1 CAPSID PROTEIN (P24) IN COMPLEX            
TITLE    2 WITH FAB13B5                                                         
ATOM   3316  N   VAL P  11     -36.464  10.718 -11.351  0.00 77.04           N  
ATOM   3317  CA  VAL P  11     -36.903   9.314 -11.123  0.00 76.82           C  
ATOM   3318  C   VAL P  11     -35.917   8.749 -10.115  0.00 76.40           C  
ATOM   3319  O   VAL P  11     -34.734   9.079 -10.167  0.00 76.70           O  
ATOM   3320  CB  VAL P  11     -36.835   8.482 -12.425  0.00 77.08           C  
ATOM   3321  CG1 VAL P  11     -37.342   7.068 -12.177  0.00 77.54           C  
ATOM   3322  CG2 VAL P  11     -37.644   9.152 -13.526  0.00 76.68           C  
ATOM   3323  N   HIS P  12     -36.401   7.937  -9.183  0.00 76.01           N  
ATOM   3324  CA  HIS P  12     -35.527   7.364  -8.170  0.00 75.33           C  
ATOM   3325  C   HIS P  12     -35.084   5.948  -8.503  0.00 74.10           C  
ATOM   3326  O   HIS P  12     -35.905   5.080  -8.794  0.00 74.26           O  
ATOM   3327  CB  HIS P  12     -36.210   7.366  -6.800  0.00 77.50           C  
ATOM   3328  CG  HIS P  12     -35.257   7.237  -5.652  0.00 79.13           C  
ATOM   3329  ND1 HIS P  12     -34.811   6.021  -5.179  0.00 80.27           N  
ATOM   3330  CD2 HIS P  12     -34.654   8.179  -4.889  0.00 79.92           C  
ATOM   3331  CE1 HIS P  12     -33.974   6.220  -4.175  0.00 80.42           C  
ATOM   3332  NE2 HIS P  12     -33.861   7.520  -3.981  0.00 80.25           N  
ATOM   3333  N   GLN P  13     -33.778   5.726  -8.447  1.00 72.60           N  
ATOM   3334  CA  GLN P  13     -33.208   4.414  -8.703  1.00 69.13           C  
ATOM   3335  C   GLN P  13     -32.352   4.074  -7.493  1.00 68.75           C  
ATOM   3336  O   GLN P  13     -31.329   4.710  -7.252  1.00 67.38           O  
ATOM   3337  CB  GLN P  13     -32.360   4.419  -9.978  1.00 67.45           C  
ATOM   3338  CG  GLN P  13     -33.156   4.675 -11.247  1.00 67.89           C  
ATOM   3339  CD  GLN P  13     -32.605   3.920 -12.442  1.00 67.12           C  
ATOM   3340  OE1 GLN P  13     -31.949   4.494 -13.311  1.00 63.63           O  
ATOM   3341  NE2 GLN P  13     -32.871   2.623 -12.489  1.00 63.56           N  
ATOM   3342 HE21 GLN P  13     -33.384   2.240 -11.754  1.00  0.00           H  
ATOM   3343 HE22 GLN P  13     -32.558   2.123 -13.261  1.00  0.00           H  
ATOM   3344  N   ALA P  14     -32.836   3.148  -6.671  1.00 69.91           N  
ATOM   3345  CA  ALA P  14     -32.111   2.734  -5.472  1.00 65.97           C  
ATOM   3346  C   ALA P  14     -30.885   1.918  -5.878  1.00 66.28           C  
ATOM   3347  O   ALA P  14     -30.737   1.557  -7.048  1.00 65.80           O  
ATOM   3348  CB  ALA P  14     -33.021   1.913  -4.564  1.00 55.04           C  
ATOM   3349  N   ILE P  15     -30.008   1.638  -4.919  1.00 65.80           N  
ATOM   3350  CA  ILE P  15     -28.803   0.861  -5.198  1.00 58.54           C  
ATOM   3351  C   ILE P  15     -29.166  -0.561  -5.625  1.00 57.41           C  
ATOM   3352  O   ILE P  15     -29.925  -1.259  -4.947  1.00 51.10           O  
ATOM   3353  CB  ILE P  15     -27.829   0.846  -3.990  1.00 53.88           C  
ATOM   3354  CG1 ILE P  15     -26.563   0.066  -4.349  1.00 37.55           C  
ATOM   3355  CG2 ILE P  15     -28.514   0.287  -2.746  1.00 54.67           C  
ATOM   3356  CD1 ILE P  15     -25.561  -0.029  -3.229  1.00 49.83           C  
ATOM   3357  N   SER P  16     -28.647  -0.959  -6.782  1.00 54.50           N  
ATOM   3358  CA  SER P  16     -28.907  -2.275  -7.354  1.00 55.92           C  
ATOM   3359  C   SER P  16     -28.423  -3.418  -6.467  1.00 55.13           C  
ATOM   3360  O   SER P  16     -27.355  -3.330  -5.859  1.00 57.67           O  
ATOM   3361  CB  SER P  16     -28.236  -2.377  -8.731  1.00 54.85           C  
ATOM   3362  OG  SER P  16     -28.511  -3.618  -9.361  1.00 68.93           O  
ATOM   3363  N   PRO P  17     -29.215  -4.504  -6.369  1.00 61.55           N  
ATOM   3364  CA  PRO P  17     -28.847  -5.667  -5.556  1.00 61.90           C  
ATOM   3365  C   PRO P  17     -27.524  -6.260  -6.041  1.00 62.15           C  
ATOM   3366  O   PRO P  17     -26.788  -6.861  -5.260  1.00 65.90           O  
ATOM   3367  CB  PRO P  17     -30.010  -6.626  -5.796  1.00 55.14           C  
ATOM   3368  CG  PRO P  17     -31.163  -5.698  -5.935  1.00 58.54           C  
ATOM   3369  CD  PRO P  17     -30.601  -4.635  -6.854  1.00 63.28           C  
ATOM   3370  N   ARG P  18     -27.231  -6.098  -7.332  1.00 59.61           N  
ATOM   3371  CA  ARG P  18     -25.979  -6.594  -7.899  1.00 60.16           C  
ATOM   3372  C   ARG P  18     -24.829  -5.800  -7.297  1.00 60.33           C  
ATOM   3373  O   ARG P  18     -23.881  -6.373  -6.758  1.00 61.99           O  
ATOM   3374  CB  ARG P  18     -25.971  -6.450  -9.421  1.00 61.28           C  
ATOM   3375  CG  ARG P  18     -26.762  -7.531 -10.131  1.00 68.30           C  
ATOM   3376  CD  ARG P  18     -27.088  -7.141 -11.563  1.00 72.74           C  
ATOM   3377  NE  ARG P  18     -26.393  -7.934 -12.579  1.00 76.31           N  
ATOM   3378  CZ  ARG P  18     -26.399  -9.264 -12.664  1.00 76.46           C  
ATOM   3379  NH1 ARG P  18     -27.060 -10.003 -11.778  1.00 79.71           N  
ATOM   3380  NH2 ARG P  18     -25.791  -9.854 -13.687  1.00 72.71           N  
ATOM   3381  N   THR P  19     -24.940  -4.477  -7.360  1.00 60.88           N  
ATOM   3382  CA  THR P  19     -23.924  -3.590  -6.809  1.00 61.95           C  
ATOM   3383  C   THR P  19     -23.719  -3.891  -5.321  1.00 62.59           C  
ATOM   3384  O   THR P  19     -22.584  -4.028  -4.858  1.00 71.21           O  
ATOM   3385  CB  THR P  19     -24.330  -2.110  -6.994  1.00 57.75           C  
ATOM   3386  OG1 THR P  19     -24.605  -1.864  -8.380  1.00 58.37           O  
ATOM   3387  CG2 THR P  19     -23.223  -1.177  -6.520  1.00 50.46           C  
ATOM   3388  N   LEU P  20     -24.822  -4.048  -4.593  1.00 61.64           N  
ATOM   3389  CA  LEU P  20     -24.771  -4.341  -3.164  1.00 60.26           C  
ATOM   3390  C   LEU P  20     -24.141  -5.710  -2.894  1.00 62.21           C  
ATOM   3391  O   LEU P  20     -23.456  -5.897  -1.886  1.00 64.39           O  
ATOM   3392  CB  LEU P  20     -26.178  -4.299  -2.561  1.00 60.39           C  
ATOM   3393  CG  LEU P  20     -26.263  -4.410  -1.037  1.00 61.46           C  
ATOM   3394  CD1 LEU P  20     -26.014  -3.045  -0.413  1.00 65.68           C  
ATOM   3395  CD2 LEU P  20     -27.632  -4.933  -0.635  1.00 64.85           C  
ATOM   3396  N   ASN P  21     -24.367  -6.662  -3.796  1.00 60.82           N  
ATOM   3397  CA  ASN P  21     -23.822  -8.008  -3.634  1.00 58.11           C  
ATOM   3398  C   ASN P  21     -22.314  -8.035  -3.871  1.00 60.35           C  
ATOM   3399  O   ASN P  21     -21.581  -8.744  -3.175  1.00 65.33           O  
ATOM   3400  CB  ASN P  21     -24.520  -8.997  -4.566  1.00 47.50           C  
ATOM   3401  CG  ASN P  21     -24.458 -10.421  -4.049  1.00 49.72           C  
ATOM   3402  OD1 ASN P  21     -24.611 -10.667  -2.852  1.00 55.46           O  
ATOM   3403  ND2 ASN P  21     -24.234 -11.366  -4.947  1.00 45.23           N  
ATOM   3404  N   ALA P  22     -21.851  -7.261  -4.850  1.00 57.84           N  
ATOM   3405  CA  ALA P  22     -20.424  -7.191  -5.153  1.00 54.24           C  
ATOM   3406  C   ALA P  22     -19.695  -6.684  -3.910  1.00 52.66           C  
ATOM   3407  O   ALA P  22     -18.676  -7.245  -3.507  1.00 54.25           O  
ATOM   3408  CB  ALA P  22     -20.176  -6.265  -6.335  1.00 57.44           C  
ATOM   3409  N   TRP P  23     -20.260  -5.655  -3.281  1.00 47.18           N  
ATOM   3410  CA  TRP P  23     -19.706  -5.064  -2.064  1.00 45.14           C  
ATOM   3411  C   TRP P  23     -19.448  -6.141  -1.016  1.00 47.13           C  
ATOM   3412  O   TRP P  23     -18.400  -6.144  -0.369  1.00 51.49           O  
ATOM   3413  CB  TRP P  23     -20.674  -4.007  -1.517  1.00 36.50           C  
ATOM   3414  CG  TRP P  23     -20.427  -3.560  -0.097  1.00 39.45           C  
ATOM   3415  CD1 TRP P  23     -21.284  -3.689   0.958  1.00 47.09           C  
ATOM   3416  CD2 TRP P  23     -19.274  -2.869   0.407  1.00 40.83           C  
ATOM   3417  NE1 TRP P  23     -20.744  -3.119   2.084  1.00 42.84           N  
ATOM   3418  CE2 TRP P  23     -19.511  -2.607   1.777  1.00 38.13           C  
ATOM   3419  CE3 TRP P  23     -18.066  -2.445  -0.161  1.00 40.88           C  
ATOM   3420  CZ2 TRP P  23     -18.587  -1.939   2.585  1.00 34.50           C  
ATOM   3421  CZ3 TRP P  23     -17.147  -1.781   0.641  1.00 45.12           C  
ATOM   3422  CH2 TRP P  23     -17.414  -1.534   2.002  1.00 42.83           C  
ATOM   3423  N   VAL P  24     -20.389  -7.072  -0.884  1.00 52.79           N  
ATOM   3424  CA  VAL P  24     -20.274  -8.164   0.080  1.00 58.52           C  
ATOM   3425  C   VAL P  24     -19.029  -8.988  -0.212  1.00 57.18           C  
ATOM   3426  O   VAL P  24     -18.189  -9.198   0.664  1.00 60.89           O  
ATOM   3427  CB  VAL P  24     -21.494  -9.116   0.021  1.00 62.12           C  
ATOM   3428  CG1 VAL P  24     -21.424 -10.139   1.150  1.00 61.23           C  
ATOM   3429  CG2 VAL P  24     -22.787  -8.332   0.088  1.00 68.00           C  
ATOM   3430  N   LYS P  25     -18.910  -9.433  -1.456  1.00 54.99           N  
ATOM   3431  CA  LYS P  25     -17.777 -10.242  -1.877  1.00 58.12           C  
ATOM   3432  C   LYS P  25     -16.454  -9.507  -1.700  1.00 57.40           C  
ATOM   3433  O   LYS P  25     -15.452 -10.114  -1.325  1.00 58.93           O  
ATOM   3434  CB  LYS P  25     -17.962 -10.695  -3.327  1.00 63.00           C  
ATOM   3435  CG  LYS P  25     -17.782 -12.196  -3.527  1.00 74.97           C  
ATOM   3436  CD  LYS P  25     -18.598 -13.022  -2.529  1.00 81.03           C  
ATOM   3437  CE  LYS P  25     -20.085 -12.688  -2.570  1.00 85.48           C  
ATOM   3438  NZ  LYS P  25     -20.852 -13.453  -1.550  1.00 81.37           N  
ATOM   3439  N   VAL P  26     -16.460  -8.200  -1.947  1.00 58.95           N  
ATOM   3440  CA  VAL P  26     -15.259  -7.388  -1.795  1.00 53.87           C  
ATOM   3441  C   VAL P  26     -14.793  -7.456  -0.347  1.00 54.47           C  
ATOM   3442  O   VAL P  26     -13.702  -7.948  -0.072  1.00 61.02           O  
ATOM   3443  CB  VAL P  26     -15.504  -5.912  -2.190  1.00 48.70           C  
ATOM   3444  CG1 VAL P  26     -14.259  -5.078  -1.922  1.00 46.68           C  
ATOM   3445  CG2 VAL P  26     -15.873  -5.821  -3.657  1.00 45.76           C  
ATOM   3446  N   VAL P  27     -15.637  -7.009   0.578  1.00 57.38           N  
ATOM   3447  CA  VAL P  27     -15.305  -7.026   2.005  1.00 65.79           C  
ATOM   3448  C   VAL P  27     -14.978  -8.450   2.460  1.00 70.41           C  
ATOM   3449  O   VAL P  27     -14.173  -8.661   3.371  1.00 70.09           O  
ATOM   3450  CB  VAL P  27     -16.474  -6.472   2.865  1.00 63.58           C  
ATOM   3451  CG1 VAL P  27     -16.114  -6.496   4.346  1.00 56.69           C  
ATOM   3452  CG2 VAL P  27     -16.811  -5.057   2.438  1.00 62.40           C  
ATOM   3453  N   GLU P  28     -15.601  -9.419   1.802  1.00 77.42           N  
ATOM   3454  CA  GLU P  28     -15.404 -10.828   2.108  1.00 85.13           C  
ATOM   3455  C   GLU P  28     -13.986 -11.279   1.753  1.00 86.72           C  
ATOM   3456  O   GLU P  28     -13.360 -12.025   2.508  1.00 85.26           O  
ATOM   3457  CB  GLU P  28     -16.427 -11.655   1.328  1.00 91.49           C  
ATOM   3458  CG  GLU P  28     -16.452 -13.133   1.654  1.00100.00           C  
ATOM   3459  CD  GLU P  28     -17.459 -13.886   0.805  1.00100.00           C  
ATOM   3460  OE1 GLU P  28     -18.673 -13.612   0.937  1.00 99.99           O  
ATOM   3461  OE2 GLU P  28     -17.037 -14.743  -0.002  1.00100.00           O  
ATOM   3462  N   GLU P  29     -13.487 -10.812   0.611  1.00 88.01           N  
ATOM   3463  CA  GLU P  29     -12.153 -11.173   0.135  1.00 87.57           C  
ATOM   3464  C   GLU P  29     -11.054 -10.199   0.574  1.00 86.28           C  
ATOM   3465  O   GLU P  29     -10.090 -10.599   1.224  1.00 87.80           O  
ATOM   3466  CB  GLU P  29     -12.163 -11.314  -1.392  1.00 84.39           C  
ATOM   3467  CG  GLU P  29     -10.860 -11.831  -1.986  0.00 89.72           C  
ATOM   3468  CD  GLU P  29     -10.950 -12.057  -3.484  0.00 90.93           C  
ATOM   3469  OE1 GLU P  29     -10.718 -11.097  -4.247  0.00 91.38           O  
ATOM   3470  OE2 GLU P  29     -11.252 -13.195  -3.897  0.00 91.27           O  
ATOM   3471  N   LYS P  30     -11.199  -8.928   0.209  1.00 86.22           N  
ATOM   3472  CA  LYS P  30     -10.222  -7.892   0.550  1.00 84.77           C  
ATOM   3473  C   LYS P  30     -10.162  -7.568   2.048  1.00 85.33           C  
ATOM   3474  O   LYS P  30      -9.224  -6.907   2.509  1.00 86.78           O  
ATOM   3475  CB  LYS P  30     -10.517  -6.609  -0.235  1.00 79.89           C  
ATOM   3476  CG  LYS P  30     -10.578  -6.789  -1.744  0.00 83.26           C  
ATOM   3477  CD  LYS P  30      -9.265  -7.305  -2.302  0.00 84.44           C  
ATOM   3478  CE  LYS P  30      -9.291  -7.330  -3.820  0.00 85.38           C  
ATOM   3479  NZ  LYS P  30      -7.991  -7.768  -4.393  0.00 85.77           N  
ATOM   3480  N   ALA P  31     -11.159  -8.031   2.799  1.00 83.71           N  
ATOM   3481  CA  ALA P  31     -11.235  -7.795   4.240  1.00 82.43           C  
ATOM   3482  C   ALA P  31     -11.157  -6.304   4.560  1.00 81.11           C  
ATOM   3483  O   ALA P  31     -12.163  -5.598   4.474  1.00 82.44           O  
ATOM   3484  CB  ALA P  31     -10.137  -8.570   4.974  1.00 87.72           C  
ATOM   3485  N   PHE P  32      -9.967  -5.824   4.912  1.00 79.52           N  
ATOM   3486  CA  PHE P  32      -9.776  -4.415   5.234  1.00 75.54           C  
ATOM   3487  C   PHE P  32      -8.429  -3.860   4.800  1.00 68.80           C  
ATOM   3488  O   PHE P  32      -7.881  -2.956   5.436  1.00 66.30           O  
ATOM   3489  CB  PHE P  32     -10.016  -4.154   6.724  1.00 78.07           C  
ATOM   3490  CG  PHE P  32     -11.439  -3.814   7.047  1.00 81.86           C  
ATOM   3491  CD1 PHE P  32     -12.081  -2.771   6.381  1.00 74.41           C  
ATOM   3492  CD2 PHE P  32     -12.150  -4.546   7.993  1.00 83.87           C  
ATOM   3493  CE1 PHE P  32     -13.410  -2.465   6.648  1.00 76.90           C  
ATOM   3494  CE2 PHE P  32     -13.482  -4.248   8.268  1.00 81.96           C  
ATOM   3495  CZ  PHE P  32     -14.114  -3.205   7.595  1.00 80.19           C  
ATOM   3496  N   SER P  33      -7.894  -4.406   3.715  1.00 60.13           N  
ATOM   3497  CA  SER P  33      -6.625  -3.942   3.186  1.00 62.32           C  
ATOM   3498  C   SER P  33      -6.873  -2.550   2.606  1.00 66.54           C  
ATOM   3499  O   SER P  33      -7.993  -2.232   2.209  1.00 66.30           O  
ATOM   3500  CB  SER P  33      -6.134  -4.900   2.102  1.00 59.68           C  
ATOM   3501  OG  SER P  33      -7.121  -5.075   1.105  1.00 52.70           O  
ATOM   3502  N   PRO P  34      -5.827  -1.713   2.514  1.00 75.70           N  
ATOM   3503  CA  PRO P  34      -5.984  -0.358   1.972  1.00 76.02           C  
ATOM   3504  C   PRO P  34      -6.616  -0.281   0.581  1.00 74.08           C  
ATOM   3505  O   PRO P  34      -7.073   0.785   0.164  1.00 74.83           O  
ATOM   3506  CB  PRO P  34      -4.549   0.180   1.977  1.00 80.01           C  
ATOM   3507  CG  PRO P  34      -3.712  -1.061   1.852  1.00 84.03           C  
ATOM   3508  CD  PRO P  34      -4.410  -1.994   2.802  1.00 82.31           C  
ATOM   3509  N   GLU P  35      -6.677  -1.413  -0.115  1.00 72.03           N  
ATOM   3510  CA  GLU P  35      -7.248  -1.461  -1.458  1.00 74.77           C  
ATOM   3511  C   GLU P  35      -8.784  -1.466  -1.484  1.00 72.25           C  
ATOM   3512  O   GLU P  35      -9.393  -1.251  -2.536  1.00 65.13           O  
ATOM   3513  CB  GLU P  35      -6.696  -2.673  -2.217  1.00 75.63           C  
ATOM   3514  CG  GLU P  35      -7.078  -4.014  -1.607  1.00 83.95           C  
ATOM   3515  CD  GLU P  35      -6.421  -5.199  -2.295  1.00 87.77           C  
ATOM   3516  OE1 GLU P  35      -6.218  -5.149  -3.527  1.00 91.03           O  
ATOM   3517  OE2 GLU P  35      -6.117  -6.192  -1.600  1.00 90.49           O  
ATOM   3518  N   VAL P  36      -9.405  -1.679  -0.326  1.00 69.08           N  
ATOM   3519  CA  VAL P  36     -10.863  -1.715  -0.230  1.00 62.22           C  
ATOM   3520  C   VAL P  36     -11.501  -0.341  -0.436  1.00 58.84           C  
ATOM   3521  O   VAL P  36     -12.511  -0.216  -1.128  1.00 59.26           O  
ATOM   3522  CB  VAL P  36     -11.337  -2.316   1.129  1.00 63.52           C  
ATOM   3523  CG1 VAL P  36     -11.074  -1.352   2.283  1.00 57.28           C  
ATOM   3524  CG2 VAL P  36     -12.807  -2.689   1.062  1.00 64.34           C  
ATOM   3525  N   ILE P  37     -10.891   0.691   0.138  1.00 54.79           N  
ATOM   3526  CA  ILE P  37     -11.408   2.052   0.029  1.00 56.63           C  
ATOM   3527  C   ILE P  37     -11.722   2.467  -1.410  1.00 55.01           C  
ATOM   3528  O   ILE P  37     -12.835   2.910  -1.694  1.00 54.65           O  
ATOM   3529  CB  ILE P  37     -10.464   3.071   0.714  1.00 60.23           C  
ATOM   3530  CG1 ILE P  37     -10.405   2.777   2.217  1.00 63.30           C  
ATOM   3531  CG2 ILE P  37     -10.940   4.501   0.463  1.00 62.63           C  
ATOM   3532  CD1 ILE P  37      -9.487   3.683   3.001  1.00 74.99           C  
ATOM   3533  N   PRO P  38     -10.761   2.307  -2.340  1.00 55.19           N  
ATOM   3534  CA  PRO P  38     -11.024   2.686  -3.732  1.00 52.58           C  
ATOM   3535  C   PRO P  38     -12.288   2.001  -4.243  1.00 47.96           C  
ATOM   3536  O   PRO P  38     -13.107   2.614  -4.933  1.00 45.11           O  
ATOM   3537  CB  PRO P  38      -9.782   2.177  -4.455  1.00 51.09           C  
ATOM   3538  CG  PRO P  38      -8.716   2.374  -3.433  1.00 44.14           C  
ATOM   3539  CD  PRO P  38      -9.369   1.848  -2.183  1.00 45.30           C  
ATOM   3540  N   MET P  39     -12.451   0.735  -3.866  1.00 45.23           N  
ATOM   3541  CA  MET P  39     -13.617  -0.046  -4.258  1.00 43.65           C  
ATOM   3542  C   MET P  39     -14.873   0.621  -3.715  1.00 45.43           C  
ATOM   3543  O   MET P  39     -15.777   0.973  -4.474  1.00 47.29           O  
ATOM   3544  CB  MET P  39     -13.517  -1.459  -3.692  1.00 36.22           C  
ATOM   3545  CG  MET P  39     -12.588  -2.382  -4.443  1.00 49.92           C  
ATOM   3546  SD  MET P  39     -13.425  -3.225  -5.785  1.00 65.33           S  
ATOM   3547  CE  MET P  39     -12.912  -2.307  -7.178  1.00 43.08           C  
ATOM   3548  N   PHE P  40     -14.901   0.823  -2.400  1.00 43.66           N  
ATOM   3549  CA  PHE P  40     -16.036   1.449  -1.735  1.00 45.60           C  
ATOM   3550  C   PHE P  40     -16.473   2.715  -2.467  1.00 50.83           C  
ATOM   3551  O   PHE P  40     -17.665   2.910  -2.713  1.00 63.20           O  
ATOM   3552  CB  PHE P  40     -15.688   1.772  -0.277  1.00 37.47           C  
ATOM   3553  CG  PHE P  40     -16.785   2.480   0.473  1.00 45.07           C  
ATOM   3554  CD1 PHE P  40     -17.789   1.760   1.110  1.00 51.81           C  
ATOM   3555  CD2 PHE P  40     -16.813   3.871   0.547  1.00 48.82           C  
ATOM   3556  CE1 PHE P  40     -18.806   2.412   1.813  1.00 50.03           C  
ATOM   3557  CE2 PHE P  40     -17.825   4.532   1.247  1.00 51.51           C  
ATOM   3558  CZ  PHE P  40     -18.822   3.799   1.880  1.00 44.46           C  
ATOM   3559  N   SER P  41     -15.510   3.552  -2.843  1.00 49.11           N  
ATOM   3560  CA  SER P  41     -15.815   4.795  -3.540  1.00 49.21           C  
ATOM   3561  C   SER P  41     -16.463   4.551  -4.893  1.00 48.02           C  
ATOM   3562  O   SER P  41     -17.497   5.140  -5.204  1.00 56.85           O  
ATOM   3563  CB  SER P  41     -14.554   5.641  -3.709  1.00 46.85           C  
ATOM   3564  OG  SER P  41     -14.027   5.997  -2.444  1.00 65.32           O  
ATOM   3565  N   ALA P  42     -15.859   3.674  -5.690  1.00 41.48           N  
ATOM   3566  CA  ALA P  42     -16.377   3.360  -7.022  1.00 37.43           C  
ATOM   3567  C   ALA P  42     -17.795   2.813  -6.944  1.00 39.04           C  
ATOM   3568  O   ALA P  42     -18.662   3.187  -7.730  1.00 34.18           O  
ATOM   3569  CB  ALA P  42     -15.486   2.348  -7.705  1.00 26.13           C  
ATOM   3570  N   LEU P  43     -18.013   1.910  -5.993  1.00 40.76           N  
ATOM   3571  CA  LEU P  43     -19.315   1.280  -5.790  1.00 39.81           C  
ATOM   3572  C   LEU P  43     -20.366   2.265  -5.267  1.00 40.77           C  
ATOM   3573  O   LEU P  43     -21.513   2.259  -5.706  1.00 48.62           O  
ATOM   3574  CB  LEU P  43     -19.211   0.150  -4.757  1.00 46.01           C  
ATOM   3575  CG  LEU P  43     -18.390  -1.132  -4.858  1.00 54.20           C  
ATOM   3576  CD1 LEU P  43     -18.609  -2.057  -3.667  1.00 61.12           C  
ATOM   3577  CD2 LEU P  43     -18.684  -1.868  -6.023  1.00 50.81           C  
ATOM   3578  N   SER P  44     -19.960   3.131  -4.347  1.00 37.17           N  
ATOM   3579  CA  SER P  44     -20.873   4.088  -3.725  1.00 40.50           C  
ATOM   3580  C   SER P  44     -20.979   5.422  -4.468  1.00 41.60           C  
ATOM   3581  O   SER P  44     -21.440   6.418  -3.894  1.00 39.09           O  
ATOM   3582  CB  SER P  44     -20.432   4.349  -2.275  1.00 43.23           C  
ATOM   3583  OG  SER P  44     -21.420   5.047  -1.532  1.00 59.25           O  
ATOM   3584  N   GLU P  45     -20.612   5.463  -5.744  1.00 44.64           N  
ATOM   3585  CA  GLU P  45     -20.689   6.726  -6.470  1.00 55.75           C  
ATOM   3586  C   GLU P  45     -22.146   7.164  -6.656  1.00 60.13           C  
ATOM   3587  O   GLU P  45     -23.009   6.370  -7.056  1.00 61.41           O  
ATOM   3588  CB  GLU P  45     -19.976   6.635  -7.823  1.00 58.00           C  
ATOM   3589  CG  GLU P  45     -19.397   7.974  -8.275  1.00 76.74           C  
ATOM   3590  CD  GLU P  45     -19.042   8.011  -9.754  1.00 93.63           C  
ATOM   3591  OE1 GLU P  45     -19.955   8.205 -10.586  1.00100.00           O  
ATOM   3592  OE2 GLU P  45     -17.848   7.867 -10.089  1.00 99.99           O  
ATOM   3593  N   GLY P  46     -22.418   8.411  -6.277  1.00 61.96           N  
ATOM   3594  CA  GLY P  46     -23.749   8.979  -6.412  1.00 59.70           C  
ATOM   3595  C   GLY P  46     -24.860   8.424  -5.538  1.00 55.36           C  
ATOM   3596  O   GLY P  46     -26.008   8.861  -5.649  1.00 51.21           O  
ATOM   3597  N   ALA P  47     -24.536   7.482  -4.661  1.00 49.10           N  
ATOM   3598  CA  ALA P  47     -25.541   6.893  -3.790  1.00 50.66           C  
ATOM   3599  C   ALA P  47     -26.081   7.892  -2.761  1.00 51.08           C  
ATOM   3600  O   ALA P  47     -25.430   8.889  -2.441  1.00 50.28           O  
ATOM   3601  CB  ALA P  47     -24.975   5.660  -3.102  1.00 43.72           C  
ATOM   3602  N   THR P  48     -27.287   7.629  -2.265  1.00 56.00           N  
ATOM   3603  CA  THR P  48     -27.926   8.487  -1.267  1.00 51.10           C  
ATOM   3604  C   THR P  48     -27.486   8.031   0.121  1.00 44.66           C  
ATOM   3605  O   THR P  48     -27.000   6.907   0.284  1.00 44.62           O  
ATOM   3606  CB  THR P  48     -29.477   8.382  -1.333  1.00 51.61           C  
ATOM   3607  OG1 THR P  48     -29.900   7.093  -0.860  1.00 41.17           O  
ATOM   3608  CG2 THR P  48     -29.962   8.570  -2.762  1.00 49.45           C  
ATOM   3609  N   PRO P  49     -27.655   8.890   1.142  1.00 36.03           N  
ATOM   3610  CA  PRO P  49     -27.262   8.515   2.504  1.00 34.75           C  
ATOM   3611  C   PRO P  49     -27.901   7.188   2.901  1.00 38.56           C  
ATOM   3612  O   PRO P  49     -27.311   6.402   3.644  1.00 48.37           O  
ATOM   3613  CB  PRO P  49     -27.804   9.668   3.338  1.00 23.61           C  
ATOM   3614  CG  PRO P  49     -27.615  10.833   2.426  1.00 35.65           C  
ATOM   3615  CD  PRO P  49     -28.108  10.291   1.098  1.00 34.02           C  
ATOM   3616  N   GLN P  50     -29.098   6.933   2.379  1.00 45.53           N  
ATOM   3617  CA  GLN P  50     -29.803   5.691   2.661  1.00 51.39           C  
ATOM   3618  C   GLN P  50     -29.040   4.523   2.034  1.00 52.86           C  
ATOM   3619  O   GLN P  50     -28.722   3.547   2.715  1.00 52.78           O  
ATOM   3620  CB  GLN P  50     -31.235   5.746   2.114  1.00 62.60           C  
ATOM   3621  CG  GLN P  50     -32.066   4.511   2.453  1.00 61.87           C  
ATOM   3622  CD  GLN P  50     -33.482   4.573   1.912  1.00 48.02           C  
ATOM   3623  OE1 GLN P  50     -33.701   4.833   0.730  1.00 39.15           O  
ATOM   3624  NE2 GLN P  50     -34.451   4.312   2.776  1.00 45.07           N  
ATOM   3625 HE21 GLN P  50     -34.199   4.106   3.701  1.00  0.00           H  
ATOM   3626 HE22 GLN P  50     -35.369   4.327   2.429  1.00  0.00           H  
ATOM   3627  N   ASP P  51     -28.712   4.653   0.749  1.00 53.17           N  
ATOM   3628  CA  ASP P  51     -27.982   3.615   0.018  1.00 55.05           C  
ATOM   3629  C   ASP P  51     -26.675   3.232   0.708  1.00 50.81           C  
ATOM   3630  O   ASP P  51     -26.373   2.046   0.867  1.00 49.86           O  
ATOM   3631  CB  ASP P  51     -27.689   4.070  -1.416  1.00 59.24           C  
ATOM   3632  CG  ASP P  51     -28.948   4.238  -2.253  1.00 65.95           C  
ATOM   3633  OD1 ASP P  51     -29.974   3.589  -1.950  1.00 75.21           O  
ATOM   3634  OD2 ASP P  51     -28.902   5.015  -3.230  1.00 62.59           O  
ATOM   3635  N   LEU P  52     -25.901   4.238   1.103  1.00 43.23           N  
ATOM   3636  CA  LEU P  52     -24.635   4.003   1.786  1.00 42.72           C  
ATOM   3637  C   LEU P  52     -24.880   3.126   3.006  1.00 39.60           C  
ATOM   3638  O   LEU P  52     -24.247   2.080   3.175  1.00 38.89           O  
ATOM   3639  CB  LEU P  52     -23.997   5.327   2.221  1.00 45.84           C  
ATOM   3640  CG  LEU P  52     -23.165   6.120   1.210  1.00 46.20           C  
ATOM   3641  CD1 LEU P  52     -23.986   6.481  -0.002  1.00 57.85           C  
ATOM   3642  CD2 LEU P  52     -22.644   7.379   1.865  1.00 56.56           C  
ATOM   3643  N   ASN P  53     -25.838   3.536   3.830  1.00 34.29           N  
ATOM   3644  CA  ASN P  53     -26.175   2.795   5.034  1.00 42.63           C  
ATOM   3645  C   ASN P  53     -26.509   1.342   4.740  1.00 49.26           C  
ATOM   3646  O   ASN P  53     -26.153   0.453   5.514  1.00 55.65           O  
ATOM   3647  CB  ASN P  53     -27.326   3.469   5.779  1.00 40.08           C  
ATOM   3648  CG  ASN P  53     -26.850   4.579   6.685  1.00 49.54           C  
ATOM   3649  OD1 ASN P  53     -26.161   4.333   7.675  1.00 60.92           O  
ATOM   3650  ND2 ASN P  53     -27.178   5.811   6.335  1.00 49.88           N  
ATOM   3651  N   THR P  54     -27.174   1.097   3.615  1.00 53.03           N  
ATOM   3652  CA  THR P  54     -27.527  -0.262   3.227  1.00 54.17           C  
ATOM   3653  C   THR P  54     -26.240  -1.068   3.114  1.00 52.81           C  
ATOM   3654  O   THR P  54     -26.088  -2.101   3.767  1.00 56.62           O  
ATOM   3655  CB  THR P  54     -28.246  -0.286   1.871  1.00 55.53           C  
ATOM   3656  OG1 THR P  54     -29.315   0.669   1.884  1.00 57.60           O  
ATOM   3657  CG2 THR P  54     -28.807  -1.676   1.591  1.00 48.34           C  
ATOM   3658  N   MET P  55     -25.290  -0.535   2.349  1.00 46.44           N  
ATOM   3659  CA  MET P  55     -23.998  -1.179   2.139  1.00 42.66           C  
ATOM   3660  C   MET P  55     -23.318  -1.473   3.469  1.00 43.32           C  
ATOM   3661  O   MET P  55     -22.876  -2.596   3.714  1.00 45.74           O  
ATOM   3662  CB  MET P  55     -23.088  -0.282   1.303  1.00 37.95           C  
ATOM   3663  CG  MET P  55     -23.672   0.126  -0.027  1.00 41.97           C  
ATOM   3664  SD  MET P  55     -22.598   1.275  -0.892  1.00 53.63           S  
ATOM   3665  CE  MET P  55     -21.451   0.141  -1.667  1.00 60.18           C  
ATOM   3666  N   LEU P  56     -23.250  -0.463   4.330  1.00 42.75           N  
ATOM   3667  CA  LEU P  56     -22.622  -0.619   5.636  1.00 48.54           C  
ATOM   3668  C   LEU P  56     -23.286  -1.723   6.451  1.00 54.12           C  
ATOM   3669  O   LEU P  56     -22.607  -2.584   7.009  1.00 59.66           O  
ATOM   3670  CB  LEU P  56     -22.659   0.696   6.420  1.00 41.98           C  
ATOM   3671  CG  LEU P  56     -21.913   1.891   5.825  1.00 46.27           C  
ATOM   3672  CD1 LEU P  56     -21.953   3.053   6.802  1.00 41.13           C  
ATOM   3673  CD2 LEU P  56     -20.476   1.512   5.514  1.00 48.36           C  
ATOM   3674  N   ASN P  57     -24.615  -1.724   6.487  1.00 60.71           N  
ATOM   3675  CA  ASN P  57     -25.341  -2.732   7.249  1.00 66.07           C  
ATOM   3676  C   ASN P  57     -25.226  -4.109   6.606  1.00 66.56           C  
ATOM   3677  O   ASN P  57     -25.488  -5.125   7.251  1.00 65.15           O  
ATOM   3678  CB  ASN P  57     -26.811  -2.347   7.402  1.00 67.72           C  
ATOM   3679  CG  ASN P  57     -27.342  -2.638   8.792  1.00 77.01           C  
ATOM   3680  OD1 ASN P  57     -27.917  -1.765   9.441  1.00 86.71           O  
ATOM   3681  ND2 ASN P  57     -27.129  -3.859   9.270  1.00 80.87           N  
ATOM   3682  N   THR P  58     -24.849  -4.134   5.330  1.00 68.17           N  
ATOM   3683  CA  THR P  58     -24.681  -5.378   4.584  1.00 66.47           C  
ATOM   3684  C   THR P  58     -23.402  -6.118   4.995  1.00 65.50           C  
ATOM   3685  O   THR P  58     -23.227  -7.299   4.687  1.00 63.94           O  
ATOM   3686  CB  THR P  58     -24.649  -5.102   3.058  1.00 61.35           C  
ATOM   3687  OG1 THR P  58     -25.884  -4.500   2.649  1.00 67.07           O  
ATOM   3688  CG2 THR P  58     -24.458  -6.383   2.283  1.00 59.95           C  
ATOM   3689  N   VAL P  59     -22.514  -5.425   5.698  1.00 67.99           N  
ATOM   3690  CA  VAL P  59     -21.259  -6.017   6.142  1.00 67.34           C  
ATOM   3691  C   VAL P  59     -21.428  -6.876   7.393  1.00 70.69           C  
ATOM   3692  O   VAL P  59     -21.610  -6.358   8.497  1.00 64.35           O  
ATOM   3693  CB  VAL P  59     -20.203  -4.932   6.423  1.00 64.04           C  
ATOM   3694  CG1 VAL P  59     -18.939  -5.562   6.989  1.00 63.96           C  
ATOM   3695  CG2 VAL P  59     -19.893  -4.170   5.149  1.00 60.14           C  
ATOM   3696  N   GLY P  60     -21.361  -8.190   7.209  1.00 74.20           N  
ATOM   3697  CA  GLY P  60     -21.493  -9.106   8.328  1.00 77.90           C  
ATOM   3698  C   GLY P  60     -20.178  -9.348   9.045  1.00 78.27           C  
ATOM   3699  O   GLY P  60     -19.107  -9.313   8.433  1.00 81.42           O  
ATOM   3700  N   GLY P  61     -20.263  -9.639  10.340  1.00 78.37           N  
ATOM   3701  CA  GLY P  61     -19.072  -9.883  11.136  1.00 77.90           C  
ATOM   3702  C   GLY P  61     -18.271  -8.604  11.299  1.00 78.44           C  
ATOM   3703  O   GLY P  61     -18.826  -7.513  11.197  1.00 88.10           O  
ATOM   3704  N   HIS P  62     -16.977  -8.734  11.583  1.00 69.76           N  
ATOM   3705  CA  HIS P  62     -16.091  -7.579  11.743  1.00 65.18           C  
ATOM   3706  C   HIS P  62     -16.650  -6.521  12.695  1.00 59.78           C  
ATOM   3707  O   HIS P  62     -16.306  -5.346  12.577  1.00 58.06           O  
ATOM   3708  CB  HIS P  62     -15.842  -6.895  10.393  1.00 72.97           C  
ATOM   3709  CG  HIS P  62     -15.274  -7.792   9.338  1.00 82.37           C  
ATOM   3710  ND1 HIS P  62     -13.931  -8.092   9.258  1.00 85.78           N  
ATOM   3711  CD2 HIS P  62     -15.862  -8.416   8.290  1.00 85.55           C  
ATOM   3712  CE1 HIS P  62     -13.715  -8.857   8.203  1.00 92.32           C  
ATOM   3713  NE2 HIS P  62     -14.869  -9.068   7.598  1.00 90.92           N  
ATOM   3714  N   GLN P  63     -17.467  -6.936  13.658  1.00 56.77           N  
ATOM   3715  CA  GLN P  63     -18.085  -5.997  14.594  1.00 61.22           C  
ATOM   3716  C   GLN P  63     -17.108  -5.002  15.216  1.00 62.01           C  
ATOM   3717  O   GLN P  63     -17.484  -3.865  15.504  1.00 63.73           O  
ATOM   3718  CB  GLN P  63     -18.867  -6.747  15.681  1.00 67.14           C  
ATOM   3719  CG  GLN P  63     -18.148  -6.884  17.012  1.00 80.96           C  
ATOM   3720  CD  GLN P  63     -19.076  -7.330  18.127  1.00 93.68           C  
ATOM   3721  OE1 GLN P  63     -18.798  -8.300  18.829  1.00100.00           O  
ATOM   3722  NE2 GLN P  63     -20.187  -6.620  18.297  1.00 97.37           N  
ATOM   3723 HE21 GLN P  63     -20.376  -5.848  17.725  1.00  0.00           H  
ATOM   3724 HE22 GLN P  63     -20.772  -6.929  19.023  1.00  0.00           H  
ATOM   3725  N   ALA P  64     -15.858  -5.430  15.393  1.00 68.83           N  
ATOM   3726  CA  ALA P  64     -14.816  -4.582  15.970  1.00 66.52           C  
ATOM   3727  C   ALA P  64     -14.600  -3.330  15.114  1.00 62.80           C  
ATOM   3728  O   ALA P  64     -14.715  -2.205  15.599  1.00 54.79           O  
ATOM   3729  CB  ALA P  64     -13.510  -5.365  16.098  1.00 68.17           C  
ATOM   3730  N   ALA P  65     -14.324  -3.545  13.831  1.00 57.23           N  
ATOM   3731  CA  ALA P  65     -14.094  -2.444  12.904  1.00 55.20           C  
ATOM   3732  C   ALA P  65     -15.321  -1.543  12.837  1.00 58.00           C  
ATOM   3733  O   ALA P  65     -15.205  -0.313  12.795  1.00 56.69           O  
ATOM   3734  CB  ALA P  65     -13.776  -2.994  11.528  1.00 46.26           C  
ATOM   3735  N   MET P  66     -16.497  -2.166  12.849  1.00 58.24           N  
ATOM   3736  CA  MET P  66     -17.762  -1.443  12.779  1.00 54.20           C  
ATOM   3737  C   MET P  66     -17.954  -0.483  13.944  1.00 54.20           C  
ATOM   3738  O   MET P  66     -18.428   0.639  13.756  1.00 52.13           O  
ATOM   3739  CB  MET P  66     -18.931  -2.421  12.681  1.00 41.46           C  
ATOM   3740  CG  MET P  66     -18.858  -3.298  11.443  1.00 60.04           C  
ATOM   3741  SD  MET P  66     -18.531  -2.329   9.948  1.00 67.99           S  
ATOM   3742  CE  MET P  66     -20.122  -2.396   9.139  1.00 74.18           C  
ATOM   3743  N   GLN P  67     -17.566  -0.912  15.141  1.00 52.95           N  
ATOM   3744  CA  GLN P  67     -17.683  -0.064  16.323  1.00 51.40           C  
ATOM   3745  C   GLN P  67     -16.966   1.257  16.046  1.00 52.48           C  
ATOM   3746  O   GLN P  67     -17.465   2.332  16.387  1.00 46.51           O  
ATOM   3747  CB  GLN P  67     -17.068  -0.760  17.544  1.00 56.84           C  
ATOM   3748  CG  GLN P  67     -16.968   0.112  18.794  1.00 73.08           C  
ATOM   3749  CD  GLN P  67     -18.318   0.553  19.327  1.00 81.92           C  
ATOM   3750  OE1 GLN P  67     -18.875  -0.077  20.222  1.00 83.47           O  
ATOM   3751  NE2 GLN P  67     -18.840   1.653  18.796  1.00 84.33           N  
ATOM   3752 HE21 GLN P  67     -18.349   2.131  18.097  1.00  0.00           H  
ATOM   3753 HE22 GLN P  67     -19.715   1.918  19.143  1.00  0.00           H  
ATOM   3754  N   MET P  68     -15.805   1.164  15.404  1.00 57.80           N  
ATOM   3755  CA  MET P  68     -15.020   2.341  15.061  1.00 60.80           C  
ATOM   3756  C   MET P  68     -15.773   3.204  14.067  1.00 54.04           C  
ATOM   3757  O   MET P  68     -16.030   4.380  14.329  1.00 53.68           O  
ATOM   3758  CB  MET P  68     -13.676   1.944  14.451  1.00 77.57           C  
ATOM   3759  CG  MET P  68     -12.636   1.466  15.441  1.00 83.63           C  
ATOM   3760  SD  MET P  68     -11.042   1.291  14.619  1.00100.00           S  
ATOM   3761  CE  MET P  68     -10.521   3.006  14.535  1.00 84.68           C  
ATOM   3762  N   LEU P  69     -16.138   2.611  12.932  1.00 47.44           N  
ATOM   3763  CA  LEU P  69     -16.856   3.326  11.881  1.00 39.92           C  
ATOM   3764  C   LEU P  69     -18.026   4.118  12.456  1.00 38.22           C  
ATOM   3765  O   LEU P  69     -18.190   5.302  12.161  1.00 32.68           O  
ATOM   3766  CB  LEU P  69     -17.368   2.347  10.826  1.00 25.63           C  
ATOM   3767  CG  LEU P  69     -17.158   2.745   9.363  1.00 31.79           C  
ATOM   3768  CD1 LEU P  69     -17.825   1.719   8.461  1.00 37.32           C  
ATOM   3769  CD2 LEU P  69     -17.707   4.133   9.089  1.00 33.36           C  
ATOM   3770  N   LYS P  70     -18.795   3.467  13.321  1.00 40.36           N  
ATOM   3771  CA  LYS P  70     -19.954   4.079  13.954  1.00 43.72           C  
ATOM   3772  C   LYS P  70     -19.580   5.348  14.717  1.00 47.92           C  
ATOM   3773  O   LYS P  70     -20.018   6.445  14.365  1.00 49.22           O  
ATOM   3774  CB  LYS P  70     -20.621   3.076  14.897  1.00 44.49           C  
ATOM   3775  CG  LYS P  70     -21.984   3.503  15.413  1.00 51.01           C  
ATOM   3776  CD  LYS P  70     -22.575   2.441  16.329  1.00 54.29           C  
ATOM   3777  CE  LYS P  70     -23.995   2.790  16.748  1.00 50.65           C  
ATOM   3778  NZ  LYS P  70     -24.528   1.837  17.760  1.00 52.37           N  
ATOM   3779  N   GLU P  71     -18.733   5.204  15.731  1.00 51.36           N  
ATOM   3780  CA  GLU P  71     -18.326   6.349  16.534  1.00 55.10           C  
ATOM   3781  C   GLU P  71     -17.698   7.457  15.688  1.00 51.90           C  
ATOM   3782  O   GLU P  71     -17.911   8.637  15.963  1.00 53.34           O  
ATOM   3783  CB  GLU P  71     -17.379   5.921  17.657  1.00 62.35           C  
ATOM   3784  CG  GLU P  71     -16.100   5.259  17.185  1.00 85.35           C  
ATOM   3785  CD  GLU P  71     -15.131   4.977  18.315  1.00 99.58           C  
ATOM   3786  OE1 GLU P  71     -15.563   4.420  19.349  1.00 99.99           O  
ATOM   3787  OE2 GLU P  71     -13.936   5.312  18.167  1.00100.00           O  
ATOM   3788  N   THR P  72     -16.953   7.078  14.652  1.00 49.04           N  
ATOM   3789  CA  THR P  72     -16.321   8.059  13.771  1.00 53.24           C  
ATOM   3790  C   THR P  72     -17.414   8.896  13.108  1.00 55.08           C  
ATOM   3791  O   THR P  72     -17.294  10.123  13.006  1.00 53.53           O  
ATOM   3792  CB  THR P  72     -15.445   7.385  12.681  1.00 55.52           C  
ATOM   3793  OG1 THR P  72     -14.417   6.601  13.304  1.00 62.02           O  
ATOM   3794  CG2 THR P  72     -14.789   8.437  11.790  1.00 48.96           C  
ATOM   3795  N   ILE P  73     -18.487   8.227  12.689  1.00 52.54           N  
ATOM   3796  CA  ILE P  73     -19.620   8.897  12.059  1.00 44.99           C  
ATOM   3797  C   ILE P  73     -20.138   9.922  13.061  1.00 42.12           C  
ATOM   3798  O   ILE P  73     -20.205  11.118  12.766  1.00 42.20           O  
ATOM   3799  CB  ILE P  73     -20.756   7.891  11.713  1.00 45.91           C  
ATOM   3800  CG1 ILE P  73     -20.284   6.877  10.666  1.00 39.89           C  
ATOM   3801  CG2 ILE P  73     -21.987   8.624  11.204  1.00 57.45           C  
ATOM   3802  CD1 ILE P  73     -19.869   7.490   9.345  1.00 41.43           C  
ATOM   3803  N   ASN P  74     -20.417   9.451  14.272  1.00 37.32           N  
ATOM   3804  CA  ASN P  74     -20.920  10.307  15.340  1.00 45.61           C  
ATOM   3805  C   ASN P  74     -20.038  11.520  15.603  1.00 46.85           C  
ATOM   3806  O   ASN P  74     -20.541  12.600  15.917  1.00 45.44           O  
ATOM   3807  CB  ASN P  74     -21.099   9.507  16.632  1.00 42.36           C  
ATOM   3808  CG  ASN P  74     -22.190   8.464  16.522  1.00 51.74           C  
ATOM   3809  OD1 ASN P  74     -22.337   7.810  15.491  1.00 49.85           O  
ATOM   3810  ND2 ASN P  74     -22.976   8.315  17.580  1.00 54.87           N  
ATOM   3811  N   GLU P  75     -18.727  11.341  15.479  1.00 53.47           N  
ATOM   3812  CA  GLU P  75     -17.784  12.429  15.705  1.00 60.64           C  
ATOM   3813  C   GLU P  75     -17.955  13.510  14.647  1.00 60.11           C  
ATOM   3814  O   GLU P  75     -18.148  14.683  14.971  1.00 66.62           O  
ATOM   3815  CB  GLU P  75     -16.342  11.913  15.688  1.00 73.71           C  
ATOM   3816  CG  GLU P  75     -15.997  10.940  16.814  1.00 89.43           C  
ATOM   3817  CD  GLU P  75     -14.560  10.441  16.748  1.00 98.41           C  
ATOM   3818  OE1 GLU P  75     -14.082  10.107  15.640  1.00100.00           O  
ATOM   3819  OE2 GLU P  75     -13.908  10.378  17.813  1.00 97.61           O  
ATOM   3820  N   GLU P  76     -17.915  13.107  13.381  1.00 56.94           N  
ATOM   3821  CA  GLU P  76     -18.056  14.048  12.277  1.00 57.96           C  
ATOM   3822  C   GLU P  76     -19.424  14.715  12.270  1.00 59.27           C  
ATOM   3823  O   GLU P  76     -19.538  15.907  11.969  1.00 59.62           O  
ATOM   3824  CB  GLU P  76     -17.797  13.347  10.945  1.00 60.35           C  
ATOM   3825  CG  GLU P  76     -16.414  12.712  10.834  1.00 78.08           C  
ATOM   3826  CD  GLU P  76     -15.284  13.704  11.070  1.00 79.76           C  
ATOM   3827  OE1 GLU P  76     -14.999  14.511  10.159  1.00 79.54           O  
ATOM   3828  OE2 GLU P  76     -14.681  13.673  12.166  1.00 77.59           O  
ATOM   3829  N   ALA P  77     -20.452  13.951  12.630  1.00 58.11           N  
ATOM   3830  CA  ALA P  77     -21.819  14.461  12.677  1.00 55.67           C  
ATOM   3831  C   ALA P  77     -21.932  15.572  13.716  1.00 53.44           C  
ATOM   3832  O   ALA P  77     -22.469  16.645  13.431  1.00 54.55           O  
ATOM   3833  CB  ALA P  77     -22.794  13.336  12.994  1.00 53.59           C  
ATOM   3834  N   ALA P  78     -21.405  15.315  14.911  1.00 50.33           N  
ATOM   3835  CA  ALA P  78     -21.429  16.289  15.997  1.00 44.12           C  
ATOM   3836  C   ALA P  78     -20.695  17.550  15.551  1.00 43.55           C  
ATOM   3837  O   ALA P  78     -21.146  18.669  15.802  1.00 42.58           O  
ATOM   3838  CB  ALA P  78     -20.776  15.705  17.239  1.00 35.41           C  
ATOM   3839  N   GLU P  79     -19.581  17.354  14.855  1.00 46.93           N  
ATOM   3840  CA  GLU P  79     -18.776  18.456  14.346  1.00 53.12           C  
ATOM   3841  C   GLU P  79     -19.619  19.334  13.429  1.00 53.26           C  
ATOM   3842  O   GLU P  79     -19.630  20.562  13.562  1.00 55.18           O  
ATOM   3843  CB  GLU P  79     -17.572  17.911  13.575  1.00 61.85           C  
ATOM   3844  CG  GLU P  79     -16.676  18.979  12.966  1.00 80.47           C  
ATOM   3845  CD  GLU P  79     -16.117  19.935  14.005  1.00 93.53           C  
ATOM   3846  OE1 GLU P  79     -15.218  19.527  14.771  1.00100.00           O  
ATOM   3847  OE2 GLU P  79     -16.583  21.093  14.056  1.00100.00           O  
ATOM   3848  N   TRP P  80     -20.345  18.690  12.519  1.00 55.34           N  
ATOM   3849  CA  TRP P  80     -21.204  19.382  11.564  1.00 59.01           C  
ATOM   3850  C   TRP P  80     -22.144  20.368  12.247  1.00 62.77           C  
ATOM   3851  O   TRP P  80     -22.324  21.495  11.776  1.00 62.23           O  
ATOM   3852  CB  TRP P  80     -22.028  18.371  10.764  1.00 54.39           C  
ATOM   3853  CG  TRP P  80     -22.975  19.013   9.806  1.00 53.05           C  
ATOM   3854  CD1 TRP P  80     -24.292  19.303  10.022  1.00 56.00           C  
ATOM   3855  CD2 TRP P  80     -22.675  19.465   8.483  1.00 60.55           C  
ATOM   3856  NE1 TRP P  80     -24.830  19.911   8.913  1.00 66.47           N  
ATOM   3857  CE2 TRP P  80     -23.860  20.024   7.953  1.00 65.17           C  
ATOM   3858  CE3 TRP P  80     -21.519  19.453   7.690  1.00 64.95           C  
ATOM   3859  CZ2 TRP P  80     -23.923  20.565   6.664  1.00 71.33           C  
ATOM   3860  CZ3 TRP P  80     -21.581  19.991   6.408  1.00 71.51           C  
ATOM   3861  CH2 TRP P  80     -22.776  20.539   5.908  1.00 72.62           C  
ATOM   3862  N   ASP P  81     -22.740  19.934  13.354  1.00 67.05           N  
ATOM   3863  CA  ASP P  81     -23.673  20.766  14.102  1.00 71.92           C  
ATOM   3864  C   ASP P  81     -23.051  22.054  14.636  1.00 72.67           C  
ATOM   3865  O   ASP P  81     -23.722  23.085  14.698  1.00 73.85           O  
ATOM   3866  CB  ASP P  81     -24.309  19.962  15.241  1.00 74.58           C  
ATOM   3867  CG  ASP P  81     -25.164  18.804  14.737  1.00 74.09           C  
ATOM   3868  OD1 ASP P  81     -25.785  18.934  13.657  1.00 75.32           O  
ATOM   3869  OD2 ASP P  81     -25.221  17.762  15.427  1.00 63.23           O  
ATOM   3870  N   ARG P  82     -21.769  22.003  14.996  1.00 71.98           N  
ATOM   3871  CA  ARG P  82     -21.075  23.181  15.514  1.00 73.70           C  
ATOM   3872  C   ARG P  82     -20.927  24.263  14.448  1.00 75.31           C  
ATOM   3873  O   ARG P  82     -21.288  25.420  14.668  1.00 81.18           O  
ATOM   3874  CB  ARG P  82     -19.686  22.819  16.056  1.00 71.69           C  
ATOM   3875  CG  ARG P  82     -18.836  24.048  16.382  1.00 75.39           C  
ATOM   3876  CD  ARG P  82     -17.508  23.712  17.024  1.00 75.80           C  
ATOM   3877  NE  ARG P  82     -16.514  23.194  16.085  1.00 85.04           N  
ATOM   3878  CZ  ARG P  82     -15.646  23.949  15.411  1.00 99.60           C  
ATOM   3879  NH1 ARG P  82     -15.645  25.269  15.560  1.00100.00           N  
ATOM   3880  NH2 ARG P  82     -14.754  23.376  14.609  1.00 99.99           N  
ATOM   3881  N   VAL P  83     -20.383  23.884  13.297  1.00 70.91           N  
ATOM   3882  CA  VAL P  83     -20.168  24.824  12.201  1.00 67.67           C  
ATOM   3883  C   VAL P  83     -21.458  25.154  11.422  1.00 72.14           C  
ATOM   3884  O   VAL P  83     -21.474  26.047  10.570  1.00 78.21           O  
ATOM   3885  CB  VAL P  83     -19.010  24.316  11.272  1.00 58.10           C  
ATOM   3886  CG1 VAL P  83     -19.223  22.858  10.912  1.00 55.70           C  
ATOM   3887  CG2 VAL P  83     -18.875  25.166  10.015  1.00 62.31           C  
ATOM   3888  N   HIS P  84     -22.552  24.465  11.734  1.00 72.87           N  
ATOM   3889  CA  HIS P  84     -23.821  24.719  11.053  1.00 74.34           C  
ATOM   3890  C   HIS P  84     -25.023  24.702  11.994  1.00 77.63           C  
ATOM   3891  O   HIS P  84     -25.917  23.867  11.855  1.00 83.61           O  
ATOM   3892  CB  HIS P  84     -24.033  23.709   9.923  1.00 67.07           C  
ATOM   3893  CG  HIS P  84     -23.078  23.869   8.785  1.00 71.09           C  
ATOM   3894  ND1 HIS P  84     -23.087  24.969   7.954  1.00 80.40           N  
ATOM   3895  CD2 HIS P  84     -22.073  23.076   8.347  1.00 76.34           C  
ATOM   3896  CE1 HIS P  84     -22.130  24.846   7.053  1.00 85.34           C  
ATOM   3897  NE2 HIS P  84     -21.499  23.706   7.269  1.00 86.46           N  
ATOM   3898  N   PRO P  85     -25.091  25.664  12.930  1.00 76.99           N  
ATOM   3899  CA  PRO P  85     -26.199  25.741  13.887  1.00 76.25           C  
ATOM   3900  C   PRO P  85     -27.460  26.410  13.329  1.00 76.19           C  
ATOM   3901  O   PRO P  85     -28.387  26.705  14.086  1.00 79.11           O  
ATOM   3902  CB  PRO P  85     -25.593  26.562  15.019  1.00 72.99           C  
ATOM   3903  CG  PRO P  85     -24.750  27.547  14.274  1.00 72.17           C  
ATOM   3904  CD  PRO P  85     -24.071  26.688  13.224  1.00 73.86           C  
ATOM   3905  N   VAL P  86     -27.497  26.596  12.008  0.00 75.37           N  
ATOM   3906  CA  VAL P  86     -28.604  27.239  11.289  0.00 74.11           C  
ATOM   3907  C   VAL P  86     -29.686  27.873  12.170  0.00 73.29           C  
ATOM   3908  O   VAL P  86     -29.544  29.026  12.587  0.00 73.30           O  
ATOM   3909  CB  VAL P  86     -29.252  26.287  10.251  0.00 73.90           C  
ATOM   3910  CG1 VAL P  86     -30.213  27.071   9.359  0.00 73.94           C  
ATOM   3911  CG2 VAL P  86     -28.174  25.610   9.404  0.00 73.88           C  
ATOM   3912  N   HIS P  87     -30.748  27.124  12.462  0.00 72.38           N  
ATOM   3913  CA  HIS P  87     -31.843  27.609  13.301  0.00 71.11           C  
ATOM   3914  C   HIS P  87     -32.637  26.470  13.930  0.00 69.94           C  
ATOM   3915  O   HIS P  87     -33.544  25.904  13.316  0.00 69.88           O  
ATOM   3916  CB  HIS P  87     -32.771  28.538  12.514  0.00 71.60           C  
ATOM   3917  CG  HIS P  87     -32.215  29.912  12.317  0.00 71.99           C  
ATOM   3918  ND1 HIS P  87     -31.665  30.644  13.347  0.00 72.47           N  
ATOM   3919  CD2 HIS P  87     -32.073  30.669  11.201  0.00 71.85           C  
ATOM   3920  CE1 HIS P  87     -31.206  31.789  12.878  0.00 72.41           C  
ATOM   3921  NE2 HIS P  87     -31.441  31.829  11.580  0.00 72.46           N  
ATOM   3922  N   ALA P  88     -32.257  26.119  15.153  0.00 69.04           N  
ATOM   3923  CA  ALA P  88     -32.906  25.049  15.901  0.00 67.82           C  
ATOM   3924  C   ALA P  88     -34.343  25.418  16.259  0.00 67.22           C  
ATOM   3925  O   ALA P  88     -34.575  26.240  17.143  0.00 67.21           O  
ATOM   3926  CB  ALA P  88     -32.108  24.741  17.162  0.00 67.73           C  
ATOM   3927  N   GLY P  89     -35.295  24.820  15.548  0.00 66.58           N  
ATOM   3928  CA  GLY P  89     -36.698  25.094  15.799  0.00 65.75           C  
ATOM   3929  C   GLY P  89     -37.239  26.121  14.827  0.00 65.39           C  
ATOM   3930  O   GLY P  89     -37.576  27.235  15.229  0.00 65.18           O  
ATOM   3931  N   PRO P  90     -37.368  25.761  13.540  0.00 65.08           N  
ATOM   3932  CA  PRO P  90     -37.876  26.670  12.510  0.00 65.04           C  
ATOM   3933  C   PRO P  90     -39.338  27.076  12.692  0.00 65.34           C  
ATOM   3934  O   PRO P  90     -40.241  26.486  12.094  0.00 65.21           O  
ATOM   3935  CB  PRO P  90     -37.652  25.879  11.222  0.00 64.65           C  
ATOM   3936  CG  PRO P  90     -37.823  24.471  11.666  0.00 64.64           C  
ATOM   3937  CD  PRO P  90     -37.057  24.441  12.962  0.00 64.73           C  
ATOM   3938  N   ILE P  91     -39.568  28.052  13.562  0.00 65.77           N  
ATOM   3939  CA  ILE P  91     -40.916  28.551  13.790  0.00 66.22           C  
ATOM   3940  C   ILE P  91     -41.298  29.335  12.539  0.00 66.88           C  
ATOM   3941  O   ILE P  91     -40.483  30.098  12.016  0.00 66.68           O  
ATOM   3942  CB  ILE P  91     -40.997  29.453  15.046  0.00 65.64           C  
ATOM   3943  CG1 ILE P  91     -39.898  30.517  15.027  0.00 65.45           C  
ATOM   3944  CG2 ILE P  91     -40.894  28.602  16.295  0.00 65.58           C  
ATOM   3945  CD1 ILE P  91     -39.940  31.448  16.220  0.00 65.23           C  
ATOM   3946  N   ALA P  92     -42.525  29.130  12.065  0.00 67.83           N  
ATOM   3947  CA  ALA P  92     -43.016  29.783  10.853  0.00 68.80           C  
ATOM   3948  C   ALA P  92     -42.323  29.140   9.647  0.00 69.84           C  
ATOM   3949  O   ALA P  92     -41.167  29.442   9.340  0.00 69.81           O  
ATOM   3950  CB  ALA P  92     -42.759  31.296  10.896  0.00 69.01           C  
ATOM   3951  N   PRO P  93     -43.025  28.230   8.955  0.00 70.71           N  
ATOM   3952  CA  PRO P  93     -42.521  27.512   7.781  0.00 71.77           C  
ATOM   3953  C   PRO P  93     -42.025  28.412   6.649  0.00 72.45           C  
ATOM   3954  O   PRO P  93     -42.423  29.571   6.541  0.00 72.81           O  
ATOM   3955  CB  PRO P  93     -43.716  26.651   7.363  0.00 71.59           C  
ATOM   3956  CG  PRO P  93     -44.894  27.438   7.842  0.00 71.31           C  
ATOM   3957  CD  PRO P  93     -44.444  27.904   9.196  0.00 70.94           C  
ATOM   3958  N   GLY P  94     -41.175  27.857   5.793  0.00 73.54           N  
ATOM   3959  CA  GLY P  94     -40.635  28.628   4.689  0.00 74.26           C  
ATOM   3960  C   GLY P  94     -40.485  27.815   3.423  0.00 74.49           C  
ATOM   3961  O   GLY P  94     -41.255  27.994   2.479  0.00 74.93           O  
ATOM   3962  N   GLN P  95     -39.478  26.946   3.385  0.00 74.85           N  
ATOM   3963  CA  GLN P  95     -39.240  26.121   2.208  0.00 74.53           C  
ATOM   3964  C   GLN P  95     -38.853  24.705   2.605  0.00 73.44           C  
ATOM   3965  O   GLN P  95     -39.647  23.777   2.472  0.00 73.68           O  
ATOM   3966  CB  GLN P  95     -38.133  26.712   1.321  0.00 76.66           C  
ATOM   3967  CG  GLN P  95     -37.796  28.182   1.547  0.00 79.50           C  
ATOM   3968  CD  GLN P  95     -36.734  28.382   2.612  0.00 81.16           C  
ATOM   3969  OE1 GLN P  95     -36.049  27.441   3.008  0.00 82.00           O  
ATOM   3970  NE2 GLN P  95     -36.592  29.613   3.081  0.00 81.80           N  
ATOM   3971 HE21AGLN P  95     -37.173  30.334   2.767  1.00  0.00           H  
ATOM   3972 HE22AGLN P  95     -35.863  29.724   3.725  1.00  0.00           H  
ATOM   3973  N   MET P  96     -37.627  24.547   3.095  1.00 71.55           N  
ATOM   3974  CA  MET P  96     -37.119  23.242   3.504  1.00 69.68           C  
ATOM   3975  C   MET P  96     -36.149  23.373   4.675  1.00 65.52           C  
ATOM   3976  O   MET P  96     -35.236  24.200   4.649  1.00 63.48           O  
ATOM   3977  CB  MET P  96     -36.422  22.557   2.324  1.00 67.56           C  
ATOM   3978  CG  MET P  96     -35.663  21.288   2.694  1.00 81.96           C  
ATOM   3979  SD  MET P  96     -34.991  20.402   1.274  1.00100.00           S  
ATOM   3980  CE  MET P  96     -35.740  18.751   1.481  1.00100.00           C  
ATOM   3981  N   ARG P  97     -36.345  22.546   5.696  1.00 62.04           N  
ATOM   3982  CA  ARG P  97     -35.490  22.578   6.876  1.00 60.18           C  
ATOM   3983  C   ARG P  97     -34.060  22.201   6.526  1.00 63.71           C  
ATOM   3984  O   ARG P  97     -33.825  21.373   5.641  1.00 60.16           O  
ATOM   3985  CB  ARG P  97     -36.017  21.636   7.957  1.00 57.39           C  
ATOM   3986  CG  ARG P  97     -36.035  20.172   7.579  1.00 57.14           C  
ATOM   3987  CD  ARG P  97     -36.624  19.372   8.715  1.00 65.49           C  
ATOM   3988  NE  ARG P  97     -36.618  17.936   8.457  1.00 74.04           N  
ATOM   3989  CZ  ARG P  97     -35.739  17.085   8.973  1.00 74.90           C  
ATOM   3990  NH1 ARG P  97     -34.783  17.522   9.779  1.00 72.44           N  
ATOM   3991  NH2 ARG P  97     -35.830  15.789   8.692  1.00 71.62           N  
ATOM   3992  N   GLU P  98     -33.111  22.808   7.232  1.00 67.47           N  
ATOM   3993  CA  GLU P  98     -31.698  22.543   7.007  1.00 71.66           C  
ATOM   3994  C   GLU P  98     -31.297  21.204   7.631  1.00 72.21           C  
ATOM   3995  O   GLU P  98     -31.699  20.882   8.753  1.00 70.49           O  
ATOM   3996  CB  GLU P  98     -30.848  23.697   7.551  1.00 74.25           C  
ATOM   3997  CG  GLU P  98     -31.112  25.046   6.863  1.00 79.73           C  
ATOM   3998  CD  GLU P  98     -30.821  25.042   5.363  1.00 83.82           C  
ATOM   3999  OE1 GLU P  98     -29.657  24.802   4.972  1.00 89.58           O  
ATOM   4000  OE2 GLU P  98     -31.758  25.296   4.575  1.00 80.31           O  
ATOM   4001  N   PRO P  99     -30.515  20.400   6.892  1.00 70.15           N  
ATOM   4002  CA  PRO P  99     -30.041  19.082   7.322  1.00 65.65           C  
ATOM   4003  C   PRO P  99     -29.067  19.098   8.490  1.00 63.09           C  
ATOM   4004  O   PRO P  99     -28.012  19.731   8.423  1.00 65.54           O  
ATOM   4005  CB  PRO P  99     -29.376  18.538   6.058  1.00 65.20           C  
ATOM   4006  CG  PRO P  99     -28.827  19.772   5.421  1.00 68.30           C  
ATOM   4007  CD  PRO P  99     -29.981  20.733   5.559  1.00 70.09           C  
ATOM   4008  N   ARG P 100     -29.435  18.410   9.565  1.00 60.14           N  
ATOM   4009  CA  ARG P 100     -28.580  18.310  10.739  1.00 54.99           C  
ATOM   4010  C   ARG P 100     -27.679  17.089  10.576  1.00 51.93           C  
ATOM   4011  O   ARG P 100     -27.885  16.279   9.669  1.00 51.91           O  
ATOM   4012  CB  ARG P 100     -29.421  18.180  12.005  1.00 50.00           C  
ATOM   4013  CG  ARG P 100     -30.095  19.467  12.424  1.00 60.66           C  
ATOM   4014  CD  ARG P 100     -30.849  19.278  13.723  1.00 77.85           C  
ATOM   4015  NE  ARG P 100     -31.326  20.545  14.272  1.00 86.40           N  
ATOM   4016  CZ  ARG P 100     -32.072  20.661  15.369  1.00 88.01           C  
ATOM   4017  NH1 ARG P 100     -32.443  19.583  16.052  1.00 87.04           N  
ATOM   4018  NH2 ARG P 100     -32.439  21.865  15.788  1.00 90.80           N  
ATOM   4019  N   GLY P 101     -26.697  16.952  11.460  1.00 47.59           N  
ATOM   4020  CA  GLY P 101     -25.780  15.826  11.387  1.00 47.66           C  
ATOM   4021  C   GLY P 101     -26.480  14.490  11.223  1.00 46.32           C  
ATOM   4022  O   GLY P 101     -26.282  13.789  10.224  1.00 43.48           O  
ATOM   4023  N   SER P 102     -27.352  14.170  12.174  1.00 41.70           N  
ATOM   4024  CA  SER P 102     -28.103  12.920  12.169  1.00 38.37           C  
ATOM   4025  C   SER P 102     -28.892  12.709  10.879  1.00 39.46           C  
ATOM   4026  O   SER P 102     -29.186  11.572  10.498  1.00 36.53           O  
ATOM   4027  CB  SER P 102     -29.035  12.880  13.380  1.00 37.09           C  
ATOM   4028  OG  SER P 102     -29.703  14.123  13.532  1.00 49.69           O  
ATOM   4029  N   ASP P 103     -29.257  13.808  10.226  1.00 45.27           N  
ATOM   4030  CA  ASP P 103     -30.001  13.748   8.973  1.00 48.21           C  
ATOM   4031  C   ASP P 103     -29.077  13.315   7.847  1.00 44.66           C  
ATOM   4032  O   ASP P 103     -29.430  12.453   7.048  1.00 45.24           O  
ATOM   4033  CB  ASP P 103     -30.616  15.110   8.640  1.00 58.23           C  
ATOM   4034  CG  ASP P 103     -31.724  15.499   9.595  1.00 64.98           C  
ATOM   4035  OD1 ASP P 103     -31.422  15.873  10.747  1.00 71.28           O  
ATOM   4036  OD2 ASP P 103     -32.901  15.434   9.188  1.00 75.60           O  
ATOM   4037  N   ILE P 104     -27.888  13.908   7.795  1.00 42.79           N  
ATOM   4038  CA  ILE P 104     -26.911  13.569   6.765  1.00 44.07           C  
ATOM   4039  C   ILE P 104     -26.586  12.086   6.881  1.00 40.94           C  
ATOM   4040  O   ILE P 104     -26.558  11.361   5.886  1.00 35.59           O  
ATOM   4041  CB  ILE P 104     -25.620  14.402   6.918  1.00 46.13           C  
ATOM   4042  CG1 ILE P 104     -25.961  15.894   6.872  1.00 44.93           C  
ATOM   4043  CG2 ILE P 104     -24.623  14.049   5.811  1.00 37.36           C  
ATOM   4044  CD1 ILE P 104     -24.782  16.797   7.071  1.00 43.38           C  
ATOM   4045  N   ALA P 105     -26.395  11.635   8.115  1.00 39.93           N  
ATOM   4046  CA  ALA P 105     -26.096  10.238   8.388  1.00 36.58           C  
ATOM   4047  C   ALA P 105     -27.256   9.347   7.954  1.00 41.49           C  
ATOM   4048  O   ALA P 105     -27.104   8.133   7.841  1.00 42.37           O  
ATOM   4049  CB  ALA P 105     -25.807  10.045   9.866  1.00 34.88           C  
ATOM   4050  N   GLY P 106     -28.419   9.956   7.736  1.00 46.81           N  
ATOM   4051  CA  GLY P 106     -29.596   9.215   7.311  1.00 48.80           C  
ATOM   4052  C   GLY P 106     -30.360   8.561   8.446  1.00 42.98           C  
ATOM   4053  O   GLY P 106     -31.355   7.871   8.226  1.00 41.83           O  
ATOM   4054  N   THR P 107     -29.907   8.797   9.669  1.00 41.46           N  
ATOM   4055  CA  THR P 107     -30.542   8.221  10.839  1.00 44.75           C  
ATOM   4056  C   THR P 107     -31.896   8.870  11.108  1.00 45.85           C  
ATOM   4057  O   THR P 107     -32.832   8.210  11.561  1.00 50.98           O  
ATOM   4058  CB  THR P 107     -29.645   8.395  12.073  1.00 48.54           C  
ATOM   4059  OG1 THR P 107     -28.300   8.030  11.737  1.00 54.28           O  
ATOM   4060  CG2 THR P 107     -30.125   7.517  13.206  1.00 50.50           C  
ATOM   4061  N   THR P 108     -32.005  10.158  10.801  1.00 46.70           N  
ATOM   4062  CA  THR P 108     -33.239  10.901  11.030  1.00 41.95           C  
ATOM   4063  C   THR P 108     -33.694  11.655   9.783  1.00 41.49           C  
ATOM   4064  O   THR P 108     -34.003  12.847   9.844  1.00 42.70           O  
ATOM   4065  CB  THR P 108     -33.063  11.906  12.189  1.00 37.42           C  
ATOM   4066  OG1 THR P 108     -31.964  12.783  11.900  1.00 42.96           O  
ATOM   4067  CG2 THR P 108     -32.787  11.176  13.489  1.00 36.06           C  
ATOM   4068  N   SER P 109     -33.754  10.958   8.654  1.00 36.26           N  
ATOM   4069  CA  SER P 109     -34.168  11.593   7.411  1.00 47.54           C  
ATOM   4070  C   SER P 109     -34.756  10.586   6.439  1.00 46.68           C  
ATOM   4071  O   SER P 109     -34.223   9.493   6.273  1.00 57.08           O  
ATOM   4072  CB  SER P 109     -32.980  12.310   6.768  1.00 48.33           C  
ATOM   4073  OG  SER P 109     -31.891  11.423   6.589  1.00 62.17           O  
ATOM   4074  N   THR P 110     -35.876  10.943   5.823  1.00 48.27           N  
ATOM   4075  CA  THR P 110     -36.524  10.055   4.868  1.00 46.70           C  
ATOM   4076  C   THR P 110     -35.784  10.139   3.541  1.00 41.49           C  
ATOM   4077  O   THR P 110     -35.116  11.140   3.256  1.00 34.19           O  
ATOM   4078  CB  THR P 110     -38.011  10.431   4.642  1.00 52.11           C  
ATOM   4079  OG1 THR P 110     -38.094  11.732   4.045  1.00 53.95           O  
ATOM   4080  CG2 THR P 110     -38.768  10.435   5.966  1.00 49.67           C  
ATOM   4081  N   LEU P 111     -35.936   9.097   2.728  1.00 39.80           N  
ATOM   4082  CA  LEU P 111     -35.306   9.018   1.417  1.00 35.21           C  
ATOM   4083  C   LEU P 111     -35.667  10.254   0.596  1.00 36.38           C  
ATOM   4084  O   LEU P 111     -34.848  10.775  -0.164  1.00 26.66           O  
ATOM   4085  CB  LEU P 111     -35.772   7.738   0.707  1.00 35.18           C  
ATOM   4086  CG  LEU P 111     -35.286   7.373  -0.700  1.00 36.44           C  
ATOM   4087  CD1 LEU P 111     -36.093   8.093  -1.768  1.00 49.07           C  
ATOM   4088  CD2 LEU P 111     -33.801   7.662  -0.831  1.00 43.30           C  
ATOM   4089  N   GLN P 112     -36.886  10.742   0.800  1.00 46.18           N  
ATOM   4090  CA  GLN P 112     -37.394  11.911   0.089  1.00 53.49           C  
ATOM   4091  C   GLN P 112     -36.616  13.164   0.466  1.00 51.16           C  
ATOM   4092  O   GLN P 112     -36.166  13.908  -0.405  1.00 48.53           O  
ATOM   4093  CB  GLN P 112     -38.892  12.134   0.370  1.00 55.77           C  
ATOM   4094  CG  GLN P 112     -39.621  11.007   1.109  1.00 74.13           C  
ATOM   4095  CD  GLN P 112     -39.479   9.654   0.431  1.00 81.51           C  
ATOM   4096  OE1 GLN P 112     -38.894   8.728   0.995  1.00 78.10           O  
ATOM   4097  NE2 GLN P 112     -39.993   9.539  -0.786  1.00 84.45           N  
ATOM   4098 HE21 GLN P 112     -40.423  10.329  -1.173  1.00  0.00           H  
ATOM   4099 HE22 GLN P 112     -39.923   8.671  -1.232  1.00  0.00           H  
ATOM   4100  N   GLU P 113     -36.465  13.395   1.767  1.00 52.15           N  
ATOM   4101  CA  GLU P 113     -35.744  14.564   2.268  1.00 52.81           C  
ATOM   4102  C   GLU P 113     -34.319  14.590   1.729  1.00 51.28           C  
ATOM   4103  O   GLU P 113     -33.843  15.626   1.259  1.00 47.61           O  
ATOM   4104  CB  GLU P 113     -35.739  14.574   3.802  1.00 54.87           C  
ATOM   4105  CG  GLU P 113     -37.136  14.665   4.409  1.00 74.11           C  
ATOM   4106  CD  GLU P 113     -37.138  14.711   5.928  1.00 78.67           C  
ATOM   4107  OE1 GLU P 113     -36.575  13.795   6.563  1.00 74.68           O  
ATOM   4108  OE2 GLU P 113     -37.724  15.660   6.491  1.00 90.38           O  
ATOM   4109  N   GLN P 114     -33.662  13.434   1.768  1.00 48.64           N  
ATOM   4110  CA  GLN P 114     -32.297  13.301   1.277  1.00 38.72           C  
ATOM   4111  C   GLN P 114     -32.242  13.735  -0.181  1.00 37.11           C  
ATOM   4112  O   GLN P 114     -31.487  14.642  -0.535  1.00 36.92           O  
ATOM   4113  CB  GLN P 114     -31.823  11.856   1.430  1.00 37.19           C  
ATOM   4114  CG  GLN P 114     -31.697  11.412   2.886  1.00 41.81           C  
ATOM   4115  CD  GLN P 114     -31.449   9.921   3.040  1.00 45.65           C  
ATOM   4116  OE1 GLN P 114     -31.040   9.235   2.090  1.00 42.13           O  
ATOM   4117  NE2 GLN P 114     -31.698   9.406   4.240  1.00 26.95           N  
ATOM   4118 HE21 GLN P 114     -32.026  10.005   4.950  1.00  0.00           H  
ATOM   4119 HE22 GLN P 114     -31.558   8.454   4.395  1.00  0.00           H  
ATOM   4120  N   ILE P 115     -33.084  13.124  -1.010  1.00 38.81           N  
ATOM   4121  CA  ILE P 115     -33.150  13.460  -2.431  1.00 42.43           C  
ATOM   4122  C   ILE P 115     -33.464  14.946  -2.591  1.00 47.82           C  
ATOM   4123  O   ILE P 115     -32.962  15.606  -3.502  1.00 43.78           O  
ATOM   4124  CB  ILE P 115     -34.252  12.650  -3.147  1.00 43.47           C  
ATOM   4125  CG1 ILE P 115     -33.934  11.156  -3.098  1.00 48.96           C  
ATOM   4126  CG2 ILE P 115     -34.409  13.122  -4.583  1.00 36.85           C  
ATOM   4127  CD1 ILE P 115     -32.634  10.781  -3.776  1.00 65.16           C  
ATOM   4128  N   GLY P 116     -34.287  15.465  -1.686  1.00 50.30           N  
ATOM   4129  CA  GLY P 116     -34.662  16.863  -1.731  1.00 48.93           C  
ATOM   4130  C   GLY P 116     -33.456  17.764  -1.595  1.00 47.37           C  
ATOM   4131  O   GLY P 116     -33.213  18.610  -2.454  1.00 49.53           O  
ATOM   4132  N   TRP P 117     -32.675  17.552  -0.540  1.00 49.81           N  
ATOM   4133  CA  TRP P 117     -31.483  18.357  -0.291  1.00 54.99           C  
ATOM   4134  C   TRP P 117     -30.494  18.334  -1.453  1.00 56.75           C  
ATOM   4135  O   TRP P 117     -29.864  19.349  -1.761  1.00 57.21           O  
ATOM   4136  CB  TRP P 117     -30.790  17.908   0.995  1.00 53.36           C  
ATOM   4137  CG  TRP P 117     -31.542  18.257   2.238  1.00 55.34           C  
ATOM   4138  CD1 TRP P 117     -32.028  19.486   2.587  1.00 60.23           C  
ATOM   4139  CD2 TRP P 117     -31.891  17.371   3.307  1.00 61.46           C  
ATOM   4140  NE1 TRP P 117     -32.656  19.418   3.807  1.00 60.06           N  
ATOM   4141  CE2 TRP P 117     -32.588  18.132   4.272  1.00 64.19           C  
ATOM   4142  CE3 TRP P 117     -31.682  16.005   3.543  1.00 58.59           C  
ATOM   4143  CZ2 TRP P 117     -33.077  17.571   5.458  1.00 65.47           C  
ATOM   4144  CZ3 TRP P 117     -32.168  15.449   4.722  1.00 59.28           C  
ATOM   4145  CH2 TRP P 117     -32.858  16.233   5.665  1.00 60.28           C  
ATOM   4146  N   MET P 118     -30.367  17.181  -2.101  1.00 53.29           N  
ATOM   4147  CA  MET P 118     -29.456  17.035  -3.229  1.00 57.79           C  
ATOM   4148  C   MET P 118     -29.919  17.814  -4.460  1.00 64.84           C  
ATOM   4149  O   MET P 118     -29.095  18.299  -5.239  1.00 66.19           O  
ATOM   4150  CB  MET P 118     -29.260  15.557  -3.566  1.00 57.48           C  
ATOM   4151  CG  MET P 118     -28.544  14.784  -2.469  1.00 62.22           C  
ATOM   4152  SD  MET P 118     -28.281  13.045  -2.857  1.00 63.19           S  
ATOM   4153  CE  MET P 118     -29.465  12.277  -1.780  1.00 63.68           C  
ATOM   4154  N   THR P 119     -31.232  17.920  -4.639  1.00 70.51           N  
ATOM   4155  CA  THR P 119     -31.799  18.658  -5.764  1.00 73.03           C  
ATOM   4156  C   THR P 119     -32.575  19.859  -5.245  1.00 73.93           C  
ATOM   4157  O   THR P 119     -33.807  19.869  -5.224  1.00 78.34           O  
ATOM   4158  CB  THR P 119     -32.729  17.776  -6.610  1.00 76.40           C  
ATOM   4159  OG1 THR P 119     -33.513  16.941  -5.748  1.00 84.49           O  
ATOM   4160  CG2 THR P 119     -31.919  16.909  -7.563  1.00 77.66           C  
ATOM   4161  N   ASN P 120     -31.831  20.872  -4.833  1.00 74.45           N  
ATOM   4162  CA  ASN P 120     -32.394  22.099  -4.298  1.00 76.28           C  
ATOM   4163  C   ASN P 120     -31.400  23.180  -4.691  1.00 77.37           C  
ATOM   4164  O   ASN P 120     -30.271  22.874  -5.076  1.00 77.22           O  
ATOM   4165  CB  ASN P 120     -32.471  21.993  -2.769  1.00 81.26           C  
ATOM   4166  CG  ASN P 120     -33.047  23.239  -2.115  1.00 93.15           C  
ATOM   4167  OD1 ASN P 120     -34.202  23.252  -1.686  1.00 99.59           O  
ATOM   4168  ND2 ASN P 120     -32.237  24.286  -2.015  1.00 99.05           N  
ATOM   4169  N   ASN P 121     -31.815  24.438  -4.639  1.00 77.47           N  
ATOM   4170  CA  ASN P 121     -30.900  25.523  -4.969  1.00 78.38           C  
ATOM   4171  C   ASN P 121     -30.705  26.429  -3.759  1.00 77.35           C  
ATOM   4172  O   ASN P 121     -31.653  27.068  -3.303  1.00 73.40           O  
ATOM   4173  CB  ASN P 121     -31.421  26.343  -6.149  1.00 83.81           C  
ATOM   4174  CG  ASN P 121     -30.518  27.516  -6.481  1.00 98.16           C  
ATOM   4175  OD1 ASN P 121     -29.636  27.411  -7.332  1.00 99.98           O  
ATOM   4176  ND2 ASN P 121     -30.715  28.632  -5.789  1.00 99.99           N  
ATOM   4177  N   PRO P 122     -29.487  26.464  -3.196  1.00 78.54           N  
ATOM   4178  CA  PRO P 122     -28.297  25.712  -3.619  1.00 74.17           C  
ATOM   4179  C   PRO P 122     -28.375  24.262  -3.139  1.00 71.38           C  
ATOM   4180  O   PRO P 122     -29.020  23.969  -2.127  1.00 70.26           O  
ATOM   4181  CB  PRO P 122     -27.155  26.452  -2.915  1.00 79.72           C  
ATOM   4182  CG  PRO P 122     -27.723  27.825  -2.641  1.00 82.94           C  
ATOM   4183  CD  PRO P 122     -29.114  27.484  -2.204  1.00 79.63           C  
ATOM   4184  N   PRO P 123     -27.747  23.334  -3.879  1.00 65.74           N  
ATOM   4185  CA  PRO P 123     -27.767  21.921  -3.492  1.00 59.90           C  
ATOM   4186  C   PRO P 123     -26.864  21.595  -2.302  1.00 57.12           C  
ATOM   4187  O   PRO P 123     -25.760  22.129  -2.176  1.00 55.11           O  
ATOM   4188  CB  PRO P 123     -27.298  21.220  -4.767  1.00 54.22           C  
ATOM   4189  CG  PRO P 123     -26.347  22.210  -5.356  1.00 58.45           C  
ATOM   4190  CD  PRO P 123     -27.095  23.512  -5.188  1.00 62.11           C  
ATOM   4191  N   ILE P 124     -27.364  20.742  -1.413  1.00 53.97           N  
ATOM   4192  CA  ILE P 124     -26.619  20.300  -0.239  1.00 52.26           C  
ATOM   4193  C   ILE P 124     -26.369  18.810  -0.487  1.00 54.61           C  
ATOM   4194  O   ILE P 124     -27.234  17.974  -0.222  1.00 58.11           O  
ATOM   4195  CB  ILE P 124     -27.448  20.477   1.060  1.00 49.28           C  
ATOM   4196  CG1 ILE P 124     -28.005  21.903   1.151  1.00 50.09           C  
ATOM   4197  CG2 ILE P 124     -26.596  20.153   2.281  1.00 35.13           C  
ATOM   4198  CD1 ILE P 124     -26.952  22.997   1.141  1.00 60.86           C  
ATOM   4199  N   PRO P 125     -25.190  18.459  -1.024  1.00 55.50           N  
ATOM   4200  CA  PRO P 125     -24.809  17.075  -1.331  1.00 55.07           C  
ATOM   4201  C   PRO P 125     -24.597  16.181  -0.108  1.00 51.86           C  
ATOM   4202  O   PRO P 125     -23.516  15.619   0.078  1.00 51.96           O  
ATOM   4203  CB  PRO P 125     -23.520  17.257  -2.126  1.00 52.51           C  
ATOM   4204  CG  PRO P 125     -22.900  18.442  -1.450  1.00 53.73           C  
ATOM   4205  CD  PRO P 125     -24.075  19.382  -1.314  1.00 55.65           C  
ATOM   4206  N   VAL P 126     -25.648  15.996   0.681  1.00 45.24           N  
ATOM   4207  CA  VAL P 126     -25.571  15.175   1.882  1.00 48.95           C  
ATOM   4208  C   VAL P 126     -25.062  13.766   1.595  1.00 49.90           C  
ATOM   4209  O   VAL P 126     -24.335  13.190   2.404  1.00 49.51           O  
ATOM   4210  CB  VAL P 126     -26.931  15.103   2.610  1.00 53.47           C  
ATOM   4211  CG1 VAL P 126     -27.330  16.487   3.110  1.00 53.15           C  
ATOM   4212  CG2 VAL P 126     -28.003  14.533   1.690  1.00 57.14           C  
ATOM   4213  N   GLY P 127     -25.414  13.234   0.429  1.00 52.51           N  
ATOM   4214  CA  GLY P 127     -24.975  11.900   0.059  1.00 56.75           C  
ATOM   4215  C   GLY P 127     -23.462  11.811   0.013  1.00 61.23           C  
ATOM   4216  O   GLY P 127     -22.865  10.857   0.515  1.00 60.80           O  
ATOM   4217  N   GLU P 128     -22.841  12.846  -0.541  1.00 65.66           N  
ATOM   4218  CA  GLU P 128     -21.391  12.901  -0.662  1.00 66.75           C  
ATOM   4219  C   GLU P 128     -20.733  13.223   0.682  1.00 62.72           C  
ATOM   4220  O   GLU P 128     -19.688  12.662   1.023  1.00 66.84           O  
ATOM   4221  CB  GLU P 128     -21.001  13.950  -1.706  1.00 70.89           C  
ATOM   4222  CG  GLU P 128     -19.757  13.608  -2.511  1.00 83.81           C  
ATOM   4223  CD  GLU P 128     -19.931  12.367  -3.371  1.00 92.48           C  
ATOM   4224  OE1 GLU P 128     -20.993  12.220  -4.018  1.00 91.45           O  
ATOM   4225  OE2 GLU P 128     -18.997  11.537  -3.404  1.00 99.99           O  
ATOM   4226  N   ILE P 129     -21.357  14.115   1.446  1.00 51.88           N  
ATOM   4227  CA  ILE P 129     -20.841  14.520   2.751  1.00 44.20           C  
ATOM   4228  C   ILE P 129     -20.710  13.319   3.691  1.00 43.07           C  
ATOM   4229  O   ILE P 129     -19.660  13.115   4.304  1.00 46.07           O  
ATOM   4230  CB  ILE P 129     -21.748  15.597   3.394  1.00 45.12           C  
ATOM   4231  CG1 ILE P 129     -21.831  16.819   2.476  1.00 44.37           C  
ATOM   4232  CG2 ILE P 129     -21.209  16.005   4.762  1.00 42.53           C  
ATOM   4233  CD1 ILE P 129     -22.763  17.905   2.967  1.00 51.99           C  
ATOM   4234  N   TYR P 130     -21.773  12.523   3.783  1.00 37.42           N  
ATOM   4235  CA  TYR P 130     -21.791  11.334   4.630  1.00 27.56           C  
ATOM   4236  C   TYR P 130     -20.702  10.382   4.161  1.00 27.73           C  
ATOM   4237  O   TYR P 130     -19.957   9.827   4.968  1.00 25.90           O  
ATOM   4238  CB  TYR P 130     -23.152  10.638   4.528  1.00 32.23           C  
ATOM   4239  CG  TYR P 130     -23.341   9.445   5.449  1.00 17.98           C  
ATOM   4240  CD1 TYR P 130     -23.044   9.535   6.806  1.00 17.07           C  
ATOM   4241  CD2 TYR P 130     -23.853   8.239   4.968  1.00  4.20           C  
ATOM   4242  CE1 TYR P 130     -23.254   8.458   7.665  1.00 17.03           C  
ATOM   4243  CE2 TYR P 130     -24.068   7.150   5.820  1.00  3.54           C  
ATOM   4244  CZ  TYR P 130     -23.767   7.270   7.169  1.00 18.16           C  
ATOM   4245  OH  TYR P 130     -23.996   6.225   8.039  1.00 12.57           O  
ATOM   4246  N   LYS P 131     -20.613  10.215   2.846  1.00 28.56           N  
ATOM   4247  CA  LYS P 131     -19.630   9.337   2.226  1.00 30.81           C  
ATOM   4248  C   LYS P 131     -18.230   9.683   2.726  1.00 36.21           C  
ATOM   4249  O   LYS P 131     -17.513   8.807   3.212  1.00 39.51           O  
ATOM   4250  CB  LYS P 131     -19.720   9.479   0.703  1.00 26.65           C  
ATOM   4251  CG  LYS P 131     -18.951   8.457  -0.110  1.00 18.88           C  
ATOM   4252  CD  LYS P 131     -19.214   8.677  -1.599  1.00 32.78           C  
ATOM   4253  CE  LYS P 131     -18.435   7.707  -2.477  1.00 41.92           C  
ATOM   4254  NZ  LYS P 131     -18.629   8.028  -3.920  1.00 41.88           N  
ATOM   4255  N   ARG P 132     -17.873  10.966   2.669  1.00 40.40           N  
ATOM   4256  CA  ARG P 132     -16.559  11.417   3.124  1.00 50.02           C  
ATOM   4257  C   ARG P 132     -16.287  10.938   4.544  1.00 51.42           C  
ATOM   4258  O   ARG P 132     -15.224  10.382   4.826  1.00 55.35           O  
ATOM   4259  CB  ARG P 132     -16.443  12.945   3.057  1.00 54.27           C  
ATOM   4260  CG  ARG P 132     -16.549  13.514   1.646  1.00 70.97           C  
ATOM   4261  CD  ARG P 132     -15.978  14.926   1.548  1.00 78.21           C  
ATOM   4262  NE  ARG P 132     -16.692  15.897   2.375  1.00 85.58           N  
ATOM   4263  CZ  ARG P 132     -17.337  16.962   1.901  1.00 84.82           C  
ATOM   4264  NH1 ARG P 132     -17.365  17.195   0.593  1.00 89.13           N  
ATOM   4265  NH2 ARG P 132     -17.934  17.805   2.738  1.00 71.13           N  
ATOM   4266  N   TRP P 133     -17.272  11.109   5.420  1.00 49.97           N  
ATOM   4267  CA  TRP P 133     -17.146  10.688   6.811  1.00 47.10           C  
ATOM   4268  C   TRP P 133     -16.880   9.191   6.894  1.00 45.54           C  
ATOM   4269  O   TRP P 133     -16.035   8.750   7.671  1.00 50.60           O  
ATOM   4270  CB  TRP P 133     -18.422  11.010   7.590  1.00 55.65           C  
ATOM   4271  CG  TRP P 133     -18.798  12.459   7.606  1.00 63.14           C  
ATOM   4272  CD1 TRP P 133     -18.071  13.508   7.115  1.00 62.74           C  
ATOM   4273  CD2 TRP P 133     -20.001  13.021   8.139  1.00 62.98           C  
ATOM   4274  NE1 TRP P 133     -18.750  14.685   7.311  1.00 63.15           N  
ATOM   4275  CE2 TRP P 133     -19.940  14.416   7.937  1.00 61.91           C  
ATOM   4276  CE3 TRP P 133     -21.130  12.478   8.771  1.00 60.75           C  
ATOM   4277  CZ2 TRP P 133     -20.961  15.280   8.342  1.00 59.52           C  
ATOM   4278  CZ3 TRP P 133     -22.146  13.336   9.175  1.00 61.65           C  
ATOM   4279  CH2 TRP P 133     -22.053  14.723   8.957  1.00 63.45           C  
ATOM   4280  N   ILE P 134     -17.602   8.411   6.095  1.00 47.67           N  
ATOM   4281  CA  ILE P 134     -17.428   6.963   6.093  1.00 48.92           C  
ATOM   4282  C   ILE P 134     -16.002   6.614   5.694  1.00 54.24           C  
ATOM   4283  O   ILE P 134     -15.387   5.724   6.283  1.00 55.58           O  
ATOM   4284  CB  ILE P 134     -18.401   6.262   5.121  1.00 46.32           C  
ATOM   4285  CG1 ILE P 134     -19.846   6.485   5.566  1.00 41.80           C  
ATOM   4286  CG2 ILE P 134     -18.102   4.772   5.065  1.00 46.72           C  
ATOM   4287  CD1 ILE P 134     -20.862   5.798   4.687  1.00 44.27           C  
ATOM   4288  N   ILE P 135     -15.479   7.332   4.703  1.00 56.19           N  
ATOM   4289  CA  ILE P 135     -14.119   7.109   4.223  1.00 59.78           C  
ATOM   4290  C   ILE P 135     -13.121   7.303   5.365  1.00 58.18           C  
ATOM   4291  O   ILE P 135     -12.272   6.440   5.607  1.00 54.02           O  
ATOM   4292  CB  ILE P 135     -13.769   8.057   3.054  1.00 64.17           C  
ATOM   4293  CG1 ILE P 135     -14.721   7.813   1.879  1.00 65.44           C  
ATOM   4294  CG2 ILE P 135     -12.326   7.840   2.612  1.00 70.09           C  
ATOM   4295  CD1 ILE P 135     -14.546   8.785   0.730  1.00 65.04           C  
ATOM   4296  N   LEU P 136     -13.233   8.426   6.072  1.00 54.61           N  
ATOM   4297  CA  LEU P 136     -12.348   8.712   7.202  1.00 51.69           C  
ATOM   4298  C   LEU P 136     -12.397   7.553   8.188  1.00 47.44           C  
ATOM   4299  O   LEU P 136     -11.361   7.103   8.681  1.00 53.02           O  
ATOM   4300  CB  LEU P 136     -12.756  10.009   7.907  1.00 48.62           C  
ATOM   4301  CG  LEU P 136     -12.251  11.335   7.327  1.00 58.84           C  
ATOM   4302  CD1 LEU P 136     -12.662  11.492   5.868  1.00 58.84           C  
ATOM   4303  CD2 LEU P 136     -12.784  12.487   8.167  1.00 59.62           C  
ATOM   4304  N   GLY P 137     -13.605   7.060   8.443  1.00 44.20           N  
ATOM   4305  CA  GLY P 137     -13.780   5.943   9.350  1.00 39.29           C  
ATOM   4306  C   GLY P 137     -13.071   4.710   8.826  1.00 35.22           C  
ATOM   4307  O   GLY P 137     -12.424   3.986   9.582  1.00 34.19           O  
ATOM   4308  N   LEU P 138     -13.173   4.475   7.523  1.00 31.64           N  
ATOM   4309  CA  LEU P 138     -12.525   3.325   6.915  1.00 37.03           C  
ATOM   4310  C   LEU P 138     -11.012   3.426   7.044  1.00 46.52           C  
ATOM   4311  O   LEU P 138     -10.344   2.434   7.339  1.00 55.65           O  
ATOM   4312  CB  LEU P 138     -12.930   3.187   5.450  1.00 36.75           C  
ATOM   4313  CG  LEU P 138     -14.359   2.691   5.240  1.00 35.14           C  
ATOM   4314  CD1 LEU P 138     -14.670   2.620   3.756  1.00 26.77           C  
ATOM   4315  CD2 LEU P 138     -14.525   1.324   5.893  1.00 29.88           C  
ATOM   4316  N   ASN P 139     -10.476   4.629   6.855  1.00 46.62           N  
ATOM   4317  CA  ASN P 139      -9.038   4.847   6.973  1.00 41.53           C  
ATOM   4318  C   ASN P 139      -8.569   4.418   8.360  1.00 45.98           C  
ATOM   4319  O   ASN P 139      -7.607   3.658   8.489  1.00 57.90           O  
ATOM   4320  CB  ASN P 139      -8.683   6.317   6.723  1.00 32.84           C  
ATOM   4321  CG  ASN P 139      -8.713   6.685   5.249  1.00 33.04           C  
ATOM   4322  OD1 ASN P 139      -8.039   6.067   4.428  1.00 29.14           O  
ATOM   4323  ND2 ASN P 139      -9.494   7.700   4.908  1.00 41.26           N  
ATOM   4324  N   LYS P 140      -9.283   4.855   9.394  1.00 44.90           N  
ATOM   4325  CA  LYS P 140      -8.930   4.497  10.764  1.00 48.25           C  
ATOM   4326  C   LYS P 140      -8.919   2.988  10.958  1.00 52.30           C  
ATOM   4327  O   LYS P 140      -8.051   2.449  11.649  1.00 58.60           O  
ATOM   4328  CB  LYS P 140      -9.912   5.105  11.760  1.00 51.37           C  
ATOM   4329  CG  LYS P 140      -9.761   6.587  11.990  1.00 55.90           C  
ATOM   4330  CD  LYS P 140     -10.711   7.014  13.092  1.00 58.25           C  
ATOM   4331  CE  LYS P 140     -10.693   8.512  13.307  1.00 64.99           C  
ATOM   4332  NZ  LYS P 140     -11.622   8.888  14.413  1.00 66.13           N  
ATOM   4333  N   ILE P 141      -9.900   2.314  10.366  1.00 57.42           N  
ATOM   4334  CA  ILE P 141     -10.007   0.864  10.478  1.00 62.70           C  
ATOM   4335  C   ILE P 141      -8.777   0.193   9.880  1.00 64.93           C  
ATOM   4336  O   ILE P 141      -8.165  -0.665  10.517  1.00 68.68           O  
ATOM   4337  CB  ILE P 141     -11.270   0.317   9.769  1.00 63.71           C  
ATOM   4338  CG1 ILE P 141     -12.536   0.875  10.420  1.00 64.66           C  
ATOM   4339  CG2 ILE P 141     -11.293  -1.200   9.841  1.00 63.19           C  
ATOM   4340  CD1 ILE P 141     -13.816   0.464   9.716  1.00 68.34           C  
ATOM   4341  N   VAL P 142      -8.410   0.601   8.667  1.00 67.33           N  
ATOM   4342  CA  VAL P 142      -7.248   0.038   7.980  1.00 69.62           C  
ATOM   4343  C   VAL P 142      -5.994   0.191   8.840  1.00 69.76           C  
ATOM   4344  O   VAL P 142      -5.174  -0.727   8.929  1.00 68.00           O  
ATOM   4345  CB  VAL P 142      -7.022   0.707   6.599  1.00 69.98           C  
ATOM   4346  CG1 VAL P 142      -5.794   0.120   5.918  1.00 73.19           C  
ATOM   4347  CG2 VAL P 142      -8.249   0.516   5.715  1.00 68.51           C  
ATOM   4348  N   ARG P 143      -5.886   1.333   9.514  1.00 70.97           N  
ATOM   4349  CA  ARG P 143      -4.752   1.617  10.385  1.00 75.03           C  
ATOM   4350  C   ARG P 143      -4.584   0.533  11.451  1.00 75.99           C  
ATOM   4351  O   ARG P 143      -3.527  -0.088  11.544  1.00 83.25           O  
ATOM   4352  CB  ARG P 143      -4.929   2.973  11.072  1.00 79.38           C  
ATOM   4353  CG  ARG P 143      -3.704   3.433  11.851  1.00 86.29           C  
ATOM   4354  CD  ARG P 143      -2.767   4.230  10.965  1.00 92.47           C  
ATOM   4355  NE  ARG P 143      -3.357   5.519  10.617  1.00100.00           N  
ATOM   4356  CZ  ARG P 143      -3.046   6.671  11.206  1.00100.00           C  
ATOM   4357  NH1 ARG P 143      -2.134   6.702  12.174  1.00100.00           N  
ATOM   4358  NH2 ARG P 143      -3.679   7.785  10.852  1.00100.00           N  
ATOM   4359  N   MET P 144      -5.635   0.289  12.232  1.00 73.55           N  
ATOM   4360  CA  MET P 144      -5.576  -0.717  13.291  1.00 68.34           C  
ATOM   4361  C   MET P 144      -5.403  -2.133  12.744  1.00 64.64           C  
ATOM   4362  O   MET P 144      -5.184  -3.072  13.507  1.00 63.99           O  
ATOM   4363  CB  MET P 144      -6.817  -0.657  14.190  1.00 67.40           C  
ATOM   4364  CG  MET P 144      -8.081  -1.201  13.549  1.00 79.62           C  
ATOM   4365  SD  MET P 144      -9.308  -1.758  14.747  1.00 92.57           S  
ATOM   4366  CE  MET P 144      -8.585  -3.312  15.290  1.00 85.17           C  
ATOM   4367  N   TYR P 145      -5.555  -2.291  11.434  1.00 64.68           N  
ATOM   4368  CA  TYR P 145      -5.395  -3.593  10.798  1.00 73.73           C  
ATOM   4369  C   TYR P 145      -4.038  -3.707  10.102  1.00 75.02           C  
ATOM   4370  O   TYR P 145      -3.606  -4.804   9.747  1.00 78.29           O  
ATOM   4371  CB  TYR P 145      -6.536  -3.857   9.805  1.00 86.88           C  
ATOM   4372  CG  TYR P 145      -7.800  -4.427  10.431  1.00 94.21           C  
ATOM   4373  CD1 TYR P 145      -8.481  -3.737  11.435  1.00 93.15           C  
ATOM   4374  CD2 TYR P 145      -8.307  -5.663  10.023  1.00 90.49           C  
ATOM   4375  CE1 TYR P 145      -9.632  -4.263  12.020  1.00 91.24           C  
ATOM   4376  CE2 TYR P 145      -9.456  -6.198  10.602  1.00 89.47           C  
ATOM   4377  CZ  TYR P 145     -10.113  -5.493  11.599  1.00 95.20           C  
ATOM   4378  OH  TYR P 145     -11.246  -6.021  12.178  1.00100.00           O  
ATOM   4379  N   SER P 146      -3.369  -2.576   9.906  0.00 77.10           N  
ATOM   4380  CA  SER P 146      -2.064  -2.565   9.261  0.00 78.42           C  
ATOM   4381  C   SER P 146      -0.984  -3.087  10.207  0.00 79.89           C  
ATOM   4382  O   SER P 146      -1.032  -2.847  11.417  0.00 79.93           O  
ATOM   4383  CB  SER P 146      -1.719  -1.151   8.783  0.00 78.00           C  
ATOM   4384  OG  SER P 146      -2.618  -0.721   7.773  0.00 77.45           O  
ATOM   4385  N   PRO P 147      -0.012  -3.841   9.673  1.00 81.86           N  
ATOM   4386  CA  PRO P 147       1.083  -4.403  10.471  1.00 82.84           C  
ATOM   4387  C   PRO P 147       1.978  -3.329  11.092  1.00 83.07           C  
ATOM   4388  O   PRO P 147       2.243  -2.295  10.476  1.00 86.10           O  
ATOM   4389  CB  PRO P 147       1.843  -5.255   9.454  1.00 81.91           C  
ATOM   4390  CG  PRO P 147       1.588  -4.543   8.154  1.00 79.98           C  
ATOM   4391  CD  PRO P 147       0.122  -4.227   8.255  1.00 81.56           C  
ATOM   4392  N   THR P 148       2.454  -3.591  12.304  1.00 80.83           N  
ATOM   4393  CA  THR P 148       3.314  -2.654  13.021  1.00 80.06           C  
ATOM   4394  C   THR P 148       4.729  -2.593  12.448  1.00 77.40           C  
ATOM   4395  O   THR P 148       5.504  -3.535  12.596  1.00 80.46           O  
ATOM   4396  CB  THR P 148       3.409  -3.037  14.507  1.00 80.25           C  
ATOM   4397  OG1 THR P 148       3.536  -4.461  14.623  1.00 85.67           O  
ATOM   4398  CG2 THR P 148       2.169  -2.591  15.249  1.00 84.80           C  
ATOM   4399  N   SER P 149       5.062  -1.487  11.791  1.00 75.80           N  
ATOM   4400  CA  SER P 149       6.391  -1.312  11.212  1.00 68.01           C  
ATOM   4401  C   SER P 149       7.353  -0.800  12.278  1.00 65.38           C  
ATOM   4402  O   SER P 149       7.112   0.235  12.903  1.00 67.43           O  
ATOM   4403  CB  SER P 149       6.348  -0.324  10.044  1.00 63.53           C  
ATOM   4404  OG  SER P 149       7.612  -0.232   9.411  1.00 42.05           O  
ATOM   4405  N   ILE P 150       8.455  -1.514  12.463  1.00 59.31           N  
ATOM   4406  CA  ILE P 150       9.450  -1.134  13.458  1.00 53.43           C  
ATOM   4407  C   ILE P 150      10.181   0.158  13.077  1.00 50.90           C  
ATOM   4408  O   ILE P 150      10.689   0.872  13.941  1.00 49.69           O  
ATOM   4409  CB  ILE P 150      10.461  -2.280  13.688  1.00 47.93           C  
ATOM   4410  CG1 ILE P 150      11.259  -2.038  14.970  1.00 39.23           C  
ATOM   4411  CG2 ILE P 150      11.378  -2.429  12.481  1.00 31.94           C  
ATOM   4412  CD1 ILE P 150      12.049  -3.242  15.421  1.00 32.61           C  
ATOM   4413  N   LEU P 151      10.167   0.485  11.789  1.00 44.88           N  
ATOM   4414  CA  LEU P 151      10.831   1.683  11.279  1.00 48.09           C  
ATOM   4415  C   LEU P 151      10.252   2.987  11.825  1.00 52.91           C  
ATOM   4416  O   LEU P 151      10.854   4.051  11.677  1.00 56.08           O  
ATOM   4417  CB  LEU P 151      10.762   1.708   9.752  1.00 38.57           C  
ATOM   4418  CG  LEU P 151      11.268   0.454   9.044  1.00 43.37           C  
ATOM   4419  CD1 LEU P 151      11.105   0.614   7.543  1.00 50.61           C  
ATOM   4420  CD2 LEU P 151      12.718   0.214   9.407  1.00 37.05           C  
ATOM   4421  N   ASP P 152       9.079   2.908  12.441  1.00 59.77           N  
ATOM   4422  CA  ASP P 152       8.429   4.094  12.979  1.00 65.52           C  
ATOM   4423  C   ASP P 152       8.603   4.253  14.485  1.00 63.23           C  
ATOM   4424  O   ASP P 152       8.199   5.264  15.060  1.00 65.50           O  
ATOM   4425  CB  ASP P 152       6.946   4.086  12.604  1.00 77.44           C  
ATOM   4426  CG  ASP P 152       6.726   4.001  11.099  1.00 91.39           C  
ATOM   4427  OD1 ASP P 152       7.135   4.938  10.381  1.00 98.48           O  
ATOM   4428  OD2 ASP P 152       6.156   2.991  10.632  1.00 96.29           O  
ATOM   4429  N   ILE P 153       9.224   3.267  15.121  1.00 59.25           N  
ATOM   4430  CA  ILE P 153       9.445   3.323  16.562  1.00 58.47           C  
ATOM   4431  C   ILE P 153      10.662   4.189  16.880  1.00 58.00           C  
ATOM   4432  O   ILE P 153      11.805   3.734  16.791  1.00 63.31           O  
ATOM   4433  CB  ILE P 153       9.635   1.909  17.160  1.00 55.40           C  
ATOM   4434  CG1 ILE P 153       8.472   1.000  16.744  1.00 54.79           C  
ATOM   4435  CG2 ILE P 153       9.749   1.985  18.683  1.00 45.40           C  
ATOM   4436  CD1 ILE P 153       7.100   1.531  17.119  1.00 59.42           C  
ATOM   4437  N   ARG P 154      10.410   5.450  17.207  1.00 52.52           N  
ATOM   4438  CA  ARG P 154      11.471   6.394  17.541  1.00 45.31           C  
ATOM   4439  C   ARG P 154      11.449   6.589  19.052  1.00 43.16           C  
ATOM   4440  O   ARG P 154      10.570   6.060  19.733  1.00 45.03           O  
ATOM   4441  CB  ARG P 154      11.214   7.736  16.848  1.00 46.99           C  
ATOM   4442  CG  ARG P 154      10.939   7.640  15.349  1.00 57.73           C  
ATOM   4443  CD  ARG P 154      12.200   7.795  14.509  1.00 66.31           C  
ATOM   4444  NE  ARG P 154      11.917   7.632  13.081  1.00 82.83           N  
ATOM   4445  CZ  ARG P 154      12.691   8.082  12.094  1.00 92.11           C  
ATOM   4446  NH1 ARG P 154      13.813   8.743  12.364  1.00 99.99           N  
ATOM   4447  NH2 ARG P 154      12.353   7.845  10.829  1.00 88.45           N  
ATOM   4448  N   GLN P 155      12.421   7.323  19.579  1.00 44.75           N  
ATOM   4449  CA  GLN P 155      12.476   7.579  21.013  1.00 44.43           C  
ATOM   4450  C   GLN P 155      12.069   9.018  21.281  1.00 45.97           C  
ATOM   4451  O   GLN P 155      12.535   9.936  20.605  1.00 46.20           O  
ATOM   4452  CB  GLN P 155      13.886   7.344  21.559  1.00 47.40           C  
ATOM   4453  CG  GLN P 155      13.997   7.524  23.070  1.00 50.38           C  
ATOM   4454  CD  GLN P 155      15.432   7.556  23.563  1.00 53.51           C  
ATOM   4455  OE1 GLN P 155      16.376   7.577  22.773  1.00 51.01           O  
ATOM   4456  NE2 GLN P 155      15.601   7.588  24.877  1.00 50.12           N  
ATOM   4457 HE21 GLN P 155      14.806   7.595  25.451  1.00  0.00           H  
ATOM   4458 HE22 GLN P 155      16.520   7.611  25.214  1.00  0.00           H  
ATOM   4459  N   GLY P 156      11.207   9.212  22.274  1.00 49.00           N  
ATOM   4460  CA  GLY P 156      10.759  10.550  22.620  1.00 53.27           C  
ATOM   4461  C   GLY P 156      11.869  11.307  23.321  1.00 55.01           C  
ATOM   4462  O   GLY P 156      12.597  10.714  24.119  1.00 55.03           O  
ATOM   4463  N   PRO P 157      12.001  12.625  23.085  1.00 56.69           N  
ATOM   4464  CA  PRO P 157      13.037  13.461  23.702  1.00 56.27           C  
ATOM   4465  C   PRO P 157      13.120  13.380  25.227  1.00 58.80           C  
ATOM   4466  O   PRO P 157      14.131  13.757  25.815  1.00 59.42           O  
ATOM   4467  CB  PRO P 157      12.676  14.870  23.217  1.00 52.41           C  
ATOM   4468  CG  PRO P 157      11.205  14.785  22.957  1.00 48.61           C  
ATOM   4469  CD  PRO P 157      11.094  13.453  22.273  1.00 53.80           C  
ATOM   4470  N   LYS P 158      12.062  12.887  25.864  1.00 59.94           N  
ATOM   4471  CA  LYS P 158      12.038  12.756  27.317  1.00 59.40           C  
ATOM   4472  C   LYS P 158      11.835  11.307  27.742  1.00 57.09           C  
ATOM   4473  O   LYS P 158      11.803  11.001  28.933  1.00 54.25           O  
ATOM   4474  CB  LYS P 158      10.926  13.622  27.914  1.00 68.67           C  
ATOM   4475  CG  LYS P 158      11.124  15.112  27.722  1.00 76.13           C  
ATOM   4476  CD  LYS P 158      10.033  15.905  28.412  1.00 83.73           C  
ATOM   4477  CE  LYS P 158      10.278  17.397  28.270  1.00 92.76           C  
ATOM   4478  NZ  LYS P 158       9.243  18.197  28.975  1.00 98.12           N  
ATOM   4479  N   GLU P 159      11.696  10.419  26.764  1.00 57.36           N  
ATOM   4480  CA  GLU P 159      11.478   9.006  27.042  1.00 57.65           C  
ATOM   4481  C   GLU P 159      12.736   8.300  27.525  1.00 58.33           C  
ATOM   4482  O   GLU P 159      13.790   8.386  26.892  1.00 61.94           O  
ATOM   4483  CB  GLU P 159      10.945   8.288  25.801  1.00 52.36           C  
ATOM   4484  CG  GLU P 159      10.766   6.788  26.004  1.00 52.44           C  
ATOM   4485  CD  GLU P 159      10.333   6.056  24.749  1.00 56.88           C  
ATOM   4486  OE1 GLU P 159      10.653   6.518  23.633  1.00 50.75           O  
ATOM   4487  OE2 GLU P 159       9.676   5.004  24.886  1.00 55.72           O  
ATOM   4488  N   PRO P 160      12.639   7.594  28.665  1.00 60.00           N  
ATOM   4489  CA  PRO P 160      13.775   6.860  29.233  1.00 67.55           C  
ATOM   4490  C   PRO P 160      14.239   5.798  28.233  1.00 67.27           C  
ATOM   4491  O   PRO P 160      13.411   5.117  27.616  1.00 68.71           O  
ATOM   4492  CB  PRO P 160      13.166   6.226  30.484  1.00 71.64           C  
ATOM   4493  CG  PRO P 160      12.123   7.226  30.891  1.00 60.01           C  
ATOM   4494  CD  PRO P 160      11.478   7.542  29.568  1.00 56.00           C  
ATOM   4495  N   PHE P 161      15.554   5.646  28.083  1.00 59.90           N  
ATOM   4496  CA  PHE P 161      16.104   4.681  27.134  1.00 52.61           C  
ATOM   4497  C   PHE P 161      15.564   3.264  27.319  1.00 49.27           C  
ATOM   4498  O   PHE P 161      15.257   2.584  26.340  1.00 43.18           O  
ATOM   4499  CB  PHE P 161      17.637   4.676  27.176  1.00 51.91           C  
ATOM   4500  CG  PHE P 161      18.276   4.028  25.971  1.00 41.39           C  
ATOM   4501  CD1 PHE P 161      18.287   4.680  24.741  1.00 35.32           C  
ATOM   4502  CD2 PHE P 161      18.844   2.759  26.060  1.00 39.13           C  
ATOM   4503  CE1 PHE P 161      18.853   4.077  23.615  1.00 33.43           C  
ATOM   4504  CE2 PHE P 161      19.412   2.147  24.938  1.00 26.76           C  
ATOM   4505  CZ  PHE P 161      19.415   2.808  23.714  1.00 22.58           C  
ATOM   4506  N   ARG P 162      15.425   2.827  28.568  1.00 45.11           N  
ATOM   4507  CA  ARG P 162      14.913   1.487  28.844  1.00 50.69           C  
ATOM   4508  C   ARG P 162      13.514   1.280  28.264  1.00 47.67           C  
ATOM   4509  O   ARG P 162      13.225   0.238  27.670  1.00 38.54           O  
ATOM   4510  CB  ARG P 162      14.898   1.202  30.349  1.00 62.15           C  
ATOM   4511  CG  ARG P 162      14.313  -0.162  30.681  1.00 79.50           C  
ATOM   4512  CD  ARG P 162      15.072  -1.269  29.951  1.00 93.17           C  
ATOM   4513  NE  ARG P 162      14.246  -2.459  29.751  1.00100.00           N  
ATOM   4514  CZ  ARG P 162      13.956  -3.349  30.698  1.00100.00           C  
ATOM   4515  NH1 ARG P 162      14.426  -3.197  31.931  1.00 99.99           N  
ATOM   4516  NH2 ARG P 162      13.184  -4.393  30.410  1.00100.00           N  
ATOM   4517  N   ASP P 163      12.654   2.277  28.443  1.00 50.25           N  
ATOM   4518  CA  ASP P 163      11.286   2.224  27.943  1.00 54.48           C  
ATOM   4519  C   ASP P 163      11.308   2.028  26.430  1.00 58.37           C  
ATOM   4520  O   ASP P 163      10.618   1.157  25.894  1.00 63.46           O  
ATOM   4521  CB  ASP P 163      10.547   3.518  28.290  1.00 65.12           C  
ATOM   4522  CG  ASP P 163      10.441   3.754  29.791  1.00 72.80           C  
ATOM   4523  OD1 ASP P 163      11.261   3.206  30.562  1.00 71.20           O  
ATOM   4524  OD2 ASP P 163       9.531   4.504  30.203  1.00 80.27           O  
ATOM   4525  N   TYR P 164      12.123   2.834  25.756  1.00 56.29           N  
ATOM   4526  CA  TYR P 164      12.279   2.769  24.306  1.00 53.73           C  
ATOM   4527  C   TYR P 164      12.680   1.356  23.870  1.00 53.38           C  
ATOM   4528  O   TYR P 164      12.129   0.819  22.908  1.00 46.31           O  
ATOM   4529  CB  TYR P 164      13.325   3.806  23.861  1.00 58.70           C  
ATOM   4530  CG  TYR P 164      13.813   3.688  22.429  1.00 61.53           C  
ATOM   4531  CD1 TYR P 164      12.919   3.561  21.365  1.00 63.47           C  
ATOM   4532  CD2 TYR P 164      15.179   3.714  22.138  1.00 61.92           C  
ATOM   4533  CE1 TYR P 164      13.376   3.459  20.049  1.00 64.09           C  
ATOM   4534  CE2 TYR P 164      15.643   3.615  20.831  1.00 57.86           C  
ATOM   4535  CZ  TYR P 164      14.739   3.488  19.793  1.00 57.76           C  
ATOM   4536  OH  TYR P 164      15.202   3.392  18.503  1.00 47.03           O  
ATOM   4537  N   VAL P 165      13.615   0.752  24.599  1.00 59.47           N  
ATOM   4538  CA  VAL P 165      14.084  -0.598  24.294  1.00 62.42           C  
ATOM   4539  C   VAL P 165      12.946  -1.609  24.387  1.00 59.55           C  
ATOM   4540  O   VAL P 165      12.772  -2.437  23.489  1.00 52.89           O  
ATOM   4541  CB  VAL P 165      15.228  -1.032  25.243  1.00 67.33           C  
ATOM   4542  CG1 VAL P 165      15.594  -2.491  25.006  1.00 73.10           C  
ATOM   4543  CG2 VAL P 165      16.448  -0.149  25.034  1.00 68.45           C  
ATOM   4544  N   ASP P 166      12.176  -1.535  25.470  1.00 59.16           N  
ATOM   4545  CA  ASP P 166      11.053  -2.443  25.674  1.00 61.72           C  
ATOM   4546  C   ASP P 166      10.094  -2.398  24.490  1.00 64.51           C  
ATOM   4547  O   ASP P 166       9.711  -3.440  23.954  1.00 67.61           O  
ATOM   4548  CB  ASP P 166      10.309  -2.103  26.967  1.00 60.27           C  
ATOM   4549  CG  ASP P 166      11.134  -2.386  28.205  0.00 61.64           C  
ATOM   4550  OD1 ASP P 166      11.753  -3.468  28.268  0.00 62.06           O  
ATOM   4551  OD2 ASP P 166      11.162  -1.530  29.114  0.00 61.87           O  
ATOM   4552  N   ARG P 167       9.731  -1.190  24.069  1.00 65.01           N  
ATOM   4553  CA  ARG P 167       8.826  -1.021  22.936  1.00 64.59           C  
ATOM   4554  C   ARG P 167       9.462  -1.547  21.652  1.00 63.09           C  
ATOM   4555  O   ARG P 167       8.859  -2.352  20.937  1.00 70.88           O  
ATOM   4556  CB  ARG P 167       8.436   0.451  22.754  1.00 63.66           C  
ATOM   4557  CG  ARG P 167       7.676   1.052  23.927  1.00 68.26           C  
ATOM   4558  CD  ARG P 167       6.958   2.341  23.547  1.00 66.38           C  
ATOM   4559  NE  ARG P 167       7.867   3.419  23.157  1.00 57.97           N  
ATOM   4560  CZ  ARG P 167       8.052   3.843  21.909  1.00 58.95           C  
ATOM   4561  NH1 ARG P 167       7.411   3.264  20.902  1.00 60.78           N  
ATOM   4562  NH2 ARG P 167       8.902   4.840  21.675  1.00 54.51           N  
ATOM   4563  N   PHE P 168      10.692  -1.116  21.387  1.00 52.59           N  
ATOM   4564  CA  PHE P 168      11.422  -1.523  20.192  1.00 42.60           C  
ATOM   4565  C   PHE P 168      11.402  -3.042  20.033  1.00 42.59           C  
ATOM   4566  O   PHE P 168      11.002  -3.564  18.989  1.00 37.16           O  
ATOM   4567  CB  PHE P 168      12.868  -1.014  20.263  1.00 35.69           C  
ATOM   4568  CG  PHE P 168      13.640  -1.172  18.977  1.00 26.15           C  
ATOM   4569  CD1 PHE P 168      14.319  -2.356  18.695  1.00 18.33           C  
ATOM   4570  CD2 PHE P 168      13.693  -0.134  18.050  1.00 20.11           C  
ATOM   4571  CE1 PHE P 168      15.036  -2.504  17.509  1.00 23.96           C  
ATOM   4572  CE2 PHE P 168      14.408  -0.273  16.859  1.00 24.52           C  
ATOM   4573  CZ  PHE P 168      15.080  -1.461  16.589  1.00 22.89           C  
ATOM   4574  N   TYR P 169      11.795  -3.750  21.085  1.00 44.15           N  
ATOM   4575  CA  TYR P 169      11.831  -5.204  21.046  1.00 51.45           C  
ATOM   4576  C   TYR P 169      10.470  -5.868  20.950  1.00 53.58           C  
ATOM   4577  O   TYR P 169      10.339  -6.931  20.337  1.00 51.66           O  
ATOM   4578  CB  TYR P 169      12.620  -5.754  22.231  1.00 58.82           C  
ATOM   4579  CG  TYR P 169      14.092  -5.877  21.929  1.00 63.49           C  
ATOM   4580  CD1 TYR P 169      14.870  -4.746  21.684  1.00 59.94           C  
ATOM   4581  CD2 TYR P 169      14.698  -7.129  21.832  1.00 58.16           C  
ATOM   4582  CE1 TYR P 169      16.211  -4.858  21.347  1.00 65.86           C  
ATOM   4583  CE2 TYR P 169      16.040  -7.252  21.497  1.00 66.15           C  
ATOM   4584  CZ  TYR P 169      16.789  -6.113  21.254  1.00 71.28           C  
ATOM   4585  OH  TYR P 169      18.117  -6.231  20.923  1.00 75.93           O  
ATOM   4586  N   LYS P 170       9.458  -5.237  21.537  1.00 58.08           N  
ATOM   4587  CA  LYS P 170       8.102  -5.774  21.499  1.00 55.66           C  
ATOM   4588  C   LYS P 170       7.690  -5.882  20.030  1.00 51.85           C  
ATOM   4589  O   LYS P 170       7.350  -6.966  19.548  1.00 53.36           O  
ATOM   4590  CB  LYS P 170       7.145  -4.864  22.279  1.00 52.81           C  
ATOM   4591  CG  LYS P 170       5.829  -5.526  22.679  1.00 63.12           C  
ATOM   4592  CD  LYS P 170       5.070  -4.705  23.725  1.00 72.81           C  
ATOM   4593  CE  LYS P 170       5.910  -4.473  24.981  1.00 79.60           C  
ATOM   4594  NZ  LYS P 170       5.152  -3.759  26.045  1.00 83.29           N  
ATOM   4595  N   THR P 171       7.806  -4.775  19.303  1.00 41.79           N  
ATOM   4596  CA  THR P 171       7.468  -4.747  17.887  1.00 46.01           C  
ATOM   4597  C   THR P 171       8.295  -5.790  17.142  1.00 51.58           C  
ATOM   4598  O   THR P 171       7.783  -6.516  16.291  1.00 52.77           O  
ATOM   4599  CB  THR P 171       7.767  -3.368  17.281  1.00 44.69           C  
ATOM   4600  OG1 THR P 171       7.101  -2.358  18.049  1.00 47.37           O  
ATOM   4601  CG2 THR P 171       7.307  -3.300  15.825  1.00 32.35           C  
ATOM   4602  N   LEU P 172       9.575  -5.874  17.488  1.00 59.45           N  
ATOM   4603  CA  LEU P 172      10.477  -6.820  16.852  1.00 67.58           C  
ATOM   4604  C   LEU P 172       9.938  -8.243  16.958  1.00 70.77           C  
ATOM   4605  O   LEU P 172       9.985  -9.000  15.988  1.00 72.90           O  
ATOM   4606  CB  LEU P 172      11.874  -6.729  17.471  1.00 71.17           C  
ATOM   4607  CG  LEU P 172      12.985  -7.501  16.757  1.00 75.00           C  
ATOM   4608  CD1 LEU P 172      13.101  -7.044  15.308  1.00 77.41           C  
ATOM   4609  CD2 LEU P 172      14.299  -7.294  17.488  1.00 86.43           C  
ATOM   4610  N   ARG P 173       9.392  -8.591  18.120  1.00 70.55           N  
ATOM   4611  CA  ARG P 173       8.837  -9.925  18.321  1.00 74.15           C  
ATOM   4612  C   ARG P 173       7.670 -10.193  17.375  1.00 75.16           C  
ATOM   4613  O   ARG P 173       7.317 -11.345  17.124  1.00 85.00           O  
ATOM   4614  CB  ARG P 173       8.391 -10.125  19.772  1.00 75.77           C  
ATOM   4615  CG  ARG P 173       9.528 -10.442  20.730  1.00 85.47           C  
ATOM   4616  CD  ARG P 173       9.006 -10.853  22.102  1.00 91.37           C  
ATOM   4617  NE  ARG P 173       8.366  -9.747  22.813  1.00100.00           N  
ATOM   4618  CZ  ARG P 173       9.024  -8.774  23.440  1.00100.00           C  
ATOM   4619  NH1 ARG P 173      10.353  -8.758  23.447  1.00100.00           N  
ATOM   4620  NH2 ARG P 173       8.351  -7.818  24.071  1.00100.00           N  
ATOM   4621  N   ALA P 174       7.073  -9.128  16.856  1.00 68.98           N  
ATOM   4622  CA  ALA P 174       5.955  -9.252  15.935  1.00 65.77           C  
ATOM   4623  C   ALA P 174       6.346  -8.691  14.569  1.00 68.71           C  
ATOM   4624  O   ALA P 174       5.719  -7.756  14.067  1.00 73.58           O  
ATOM   4625  CB  ALA P 174       4.740  -8.517  16.491  1.00 61.91           C  
ATOM   4626  N   GLU P 175       7.379  -9.271  13.966  1.00 71.01           N  
ATOM   4627  CA  GLU P 175       7.861  -8.827  12.658  1.00 75.95           C  
ATOM   4628  C   GLU P 175       8.196  -9.993  11.733  1.00 75.40           C  
ATOM   4629  O   GLU P 175       8.728 -11.014  12.167  1.00 74.36           O  
ATOM   4630  CB  GLU P 175       9.100  -7.938  12.821  1.00 79.66           C  
ATOM   4631  CG  GLU P 175       8.812  -6.451  13.026  1.00 88.74           C  
ATOM   4632  CD  GLU P 175       8.747  -5.669  11.718  1.00 92.94           C  
ATOM   4633  OE1 GLU P 175       9.693  -5.773  10.906  1.00 88.47           O  
ATOM   4634  OE2 GLU P 175       7.759  -4.936  11.508  1.00100.00           O  
ATOM   4635  N   GLN P 176       7.849  -9.843  10.458  1.00 79.01           N  
ATOM   4636  CA  GLN P 176       8.126 -10.864   9.454  1.00 85.69           C  
ATOM   4637  C   GLN P 176       9.362 -10.461   8.663  1.00 88.02           C  
ATOM   4638  O   GLN P 176       9.282  -9.646   7.741  1.00 91.27           O  
ATOM   4639  CB  GLN P 176       6.931 -11.046   8.509  1.00 83.58           C  
ATOM   4640  CG  GLN P 176       5.868 -12.008   9.015  0.00 89.33           C  
ATOM   4641  CD  GLN P 176       6.365 -13.442   9.093  0.00 90.81           C  
ATOM   4642  OE1 GLN P 176       6.725 -14.043   8.082  0.00 92.29           O  
ATOM   4643  NE2 GLN P 176       6.385 -13.995  10.296  0.00 92.28           N  
ATOM   4644 HE21AGLN P 176       6.093 -13.488  11.075  1.00  0.00           H  
ATOM   4645 HE22AGLN P 176       6.706 -14.915  10.338  1.00  0.00           H  
ATOM   4646  N   ALA P 177      10.509 -11.005   9.054  1.00 87.58           N  
ATOM   4647  CA  ALA P 177      11.770 -10.707   8.389  1.00 85.07           C  
ATOM   4648  C   ALA P 177      12.775 -11.811   8.671  1.00 82.07           C  
ATOM   4649  O   ALA P 177      12.665 -12.518   9.676  1.00 77.77           O  
ATOM   4650  CB  ALA P 177      12.316  -9.366   8.867  1.00 85.98           C  
ATOM   4651  N   SER P 178      13.739 -11.971   7.771  1.00 80.76           N  
ATOM   4652  CA  SER P 178      14.769 -12.989   7.926  1.00 82.94           C  
ATOM   4653  C   SER P 178      15.659 -12.626   9.109  1.00 82.19           C  
ATOM   4654  O   SER P 178      15.836 -11.445   9.424  1.00 84.58           O  
ATOM   4655  CB  SER P 178      15.609 -13.089   6.652  1.00 83.02           C  
ATOM   4656  OG  SER P 178      16.271 -11.865   6.384  1.00 85.68           O  
ATOM   4657  N   GLN P 179      16.246 -13.641   9.734  1.00 80.96           N  
ATOM   4658  CA  GLN P 179      17.113 -13.440  10.889  1.00 82.86           C  
ATOM   4659  C   GLN P 179      18.202 -12.401  10.636  1.00 82.83           C  
ATOM   4660  O   GLN P 179      18.573 -11.645  11.538  1.00 84.72           O  
ATOM   4661  CB  GLN P 179      17.747 -14.766  11.321  1.00 84.01           C  
ATOM   4662  CG  GLN P 179      18.505 -14.687  12.641  1.00 84.59           C  
ATOM   4663  CD  GLN P 179      17.654 -14.132  13.771  1.00 89.29           C  
ATOM   4664  OE1 GLN P 179      16.444 -14.347  13.816  1.00 98.97           O  
ATOM   4665  NE2 GLN P 179      18.284 -13.410  14.686  1.00 92.03           N  
ATOM   4666 HE21 GLN P 179      19.243 -13.292  14.609  1.00  0.00           H  
ATOM   4667 HE22 GLN P 179      17.727 -13.033  15.397  1.00  0.00           H  
ATOM   4668  N   GLU P 180      18.696 -12.361   9.402  1.00 79.97           N  
ATOM   4669  CA  GLU P 180      19.743 -11.423   9.010  1.00 76.18           C  
ATOM   4670  C   GLU P 180      19.271  -9.974   9.111  1.00 74.21           C  
ATOM   4671  O   GLU P 180      19.984  -9.117   9.636  1.00 71.39           O  
ATOM   4672  CB  GLU P 180      20.213 -11.729   7.589  1.00 73.43           C  
ATOM   4673  CG  GLU P 180      20.853 -13.100   7.450  1.00 85.81           C  
ATOM   4674  CD  GLU P 180      21.113 -13.481   6.009  1.00 92.07           C  
ATOM   4675  OE1 GLU P 180      22.155 -13.066   5.459  1.00 94.44           O  
ATOM   4676  OE2 GLU P 180      20.275 -14.200   5.426  1.00 90.47           O  
ATOM   4677  N   VAL P 181      18.057  -9.709   8.635  1.00 71.41           N  
ATOM   4678  CA  VAL P 181      17.500  -8.361   8.683  1.00 62.61           C  
ATOM   4679  C   VAL P 181      17.255  -7.962  10.135  1.00 60.52           C  
ATOM   4680  O   VAL P 181      17.520  -6.825  10.524  1.00 65.11           O  
ATOM   4681  CB  VAL P 181      16.185  -8.258   7.886  1.00 58.83           C  
ATOM   4682  CG1 VAL P 181      15.693  -6.819   7.864  1.00 60.25           C  
ATOM   4683  CG2 VAL P 181      16.393  -8.758   6.468  1.00 66.06           C  
ATOM   4684  N   LYS P 182      16.768  -8.909  10.935  1.00 56.72           N  
ATOM   4685  CA  LYS P 182      16.516  -8.646  12.348  1.00 56.36           C  
ATOM   4686  C   LYS P 182      17.803  -8.175  13.029  1.00 57.48           C  
ATOM   4687  O   LYS P 182      17.777  -7.260  13.842  1.00 56.86           O  
ATOM   4688  CB  LYS P 182      15.973  -9.895  13.049  1.00 54.11           C  
ATOM   4689  CG  LYS P 182      14.540 -10.237  12.701  0.00 63.55           C  
ATOM   4690  CD  LYS P 182      14.012 -11.312  13.633  0.00 68.62           C  
ATOM   4691  CE  LYS P 182      12.529 -11.546  13.417  0.00 71.42           C  
ATOM   4692  NZ  LYS P 182      11.982 -12.515  14.405  0.00 74.89           N  
ATOM   4693  N   ASN P 183      18.921  -8.796  12.655  1.00 60.07           N  
ATOM   4694  CA  ASN P 183      20.228  -8.434  13.200  1.00 65.13           C  
ATOM   4695  C   ASN P 183      20.489  -6.935  13.042  1.00 64.05           C  
ATOM   4696  O   ASN P 183      20.805  -6.249  14.024  1.00 63.24           O  
ATOM   4697  CB  ASN P 183      21.343  -9.205  12.501  1.00 66.12           C  
ATOM   4698  CG  ASN P 183      21.469 -10.629  13.001  1.00 63.60           C  
ATOM   4699  OD1 ASN P 183      22.451 -11.306  12.717  1.00 67.66           O  
ATOM   4700  ND2 ASN P 183      20.477 -11.091  13.758  1.00 60.76           N  
ATOM   4701  N   TRP P 184      20.350  -6.454  11.802  1.00 58.04           N  
ATOM   4702  CA  TRP P 184      20.545  -5.048  11.464  1.00 53.52           C  
ATOM   4703  C   TRP P 184      19.683  -4.153  12.373  1.00 53.44           C  
ATOM   4704  O   TRP P 184      20.152  -3.148  12.905  1.00 58.22           O  
ATOM   4705  CB  TRP P 184      20.219  -4.794   9.989  1.00 46.04           C  
ATOM   4706  CG  TRP P 184      20.005  -3.346   9.618  1.00 46.49           C  
ATOM   4707  CD1 TRP P 184      20.964  -2.365   9.595  1.00 44.02           C  
ATOM   4708  CD2 TRP P 184      18.754  -2.709   9.343  1.00 62.44           C  
ATOM   4709  NE1 TRP P 184      20.361  -1.134   9.405  1.00 54.61           N  
ATOM   4710  CE2 TRP P 184      19.007  -1.317   9.239  1.00 66.25           C  
ATOM   4711  CE3 TRP P 184      17.438  -3.170   9.216  1.00 63.38           C  
ATOM   4712  CZ2 TRP P 184      17.953  -0.369   9.026  1.00 66.40           C  
ATOM   4713  CZ3 TRP P 184      16.391  -2.243   8.994  1.00 59.31           C  
ATOM   4714  CH2 TRP P 184      16.669  -0.861   8.900  1.00 60.26           C  
ATOM   4715  N   MET P 185      18.433  -4.552  12.577  1.00 53.37           N  
ATOM   4716  CA  MET P 185      17.500  -3.800  13.408  1.00 54.71           C  
ATOM   4717  C   MET P 185      17.969  -3.707  14.856  1.00 55.78           C  
ATOM   4718  O   MET P 185      18.071  -2.612  15.427  1.00 51.35           O  
ATOM   4719  CB  MET P 185      16.108  -4.420  13.347  1.00 51.69           C  
ATOM   4720  CG  MET P 185      15.493  -4.348  11.957  1.00 52.64           C  
ATOM   4721  SD  MET P 185      13.804  -4.937  11.920  1.00 56.64           S  
ATOM   4722  CE  MET P 185      13.920  -6.238  10.724  1.00 52.04           C  
ATOM   4723  N   THR P 186      18.300  -4.855  15.433  1.00 57.81           N  
ATOM   4724  CA  THR P 186      18.769  -4.952  16.807  1.00 63.28           C  
ATOM   4725  C   THR P 186      20.006  -4.100  17.087  1.00 64.90           C  
ATOM   4726  O   THR P 186      20.051  -3.362  18.074  1.00 60.95           O  
ATOM   4727  CB  THR P 186      19.082  -6.422  17.150  1.00 66.19           C  
ATOM   4728  OG1 THR P 186      17.868  -7.181  17.140  1.00 72.89           O  
ATOM   4729  CG2 THR P 186      19.752  -6.538  18.512  1.00 70.43           C  
ATOM   4730  N   GLU P 187      20.997  -4.197  16.207  1.00 65.85           N  
ATOM   4731  CA  GLU P 187      22.257  -3.479  16.358  1.00 63.46           C  
ATOM   4732  C   GLU P 187      22.241  -2.010  15.948  1.00 61.98           C  
ATOM   4733  O   GLU P 187      22.329  -1.110  16.787  1.00 59.58           O  
ATOM   4734  CB  GLU P 187      23.346  -4.191  15.556  1.00 67.74           C  
ATOM   4735  CG  GLU P 187      23.565  -5.647  15.930  1.00 76.74           C  
ATOM   4736  CD  GLU P 187      24.402  -6.391  14.903  1.00 86.30           C  
ATOM   4737  OE1 GLU P 187      25.182  -5.741  14.168  1.00 84.57           O  
ATOM   4738  OE2 GLU P 187      24.273  -7.631  14.825  1.00 87.86           O  
ATOM   4739  N   THR P 188      22.126  -1.780  14.645  1.00 56.72           N  
ATOM   4740  CA  THR P 188      22.151  -0.439  14.078  1.00 58.16           C  
ATOM   4741  C   THR P 188      20.893   0.422  14.258  1.00 57.90           C  
ATOM   4742  O   THR P 188      20.963   1.529  14.807  1.00 51.98           O  
ATOM   4743  CB  THR P 188      22.506  -0.513  12.581  1.00 57.20           C  
ATOM   4744  OG1 THR P 188      23.587  -1.438  12.395  1.00 56.23           O  
ATOM   4745  CG2 THR P 188      22.931   0.853  12.064  1.00 68.83           C  
ATOM   4746  N   LEU P 189      19.748  -0.092  13.812  1.00 58.88           N  
ATOM   4747  CA  LEU P 189      18.485   0.642  13.884  1.00 54.51           C  
ATOM   4748  C   LEU P 189      18.123   1.158  15.277  1.00 51.89           C  
ATOM   4749  O   LEU P 189      17.800   2.339  15.429  1.00 48.57           O  
ATOM   4750  CB  LEU P 189      17.341  -0.198  13.308  1.00 58.19           C  
ATOM   4751  CG  LEU P 189      16.165   0.534  12.646  1.00 59.31           C  
ATOM   4752  CD1 LEU P 189      15.239  -0.480  12.014  1.00 60.50           C  
ATOM   4753  CD2 LEU P 189      15.396   1.383  13.638  1.00 47.24           C  
ATOM   4754  N   LEU P 190      18.176   0.291  16.285  1.00 44.76           N  
ATOM   4755  CA  LEU P 190      17.851   0.694  17.650  1.00 38.10           C  
ATOM   4756  C   LEU P 190      18.563   1.995  18.003  1.00 42.07           C  
ATOM   4757  O   LEU P 190      17.979   2.887  18.612  1.00 49.57           O  
ATOM   4758  CB  LEU P 190      18.240  -0.402  18.645  1.00 27.51           C  
ATOM   4759  CG  LEU P 190      18.031  -0.096  20.133  1.00 18.42           C  
ATOM   4760  CD1 LEU P 190      16.564   0.107  20.441  1.00 18.25           C  
ATOM   4761  CD2 LEU P 190      18.577  -1.230  20.968  1.00 33.77           C  
ATOM   4762  N   VAL P 191      19.817   2.110  17.581  1.00 42.06           N  
ATOM   4763  CA  VAL P 191      20.605   3.305  17.849  1.00 40.85           C  
ATOM   4764  C   VAL P 191      20.121   4.471  16.989  1.00 41.98           C  
ATOM   4765  O   VAL P 191      19.935   5.582  17.491  1.00 40.72           O  
ATOM   4766  CB  VAL P 191      22.108   3.054  17.587  1.00 37.29           C  
ATOM   4767  CG1 VAL P 191      22.923   4.285  17.946  1.00 34.48           C  
ATOM   4768  CG2 VAL P 191      22.584   1.856  18.387  1.00 28.96           C  
ATOM   4769  N   GLN P 192      19.878   4.202  15.708  1.00 43.11           N  
ATOM   4770  CA  GLN P 192      19.423   5.226  14.764  1.00 50.78           C  
ATOM   4771  C   GLN P 192      18.180   6.009  15.174  1.00 52.28           C  
ATOM   4772  O   GLN P 192      18.076   7.199  14.878  1.00 56.91           O  
ATOM   4773  CB  GLN P 192      19.185   4.625  13.374  1.00 43.44           C  
ATOM   4774  CG  GLN P 192      20.448   4.411  12.555  1.00 61.30           C  
ATOM   4775  CD  GLN P 192      20.171   3.974  11.122  1.00 58.81           C  
ATOM   4776  OE1 GLN P 192      20.986   3.287  10.509  1.00 69.06           O  
ATOM   4777  NE2 GLN P 192      19.027   4.374  10.582  1.00 62.52           N  
ATOM   4778 HE21 GLN P 192      18.385   4.921  11.080  1.00  0.00           H  
ATOM   4779 HE22 GLN P 192      18.890   4.068   9.654  1.00  0.00           H  
ATOM   4780  N   ASN P 193      17.240   5.344  15.837  1.00 50.17           N  
ATOM   4781  CA  ASN P 193      16.001   5.997  16.242  1.00 46.84           C  
ATOM   4782  C   ASN P 193      15.999   6.604  17.638  1.00 49.53           C  
ATOM   4783  O   ASN P 193      14.978   7.137  18.088  1.00 52.86           O  
ATOM   4784  CB  ASN P 193      14.824   5.038  16.085  1.00 44.38           C  
ATOM   4785  CG  ASN P 193      14.576   4.652  14.640  1.00 51.31           C  
ATOM   4786  OD1 ASN P 193      15.356   4.988  13.744  1.00 44.52           O  
ATOM   4787  ND2 ASN P 193      13.488   3.934  14.406  1.00 47.90           N  
ATOM   4788  N   ALA P 194      17.129   6.516  18.331  1.00 51.52           N  
ATOM   4789  CA  ALA P 194      17.239   7.079  19.671  1.00 43.81           C  
ATOM   4790  C   ALA P 194      17.287   8.599  19.550  1.00 41.44           C  
ATOM   4791  O   ALA P 194      17.691   9.131  18.512  1.00 34.62           O  
ATOM   4792  CB  ALA P 194      18.488   6.556  20.366  1.00 35.00           C  
ATOM   4793  N   ASN P 195      16.856   9.298  20.596  1.00 43.20           N  
ATOM   4794  CA  ASN P 195      16.859  10.757  20.575  1.00 52.69           C  
ATOM   4795  C   ASN P 195      18.296  11.279  20.563  1.00 53.78           C  
ATOM   4796  O   ASN P 195      19.211  10.592  21.019  1.00 60.39           O  
ATOM   4797  CB  ASN P 195      16.054  11.336  21.753  1.00 54.01           C  
ATOM   4798  CG  ASN P 195      16.724  11.122  23.097  1.00 61.61           C  
ATOM   4799  OD1 ASN P 195      17.865  11.532  23.309  1.00 72.49           O  
ATOM   4800  ND2 ASN P 195      15.999  10.515  24.026  1.00 60.21           N  
ATOM   4801  N   PRO P 196      18.509  12.505  20.055  1.00 54.87           N  
ATOM   4802  CA  PRO P 196      19.815  13.168  19.955  1.00 53.54           C  
ATOM   4803  C   PRO P 196      20.806  12.965  21.106  1.00 51.20           C  
ATOM   4804  O   PRO P 196      21.985  12.698  20.867  1.00 51.74           O  
ATOM   4805  CB  PRO P 196      19.427  14.632  19.792  1.00 55.90           C  
ATOM   4806  CG  PRO P 196      18.226  14.529  18.924  1.00 57.14           C  
ATOM   4807  CD  PRO P 196      17.443  13.401  19.565  1.00 51.33           C  
ATOM   4808  N   ASP P 197      20.340  13.094  22.344  1.00 47.96           N  
ATOM   4809  CA  ASP P 197      21.216  12.926  23.500  1.00 47.42           C  
ATOM   4810  C   ASP P 197      21.738  11.505  23.658  1.00 46.73           C  
ATOM   4811  O   ASP P 197      22.948  11.288  23.684  1.00 52.38           O  
ATOM   4812  CB  ASP P 197      20.519  13.384  24.783  1.00 57.46           C  
ATOM   4813  CG  ASP P 197      20.453  14.900  24.907  1.00 74.47           C  
ATOM   4814  OD1 ASP P 197      20.573  15.603  23.876  1.00 81.34           O  
ATOM   4815  OD2 ASP P 197      20.282  15.389  26.046  1.00 81.19           O  
ATOM   4816  N   CYS P 198      20.833  10.536  23.750  1.00 45.74           N  
ATOM   4817  CA  CYS P 198      21.231   9.139  23.900  1.00 46.91           C  
ATOM   4818  C   CYS P 198      22.069   8.693  22.707  1.00 40.77           C  
ATOM   4819  O   CYS P 198      23.070   7.995  22.863  1.00 44.81           O  
ATOM   4820  CB  CYS P 198      20.002   8.239  24.043  1.00 57.16           C  
ATOM   4821  SG  CYS P 198      19.096   8.452  25.594  1.00 86.69           S  
ATOM   4822  N   LYS P 199      21.677   9.141  21.522  1.00 33.53           N  
ATOM   4823  CA  LYS P 199      22.379   8.812  20.291  1.00 35.26           C  
ATOM   4824  C   LYS P 199      23.832   9.280  20.405  1.00 36.64           C  
ATOM   4825  O   LYS P 199      24.760   8.562  20.026  1.00 36.77           O  
ATOM   4826  CB  LYS P 199      21.679   9.497  19.113  1.00 33.50           C  
ATOM   4827  CG  LYS P 199      22.032   8.953  17.745  1.00 28.27           C  
ATOM   4828  CD  LYS P 199      21.018   9.411  16.708  1.00 33.32           C  
ATOM   4829  CE  LYS P 199      21.325   8.827  15.342  1.00 39.60           C  
ATOM   4830  NZ  LYS P 199      20.259   9.142  14.354  1.00 40.85           N  
ATOM   4831  N   THR P 200      24.025  10.459  20.987  1.00 37.18           N  
ATOM   4832  CA  THR P 200      25.356  11.023  21.159  1.00 40.09           C  
ATOM   4833  C   THR P 200      26.216  10.128  22.067  1.00 43.93           C  
ATOM   4834  O   THR P 200      27.402   9.914  21.799  1.00 46.19           O  
ATOM   4835  CB  THR P 200      25.272  12.492  21.689  1.00 34.56           C  
ATOM   4836  OG1 THR P 200      26.198  13.315  20.970  1.00 41.21           O  
ATOM   4837  CG2 THR P 200      25.581  12.581  23.182  1.00 30.62           C  
ATOM   4838  N   ILE P 201      25.596   9.554  23.095  1.00 43.46           N  
ATOM   4839  CA  ILE P 201      26.297   8.678  24.031  1.00 40.05           C  
ATOM   4840  C   ILE P 201      26.575   7.310  23.411  1.00 37.91           C  
ATOM   4841  O   ILE P 201      27.639   6.726  23.621  1.00 40.60           O  
ATOM   4842  CB  ILE P 201      25.493   8.500  25.337  1.00 40.27           C  
ATOM   4843  CG1 ILE P 201      25.344   9.848  26.043  1.00 43.02           C  
ATOM   4844  CG2 ILE P 201      26.181   7.497  26.254  1.00 37.79           C  
ATOM   4845  CD1 ILE P 201      24.483   9.800  27.285  1.00 54.87           C  
ATOM   4846  N   LEU P 202      25.622   6.805  22.638  1.00 34.66           N  
ATOM   4847  CA  LEU P 202      25.779   5.511  21.988  1.00 39.95           C  
ATOM   4848  C   LEU P 202      26.903   5.548  20.950  1.00 41.64           C  
ATOM   4849  O   LEU P 202      27.637   4.570  20.779  1.00 39.63           O  
ATOM   4850  CB  LEU P 202      24.460   5.076  21.345  1.00 40.74           C  
ATOM   4851  CG  LEU P 202      23.296   4.858  22.315  1.00 36.49           C  
ATOM   4852  CD1 LEU P 202      22.055   4.458  21.544  1.00 46.73           C  
ATOM   4853  CD2 LEU P 202      23.660   3.794  23.338  1.00 30.66           C  
ATOM   4854  N   LYS P 203      27.050   6.686  20.279  1.00 40.67           N  
ATOM   4855  CA  LYS P 203      28.096   6.857  19.277  1.00 43.73           C  
ATOM   4856  C   LYS P 203      29.482   6.875  19.923  1.00 41.50           C  
ATOM   4857  O   LYS P 203      30.491   6.639  19.259  1.00 41.96           O  
ATOM   4858  CB  LYS P 203      27.868   8.143  18.476  1.00 54.39           C  
ATOM   4859  CG  LYS P 203      26.693   8.070  17.505  1.00 68.70           C  
ATOM   4860  CD  LYS P 203      26.925   6.996  16.450  1.00 82.64           C  
ATOM   4861  CE  LYS P 203      25.821   6.969  15.402  1.00 79.80           C  
ATOM   4862  NZ  LYS P 203      26.117   5.967  14.336  1.00 82.98           N  
ATOM   4863  N   ALA P 204      29.526   7.149  21.222  1.00 40.68           N  
ATOM   4864  CA  ALA P 204      30.789   7.179  21.950  1.00 40.45           C  
ATOM   4865  C   ALA P 204      31.294   5.768  22.237  1.00 38.78           C  
ATOM   4866  O   ALA P 204      32.499   5.555  22.383  1.00 44.09           O  
ATOM   4867  CB  ALA P 204      30.631   7.953  23.249  1.00 45.25           C  
ATOM   4868  N   LEU P 205      30.372   4.810  22.311  1.00 32.79           N  
ATOM   4869  CA  LEU P 205      30.713   3.416  22.588  1.00 29.87           C  
ATOM   4870  C   LEU P 205      31.177   2.654  21.345  1.00 32.03           C  
ATOM   4871  O   LEU P 205      31.862   1.629  21.449  1.00 28.97           O  
ATOM   4872  CB  LEU P 205      29.516   2.690  23.211  1.00 26.46           C  
ATOM   4873  CG  LEU P 205      28.915   3.263  24.494  1.00 20.81           C  
ATOM   4874  CD1 LEU P 205      27.760   2.399  24.951  1.00 29.80           C  
ATOM   4875  CD2 LEU P 205      29.971   3.331  25.574  1.00 37.76           C  
ATOM   4876  N   GLY P 206      30.782   3.139  20.172  1.00 30.02           N  
ATOM   4877  CA  GLY P 206      31.165   2.483  18.935  1.00 29.73           C  
ATOM   4878  C   GLY P 206      30.138   1.487  18.414  1.00 30.64           C  
ATOM   4879  O   GLY P 206      29.275   1.019  19.163  1.00 27.58           O  
ATOM   4880  N   PRO P 207      30.255   1.092  17.135  1.00 30.28           N  
ATOM   4881  CA  PRO P 207      29.389   0.153  16.410  1.00 30.37           C  
ATOM   4882  C   PRO P 207      29.197  -1.242  17.003  1.00 32.17           C  
ATOM   4883  O   PRO P 207      28.293  -1.964  16.585  1.00 40.61           O  
ATOM   4884  CB  PRO P 207      30.072   0.052  15.044  1.00 29.04           C  
ATOM   4885  CG  PRO P 207      30.720   1.385  14.888  1.00 34.09           C  
ATOM   4886  CD  PRO P 207      31.321   1.590  16.248  1.00 33.65           C  
ATOM   4887  N   ALA P 208      30.026  -1.630  17.965  1.00 34.38           N  
ATOM   4888  CA  ALA P 208      29.918  -2.969  18.531  1.00 30.91           C  
ATOM   4889  C   ALA P 208      29.513  -3.083  19.993  1.00 29.95           C  
ATOM   4890  O   ALA P 208      29.602  -4.168  20.567  1.00 37.20           O  
ATOM   4891  CB  ALA P 208      31.212  -3.742  18.282  1.00 24.75           C  
ATOM   4892  N   ALA P 209      29.069  -1.991  20.605  1.00 28.23           N  
ATOM   4893  CA  ALA P 209      28.668  -2.049  22.011  1.00 34.16           C  
ATOM   4894  C   ALA P 209      27.493  -3.016  22.199  1.00 36.57           C  
ATOM   4895  O   ALA P 209      26.704  -3.225  21.277  1.00 47.48           O  
ATOM   4896  CB  ALA P 209      28.307  -0.662  22.517  1.00 23.03           C  
ATOM   4897  N   THR P 210      27.400  -3.638  23.371  1.00 35.03           N  
ATOM   4898  CA  THR P 210      26.311  -4.574  23.648  1.00 37.05           C  
ATOM   4899  C   THR P 210      25.077  -3.820  24.148  1.00 40.22           C  
ATOM   4900  O   THR P 210      25.175  -2.674  24.604  1.00 39.48           O  
ATOM   4901  CB  THR P 210      26.717  -5.624  24.705  1.00 35.66           C  
ATOM   4902  OG1 THR P 210      27.083  -4.956  25.918  1.00 30.54           O  
ATOM   4903  CG2 THR P 210      27.891  -6.457  24.212  1.00 31.49           C  
ATOM   4904  N   LEU P 211      23.924  -4.477  24.089  1.00 44.13           N  
ATOM   4905  CA  LEU P 211      22.676  -3.868  24.533  1.00 46.80           C  
ATOM   4906  C   LEU P 211      22.760  -3.451  25.997  1.00 43.24           C  
ATOM   4907  O   LEU P 211      22.428  -2.317  26.342  1.00 44.95           O  
ATOM   4908  CB  LEU P 211      21.504  -4.833  24.332  1.00 52.58           C  
ATOM   4909  CG  LEU P 211      20.131  -4.292  24.742  1.00 51.40           C  
ATOM   4910  CD1 LEU P 211      19.817  -3.049  23.930  1.00 57.80           C  
ATOM   4911  CD2 LEU P 211      19.051  -5.346  24.548  1.00 55.58           C  
ATOM   4912  N   GLU P 212      23.217  -4.367  26.848  1.00 42.17           N  
ATOM   4913  CA  GLU P 212      23.349  -4.099  28.277  1.00 45.20           C  
ATOM   4914  C   GLU P 212      24.197  -2.855  28.509  1.00 46.27           C  
ATOM   4915  O   GLU P 212      23.850  -1.998  29.329  1.00 44.71           O  
ATOM   4916  CB  GLU P 212      23.988  -5.290  29.003  1.00 55.30           C  
ATOM   4917  CG  GLU P 212      23.153  -6.570  29.043  1.00 57.18           C  
ATOM   4918  CD  GLU P 212      23.056  -7.271  27.695  1.00 71.11           C  
ATOM   4919  OE1 GLU P 212      24.058  -7.292  26.945  1.00 77.16           O  
ATOM   4920  OE2 GLU P 212      21.972  -7.811  27.390  1.00 80.44           O  
ATOM   4921  N   GLU P 213      25.302  -2.761  27.774  1.00 47.34           N  
ATOM   4922  CA  GLU P 213      26.208  -1.626  27.882  1.00 47.27           C  
ATOM   4923  C   GLU P 213      25.510  -0.331  27.505  1.00 44.06           C  
ATOM   4924  O   GLU P 213      25.609   0.662  28.227  1.00 47.52           O  
ATOM   4925  CB  GLU P 213      27.448  -1.833  27.007  1.00 51.48           C  
ATOM   4926  CG  GLU P 213      28.431  -2.856  27.560  1.00 56.07           C  
ATOM   4927  CD  GLU P 213      29.643  -3.045  26.671  1.00 53.91           C  
ATOM   4928  OE1 GLU P 213      29.461  -3.202  25.445  1.00 35.55           O  
ATOM   4929  OE2 GLU P 213      30.778  -3.038  27.198  1.00 56.73           O  
ATOM   4930  N   MET P 214      24.773  -0.355  26.398  1.00 41.42           N  
ATOM   4931  CA  MET P 214      24.050   0.825  25.932  1.00 39.57           C  
ATOM   4932  C   MET P 214      23.058   1.321  26.983  1.00 40.07           C  
ATOM   4933  O   MET P 214      23.004   2.517  27.283  1.00 35.11           O  
ATOM   4934  CB  MET P 214      23.314   0.521  24.628  1.00 29.48           C  
ATOM   4935  CG  MET P 214      24.224   0.063  23.518  1.00 30.23           C  
ATOM   4936  SD  MET P 214      23.362  -0.221  21.978  1.00 36.67           S  
ATOM   4937  CE  MET P 214      24.654   0.193  20.793  1.00 35.28           C  
ATOM   4938  N   MET P 215      22.292   0.397  27.558  1.00 36.31           N  
ATOM   4939  CA  MET P 215      21.308   0.751  28.573  1.00 38.44           C  
ATOM   4940  C   MET P 215      21.963   1.391  29.788  1.00 39.10           C  
ATOM   4941  O   MET P 215      21.505   2.428  30.271  1.00 46.46           O  
ATOM   4942  CB  MET P 215      20.487  -0.471  28.989  1.00 40.21           C  
ATOM   4943  CG  MET P 215      19.545  -0.975  27.907  1.00 38.73           C  
ATOM   4944  SD  MET P 215      18.404  -2.230  28.510  1.00 59.69           S  
ATOM   4945  CE  MET P 215      19.328  -3.722  28.197  1.00 54.96           C  
ATOM   4946  N   THR P 216      23.063   0.804  30.248  1.00 37.24           N  
ATOM   4947  CA  THR P 216      23.779   1.336  31.404  1.00 42.49           C  
ATOM   4948  C   THR P 216      24.345   2.731  31.101  1.00 40.88           C  
ATOM   4949  O   THR P 216      24.452   3.578  31.990  1.00 36.09           O  
ATOM   4950  CB  THR P 216      24.922   0.391  31.839  1.00 34.45           C  
ATOM   4951  OG1 THR P 216      24.425  -0.951  31.922  1.00 48.15           O  
ATOM   4952  CG2 THR P 216      25.459   0.794  33.207  1.00 29.99           C  
ATOM   4953  N   ALA P 217      24.663   2.974  29.833  1.00 40.38           N  
ATOM   4954  CA  ALA P 217      25.210   4.257  29.411  1.00 42.09           C  
ATOM   4955  C   ALA P 217      24.141   5.335  29.282  1.00 45.63           C  
ATOM   4956  O   ALA P 217      24.405   6.508  29.540  1.00 53.50           O  
ATOM   4957  CB  ALA P 217      25.958   4.101  28.093  1.00 38.73           C  
ATOM   4958  N   CYS P 218      22.933   4.942  28.895  1.00 48.91           N  
ATOM   4959  CA  CYS P 218      21.849   5.903  28.718  1.00 48.08           C  
ATOM   4960  C   CYS P 218      20.789   5.905  29.822  1.00 49.49           C  
ATOM   4961  O   CYS P 218      19.638   6.277  29.581  1.00 57.74           O  
ATOM   4962  CB  CYS P 218      21.188   5.699  27.354  1.00 39.94           C  
ATOM   4963  SG  CYS P 218      22.293   5.922  25.944  1.00 45.25           S  
ATOM   4964  N   GLN P 219      21.166   5.486  31.026  1.00 48.56           N  
ATOM   4965  CA  GLN P 219      20.230   5.473  32.148  1.00 51.36           C  
ATOM   4966  C   GLN P 219      20.376   6.758  32.970  1.00 54.16           C  
ATOM   4967  O   GLN P 219      20.597   6.724  34.185  1.00 47.31           O  
ATOM   4968  CB  GLN P 219      20.430   4.228  33.023  1.00 52.20           C  
ATOM   4969  CG  GLN P 219      21.834   4.054  33.571  1.00 70.43           C  
ATOM   4970  CD  GLN P 219      21.974   2.824  34.446  1.00 80.02           C  
ATOM   4971  OE1 GLN P 219      21.554   1.729  34.074  1.00 87.49           O  
ATOM   4972  NE2 GLN P 219      22.570   2.999  35.616  1.00 89.07           N  
ATOM   4973 HE21 GLN P 219      22.865   3.907  35.831  1.00  0.00           H  
ATOM   4974 HE22 GLN P 219      22.678   2.217  36.184  1.00  0.00           H  
ATOM   4975  N   GLY P 220      20.255   7.890  32.282  1.00 60.60           N  
ATOM   4976  CA  GLY P 220      20.367   9.188  32.921  1.00 68.43           C  
ATOM   4977  C   GLY P 220      19.984  10.307  31.966  1.00 74.99           C  
ATOM   4978  OXT GLY P 220      20.043  10.093  30.733  1.00 72.92           O  
TER    4979      GLY P 220                                                      
MASTER      343    0    0   21   33    0    0    6 4976    3    0   51          
END                                                                             
