# Supplementary material for: Epitope Prediction Based on Random Peptide Library Screening: Benchmark Dataset and Prediction Tools Evaluation
Source: Molecules. 2011 Jun 16;16(6):4971–93. doi: 10.3390/molecules16064971 (PMC6264216; doi:10.3390/molecules16064971)
Supplement: Supplementary file 1 [file molecules-16-04971-s001.zip › supplementary materials/datasets/MS00186/MS00186.txt]

CAHFPPRSQMIADC
CAHFAPGTAMYSDC
CRQFPHSSSMYTDC
CRESRAALERGWWC
CEARTHNEARRRRC
CAAARSTGETSAHC
CYYRMGANYTVGEC
CSVSPLYAYDDPLC
CTQMHEMDPNFPPC
CVTALGPNYTGQEC
CYVQQPWWVLEREC
CADVMGPLVTAAEC
CADVMGPLVTAGEC
CVVFLDVSEAFRDC
VWRCNWF
AASWNGR
