# Supplementary material for: Epitope Prediction Based on Random Peptide Library Screening: Benchmark Dataset and Prediction Tools Evaluation
Source: Molecules. 2011 Jun 16;16(6):4971–93. doi: 10.3390/molecules16064971 (PMC6264216; doi:10.3390/molecules16064971)
Supplement: Supplementary file 1 [file molecules-16-04971-s001.zip › supplementary materials/datasets/MS00276/2GRX.pdb]

HEADER    METAL TRANSPORT                         25-APR-06   2GRX              
TITLE     CRYSTAL STRUCTURE OF TONB IN COMPLEX WITH FHUA, E. COLI               
TITLE    2 OUTER MEMBRANE RECEPTOR FOR FERRICHROME                              
COMPND    MOL_ID: 1;                                                            
COMPND   2 MOLECULE: FERRICHROME-IRON RECEPTOR;                                 
COMPND   3 CHAIN: A, B;                                                         
COMPND   4 SYNONYM: FERRIC HYDROXAMATE UPTAKE, FERRIC HYDROXAMATE               
COMPND   5 RECEPTOR;                                                            
COMPND   6 ENGINEERED: YES;                                                     
COMPND   7 MOL_ID: 2;                                                           
COMPND   8 MOLECULE: PROTEIN TONB;                                              
COMPND   9 CHAIN: C, D;                                                         
COMPND  10 ENGINEERED: YES                                                      
SOURCE    MOL_ID: 1;                                                            
SOURCE   2 ORGANISM_SCIENTIFIC: ESCHERICHIA COLI;                               
SOURCE   3 ORGANISM_TAXID: 562;                                                 
SOURCE   4 GENE: FHUA;                                                          
SOURCE   5 EXPRESSION_SYSTEM: ESCHERICHIA COLI;                                 
SOURCE   6 EXPRESSION_SYSTEM_TAXID: 562;                                        
SOURCE   7 EXPRESSION_SYSTEM_STRAIN: AW740;                                     
SOURCE   8 MOL_ID: 2;                                                           
SOURCE   9 ORGANISM_SCIENTIFIC: ESCHERICHIA COLI;                               
SOURCE  10 ORGANISM_TAXID: 562;                                                 
SOURCE  11 GENE: TONB;                                                          
SOURCE  12 EXPRESSION_SYSTEM: ESCHERICHIA COLI;                                 
SOURCE  13 EXPRESSION_SYSTEM_TAXID: 562;                                        
SOURCE  14 EXPRESSION_SYSTEM_STRAIN: ER2566                                     
KEYWDS    BETA BARREL, OUTER MEMBRANE, HETEROCOMPLEX, INTER-PROTEIN             
KEYWDS   2 BETA SHEET, PROTEIN-PROTEIN, METAL TRANSPORT                         
EXPDTA    X-RAY DIFFRACTION                                                     
AUTHOR    P.D.PAWELEK,M.ALLAIRE,J.W.COULTON                                     
REVDAT   2   24-FEB-09 2GRX    1       VERSN                                    
REVDAT   1   13-JUN-06 2GRX    0                                                
JRNL        AUTH   P.D.PAWELEK,N.CROTEAU,C.NG-THOW-HING,                        
JRNL        AUTH 2 C.M.KHURSIGARA,N.MOISEEVA,M.ALLAIRE,J.W.COULTON              
JRNL        TITL   STRUCTURE OF TONB IN COMPLEX WITH FHUA, E. COLI              
JRNL        TITL 2 OUTER MEMBRANE RECEPTOR.                                     
JRNL        REF    SCIENCE                       V. 312  1399 2006              
JRNL        REFN                   ISSN 0036-8075                               
JRNL        PMID   16741125                                                     
JRNL        DOI    10.1126/SCIENCE.1128057                                      
REMARK   1                                                                      
REMARK   2                                                                      
REMARK   2 RESOLUTION.    3.30 ANGSTROMS.                                       
REMARK   3                                                                      
REMARK   3 REFINEMENT.                                                          
REMARK   3   PROGRAM     : CNS                                                  
REMARK   3   AUTHORS     : BRUNGER,ADAMS,CLORE,DELANO,GROS,GROSSE-              
REMARK   3               : KUNSTLEVE,JIANG,KUSZEWSKI,NILGES, PANNU,             
REMARK   3               : READ,RICE,SIMONSON,WARREN                            
REMARK   3                                                                      
REMARK   3  REFINEMENT TARGET : ENGH & HUBER                                    
REMARK   3                                                                      
REMARK   3  DATA USED IN REFINEMENT.                                            
REMARK   3   RESOLUTION RANGE HIGH (ANGSTROMS) : 3.30                           
REMARK   3   RESOLUTION RANGE LOW  (ANGSTROMS) : 50.00                          
REMARK   3   DATA CUTOFF            (SIGMA(F)) : 0.000                          
REMARK   3   DATA CUTOFF HIGH         (ABS(F)) : NULL                           
REMARK   3   DATA CUTOFF LOW          (ABS(F)) : NULL                           
REMARK   3   COMPLETENESS (WORKING+TEST)   (%) : 99.2                           
REMARK   3   NUMBER OF REFLECTIONS             : 38697                          
REMARK   3                                                                      
REMARK   3  FIT TO DATA USED IN REFINEMENT.                                     
REMARK   3   CROSS-VALIDATION METHOD          : THROUGHOUT                      
REMARK   3   FREE R VALUE TEST SET SELECTION  : FREE R VALUE TEST SET           
REMARK   3                                      SELECTION: SHELLS               
REMARK   3   R VALUE            (WORKING SET) : 0.284                           
REMARK   3   FREE R VALUE                     : 0.329                           
REMARK   3   FREE R VALUE TEST SET SIZE   (%) : 6.000                           
REMARK   3   FREE R VALUE TEST SET COUNT      : 2325                            
REMARK   3   ESTIMATED ERROR OF FREE R VALUE  : NULL                            
REMARK   3                                                                      
REMARK   3  FIT IN THE HIGHEST RESOLUTION BIN.                                  
REMARK   3   TOTAL NUMBER OF BINS USED           : NULL                         
REMARK   3   BIN RESOLUTION RANGE HIGH       (A) : 3.30                         
REMARK   3   BIN RESOLUTION RANGE LOW        (A) : 3.51                         
REMARK   3   BIN COMPLETENESS (WORKING+TEST) (%) : 97.30                        
REMARK   3   REFLECTIONS IN BIN    (WORKING SET) : NULL                         
REMARK   3   BIN R VALUE           (WORKING SET) : 0.4000                       
REMARK   3   BIN FREE R VALUE                    : 0.4340                       
REMARK   3   BIN FREE R VALUE TEST SET SIZE  (%) : NULL                         
REMARK   3   BIN FREE R VALUE TEST SET COUNT     : 372                          
REMARK   3   ESTIMATED ERROR OF BIN FREE R VALUE : 0.023                        
REMARK   3                                                                      
REMARK   3  NUMBER OF NON-HYDROGEN ATOMS USED IN REFINEMENT.                    
REMARK   3   PROTEIN ATOMS            : 12108                                   
REMARK   3   NUCLEIC ACID ATOMS       : 0                                       
REMARK   3   HETEROGEN ATOMS          : 425                                     
REMARK   3   SOLVENT ATOMS            : 0                                       
REMARK   3                                                                      
REMARK   3  B VALUES.                                                           
REMARK   3   FROM WILSON PLOT           (A**2) : 68.40                          
REMARK   3   MEAN B VALUE      (OVERALL, A**2) : 98.60                          
REMARK   3   OVERALL ANISOTROPIC B VALUE.                                       
REMARK   3    B11 (A**2) : 23.31000                                             
REMARK   3    B22 (A**2) : -17.87000                                            
REMARK   3    B33 (A**2) : -5.44000                                             
REMARK   3    B12 (A**2) : 0.00000                                              
REMARK   3    B13 (A**2) : 20.30000                                             
REMARK   3    B23 (A**2) : 0.00000                                              
REMARK   3                                                                      
REMARK   3  ESTIMATED COORDINATE ERROR.                                         
REMARK   3   ESD FROM LUZZATI PLOT        (A) : 0.49                            
REMARK   3   ESD FROM SIGMAA              (A) : 0.53                            
REMARK   3   LOW RESOLUTION CUTOFF        (A) : 6.00                            
REMARK   3                                                                      
REMARK   3  CROSS-VALIDATED ESTIMATED COORDINATE ERROR.                         
REMARK   3   ESD FROM C-V LUZZATI PLOT    (A) : 0.62                            
REMARK   3   ESD FROM C-V SIGMAA          (A) : 0.59                            
REMARK   3                                                                      
REMARK   3  RMS DEVIATIONS FROM IDEAL VALUES.                                   
REMARK   3   BOND LENGTHS                 (A) : 0.019                           
REMARK   3   BOND ANGLES            (DEGREES) : 1.68                            
REMARK   3   DIHEDRAL ANGLES        (DEGREES) : NULL                            
REMARK   3   IMPROPER ANGLES        (DEGREES) : NULL                            
REMARK   3                                                                      
REMARK   3  ISOTROPIC THERMAL MODEL : NULL                                      
REMARK   3                                                                      
REMARK   3  ISOTROPIC THERMAL FACTOR RESTRAINTS.    RMS    SIGMA                
REMARK   3   MAIN-CHAIN BOND              (A**2) : NULL  ; NULL                 
REMARK   3   MAIN-CHAIN ANGLE             (A**2) : NULL  ; NULL                 
REMARK   3   SIDE-CHAIN BOND              (A**2) : NULL  ; NULL                 
REMARK   3   SIDE-CHAIN ANGLE             (A**2) : NULL  ; NULL                 
REMARK   3                                                                      
REMARK   3  BULK SOLVENT MODELING.                                              
REMARK   3   METHOD USED : NULL                                                 
REMARK   3   KSOL        : NULL                                                 
REMARK   3   BSOL        : 25.45                                                
REMARK   3                                                                      
REMARK   3  NCS MODEL : NULL                                                    
REMARK   3                                                                      
REMARK   3  NCS RESTRAINTS.                         RMS   SIGMA/WEIGHT          
REMARK   3   GROUP  1  POSITIONAL            (A) : NULL  ; NULL                 
REMARK   3   GROUP  1  B-FACTOR           (A**2) : NULL  ; NULL                 
REMARK   3                                                                      
REMARK   3  PARAMETER FILE  1  : CNS_TOPPAR:PROTEIN_REP.PARAM                   
REMARK   3  PARAMETER FILE  2  : LPS_TRUNC.PARAM                                
REMARK   3  PARAMETER FILE  3  : FCI.PARAM                                      
REMARK   3  PARAMETER FILE  4  : NULL                                           
REMARK   3  TOPOLOGY FILE  1   : NULL                                           
REMARK   3  TOPOLOGY FILE  2   : NULL                                           
REMARK   3  TOPOLOGY FILE  3   : NULL                                           
REMARK   3  TOPOLOGY FILE  4   : NULL                                           
REMARK   3                                                                      
REMARK   3  OTHER REFINEMENT REMARKS: NULL                                      
REMARK   4                                                                      
REMARK   4 2GRX COMPLIES WITH FORMAT V. 3.15, 01-DEC-08                         
REMARK 100                                                                      
REMARK 100 THIS ENTRY HAS BEEN PROCESSED BY RCSB ON 02-MAY-06.                  
REMARK 100 THE RCSB ID CODE IS RCSB037479.                                      
REMARK 200                                                                      
REMARK 200 EXPERIMENTAL DETAILS                                                 
REMARK 200  EXPERIMENT TYPE                : X-RAY DIFFRACTION                  
REMARK 200  DATE OF DATA COLLECTION        : 29-JUN-05                          
REMARK 200  TEMPERATURE           (KELVIN) : 100                                
REMARK 200  PH                             : 6.0                                
REMARK 200  NUMBER OF CRYSTALS USED        : 1                                  
REMARK 200                                                                      
REMARK 200  SYNCHROTRON              (Y/N) : Y                                  
REMARK 200  RADIATION SOURCE               : APS                                
REMARK 200  BEAMLINE                       : 19-ID                              
REMARK 200  X-RAY GENERATOR MODEL          : NULL                               
REMARK 200  MONOCHROMATIC OR LAUE    (M/L) : M                                  
REMARK 200  WAVELENGTH OR RANGE        (A) : 0.932                              
REMARK 200  MONOCHROMATOR                  : NULL                               
REMARK 200  OPTICS                         : NULL                               
REMARK 200                                                                      
REMARK 200  DETECTOR TYPE                  : CCD                                
REMARK 200  DETECTOR MANUFACTURER          : CUSTOM-MADE                        
REMARK 200  INTENSITY-INTEGRATION SOFTWARE : ADSC                               
REMARK 200  DATA SCALING SOFTWARE          : HKL-2000                           
REMARK 200                                                                      
REMARK 200  NUMBER OF UNIQUE REFLECTIONS   : 38697                              
REMARK 200  RESOLUTION RANGE HIGH      (A) : 3.300                              
REMARK 200  RESOLUTION RANGE LOW       (A) : 50.000                             
REMARK 200  REJECTION CRITERIA  (SIGMA(I)) : 0.000                              
REMARK 200                                                                      
REMARK 200 OVERALL.                                                             
REMARK 200  COMPLETENESS FOR RANGE     (%) : 99.1                               
REMARK 200  DATA REDUNDANCY                : 4.900                              
REMARK 200  R MERGE                    (I) : 0.08400                            
REMARK 200  R SYM                      (I) : NULL                               
REMARK 200  <I/SIGMA(I)> FOR THE DATA SET  : 7.7000                             
REMARK 200                                                                      
REMARK 200 IN THE HIGHEST RESOLUTION SHELL.                                     
REMARK 200  HIGHEST RESOLUTION SHELL, RANGE HIGH (A) : 3.30                     
REMARK 200  HIGHEST RESOLUTION SHELL, RANGE LOW  (A) : 3.51                     
REMARK 200  COMPLETENESS FOR SHELL     (%) : 97.3                               
REMARK 200  DATA REDUNDANCY IN SHELL       : 4.50                               
REMARK 200  R MERGE FOR SHELL          (I) : 0.56600                            
REMARK 200  R SYM FOR SHELL            (I) : NULL                               
REMARK 200  <I/SIGMA(I)> FOR SHELL         : 2.200                              
REMARK 200                                                                      
REMARK 200 DIFFRACTION PROTOCOL: SINGLE WAVELENGTH                              
REMARK 200 METHOD USED TO DETERMINE THE STRUCTURE: MOLECULAR REPLACEMENT        
REMARK 200 SOFTWARE USED: PHASER                                                
REMARK 200 STARTING MODEL: PDB ENTRY 1FCP                                       
REMARK 200                                                                      
REMARK 200 REMARK: NULL                                                         
REMARK 280                                                                      
REMARK 280 CRYSTAL                                                              
REMARK 280 SOLVENT CONTENT, VS   (%): 60.38                                     
REMARK 280 MATTHEWS COEFFICIENT, VM (ANGSTROMS**3/DA): 3.10                     
REMARK 280                                                                      
REMARK 280 CRYSTALLIZATION CONDITIONS: 8% POLYETHYLENE GLYCOL 4000, 50 MM       
REMARK 280  MES (PH 6.0), 75 MM NACL, 5% GLYCEROL, 0.7% C8E4, VAPOR             
REMARK 280  DIFFUSION, HANGING DROP, TEMPERATURE 291K                           
REMARK 290                                                                      
REMARK 290 CRYSTALLOGRAPHIC SYMMETRY                                            
REMARK 290 SYMMETRY OPERATORS FOR SPACE GROUP: C 1 2 1                          
REMARK 290                                                                      
REMARK 290      SYMOP   SYMMETRY                                                
REMARK 290     NNNMMM   OPERATOR                                                
REMARK 290       1555   X,Y,Z                                                   
REMARK 290       2555   -X,Y,-Z                                                 
REMARK 290       3555   X+1/2,Y+1/2,Z                                           
REMARK 290       4555   -X+1/2,Y+1/2,-Z                                         
REMARK 290                                                                      
REMARK 290     WHERE NNN -> OPERATOR NUMBER                                     
REMARK 290           MMM -> TRANSLATION VECTOR                                  
REMARK 290                                                                      
REMARK 290 CRYSTALLOGRAPHIC SYMMETRY TRANSFORMATIONS                            
REMARK 290 THE FOLLOWING TRANSFORMATIONS OPERATE ON THE ATOM/HETATM             
REMARK 290 RECORDS IN THIS ENTRY TO PRODUCE CRYSTALLOGRAPHICALLY                
REMARK 290 RELATED MOLECULES.                                                   
REMARK 290   SMTRY1   1  1.000000  0.000000  0.000000        0.00000            
REMARK 290   SMTRY2   1  0.000000  1.000000  0.000000        0.00000            
REMARK 290   SMTRY3   1  0.000000  0.000000  1.000000        0.00000            
REMARK 290   SMTRY1   2 -1.000000  0.000000  0.000000        0.00000            
REMARK 290   SMTRY2   2  0.000000  1.000000  0.000000        0.00000            
REMARK 290   SMTRY3   2  0.000000  0.000000 -1.000000        0.00000            
REMARK 290   SMTRY1   3  1.000000  0.000000  0.000000      117.16000            
REMARK 290   SMTRY2   3  0.000000  1.000000  0.000000       45.92000            
REMARK 290   SMTRY3   3  0.000000  0.000000  1.000000        0.00000            
REMARK 290   SMTRY1   4 -1.000000  0.000000  0.000000      117.16000            
REMARK 290   SMTRY2   4  0.000000  1.000000  0.000000       45.92000            
REMARK 290   SMTRY3   4  0.000000  0.000000 -1.000000        0.00000            
REMARK 290                                                                      
REMARK 290 REMARK: NULL                                                         
REMARK 300                                                                      
REMARK 300 BIOMOLECULE: 1, 2                                                    
REMARK 300 SEE REMARK 350 FOR THE AUTHOR PROVIDED AND/OR PROGRAM                
REMARK 300 GENERATED ASSEMBLY INFORMATION FOR THE STRUCTURE IN                  
REMARK 300 THIS ENTRY. THE REMARK MAY ALSO PROVIDE INFORMATION ON               
REMARK 300 BURIED SURFACE AREA.                                                 
REMARK 350                                                                      
REMARK 350 COORDINATES FOR A COMPLETE MULTIMER REPRESENTING THE KNOWN           
REMARK 350 BIOLOGICALLY SIGNIFICANT OLIGOMERIZATION STATE OF THE                
REMARK 350 MOLECULE CAN BE GENERATED BY APPLYING BIOMT TRANSFORMATIONS          
REMARK 350 GIVEN BELOW.  BOTH NON-CRYSTALLOGRAPHIC AND                          
REMARK 350 CRYSTALLOGRAPHIC OPERATIONS ARE GIVEN.                               
REMARK 350                                                                      
REMARK 350 BIOMOLECULE: 1                                                       
REMARK 350 AUTHOR DETERMINED BIOLOGICAL UNIT: DIMERIC                           
REMARK 350 SOFTWARE DETERMINED QUATERNARY STRUCTURE: DIMERIC                    
REMARK 350 SOFTWARE USED: PISA                                                  
REMARK 350 TOTAL BURIED SURFACE AREA: 6590 ANGSTROM**2                          
REMARK 350 SURFACE AREA OF THE COMPLEX: 32000 ANGSTROM**2                       
REMARK 350 CHANGE IN SOLVENT FREE ENERGY: 23.0 KCAL/MOL                         
REMARK 350 APPLY THE FOLLOWING TO CHAINS: A, C                                  
REMARK 350   BIOMT1   1  1.000000  0.000000  0.000000        0.00000            
REMARK 350   BIOMT2   1  0.000000  1.000000  0.000000        0.00000            
REMARK 350   BIOMT3   1  0.000000  0.000000  1.000000        0.00000            
REMARK 350                                                                      
REMARK 350 BIOMOLECULE: 2                                                       
REMARK 350 AUTHOR DETERMINED BIOLOGICAL UNIT: DIMERIC                           
REMARK 350 APPLY THE FOLLOWING TO CHAINS: B, D                                  
REMARK 350   BIOMT1   1  1.000000  0.000000  0.000000        0.00000            
REMARK 350   BIOMT2   1  0.000000  1.000000  0.000000        0.00000            
REMARK 350   BIOMT3   1  0.000000  0.000000  1.000000        0.00000            
REMARK 465                                                                      
REMARK 465 MISSING RESIDUES                                                     
REMARK 465 THE FOLLOWING RESIDUES WERE NOT LOCATED IN THE                       
REMARK 465 EXPERIMENT. (M=MODEL NUMBER; RES=RESIDUE NAME; C=CHAIN               
REMARK 465 IDENTIFIER; SSSEQ=SEQUENCE NUMBER; I=INSERTION CODE.)                
REMARK 465                                                                      
REMARK 465   M RES C SSSEQI                                                     
REMARK 465     ALA A     1                                                      
REMARK 465     VAL A     2                                                      
REMARK 465     GLU A     3                                                      
REMARK 465     PRO A     4                                                      
REMARK 465     LYS A     5                                                      
REMARK 465     GLU A     6                                                      
REMARK 465     ASP A     7                                                      
REMARK 465     TYR A   403                                                      
REMARK 465     ASN A   404                                                      
REMARK 465     PRO A   405                                                      
REMARK 465     SER A   406                                                      
REMARK 465     SER A   407                                                      
REMARK 465     HIS A   408                                                      
REMARK 465     HIS A   409                                                      
REMARK 465     HIS A   410                                                      
REMARK 465     HIS A   411                                                      
REMARK 465     HIS A   412                                                      
REMARK 465     HIS A   413                                                      
REMARK 465     GLY A   414                                                      
REMARK 465     SER A   415                                                      
REMARK 465     SER A   416                                                      
REMARK 465     VAL A   417                                                      
REMARK 465     ASN A   418                                                      
REMARK 465     ALA B     1                                                      
REMARK 465     VAL B     2                                                      
REMARK 465     GLU B     3                                                      
REMARK 465     PRO B     4                                                      
REMARK 465     LYS B     5                                                      
REMARK 465     GLU B     6                                                      
REMARK 465     ASP B     7                                                      
REMARK 465     THR B     8                                                      
REMARK 465     ILE B     9                                                      
REMARK 465     THR B    10                                                      
REMARK 465     VAL B    11                                                      
REMARK 465     THR B    12                                                      
REMARK 465     ALA B    13                                                      
REMARK 465     ALA B    14                                                      
REMARK 465     PRO B    15                                                      
REMARK 465     ALA B    16                                                      
REMARK 465     PRO B    17                                                      
REMARK 465     GLN B    18                                                      
REMARK 465     TYR B   403                                                      
REMARK 465     ASN B   404                                                      
REMARK 465     PRO B   405                                                      
REMARK 465     SER B   406                                                      
REMARK 465     SER B   407                                                      
REMARK 465     HIS B   408                                                      
REMARK 465     HIS B   409                                                      
REMARK 465     HIS B   410                                                      
REMARK 465     HIS B   411                                                      
REMARK 465     HIS B   412                                                      
REMARK 465     HIS B   413                                                      
REMARK 465     GLY B   414                                                      
REMARK 465     SER B   415                                                      
REMARK 465     SER B   416                                                      
REMARK 465     VAL B   417                                                      
REMARK 465     ASN B   418                                                      
REMARK 465     GLY C    11                                                      
REMARK 465     SER C    12                                                      
REMARK 465     SER C    13                                                      
REMARK 465     HIS C    14                                                      
REMARK 465     HIS C    15                                                      
REMARK 465     HIS C    16                                                      
REMARK 465     HIS C    17                                                      
REMARK 465     HIS C    18                                                      
REMARK 465     HIS C    19                                                      
REMARK 465     SER C    20                                                      
REMARK 465     SER C    21                                                      
REMARK 465     GLY C    22                                                      
REMARK 465     LEU C    23                                                      
REMARK 465     VAL C    24                                                      
REMARK 465     PRO C    25                                                      
REMARK 465     ARG C    26                                                      
REMARK 465     GLY C    27                                                      
REMARK 465     SER C    28                                                      
REMARK 465     HIS C    29                                                      
REMARK 465     MET C    30                                                      
REMARK 465     SER C    31                                                      
REMARK 465     VAL C    32                                                      
REMARK 465     HIS C    33                                                      
REMARK 465     GLN C    34                                                      
REMARK 465     VAL C    35                                                      
REMARK 465     ILE C    36                                                      
REMARK 465     GLU C    37                                                      
REMARK 465     LEU C    38                                                      
REMARK 465     PRO C    39                                                      
REMARK 465     ALA C    40                                                      
REMARK 465     PRO C    41                                                      
REMARK 465     ALA C    42                                                      
REMARK 465     GLN C    43                                                      
REMARK 465     PRO C    44                                                      
REMARK 465     ILE C    45                                                      
REMARK 465     SER C    46                                                      
REMARK 465     VAL C    47                                                      
REMARK 465     THR C    48                                                      
REMARK 465     MET C    49                                                      
REMARK 465     VAL C    50                                                      
REMARK 465     THR C    51                                                      
REMARK 465     PRO C    52                                                      
REMARK 465     ALA C    53                                                      
REMARK 465     ASP C    54                                                      
REMARK 465     LEU C    55                                                      
REMARK 465     GLU C    56                                                      
REMARK 465     PRO C    57                                                      
REMARK 465     PRO C    58                                                      
REMARK 465     GLN C    59                                                      
REMARK 465     ALA C    60                                                      
REMARK 465     VAL C    61                                                      
REMARK 465     GLN C    62                                                      
REMARK 465     PRO C    63                                                      
REMARK 465     PRO C    64                                                      
REMARK 465     PRO C    65                                                      
REMARK 465     GLU C    66                                                      
REMARK 465     PRO C    67                                                      
REMARK 465     VAL C    68                                                      
REMARK 465     VAL C    69                                                      
REMARK 465     GLU C    70                                                      
REMARK 465     PRO C    71                                                      
REMARK 465     GLU C    72                                                      
REMARK 465     PRO C    73                                                      
REMARK 465     GLU C    74                                                      
REMARK 465     PRO C    75                                                      
REMARK 465     GLU C    76                                                      
REMARK 465     PRO C    77                                                      
REMARK 465     ILE C    78                                                      
REMARK 465     PRO C    79                                                      
REMARK 465     GLU C    80                                                      
REMARK 465     PRO C    81                                                      
REMARK 465     PRO C    82                                                      
REMARK 465     LYS C    83                                                      
REMARK 465     GLU C    84                                                      
REMARK 465     ALA C    85                                                      
REMARK 465     PRO C    86                                                      
REMARK 465     VAL C    87                                                      
REMARK 465     VAL C    88                                                      
REMARK 465     ILE C    89                                                      
REMARK 465     GLU C    90                                                      
REMARK 465     LYS C    91                                                      
REMARK 465     PRO C    92                                                      
REMARK 465     LYS C    93                                                      
REMARK 465     PRO C    94                                                      
REMARK 465     LYS C    95                                                      
REMARK 465     PRO C    96                                                      
REMARK 465     LYS C    97                                                      
REMARK 465     PRO C    98                                                      
REMARK 465     LYS C    99                                                      
REMARK 465     PRO C   100                                                      
REMARK 465     LYS C   101                                                      
REMARK 465     PRO C   102                                                      
REMARK 465     VAL C   103                                                      
REMARK 465     LYS C   104                                                      
REMARK 465     LYS C   105                                                      
REMARK 465     VAL C   106                                                      
REMARK 465     GLN C   107                                                      
REMARK 465     GLU C   108                                                      
REMARK 465     GLN C   109                                                      
REMARK 465     PRO C   110                                                      
REMARK 465     LYS C   111                                                      
REMARK 465     ARG C   112                                                      
REMARK 465     ASP C   113                                                      
REMARK 465     VAL C   114                                                      
REMARK 465     LYS C   115                                                      
REMARK 465     PRO C   116                                                      
REMARK 465     VAL C   117                                                      
REMARK 465     GLU C   118                                                      
REMARK 465     SER C   119                                                      
REMARK 465     ARG C   120                                                      
REMARK 465     PRO C   121                                                      
REMARK 465     ALA C   122                                                      
REMARK 465     SER C   123                                                      
REMARK 465     PRO C   124                                                      
REMARK 465     PHE C   125                                                      
REMARK 465     GLU C   126                                                      
REMARK 465     ASN C   127                                                      
REMARK 465     THR C   128                                                      
REMARK 465     ALA C   129                                                      
REMARK 465     PRO C   130                                                      
REMARK 465     ALA C   131                                                      
REMARK 465     ARG C   132                                                      
REMARK 465     LEU C   133                                                      
REMARK 465     THR C   134                                                      
REMARK 465     SER C   135                                                      
REMARK 465     SER C   136                                                      
REMARK 465     THR C   137                                                      
REMARK 465     ALA C   138                                                      
REMARK 465     THR C   139                                                      
REMARK 465     ALA C   140                                                      
REMARK 465     ALA C   141                                                      
REMARK 465     THR C   142                                                      
REMARK 465     SER C   143                                                      
REMARK 465     LYS C   144                                                      
REMARK 465     PRO C   145                                                      
REMARK 465     VAL C   146                                                      
REMARK 465     THR C   147                                                      
REMARK 465     SER C   148                                                      
REMARK 465     VAL C   149                                                      
REMARK 465     ALA C   150                                                      
REMARK 465     SER C   151                                                      
REMARK 465     GLY C   152                                                      
REMARK 465     PRO C   153                                                      
REMARK 465     ARG C   154                                                      
REMARK 465     ALA C   155                                                      
REMARK 465     LEU C   156                                                      
REMARK 465     SER C   157                                                      
REMARK 465     THR C   236                                                      
REMARK 465     GLU C   237                                                      
REMARK 465     ILE C   238                                                      
REMARK 465     GLN C   239                                                      
REMARK 465     GLY D    11                                                      
REMARK 465     SER D    12                                                      
REMARK 465     SER D    13                                                      
REMARK 465     HIS D    14                                                      
REMARK 465     HIS D    15                                                      
REMARK 465     HIS D    16                                                      
REMARK 465     HIS D    17                                                      
REMARK 465     HIS D    18                                                      
REMARK 465     HIS D    19                                                      
REMARK 465     SER D    20                                                      
REMARK 465     SER D    21                                                      
REMARK 465     GLY D    22                                                      
REMARK 465     LEU D    23                                                      
REMARK 465     VAL D    24                                                      
REMARK 465     PRO D    25                                                      
REMARK 465     ARG D    26                                                      
REMARK 465     GLY D    27                                                      
REMARK 465     SER D    28                                                      
REMARK 465     HIS D    29                                                      
REMARK 465     MET D    30                                                      
REMARK 465     SER D    31                                                      
REMARK 465     VAL D    32                                                      
REMARK 465     HIS D    33                                                      
REMARK 465     GLN D    34                                                      
REMARK 465     VAL D    35                                                      
REMARK 465     ILE D    36                                                      
REMARK 465     GLU D    37                                                      
REMARK 465     LEU D    38                                                      
REMARK 465     PRO D    39                                                      
REMARK 465     ALA D    40                                                      
REMARK 465     PRO D    41                                                      
REMARK 465     ALA D    42                                                      
REMARK 465     GLN D    43                                                      
REMARK 465     PRO D    44                                                      
REMARK 465     ILE D    45                                                      
REMARK 465     SER D    46                                                      
REMARK 465     VAL D    47                                                      
REMARK 465     THR D    48                                                      
REMARK 465     MET D    49                                                      
REMARK 465     VAL D    50                                                      
REMARK 465     THR D    51                                                      
REMARK 465     PRO D    52                                                      
REMARK 465     ALA D    53                                                      
REMARK 465     ASP D    54                                                      
REMARK 465     LEU D    55                                                      
REMARK 465     GLU D    56                                                      
REMARK 465     PRO D    57                                                      
REMARK 465     PRO D    58                                                      
REMARK 465     GLN D    59                                                      
REMARK 465     ALA D    60                                                      
REMARK 465     VAL D    61                                                      
REMARK 465     GLN D    62                                                      
REMARK 465     PRO D    63                                                      
REMARK 465     PRO D    64                                                      
REMARK 465     PRO D    65                                                      
REMARK 465     GLU D    66                                                      
REMARK 465     PRO D    67                                                      
REMARK 465     VAL D    68                                                      
REMARK 465     VAL D    69                                                      
REMARK 465     GLU D    70                                                      
REMARK 465     PRO D    71                                                      
REMARK 465     GLU D    72                                                      
REMARK 465     PRO D    73                                                      
REMARK 465     GLU D    74                                                      
REMARK 465     PRO D    75                                                      
REMARK 465     GLU D    76                                                      
REMARK 465     PRO D    77                                                      
REMARK 465     ILE D    78                                                      
REMARK 465     PRO D    79                                                      
REMARK 465     GLU D    80                                                      
REMARK 465     PRO D    81                                                      
REMARK 465     PRO D    82                                                      
REMARK 465     LYS D    83                                                      
REMARK 465     GLU D    84                                                      
REMARK 465     ALA D    85                                                      
REMARK 465     PRO D    86                                                      
REMARK 465     VAL D    87                                                      
REMARK 465     VAL D    88                                                      
REMARK 465     ILE D    89                                                      
REMARK 465     GLU D    90                                                      
REMARK 465     LYS D    91                                                      
REMARK 465     PRO D    92                                                      
REMARK 465     LYS D    93                                                      
REMARK 465     PRO D    94                                                      
REMARK 465     LYS D    95                                                      
REMARK 465     PRO D    96                                                      
REMARK 465     LYS D    97                                                      
REMARK 465     PRO D    98                                                      
REMARK 465     LYS D    99                                                      
REMARK 465     PRO D   100                                                      
REMARK 465     LYS D   101                                                      
REMARK 465     PRO D   102                                                      
REMARK 465     VAL D   103                                                      
REMARK 465     LYS D   104                                                      
REMARK 465     LYS D   105                                                      
REMARK 465     VAL D   106                                                      
REMARK 465     GLN D   107                                                      
REMARK 465     GLU D   108                                                      
REMARK 465     GLN D   109                                                      
REMARK 465     PRO D   110                                                      
REMARK 465     LYS D   111                                                      
REMARK 465     ARG D   112                                                      
REMARK 465     ASP D   113                                                      
REMARK 465     VAL D   114                                                      
REMARK 465     LYS D   115                                                      
REMARK 465     PRO D   116                                                      
REMARK 465     VAL D   117                                                      
REMARK 465     GLU D   118                                                      
REMARK 465     SER D   119                                                      
REMARK 465     ARG D   120                                                      
REMARK 465     PRO D   121                                                      
REMARK 465     ALA D   122                                                      
REMARK 465     SER D   123                                                      
REMARK 465     PRO D   124                                                      
REMARK 465     PHE D   125                                                      
REMARK 465     GLU D   126                                                      
REMARK 465     ASN D   127                                                      
REMARK 465     THR D   128                                                      
REMARK 465     ALA D   129                                                      
REMARK 465     PRO D   130                                                      
REMARK 465     ALA D   131                                                      
REMARK 465     ARG D   132                                                      
REMARK 465     LEU D   133                                                      
REMARK 465     THR D   134                                                      
REMARK 465     SER D   135                                                      
REMARK 465     SER D   136                                                      
REMARK 465     THR D   137                                                      
REMARK 465     ALA D   138                                                      
REMARK 465     THR D   139                                                      
REMARK 465     ALA D   140                                                      
REMARK 465     ALA D   141                                                      
REMARK 465     THR D   142                                                      
REMARK 465     SER D   143                                                      
REMARK 465     LYS D   144                                                      
REMARK 465     PRO D   145                                                      
REMARK 465     VAL D   146                                                      
REMARK 465     THR D   147                                                      
REMARK 465     SER D   148                                                      
REMARK 465     VAL D   149                                                      
REMARK 465     ALA D   150                                                      
REMARK 465     SER D   151                                                      
REMARK 465     GLY D   152                                                      
REMARK 465     PRO D   153                                                      
REMARK 465     ARG D   154                                                      
REMARK 465     ALA D   155                                                      
REMARK 465     LEU D   156                                                      
REMARK 465     SER D   157                                                      
REMARK 465     THR D   236                                                      
REMARK 465     GLU D   237                                                      
REMARK 465     ILE D   238                                                      
REMARK 465     GLN D   239                                                      
REMARK 470                                                                      
REMARK 470 MISSING ATOM                                                         
REMARK 470 THE FOLLOWING RESIDUES HAVE MISSING ATOMS(M=MODEL NUMBER;            
REMARK 470 RES=RESIDUE NAME; C=CHAIN IDENTIFIER; SSEQ=SEQUENCE NUMBER;          
REMARK 470 I=INSERTION CODE):                                                   
REMARK 470   M RES CSSEQI  ATOMS                                                
REMARK 470     THR A   8    OG1  CG2                                            
REMARK 500                                                                      
REMARK 500 GEOMETRY AND STEREOCHEMISTRY                                         
REMARK 500 SUBTOPIC: CLOSE CONTACTS IN SAME ASYMMETRIC UNIT                     
REMARK 500                                                                      
REMARK 500 THE FOLLOWING ATOMS ARE IN CLOSE CONTACT.                            
REMARK 500                                                                      
REMARK 500  ATM1  RES C  SSEQI   ATM2  RES C  SSEQI           DISTANCE          
REMARK 500   O3   FTT A   902     O2   DAO A   930              1.54            
REMARK 500   O3   FTT B   902     O2   DAO B   930              1.54            
REMARK 500   O6   DPO A   910     O6   DPO B   910              1.58            
REMARK 500   O6   DPO A   910     O7   DPO B   910              1.99            
REMARK 500   C14  FTT B   901     C11  FTT B   903              2.06            
REMARK 500   C3   FTT B   902     O2   DAO B   930              2.06            
REMARK 500   C3   FTT A   902     O2   DAO A   930              2.06            
REMARK 500   O6   DPO A   910     P2   DPO B   910              2.14            
REMARK 500   C14  FTT B   901     C13  FTT B   903              2.16            
REMARK 500   O3   FTT B   902     C2   DAO B   930              2.16            
REMARK 500   O3   FTT A   902     C2   DAO A   930              2.16            
REMARK 500   C3   FTT B   902     C1   DAO B   930              2.16            
REMARK 500   C3   FTT A   902     C1   DAO A   930              2.17            
REMARK 500   N2   GCN B   920     C2   FTT B   900              2.19            
REMARK 500   N2   GCN A   920     C2   FTT A   900              2.19            
REMARK 500                                                                      
REMARK 500 REMARK: NULL                                                         
REMARK 500                                                                      
REMARK 500 GEOMETRY AND STEREOCHEMISTRY                                         
REMARK 500 SUBTOPIC: TORSION ANGLES                                             
REMARK 500                                                                      
REMARK 500 TORSION ANGLES OUTSIDE THE EXPECTED RAMACHANDRAN REGIONS:            
REMARK 500 (M=MODEL NUMBER; RES=RESIDUE NAME; C=CHAIN IDENTIFIER;               
REMARK 500 SSEQ=SEQUENCE NUMBER; I=INSERTION CODE).                             
REMARK 500                                                                      
REMARK 500 STANDARD TABLE:                                                      
REMARK 500 FORMAT:(10X,I3,1X,A3,1X,A1,I4,A1,4X,F7.2,3X,F7.2)                    
REMARK 500                                                                      
REMARK 500 EXPECTED VALUES: GJ KLEYWEGT AND TA JONES (1996). PHI/PSI-           
REMARK 500 CHOLOGY: RAMACHANDRAN REVISITED. STRUCTURE 4, 1395 - 1400            
REMARK 500                                                                      
REMARK 500  M RES CSSEQI        PSI       PHI                                   
REMARK 500    ILE A   9     -157.38    -81.88                                   
REMARK 500    PRO A  15     -169.21   -111.83                                   
REMARK 500    ALA A  16       84.59    117.74                                   
REMARK 500    PRO A  17     -177.43    -54.70                                   
REMARK 500    GLN A  18      101.18    148.46                                   
REMARK 500    THR A  35       30.68    -94.34                                   
REMARK 500    THR A  37       -2.37   -150.93                                   
REMARK 500    LYS A  45        1.28    -68.88                                   
REMARK 500    PRO A  47        0.44    -65.25                                   
REMARK 500    ALA A  59       51.14    -66.44                                   
REMARK 500    LEU A  60      -16.46   -147.64                                   
REMARK 500    ARG A  93       60.49     60.10                                   
REMARK 500    ALA A  97     -161.25    -67.82                                   
REMARK 500    GLN A 100       29.09     41.57                                   
REMARK 500    LEU A 111       68.13   -105.06                                   
REMARK 500    ASN A 114      136.61   -178.44                                   
REMARK 500    PHE A 115     -108.79     52.17                                   
REMARK 500    SER A 143      162.35    178.97                                   
REMARK 500    LEU A 148      123.72    170.20                                   
REMARK 500    GLN A 205     -159.17    -66.57                                   
REMARK 500    ASP A 224     -141.11   -132.06                                   
REMARK 500    TYR A 244       32.21   -172.26                                   
REMARK 500    THR A 252      -81.13   -129.55                                   
REMARK 500    LYS A 271      -32.33    -31.43                                   
REMARK 500    ASN A 291      170.11    177.75                                   
REMARK 500    ASP A 292      -11.92    -40.72                                   
REMARK 500    GLN A 298      123.89   -174.08                                   
REMARK 500    ARG A 301      141.32    172.21                                   
REMARK 500    ALA A 331       22.56   -178.98                                   
REMARK 500    LYS A 337      -32.68    -33.54                                   
REMARK 500    THR A 367     -107.81   -173.76                                   
REMARK 500    ASP A 394      -73.73     51.00                                   
REMARK 500    LEU A 399     -163.36    -65.39                                   
REMARK 500    LEU A 400      118.03   -170.27                                   
REMARK 500    ASN A 401     -174.20    -64.78                                   
REMARK 500    PRO A 428       -1.18    -52.04                                   
REMARK 500    ASN A 430       19.79   -147.44                                   
REMARK 500    GLN A 442      116.17   -160.49                                   
REMARK 500    ASP A 454      -67.10     55.26                                   
REMARK 500    VAL A 475       33.89    -83.58                                   
REMARK 500    ALA A 476       -9.43   -168.68                                   
REMARK 500    ASP A 498        9.78    -58.20                                   
REMARK 500    VAL A 501      126.83    -21.85                                   
REMARK 500    PHE A 511      141.53   -173.11                                   
REMARK 500    PRO A 540     -169.65    -65.97                                   
REMARK 500    ASP A 542      -74.07    -46.83                                   
REMARK 500    VAL A 546       88.10   -153.62                                   
REMARK 500    GLU A 565       43.83    -77.77                                   
REMARK 500    GLU A 572     -166.37    -71.77                                   
REMARK 500    SER A 590     -120.44   -113.23                                   
REMARK 500    THR A 611      -12.26   -141.85                                   
REMARK 500    GLN A 619      -17.83     79.59                                   
REMARK 500    LEU A 638        3.65    -65.31                                   
REMARK 500    ASP A 656      155.07    179.07                                   
REMARK 500    SER A 660      -76.71    -68.39                                   
REMARK 500    LEU A 677        0.73    -57.20                                   
REMARK 500    ARG A 679        0.18    -69.05                                   
REMARK 500    SER A 685      130.83    -36.71                                   
REMARK 500    ASN A 693       74.58     61.59                                   
REMARK 500    PHE A 695       30.33    -81.78                                   
REMARK 500    ASP A 696       60.57     27.18                                   
REMARK 500    SER A 702      178.95    179.69                                   
REMARK 500    THR A 706      -30.10    -37.51                                   
REMARK 500    ARG A 724       65.03   -100.18                                   
REMARK 500    THR B  35       30.28    -93.91                                   
REMARK 500    THR B  37       -2.42   -148.88                                   
REMARK 500    LYS B  45        0.04    -67.31                                   
REMARK 500    PRO B  47        0.53    -64.93                                   
REMARK 500    ALA B  59       50.99    -66.43                                   
REMARK 500    LEU B  60      -15.90   -147.46                                   
REMARK 500    ALA B  97     -161.30    -67.06                                   
REMARK 500    GLN B 100       28.28     43.91                                   
REMARK 500    LEU B 111       67.07   -103.93                                   
REMARK 500    ASN B 114      135.48   -179.18                                   
REMARK 500    PHE B 115     -108.65     53.13                                   
REMARK 500    SER B 143      164.48    179.64                                   
REMARK 500    LEU B 148      124.50    170.30                                   
REMARK 500    GLN B 205     -159.44    -66.52                                   
REMARK 500    ASP B 224     -141.59   -131.68                                   
REMARK 500    TYR B 244       31.80   -171.66                                   
REMARK 500    THR B 252      -80.48   -131.08                                   
REMARK 500    LYS B 271      -33.18    -30.98                                   
REMARK 500    ASN B 291      171.06    177.71                                   
REMARK 500    ASP B 292      -12.24    -41.54                                   
REMARK 500    GLN B 298      125.57   -173.19                                   
REMARK 500    ARG B 301      140.82    172.18                                   
REMARK 500    ALA B 331       22.43   -179.14                                   
REMARK 500    LYS B 337      -32.97    -33.44                                   
REMARK 500    THR B 367     -107.97   -174.09                                   
REMARK 500    ASP B 394      -73.54     50.55                                   
REMARK 500    LEU B 399     -163.33    -65.78                                   
REMARK 500    LEU B 400      118.48   -170.47                                   
REMARK 500    ASN B 401     -175.28    -65.19                                   
REMARK 500    PRO B 428       -1.28    -52.39                                   
REMARK 500    ASN B 430       18.80   -147.38                                   
REMARK 500    GLN B 442      115.63   -161.09                                   
REMARK 500    ASP B 454      -66.86     55.78                                   
REMARK 500    VAL B 475       32.74    -84.00                                   
REMARK 500    ALA B 476       -9.60   -167.36                                   
REMARK 500    ASP B 498        9.92    -58.74                                   
REMARK 500    VAL B 501      126.93    -22.30                                   
REMARK 500    PHE B 511      142.42   -173.47                                   
REMARK 500    PRO B 540     -169.91    -66.13                                   
REMARK 500    ASP B 542      -73.61    -47.24                                   
REMARK 500    VAL B 546       87.75   -153.44                                   
REMARK 500    GLU B 565       43.16    -77.79                                   
REMARK 500    GLU B 572     -166.20    -72.24                                   
REMARK 500    SER B 590     -120.59   -112.31                                   
REMARK 500    THR B 611      -11.94   -142.50                                   
REMARK 500    GLN B 619      -17.58     79.23                                   
REMARK 500    LEU B 638        3.50    -66.15                                   
REMARK 500    ASP B 656      155.54    179.86                                   
REMARK 500    SER B 660      -77.92    -67.85                                   
REMARK 500    LEU B 677        1.28    -56.54                                   
REMARK 500    ARG B 679        0.40    -69.04                                   
REMARK 500    SER B 685      132.29    -38.04                                   
REMARK 500    ASN B 693       75.03     60.57                                   
REMARK 500    PHE B 695       30.50    -81.73                                   
REMARK 500    ASP B 696       59.98     26.92                                   
REMARK 500    SER B 702     -179.52    178.60                                   
REMARK 500    THR B 706      -30.46    -36.69                                   
REMARK 500    GLN C 168       -7.98    -47.97                                   
REMARK 500    PRO C 184       67.56    -50.80                                   
REMARK 500    ASP C 185       11.23    178.85                                   
REMARK 500    ARG C 187     -165.86    -50.78                                   
REMARK 500    LEU C 194      -93.31    -67.05                                   
REMARK 500    ALA C 196       86.60   -160.87                                   
REMARK 500    ALA C 199     -152.82    -50.69                                   
REMARK 500    ASN C 200      100.83    -37.59                                   
REMARK 500    MET C 201      -42.89   -163.61                                   
REMARK 500    GLU C 203      -87.47    -34.19                                   
REMARK 500    ARG C 214      135.27   -173.99                                   
REMARK 500    TYR C 215      -98.20   -146.07                                   
REMARK 500    ASN C 227       98.65     76.60                                   
REMARK 500    ASN C 233      -76.34    -19.76                                   
REMARK 500    GLN D 168       -8.71    -48.56                                   
REMARK 500    PRO D 184       67.31    -50.79                                   
REMARK 500    ASP D 185       11.19    179.31                                   
REMARK 500    ARG D 187     -165.55    -50.91                                   
REMARK 500    LEU D 194      -93.62    -66.83                                   
REMARK 500    ALA D 196       86.25   -160.82                                   
REMARK 500    ALA D 199     -152.83    -50.91                                   
REMARK 500    ASN D 200      101.09    -37.20                                   
REMARK 500    MET D 201      -42.84   -164.15                                   
REMARK 500    GLU D 203      -87.57    -34.58                                   
REMARK 500    ARG D 214      135.31   -173.89                                   
REMARK 500    TYR D 215      -98.39   -146.01                                   
REMARK 500    ASN D 227       99.29     76.18                                   
REMARK 500    ILE D 232      -37.38   -133.19                                   
REMARK 500    ASN D 233      -83.57     23.09                                   
REMARK 500                                                                      
REMARK 500 REMARK: NULL                                                         
REMARK 610                                                                      
REMARK 610 MISSING HETEROATOM                                                   
REMARK 610 THE FOLLOWING RESIDUES HAVE MISSING ATOMS (M=MODEL NUMBER;           
REMARK 610 RES=RESIDUE NAME; C=CHAIN IDENTIFIER; SSEQ=SEQUENCE NUMBER;          
REMARK 610 I=INSERTION CODE):                                                   
REMARK 610   M RES C SSEQI                                                      
REMARK 610     PO4 A  950                                                       
REMARK 610     PO4 B  950                                                       
REMARK 610     FTT A  900                                                       
REMARK 610     FTT A  901                                                       
REMARK 610     FTT A  902                                                       
REMARK 610     FTT A  903                                                       
REMARK 610     FTT B  900                                                       
REMARK 610     FTT B  901                                                       
REMARK 610     FTT B  902                                                       
REMARK 610     FTT B  903                                                       
REMARK 610     DPO A  910                                                       
REMARK 610     DPO B  910                                                       
REMARK 610     DAO A  930                                                       
REMARK 610     DAO B  930                                                       
REMARK 610     MYR B  940                                                       
REMARK 610     FCI A 1050                                                       
REMARK 610     FCI B 1050                                                       
REMARK 800                                                                      
REMARK 800 SITE                                                                 
REMARK 800 SITE_IDENTIFIER: AC1                                                 
REMARK 800 EVIDENCE_CODE: SOFTWARE                                              
REMARK 800 SITE_DESCRIPTION: BINDING SITE FOR RESIDUE GCN A 920                 
REMARK 800 SITE_IDENTIFIER: AC2                                                 
REMARK 800 EVIDENCE_CODE: SOFTWARE                                              
REMARK 800 SITE_DESCRIPTION: BINDING SITE FOR RESIDUE GCN A 921                 
REMARK 800 SITE_IDENTIFIER: AC3                                                 
REMARK 800 EVIDENCE_CODE: SOFTWARE                                              
REMARK 800 SITE_DESCRIPTION: BINDING SITE FOR RESIDUE KDO A 970                 
REMARK 800 SITE_IDENTIFIER: AC4                                                 
REMARK 800 EVIDENCE_CODE: SOFTWARE                                              
REMARK 800 SITE_DESCRIPTION: BINDING SITE FOR RESIDUE KDO A 971                 
REMARK 800 SITE_IDENTIFIER: AC5                                                 
REMARK 800 EVIDENCE_CODE: SOFTWARE                                              
REMARK 800 SITE_DESCRIPTION: BINDING SITE FOR RESIDUE GMH A 960                 
REMARK 800 SITE_IDENTIFIER: AC6                                                 
REMARK 800 EVIDENCE_CODE: SOFTWARE                                              
REMARK 800 SITE_DESCRIPTION: BINDING SITE FOR RESIDUE GCN B 920                 
REMARK 800 SITE_IDENTIFIER: AC7                                                 
REMARK 800 EVIDENCE_CODE: SOFTWARE                                              
REMARK 800 SITE_DESCRIPTION: BINDING SITE FOR RESIDUE GCN B 921                 
REMARK 800 SITE_IDENTIFIER: AC8                                                 
REMARK 800 EVIDENCE_CODE: SOFTWARE                                              
REMARK 800 SITE_DESCRIPTION: BINDING SITE FOR RESIDUE KDO B 970                 
REMARK 800 SITE_IDENTIFIER: AC9                                                 
REMARK 800 EVIDENCE_CODE: SOFTWARE                                              
REMARK 800 SITE_DESCRIPTION: BINDING SITE FOR RESIDUE KDO B 971                 
REMARK 800 SITE_IDENTIFIER: BC1                                                 
REMARK 800 EVIDENCE_CODE: SOFTWARE                                              
REMARK 800 SITE_DESCRIPTION: BINDING SITE FOR RESIDUE GMH B 960                 
REMARK 800 SITE_IDENTIFIER: BC2                                                 
REMARK 800 EVIDENCE_CODE: SOFTWARE                                              
REMARK 800 SITE_DESCRIPTION: BINDING SITE FOR RESIDUE PO4 A 950                 
REMARK 800 SITE_IDENTIFIER: BC3                                                 
REMARK 800 EVIDENCE_CODE: SOFTWARE                                              
REMARK 800 SITE_DESCRIPTION: BINDING SITE FOR RESIDUE PO4 B 950                 
REMARK 800 SITE_IDENTIFIER: BC4                                                 
REMARK 800 EVIDENCE_CODE: SOFTWARE                                              
REMARK 800 SITE_DESCRIPTION: BINDING SITE FOR RESIDUE FTT A 900                 
REMARK 800 SITE_IDENTIFIER: BC5                                                 
REMARK 800 EVIDENCE_CODE: SOFTWARE                                              
REMARK 800 SITE_DESCRIPTION: BINDING SITE FOR RESIDUE FTT A 901                 
REMARK 800 SITE_IDENTIFIER: BC6                                                 
REMARK 800 EVIDENCE_CODE: SOFTWARE                                              
REMARK 800 SITE_DESCRIPTION: BINDING SITE FOR RESIDUE FTT A 902                 
REMARK 800 SITE_IDENTIFIER: BC7                                                 
REMARK 800 EVIDENCE_CODE: SOFTWARE                                              
REMARK 800 SITE_DESCRIPTION: BINDING SITE FOR RESIDUE FTT A 903                 
REMARK 800 SITE_IDENTIFIER: BC8                                                 
REMARK 800 EVIDENCE_CODE: SOFTWARE                                              
REMARK 800 SITE_DESCRIPTION: BINDING SITE FOR RESIDUE FTT B 900                 
REMARK 800 SITE_IDENTIFIER: BC9                                                 
REMARK 800 EVIDENCE_CODE: SOFTWARE                                              
REMARK 800 SITE_DESCRIPTION: BINDING SITE FOR RESIDUE FTT B 901                 
REMARK 800 SITE_IDENTIFIER: CC1                                                 
REMARK 800 EVIDENCE_CODE: SOFTWARE                                              
REMARK 800 SITE_DESCRIPTION: BINDING SITE FOR RESIDUE FTT B 902                 
REMARK 800 SITE_IDENTIFIER: CC2                                                 
REMARK 800 EVIDENCE_CODE: SOFTWARE                                              
REMARK 800 SITE_DESCRIPTION: BINDING SITE FOR RESIDUE FTT B 903                 
REMARK 800 SITE_IDENTIFIER: CC3                                                 
REMARK 800 EVIDENCE_CODE: SOFTWARE                                              
REMARK 800 SITE_DESCRIPTION: BINDING SITE FOR RESIDUE DPO A 910                 
REMARK 800 SITE_IDENTIFIER: CC4                                                 
REMARK 800 EVIDENCE_CODE: SOFTWARE                                              
REMARK 800 SITE_DESCRIPTION: BINDING SITE FOR RESIDUE DPO B 910                 
REMARK 800 SITE_IDENTIFIER: CC5                                                 
REMARK 800 EVIDENCE_CODE: SOFTWARE                                              
REMARK 800 SITE_DESCRIPTION: BINDING SITE FOR RESIDUE DAO A 930                 
REMARK 800 SITE_IDENTIFIER: CC6                                                 
REMARK 800 EVIDENCE_CODE: SOFTWARE                                              
REMARK 800 SITE_DESCRIPTION: BINDING SITE FOR RESIDUE DAO B 930                 
REMARK 800 SITE_IDENTIFIER: CC7                                                 
REMARK 800 EVIDENCE_CODE: SOFTWARE                                              
REMARK 800 SITE_DESCRIPTION: BINDING SITE FOR RESIDUE MYR B 940                 
REMARK 800 SITE_IDENTIFIER: CC8                                                 
REMARK 800 EVIDENCE_CODE: SOFTWARE                                              
REMARK 800 SITE_DESCRIPTION: BINDING SITE FOR RESIDUE EAP A 980                 
REMARK 800 SITE_IDENTIFIER: CC9                                                 
REMARK 800 EVIDENCE_CODE: SOFTWARE                                              
REMARK 800 SITE_DESCRIPTION: BINDING SITE FOR RESIDUE EAP B 980                 
REMARK 800 SITE_IDENTIFIER: DC1                                                 
REMARK 800 EVIDENCE_CODE: SOFTWARE                                              
REMARK 800 SITE_DESCRIPTION: BINDING SITE FOR RESIDUE FCI A 1050                
REMARK 800 SITE_IDENTIFIER: DC2                                                 
REMARK 800 EVIDENCE_CODE: SOFTWARE                                              
REMARK 800 SITE_DESCRIPTION: BINDING SITE FOR RESIDUE FCI B 1050                
DBREF  2GRX A    1   725  UNP    P06971   FHUA_ECOLI      34    758             
DBREF  2GRX B    1   725  UNP    P06971   FHUA_ECOLI      34    758             
DBREF  2GRX C   33   239  UNP    P94739   TONB_ECOLI      33    239             
DBREF  2GRX D   33   239  UNP    P94739   TONB_ECOLI      33    239             
SEQADV 2GRX SER A  406  UNP  P06971          439 SEE REMARK 999                 
SEQADV 2GRX SER A  407  UNP  P06971          440 SEE REMARK 999                 
SEQADV 2GRX HIS A  408  UNP  P06971          441 SEE REMARK 999                 
SEQADV 2GRX HIS A  409  UNP  P06971          442 SEE REMARK 999                 
SEQADV 2GRX HIS A  410  UNP  P06971          443 SEE REMARK 999                 
SEQADV 2GRX HIS A  411  UNP  P06971          444 SEE REMARK 999                 
SEQADV 2GRX HIS A  412  UNP  P06971          445 SEE REMARK 999                 
SEQADV 2GRX HIS A  413  UNP  P06971          446 SEE REMARK 999                 
SEQADV 2GRX GLY A  414  UNP  P06971          447 SEE REMARK 999                 
SEQADV 2GRX SER A  415  UNP  P06971          448 SEE REMARK 999                 
SEQADV 2GRX SER A  416  UNP  P06971          449 SEE REMARK 999                 
SEQADV 2GRX SER B  406  UNP  P06971          439 SEE REMARK 999                 
SEQADV 2GRX SER B  407  UNP  P06971          440 SEE REMARK 999                 
SEQADV 2GRX HIS B  408  UNP  P06971          441 SEE REMARK 999                 
SEQADV 2GRX HIS B  409  UNP  P06971          442 SEE REMARK 999                 
SEQADV 2GRX HIS B  410  UNP  P06971          443 SEE REMARK 999                 
SEQADV 2GRX HIS B  411  UNP  P06971          444 SEE REMARK 999                 
SEQADV 2GRX HIS B  412  UNP  P06971          445 SEE REMARK 999                 
SEQADV 2GRX HIS B  413  UNP  P06971          446 SEE REMARK 999                 
SEQADV 2GRX GLY B  414  UNP  P06971          447 SEE REMARK 999                 
SEQADV 2GRX SER B  415  UNP  P06971          448 SEE REMARK 999                 
SEQADV 2GRX SER B  416  UNP  P06971          449 SEE REMARK 999                 
SEQADV 2GRX GLY C   11  UNP  P94739              SEE REMARK 999                 
SEQADV 2GRX SER C   12  UNP  P94739              SEE REMARK 999                 
SEQADV 2GRX SER C   13  UNP  P94739              SEE REMARK 999                 
SEQADV 2GRX HIS C   14  UNP  P94739              SEE REMARK 999                 
SEQADV 2GRX HIS C   15  UNP  P94739              SEE REMARK 999                 
SEQADV 2GRX HIS C   16  UNP  P94739              SEE REMARK 999                 
SEQADV 2GRX HIS C   17  UNP  P94739              SEE REMARK 999                 
SEQADV 2GRX HIS C   18  UNP  P94739              SEE REMARK 999                 
SEQADV 2GRX HIS C   19  UNP  P94739              SEE REMARK 999                 
SEQADV 2GRX SER C   20  UNP  P94739              SEE REMARK 999                 
SEQADV 2GRX SER C   21  UNP  P94739              SEE REMARK 999                 
SEQADV 2GRX GLY C   22  UNP  P94739              SEE REMARK 999                 
SEQADV 2GRX LEU C   23  UNP  P94739              SEE REMARK 999                 
SEQADV 2GRX VAL C   24  UNP  P94739              SEE REMARK 999                 
SEQADV 2GRX PRO C   25  UNP  P94739              SEE REMARK 999                 
SEQADV 2GRX ARG C   26  UNP  P94739              SEE REMARK 999                 
SEQADV 2GRX GLY C   27  UNP  P94739              SEE REMARK 999                 
SEQADV 2GRX SER C   28  UNP  P94739              SEE REMARK 999                 
SEQADV 2GRX HIS C   29  UNP  P94739              SEE REMARK 999                 
SEQADV 2GRX MET C   30  UNP  P94739              SEE REMARK 999                 
SEQADV 2GRX SER C   31  UNP  P94739              SEE REMARK 999                 
SEQADV 2GRX VAL C   32  UNP  P94739              SEE REMARK 999                 
SEQADV 2GRX GLY D   11  UNP  P94739              SEE REMARK 999                 
SEQADV 2GRX SER D   12  UNP  P94739              SEE REMARK 999                 
SEQADV 2GRX SER D   13  UNP  P94739              SEE REMARK 999                 
SEQADV 2GRX HIS D   14  UNP  P94739              SEE REMARK 999                 
SEQADV 2GRX HIS D   15  UNP  P94739              SEE REMARK 999                 
SEQADV 2GRX HIS D   16  UNP  P94739              SEE REMARK 999                 
SEQADV 2GRX HIS D   17  UNP  P94739              SEE REMARK 999                 
SEQADV 2GRX HIS D   18  UNP  P94739              SEE REMARK 999                 
SEQADV 2GRX HIS D   19  UNP  P94739              SEE REMARK 999                 
SEQADV 2GRX SER D   20  UNP  P94739              SEE REMARK 999                 
SEQADV 2GRX SER D   21  UNP  P94739              SEE REMARK 999                 
SEQADV 2GRX GLY D   22  UNP  P94739              SEE REMARK 999                 
SEQADV 2GRX LEU D   23  UNP  P94739              SEE REMARK 999                 
SEQADV 2GRX VAL D   24  UNP  P94739              SEE REMARK 999                 
SEQADV 2GRX PRO D   25  UNP  P94739              SEE REMARK 999                 
SEQADV 2GRX ARG D   26  UNP  P94739              SEE REMARK 999                 
SEQADV 2GRX GLY D   27  UNP  P94739              SEE REMARK 999                 
SEQADV 2GRX SER D   28  UNP  P94739              SEE REMARK 999                 
SEQADV 2GRX HIS D   29  UNP  P94739              SEE REMARK 999                 
SEQADV 2GRX MET D   30  UNP  P94739              SEE REMARK 999                 
SEQADV 2GRX SER D   31  UNP  P94739              SEE REMARK 999                 
SEQADV 2GRX VAL D   32  UNP  P94739              SEE REMARK 999                 
SEQRES   1 A  725  ALA VAL GLU PRO LYS GLU ASP THR ILE THR VAL THR ALA          
SEQRES   2 A  725  ALA PRO ALA PRO GLN GLU SER ALA TRP GLY PRO ALA ALA          
SEQRES   3 A  725  THR ILE ALA ALA ARG GLN SER ALA THR GLY THR LYS THR          
SEQRES   4 A  725  ASP THR PRO ILE GLN LYS VAL PRO GLN SER ILE SER VAL          
SEQRES   5 A  725  VAL THR ALA GLU GLU MET ALA LEU HIS GLN PRO LYS SER          
SEQRES   6 A  725  VAL LYS GLU ALA LEU SER TYR THR PRO GLY VAL SER VAL          
SEQRES   7 A  725  GLY THR ARG GLY ALA SER ASN THR TYR ASP HIS LEU ILE          
SEQRES   8 A  725  ILE ARG GLY PHE ALA ALA GLU GLY GLN SER GLN ASN ASN          
SEQRES   9 A  725  TYR LEU ASN GLY LEU LYS LEU GLN GLY ASN PHE TYR ASN          
SEQRES  10 A  725  ASP ALA VAL ILE ASP PRO TYR MET LEU GLU ARG ALA GLU          
SEQRES  11 A  725  ILE MET ARG GLY PRO VAL SER VAL LEU TYR GLY LYS SER          
SEQRES  12 A  725  SER PRO GLY GLY LEU LEU ASN MET VAL SER LYS ARG PRO          
SEQRES  13 A  725  THR THR GLU PRO LEU LYS GLU VAL GLN PHE LYS ALA GLY          
SEQRES  14 A  725  THR ASP SER LEU PHE GLN THR GLY PHE ASP PHE SER ASP          
SEQRES  15 A  725  SER LEU ASP ASP ASP GLY VAL TYR SER TYR ARG LEU THR          
SEQRES  16 A  725  GLY LEU ALA ARG SER ALA ASN ALA GLN GLN LYS GLY SER          
SEQRES  17 A  725  GLU GLU GLN ARG TYR ALA ILE ALA PRO ALA PHE THR TRP          
SEQRES  18 A  725  ARG PRO ASP ASP LYS THR ASN PHE THR PHE LEU SER TYR          
SEQRES  19 A  725  PHE GLN ASN GLU PRO GLU THR GLY TYR TYR GLY TRP LEU          
SEQRES  20 A  725  PRO LYS GLU GLY THR VAL GLU PRO LEU PRO ASN GLY LYS          
SEQRES  21 A  725  ARG LEU PRO THR ASP PHE ASN GLU GLY ALA LYS ASN ASN          
SEQRES  22 A  725  THR TYR SER ARG ASN GLU LYS MET VAL GLY TYR SER PHE          
SEQRES  23 A  725  ASP HIS GLU PHE ASN ASP THR PHE THR VAL ARG GLN ASN          
SEQRES  24 A  725  LEU ARG PHE ALA GLU ASN LYS THR SER GLN ASN SER VAL          
SEQRES  25 A  725  TYR GLY TYR GLY VAL CYS SER ASP PRO ALA ASN ALA TYR          
SEQRES  26 A  725  SER LYS GLN CYS ALA ALA LEU ALA PRO ALA ASP LYS GLY          
SEQRES  27 A  725  HIS TYR LEU ALA ARG LYS TYR VAL VAL ASP ASP GLU LYS          
SEQRES  28 A  725  LEU GLN ASN PHE SER VAL ASP THR GLN LEU GLN SER LYS          
SEQRES  29 A  725  PHE ALA THR GLY ASP ILE ASP HIS THR LEU LEU THR GLY          
SEQRES  30 A  725  VAL ASP PHE MET ARG MET ARG ASN ASP ILE ASN ALA TRP          
SEQRES  31 A  725  PHE GLY TYR ASP ASP SER VAL PRO LEU LEU ASN LEU TYR          
SEQRES  32 A  725  ASN PRO SER SER HIS HIS HIS HIS HIS HIS GLY SER SER          
SEQRES  33 A  725  VAL ASN THR ASP PHE ASP PHE ASN ALA LYS ASP PRO ALA          
SEQRES  34 A  725  ASN SER GLY PRO TYR ARG ILE LEU ASN LYS GLN LYS GLN          
SEQRES  35 A  725  THR GLY VAL TYR VAL GLN ASP GLN ALA GLN TRP ASP LYS          
SEQRES  36 A  725  VAL LEU VAL THR LEU GLY GLY ARG TYR ASP TRP ALA ASP          
SEQRES  37 A  725  GLN GLU SER LEU ASN ARG VAL ALA GLY THR THR ASP LYS          
SEQRES  38 A  725  ARG ASP ASP LYS GLN PHE THR TRP ARG GLY GLY VAL ASN          
SEQRES  39 A  725  TYR LEU PHE ASP ASN GLY VAL THR PRO TYR PHE SER TYR          
SEQRES  40 A  725  SER GLU SER PHE GLU PRO SER SER GLN VAL GLY LYS ASP          
SEQRES  41 A  725  GLY ASN ILE PHE ALA PRO SER LYS GLY LYS GLN TYR GLU          
SEQRES  42 A  725  VAL GLY VAL LYS TYR VAL PRO GLU ASP ARG PRO ILE VAL          
SEQRES  43 A  725  VAL THR GLY ALA VAL TYR ASN LEU THR LYS THR ASN ASN          
SEQRES  44 A  725  LEU MET ALA ASP PRO GLU GLY SER PHE PHE SER VAL GLU          
SEQRES  45 A  725  GLY GLY GLU ILE ARG ALA ARG GLY VAL GLU ILE GLU ALA          
SEQRES  46 A  725  LYS ALA ALA LEU SER ALA SER VAL ASN VAL VAL GLY SER          
SEQRES  47 A  725  TYR THR TYR THR ASP ALA GLU TYR THR THR ASP THR THR          
SEQRES  48 A  725  TYR LYS GLY ASN THR PRO ALA GLN VAL PRO LYS HIS MET          
SEQRES  49 A  725  ALA SER LEU TRP ALA ASP TYR THR PHE PHE ASP GLY PRO          
SEQRES  50 A  725  LEU SER GLY LEU THR LEU GLY THR GLY GLY ARG TYR THR          
SEQRES  51 A  725  GLY SER SER TYR GLY ASP PRO ALA ASN SER PHE LYS VAL          
SEQRES  52 A  725  GLY SER TYR THR VAL VAL ASP ALA LEU VAL ARG TYR ASP          
SEQRES  53 A  725  LEU ALA ARG VAL GLY MET ALA GLY SER ASN VAL ALA LEU          
SEQRES  54 A  725  HIS VAL ASN ASN LEU PHE ASP ARG GLU TYR VAL ALA SER          
SEQRES  55 A  725  CYS PHE ASN THR TYR GLY CYS PHE TRP GLY ALA GLU ARG          
SEQRES  56 A  725  GLN VAL VAL ALA THR ALA THR PHE ARG PHE                      
SEQRES   1 B  725  ALA VAL GLU PRO LYS GLU ASP THR ILE THR VAL THR ALA          
SEQRES   2 B  725  ALA PRO ALA PRO GLN GLU SER ALA TRP GLY PRO ALA ALA          
SEQRES   3 B  725  THR ILE ALA ALA ARG GLN SER ALA THR GLY THR LYS THR          
SEQRES   4 B  725  ASP THR PRO ILE GLN LYS VAL PRO GLN SER ILE SER VAL          
SEQRES   5 B  725  VAL THR ALA GLU GLU MET ALA LEU HIS GLN PRO LYS SER          
SEQRES   6 B  725  VAL LYS GLU ALA LEU SER TYR THR PRO GLY VAL SER VAL          
SEQRES   7 B  725  GLY THR ARG GLY ALA SER ASN THR TYR ASP HIS LEU ILE          
SEQRES   8 B  725  ILE ARG GLY PHE ALA ALA GLU GLY GLN SER GLN ASN ASN          
SEQRES   9 B  725  TYR LEU ASN GLY LEU LYS LEU GLN GLY ASN PHE TYR ASN          
SEQRES  10 B  725  ASP ALA VAL ILE ASP PRO TYR MET LEU GLU ARG ALA GLU          
SEQRES  11 B  725  ILE MET ARG GLY PRO VAL SER VAL LEU TYR GLY LYS SER          
SEQRES  12 B  725  SER PRO GLY GLY LEU LEU ASN MET VAL SER LYS ARG PRO          
SEQRES  13 B  725  THR THR GLU PRO LEU LYS GLU VAL GLN PHE LYS ALA GLY          
SEQRES  14 B  725  THR ASP SER LEU PHE GLN THR GLY PHE ASP PHE SER ASP          
SEQRES  15 B  725  SER LEU ASP ASP ASP GLY VAL TYR SER TYR ARG LEU THR          
SEQRES  16 B  725  GLY LEU ALA ARG SER ALA ASN ALA GLN GLN LYS GLY SER          
SEQRES  17 B  725  GLU GLU GLN ARG TYR ALA ILE ALA PRO ALA PHE THR TRP          
SEQRES  18 B  725  ARG PRO ASP ASP LYS THR ASN PHE THR PHE LEU SER TYR          
SEQRES  19 B  725  PHE GLN ASN GLU PRO GLU THR GLY TYR TYR GLY TRP LEU          
SEQRES  20 B  725  PRO LYS GLU GLY THR VAL GLU PRO LEU PRO ASN GLY LYS          
SEQRES  21 B  725  ARG LEU PRO THR ASP PHE ASN GLU GLY ALA LYS ASN ASN          
SEQRES  22 B  725  THR TYR SER ARG ASN GLU LYS MET VAL GLY TYR SER PHE          
SEQRES  23 B  725  ASP HIS GLU PHE ASN ASP THR PHE THR VAL ARG GLN ASN          
SEQRES  24 B  725  LEU ARG PHE ALA GLU ASN LYS THR SER GLN ASN SER VAL          
SEQRES  25 B  725  TYR GLY TYR GLY VAL CYS SER ASP PRO ALA ASN ALA TYR          
SEQRES  26 B  725  SER LYS GLN CYS ALA ALA LEU ALA PRO ALA ASP LYS GLY          
SEQRES  27 B  725  HIS TYR LEU ALA ARG LYS TYR VAL VAL ASP ASP GLU LYS          
SEQRES  28 B  725  LEU GLN ASN PHE SER VAL ASP THR GLN LEU GLN SER LYS          
SEQRES  29 B  725  PHE ALA THR GLY ASP ILE ASP HIS THR LEU LEU THR GLY          
SEQRES  30 B  725  VAL ASP PHE MET ARG MET ARG ASN ASP ILE ASN ALA TRP          
SEQRES  31 B  725  PHE GLY TYR ASP ASP SER VAL PRO LEU LEU ASN LEU TYR          
SEQRES  32 B  725  ASN PRO SER SER HIS HIS HIS HIS HIS HIS GLY SER SER          
SEQRES  33 B  725  VAL ASN THR ASP PHE ASP PHE ASN ALA LYS ASP PRO ALA          
SEQRES  34 B  725  ASN SER GLY PRO TYR ARG ILE LEU ASN LYS GLN LYS GLN          
SEQRES  35 B  725  THR GLY VAL TYR VAL GLN ASP GLN ALA GLN TRP ASP LYS          
SEQRES  36 B  725  VAL LEU VAL THR LEU GLY GLY ARG TYR ASP TRP ALA ASP          
SEQRES  37 B  725  GLN GLU SER LEU ASN ARG VAL ALA GLY THR THR ASP LYS          
SEQRES  38 B  725  ARG ASP ASP LYS GLN PHE THR TRP ARG GLY GLY VAL ASN          
SEQRES  39 B  725  TYR LEU PHE ASP ASN GLY VAL THR PRO TYR PHE SER TYR          
SEQRES  40 B  725  SER GLU SER PHE GLU PRO SER SER GLN VAL GLY LYS ASP          
SEQRES  41 B  725  GLY ASN ILE PHE ALA PRO SER LYS GLY LYS GLN TYR GLU          
SEQRES  42 B  725  VAL GLY VAL LYS TYR VAL PRO GLU ASP ARG PRO ILE VAL          
SEQRES  43 B  725  VAL THR GLY ALA VAL TYR ASN LEU THR LYS THR ASN ASN          
SEQRES  44 B  725  LEU MET ALA ASP PRO GLU GLY SER PHE PHE SER VAL GLU          
SEQRES  45 B  725  GLY GLY GLU ILE ARG ALA ARG GLY VAL GLU ILE GLU ALA          
SEQRES  46 B  725  LYS ALA ALA LEU SER ALA SER VAL ASN VAL VAL GLY SER          
SEQRES  47 B  725  TYR THR TYR THR ASP ALA GLU TYR THR THR ASP THR THR          
SEQRES  48 B  725  TYR LYS GLY ASN THR PRO ALA GLN VAL PRO LYS HIS MET          
SEQRES  49 B  725  ALA SER LEU TRP ALA ASP TYR THR PHE PHE ASP GLY PRO          
SEQRES  50 B  725  LEU SER GLY LEU THR LEU GLY THR GLY GLY ARG TYR THR          
SEQRES  51 B  725  GLY SER SER TYR GLY ASP PRO ALA ASN SER PHE LYS VAL          
SEQRES  52 B  725  GLY SER TYR THR VAL VAL ASP ALA LEU VAL ARG TYR ASP          
SEQRES  53 B  725  LEU ALA ARG VAL GLY MET ALA GLY SER ASN VAL ALA LEU          
SEQRES  54 B  725  HIS VAL ASN ASN LEU PHE ASP ARG GLU TYR VAL ALA SER          
SEQRES  55 B  725  CYS PHE ASN THR TYR GLY CYS PHE TRP GLY ALA GLU ARG          
SEQRES  56 B  725  GLN VAL VAL ALA THR ALA THR PHE ARG PHE                      
SEQRES   1 C  229  GLY SER SER HIS HIS HIS HIS HIS HIS SER SER GLY LEU          
SEQRES   2 C  229  VAL PRO ARG GLY SER HIS MET SER VAL HIS GLN VAL ILE          
SEQRES   3 C  229  GLU LEU PRO ALA PRO ALA GLN PRO ILE SER VAL THR MET          
SEQRES   4 C  229  VAL THR PRO ALA ASP LEU GLU PRO PRO GLN ALA VAL GLN          
SEQRES   5 C  229  PRO PRO PRO GLU PRO VAL VAL GLU PRO GLU PRO GLU PRO          
SEQRES   6 C  229  GLU PRO ILE PRO GLU PRO PRO LYS GLU ALA PRO VAL VAL          
SEQRES   7 C  229  ILE GLU LYS PRO LYS PRO LYS PRO LYS PRO LYS PRO LYS          
SEQRES   8 C  229  PRO VAL LYS LYS VAL GLN GLU GLN PRO LYS ARG ASP VAL          
SEQRES   9 C  229  LYS PRO VAL GLU SER ARG PRO ALA SER PRO PHE GLU ASN          
SEQRES  10 C  229  THR ALA PRO ALA ARG LEU THR SER SER THR ALA THR ALA          
SEQRES  11 C  229  ALA THR SER LYS PRO VAL THR SER VAL ALA SER GLY PRO          
SEQRES  12 C  229  ARG ALA LEU SER ARG ASN GLN PRO GLN TYR PRO ALA ARG          
SEQRES  13 C  229  ALA GLN ALA LEU ARG ILE GLU GLY GLN VAL LYS VAL LYS          
SEQRES  14 C  229  PHE ASP VAL THR PRO ASP GLY ARG VAL ASP ASN VAL GLN          
SEQRES  15 C  229  ILE LEU SER ALA LYS PRO ALA ASN MET PHE GLU ARG GLU          
SEQRES  16 C  229  VAL LYS ASN ALA MET ARG ARG TRP ARG TYR GLU PRO GLY          
SEQRES  17 C  229  LYS PRO GLY SER GLY ILE VAL VAL ASN ILE LEU PHE LYS          
SEQRES  18 C  229  ILE ASN GLY THR THR GLU ILE GLN                              
SEQRES   1 D  229  GLY SER SER HIS HIS HIS HIS HIS HIS SER SER GLY LEU          
SEQRES   2 D  229  VAL PRO ARG GLY SER HIS MET SER VAL HIS GLN VAL ILE          
SEQRES   3 D  229  GLU LEU PRO ALA PRO ALA GLN PRO ILE SER VAL THR MET          
SEQRES   4 D  229  VAL THR PRO ALA ASP LEU GLU PRO PRO GLN ALA VAL GLN          
SEQRES   5 D  229  PRO PRO PRO GLU PRO VAL VAL GLU PRO GLU PRO GLU PRO          
SEQRES   6 D  229  GLU PRO ILE PRO GLU PRO PRO LYS GLU ALA PRO VAL VAL          
SEQRES   7 D  229  ILE GLU LYS PRO LYS PRO LYS PRO LYS PRO LYS PRO LYS          
SEQRES   8 D  229  PRO VAL LYS LYS VAL GLN GLU GLN PRO LYS ARG ASP VAL          
SEQRES   9 D  229  LYS PRO VAL GLU SER ARG PRO ALA SER PRO PHE GLU ASN          
SEQRES  10 D  229  THR ALA PRO ALA ARG LEU THR SER SER THR ALA THR ALA          
SEQRES  11 D  229  ALA THR SER LYS PRO VAL THR SER VAL ALA SER GLY PRO          
SEQRES  12 D  229  ARG ALA LEU SER ARG ASN GLN PRO GLN TYR PRO ALA ARG          
SEQRES  13 D  229  ALA GLN ALA LEU ARG ILE GLU GLY GLN VAL LYS VAL LYS          
SEQRES  14 D  229  PHE ASP VAL THR PRO ASP GLY ARG VAL ASP ASN VAL GLN          
SEQRES  15 D  229  ILE LEU SER ALA LYS PRO ALA ASN MET PHE GLU ARG GLU          
SEQRES  16 D  229  VAL LYS ASN ALA MET ARG ARG TRP ARG TYR GLU PRO GLY          
SEQRES  17 D  229  LYS PRO GLY SER GLY ILE VAL VAL ASN ILE LEU PHE LYS          
SEQRES  18 D  229  ILE ASN GLY THR THR GLU ILE GLN                              
HET    GCN  A 920      10                                                       
HET    GCN  A 921      10                                                       
HET    KDO  A 970      15                                                       
HET    KDO  A 971      15                                                       
HET    GMH  A 960      13                                                       
HET    GCN  B 920      10                                                       
HET    GCN  B 921      10                                                       
HET    KDO  B 970      15                                                       
HET    KDO  B 971      15                                                       
HET    GMH  B 960      13                                                       
HET    PO4  A 950       4                                                       
HET    PO4  B 950       4                                                       
HET    FTT  A 900      16                                                       
HET    FTT  A 901      16                                                       
HET    FTT  A 902      16                                                       
HET    FTT  A 903      16                                                       
HET    FTT  B 900      16                                                       
HET    FTT  B 901      16                                                       
HET    FTT  B 902      16                                                       
HET    FTT  B 903      16                                                       
HET    DPO  A 910       8                                                       
HET    DPO  B 910       8                                                       
HET    DAO  A 930      13                                                       
HET    DAO  B 930      13                                                       
HET    MYR  B 940      15                                                       
HET    EAP  A 980       7                                                       
HET    EAP  B 980       7                                                       
HET    FCI  A1050      46                                                       
HET    FCI  B1050      46                                                       
HETNAM     GCN 3-DEOXY-D-GLUCOSAMINE                                            
HETNAM     KDO 3-DEOXY-D-MANNO-OCT-2-ULOSONIC ACID                              
HETNAM     GMH L-GLYCERO-D-MANNO-HEPTOPYRANOSE                                  
HETNAM     PO4 PHOSPHATE ION                                                    
HETNAM     FTT 3-HYDROXY-TETRADECANOIC ACID                                     
HETNAM     DPO DIPHOSPHATE                                                      
HETNAM     DAO LAURIC ACID                                                      
HETNAM     MYR MYRISTIC ACID                                                    
HETNAM     EAP 2-AMINO-VINYL-PHOSPHATE                                          
HETNAM     FCI FERRICROCIN-IRON                                                 
HETSYN     FTT 3-HYDROXY-MYRISTIC ACID                                          
FORMUL   5  GCN    4(C6 H13 N O4)                                               
FORMUL   5  KDO    4(C8 H14 O8)                                                 
FORMUL   5  GMH    2(C7 H14 O7)                                                 
FORMUL   7  PO4    2(O4 P 3-)                                                   
FORMUL   9  FTT    8(C14 H28 O3)                                                
FORMUL  17  DPO    2(O7 P2 4-)                                                  
FORMUL  19  DAO    2(C12 H24 O2)                                                
FORMUL  21  MYR    C14 H28 O2                                                   
FORMUL  22  EAP    2(C2 H6 N O4 P)                                              
FORMUL  24  FCI    2(C28 H44 FE N9 O13)                                         
HELIX    1   1 GLN A   44  VAL A   46  5                                   3    
HELIX    2   2 ALA A   55  ALA A   59  1                                   5    
HELIX    3   3 ASP A  122  TYR A  124  5                                   3    
HELIX    4   4 VAL A  136  GLY A  141  1                                   6    
HELIX    5   5 ASP A  320  ALA A  324  5                                   5    
HELIX    6   6 ALA A  333  GLY A  338  1                                   6    
HELIX    7   7 ALA A  678  GLY A  681  5                                   4    
HELIX    8   8 GLN B   44  VAL B   46  5                                   3    
HELIX    9   9 ALA B   55  ALA B   59  1                                   5    
HELIX   10  10 ASP B  122  TYR B  124  5                                   3    
HELIX   11  11 VAL B  136  GLY B  141  1                                   6    
HELIX   12  12 ASP B  320  ALA B  324  5                                   5    
HELIX   13  13 ALA B  333  GLY B  338  1                                   6    
HELIX   14  14 ALA B  678  GLY B  681  5                                   4    
HELIX   15  15 PRO C  164  ARG C  171  1                                   8    
HELIX   16  16 PHE C  202  MET C  210  1                                   9    
HELIX   17  17 PRO D  164  ARG D  171  1                                   8    
HELIX   18  18 PHE D  202  MET D  210  1                                   9    
SHEET    1   A 3 VAL A  11  ALA A  13  0                                        
SHEET    2   A 3 ILE C 228  PHE C 230  1  O  LEU C 229   N  ALA A  13           
SHEET    3   A 3 GLY C 174  VAL C 176 -1  N  VAL C 176   O  ILE C 228           
SHEET    1   B 2 GLN A  32  SER A  33  0                                        
SHEET    2   B 2 THR A  41  PRO A  42 -1  O  THR A  41   N  SER A  33           
SHEET    1   C 5 SER A  51  THR A  54  0                                        
SHEET    2   C 5 LEU A 126  ILE A 131 -1  O  ALA A 129   N  VAL A  53           
SHEET    3   C 5 LEU A 149  SER A 153 -1  O  ASN A 150   N  GLU A 130           
SHEET    4   C 5 ASN A 104  LEU A 106  1  N  TYR A 105   O  LEU A 149           
SHEET    5   C 5 LEU A 109  LYS A 110 -1  O  LEU A 109   N  LEU A 106           
SHEET    1   D 2 VAL A  76  SER A  77  0                                        
SHEET    2   D 2 ILE A  91  ILE A  92 -1  O  ILE A  91   N  SER A  77           
SHEET    1   E25 SER A 431  TYR A 434  0                                        
SHEET    2   E25 ILE A 370  GLY A 392 -1  N  ALA A 389   O  TYR A 434           
SHEET    3   E25 VAL A 346  PHE A 365 -1  N  LYS A 351   O  ASP A 386           
SHEET    4   E25 PHE A 294  SER A 311 -1  N  GLN A 309   O  ASP A 348           
SHEET    5   E25 THR A 274  GLU A 289 -1  N  ASN A 278   O  LYS A 306           
SHEET    6   E25 THR A 227  THR A 241 -1  N  LEU A 232   O  GLY A 283           
SHEET    7   E25 GLU A 209  TRP A 221 -1  N  TYR A 213   O  ASN A 237           
SHEET    8   E25 SER A 191  ASN A 202 -1  N  THR A 195   O  ALA A 216           
SHEET    9   E25 LEU A 173  SER A 183 -1  N  PHE A 180   O  LEU A 194           
SHEET   10   E25 LEU A 161  GLY A 169 -1  N  GLN A 165   O  GLY A 177           
SHEET   11   E25 GLN A 716  PHE A 723 -1  O  ALA A 719   N  ALA A 168           
SHEET   12   E25 ASN A 686  ASN A 692 -1  N  HIS A 690   O  VAL A 718           
SHEET   13   E25 TYR A 666  ASP A 676 -1  N  VAL A 673   O  LEU A 689           
SHEET   14   E25 THR A 642  THR A 650 -1  N  GLY A 644   O  LEU A 672           
SHEET   15   E25 HIS A 623  THR A 632 -1  N  ALA A 625   O  TYR A 649           
SHEET   16   E25 VAL A 593  THR A 608 -1  N  THR A 600   O  MET A 624           
SHEET   17   E25 SER A 570  ALA A 587 -1  N  ARG A 579   O  ASP A 603           
SHEET   18   E25 ILE A 545  ALA A 562 -1  N  LEU A 554   O  ALA A 578           
SHEET   19   E25 SER A 527  TYR A 538 -1  N  TYR A 538   O  VAL A 547           
SHEET   20   E25 THR A 502  GLU A 512 -1  N  THR A 502   O  LYS A 537           
SHEET   21   E25 LYS A 485  TYR A 495 -1  N  GLY A 491   O  TYR A 507           
SHEET   22   E25 VAL A 456  TRP A 466 -1  N  ARG A 463   O  THR A 488           
SHEET   23   E25 ILE A 436  TRP A 453 -1  N  ALA A 451   O  VAL A 458           
SHEET   24   E25 GLN A 469  ASN A 473 -1  O  GLU A 470   N  LYS A 439           
SHEET   25   E25 THR A 479  ARG A 482 -1  O  ARG A 482   N  GLN A 469           
SHEET    1   F 5 SER A 431  TYR A 434  0                                        
SHEET    2   F 5 ILE A 370  GLY A 392 -1  N  ALA A 389   O  TYR A 434           
SHEET    3   F 5 ILE A 436  TRP A 453 -1  O  ILE A 436   N  ILE A 387           
SHEET    4   F 5 GLN A 469  ASN A 473 -1  O  GLU A 470   N  LYS A 439           
SHEET    5   F 5 THR A 479  ARG A 482 -1  O  ARG A 482   N  GLN A 469           
SHEET    1   G 2 SER A 653  TYR A 654  0                                        
SHEET    2   G 2 LYS A 662  VAL A 663 -1  O  VAL A 663   N  SER A 653           
SHEET    1   H 2 VAL A 700  CYS A 703  0                                        
SHEET    2   H 2 CYS A 709  TRP A 711 -1  O  PHE A 710   N  SER A 702           
SHEET    1   I 2 GLN B  32  SER B  33  0                                        
SHEET    2   I 2 THR B  41  PRO B  42 -1  O  THR B  41   N  SER B  33           
SHEET    1   J 5 SER B  51  THR B  54  0                                        
SHEET    2   J 5 LEU B 126  ILE B 131 -1  O  ALA B 129   N  VAL B  53           
SHEET    3   J 5 LEU B 149  SER B 153 -1  O  ASN B 150   N  GLU B 130           
SHEET    4   J 5 ASN B 104  LEU B 106  1  N  TYR B 105   O  LEU B 149           
SHEET    5   J 5 LEU B 109  LYS B 110 -1  O  LEU B 109   N  LEU B 106           
SHEET    1   K 2 VAL B  76  SER B  77  0                                        
SHEET    2   K 2 ILE B  91  ILE B  92 -1  O  ILE B  91   N  SER B  77           
SHEET    1   L25 SER B 431  TYR B 434  0                                        
SHEET    2   L25 ILE B 370  GLY B 392 -1  N  ALA B 389   O  TYR B 434           
SHEET    3   L25 VAL B 346  PHE B 365 -1  N  LYS B 351   O  ASP B 386           
SHEET    4   L25 PHE B 294  SER B 311 -1  N  GLN B 309   O  ASP B 348           
SHEET    5   L25 THR B 274  GLU B 289 -1  N  PHE B 286   O  GLN B 298           
SHEET    6   L25 THR B 227  THR B 241 -1  N  LEU B 232   O  GLY B 283           
SHEET    7   L25 GLU B 209  TRP B 221 -1  N  TYR B 213   O  ASN B 237           
SHEET    8   L25 SER B 191  ASN B 202 -1  N  THR B 195   O  ALA B 216           
SHEET    9   L25 LEU B 173  SER B 183 -1  N  PHE B 180   O  LEU B 194           
SHEET   10   L25 LEU B 161  GLY B 169 -1  N  LYS B 167   O  GLN B 175           
SHEET   11   L25 GLN B 716  PHE B 723 -1  O  ALA B 719   N  ALA B 168           
SHEET   12   L25 ASN B 686  ASN B 692 -1  N  HIS B 690   O  VAL B 718           
SHEET   13   L25 TYR B 666  ASP B 676 -1  N  VAL B 673   O  LEU B 689           
SHEET   14   L25 THR B 642  THR B 650 -1  N  GLY B 644   O  LEU B 672           
SHEET   15   L25 HIS B 623  THR B 632 -1  N  ALA B 625   O  TYR B 649           
SHEET   16   L25 VAL B 593  THR B 608 -1  N  THR B 600   O  MET B 624           
SHEET   17   L25 SER B 570  ALA B 587 -1  N  ARG B 579   O  ASP B 603           
SHEET   18   L25 ILE B 545  ALA B 562 -1  N  LEU B 554   O  ALA B 578           
SHEET   19   L25 SER B 527  TYR B 538 -1  N  TYR B 538   O  VAL B 547           
SHEET   20   L25 THR B 502  GLU B 512 -1  N  THR B 502   O  LYS B 537           
SHEET   21   L25 LYS B 485  TYR B 495 -1  N  GLY B 491   O  TYR B 507           
SHEET   22   L25 VAL B 456  TRP B 466 -1  N  ASP B 465   O  GLN B 486           
SHEET   23   L25 ILE B 436  TRP B 453 -1  N  ALA B 451   O  VAL B 458           
SHEET   24   L25 GLN B 469  ASN B 473 -1  O  GLU B 470   N  LYS B 439           
SHEET   25   L25 THR B 479  ARG B 482 -1  O  ARG B 482   N  GLN B 469           
SHEET    1   M 5 SER B 431  TYR B 434  0                                        
SHEET    2   M 5 ILE B 370  GLY B 392 -1  N  ALA B 389   O  TYR B 434           
SHEET    3   M 5 ILE B 436  TRP B 453 -1  O  ILE B 436   N  ILE B 387           
SHEET    4   M 5 GLN B 469  ASN B 473 -1  O  GLU B 470   N  LYS B 439           
SHEET    5   M 5 THR B 479  ARG B 482 -1  O  ARG B 482   N  GLN B 469           
SHEET    1   N 2 SER B 653  TYR B 654  0                                        
SHEET    2   N 2 LYS B 662  VAL B 663 -1  O  VAL B 663   N  SER B 653           
SHEET    1   O 2 VAL B 700  CYS B 703  0                                        
SHEET    2   O 2 CYS B 709  TRP B 711 -1  O  PHE B 710   N  SER B 702           
SHEET    1   P 3 ASP C 189  ILE C 193  0                                        
SHEET    2   P 3 VAL C 178  ASP C 181 -1  N  ASP C 181   O  ASP C 189           
SHEET    3   P 3 ILE C 224  VAL C 225 -1  O  ILE C 224   N  PHE C 180           
SHEET    1   Q 2 GLY D 174  VAL D 176  0                                        
SHEET    2   Q 2 ILE D 228  PHE D 230 -1  O  ILE D 228   N  VAL D 176           
SHEET    1   R 3 ASP D 189  ILE D 193  0                                        
SHEET    2   R 3 VAL D 178  ASP D 181 -1  N  ASP D 181   O  ASP D 189           
SHEET    3   R 3 ILE D 224  VAL D 225 -1  O  ILE D 224   N  PHE D 180           
SSBOND   1 CYS A  318    CYS A  329                          1555   1555  2.04  
SSBOND   2 CYS A  703    CYS A  709                          1555   1555  2.04  
SSBOND   3 CYS B  318    CYS B  329                          1555   1555  2.03  
SSBOND   4 CYS B  703    CYS B  709                          1555   1555  2.04  
LINK         O6  GCN A 920                 C1  GCN A 921     1555   1555  1.39  
LINK         O6  GCN B 920                 C1  GCN B 921     1555   1555  1.39  
LINK         O3  FTT A 902                 C1  DAO A 930     1555   1555  0.89  
LINK         O3  FTT B 902                 C1  DAO B 930     1555   1555  0.89  
LINK         N2  GCN A 921                 C1  FTT A 902     1555   1555  1.33  
LINK         N2  GCN B 921                 C1  FTT B 902     1555   1555  1.33  
LINK         N2  GCN A 920                 C1  FTT A 900     1555   1555  1.34  
LINK         N2  GCN B 920                 C1  FTT B 900     1555   1555  1.34  
LINK         O6  GCN A 921                 C2  KDO A 970     1555   1555  1.38  
LINK         O6  GCN B 921                 C2  KDO B 970     1555   1555  1.39  
LINK         O4  KDO A 970                 C2  KDO A 971     1555   1555  1.40  
LINK         O4  KDO B 970                 C2  KDO B 971     1555   1555  1.40  
LINK         O5  KDO A 970                 C1  GMH A 960     1555   1555  1.40  
LINK         O5  KDO B 970                 C1  GMH B 960     1555   1555  1.40  
LINK         O4  GMH A 960                 P   EAP A 980     1555   1555  1.50  
LINK         O4  GMH B 960                 P   EAP B 980     1555   1555  1.50  
LINK         O4  GCN A 921                 P   PO4 A 950     1555   1555  1.50  
LINK         O4  GCN B 921                 P   PO4 B 950     1555   1555  1.50  
LINK         O3  FTT B 903                 C1  MYR B 940     1555   1555  2.16  
CISPEP   1 LYS C  197    PRO C  198          0         0.08                     
CISPEP   2 LYS D  197    PRO D  198          0        -0.10                     
SITE     1 AC1  6 FTT A 900  FTT A 901  FTT A 902  DPO A 910                    
SITE     2 AC1  6 GCN A 921  KDO A 971                                          
SITE     1 AC2  5 FTT A 902  FTT A 903  GCN A 920  PO4 A 950                    
SITE     2 AC2  5 KDO A 970                                                     
SITE     1 AC3  7 GLN A 353  ARG A 384  ASP A 386  GCN A 921                    
SITE     2 AC3  7 PO4 A 950  GMH A 960  KDO A 971                               
SITE     1 AC4  6 ARG A 384  GCN A 920  GMH A 960  KDO A 970                    
SITE     2 AC4  6 EAP A 980  LYS B 481                                          
SITE     1 AC5  4 ARG A 474  KDO A 970  KDO A 971  EAP A 980                    
SITE     1 AC6  5 FTT B 900  FTT B 901  FTT B 902  DPO B 910                    
SITE     2 AC6  5 GCN B 921                                                     
SITE     1 AC7  5 FTT B 902  FTT B 903  GCN B 920  PO4 B 950                    
SITE     2 AC7  5 KDO B 970                                                     
SITE     1 AC8  7 GLN B 353  ARG B 384  ASP B 386  GCN B 921                    
SITE     2 AC8  7 PO4 B 950  GMH B 960  KDO B 971                               
SITE     1 AC9  6 LYS A 481  ASP A 483  DPO B 910  GMH B 960                    
SITE     2 AC9  6 KDO B 970  EAP B 980                                          
SITE     1 BC1  4 ARG B 474  KDO B 970  KDO B 971  EAP B 980                    
SITE     1 BC2  5 GLU A 304  LYS A 351  FTT A 903  GCN A 921                    
SITE     2 BC2  5 KDO A 970                                                     
SITE     1 BC3  5 GLU B 304  LYS B 351  FTT B 903  GCN B 921                    
SITE     2 BC3  5 KDO B 970                                                     
SITE     1 BC4 10 PHE A 380  ARG A 382  FTT A 901  FTT A 902                    
SITE     2 BC4 10 DPO A 910  GCN A 920  DAO A 930  FTT B 900                    
SITE     3 BC4 10 FTT B 901  DPO B 910                                          
SITE     1 BC5  5 FTT A 900  GCN A 920  DAO A 930  LYS B 441                    
SITE     2 BC5  5 FTT B 900                                                     
SITE     1 BC6  9 TYR A 284  LEU A 300  PHE A 302  GLN A 353                    
SITE     2 BC6  9 ARG A 382  FTT A 900  GCN A 920  GCN A 921                    
SITE     3 BC6  9 DAO A 930                                                     
SITE     1 BC7  3 GLU A 304  GCN A 921  PO4 A 950                               
SITE     1 BC8 11 FTT A 900  FTT A 901  TYR B 284  GLN B 298                    
SITE     2 BC8 11 PHE B 380  ARG B 382  FTT B 901  FTT B 902                    
SITE     3 BC8 11 DPO B 910  GCN B 920  DAO B 930                               
SITE     1 BC9  9 PHE A 380  LYS A 441  THR A 443  FTT A 900                    
SITE     2 BC9  9 FTT B 900  FTT B 902  FTT B 903  GCN B 920                    
SITE     3 BC9  9 DAO B 930                                                     
SITE     1 CC1 11 TYR B 284  LEU B 300  PHE B 302  GLN B 353                    
SITE     2 CC1 11 ARG B 382  FTT B 900  FTT B 901  FTT B 903                    
SITE     3 CC1 11 GCN B 920  GCN B 921  DAO B 930                               
SITE     1 CC2  6 PHE B 302  FTT B 901  FTT B 902  GCN B 921                    
SITE     2 CC2  6 MYR B 940  PO4 B 950                                          
SITE     1 CC3  4 LYS A 439  FTT A 900  GCN A 920  DPO B 910                    
SITE     1 CC4  6 FTT A 900  DPO A 910  LYS B 439  FTT B 900                    
SITE     2 CC4  6 GCN B 920  KDO B 971                                          
SITE     1 CC5  5 TYR A 284  ARG A 382  FTT A 900  FTT A 901                    
SITE     2 CC5  5 FTT A 902                                                     
SITE     1 CC6  5 PHE B 355  ARG B 382  FTT B 900  FTT B 901                    
SITE     2 CC6  5 FTT B 902                                                     
SITE     1 CC7  2 GLU B 304  FTT B 903                                          
SITE     1 CC8  2 GMH A 960  KDO A 971                                          
SITE     1 CC9  3 LYS A 481  GMH B 960  KDO B 971                               
SITE     1 DC1  8 ARG A  81  GLY A  99  GLN A 100  PHE A 115                    
SITE     2 DC1  8 TYR A 116  TYR A 244  TRP A 246  PHE A 391                    
SITE     1 DC2  9 ARG B  81  GLY B  99  GLN B 100  PHE B 115                    
SITE     2 DC2  9 TYR B 116  TYR B 244  TRP B 246  TYR B 313                    
SITE     3 DC2  9 PHE B 391                                                     
CRYST1  234.320   91.840  138.510  90.00 118.86  90.00 C 1 2 1       8          
ORIGX1      1.000000  0.000000  0.000000        0.00000                         
ORIGX2      0.000000  1.000000  0.000000        0.00000                         
ORIGX3      0.000000  0.000000  1.000000        0.00000                         
SCALE1      0.004268  0.000000  0.002352        0.00000                         
SCALE2      0.000000  0.010889  0.000000        0.00000                         
SCALE3      0.000000  0.000000  0.008244        0.00000                         
ATOM      1  N   THR A   8      35.088   4.742 -29.651  1.00 69.85           N  
ATOM      2  CA  THR A   8      33.581   4.694 -29.745  1.00 69.85           C  
ATOM      3  C   THR A   8      32.894   5.985 -29.263  1.00 69.85           C  
ATOM      4  O   THR A   8      32.904   7.004 -29.974  1.00 69.85           O  
ATOM      5  CB  THR A   8      33.020   3.479 -28.953  1.00 69.85           C  
ATOM      6  N   ILE A   9      32.307   5.941 -28.062  1.00 69.85           N  
ATOM      7  CA  ILE A   9      31.603   7.101 -27.526  1.00 69.85           C  
ATOM      8  C   ILE A   9      32.581   8.091 -26.889  1.00 69.85           C  
ATOM      9  O   ILE A   9      33.749   8.096 -27.259  1.00 69.85           O  
ATOM     10  CB  ILE A   9      30.479   6.637 -26.538  1.00 69.85           C  
ATOM     11  CG1 ILE A   9      29.536   7.818 -26.222  1.00 69.85           C  
ATOM     12  CG2 ILE A   9      31.093   5.919 -25.332  1.00 69.85           C  
ATOM     13  CD1 ILE A   9      29.585   8.335 -24.775  1.00 69.85           C  
ATOM     14  N   THR A  10      32.114   8.943 -25.976  1.00 69.85           N  
ATOM     15  CA  THR A  10      32.968   9.941 -25.309  1.00 69.85           C  
ATOM     16  C   THR A  10      32.210  10.740 -24.229  1.00 69.85           C  
ATOM     17  O   THR A  10      30.973  10.858 -24.273  1.00 69.85           O  
ATOM     18  CB  THR A  10      33.568  10.974 -26.332  1.00 69.85           C  
ATOM     19  OG1 THR A  10      34.545  10.337 -27.169  1.00 69.85           O  
ATOM     20  CG2 THR A  10      34.225  12.128 -25.600  1.00 69.85           C  
ATOM     21  N   VAL A  11      32.957  11.269 -23.256  1.00 69.85           N  
ATOM     22  CA  VAL A  11      32.391  12.094 -22.183  1.00 69.85           C  
ATOM     23  C   VAL A  11      33.313  13.313 -22.073  1.00 69.85           C  
ATOM     24  O   VAL A  11      34.379  13.342 -22.711  1.00 69.85           O  
ATOM     25  CB  VAL A  11      32.351  11.357 -20.819  1.00 69.85           C  
ATOM     26  CG1 VAL A  11      31.690  12.232 -19.783  1.00 69.85           C  
ATOM     27  CG2 VAL A  11      31.605  10.044 -20.943  1.00 69.85           C  
ATOM     28  N   THR A  12      32.912  14.317 -21.287  1.00 69.85           N  
ATOM     29  CA  THR A  12      33.722  15.530 -21.130  1.00 69.85           C  
ATOM     30  C   THR A  12      33.433  16.223 -19.777  1.00 69.85           C  
ATOM     31  O   THR A  12      32.264  16.361 -19.402  1.00 69.85           O  
ATOM     32  CB  THR A  12      33.459  16.504 -22.324  1.00 69.85           C  
ATOM     33  OG1 THR A  12      33.779  15.859 -23.570  1.00 69.85           O  
ATOM     34  CG2 THR A  12      34.323  17.738 -22.200  1.00 69.85           C  
ATOM     35  N   ALA A  13      34.491  16.658 -19.063  1.00 69.85           N  
ATOM     36  CA  ALA A  13      34.360  17.299 -17.725  1.00 69.85           C  
ATOM     37  C   ALA A  13      34.568  18.851 -17.597  1.00 69.85           C  
ATOM     38  O   ALA A  13      35.033  19.506 -18.547  1.00 69.85           O  
ATOM     39  CB  ALA A  13      35.286  16.557 -16.728  1.00 69.85           C  
ATOM     40  N   ALA A  14      34.234  19.422 -16.423  1.00 69.85           N  
ATOM     41  CA  ALA A  14      34.354  20.883 -16.168  1.00 69.85           C  
ATOM     42  C   ALA A  14      34.945  21.316 -14.788  1.00 69.85           C  
ATOM     43  O   ALA A  14      35.347  20.469 -13.984  1.00 69.85           O  
ATOM     44  CB  ALA A  14      32.980  21.527 -16.361  1.00 69.85           C  
ATOM     45  N   PRO A  15      35.010  22.645 -14.508  1.00122.59           N  
ATOM     46  CA  PRO A  15      35.548  23.193 -13.241  1.00122.59           C  
ATOM     47  C   PRO A  15      34.641  23.908 -12.188  1.00122.59           C  
ATOM     48  O   PRO A  15      33.414  23.870 -12.281  1.00122.59           O  
ATOM     49  CB  PRO A  15      36.643  24.127 -13.739  1.00134.90           C  
ATOM     50  CG  PRO A  15      35.972  24.759 -14.922  1.00134.90           C  
ATOM     51  CD  PRO A  15      35.245  23.601 -15.611  1.00134.90           C  
ATOM     52  N   ALA A  16      35.303  24.548 -11.203  1.00113.17           N  
ATOM     53  CA  ALA A  16      34.733  25.325 -10.064  1.00113.17           C  
ATOM     54  C   ALA A  16      35.087  24.718  -8.667  1.00113.17           C  
ATOM     55  O   ALA A  16      34.278  23.986  -8.084  1.00113.17           O  
ATOM     56  CB  ALA A  16      33.215  25.478 -10.210  1.00 62.59           C  
ATOM     57  N   PRO A  17      36.288  25.062  -8.111  1.00181.82           N  
ATOM     58  CA  PRO A  17      37.035  24.734  -6.863  1.00181.82           C  
ATOM     59  C   PRO A  17      36.503  24.891  -5.416  1.00181.82           C  
ATOM     60  O   PRO A  17      35.351  25.270  -5.210  1.00181.82           O  
ATOM     61  CB  PRO A  17      38.325  25.533  -7.035  1.00169.97           C  
ATOM     62  CG  PRO A  17      37.836  26.770  -7.688  1.00169.97           C  
ATOM     63  CD  PRO A  17      36.948  26.202  -8.781  1.00169.97           C  
ATOM     64  N   GLN A  18      37.378  24.581  -4.435  1.00 85.74           N  
ATOM     65  CA  GLN A  18      37.091  24.692  -2.980  1.00 85.74           C  
ATOM     66  C   GLN A  18      37.791  23.678  -2.035  1.00 85.74           C  
ATOM     67  O   GLN A  18      37.318  22.543  -1.909  1.00 85.74           O  
ATOM     68  CB  GLN A  18      35.587  24.590  -2.735  1.00 97.25           C  
ATOM     69  CG  GLN A  18      35.151  24.979  -1.337  1.00 97.25           C  
ATOM     70  CD  GLN A  18      34.024  24.091  -0.828  1.00 97.25           C  
ATOM     71  OE1 GLN A  18      33.407  24.362   0.213  1.00 97.25           O  
ATOM     72  NE2 GLN A  18      33.756  23.009  -1.562  1.00 97.25           N  
ATOM     73  N   GLU A  19      38.870  24.085  -1.344  1.00 63.45           N  
ATOM     74  CA  GLU A  19      39.597  23.181  -0.411  1.00 63.45           C  
ATOM     75  C   GLU A  19      39.191  23.310   1.070  1.00 63.45           C  
ATOM     76  O   GLU A  19      38.659  24.341   1.489  1.00 63.45           O  
ATOM     77  CB  GLU A  19      41.115  23.392  -0.521  1.00 63.66           C  
ATOM     78  CG  GLU A  19      41.816  23.743   0.813  1.00 63.66           C  
ATOM     79  CD  GLU A  19      43.326  23.965   0.679  1.00 63.66           C  
ATOM     80  OE1 GLU A  19      43.963  24.426   1.652  1.00 63.66           O  
ATOM     81  OE2 GLU A  19      43.880  23.676  -0.402  1.00 63.66           O  
ATOM     82  N   SER A  20      39.461  22.273   1.865  1.00 64.27           N  
ATOM     83  CA  SER A  20      39.111  22.290   3.286  1.00 64.27           C  
ATOM     84  C   SER A  20      40.316  22.432   4.199  1.00 64.27           C  
ATOM     85  O   SER A  20      41.425  22.028   3.855  1.00 64.27           O  
ATOM     86  CB  SER A  20      38.367  21.019   3.677  1.00 40.16           C  
ATOM     87  OG  SER A  20      38.137  20.984   5.077  1.00 40.16           O  
ATOM     88  N   ALA A  21      40.085  22.994   5.378  1.00 56.79           N  
ATOM     89  CA  ALA A  21      41.151  23.190   6.337  1.00 56.79           C  
ATOM     90  C   ALA A  21      41.461  21.881   7.025  1.00 56.79           C  
ATOM     91  O   ALA A  21      42.581  21.664   7.498  1.00 56.79           O  
ATOM     92  CB  ALA A  21      40.739  24.221   7.347  1.00 30.91           C  
ATOM     93  N   TRP A  22      40.461  21.006   7.063  1.00 57.11           N  
ATOM     94  CA  TRP A  22      40.594  19.702   7.698  1.00 57.11           C  
ATOM     95  C   TRP A  22      40.721  18.586   6.686  1.00 57.11           C  
ATOM     96  O   TRP A  22      40.958  17.440   7.039  1.00 57.11           O  
ATOM     97  CB  TRP A  22      39.391  19.449   8.588  1.00 55.17           C  
ATOM     98  CG  TRP A  22      39.260  20.467   9.660  1.00 55.17           C  
ATOM     99  CD1 TRP A  22      40.019  20.573  10.772  1.00 55.17           C  
ATOM    100  CD2 TRP A  22      38.312  21.530   9.719  1.00 55.17           C  
ATOM    101  NE1 TRP A  22      39.604  21.635  11.533  1.00 55.17           N  
ATOM    102  CE2 TRP A  22      38.555  22.239  10.903  1.00 55.17           C  
ATOM    103  CE3 TRP A  22      37.280  21.951   8.884  1.00 55.17           C  
ATOM    104  CZ2 TRP A  22      37.808  23.339  11.276  1.00 55.17           C  
ATOM    105  CZ3 TRP A  22      36.534  23.047   9.257  1.00 55.17           C  
ATOM    106  CH2 TRP A  22      36.802  23.729  10.443  1.00 55.17           C  
ATOM    107  N   GLY A  23      40.556  18.921   5.423  1.00 37.83           N  
ATOM    108  CA  GLY A  23      40.670  17.915   4.395  1.00 37.83           C  
ATOM    109  C   GLY A  23      42.070  17.942   3.855  1.00 37.83           C  
ATOM    110  O   GLY A  23      42.909  18.610   4.431  1.00 37.83           O  
ATOM    111  N   PRO A  24      42.363  17.229   2.765  1.00 44.91           N  
ATOM    112  CA  PRO A  24      43.706  17.217   2.189  1.00 44.91           C  
ATOM    113  C   PRO A  24      43.848  18.467   1.336  1.00 44.91           C  
ATOM    114  O   PRO A  24      42.848  19.075   0.951  1.00 44.91           O  
ATOM    115  CB  PRO A  24      43.705  15.967   1.320  1.00 57.39           C  
ATOM    116  CG  PRO A  24      42.469  15.223   1.728  1.00 57.39           C  
ATOM    117  CD  PRO A  24      41.499  16.288   2.054  1.00 57.39           C  
ATOM    118  N   ALA A  25      45.074  18.851   1.020  1.00 49.86           N  
ATOM    119  CA  ALA A  25      45.279  20.032   0.202  1.00 49.86           C  
ATOM    120  C   ALA A  25      45.479  19.651  -1.264  1.00 49.86           C  
ATOM    121  O   ALA A  25      46.108  18.631  -1.571  1.00 49.86           O  
ATOM    122  CB  ALA A  25      46.471  20.790   0.712  1.00 37.87           C  
ATOM    123  N   ALA A  26      44.950  20.476  -2.168  1.00 40.41           N  
ATOM    124  CA  ALA A  26      45.068  20.224  -3.606  1.00 40.41           C  
ATOM    125  C   ALA A  26      46.501  19.935  -4.038  1.00 40.41           C  
ATOM    126  O   ALA A  26      46.742  19.059  -4.861  1.00 40.41           O  
ATOM    127  CB  ALA A  26      44.523  21.408  -4.387  1.00165.96           C  
ATOM    128  N   THR A  27      47.456  20.676  -3.493  1.00 47.47           N  
ATOM    129  CA  THR A  27      48.860  20.472  -3.830  1.00 47.47           C  
ATOM    130  C   THR A  27      49.658  20.554  -2.557  1.00 47.47           C  
ATOM    131  O   THR A  27      49.079  20.503  -1.483  1.00 47.47           O  
ATOM    132  CB  THR A  27      49.348  21.542  -4.745  1.00 45.59           C  
ATOM    133  OG1 THR A  27      48.991  22.806  -4.188  1.00 45.59           O  
ATOM    134  CG2 THR A  27      48.716  21.398  -6.099  1.00 45.59           C  
ATOM    135  N   ILE A  28      50.979  20.685  -2.660  1.00 42.21           N  
ATOM    136  CA  ILE A  28      51.787  20.769  -1.448  1.00 42.21           C  
ATOM    137  C   ILE A  28      51.691  22.149  -0.829  1.00 42.21           C  
ATOM    138  O   ILE A  28      52.214  22.392   0.270  1.00 42.21           O  
ATOM    139  CB  ILE A  28      53.262  20.463  -1.687  1.00 27.49           C  
ATOM    140  CG1 ILE A  28      53.790  21.311  -2.828  1.00 27.49           C  
ATOM    141  CG2 ILE A  28      53.440  19.002  -1.942  1.00 27.49           C  
ATOM    142  CD1 ILE A  28      55.278  21.167  -3.031  1.00 27.49           C  
ATOM    143  N   ALA A  29      51.017  23.052  -1.530  1.00 36.49           N  
ATOM    144  CA  ALA A  29      50.852  24.403  -1.036  1.00 36.49           C  
ATOM    145  C   ALA A  29      49.456  24.556  -0.477  1.00 36.49           C  
ATOM    146  O   ALA A  29      48.528  24.857  -1.215  1.00 36.49           O  
ATOM    147  CB  ALA A  29      51.081  25.390  -2.152  1.00 42.41           C  
ATOM    148  N   ALA A  30      49.304  24.335   0.824  1.00 61.22           N  
ATOM    149  CA  ALA A  30      47.998  24.462   1.465  1.00 61.22           C  
ATOM    150  C   ALA A  30      47.426  25.835   1.186  1.00 61.22           C  
ATOM    151  O   ALA A  30      48.163  26.805   1.063  1.00 61.22           O  
ATOM    152  CB  ALA A  30      48.129  24.267   2.953  1.00 54.59           C  
ATOM    153  N   ARG A  31      46.113  25.928   1.080  1.00 39.50           N  
ATOM    154  CA  ARG A  31      45.521  27.222   0.830  1.00 39.50           C  
ATOM    155  C   ARG A  31      44.669  27.661   2.031  1.00 39.50           C  
ATOM    156  O   ARG A  31      44.543  28.858   2.319  1.00 39.50           O  
ATOM    157  CB  ARG A  31      44.684  27.173  -0.439  1.00 84.89           C  
ATOM    158  CG  ARG A  31      45.456  26.680  -1.642  1.00 84.89           C  
ATOM    159  CD  ARG A  31      44.562  26.567  -2.881  1.00 84.89           C  
ATOM    160  NE  ARG A  31      44.132  27.873  -3.371  1.00 84.89           N  
ATOM    161  CZ  ARG A  31      44.938  28.762  -3.940  1.00 84.89           C  
ATOM    162  NH1 ARG A  31      46.228  28.493  -4.103  1.00 84.89           N  
ATOM    163  NH2 ARG A  31      44.445  29.929  -4.335  1.00 84.89           N  
ATOM    164  N   GLN A  32      44.097  26.702   2.752  1.00 47.42           N  
ATOM    165  CA  GLN A  32      43.283  27.051   3.897  1.00 47.42           C  
ATOM    166  C   GLN A  32      43.596  26.250   5.143  1.00 47.42           C  
ATOM    167  O   GLN A  32      43.694  25.039   5.104  1.00 47.42           O  
ATOM    168  CB  GLN A  32      41.813  26.933   3.526  1.00 75.37           C  
ATOM    169  CG  GLN A  32      41.454  27.872   2.391  1.00 75.37           C  
ATOM    170  CD  GLN A  32      40.026  28.379   2.459  1.00 75.37           C  
ATOM    171  OE1 GLN A  32      39.629  29.281   1.703  1.00 75.37           O  
ATOM    172  NE2 GLN A  32      39.237  27.801   3.366  1.00 75.37           N  
ATOM    173  N   SER A  33      43.778  26.950   6.252  1.00 37.71           N  
ATOM    174  CA  SER A  33      44.074  26.336   7.537  1.00 37.71           C  
ATOM    175  C   SER A  33      43.020  26.753   8.497  1.00 37.71           C  
ATOM    176  O   SER A  33      42.176  27.554   8.158  1.00 37.71           O  
ATOM    177  CB  SER A  33      45.394  26.826   8.097  1.00 48.29           C  
ATOM    178  OG  SER A  33      45.329  26.777   9.507  1.00 48.29           O  
ATOM    179  N   ALA A  34      43.080  26.238   9.712  1.00 63.82           N  
ATOM    180  CA  ALA A  34      42.095  26.615  10.709  1.00 63.82           C  
ATOM    181  C   ALA A  34      42.694  26.595  12.092  1.00 63.82           C  
ATOM    182  O   ALA A  34      41.998  26.847  13.070  1.00 63.82           O  
ATOM    183  CB  ALA A  34      40.909  25.676  10.657  1.00 53.64           C  
ATOM    184  N   THR A  35      43.989  26.315  12.175  1.00 67.89           N  
ATOM    185  CA  THR A  35      44.633  26.229  13.473  1.00 67.89           C  
ATOM    186  C   THR A  35      45.290  27.514  13.918  1.00 67.89           C  
ATOM    187  O   THR A  35      46.276  27.490  14.633  1.00 67.89           O  
ATOM    188  CB  THR A  35      45.673  25.099  13.492  1.00 51.92           C  
ATOM    189  OG1 THR A  35      46.855  25.520  12.811  1.00 51.92           O  
ATOM    190  CG2 THR A  35      45.118  23.865  12.790  1.00 51.92           C  
ATOM    191  N   GLY A  36      44.734  28.638  13.495  1.00 46.62           N  
ATOM    192  CA  GLY A  36      45.273  29.935  13.871  1.00 46.62           C  
ATOM    193  C   GLY A  36      44.126  30.857  14.230  1.00 46.62           C  
ATOM    194  O   GLY A  36      44.327  31.948  14.747  1.00 46.62           O  
ATOM    195  N   THR A  37      42.909  30.388  13.967  1.00 50.00           N  
ATOM    196  CA  THR A  37      41.691  31.145  14.222  1.00 50.00           C  
ATOM    197  C   THR A  37      40.514  30.226  14.519  1.00 50.00           C  
ATOM    198  O   THR A  37      39.427  30.689  14.794  1.00 50.00           O  
ATOM    199  CB  THR A  37      41.334  31.989  13.007  1.00 29.56           C  
ATOM    200  OG1 THR A  37      41.072  31.138  11.885  1.00 29.56           O  
ATOM    201  CG2 THR A  37      42.482  32.876  12.650  1.00 29.56           C  
ATOM    202  N   LYS A  38      40.737  28.923  14.458  1.00 49.48           N  
ATOM    203  CA  LYS A  38      39.683  27.958  14.718  1.00 49.48           C  
ATOM    204  C   LYS A  38      38.509  28.129  13.762  1.00 49.48           C  
ATOM    205  O   LYS A  38      37.352  27.876  14.105  1.00 49.48           O  
ATOM    206  CB  LYS A  38      39.222  28.050  16.171  1.00 79.95           C  
ATOM    207  CG  LYS A  38      40.154  27.334  17.134  1.00 79.95           C  
ATOM    208  CD  LYS A  38      39.875  27.725  18.562  1.00 79.95           C  
ATOM    209  CE  LYS A  38      40.734  26.942  19.531  1.00 79.95           C  
ATOM    210  NZ  LYS A  38      40.144  25.607  19.837  1.00 79.95           N  
ATOM    211  N   THR A  39      38.824  28.547  12.546  1.00 43.83           N  
ATOM    212  CA  THR A  39      37.827  28.725  11.511  1.00 43.83           C  
ATOM    213  C   THR A  39      38.439  28.425  10.141  1.00 43.83           C  
ATOM    214  O   THR A  39      39.590  28.775   9.877  1.00 43.83           O  
ATOM    215  CB  THR A  39      37.313  30.146  11.486  1.00 55.92           C  
ATOM    216  OG1 THR A  39      38.316  31.017  12.013  1.00 55.92           O  
ATOM    217  CG2 THR A  39      36.044  30.260  12.285  1.00 55.92           C  
ATOM    218  N   ASP A  40      37.670  27.769   9.275  1.00 75.44           N  
ATOM    219  CA  ASP A  40      38.132  27.443   7.935  1.00 75.44           C  
ATOM    220  C   ASP A  40      38.465  28.801   7.370  1.00 75.44           C  
ATOM    221  O   ASP A  40      37.572  29.608   7.156  1.00 75.44           O  
ATOM    222  CB  ASP A  40      36.997  26.825   7.142  1.00 66.95           C  
ATOM    223  CG  ASP A  40      37.481  25.907   6.056  1.00 66.95           C  
ATOM    224  OD1 ASP A  40      38.452  26.252   5.351  1.00 66.95           O  
ATOM    225  OD2 ASP A  40      36.867  24.833   5.903  1.00 66.95           O  
ATOM    226  N   THR A  41      39.741  29.066   7.136  1.00 63.69           N  
ATOM    227  CA  THR A  41      40.155  30.375   6.648  1.00 63.69           C  
ATOM    228  C   THR A  41      41.367  30.335   5.743  1.00 63.69           C  
ATOM    229  O   THR A  41      42.349  29.686   6.063  1.00 63.69           O  
ATOM    230  CB  THR A  41      40.513  31.297   7.829  1.00 46.98           C  
ATOM    231  OG1 THR A  41      39.321  31.665   8.527  1.00 46.98           O  
ATOM    232  CG2 THR A  41      41.243  32.531   7.354  1.00 46.98           C  
ATOM    233  N   PRO A  42      41.322  31.046   4.606  1.00 48.02           N  
ATOM    234  CA  PRO A  42      42.452  31.077   3.670  1.00 48.02           C  
ATOM    235  C   PRO A  42      43.641  31.687   4.379  1.00 48.02           C  
ATOM    236  O   PRO A  42      43.502  32.706   5.051  1.00 48.02           O  
ATOM    237  CB  PRO A  42      41.950  31.965   2.563  1.00 38.48           C  
ATOM    238  CG  PRO A  42      41.005  32.882   3.289  1.00 38.48           C  
ATOM    239  CD  PRO A  42      40.247  31.939   4.155  1.00 38.48           C  
ATOM    240  N   ILE A  43      44.809  31.072   4.233  1.00 34.50           N  
ATOM    241  CA  ILE A  43      46.010  31.551   4.909  1.00 34.50           C  
ATOM    242  C   ILE A  43      46.255  33.061   4.930  1.00 34.50           C  
ATOM    243  O   ILE A  43      46.570  33.626   5.967  1.00 34.50           O  
ATOM    244  CB  ILE A  43      47.241  30.870   4.348  1.00 68.33           C  
ATOM    245  CG1 ILE A  43      47.109  29.361   4.551  1.00 68.33           C  
ATOM    246  CG2 ILE A  43      48.486  31.417   5.036  1.00 68.33           C  
ATOM    247  CD1 ILE A  43      48.351  28.582   4.166  1.00 68.33           C  
ATOM    248  N   GLN A  44      46.116  33.717   3.791  1.00 61.34           N  
ATOM    249  CA  GLN A  44      46.340  35.150   3.751  1.00 61.34           C  
ATOM    250  C   GLN A  44      45.508  35.897   4.787  1.00 61.34           C  
ATOM    251  O   GLN A  44      46.003  36.801   5.451  1.00 61.34           O  
ATOM    252  CB  GLN A  44      46.017  35.704   2.373  1.00 64.33           C  
ATOM    253  CG  GLN A  44      44.571  35.540   1.984  1.00 64.33           C  
ATOM    254  CD  GLN A  44      44.292  34.205   1.349  1.00 64.33           C  
ATOM    255  OE1 GLN A  44      44.539  33.151   1.938  1.00 64.33           O  
ATOM    256  NE2 GLN A  44      43.770  34.240   0.134  1.00 64.33           N  
ATOM    257  N   LYS A  45      44.243  35.525   4.931  1.00 52.26           N  
ATOM    258  CA  LYS A  45      43.377  36.213   5.877  1.00 52.26           C  
ATOM    259  C   LYS A  45      43.714  35.992   7.354  1.00 52.26           C  
ATOM    260  O   LYS A  45      43.019  36.514   8.242  1.00 52.26           O  
ATOM    261  CB  LYS A  45      41.919  35.837   5.626  1.00 58.04           C  
ATOM    262  CG  LYS A  45      41.378  36.348   4.332  1.00 58.04           C  
ATOM    263  CD  LYS A  45      39.894  36.120   4.257  1.00 58.04           C  
ATOM    264  CE  LYS A  45      39.331  36.573   2.909  1.00 58.04           C  
ATOM    265  NZ  LYS A  45      37.860  36.285   2.749  1.00 58.04           N  
ATOM    266  N   VAL A  46      44.768  35.224   7.627  1.00 43.08           N  
ATOM    267  CA  VAL A  46      45.156  34.959   9.011  1.00 43.08           C  
ATOM    268  C   VAL A  46      46.128  36.012   9.461  1.00 43.08           C  
ATOM    269  O   VAL A  46      47.202  36.168   8.899  1.00 43.08           O  
ATOM    270  CB  VAL A  46      45.800  33.587   9.163  1.00 68.82           C  
ATOM    271  CG1 VAL A  46      46.326  33.416  10.566  1.00 68.82           C  
ATOM    272  CG2 VAL A  46      44.778  32.514   8.848  1.00 68.82           C  
ATOM    273  N   PRO A  47      45.762  36.740  10.511  1.00 45.79           N  
ATOM    274  CA  PRO A  47      46.544  37.822  11.107  1.00 45.79           C  
ATOM    275  C   PRO A  47      47.852  37.386  11.736  1.00 45.79           C  
ATOM    276  O   PRO A  47      48.584  38.202  12.262  1.00 45.79           O  
ATOM    277  CB  PRO A  47      45.583  38.390  12.137  1.00 52.10           C  
ATOM    278  CG  PRO A  47      44.931  37.155  12.656  1.00 52.10           C  
ATOM    279  CD  PRO A  47      44.623  36.389  11.377  1.00 52.10           C  
ATOM    280  N   GLN A  48      48.155  36.099  11.677  1.00 58.51           N  
ATOM    281  CA  GLN A  48      49.369  35.604  12.302  1.00 58.51           C  
ATOM    282  C   GLN A  48      50.116  34.614  11.435  1.00 58.51           C  
ATOM    283  O   GLN A  48      49.548  34.052  10.502  1.00 58.51           O  
ATOM    284  CB  GLN A  48      49.008  34.953  13.626  1.00 45.92           C  
ATOM    285  CG  GLN A  48      50.149  34.876  14.572  1.00 45.92           C  
ATOM    286  CD  GLN A  48      49.687  34.464  15.939  1.00 45.92           C  
ATOM    287  OE1 GLN A  48      48.645  34.930  16.423  1.00 45.92           O  
ATOM    288  NE2 GLN A  48      50.461  33.590  16.585  1.00 45.92           N  
ATOM    289  N   SER A  49      51.383  34.380  11.758  1.00 60.00           N  
ATOM    290  CA  SER A  49      52.193  33.451  10.976  1.00 60.00           C  
ATOM    291  C   SER A  49      51.707  31.992  11.078  1.00 60.00           C  
ATOM    292  O   SER A  49      51.309  31.522  12.142  1.00 60.00           O  
ATOM    293  CB  SER A  49      53.659  33.557  11.401  1.00 63.67           C  
ATOM    294  OG  SER A  49      54.519  33.060  10.390  1.00 63.67           O  
ATOM    295  N   ILE A  50      51.736  31.283   9.953  1.00 79.22           N  
ATOM    296  CA  ILE A  50      51.305  29.888   9.901  1.00 79.22           C  
ATOM    297  C   ILE A  50      52.169  29.075   8.941  1.00 79.22           C  
ATOM    298  O   ILE A  50      52.948  29.629   8.159  1.00 79.22           O  
ATOM    299  CB  ILE A  50      49.851  29.785   9.442  1.00 50.61           C  
ATOM    300  CG1 ILE A  50      48.938  30.359  10.504  1.00 50.61           C  
ATOM    301  CG2 ILE A  50      49.473  28.348   9.210  1.00 50.61           C  
ATOM    302  CD1 ILE A  50      48.916  29.514  11.735  1.00 50.61           C  
ATOM    303  N   SER A  51      52.031  27.756   9.018  1.00 40.95           N  
ATOM    304  CA  SER A  51      52.766  26.827   8.159  1.00 40.95           C  
ATOM    305  C   SER A  51      51.958  25.541   8.076  1.00 40.95           C  
ATOM    306  O   SER A  51      51.293  25.149   9.028  1.00 40.95           O  
ATOM    307  CB  SER A  51      54.162  26.524   8.722  1.00 67.21           C  
ATOM    308  OG  SER A  51      55.039  27.627   8.561  1.00 67.21           O  
ATOM    309  N   VAL A  52      52.014  24.882   6.932  1.00 52.43           N  
ATOM    310  CA  VAL A  52      51.268  23.662   6.751  1.00 52.43           C  
ATOM    311  C   VAL A  52      52.035  22.652   5.932  1.00 52.43           C  
ATOM    312  O   VAL A  52      52.117  22.776   4.716  1.00 52.43           O  
ATOM    313  CB  VAL A  52      49.947  23.956   6.044  1.00 26.32           C  
ATOM    314  CG1 VAL A  52      49.211  22.685   5.726  1.00 26.32           C  
ATOM    315  CG2 VAL A  52      49.087  24.789   6.933  1.00 26.32           C  
ATOM    316  N   VAL A  53      52.607  21.656   6.596  1.00 65.71           N  
ATOM    317  CA  VAL A  53      53.315  20.617   5.878  1.00 65.71           C  
ATOM    318  C   VAL A  53      52.289  19.580   5.453  1.00 65.71           C  
ATOM    319  O   VAL A  53      51.703  18.898   6.295  1.00 65.71           O  
ATOM    320  CB  VAL A  53      54.346  19.920   6.751  1.00 67.45           C  
ATOM    321  CG1 VAL A  53      54.995  18.772   5.978  1.00 67.45           C  
ATOM    322  CG2 VAL A  53      55.387  20.912   7.188  1.00 67.45           C  
ATOM    323  N   THR A  54      52.073  19.470   4.146  1.00 49.37           N  
ATOM    324  CA  THR A  54      51.123  18.517   3.599  1.00 49.37           C  
ATOM    325  C   THR A  54      51.586  17.073   3.622  1.00 49.37           C  
ATOM    326  O   THR A  54      52.785  16.774   3.585  1.00 49.37           O  
ATOM    327  CB  THR A  54      50.827  18.823   2.165  1.00 47.09           C  
ATOM    328  OG1 THR A  54      51.884  19.635   1.653  1.00 47.09           O  
ATOM    329  CG2 THR A  54      49.496  19.503   2.032  1.00 47.09           C  
ATOM    330  N   ALA A  55      50.595  16.189   3.673  1.00 53.92           N  
ATOM    331  CA  ALA A  55      50.814  14.765   3.648  1.00 53.92           C  
ATOM    332  C   ALA A  55      51.544  14.508   2.345  1.00 53.92           C  
ATOM    333  O   ALA A  55      52.544  13.783   2.314  1.00 53.92           O  
ATOM    334  CB  ALA A  55      49.512  14.082   3.634  1.00 37.70           C  
ATOM    335  N   GLU A  56      51.032  15.106   1.267  1.00 40.23           N  
ATOM    336  CA  GLU A  56      51.660  14.969  -0.036  1.00 40.23           C  
ATOM    337  C   GLU A  56      53.145  15.285   0.108  1.00 40.23           C  
ATOM    338  O   GLU A  56      53.998  14.544  -0.391  1.00 40.23           O  
ATOM    339  CB  GLU A  56      51.031  15.911  -1.071  1.00 71.96           C  
ATOM    340  CG  GLU A  56      51.825  15.967  -2.392  1.00 71.96           C  
ATOM    341  CD  GLU A  56      51.124  16.725  -3.515  1.00 71.96           C  
ATOM    342  OE1 GLU A  56      51.793  17.059  -4.516  1.00 71.96           O  
ATOM    343  OE2 GLU A  56      49.906  16.978  -3.408  1.00 71.96           O  
ATOM    344  N   GLU A  57      53.463  16.374   0.808  1.00 42.99           N  
ATOM    345  CA  GLU A  57      54.861  16.752   1.003  1.00 42.99           C  
ATOM    346  C   GLU A  57      55.602  15.701   1.808  1.00 42.99           C  
ATOM    347  O   GLU A  57      56.627  15.188   1.375  1.00 42.99           O  
ATOM    348  CB  GLU A  57      54.971  18.087   1.728  1.00 68.99           C  
ATOM    349  CG  GLU A  57      56.392  18.626   1.735  1.00 68.99           C  
ATOM    350  CD  GLU A  57      56.555  19.817   2.637  1.00 68.99           C  
ATOM    351  OE1 GLU A  57      55.589  20.618   2.706  1.00 68.99           O  
ATOM    352  OE2 GLU A  57      57.643  19.948   3.258  1.00 68.99           O  
ATOM    353  N   MET A  58      55.067  15.381   2.983  1.00 77.12           N  
ATOM    354  CA  MET A  58      55.674  14.393   3.867  1.00 77.12           C  
ATOM    355  C   MET A  58      56.005  13.095   3.174  1.00 77.12           C  
ATOM    356  O   MET A  58      57.159  12.654   3.181  1.00 77.12           O  
ATOM    357  CB  MET A  58      54.754  14.087   5.032  1.00 29.10           C  
ATOM    358  CG  MET A  58      54.505  15.261   5.906  1.00 29.10           C  
ATOM    359  SD  MET A  58      53.899  14.710   7.449  1.00 29.10           S  
ATOM    360  CE  MET A  58      52.212  15.121   7.383  1.00 29.10           C  
ATOM    361  N   ALA A  59      54.986  12.475   2.590  1.00 57.16           N  
ATOM    362  CA  ALA A  59      55.185  11.211   1.898  1.00 57.16           C  
ATOM    363  C   ALA A  59      56.057  11.426   0.668  1.00 57.16           C  
ATOM    364  O   ALA A  59      55.725  10.999  -0.428  1.00 57.16           O  
ATOM    365  CB  ALA A  59      53.842  10.604   1.512  1.00165.81           C  
ATOM    366  N   LEU A  60      57.192  12.078   0.878  1.00 47.92           N  
ATOM    367  CA  LEU A  60      58.129  12.391  -0.187  1.00 47.92           C  
ATOM    368  C   LEU A  60      59.525  12.363   0.406  1.00 47.92           C  
ATOM    369  O   LEU A  60      60.520  12.304  -0.296  1.00 47.92           O  
ATOM    370  CB  LEU A  60      57.775  13.769  -0.754  1.00 53.22           C  
ATOM    371  CG  LEU A  60      58.739  14.580  -1.597  1.00 53.22           C  
ATOM    372  CD1 LEU A  60      57.968  15.638  -2.346  1.00 53.22           C  
ATOM    373  CD2 LEU A  60      59.775  15.214  -0.694  1.00 53.22           C  
ATOM    374  N   HIS A  61      59.578  12.416   1.723  1.00 48.79           N  
ATOM    375  CA  HIS A  61      60.837  12.352   2.425  1.00 48.79           C  
ATOM    376  C   HIS A  61      60.740  11.128   3.311  1.00 48.79           C  
ATOM    377  O   HIS A  61      61.721  10.711   3.939  1.00 48.79           O  
ATOM    378  CB  HIS A  61      61.036  13.590   3.281  1.00 61.69           C  
ATOM    379  CG  HIS A  61      61.366  14.811   2.494  1.00 61.69           C  
ATOM    380  ND1 HIS A  61      62.529  14.933   1.772  1.00 61.69           N  
ATOM    381  CD2 HIS A  61      60.677  15.960   2.300  1.00 61.69           C  
ATOM    382  CE1 HIS A  61      62.542  16.105   1.165  1.00 61.69           C  
ATOM    383  NE2 HIS A  61      61.429  16.748   1.468  1.00 61.69           N  
ATOM    384  N   GLN A  62      59.537  10.560   3.354  1.00 69.40           N  
ATOM    385  CA  GLN A  62      59.252   9.373   4.149  1.00 69.40           C  
ATOM    386  C   GLN A  62      59.864   9.557   5.523  1.00 69.40           C  
ATOM    387  O   GLN A  62      60.719   8.787   5.953  1.00 69.40           O  
ATOM    388  CB  GLN A  62      59.826   8.134   3.468  1.00 36.68           C  
ATOM    389  CG  GLN A  62      58.825   7.010   3.278  1.00 36.68           C  
ATOM    390  CD  GLN A  62      57.674   7.361   2.357  1.00 36.68           C  
ATOM    391  OE1 GLN A  62      57.891   7.767   1.226  1.00 36.68           O  
ATOM    392  NE2 GLN A  62      56.440   7.197   2.841  1.00 36.68           N  
ATOM    393  N   PRO A  63      59.423  10.600   6.231  1.00 43.43           N  
ATOM    394  CA  PRO A  63      59.907  10.929   7.568  1.00 43.43           C  
ATOM    395  C   PRO A  63      59.446   9.916   8.607  1.00 43.43           C  
ATOM    396  O   PRO A  63      58.309   9.447   8.570  1.00 43.43           O  
ATOM    397  CB  PRO A  63      59.312  12.305   7.801  1.00 67.19           C  
ATOM    398  CG  PRO A  63      57.981  12.177   7.151  1.00 67.19           C  
ATOM    399  CD  PRO A  63      58.323  11.501   5.843  1.00 67.19           C  
ATOM    400  N   LYS A  64      60.326   9.582   9.540  1.00 49.45           N  
ATOM    401  CA  LYS A  64      59.955   8.632  10.558  1.00 49.45           C  
ATOM    402  C   LYS A  64      59.182   9.303  11.671  1.00 49.45           C  
ATOM    403  O   LYS A  64      58.760   8.637  12.611  1.00 49.45           O  
ATOM    404  CB  LYS A  64      61.189   7.936  11.120  1.00 47.97           C  
ATOM    405  CG  LYS A  64      61.175   6.427  10.899  1.00 47.97           C  
ATOM    406  CD  LYS A  64      62.361   5.751  11.568  1.00 47.97           C  
ATOM    407  CE  LYS A  64      63.702   6.156  10.947  1.00 47.97           C  
ATOM    408  NZ  LYS A  64      63.898   5.549   9.595  1.00 47.97           N  
ATOM    409  N   SER A  65      59.000  10.619  11.578  1.00 99.17           N  
ATOM    410  CA  SER A  65      58.260  11.358  12.604  1.00 99.17           C  
ATOM    411  C   SER A  65      57.899  12.771  12.186  1.00 99.17           C  
ATOM    412  O   SER A  65      58.412  13.292  11.204  1.00 99.17           O  
ATOM    413  CB  SER A  65      59.057  11.429  13.906  1.00 65.15           C  
ATOM    414  OG  SER A  65      60.108  12.366  13.815  1.00 65.15           O  
ATOM    415  N   VAL A  66      57.019  13.395  12.957  1.00 42.38           N  
ATOM    416  CA  VAL A  66      56.578  14.746  12.661  1.00 42.38           C  
ATOM    417  C   VAL A  66      57.714  15.748  12.809  1.00 42.38           C  
ATOM    418  O   VAL A  66      57.701  16.799  12.218  1.00 42.38           O  
ATOM    419  CB  VAL A  66      55.395  15.117  13.560  1.00 27.86           C  
ATOM    420  CG1 VAL A  66      54.905  16.504  13.259  1.00 27.86           C  
ATOM    421  CG2 VAL A  66      54.303  14.151  13.328  1.00 27.86           C  
ATOM    422  N   LYS A  67      58.708  15.412  13.597  1.00 43.38           N  
ATOM    423  CA  LYS A  67      59.823  16.305  13.756  1.00 43.38           C  
ATOM    424  C   LYS A  67      60.628  16.349  12.442  1.00 43.38           C  
ATOM    425  O   LYS A  67      60.881  17.422  11.917  1.00 43.38           O  
ATOM    426  CB  LYS A  67      60.675  15.834  14.922  1.00 43.35           C  
ATOM    427  CG  LYS A  67      61.844  16.700  15.261  1.00 43.35           C  
ATOM    428  CD  LYS A  67      62.356  16.405  16.684  1.00 43.35           C  
ATOM    429  CE  LYS A  67      62.966  14.996  16.880  1.00 43.35           C  
ATOM    430  NZ  LYS A  67      63.544  14.810  18.244  1.00 43.35           N  
ATOM    431  N   GLU A  68      61.012  15.201  11.888  1.00 50.37           N  
ATOM    432  CA  GLU A  68      61.772  15.167  10.637  1.00 50.37           C  
ATOM    433  C   GLU A  68      60.888  15.672   9.507  1.00 50.37           C  
ATOM    434  O   GLU A  68      61.319  15.758   8.359  1.00 50.37           O  
ATOM    435  CB  GLU A  68      62.234  13.741  10.308  1.00 86.33           C  
ATOM    436  CG  GLU A  68      63.177  13.121  11.327  1.00 86.33           C  
ATOM    437  CD  GLU A  68      63.558  11.679  10.995  1.00 86.33           C  
ATOM    438  OE1 GLU A  68      62.637  10.851  10.814  1.00 86.33           O  
ATOM    439  OE2 GLU A  68      64.776  11.372  10.925  1.00 86.33           O  
ATOM    440  N   ALA A  69      59.644  15.998   9.829  1.00 53.58           N  
ATOM    441  CA  ALA A  69      58.711  16.489   8.827  1.00 53.58           C  
ATOM    442  C   ALA A  69      58.705  17.994   8.842  1.00 53.58           C  
ATOM    443  O   ALA A  69      58.209  18.630   7.927  1.00 53.58           O  
ATOM    444  CB  ALA A  69      57.338  15.996   9.120  1.00 23.15           C  
ATOM    445  N   LEU A  70      59.250  18.570   9.898  1.00 40.71           N  
ATOM    446  CA  LEU A  70      59.280  20.001  10.028  1.00 40.71           C  
ATOM    447  C   LEU A  70      60.636  20.524   9.680  1.00 40.71           C  
ATOM    448  O   LEU A  70      60.929  21.665   9.955  1.00 40.71           O  
ATOM    449  CB  LEU A  70      58.937  20.400  11.448  1.00 30.35           C  
ATOM    450  CG  LEU A  70      57.582  19.877  11.914  1.00 30.35           C  
ATOM    451  CD1 LEU A  70      57.199  20.508  13.241  1.00 30.35           C  
ATOM    452  CD2 LEU A  70      56.519  20.179  10.858  1.00 30.35           C  
ATOM    453  N   SER A  71      61.475  19.706   9.063  1.00 49.16           N  
ATOM    454  CA  SER A  71      62.809  20.165   8.707  1.00 49.16           C  
ATOM    455  C   SER A  71      62.848  21.319   7.714  1.00 49.16           C  
ATOM    456  O   SER A  71      63.758  22.114   7.754  1.00 49.16           O  
ATOM    457  CB  SER A  71      63.641  19.001   8.195  1.00 69.22           C  
ATOM    458  OG  SER A  71      63.896  18.095   9.255  1.00 69.22           O  
ATOM    459  N   TYR A  72      61.871  21.428   6.831  1.00 86.72           N  
ATOM    460  CA  TYR A  72      61.872  22.531   5.881  1.00 86.72           C  
ATOM    461  C   TYR A  72      60.875  23.606   6.312  1.00 86.72           C  
ATOM    462  O   TYR A  72      60.214  24.232   5.485  1.00 86.72           O  
ATOM    463  CB  TYR A  72      61.518  22.036   4.478  1.00 47.98           C  
ATOM    464  CG  TYR A  72      62.562  21.157   3.816  1.00 47.98           C  
ATOM    465  CD1 TYR A  72      62.794  19.860   4.264  1.00 47.98           C  
ATOM    466  CD2 TYR A  72      63.305  21.618   2.732  1.00 47.98           C  
ATOM    467  CE1 TYR A  72      63.736  19.039   3.651  1.00 47.98           C  
ATOM    468  CE2 TYR A  72      64.246  20.807   2.118  1.00 47.98           C  
ATOM    469  CZ  TYR A  72      64.456  19.515   2.584  1.00 47.98           C  
ATOM    470  OH  TYR A  72      65.386  18.693   1.989  1.00 47.98           O  
ATOM    471  N   THR A  73      60.773  23.820   7.617  1.00 56.82           N  
ATOM    472  CA  THR A  73      59.851  24.812   8.159  1.00 56.82           C  
ATOM    473  C   THR A  73      60.581  25.824   9.044  1.00 56.82           C  
ATOM    474  O   THR A  73      61.283  25.456   9.988  1.00 56.82           O  
ATOM    475  CB  THR A  73      58.732  24.124   8.956  1.00 51.38           C  
ATOM    476  OG1 THR A  73      58.088  23.165   8.119  1.00 51.38           O  
ATOM    477  CG2 THR A  73      57.703  25.107   9.393  1.00 51.38           C  
ATOM    478  N   PRO A  74      60.421  27.120   8.737  1.00 48.04           N  
ATOM    479  CA  PRO A  74      61.019  28.268   9.428  1.00 48.04           C  
ATOM    480  C   PRO A  74      60.633  28.540  10.887  1.00 48.04           C  
ATOM    481  O   PRO A  74      59.465  28.468  11.271  1.00 48.04           O  
ATOM    482  CB  PRO A  74      60.648  29.436   8.512  1.00 79.53           C  
ATOM    483  CG  PRO A  74      59.328  29.014   7.972  1.00 79.53           C  
ATOM    484  CD  PRO A  74      59.600  27.583   7.603  1.00 79.53           C  
ATOM    485  N   GLY A  75      61.645  28.882  11.676  1.00 79.47           N  
ATOM    486  CA  GLY A  75      61.429  29.196  13.075  1.00 79.47           C  
ATOM    487  C   GLY A  75      61.166  27.960  13.897  1.00 79.47           C  
ATOM    488  O   GLY A  75      60.476  27.999  14.916  1.00 79.47           O  
ATOM    489  N   VAL A  76      61.743  26.855  13.458  1.00 37.38           N  
ATOM    490  CA  VAL A  76      61.546  25.597  14.136  1.00 37.38           C  
ATOM    491  C   VAL A  76      62.791  24.763  14.017  1.00 37.38           C  
ATOM    492  O   VAL A  76      63.120  24.344  12.919  1.00 37.38           O  
ATOM    493  CB  VAL A  76      60.405  24.809  13.488  1.00 34.10           C  
ATOM    494  CG1 VAL A  76      60.347  23.430  14.071  1.00 34.10           C  
ATOM    495  CG2 VAL A  76      59.085  25.523  13.698  1.00 34.10           C  
ATOM    496  N   SER A  77      63.488  24.526  15.124  1.00 58.85           N  
ATOM    497  CA  SER A  77      64.680  23.691  15.093  1.00 58.85           C  
ATOM    498  C   SER A  77      64.233  22.278  15.408  1.00 58.85           C  
ATOM    499  O   SER A  77      63.612  22.030  16.442  1.00 58.85           O  
ATOM    500  CB  SER A  77      65.693  24.141  16.134  1.00 67.98           C  
ATOM    501  OG  SER A  77      66.759  23.209  16.223  1.00 67.98           O  
ATOM    502  N   VAL A  78      64.530  21.347  14.517  1.00 65.54           N  
ATOM    503  CA  VAL A  78      64.118  19.982  14.748  1.00 65.54           C  
ATOM    504  C   VAL A  78      65.318  19.186  15.221  1.00 65.54           C  
ATOM    505  O   VAL A  78      65.415  17.980  14.981  1.00 65.54           O  
ATOM    506  CB  VAL A  78      63.539  19.354  13.458  1.00 53.93           C  
ATOM    507  CG1 VAL A  78      62.465  20.254  12.875  1.00 53.93           C  
ATOM    508  CG2 VAL A  78      64.634  19.116  12.455  1.00 53.93           C  
ATOM    509  N   GLY A  79      66.231  19.869  15.905  1.00 56.02           N  
ATOM    510  CA  GLY A  79      67.436  19.205  16.388  1.00 56.02           C  
ATOM    511  C   GLY A  79      67.697  19.250  17.888  1.00 56.02           C  
ATOM    512  O   GLY A  79      68.786  18.902  18.351  1.00 56.02           O  
ATOM    513  N   THR A  80      66.701  19.681  18.651  1.00 56.06           N  
ATOM    514  CA  THR A  80      66.831  19.755  20.094  1.00 56.06           C  
ATOM    515  C   THR A  80      67.407  18.500  20.719  1.00 56.06           C  
ATOM    516  O   THR A  80      68.124  18.573  21.702  1.00 56.06           O  
ATOM    517  CB  THR A  80      65.493  20.013  20.723  1.00 54.18           C  
ATOM    518  OG1 THR A  80      64.475  19.489  19.866  1.00 54.18           O  
ATOM    519  CG2 THR A  80      65.285  21.489  20.912  1.00 54.18           C  
ATOM    520  N   ARG A  81      67.077  17.342  20.165  1.00 68.54           N  
ATOM    521  CA  ARG A  81      67.586  16.084  20.694  1.00 68.54           C  
ATOM    522  C   ARG A  81      68.369  15.377  19.590  1.00 68.54           C  
ATOM    523  O   ARG A  81      68.768  14.220  19.716  1.00 68.54           O  
ATOM    524  CB  ARG A  81      66.425  15.225  21.220  1.00 67.71           C  
ATOM    525  CG  ARG A  81      66.830  13.869  21.782  1.00 67.71           C  
ATOM    526  CD  ARG A  81      67.991  13.941  22.777  1.00 67.71           C  
ATOM    527  NE  ARG A  81      67.600  13.691  24.167  1.00 67.71           N  
ATOM    528  CZ  ARG A  81      67.318  14.631  25.059  1.00 67.71           C  
ATOM    529  NH1 ARG A  81      67.385  15.916  24.723  1.00 67.71           N  
ATOM    530  NH2 ARG A  81      66.963  14.279  26.287  1.00 67.71           N  
ATOM    531  N   GLY A  82      68.578  16.104  18.500  1.00 75.96           N  
ATOM    532  CA  GLY A  82      69.346  15.584  17.389  1.00 75.96           C  
ATOM    533  C   GLY A  82      68.741  14.470  16.572  1.00 75.96           C  
ATOM    534  O   GLY A  82      67.790  14.688  15.816  1.00 75.96           O  
ATOM    535  N   ALA A  83      69.300  13.271  16.724  1.00 26.99           N  
ATOM    536  CA  ALA A  83      68.850  12.100  15.976  1.00 26.99           C  
ATOM    537  C   ALA A  83      67.926  11.205  16.749  1.00 26.99           C  
ATOM    538  O   ALA A  83      67.649  10.114  16.304  1.00 26.99           O  
ATOM    539  CB  ALA A  83      70.049  11.294  15.488  1.00 11.35           C  
ATOM    540  N   SER A  84      67.477  11.639  17.915  1.00 53.66           N  
ATOM    541  CA  SER A  84      66.541  10.843  18.684  1.00 53.66           C  
ATOM    542  C   SER A  84      65.141  11.236  18.245  1.00 53.66           C  
ATOM    543  O   SER A  84      64.905  12.382  17.881  1.00 53.66           O  
ATOM    544  CB  SER A  84      66.679  11.124  20.174  1.00 45.92           C  
ATOM    545  OG  SER A  84      65.611  10.522  20.901  1.00 45.92           O  
ATOM    546  N   ASN A  85      64.211  10.293  18.262  1.00 50.68           N  
ATOM    547  CA  ASN A  85      62.848  10.604  17.876  1.00 50.68           C  
ATOM    548  C   ASN A  85      61.880  10.160  18.951  1.00 50.68           C  
ATOM    549  O   ASN A  85      60.691   9.995  18.696  1.00 50.68           O  
ATOM    550  CB  ASN A  85      62.501   9.946  16.545  1.00 70.54           C  
ATOM    551  CG  ASN A  85      63.064  10.699  15.360  1.00 70.54           C  
ATOM    552  OD1 ASN A  85      62.801  11.890  15.180  1.00 70.54           O  
ATOM    553  ND2 ASN A  85      63.839  10.005  14.537  1.00 70.54           N  
ATOM    554  N   THR A  86      62.398   9.980  20.161  1.00 45.11           N  
ATOM    555  CA  THR A  86      61.571   9.561  21.282  1.00 45.11           C  
ATOM    556  C   THR A  86      60.415  10.547  21.422  1.00 45.11           C  
ATOM    557  O   THR A  86      59.266  10.155  21.653  1.00 45.11           O  
ATOM    558  CB  THR A  86      62.403   9.507  22.597  1.00 80.12           C  
ATOM    559  OG1 THR A  86      63.457   8.544  22.455  1.00 80.12           O  
ATOM    560  CG2 THR A  86      61.523   9.111  23.789  1.00 80.12           C  
ATOM    561  N   TYR A  87      60.724  11.829  21.253  1.00 74.80           N  
ATOM    562  CA  TYR A  87      59.707  12.862  21.364  1.00 74.80           C  
ATOM    563  C   TYR A  87      59.729  13.830  20.192  1.00 74.80           C  
ATOM    564  O   TYR A  87      60.749  13.974  19.512  1.00 74.80           O  
ATOM    565  CB  TYR A  87      59.897  13.660  22.652  1.00 46.17           C  
ATOM    566  CG  TYR A  87      59.845  12.847  23.924  1.00 46.17           C  
ATOM    567  CD1 TYR A  87      58.677  12.195  24.313  1.00 46.17           C  
ATOM    568  CD2 TYR A  87      60.978  12.702  24.716  1.00 46.17           C  
ATOM    569  CE1 TYR A  87      58.640  11.419  25.453  1.00 46.17           C  
ATOM    570  CE2 TYR A  87      60.952  11.928  25.853  1.00 46.17           C  
ATOM    571  CZ  TYR A  87      59.781  11.285  26.218  1.00 46.17           C  
ATOM    572  OH  TYR A  87      59.766  10.490  27.339  1.00 46.17           O  
ATOM    573  N   ASP A  88      58.588  14.484  19.964  1.00 47.28           N  
ATOM    574  CA  ASP A  88      58.449  15.478  18.913  1.00 47.28           C  
ATOM    575  C   ASP A  88      58.585  16.765  19.661  1.00 47.28           C  
ATOM    576  O   ASP A  88      57.599  17.450  19.871  1.00 47.28           O  
ATOM    577  CB  ASP A  88      57.075  15.412  18.266  1.00 90.25           C  
ATOM    578  CG  ASP A  88      57.017  14.411  17.141  1.00 90.25           C  
ATOM    579  OD1 ASP A  88      57.851  14.523  16.220  1.00 90.25           O  
ATOM    580  OD2 ASP A  88      56.138  13.520  17.164  1.00 90.25           O  
ATOM    581  N   HIS A  89      59.815  17.072  20.082  1.00 69.13           N  
ATOM    582  CA  HIS A  89      60.116  18.287  20.843  1.00 69.13           C  
ATOM    583  C   HIS A  89      60.598  19.401  19.951  1.00 69.13           C  
ATOM    584  O   HIS A  89      61.634  19.298  19.307  1.00 69.13           O  
ATOM    585  CB  HIS A  89      61.179  18.001  21.890  1.00 64.10           C  
ATOM    586  CG  HIS A  89      61.480  19.166  22.776  1.00 64.10           C  
ATOM    587  ND1 HIS A  89      62.328  20.181  22.400  1.00 64.10           N  
ATOM    588  CD2 HIS A  89      61.075  19.458  24.034  1.00 64.10           C  
ATOM    589  CE1 HIS A  89      62.438  21.044  23.392  1.00 64.10           C  
ATOM    590  NE2 HIS A  89      61.688  20.629  24.396  1.00 64.10           N  
ATOM    591  N   LEU A  90      59.851  20.488  19.936  1.00 36.35           N  
ATOM    592  CA  LEU A  90      60.200  21.593  19.081  1.00 36.35           C  
ATOM    593  C   LEU A  90      60.579  22.861  19.815  1.00 36.35           C  
ATOM    594  O   LEU A  90      60.135  23.094  20.923  1.00 36.35           O  
ATOM    595  CB  LEU A  90      59.004  21.881  18.168  1.00 30.21           C  
ATOM    596  CG  LEU A  90      58.961  21.173  16.818  1.00 30.21           C  
ATOM    597  CD1 LEU A  90      59.519  19.809  16.942  1.00 30.21           C  
ATOM    598  CD2 LEU A  90      57.562  21.110  16.329  1.00 30.21           C  
ATOM    599  N   ILE A  91      61.424  23.678  19.197  1.00 35.36           N  
ATOM    600  CA  ILE A  91      61.753  24.983  19.759  1.00 35.36           C  
ATOM    601  C   ILE A  91      61.304  25.966  18.688  1.00 35.36           C  
ATOM    602  O   ILE A  91      61.950  26.078  17.665  1.00 35.36           O  
ATOM    603  CB  ILE A  91      63.225  25.154  20.002  1.00 41.45           C  
ATOM    604  CG1 ILE A  91      63.599  24.506  21.325  1.00 41.45           C  
ATOM    605  CG2 ILE A  91      63.555  26.614  20.085  1.00 41.45           C  
ATOM    606  CD1 ILE A  91      65.062  24.691  21.666  1.00 41.45           C  
ATOM    607  N   ILE A  92      60.174  26.636  18.903  1.00 49.53           N  
ATOM    608  CA  ILE A  92      59.665  27.578  17.917  1.00 49.53           C  
ATOM    609  C   ILE A  92      60.008  29.012  18.303  1.00 49.53           C  
ATOM    610  O   ILE A  92      59.495  29.540  19.289  1.00 49.53           O  
ATOM    611  CB  ILE A  92      58.145  27.485  17.755  1.00 54.35           C  
ATOM    612  CG1 ILE A  92      57.720  26.071  17.371  1.00 54.35           C  
ATOM    613  CG2 ILE A  92      57.705  28.470  16.689  1.00 54.35           C  
ATOM    614  CD1 ILE A  92      57.622  25.126  18.524  1.00 54.35           C  
ATOM    615  N   ARG A  93      60.863  29.642  17.500  1.00 39.09           N  
ATOM    616  CA  ARG A  93      61.310  30.988  17.779  1.00 39.09           C  
ATOM    617  C   ARG A  93      62.016  31.002  19.133  1.00 39.09           C  
ATOM    618  O   ARG A  93      61.577  31.679  20.050  1.00 39.09           O  
ATOM    619  CB  ARG A  93      60.119  31.944  17.777  1.00 38.39           C  
ATOM    620  CG  ARG A  93      59.471  32.036  16.415  1.00 38.39           C  
ATOM    621  CD  ARG A  93      58.407  33.117  16.273  1.00 38.39           C  
ATOM    622  NE  ARG A  93      58.186  33.392  14.848  1.00 38.39           N  
ATOM    623  CZ  ARG A  93      57.286  34.243  14.363  1.00 38.39           C  
ATOM    624  NH1 ARG A  93      56.489  34.928  15.171  1.00 38.39           N  
ATOM    625  NH2 ARG A  93      57.197  34.423  13.062  1.00 38.39           N  
ATOM    626  N   GLY A  94      63.096  30.224  19.240  1.00 53.18           N  
ATOM    627  CA  GLY A  94      63.889  30.146  20.455  1.00 53.18           C  
ATOM    628  C   GLY A  94      63.141  29.798  21.725  1.00 53.18           C  
ATOM    629  O   GLY A  94      63.665  29.943  22.825  1.00 53.18           O  
ATOM    630  N   PHE A  95      61.914  29.329  21.602  1.00 71.14           N  
ATOM    631  CA  PHE A  95      61.162  28.995  22.794  1.00 71.14           C  
ATOM    632  C   PHE A  95      60.543  27.611  22.763  1.00 71.14           C  
ATOM    633  O   PHE A  95      60.177  27.106  21.700  1.00 71.14           O  
ATOM    634  CB  PHE A  95      60.054  30.015  23.022  1.00 54.07           C  
ATOM    635  CG  PHE A  95      60.538  31.355  23.437  1.00 54.07           C  
ATOM    636  CD1 PHE A  95      60.653  32.371  22.518  1.00 54.07           C  
ATOM    637  CD2 PHE A  95      60.868  31.601  24.751  1.00 54.07           C  
ATOM    638  CE1 PHE A  95      61.091  33.616  22.902  1.00 54.07           C  
ATOM    639  CE2 PHE A  95      61.307  32.839  25.150  1.00 54.07           C  
ATOM    640  CZ  PHE A  95      61.420  33.850  24.226  1.00 54.07           C  
ATOM    641  N   ALA A  96      60.414  27.022  23.949  1.00 60.99           N  
ATOM    642  CA  ALA A  96      59.840  25.701  24.124  1.00 60.99           C  
ATOM    643  C   ALA A  96      59.007  25.742  25.387  1.00 60.99           C  
ATOM    644  O   ALA A  96      59.049  26.730  26.113  1.00 60.99           O  
ATOM    645  CB  ALA A  96      60.940  24.682  24.264  1.00 76.69           C  
ATOM    646  N   ALA A  97      58.235  24.687  25.649  1.00 35.82           N  
ATOM    647  CA  ALA A  97      57.428  24.639  26.863  1.00 35.82           C  
ATOM    648  C   ALA A  97      58.476  24.536  27.963  1.00 35.82           C  
ATOM    649  O   ALA A  97      59.647  24.830  27.737  1.00 35.82           O  
ATOM    650  CB  ALA A  97      56.547  23.407  26.860  1.00165.16           C  
ATOM    651  N   GLU A  98      58.102  24.102  29.150  1.00 51.24           N  
ATOM    652  CA  GLU A  98      59.113  24.012  30.175  1.00 51.24           C  
ATOM    653  C   GLU A  98      59.315  22.596  30.698  1.00 51.24           C  
ATOM    654  O   GLU A  98      58.355  21.864  30.906  1.00 51.24           O  
ATOM    655  CB  GLU A  98      58.759  24.966  31.312  1.00 80.11           C  
ATOM    656  CG  GLU A  98      58.555  26.398  30.845  1.00 80.11           C  
ATOM    657  CD  GLU A  98      59.613  27.367  31.365  1.00 80.11           C  
ATOM    658  OE1 GLU A  98      60.827  27.104  31.174  1.00 80.11           O  
ATOM    659  OE2 GLU A  98      59.221  28.403  31.957  1.00 80.11           O  
ATOM    660  N   GLY A  99      60.573  22.211  30.898  1.00 36.68           N  
ATOM    661  CA  GLY A  99      60.864  20.895  31.433  1.00 36.68           C  
ATOM    662  C   GLY A  99      60.878  19.868  30.347  1.00 36.68           C  
ATOM    663  O   GLY A  99      60.235  18.832  30.459  1.00 36.68           O  
ATOM    664  N   GLN A 100      61.637  20.172  29.300  1.00 68.60           N  
ATOM    665  CA  GLN A 100      61.761  19.328  28.132  1.00 68.60           C  
ATOM    666  C   GLN A 100      60.413  18.757  27.734  1.00 68.60           C  
ATOM    667  O   GLN A 100      60.325  17.669  27.160  1.00 68.60           O  
ATOM    668  CB  GLN A 100      62.741  18.208  28.371  1.00 45.47           C  
ATOM    669  CG  GLN A 100      63.388  17.746  27.067  1.00 45.47           C  
ATOM    670  CD  GLN A 100      64.274  18.842  26.446  1.00 45.47           C  
ATOM    671  OE1 GLN A 100      65.211  19.325  27.086  1.00 45.47           O  
ATOM    672  NE2 GLN A 100      63.980  19.239  25.198  1.00 45.47           N  
ATOM    673  N   SER A 101      59.366  19.516  28.046  1.00 57.33           N  
ATOM    674  CA  SER A 101      58.005  19.139  27.718  1.00 57.33           C  
ATOM    675  C   SER A 101      57.742  19.681  26.339  1.00 57.33           C  
ATOM    676  O   SER A 101      58.478  20.538  25.873  1.00 57.33           O  
ATOM    677  CB  SER A 101      57.034  19.770  28.696  1.00 33.92           C  
ATOM    678  OG  SER A 101      55.705  19.425  28.382  1.00 33.92           O  
ATOM    679  N   GLN A 102      56.702  19.194  25.680  1.00 54.23           N  
ATOM    680  CA  GLN A 102      56.401  19.675  24.351  1.00 54.23           C  
ATOM    681  C   GLN A 102      55.048  20.376  24.296  1.00 54.23           C  
ATOM    682  O   GLN A 102      54.216  20.169  25.152  1.00 54.23           O  
ATOM    683  CB  GLN A 102      56.474  18.510  23.356  1.00 63.14           C  
ATOM    684  CG  GLN A 102      55.732  17.251  23.784  1.00 63.14           C  
ATOM    685  CD  GLN A 102      55.977  16.047  22.858  1.00 63.14           C  
ATOM    686  OE1 GLN A 102      57.083  15.541  22.753  1.00 63.14           O  
ATOM    687  NE2 GLN A 102      54.932  15.593  22.191  1.00 63.14           N  
ATOM    688  N   ASN A 103      54.854  21.233  23.296  1.00 52.62           N  
ATOM    689  CA  ASN A 103      53.600  21.971  23.092  1.00 52.62           C  
ATOM    690  C   ASN A 103      52.992  21.472  21.781  1.00 52.62           C  
ATOM    691  O   ASN A 103      53.176  22.072  20.731  1.00 52.62           O  
ATOM    692  CB  ASN A 103      53.894  23.461  22.983  1.00 73.07           C  
ATOM    693  CG  ASN A 103      52.729  24.310  23.415  1.00 73.07           C  
ATOM    694  OD1 ASN A 103      52.191  24.124  24.501  1.00 73.07           O  
ATOM    695  ND2 ASN A 103      52.335  25.255  22.575  1.00 73.07           N  
ATOM    696  N   ASN A 104      52.278  20.359  21.847  1.00 47.23           N  
ATOM    697  CA  ASN A 104      51.702  19.780  20.655  1.00 47.23           C  
ATOM    698  C   ASN A 104      50.213  19.530  20.747  1.00 47.23           C  
ATOM    699  O   ASN A 104      49.711  19.125  21.781  1.00 47.23           O  
ATOM    700  CB  ASN A 104      52.422  18.473  20.347  1.00 63.63           C  
ATOM    701  CG  ASN A 104      53.891  18.678  20.084  1.00 63.63           C  
ATOM    702  OD1 ASN A 104      54.544  19.442  20.776  1.00 63.63           O  
ATOM    703  ND2 ASN A 104      54.421  17.991  19.084  1.00 63.63           N  
ATOM    704  N   TYR A 105      49.512  19.772  19.648  1.00 43.25           N  
ATOM    705  CA  TYR A 105      48.075  19.565  19.585  1.00 43.25           C  
ATOM    706  C   TYR A 105      47.747  18.601  18.443  1.00 43.25           C  
ATOM    707  O   TYR A 105      48.501  18.480  17.473  1.00 43.25           O  
ATOM    708  CB  TYR A 105      47.352  20.905  19.368  1.00 49.13           C  
ATOM    709  CG  TYR A 105      47.483  21.881  20.529  1.00 49.13           C  
ATOM    710  CD1 TYR A 105      48.737  22.311  20.966  1.00 49.13           C  
ATOM    711  CD2 TYR A 105      46.357  22.351  21.215  1.00 49.13           C  
ATOM    712  CE1 TYR A 105      48.866  23.163  22.047  1.00 49.13           C  
ATOM    713  CE2 TYR A 105      46.482  23.216  22.304  1.00 49.13           C  
ATOM    714  CZ  TYR A 105      47.742  23.604  22.710  1.00 49.13           C  
ATOM    715  OH  TYR A 105      47.903  24.381  23.826  1.00 49.13           O  
ATOM    716  N   LEU A 106      46.630  17.895  18.578  1.00 38.50           N  
ATOM    717  CA  LEU A 106      46.179  16.962  17.563  1.00 38.50           C  
ATOM    718  C   LEU A 106      44.700  17.198  17.312  1.00 38.50           C  
ATOM    719  O   LEU A 106      43.889  17.116  18.221  1.00 38.50           O  
ATOM    720  CB  LEU A 106      46.409  15.533  18.017  1.00 42.44           C  
ATOM    721  CG  LEU A 106      45.712  14.462  17.186  1.00 42.44           C  
ATOM    722  CD1 LEU A 106      46.170  14.516  15.770  1.00 42.44           C  
ATOM    723  CD2 LEU A 106      46.015  13.124  17.763  1.00 42.44           C  
ATOM    724  N   ASN A 107      44.359  17.510  16.068  1.00 51.04           N  
ATOM    725  CA  ASN A 107      42.985  17.780  15.678  1.00 51.04           C  
ATOM    726  C   ASN A 107      42.342  18.878  16.506  1.00 51.04           C  
ATOM    727  O   ASN A 107      41.169  18.781  16.863  1.00 51.04           O  
ATOM    728  CB  ASN A 107      42.130  16.514  15.757  1.00 63.60           C  
ATOM    729  CG  ASN A 107      42.643  15.408  14.848  1.00 63.60           C  
ATOM    730  OD1 ASN A 107      43.348  14.496  15.289  1.00 63.60           O  
ATOM    731  ND2 ASN A 107      42.303  15.492  13.564  1.00 63.60           N  
ATOM    732  N   GLY A 108      43.119  19.912  16.816  1.00 43.10           N  
ATOM    733  CA  GLY A 108      42.586  21.038  17.546  1.00 43.10           C  
ATOM    734  C   GLY A 108      42.554  20.947  19.044  1.00 43.10           C  
ATOM    735  O   GLY A 108      42.039  21.859  19.708  1.00 43.10           O  
ATOM    736  N   LEU A 109      43.077  19.855  19.586  1.00 57.73           N  
ATOM    737  CA  LEU A 109      43.128  19.682  21.035  1.00 57.73           C  
ATOM    738  C   LEU A 109      44.555  19.418  21.493  1.00 57.73           C  
ATOM    739  O   LEU A 109      45.292  18.691  20.848  1.00 57.73           O  
ATOM    740  CB  LEU A 109      42.223  18.535  21.465  1.00 69.04           C  
ATOM    741  CG  LEU A 109      40.755  18.756  21.120  1.00 69.04           C  
ATOM    742  CD1 LEU A 109      39.926  17.621  21.691  1.00 69.04           C  
ATOM    743  CD2 LEU A 109      40.294  20.099  21.671  1.00 69.04           C  
ATOM    744  N   LYS A 110      44.958  20.017  22.602  1.00 69.96           N  
ATOM    745  CA  LYS A 110      46.311  19.811  23.098  1.00 69.96           C  
ATOM    746  C   LYS A 110      46.520  18.374  23.521  1.00 69.96           C  
ATOM    747  O   LYS A 110      45.598  17.724  23.998  1.00 69.96           O  
ATOM    748  CB  LYS A 110      46.584  20.724  24.295  1.00 64.87           C  
ATOM    749  CG  LYS A 110      47.662  20.217  25.234  1.00 64.87           C  
ATOM    750  CD  LYS A 110      49.004  20.861  25.011  1.00 64.87           C  
ATOM    751  CE  LYS A 110      49.155  22.123  25.829  1.00 64.87           C  
ATOM    752  NZ  LYS A 110      50.595  22.480  25.955  1.00 64.87           N  
ATOM    753  N   LEU A 111      47.732  17.878  23.325  1.00 51.38           N  
ATOM    754  CA  LEU A 111      48.083  16.528  23.738  1.00 51.38           C  
ATOM    755  C   LEU A 111      48.931  16.751  24.975  1.00 51.38           C  
ATOM    756  O   LEU A 111      50.145  16.507  24.955  1.00 51.38           O  
ATOM    757  CB  LEU A 111      48.912  15.811  22.666  1.00 63.06           C  
ATOM    758  CG  LEU A 111      48.232  15.356  21.371  1.00 63.06           C  
ATOM    759  CD1 LEU A 111      49.258  14.712  20.463  1.00 63.06           C  
ATOM    760  CD2 LEU A 111      47.113  14.377  21.677  1.00 63.06           C  
ATOM    761  N   GLN A 112      48.288  17.235  26.039  1.00 59.83           N  
ATOM    762  CA  GLN A 112      48.975  17.534  27.291  1.00 59.83           C  
ATOM    763  C   GLN A 112      49.825  16.411  27.787  1.00 59.83           C  
ATOM    764  O   GLN A 112      49.351  15.310  27.925  1.00 59.83           O  
ATOM    765  CB  GLN A 112      47.986  17.895  28.383  1.00 65.68           C  
ATOM    766  CG  GLN A 112      47.863  19.386  28.605  1.00 65.68           C  
ATOM    767  CD  GLN A 112      49.201  20.029  28.892  1.00 65.68           C  
ATOM    768  OE1 GLN A 112      49.345  21.249  28.842  1.00 65.68           O  
ATOM    769  NE2 GLN A 112      50.190  19.206  29.198  1.00 65.68           N  
ATOM    770  N   GLY A 113      51.091  16.687  28.054  1.00 45.69           N  
ATOM    771  CA  GLY A 113      51.965  15.647  28.555  1.00 45.69           C  
ATOM    772  C   GLY A 113      52.478  16.003  29.937  1.00 45.69           C  
ATOM    773  O   GLY A 113      51.927  16.836  30.642  1.00 45.69           O  
ATOM    774  N   ASN A 114      53.542  15.346  30.342  1.00 54.65           N  
ATOM    775  CA  ASN A 114      54.119  15.653  31.622  1.00 54.65           C  
ATOM    776  C   ASN A 114      55.364  14.831  31.922  1.00 54.65           C  
ATOM    777  O   ASN A 114      55.433  13.631  31.650  1.00 54.65           O  
ATOM    778  CB  ASN A 114      53.083  15.470  32.723  1.00 77.40           C  
ATOM    779  CG  ASN A 114      53.582  15.959  34.060  1.00 77.40           C  
ATOM    780  OD1 ASN A 114      54.310  15.261  34.759  1.00 77.40           O  
ATOM    781  ND2 ASN A 114      53.212  17.181  34.412  1.00 77.40           N  
ATOM    782  N   PHE A 115      56.368  15.506  32.451  1.00 64.82           N  
ATOM    783  CA  PHE A 115      57.580  14.832  32.812  1.00 64.82           C  
ATOM    784  C   PHE A 115      58.078  14.028  31.622  1.00 64.82           C  
ATOM    785  O   PHE A 115      58.543  14.584  30.633  1.00 64.82           O  
ATOM    786  CB  PHE A 115      57.288  13.928  34.007  1.00 51.91           C  
ATOM    787  CG  PHE A 115      58.477  13.659  34.867  1.00 51.91           C  
ATOM    788  CD1 PHE A 115      59.304  14.703  35.282  1.00 51.91           C  
ATOM    789  CD2 PHE A 115      58.781  12.363  35.259  1.00 51.91           C  
ATOM    790  CE1 PHE A 115      60.418  14.462  36.070  1.00 51.91           C  
ATOM    791  CE2 PHE A 115      59.893  12.107  36.051  1.00 51.91           C  
ATOM    792  CZ  PHE A 115      60.716  13.159  36.458  1.00 51.91           C  
ATOM    793  N   TYR A 116      57.977  12.717  31.708  1.00 37.76           N  
ATOM    794  CA  TYR A 116      58.434  11.856  30.624  1.00 37.76           C  
ATOM    795  C   TYR A 116      57.274  11.379  29.799  1.00 37.76           C  
ATOM    796  O   TYR A 116      57.464  10.899  28.697  1.00 37.76           O  
ATOM    797  CB  TYR A 116      59.133  10.608  31.166  1.00 57.59           C  
ATOM    798  CG  TYR A 116      60.586  10.778  31.452  1.00 57.59           C  
ATOM    799  CD1 TYR A 116      61.495  10.940  30.420  1.00 57.59           C  
ATOM    800  CD2 TYR A 116      61.058  10.797  32.756  1.00 57.59           C  
ATOM    801  CE1 TYR A 116      62.847  11.119  30.676  1.00 57.59           C  
ATOM    802  CE2 TYR A 116      62.408  10.977  33.022  1.00 57.59           C  
ATOM    803  CZ  TYR A 116      63.287  11.135  31.975  1.00 57.59           C  
ATOM    804  OH  TYR A 116      64.608  11.289  32.231  1.00 57.59           O  
ATOM    805  N   ASN A 117      56.072  11.503  30.325  1.00 35.91           N  
ATOM    806  CA  ASN A 117      54.948  10.987  29.602  1.00 35.91           C  
ATOM    807  C   ASN A 117      54.446  11.935  28.545  1.00 35.91           C  
ATOM    808  O   ASN A 117      53.627  12.807  28.825  1.00 35.91           O  
ATOM    809  CB  ASN A 117      53.819  10.640  30.566  1.00 77.12           C  
ATOM    810  CG  ASN A 117      52.884   9.595  30.007  1.00 77.12           C  
ATOM    811  OD1 ASN A 117      52.547   9.619  28.824  1.00 77.12           O  
ATOM    812  ND2 ASN A 117      52.449   8.677  30.856  1.00 77.12           N  
ATOM    813  N   ASP A 118      54.947  11.774  27.325  1.00 66.66           N  
ATOM    814  CA  ASP A 118      54.504  12.593  26.210  1.00 66.66           C  
ATOM    815  C   ASP A 118      54.204  11.662  25.057  1.00 66.66           C  
ATOM    816  O   ASP A 118      54.986  10.755  24.769  1.00 66.66           O  
ATOM    817  CB  ASP A 118      55.565  13.611  25.801  1.00 98.53           C  
ATOM    818  CG  ASP A 118      55.107  15.038  26.028  1.00 98.53           C  
ATOM    819  OD1 ASP A 118      53.910  15.329  25.799  1.00 98.53           O  
ATOM    820  OD2 ASP A 118      55.940  15.872  26.431  1.00 98.53           O  
ATOM    821  N   ALA A 119      53.069  11.879  24.400  1.00 54.85           N  
ATOM    822  CA  ALA A 119      52.681  11.020  23.300  1.00 54.85           C  
ATOM    823  C   ALA A 119      52.993  11.620  21.957  1.00 54.85           C  
ATOM    824  O   ALA A 119      53.122  12.828  21.816  1.00 54.85           O  
ATOM    825  CB  ALA A 119      51.205  10.702  23.393  1.00109.32           C  
ATOM    826  N   VAL A 120      53.110  10.757  20.961  1.00 43.78           N  
ATOM    827  CA  VAL A 120      53.397  11.190  19.606  1.00 43.78           C  
ATOM    828  C   VAL A 120      52.491  10.490  18.594  1.00 43.78           C  
ATOM    829  O   VAL A 120      52.029   9.382  18.821  1.00 43.78           O  
ATOM    830  CB  VAL A 120      54.860  10.918  19.274  1.00 38.29           C  
ATOM    831  CG1 VAL A 120      55.744  11.670  20.242  1.00 38.29           C  
ATOM    832  CG2 VAL A 120      55.136   9.438  19.367  1.00 38.29           C  
ATOM    833  N   ILE A 121      52.227  11.161  17.485  1.00 50.56           N  
ATOM    834  CA  ILE A 121      51.390  10.597  16.443  1.00 50.56           C  
ATOM    835  C   ILE A 121      52.313  10.395  15.261  1.00 50.56           C  
ATOM    836  O   ILE A 121      53.099  11.280  14.956  1.00 50.56           O  
ATOM    837  CB  ILE A 121      50.273  11.573  16.034  1.00 26.01           C  
ATOM    838  CG1 ILE A 121      49.340  11.819  17.206  1.00 26.01           C  
ATOM    839  CG2 ILE A 121      49.482  11.020  14.891  1.00 26.01           C  
ATOM    840  CD1 ILE A 121      48.730  10.596  17.738  1.00 26.01           C  
ATOM    841  N   ASP A 122      52.249   9.238  14.610  1.00 26.65           N  
ATOM    842  CA  ASP A 122      53.117   9.006  13.460  1.00 26.65           C  
ATOM    843  C   ASP A 122      52.575   9.847  12.323  1.00 26.65           C  
ATOM    844  O   ASP A 122      51.386  10.068  12.225  1.00 26.65           O  
ATOM    845  CB  ASP A 122      53.140   7.525  13.073  1.00 56.73           C  
ATOM    846  CG  ASP A 122      54.085   7.237  11.923  1.00 56.73           C  
ATOM    847  OD1 ASP A 122      53.765   7.598  10.775  1.00 56.73           O  
ATOM    848  OD2 ASP A 122      55.153   6.652  12.170  1.00 56.73           O  
ATOM    849  N   PRO A 123      53.447  10.331  11.451  1.00 40.03           N  
ATOM    850  CA  PRO A 123      52.958  11.152  10.354  1.00 40.03           C  
ATOM    851  C   PRO A 123      52.131  10.420   9.309  1.00 40.03           C  
ATOM    852  O   PRO A 123      51.271  11.032   8.653  1.00 40.03           O  
ATOM    853  CB  PRO A 123      54.238  11.759   9.795  1.00 29.64           C  
ATOM    854  CG  PRO A 123      55.249  10.735  10.077  1.00 29.64           C  
ATOM    855  CD  PRO A 123      54.912  10.260  11.450  1.00 29.64           C  
ATOM    856  N   TYR A 124      52.375   9.117   9.161  1.00 50.59           N  
ATOM    857  CA  TYR A 124      51.652   8.318   8.181  1.00 50.59           C  
ATOM    858  C   TYR A 124      50.163   8.386   8.451  1.00 50.59           C  
ATOM    859  O   TYR A 124      49.353   8.120   7.578  1.00 50.59           O  
ATOM    860  CB  TYR A 124      52.098   6.873   8.233  1.00 78.42           C  
ATOM    861  CG  TYR A 124      51.534   6.051   7.110  1.00 78.42           C  
ATOM    862  CD1 TYR A 124      52.068   6.127   5.838  1.00 78.42           C  
ATOM    863  CD2 TYR A 124      50.462   5.195   7.318  1.00 78.42           C  
ATOM    864  CE1 TYR A 124      51.553   5.366   4.790  1.00 78.42           C  
ATOM    865  CE2 TYR A 124      49.933   4.429   6.279  1.00 78.42           C  
ATOM    866  CZ  TYR A 124      50.486   4.520   5.015  1.00 78.42           C  
ATOM    867  OH  TYR A 124      49.972   3.774   3.977  1.00 78.42           O  
ATOM    868  N   MET A 125      49.809   8.755   9.671  1.00 52.72           N  
ATOM    869  CA  MET A 125      48.419   8.843  10.056  1.00 52.72           C  
ATOM    870  C   MET A 125      47.966  10.258   9.892  1.00 52.72           C  
ATOM    871  O   MET A 125      46.799  10.543  10.053  1.00 52.72           O  
ATOM    872  CB  MET A 125      48.239   8.495  11.529  1.00 49.64           C  
ATOM    873  CG  MET A 125      49.110   7.402  12.062  1.00 49.64           C  
ATOM    874  SD  MET A 125      48.419   5.860  11.602  1.00 49.64           S  
ATOM    875  CE  MET A 125      49.930   4.847  11.448  1.00 49.64           C  
ATOM    876  N   LEU A 126      48.887  11.162   9.620  1.00 63.63           N  
ATOM    877  CA  LEU A 126      48.492  12.547   9.496  1.00 63.63           C  
ATOM    878  C   LEU A 126      48.092  12.963   8.085  1.00 63.63           C  
ATOM    879  O   LEU A 126      48.619  12.446   7.094  1.00 63.63           O  
ATOM    880  CB  LEU A 126      49.607  13.459  10.006  1.00 39.77           C  
ATOM    881  CG  LEU A 126      50.003  13.321  11.468  1.00 39.77           C  
ATOM    882  CD1 LEU A 126      50.934  14.433  11.792  1.00 39.77           C  
ATOM    883  CD2 LEU A 126      48.814  13.406  12.379  1.00 39.77           C  
ATOM    884  N   GLU A 127      47.147  13.902   8.022  1.00 50.60           N  
ATOM    885  CA  GLU A 127      46.641  14.459   6.777  1.00 50.60           C  
ATOM    886  C   GLU A 127      47.431  15.724   6.514  1.00 50.60           C  
ATOM    887  O   GLU A 127      47.712  16.074   5.379  1.00 50.60           O  
ATOM    888  CB  GLU A 127      45.171  14.804   6.932  1.00 68.54           C  
ATOM    889  CG  GLU A 127      44.598  15.520   5.743  1.00 68.54           C  
ATOM    890  CD  GLU A 127      44.687  14.706   4.482  1.00 68.54           C  
ATOM    891  OE1 GLU A 127      44.031  13.650   4.400  1.00 68.54           O  
ATOM    892  OE2 GLU A 127      45.418  15.123   3.570  1.00 68.54           O  
ATOM    893  N   ARG A 128      47.781  16.420   7.585  1.00 38.60           N  
ATOM    894  CA  ARG A 128      48.574  17.634   7.471  1.00 38.60           C  
ATOM    895  C   ARG A 128      49.137  18.015   8.834  1.00 38.60           C  
ATOM    896  O   ARG A 128      48.491  17.798   9.861  1.00 38.60           O  
ATOM    897  CB  ARG A 128      47.736  18.777   6.900  1.00 44.22           C  
ATOM    898  CG  ARG A 128      46.717  19.317   7.839  1.00 44.22           C  
ATOM    899  CD  ARG A 128      45.532  19.843   7.078  1.00 44.22           C  
ATOM    900  NE  ARG A 128      45.865  20.948   6.199  1.00 44.22           N  
ATOM    901  CZ  ARG A 128      45.007  21.487   5.338  1.00 44.22           C  
ATOM    902  NH1 ARG A 128      43.773  21.020   5.241  1.00 44.22           N  
ATOM    903  NH2 ARG A 128      45.373  22.504   4.581  1.00 44.22           N  
ATOM    904  N   ALA A 129      50.352  18.562   8.817  1.00 43.80           N  
ATOM    905  CA  ALA A 129      51.063  18.985  10.020  1.00 43.80           C  
ATOM    906  C   ALA A 129      51.255  20.506  10.042  1.00 43.80           C  
ATOM    907  O   ALA A 129      52.087  21.050   9.308  1.00 43.80           O  
ATOM    908  CB  ALA A 129      52.411  18.294  10.072  1.00 10.85           C  
ATOM    909  N   GLU A 130      50.504  21.200  10.886  1.00 47.72           N  
ATOM    910  CA  GLU A 130      50.629  22.637  10.925  1.00 47.72           C  
ATOM    911  C   GLU A 130      51.428  23.138  12.102  1.00 47.72           C  
ATOM    912  O   GLU A 130      51.439  22.520  13.170  1.00 47.72           O  
ATOM    913  CB  GLU A 130      49.249  23.293  10.916  1.00 60.19           C  
ATOM    914  CG  GLU A 130      48.489  23.023   9.637  1.00 60.19           C  
ATOM    915  CD  GLU A 130      47.154  23.736   9.569  1.00 60.19           C  
ATOM    916  OE1 GLU A 130      46.421  23.559   8.567  1.00 60.19           O  
ATOM    917  OE2 GLU A 130      46.843  24.472  10.523  1.00 60.19           O  
ATOM    918  N   ILE A 131      52.120  24.253  11.870  1.00 49.19           N  
ATOM    919  CA  ILE A 131      52.912  24.930  12.881  1.00 49.19           C  
ATOM    920  C   ILE A 131      52.381  26.349  12.948  1.00 49.19           C  
ATOM    921  O   ILE A 131      52.209  26.980  11.901  1.00 49.19           O  
ATOM    922  CB  ILE A 131      54.389  25.006  12.505  1.00 53.64           C  
ATOM    923  CG1 ILE A 131      55.094  23.710  12.878  1.00 53.64           C  
ATOM    924  CG2 ILE A 131      55.069  26.091  13.302  1.00 53.64           C  
ATOM    925  CD1 ILE A 131      55.254  23.524  14.379  1.00 53.64           C  
ATOM    926  N   MET A 132      52.094  26.838  14.161  1.00 34.22           N  
ATOM    927  CA  MET A 132      51.608  28.200  14.355  1.00 34.22           C  
ATOM    928  C   MET A 132      52.575  28.898  15.291  1.00 34.22           C  
ATOM    929  O   MET A 132      52.532  28.666  16.500  1.00 34.22           O  
ATOM    930  CB  MET A 132      50.228  28.211  14.976  1.00 60.18           C  
ATOM    931  CG  MET A 132      49.771  29.613  15.313  1.00 60.18           C  
ATOM    932  SD  MET A 132      48.226  29.605  16.211  1.00 60.18           S  
ATOM    933  CE  MET A 132      47.673  31.284  16.080  1.00 60.18           C  
ATOM    934  N   ARG A 133      53.434  29.754  14.730  1.00 42.93           N  
ATOM    935  CA  ARG A 133      54.443  30.483  15.485  1.00 42.93           C  
ATOM    936  C   ARG A 133      53.919  31.756  16.161  1.00 42.93           C  
ATOM    937  O   ARG A 133      53.101  32.490  15.597  1.00 42.93           O  
ATOM    938  CB  ARG A 133      55.579  30.809  14.544  1.00 42.41           C  
ATOM    939  CG  ARG A 133      55.980  29.626  13.727  1.00 42.41           C  
ATOM    940  CD  ARG A 133      57.331  29.803  13.063  1.00 42.41           C  
ATOM    941  NE  ARG A 133      57.254  30.655  11.893  1.00 42.41           N  
ATOM    942  CZ  ARG A 133      56.732  30.298  10.724  1.00 42.41           C  
ATOM    943  NH1 ARG A 133      56.233  29.084  10.545  1.00 42.41           N  
ATOM    944  NH2 ARG A 133      56.694  31.176   9.730  1.00 42.41           N  
ATOM    945  N   GLY A 134      54.383  32.028  17.373  1.00 54.97           N  
ATOM    946  CA  GLY A 134      53.908  33.212  18.068  1.00 54.97           C  
ATOM    947  C   GLY A 134      52.931  32.840  19.169  1.00 54.97           C  
ATOM    948  O   GLY A 134      52.503  31.696  19.242  1.00 54.97           O  
ATOM    949  N   PRO A 135      52.569  33.772  20.059  1.00 47.51           N  
ATOM    950  CA  PRO A 135      51.632  33.521  21.162  1.00 47.51           C  
ATOM    951  C   PRO A 135      50.276  33.015  20.673  1.00 47.51           C  
ATOM    952  O   PRO A 135      49.809  33.422  19.615  1.00 47.51           O  
ATOM    953  CB  PRO A 135      51.516  34.889  21.821  1.00 68.65           C  
ATOM    954  CG  PRO A 135      52.850  35.470  21.601  1.00 68.65           C  
ATOM    955  CD  PRO A 135      53.141  35.123  20.166  1.00 68.65           C  
ATOM    956  N   VAL A 136      49.628  32.160  21.453  1.00 36.93           N  
ATOM    957  CA  VAL A 136      48.343  31.627  21.049  1.00 36.93           C  
ATOM    958  C   VAL A 136      47.311  31.443  22.157  1.00 36.93           C  
ATOM    959  O   VAL A 136      46.209  30.955  21.916  1.00 36.93           O  
ATOM    960  CB  VAL A 136      48.543  30.297  20.355  1.00 58.56           C  
ATOM    961  CG1 VAL A 136      49.164  30.517  19.009  1.00 58.56           C  
ATOM    962  CG2 VAL A 136      49.440  29.431  21.187  1.00 58.56           C  
ATOM    963  N   SER A 137      47.652  31.829  23.373  1.00 33.39           N  
ATOM    964  CA  SER A 137      46.718  31.683  24.473  1.00 33.39           C  
ATOM    965  C   SER A 137      45.373  32.323  24.102  1.00 33.39           C  
ATOM    966  O   SER A 137      44.343  32.072  24.726  1.00 33.39           O  
ATOM    967  CB  SER A 137      47.297  32.336  25.725  1.00 76.90           C  
ATOM    968  OG  SER A 137      48.561  31.781  26.037  1.00 76.90           O  
ATOM    969  N   VAL A 138      45.387  33.154  23.072  1.00 61.43           N  
ATOM    970  CA  VAL A 138      44.172  33.819  22.632  1.00 61.43           C  
ATOM    971  C   VAL A 138      43.183  32.790  22.152  1.00 61.43           C  
ATOM    972  O   VAL A 138      41.978  33.034  22.143  1.00 61.43           O  
ATOM    973  CB  VAL A 138      44.442  34.784  21.471  1.00122.82           C  
ATOM    974  CG1 VAL A 138      45.115  34.044  20.341  1.00122.82           C  
ATOM    975  CG2 VAL A 138      43.138  35.394  20.985  1.00122.82           C  
ATOM    976  N   LEU A 139      43.692  31.634  21.746  1.00 54.95           N  
ATOM    977  CA  LEU A 139      42.817  30.591  21.252  1.00 54.95           C  
ATOM    978  C   LEU A 139      42.954  29.243  21.929  1.00 54.95           C  
ATOM    979  O   LEU A 139      41.978  28.514  22.028  1.00 54.95           O  
ATOM    980  CB  LEU A 139      43.004  30.417  19.738  1.00 27.89           C  
ATOM    981  CG  LEU A 139      42.139  31.310  18.840  1.00 27.89           C  
ATOM    982  CD1 LEU A 139      42.474  31.088  17.394  1.00 27.89           C  
ATOM    983  CD2 LEU A 139      40.660  31.015  19.071  1.00 27.89           C  
ATOM    984  N   TYR A 140      44.139  28.903  22.419  1.00 86.25           N  
ATOM    985  CA  TYR A 140      44.295  27.589  23.024  1.00 86.25           C  
ATOM    986  C   TYR A 140      44.550  27.496  24.518  1.00 86.25           C  
ATOM    987  O   TYR A 140      44.599  26.395  25.062  1.00 86.25           O  
ATOM    988  CB  TYR A 140      45.376  26.818  22.269  1.00 67.59           C  
ATOM    989  CG  TYR A 140      45.122  26.795  20.783  1.00 67.59           C  
ATOM    990  CD1 TYR A 140      45.522  27.854  19.975  1.00 67.59           C  
ATOM    991  CD2 TYR A 140      44.426  25.746  20.194  1.00 67.59           C  
ATOM    992  CE1 TYR A 140      45.236  27.873  18.621  1.00 67.59           C  
ATOM    993  CE2 TYR A 140      44.132  25.757  18.832  1.00 67.59           C  
ATOM    994  CZ  TYR A 140      44.541  26.824  18.053  1.00 67.59           C  
ATOM    995  OH  TYR A 140      44.262  26.839  16.705  1.00 67.59           O  
ATOM    996  N   GLY A 141      44.693  28.635  25.184  1.00 70.46           N  
ATOM    997  CA  GLY A 141      44.947  28.612  26.611  1.00 70.46           C  
ATOM    998  C   GLY A 141      46.434  28.662  26.909  1.00 70.46           C  
ATOM    999  O   GLY A 141      47.225  29.152  26.101  1.00 70.46           O  
ATOM   1000  N   LYS A 142      46.830  28.139  28.061  1.00 68.64           N  
ATOM   1001  CA  LYS A 142      48.234  28.177  28.430  1.00 68.64           C  
ATOM   1002  C   LYS A 142      49.106  27.542  27.371  1.00 68.64           C  
ATOM   1003  O   LYS A 142      48.714  26.566  26.736  1.00 68.64           O  
ATOM   1004  CB  LYS A 142      48.466  27.465  29.766  1.00 53.00           C  
ATOM   1005  CG  LYS A 142      48.123  25.991  29.783  1.00 53.00           C  
ATOM   1006  CD  LYS A 142      48.940  25.265  30.842  1.00 53.00           C  
ATOM   1007  CE  LYS A 142      48.536  23.804  30.961  1.00 53.00           C  
ATOM   1008  NZ  LYS A 142      47.171  23.634  31.528  1.00 53.00           N  
ATOM   1009  N   SER A 143      50.284  28.117  27.168  1.00 28.59           N  
ATOM   1010  CA  SER A 143      51.248  27.578  26.203  1.00 28.59           C  
ATOM   1011  C   SER A 143      52.533  28.411  26.109  1.00 28.59           C  
ATOM   1012  O   SER A 143      52.601  29.553  26.570  1.00 28.59           O  
ATOM   1013  CB  SER A 143      50.620  27.444  24.814  1.00 48.63           C  
ATOM   1014  OG  SER A 143      50.539  28.698  24.175  1.00 48.63           O  
ATOM   1015  N   SER A 144      53.573  27.811  25.553  1.00 35.47           N  
ATOM   1016  CA  SER A 144      54.808  28.538  25.399  1.00 35.47           C  
ATOM   1017  C   SER A 144      54.524  29.712  24.454  1.00 35.47           C  
ATOM   1018  O   SER A 144      53.721  29.598  23.498  1.00 35.47           O  
ATOM   1019  CB  SER A 144      55.888  27.620  24.810  1.00 43.81           C  
ATOM   1020  OG  SER A 144      56.939  28.340  24.176  1.00 43.81           O  
ATOM   1021  N   PRO A 145      55.149  30.875  24.718  1.00 40.48           N  
ATOM   1022  CA  PRO A 145      54.921  32.019  23.842  1.00 40.48           C  
ATOM   1023  C   PRO A 145      55.563  31.685  22.501  1.00 40.48           C  
ATOM   1024  O   PRO A 145      56.662  31.139  22.446  1.00 40.48           O  
ATOM   1025  CB  PRO A 145      55.656  33.130  24.561  1.00 51.07           C  
ATOM   1026  CG  PRO A 145      56.844  32.400  25.104  1.00 51.07           C  
ATOM   1027  CD  PRO A 145      56.177  31.200  25.720  1.00 51.07           C  
ATOM   1028  N   GLY A 146      54.879  31.999  21.417  1.00 67.78           N  
ATOM   1029  CA  GLY A 146      55.459  31.701  20.125  1.00 67.78           C  
ATOM   1030  C   GLY A 146      55.847  30.246  19.995  1.00 67.78           C  
ATOM   1031  O   GLY A 146      56.992  29.871  20.258  1.00 67.78           O  
ATOM   1032  N   GLY A 147      54.881  29.431  19.585  1.00 61.73           N  
ATOM   1033  CA  GLY A 147      55.122  28.013  19.430  1.00 61.73           C  
ATOM   1034  C   GLY A 147      53.875  27.207  19.704  1.00 61.73           C  
ATOM   1035  O   GLY A 147      53.160  27.465  20.672  1.00 61.73           O  
ATOM   1036  N   LEU A 148      53.625  26.227  18.841  1.00 40.73           N  
ATOM   1037  CA  LEU A 148      52.469  25.350  18.945  1.00 40.73           C  
ATOM   1038  C   LEU A 148      52.312  24.491  17.704  1.00 40.73           C  
ATOM   1039  O   LEU A 148      52.211  25.002  16.596  1.00 40.73           O  
ATOM   1040  CB  LEU A 148      51.211  26.165  19.165  1.00 29.97           C  
ATOM   1041  CG  LEU A 148      49.928  25.376  19.051  1.00 29.97           C  
ATOM   1042  CD1 LEU A 148      48.823  25.979  19.884  1.00 29.97           C  
ATOM   1043  CD2 LEU A 148      49.541  25.371  17.616  1.00 29.97           C  
ATOM   1044  N   LEU A 149      52.281  23.177  17.896  1.00 65.13           N  
ATOM   1045  CA  LEU A 149      52.145  22.233  16.791  1.00 65.13           C  
ATOM   1046  C   LEU A 149      50.781  21.608  16.742  1.00 65.13           C  
ATOM   1047  O   LEU A 149      50.362  20.980  17.704  1.00 65.13           O  
ATOM   1048  CB  LEU A 149      53.164  21.103  16.924  1.00 43.14           C  
ATOM   1049  CG  LEU A 149      52.984  19.902  15.993  1.00 43.14           C  
ATOM   1050  CD1 LEU A 149      52.864  20.411  14.568  1.00 43.14           C  
ATOM   1051  CD2 LEU A 149      54.149  18.935  16.126  1.00 43.14           C  
ATOM   1052  N   ASN A 150      50.084  21.772  15.629  1.00 46.92           N  
ATOM   1053  CA  ASN A 150      48.773  21.147  15.501  1.00 46.92           C  
ATOM   1054  C   ASN A 150      48.772  20.255  14.278  1.00 46.92           C  
ATOM   1055  O   ASN A 150      49.123  20.693  13.182  1.00 46.92           O  
ATOM   1056  CB  ASN A 150      47.656  22.165  15.356  1.00 57.40           C  
ATOM   1057  CG  ASN A 150      46.294  21.516  15.381  1.00 57.40           C  
ATOM   1058  OD1 ASN A 150      45.372  21.931  14.687  1.00 57.40           O  
ATOM   1059  ND2 ASN A 150      46.159  20.491  16.196  1.00 57.40           N  
ATOM   1060  N   MET A 151      48.391  18.998  14.474  1.00 60.08           N  
ATOM   1061  CA  MET A 151      48.355  18.031  13.388  1.00 60.08           C  
ATOM   1062  C   MET A 151      46.942  17.512  13.230  1.00 60.08           C  
ATOM   1063  O   MET A 151      46.315  17.127  14.205  1.00 60.08           O  
ATOM   1064  CB  MET A 151      49.327  16.882  13.679  1.00 54.39           C  
ATOM   1065  CG  MET A 151      49.425  16.543  15.149  1.00 54.39           C  
ATOM   1066  SD  MET A 151      50.829  15.461  15.553  1.00 54.39           S  
ATOM   1067  CE  MET A 151      51.988  16.603  16.071  1.00 54.39           C  
ATOM   1068  N   VAL A 152      46.432  17.530  12.004  1.00 51.67           N  
ATOM   1069  CA  VAL A 152      45.088  17.046  11.749  1.00 51.67           C  
ATOM   1070  C   VAL A 152      45.243  15.599  11.333  1.00 51.67           C  
ATOM   1071  O   VAL A 152      46.164  15.276  10.594  1.00 51.67           O  
ATOM   1072  CB  VAL A 152      44.421  17.824  10.592  1.00 47.34           C  
ATOM   1073  CG1 VAL A 152      42.894  17.738  10.677  1.00 47.34           C  
ATOM   1074  CG2 VAL A 152      44.868  19.251  10.629  1.00 47.34           C  
ATOM   1075  N   SER A 153      44.357  14.728  11.805  1.00 43.10           N  
ATOM   1076  CA  SER A 153      44.430  13.322  11.436  1.00 43.10           C  
ATOM   1077  C   SER A 153      43.779  13.024  10.077  1.00 43.10           C  
ATOM   1078  O   SER A 153      42.924  13.769   9.616  1.00 43.10           O  
ATOM   1079  CB  SER A 153      43.764  12.467  12.515  1.00 67.70           C  
ATOM   1080  OG  SER A 153      44.451  12.564  13.752  1.00 67.70           O  
ATOM   1081  N   LYS A 154      44.202  11.945   9.426  1.00 52.98           N  
ATOM   1082  CA  LYS A 154      43.607  11.577   8.152  1.00 52.98           C  
ATOM   1083  C   LYS A 154      42.189  11.299   8.539  1.00 52.98           C  
ATOM   1084  O   LYS A 154      41.934  10.854   9.657  1.00 52.98           O  
ATOM   1085  CB  LYS A 154      44.231  10.301   7.551  1.00 31.68           C  
ATOM   1086  CG  LYS A 154      45.583  10.508   6.934  1.00 31.68           C  
ATOM   1087  CD  LYS A 154      46.134   9.291   6.294  1.00 31.68           C  
ATOM   1088  CE  LYS A 154      47.570   9.581   5.889  1.00 31.68           C  
ATOM   1089  NZ  LYS A 154      48.334   8.524   5.123  1.00 31.68           N  
ATOM   1090  N   ARG A 155      41.270  11.580   7.627  1.00 52.31           N  
ATOM   1091  CA  ARG A 155      39.866  11.355   7.879  1.00 52.31           C  
ATOM   1092  C   ARG A 155      39.318  10.527   6.748  1.00 52.31           C  
ATOM   1093  O   ARG A 155      39.993  10.326   5.740  1.00 52.31           O  
ATOM   1094  CB  ARG A 155      39.137  12.677   7.950  1.00 75.30           C  
ATOM   1095  CG  ARG A 155      39.683  13.608   9.004  1.00 75.30           C  
ATOM   1096  CD  ARG A 155      38.657  14.659   9.308  1.00 75.30           C  
ATOM   1097  NE  ARG A 155      39.024  15.486  10.437  1.00 75.30           N  
ATOM   1098  CZ  ARG A 155      38.165  16.261  11.082  1.00 75.30           C  
ATOM   1099  NH1 ARG A 155      36.890  16.299  10.701  1.00 75.30           N  
ATOM   1100  NH2 ARG A 155      38.589  17.003  12.096  1.00 75.30           N  
ATOM   1101  N   PRO A 156      38.090  10.013   6.898  1.00 64.64           N  
ATOM   1102  CA  PRO A 156      37.508   9.202   5.828  1.00 64.64           C  
ATOM   1103  C   PRO A 156      37.409  10.033   4.568  1.00 64.64           C  
ATOM   1104  O   PRO A 156      37.535  11.250   4.622  1.00 64.64           O  
ATOM   1105  CB  PRO A 156      36.142   8.844   6.386  1.00 86.02           C  
ATOM   1106  CG  PRO A 156      36.403   8.761   7.855  1.00 86.02           C  
ATOM   1107  CD  PRO A 156      37.226   9.997   8.088  1.00 86.02           C  
ATOM   1108  N   THR A 157      37.203   9.381   3.433  1.00 64.44           N  
ATOM   1109  CA  THR A 157      37.071  10.093   2.169  1.00 64.44           C  
ATOM   1110  C   THR A 157      35.954   9.443   1.387  1.00 64.44           C  
ATOM   1111  O   THR A 157      35.700   8.253   1.552  1.00 64.44           O  
ATOM   1112  CB  THR A 157      38.364  10.043   1.346  1.00 56.09           C  
ATOM   1113  OG1 THR A 157      38.679   8.684   1.024  1.00 56.09           O  
ATOM   1114  CG2 THR A 157      39.509  10.674   2.138  1.00 56.09           C  
ATOM   1115  N   THR A 158      35.279  10.219   0.545  1.00105.18           N  
ATOM   1116  CA  THR A 158      34.174   9.688  -0.241  1.00105.18           C  
ATOM   1117  C   THR A 158      34.641   8.557  -1.146  1.00105.18           C  
ATOM   1118  O   THR A 158      34.135   7.440  -1.055  1.00105.18           O  
ATOM   1119  CB  THR A 158      33.540  10.773  -1.109  1.00126.59           C  
ATOM   1120  OG1 THR A 158      33.233  11.907  -0.295  1.00126.59           O  
ATOM   1121  CG2 THR A 158      32.261  10.262  -1.748  1.00126.59           C  
ATOM   1122  N   GLU A 159      35.612   8.850  -2.012  1.00 82.28           N  
ATOM   1123  CA  GLU A 159      36.148   7.862  -2.948  1.00 82.28           C  
ATOM   1124  C   GLU A 159      36.982   6.782  -2.252  1.00 82.28           C  
ATOM   1125  O   GLU A 159      37.604   7.035  -1.221  1.00 82.28           O  
ATOM   1126  CB  GLU A 159      36.985   8.562  -4.024  1.00209.85           C  
ATOM   1127  CG  GLU A 159      38.102   9.446  -3.485  1.00209.85           C  
ATOM   1128  CD  GLU A 159      38.929  10.079  -4.592  1.00209.85           C  
ATOM   1129  OE1 GLU A 159      39.869  10.842  -4.280  1.00209.85           O  
ATOM   1130  OE2 GLU A 159      38.638   9.809  -5.777  1.00209.85           O  
ATOM   1131  N   PRO A 160      37.004   5.560  -2.815  1.00 60.41           N  
ATOM   1132  CA  PRO A 160      37.743   4.413  -2.289  1.00 60.41           C  
ATOM   1133  C   PRO A 160      39.222   4.700  -2.109  1.00 60.41           C  
ATOM   1134  O   PRO A 160      39.779   5.593  -2.741  1.00 60.41           O  
ATOM   1135  CB  PRO A 160      37.524   3.350  -3.348  1.00 98.52           C  
ATOM   1136  CG  PRO A 160      36.221   3.721  -3.928  1.00 98.52           C  
ATOM   1137  CD  PRO A 160      36.338   5.199  -4.073  1.00 98.52           C  
ATOM   1138  N   LEU A 161      39.856   3.939  -1.232  1.00 60.84           N  
ATOM   1139  CA  LEU A 161      41.275   4.081  -1.005  1.00 60.84           C  
ATOM   1140  C   LEU A 161      41.766   2.780  -0.468  1.00 60.84           C  
ATOM   1141  O   LEU A 161      41.389   2.410   0.642  1.00 60.84           O  
ATOM   1142  CB  LEU A 161      41.563   5.135   0.025  1.00 47.20           C  
ATOM   1143  CG  LEU A 161      43.052   5.102   0.356  1.00 47.20           C  
ATOM   1144  CD1 LEU A 161      43.845   5.392  -0.884  1.00 47.20           C  
ATOM   1145  CD2 LEU A 161      43.374   6.124   1.419  1.00 47.20           C  
ATOM   1146  N   LYS A 162      42.593   2.088  -1.250  1.00 77.47           N  
ATOM   1147  CA  LYS A 162      43.153   0.804  -0.847  1.00 77.47           C  
ATOM   1148  C   LYS A 162      44.641   0.878  -1.144  1.00 77.47           C  
ATOM   1149  O   LYS A 162      45.058   0.701  -2.281  1.00 77.47           O  
ATOM   1150  CB  LYS A 162      42.488  -0.327  -1.635  1.00 97.57           C  
ATOM   1151  CG  LYS A 162      40.959  -0.224  -1.640  1.00 97.57           C  
ATOM   1152  CD  LYS A 162      40.277  -1.280  -2.511  1.00 97.57           C  
ATOM   1153  CE  LYS A 162      38.795  -0.942  -2.767  1.00 97.57           C  
ATOM   1154  NZ  LYS A 162      37.977  -0.795  -1.514  1.00 97.57           N  
ATOM   1155  N   GLU A 163      45.440   1.158  -0.117  1.00 60.61           N  
ATOM   1156  CA  GLU A 163      46.881   1.290  -0.281  1.00 60.61           C  
ATOM   1157  C   GLU A 163      47.722   0.642   0.802  1.00 60.61           C  
ATOM   1158  O   GLU A 163      47.506   0.911   1.984  1.00 60.61           O  
ATOM   1159  CB  GLU A 163      47.237   2.766  -0.329  1.00 64.64           C  
ATOM   1160  CG  GLU A 163      48.696   3.065  -0.093  1.00 64.64           C  
ATOM   1161  CD  GLU A 163      48.956   4.539   0.127  1.00 64.64           C  
ATOM   1162  OE1 GLU A 163      50.056   4.908   0.598  1.00 64.64           O  
ATOM   1163  OE2 GLU A 163      48.050   5.335  -0.174  1.00 64.64           O  
ATOM   1164  N   VAL A 164      48.669  -0.214   0.408  1.00 21.84           N  
ATOM   1165  CA  VAL A 164      49.569  -0.816   1.385  1.00 21.84           C  
ATOM   1166  C   VAL A 164      50.932  -0.289   1.028  1.00 21.84           C  
ATOM   1167  O   VAL A 164      51.220  -0.085  -0.151  1.00 21.84           O  
ATOM   1168  CB  VAL A 164      49.615  -2.340   1.335  1.00 31.62           C  
ATOM   1169  CG1 VAL A 164      48.241  -2.903   1.550  1.00 31.62           C  
ATOM   1170  CG2 VAL A 164      50.193  -2.795   0.057  1.00 31.62           C  
ATOM   1171  N   GLN A 165      51.775  -0.049   2.028  1.00 50.90           N  
ATOM   1172  CA  GLN A 165      53.091   0.501   1.747  1.00 50.90           C  
ATOM   1173  C   GLN A 165      54.205  -0.296   2.398  1.00 50.90           C  
ATOM   1174  O   GLN A 165      54.073  -0.730   3.548  1.00 50.90           O  
ATOM   1175  CB  GLN A 165      53.136   1.954   2.215  1.00 52.84           C  
ATOM   1176  CG  GLN A 165      54.405   2.704   1.862  1.00 52.84           C  
ATOM   1177  CD  GLN A 165      54.388   4.123   2.384  1.00 52.84           C  
ATOM   1178  OE1 GLN A 165      54.124   4.362   3.561  1.00 52.84           O  
ATOM   1179  NE2 GLN A 165      54.678   5.071   1.513  1.00 52.84           N  
ATOM   1180  N   PHE A 166      55.299  -0.480   1.653  1.00 33.75           N  
ATOM   1181  CA  PHE A 166      56.457  -1.239   2.126  1.00 33.75           C  
ATOM   1182  C   PHE A 166      57.721  -0.362   2.114  1.00 33.75           C  
ATOM   1183  O   PHE A 166      58.078   0.202   1.093  1.00 33.75           O  
ATOM   1184  CB  PHE A 166      56.673  -2.483   1.241  1.00 56.80           C  
ATOM   1185  CG  PHE A 166      55.464  -3.385   1.140  1.00 56.80           C  
ATOM   1186  CD1 PHE A 166      54.913  -3.979   2.282  1.00 56.80           C  
ATOM   1187  CD2 PHE A 166      54.845  -3.608  -0.092  1.00 56.80           C  
ATOM   1188  CE1 PHE A 166      53.762  -4.775   2.197  1.00 56.80           C  
ATOM   1189  CE2 PHE A 166      53.692  -4.399  -0.188  1.00 56.80           C  
ATOM   1190  CZ  PHE A 166      53.151  -4.981   0.957  1.00 56.80           C  
ATOM   1191  N   LYS A 167      58.391  -0.258   3.258  1.00 47.48           N  
ATOM   1192  CA  LYS A 167      59.603   0.550   3.382  1.00 47.48           C  
ATOM   1193  C   LYS A 167      60.761  -0.253   3.959  1.00 47.48           C  
ATOM   1194  O   LYS A 167      60.647  -0.841   5.034  1.00 47.48           O  
ATOM   1195  CB  LYS A 167      59.386   1.748   4.328  1.00 32.01           C  
ATOM   1196  CG  LYS A 167      58.212   2.684   4.077  1.00 32.01           C  
ATOM   1197  CD  LYS A 167      58.251   3.813   5.090  1.00 32.01           C  
ATOM   1198  CE  LYS A 167      57.081   4.740   4.884  1.00 32.01           C  
ATOM   1199  NZ  LYS A 167      57.149   5.967   5.722  1.00 32.01           N  
ATOM   1200  N   ALA A 168      61.882  -0.249   3.256  1.00 50.79           N  
ATOM   1201  CA  ALA A 168      63.068  -0.947   3.722  1.00 50.79           C  
ATOM   1202  C   ALA A 168      64.218   0.043   3.619  1.00 50.79           C  
ATOM   1203  O   ALA A 168      64.403   0.666   2.578  1.00 50.79           O  
ATOM   1204  CB  ALA A 168      63.339  -2.163   2.860  1.00 48.22           C  
ATOM   1205  N   GLY A 169      64.979   0.198   4.700  1.00 49.34           N  
ATOM   1206  CA  GLY A 169      66.079   1.140   4.685  1.00 49.34           C  
ATOM   1207  C   GLY A 169      67.304   0.732   5.477  1.00 49.34           C  
ATOM   1208  O   GLY A 169      67.390  -0.386   5.993  1.00 49.34           O  
ATOM   1209  N   THR A 170      68.262   1.650   5.550  1.00 47.10           N  
ATOM   1210  CA  THR A 170      69.501   1.440   6.275  1.00 47.10           C  
ATOM   1211  C   THR A 170      69.239   1.181   7.773  1.00 47.10           C  
ATOM   1212  O   THR A 170      68.106   1.281   8.247  1.00 47.10           O  
ATOM   1213  CB  THR A 170      70.392   2.660   6.124  1.00 66.50           C  
ATOM   1214  OG1 THR A 170      69.678   3.815   6.578  1.00 66.50           O  
ATOM   1215  CG2 THR A 170      70.783   2.855   4.676  1.00 66.50           C  
ATOM   1216  N   ASP A 171      70.295   0.860   8.515  1.00 62.50           N  
ATOM   1217  CA  ASP A 171      70.175   0.565   9.947  1.00 62.50           C  
ATOM   1218  C   ASP A 171      68.999  -0.395  10.246  1.00 62.50           C  
ATOM   1219  O   ASP A 171      68.272  -0.233  11.231  1.00 62.50           O  
ATOM   1220  CB  ASP A 171      70.029   1.861  10.769  1.00109.11           C  
ATOM   1221  CG  ASP A 171      71.302   2.719  10.774  1.00109.11           C  
ATOM   1222  OD1 ASP A 171      72.411   2.186  10.997  1.00109.11           O  
ATOM   1223  OD2 ASP A 171      71.183   3.945  10.574  1.00109.11           O  
ATOM   1224  N   SER A 172      68.846  -1.399   9.380  1.00 57.17           N  
ATOM   1225  CA  SER A 172      67.809  -2.428   9.481  1.00 57.17           C  
ATOM   1226  C   SER A 172      66.394  -1.931   9.748  1.00 57.17           C  
ATOM   1227  O   SER A 172      65.747  -2.348  10.706  1.00 57.17           O  
ATOM   1228  CB  SER A 172      68.190  -3.466  10.538  1.00 77.55           C  
ATOM   1229  OG  SER A 172      69.317  -4.228  10.139  1.00 77.55           O  
ATOM   1230  N   LEU A 173      65.920  -1.046   8.875  1.00 48.44           N  
ATOM   1231  CA  LEU A 173      64.574  -0.488   8.958  1.00 48.44           C  
ATOM   1232  C   LEU A 173      63.615  -1.304   8.112  1.00 48.44           C  
ATOM   1233  O   LEU A 173      63.903  -1.638   6.956  1.00 48.44           O  
ATOM   1234  CB  LEU A 173      64.546   0.937   8.440  1.00 35.73           C  
ATOM   1235  CG  LEU A 173      63.119   1.360   8.118  1.00 35.73           C  
ATOM   1236  CD1 LEU A 173      62.314   1.432   9.402  1.00 35.73           C  
ATOM   1237  CD2 LEU A 173      63.133   2.679   7.403  1.00 35.73           C  
ATOM   1238  N   PHE A 174      62.460  -1.593   8.689  1.00 46.58           N  
ATOM   1239  CA  PHE A 174      61.440  -2.376   8.020  1.00 46.58           C  
ATOM   1240  C   PHE A 174      60.063  -1.790   8.299  1.00 46.58           C  
ATOM   1241  O   PHE A 174      59.602  -1.791   9.433  1.00 46.58           O  
ATOM   1242  CB  PHE A 174      61.487  -3.812   8.533  1.00 49.90           C  
ATOM   1243  CG  PHE A 174      62.569  -4.649   7.921  1.00 49.90           C  
ATOM   1244  CD1 PHE A 174      62.490  -5.053   6.591  1.00 49.90           C  
ATOM   1245  CD2 PHE A 174      63.651  -5.060   8.673  1.00 49.90           C  
ATOM   1246  CE1 PHE A 174      63.472  -5.857   6.020  1.00 49.90           C  
ATOM   1247  CE2 PHE A 174      64.634  -5.863   8.110  1.00 49.90           C  
ATOM   1248  CZ  PHE A 174      64.539  -6.260   6.777  1.00 49.90           C  
ATOM   1249  N   GLN A 175      59.386  -1.270   7.291  1.00 30.17           N  
ATOM   1250  CA  GLN A 175      58.080  -0.745   7.594  1.00 30.17           C  
ATOM   1251  C   GLN A 175      57.032  -1.355   6.697  1.00 30.17           C  
ATOM   1252  O   GLN A 175      57.323  -1.752   5.566  1.00 30.17           O  
ATOM   1253  CB  GLN A 175      58.054   0.770   7.475  1.00 55.09           C  
ATOM   1254  CG  GLN A 175      56.870   1.366   8.181  1.00 55.09           C  
ATOM   1255  CD  GLN A 175      56.817   2.866   8.083  1.00 55.09           C  
ATOM   1256  OE1 GLN A 175      57.773   3.560   8.431  1.00 55.09           O  
ATOM   1257  NE2 GLN A 175      55.686   3.384   7.614  1.00 55.09           N  
ATOM   1258  N   THR A 176      55.813  -1.435   7.225  1.00 39.91           N  
ATOM   1259  CA  THR A 176      54.675  -1.998   6.521  1.00 39.91           C  
ATOM   1260  C   THR A 176      53.477  -1.238   7.011  1.00 39.91           C  
ATOM   1261  O   THR A 176      53.146  -1.290   8.192  1.00 39.91           O  
ATOM   1262  CB  THR A 176      54.477  -3.470   6.871  1.00 60.66           C  
ATOM   1263  OG1 THR A 176      55.661  -4.198   6.535  1.00 60.66           O  
ATOM   1264  CG2 THR A 176      53.297  -4.045   6.121  1.00 60.66           C  
ATOM   1265  N   GLY A 177      52.834  -0.518   6.101  1.00 44.17           N  
ATOM   1266  CA  GLY A 177      51.672   0.253   6.482  1.00 44.17           C  
ATOM   1267  C   GLY A 177      50.549   0.088   5.500  1.00 44.17           C  
ATOM   1268  O   GLY A 177      50.757  -0.389   4.394  1.00 44.17           O  
ATOM   1269  N   PHE A 178      49.356   0.482   5.917  1.00 52.96           N  
ATOM   1270  CA  PHE A 178      48.198   0.400   5.056  1.00 52.96           C  
ATOM   1271  C   PHE A 178      47.190   1.485   5.406  1.00 52.96           C  
ATOM   1272  O   PHE A 178      46.901   1.748   6.583  1.00 52.96           O  
ATOM   1273  CB  PHE A 178      47.527  -0.959   5.181  1.00 50.56           C  
ATOM   1274  CG  PHE A 178      46.854  -1.168   6.491  1.00 50.56           C  
ATOM   1275  CD1 PHE A 178      47.589  -1.501   7.617  1.00 50.56           C  
ATOM   1276  CD2 PHE A 178      45.479  -1.007   6.604  1.00 50.56           C  
ATOM   1277  CE1 PHE A 178      46.973  -1.673   8.838  1.00 50.56           C  
ATOM   1278  CE2 PHE A 178      44.837  -1.175   7.828  1.00 50.56           C  
ATOM   1279  CZ  PHE A 178      45.582  -1.510   8.950  1.00 50.56           C  
ATOM   1280  N   ASP A 179      46.647   2.090   4.358  1.00 53.38           N  
ATOM   1281  CA  ASP A 179      45.666   3.147   4.496  1.00 53.38           C  
ATOM   1282  C   ASP A 179      44.475   2.831   3.579  1.00 53.38           C  
ATOM   1283  O   ASP A 179      44.557   2.959   2.355  1.00 53.38           O  
ATOM   1284  CB  ASP A 179      46.335   4.487   4.135  1.00 41.62           C  
ATOM   1285  CG  ASP A 179      45.534   5.702   4.580  1.00 41.62           C  
ATOM   1286  OD1 ASP A 179      44.713   5.586   5.531  1.00 41.62           O  
ATOM   1287  OD2 ASP A 179      45.756   6.774   3.967  1.00 41.62           O  
ATOM   1288  N   PHE A 180      43.392   2.378   4.203  1.00 57.00           N  
ATOM   1289  CA  PHE A 180      42.162   2.041   3.512  1.00 57.00           C  
ATOM   1290  C   PHE A 180      41.069   2.984   3.997  1.00 57.00           C  
ATOM   1291  O   PHE A 180      40.966   3.244   5.200  1.00 57.00           O  
ATOM   1292  CB  PHE A 180      41.693   0.627   3.852  1.00 57.17           C  
ATOM   1293  CG  PHE A 180      42.646  -0.447   3.473  1.00 57.17           C  
ATOM   1294  CD1 PHE A 180      43.169  -0.513   2.195  1.00 57.17           C  
ATOM   1295  CD2 PHE A 180      42.991  -1.427   4.391  1.00 57.17           C  
ATOM   1296  CE1 PHE A 180      44.019  -1.531   1.827  1.00 57.17           C  
ATOM   1297  CE2 PHE A 180      43.840  -2.448   4.034  1.00 57.17           C  
ATOM   1298  CZ  PHE A 180      44.355  -2.493   2.736  1.00 57.17           C  
ATOM   1299  N   SER A 181      40.242   3.470   3.070  1.00 66.01           N  
ATOM   1300  CA  SER A 181      39.127   4.349   3.409  1.00 66.01           C  
ATOM   1301  C   SER A 181      38.077   4.119   2.349  1.00 66.01           C  
ATOM   1302  O   SER A 181      38.437   3.859   1.198  1.00 66.01           O  
ATOM   1303  CB  SER A 181      39.572   5.810   3.383  1.00 72.58           C  
ATOM   1304  OG  SER A 181      38.507   6.665   3.760  1.00 72.58           O  
ATOM   1305  N   ASP A 182      36.799   4.209   2.725  1.00 60.20           N  
ATOM   1306  CA  ASP A 182      35.692   4.012   1.776  1.00 60.20           C  
ATOM   1307  C   ASP A 182      34.310   4.387   2.319  1.00 60.20           C  
ATOM   1308  O   ASP A 182      34.162   4.734   3.491  1.00 60.20           O  
ATOM   1309  CB  ASP A 182      35.639   2.552   1.320  1.00100.29           C  
ATOM   1310  CG  ASP A 182      34.645   2.326   0.195  1.00100.29           C  
ATOM   1311  OD1 ASP A 182      34.128   1.192   0.087  1.00100.29           O  
ATOM   1312  OD2 ASP A 182      34.394   3.273  -0.583  1.00100.29           O  
ATOM   1313  N   SER A 183      33.298   4.301   1.456  1.00 93.49           N  
ATOM   1314  CA  SER A 183      31.914   4.613   1.816  1.00 93.49           C  
ATOM   1315  C   SER A 183      31.093   3.322   1.877  1.00 93.49           C  
ATOM   1316  O   SER A 183      31.010   2.575   0.900  1.00 93.49           O  
ATOM   1317  CB  SER A 183      31.307   5.572   0.786  1.00140.66           C  
ATOM   1318  OG  SER A 183      32.046   6.782   0.710  1.00140.66           O  
ATOM   1319  N   LEU A 184      30.478   3.070   3.026  1.00 85.46           N  
ATOM   1320  CA  LEU A 184      29.688   1.861   3.221  1.00 85.46           C  
ATOM   1321  C   LEU A 184      28.331   1.814   2.521  1.00 85.46           C  
ATOM   1322  O   LEU A 184      27.819   0.728   2.244  1.00 85.46           O  
ATOM   1323  CB  LEU A 184      29.479   1.603   4.717  1.00 87.86           C  
ATOM   1324  CG  LEU A 184      30.715   1.366   5.589  1.00 87.86           C  
ATOM   1325  CD1 LEU A 184      30.280   0.954   6.990  1.00 87.86           C  
ATOM   1326  CD2 LEU A 184      31.584   0.285   4.965  1.00 87.86           C  
ATOM   1327  N   ASP A 185      27.733   2.964   2.232  1.00 64.29           N  
ATOM   1328  CA  ASP A 185      26.427   2.958   1.581  1.00 64.29           C  
ATOM   1329  C   ASP A 185      26.461   3.594   0.205  1.00 64.29           C  
ATOM   1330  O   ASP A 185      27.430   4.239  -0.162  1.00 64.29           O  
ATOM   1331  CB  ASP A 185      25.402   3.695   2.440  1.00108.29           C  
ATOM   1332  CG  ASP A 185      25.425   5.182   2.205  1.00108.29           C  
ATOM   1333  OD1 ASP A 185      26.478   5.801   2.458  1.00108.29           O  
ATOM   1334  OD2 ASP A 185      24.391   5.727   1.756  1.00108.29           O  
ATOM   1335  N   ASP A 186      25.381   3.421  -0.546  1.00136.49           N  
ATOM   1336  CA  ASP A 186      25.282   3.984  -1.886  1.00136.49           C  
ATOM   1337  C   ASP A 186      25.283   5.509  -1.847  1.00136.49           C  
ATOM   1338  O   ASP A 186      26.060   6.153  -2.553  1.00136.49           O  
ATOM   1339  CB  ASP A 186      24.001   3.497  -2.574  1.00146.86           C  
ATOM   1340  CG  ASP A 186      23.949   1.993  -2.713  1.00146.86           C  
ATOM   1341  OD1 ASP A 186      24.815   1.432  -3.418  1.00146.86           O  
ATOM   1342  OD2 ASP A 186      23.041   1.374  -2.113  1.00146.86           O  
ATOM   1343  N   ASP A 187      24.413   6.084  -1.020  1.00108.96           N  
ATOM   1344  CA  ASP A 187      24.318   7.534  -0.922  1.00108.96           C  
ATOM   1345  C   ASP A 187      25.504   8.191  -0.223  1.00108.96           C  
ATOM   1346  O   ASP A 187      25.437   9.358   0.164  1.00108.96           O  
ATOM   1347  CB  ASP A 187      23.002   7.935  -0.246  1.00195.69           C  
ATOM   1348  CG  ASP A 187      21.809   7.837  -1.190  1.00195.69           C  
ATOM   1349  OD1 ASP A 187      21.798   8.550  -2.218  1.00195.69           O  
ATOM   1350  OD2 ASP A 187      20.884   7.047  -0.909  1.00195.69           O  
ATOM   1351  N   GLY A 188      26.590   7.435  -0.081  1.00 97.34           N  
ATOM   1352  CA  GLY A 188      27.796   7.952   0.540  1.00 97.34           C  
ATOM   1353  C   GLY A 188      27.631   8.771   1.809  1.00 97.34           C  
ATOM   1354  O   GLY A 188      27.986   9.953   1.857  1.00 97.34           O  
ATOM   1355  N   VAL A 189      27.104   8.144   2.850  1.00 97.77           N  
ATOM   1356  CA  VAL A 189      26.917   8.828   4.111  1.00 97.77           C  
ATOM   1357  C   VAL A 189      27.823   8.217   5.172  1.00 97.77           C  
ATOM   1358  O   VAL A 189      28.594   8.928   5.818  1.00 97.77           O  
ATOM   1359  CB  VAL A 189      25.453   8.761   4.560  1.00 76.91           C  
ATOM   1360  CG1 VAL A 189      24.950   7.340   4.497  1.00 76.91           C  
ATOM   1361  CG2 VAL A 189      25.326   9.302   5.956  1.00 76.91           C  
ATOM   1362  N   TYR A 190      27.738   6.901   5.354  1.00 51.04           N  
ATOM   1363  CA  TYR A 190      28.584   6.235   6.334  1.00 51.04           C  
ATOM   1364  C   TYR A 190      29.911   5.908   5.678  1.00 51.04           C  
ATOM   1365  O   TYR A 190      29.975   5.111   4.752  1.00 51.04           O  
ATOM   1366  CB  TYR A 190      27.958   4.932   6.841  1.00 95.50           C  
ATOM   1367  CG  TYR A 190      26.636   5.084   7.545  1.00 95.50           C  
ATOM   1368  CD1 TYR A 190      26.173   4.096   8.404  1.00 95.50           C  
ATOM   1369  CD2 TYR A 190      25.822   6.185   7.312  1.00 95.50           C  
ATOM   1370  CE1 TYR A 190      24.928   4.200   9.012  1.00 95.50           C  
ATOM   1371  CE2 TYR A 190      24.575   6.298   7.906  1.00 95.50           C  
ATOM   1372  CZ  TYR A 190      24.133   5.303   8.753  1.00 95.50           C  
ATOM   1373  OH  TYR A 190      22.883   5.403   9.316  1.00 95.50           O  
ATOM   1374  N   SER A 191      30.974   6.532   6.153  1.00 59.14           N  
ATOM   1375  CA  SER A 191      32.289   6.276   5.600  1.00 59.14           C  
ATOM   1376  C   SER A 191      33.208   5.840   6.726  1.00 59.14           C  
ATOM   1377  O   SER A 191      32.830   5.907   7.898  1.00 59.14           O  
ATOM   1378  CB  SER A 191      32.821   7.537   4.913  1.00 48.96           C  
ATOM   1379  OG  SER A 191      32.244   8.711   5.478  1.00 48.96           O  
ATOM   1380  N   TYR A 192      34.403   5.378   6.373  1.00 61.51           N  
ATOM   1381  CA  TYR A 192      35.367   4.934   7.369  1.00 61.51           C  
ATOM   1382  C   TYR A 192      36.790   5.073   6.825  1.00 61.51           C  
ATOM   1383  O   TYR A 192      37.002   5.398   5.649  1.00 61.51           O  
ATOM   1384  CB  TYR A 192      35.088   3.473   7.744  1.00 63.26           C  
ATOM   1385  CG  TYR A 192      35.612   2.463   6.751  1.00 63.26           C  
ATOM   1386  CD1 TYR A 192      35.665   2.758   5.388  1.00 63.26           C  
ATOM   1387  CD2 TYR A 192      36.100   1.231   7.172  1.00 63.26           C  
ATOM   1388  CE1 TYR A 192      36.206   1.860   4.463  1.00 63.26           C  
ATOM   1389  CE2 TYR A 192      36.638   0.317   6.254  1.00 63.26           C  
ATOM   1390  CZ  TYR A 192      36.691   0.643   4.897  1.00 63.26           C  
ATOM   1391  OH  TYR A 192      37.232  -0.231   3.972  1.00 63.26           O  
ATOM   1392  N   ARG A 193      37.766   4.845   7.691  1.00 65.00           N  
ATOM   1393  CA  ARG A 193      39.155   4.900   7.288  1.00 65.00           C  
ATOM   1394  C   ARG A 193      39.945   4.179   8.340  1.00 65.00           C  
ATOM   1395  O   ARG A 193      39.743   4.388   9.540  1.00 65.00           O  
ATOM   1396  CB  ARG A 193      39.663   6.339   7.153  1.00 34.98           C  
ATOM   1397  CG  ARG A 193      41.125   6.422   6.648  1.00 34.98           C  
ATOM   1398  CD  ARG A 193      41.466   7.798   6.096  1.00 34.98           C  
ATOM   1399  NE  ARG A 193      42.712   7.795   5.331  1.00 34.98           N  
ATOM   1400  CZ  ARG A 193      43.108   8.793   4.544  1.00 34.98           C  
ATOM   1401  NH1 ARG A 193      42.347   9.875   4.416  1.00 34.98           N  
ATOM   1402  NH2 ARG A 193      44.264   8.718   3.898  1.00 34.98           N  
ATOM   1403  N   LEU A 194      40.838   3.313   7.876  1.00 44.81           N  
ATOM   1404  CA  LEU A 194      41.672   2.542   8.762  1.00 44.81           C  
ATOM   1405  C   LEU A 194      43.093   2.698   8.326  1.00 44.81           C  
ATOM   1406  O   LEU A 194      43.447   2.339   7.205  1.00 44.81           O  
ATOM   1407  CB  LEU A 194      41.284   1.091   8.695  1.00 33.72           C  
ATOM   1408  CG  LEU A 194      41.718   0.299   9.906  1.00 33.72           C  
ATOM   1409  CD1 LEU A 194      40.998   0.822  11.143  1.00 33.72           C  
ATOM   1410  CD2 LEU A 194      41.397  -1.160   9.650  1.00 33.72           C  
ATOM   1411  N   THR A 195      43.908   3.244   9.221  1.00 47.52           N  
ATOM   1412  CA  THR A 195      45.315   3.470   8.931  1.00 47.52           C  
ATOM   1413  C   THR A 195      46.215   2.763   9.929  1.00 47.52           C  
ATOM   1414  O   THR A 195      46.036   2.864  11.135  1.00 47.52           O  
ATOM   1415  CB  THR A 195      45.605   4.969   8.939  1.00 32.10           C  
ATOM   1416  OG1 THR A 195      44.543   5.637   8.251  1.00 32.10           O  
ATOM   1417  CG2 THR A 195      46.923   5.263   8.238  1.00 32.10           C  
ATOM   1418  N   GLY A 196      47.181   2.022   9.434  1.00 35.93           N  
ATOM   1419  CA  GLY A 196      48.034   1.367  10.386  1.00 35.93           C  
ATOM   1420  C   GLY A 196      49.379   1.017   9.826  1.00 35.93           C  
ATOM   1421  O   GLY A 196      49.547   0.978   8.608  1.00 35.93           O  
ATOM   1422  N   LEU A 197      50.331   0.755  10.717  1.00 52.46           N  
ATOM   1423  CA  LEU A 197      51.656   0.394  10.284  1.00 52.46           C  
ATOM   1424  C   LEU A 197      52.482  -0.252  11.375  1.00 52.46           C  
ATOM   1425  O   LEU A 197      52.206  -0.074  12.573  1.00 52.46           O  
ATOM   1426  CB  LEU A 197      52.372   1.630   9.798  1.00 61.47           C  
ATOM   1427  CG  LEU A 197      52.636   2.656  10.885  1.00 61.47           C  
ATOM   1428  CD1 LEU A 197      53.790   2.251  11.764  1.00 61.47           C  
ATOM   1429  CD2 LEU A 197      52.993   3.934  10.202  1.00 61.47           C  
ATOM   1430  N   ALA A 198      53.503  -0.994  10.940  1.00 27.68           N  
ATOM   1431  CA  ALA A 198      54.444  -1.646  11.840  1.00 27.68           C  
ATOM   1432  C   ALA A 198      55.874  -1.304  11.380  1.00 27.68           C  
ATOM   1433  O   ALA A 198      56.253  -1.505  10.220  1.00 27.68           O  
ATOM   1434  CB  ALA A 198      54.229  -3.121  11.836  1.00 56.83           C  
ATOM   1435  N   ARG A 199      56.663  -0.757  12.298  1.00 49.62           N  
ATOM   1436  CA  ARG A 199      58.016  -0.387  11.962  1.00 49.62           C  
ATOM   1437  C   ARG A 199      59.013  -0.966  12.939  1.00 49.62           C  
ATOM   1438  O   ARG A 199      58.758  -1.032  14.134  1.00 49.62           O  
ATOM   1439  CB  ARG A 199      58.146   1.129  11.945  1.00 56.21           C  
ATOM   1440  CG  ARG A 199      59.544   1.611  11.638  1.00 56.21           C  
ATOM   1441  CD  ARG A 199      59.560   3.109  11.474  1.00 56.21           C  
ATOM   1442  NE  ARG A 199      59.000   3.796  12.632  1.00 56.21           N  
ATOM   1443  CZ  ARG A 199      58.143   4.803  12.538  1.00 56.21           C  
ATOM   1444  NH1 ARG A 199      57.754   5.228  11.341  1.00 56.21           N  
ATOM   1445  NH2 ARG A 199      57.674   5.381  13.632  1.00 56.21           N  
ATOM   1446  N   SER A 200      60.151  -1.386  12.411  1.00 39.76           N  
ATOM   1447  CA  SER A 200      61.229  -1.937  13.196  1.00 39.76           C  
ATOM   1448  C   SER A 200      62.511  -1.325  12.641  1.00 39.76           C  
ATOM   1449  O   SER A 200      62.636  -1.144  11.425  1.00 39.76           O  
ATOM   1450  CB  SER A 200      61.276  -3.443  13.024  1.00 66.59           C  
ATOM   1451  OG  SER A 200      62.485  -3.966  13.549  1.00 66.59           O  
ATOM   1452  N   ALA A 201      63.456  -0.988  13.515  1.00 52.46           N  
ATOM   1453  CA  ALA A 201      64.727  -0.414  13.071  1.00 52.46           C  
ATOM   1454  C   ALA A 201      65.691  -0.234  14.208  1.00 52.46           C  
ATOM   1455  O   ALA A 201      65.290  -0.061  15.353  1.00 52.46           O  
ATOM   1456  CB  ALA A 201      64.508   0.902  12.415  1.00 29.22           C  
ATOM   1457  N   ASN A 202      66.974  -0.277  13.886  1.00 52.30           N  
ATOM   1458  CA  ASN A 202      67.995  -0.108  14.902  1.00 52.30           C  
ATOM   1459  C   ASN A 202      68.193   1.384  14.997  1.00 52.30           C  
ATOM   1460  O   ASN A 202      68.160   2.067  13.975  1.00 52.30           O  
ATOM   1461  CB  ASN A 202      69.306  -0.745  14.461  1.00 72.57           C  
ATOM   1462  CG  ASN A 202      69.159  -2.192  14.116  1.00 72.57           C  
ATOM   1463  OD1 ASN A 202      69.943  -2.723  13.337  1.00 72.57           O  
ATOM   1464  ND2 ASN A 202      68.161  -2.851  14.698  1.00 72.57           N  
ATOM   1465  N   ALA A 203      68.387   1.896  16.208  1.00 80.81           N  
ATOM   1466  CA  ALA A 203      68.615   3.324  16.387  1.00 80.81           C  
ATOM   1467  C   ALA A 203      69.987   3.601  15.798  1.00 80.81           C  
ATOM   1468  O   ALA A 203      70.860   2.743  15.835  1.00 80.81           O  
ATOM   1469  CB  ALA A 203      68.589   3.687  17.861  1.00120.40           C  
ATOM   1470  N   GLN A 204      70.176   4.787  15.237  1.00109.99           N  
ATOM   1471  CA  GLN A 204      71.461   5.118  14.640  1.00109.99           C  
ATOM   1472  C   GLN A 204      72.580   4.692  15.569  1.00109.99           C  
ATOM   1473  O   GLN A 204      73.661   4.301  15.131  1.00109.99           O  
ATOM   1474  CB  GLN A 204      71.567   6.617  14.384  1.00 44.93           C  
ATOM   1475  CG  GLN A 204      73.007   7.097  14.315  1.00 44.93           C  
ATOM   1476  CD  GLN A 204      73.101   8.559  14.076  1.00 44.93           C  
ATOM   1477  OE1 GLN A 204      74.012   9.213  14.556  1.00 44.93           O  
ATOM   1478  NE2 GLN A 204      72.159   9.088  13.315  1.00 44.93           N  
ATOM   1479  N   GLN A 205      72.299   4.778  16.859  1.00 88.62           N  
ATOM   1480  CA  GLN A 205      73.254   4.413  17.887  1.00 88.62           C  
ATOM   1481  C   GLN A 205      73.526   2.914  17.840  1.00 88.62           C  
ATOM   1482  O   GLN A 205      73.298   2.269  16.815  1.00 88.62           O  
ATOM   1483  CB  GLN A 205      72.670   4.795  19.228  1.00 61.68           C  
ATOM   1484  CG  GLN A 205      71.756   6.010  19.120  1.00 61.68           C  
ATOM   1485  CD  GLN A 205      72.488   7.321  18.822  1.00 61.68           C  
ATOM   1486  OE1 GLN A 205      71.862   8.355  18.616  1.00 61.68           O  
ATOM   1487  NE2 GLN A 205      73.810   7.281  18.809  1.00 61.68           N  
ATOM   1488  N   LYS A 206      74.021   2.354  18.937  1.00 73.71           N  
ATOM   1489  CA  LYS A 206      74.298   0.922  18.983  1.00 73.71           C  
ATOM   1490  C   LYS A 206      73.561   0.309  20.153  1.00 73.71           C  
ATOM   1491  O   LYS A 206      73.347   0.965  21.168  1.00 73.71           O  
ATOM   1492  CB  LYS A 206      75.796   0.650  19.130  1.00 93.17           C  
ATOM   1493  CG  LYS A 206      76.610   0.838  17.850  1.00 93.17           C  
ATOM   1494  CD  LYS A 206      78.065   0.363  18.035  1.00 93.17           C  
ATOM   1495  CE  LYS A 206      78.856   0.336  16.719  1.00 93.17           C  
ATOM   1496  NZ  LYS A 206      80.233  -0.229  16.886  1.00 93.17           N  
ATOM   1497  N   GLY A 207      73.162  -0.948  20.003  1.00107.30           N  
ATOM   1498  CA  GLY A 207      72.454  -1.630  21.070  1.00107.30           C  
ATOM   1499  C   GLY A 207      71.031  -1.154  21.291  1.00107.30           C  
ATOM   1500  O   GLY A 207      70.314  -1.714  22.137  1.00107.30           O  
ATOM   1501  N   SER A 208      70.619  -0.129  20.538  1.00 56.30           N  
ATOM   1502  CA  SER A 208      69.267   0.409  20.672  1.00 56.30           C  
ATOM   1503  C   SER A 208      68.450   0.284  19.393  1.00 56.30           C  
ATOM   1504  O   SER A 208      68.891   0.692  18.329  1.00 56.30           O  
ATOM   1505  CB  SER A 208      69.339   1.857  21.117  1.00 52.86           C  
ATOM   1506  OG  SER A 208      69.838   1.949  22.442  1.00 52.86           O  
ATOM   1507  N   GLU A 209      67.259  -0.297  19.511  1.00 41.21           N  
ATOM   1508  CA  GLU A 209      66.362  -0.531  18.378  1.00 41.21           C  
ATOM   1509  C   GLU A 209      65.086   0.226  18.632  1.00 41.21           C  
ATOM   1510  O   GLU A 209      64.891   0.737  19.713  1.00 41.21           O  
ATOM   1511  CB  GLU A 209      66.031  -2.026  18.255  1.00109.48           C  
ATOM   1512  CG  GLU A 209      65.354  -2.633  19.499  1.00109.48           C  
ATOM   1513  CD  GLU A 209      64.774  -4.029  19.264  1.00109.48           C  
ATOM   1514  OE1 GLU A 209      65.532  -4.940  18.869  1.00109.48           O  
ATOM   1515  OE2 GLU A 209      63.558  -4.214  19.481  1.00109.48           O  
ATOM   1516  N   GLU A 210      64.207   0.296  17.649  1.00 76.60           N  
ATOM   1517  CA  GLU A 210      62.955   1.013  17.825  1.00 76.60           C  
ATOM   1518  C   GLU A 210      61.871   0.372  16.971  1.00 76.60           C  
ATOM   1519  O   GLU A 210      61.986   0.320  15.740  1.00 76.60           O  
ATOM   1520  CB  GLU A 210      63.124   2.484  17.425  1.00 83.38           C  
ATOM   1521  CG  GLU A 210      63.753   2.693  16.035  1.00 83.38           C  
ATOM   1522  CD  GLU A 210      63.846   4.165  15.608  1.00 83.38           C  
ATOM   1523  OE1 GLU A 210      62.790   4.774  15.308  1.00 83.38           O  
ATOM   1524  OE2 GLU A 210      64.978   4.711  15.574  1.00 83.38           O  
ATOM   1525  N   GLN A 211      60.828  -0.138  17.622  1.00 44.35           N  
ATOM   1526  CA  GLN A 211      59.714  -0.748  16.908  1.00 44.35           C  
ATOM   1527  C   GLN A 211      58.410  -0.062  17.299  1.00 44.35           C  
ATOM   1528  O   GLN A 211      58.224   0.320  18.447  1.00 44.35           O  
ATOM   1529  CB  GLN A 211      59.648  -2.245  17.186  1.00 60.97           C  
ATOM   1530  CG  GLN A 211      60.109  -2.661  18.550  1.00 60.97           C  
ATOM   1531  CD  GLN A 211      59.683  -4.076  18.890  1.00 60.97           C  
ATOM   1532  OE1 GLN A 211      60.177  -4.682  19.852  1.00 60.97           O  
ATOM   1533  NE2 GLN A 211      58.751  -4.612  18.107  1.00 60.97           N  
ATOM   1534  N   ARG A 212      57.524   0.122  16.321  1.00 48.76           N  
ATOM   1535  CA  ARG A 212      56.240   0.784  16.544  1.00 48.76           C  
ATOM   1536  C   ARG A 212      55.136   0.168  15.709  1.00 48.76           C  
ATOM   1537  O   ARG A 212      55.355  -0.179  14.546  1.00 48.76           O  
ATOM   1538  CB  ARG A 212      56.324   2.275  16.208  1.00 53.80           C  
ATOM   1539  CG  ARG A 212      54.966   2.961  16.173  1.00 53.80           C  
ATOM   1540  CD  ARG A 212      55.044   4.356  15.590  1.00 53.80           C  
ATOM   1541  NE  ARG A 212      55.799   5.270  16.434  1.00 53.80           N  
ATOM   1542  CZ  ARG A 212      56.183   6.483  16.056  1.00 53.80           C  
ATOM   1543  NH1 ARG A 212      55.876   6.914  14.837  1.00 53.80           N  
ATOM   1544  NH2 ARG A 212      56.875   7.258  16.893  1.00 53.80           N  
ATOM   1545  N   TYR A 213      53.954   0.058  16.324  1.00 31.23           N  
ATOM   1546  CA  TYR A 213      52.763  -0.511  15.708  1.00 31.23           C  
ATOM   1547  C   TYR A 213      51.639   0.432  16.069  1.00 31.23           C  
ATOM   1548  O   TYR A 213      51.358   0.619  17.254  1.00 31.23           O  
ATOM   1549  CB  TYR A 213      52.478  -1.874  16.320  1.00 62.97           C  
ATOM   1550  CG  TYR A 213      53.688  -2.766  16.405  1.00 62.97           C  
ATOM   1551  CD1 TYR A 213      54.237  -3.341  15.262  1.00 62.97           C  
ATOM   1552  CD2 TYR A 213      54.310  -3.009  17.617  1.00 62.97           C  
ATOM   1553  CE1 TYR A 213      55.376  -4.135  15.328  1.00 62.97           C  
ATOM   1554  CE2 TYR A 213      55.454  -3.801  17.691  1.00 62.97           C  
ATOM   1555  CZ  TYR A 213      55.977  -4.358  16.546  1.00 62.97           C  
ATOM   1556  OH  TYR A 213      57.102  -5.141  16.613  1.00 62.97           O  
ATOM   1557  N   ALA A 214      50.989   1.029  15.069  1.00 64.48           N  
ATOM   1558  CA  ALA A 214      49.893   1.973  15.335  1.00 64.48           C  
ATOM   1559  C   ALA A 214      48.743   1.884  14.341  1.00 64.48           C  
ATOM   1560  O   ALA A 214      48.954   1.840  13.132  1.00 64.48           O  
ATOM   1561  CB  ALA A 214      50.433   3.397  15.365  1.00 94.64           C  
ATOM   1562  N   ILE A 215      47.525   1.861  14.864  1.00 49.53           N  
ATOM   1563  CA  ILE A 215      46.334   1.779  14.032  1.00 49.53           C  
ATOM   1564  C   ILE A 215      45.409   2.944  14.348  1.00 49.53           C  
ATOM   1565  O   ILE A 215      44.982   3.127  15.489  1.00 49.53           O  
ATOM   1566  CB  ILE A 215      45.552   0.469  14.264  1.00 69.20           C  
ATOM   1567  CG1 ILE A 215      46.428  -0.737  13.918  1.00 69.20           C  
ATOM   1568  CG2 ILE A 215      44.324   0.426  13.379  1.00 69.20           C  
ATOM   1569  CD1 ILE A 215      47.514  -1.129  14.977  1.00 69.20           C  
ATOM   1570  N   ALA A 216      45.106   3.734  13.325  1.00 57.22           N  
ATOM   1571  CA  ALA A 216      44.235   4.884  13.467  1.00 57.22           C  
ATOM   1572  C   ALA A 216      42.899   4.618  12.789  1.00 57.22           C  
ATOM   1573  O   ALA A 216      42.728   4.869  11.591  1.00 57.22           O  
ATOM   1574  CB  ALA A 216      44.893   6.109  12.860  1.00146.29           C  
ATOM   1575  N   PRO A 217      41.936   4.094  13.553  1.00 51.25           N  
ATOM   1576  CA  PRO A 217      40.583   3.768  13.099  1.00 51.25           C  
ATOM   1577  C   PRO A 217      39.731   5.026  13.191  1.00 51.25           C  
ATOM   1578  O   PRO A 217      39.688   5.639  14.251  1.00 51.25           O  
ATOM   1579  CB  PRO A 217      40.110   2.733  14.119  1.00 79.44           C  
ATOM   1580  CG  PRO A 217      41.331   2.400  14.946  1.00 79.44           C  
ATOM   1581  CD  PRO A 217      42.123   3.652  14.939  1.00 79.44           C  
ATOM   1582  N   ALA A 218      39.053   5.409  12.110  1.00 49.71           N  
ATOM   1583  CA  ALA A 218      38.216   6.619  12.137  1.00 49.71           C  
ATOM   1584  C   ALA A 218      36.920   6.441  11.345  1.00 49.71           C  
ATOM   1585  O   ALA A 218      36.935   5.995  10.194  1.00 49.71           O  
ATOM   1586  CB  ALA A 218      38.999   7.798  11.591  1.00160.22           C  
ATOM   1587  N   PHE A 219      35.802   6.813  11.962  1.00 42.61           N  
ATOM   1588  CA  PHE A 219      34.485   6.666  11.340  1.00 42.61           C  
ATOM   1589  C   PHE A 219      33.819   8.025  11.120  1.00 42.61           C  
ATOM   1590  O   PHE A 219      33.989   8.920  11.942  1.00 42.61           O  
ATOM   1591  CB  PHE A 219      33.606   5.819  12.255  1.00 76.86           C  
ATOM   1592  CG  PHE A 219      32.407   5.253  11.587  1.00 76.86           C  
ATOM   1593  CD1 PHE A 219      32.246   3.884  11.494  1.00 76.86           C  
ATOM   1594  CD2 PHE A 219      31.442   6.082  11.043  1.00 76.86           C  
ATOM   1595  CE1 PHE A 219      31.139   3.345  10.863  1.00 76.86           C  
ATOM   1596  CE2 PHE A 219      30.333   5.558  10.412  1.00 76.86           C  
ATOM   1597  CZ  PHE A 219      30.177   4.187  10.318  1.00 76.86           C  
ATOM   1598  N   THR A 220      33.061   8.179  10.032  1.00 50.52           N  
ATOM   1599  CA  THR A 220      32.384   9.447   9.739  1.00 50.52           C  
ATOM   1600  C   THR A 220      30.926   9.294   9.343  1.00 50.52           C  
ATOM   1601  O   THR A 220      30.610   8.619   8.375  1.00 50.52           O  
ATOM   1602  CB  THR A 220      33.049  10.217   8.589  1.00 46.89           C  
ATOM   1603  OG1 THR A 220      34.290  10.793   9.014  1.00 46.89           O  
ATOM   1604  CG2 THR A 220      32.139  11.320   8.126  1.00 46.89           C  
ATOM   1605  N   TRP A 221      30.050   9.975  10.067  1.00 71.25           N  
ATOM   1606  CA  TRP A 221      28.612   9.924   9.819  1.00 71.25           C  
ATOM   1607  C   TRP A 221      28.129  11.268   9.296  1.00 71.25           C  
ATOM   1608  O   TRP A 221      28.449  12.309   9.861  1.00 71.25           O  
ATOM   1609  CB  TRP A 221      27.887   9.581  11.128  1.00 87.56           C  
ATOM   1610  CG  TRP A 221      26.405   9.411  11.012  1.00 87.56           C  
ATOM   1611  CD1 TRP A 221      25.720   8.930   9.937  1.00 87.56           C  
ATOM   1612  CD2 TRP A 221      25.434   9.624  12.043  1.00 87.56           C  
ATOM   1613  NE1 TRP A 221      24.384   8.826  10.233  1.00 87.56           N  
ATOM   1614  CE2 TRP A 221      24.180   9.244  11.520  1.00 87.56           C  
ATOM   1615  CE3 TRP A 221      25.502  10.094  13.360  1.00 87.56           C  
ATOM   1616  CZ2 TRP A 221      22.999   9.319  12.269  1.00 87.56           C  
ATOM   1617  CZ3 TRP A 221      24.324  10.168  14.107  1.00 87.56           C  
ATOM   1618  CH2 TRP A 221      23.093   9.783  13.558  1.00 87.56           C  
ATOM   1619  N   ARG A 222      27.351  11.248   8.222  1.00 53.31           N  
ATOM   1620  CA  ARG A 222      26.854  12.488   7.642  1.00 53.31           C  
ATOM   1621  C   ARG A 222      25.402  12.376   7.201  1.00 53.31           C  
ATOM   1622  O   ARG A 222      25.118  12.341   6.003  1.00 53.31           O  
ATOM   1623  CB  ARG A 222      27.729  12.857   6.459  1.00 80.19           C  
ATOM   1624  CG  ARG A 222      29.179  12.653   6.774  1.00 80.19           C  
ATOM   1625  CD  ARG A 222      30.053  12.776   5.566  1.00 80.19           C  
ATOM   1626  NE  ARG A 222      30.031  14.122   5.024  1.00 80.19           N  
ATOM   1627  CZ  ARG A 222      30.961  14.588   4.206  1.00 80.19           C  
ATOM   1628  NH1 ARG A 222      31.980  13.809   3.853  1.00 80.19           N  
ATOM   1629  NH2 ARG A 222      30.863  15.820   3.730  1.00 80.19           N  
ATOM   1630  N   PRO A 223      24.466  12.337   8.169  1.00 74.27           N  
ATOM   1631  CA  PRO A 223      23.018  12.225   7.965  1.00 74.27           C  
ATOM   1632  C   PRO A 223      22.478  13.085   6.835  1.00 74.27           C  
ATOM   1633  O   PRO A 223      21.608  12.647   6.073  1.00 74.27           O  
ATOM   1634  CB  PRO A 223      22.451  12.624   9.316  1.00 79.03           C  
ATOM   1635  CG  PRO A 223      23.462  12.088  10.247  1.00 79.03           C  
ATOM   1636  CD  PRO A 223      24.766  12.494   9.601  1.00 79.03           C  
ATOM   1637  N   ASP A 224      22.981  14.310   6.734  1.00100.50           N  
ATOM   1638  CA  ASP A 224      22.558  15.223   5.681  1.00100.50           C  
ATOM   1639  C   ASP A 224      23.800  15.825   5.043  1.00100.50           C  
ATOM   1640  O   ASP A 224      24.790  15.124   4.851  1.00100.50           O  
ATOM   1641  CB  ASP A 224      21.662  16.321   6.257  1.00116.54           C  
ATOM   1642  CG  ASP A 224      22.254  16.969   7.483  1.00116.54           C  
ATOM   1643  OD1 ASP A 224      23.384  17.493   7.388  1.00116.54           O  
ATOM   1644  OD2 ASP A 224      21.587  16.955   8.540  1.00116.54           O  
ATOM   1645  N   ASP A 225      23.755  17.108   4.703  1.00 62.06           N  
ATOM   1646  CA  ASP A 225      24.911  17.757   4.102  1.00 62.06           C  
ATOM   1647  C   ASP A 225      25.333  18.987   4.904  1.00 62.06           C  
ATOM   1648  O   ASP A 225      26.214  19.759   4.490  1.00 62.06           O  
ATOM   1649  CB  ASP A 225      24.642  18.110   2.624  1.00132.12           C  
ATOM   1650  CG  ASP A 225      23.262  18.717   2.387  1.00132.12           C  
ATOM   1651  OD1 ASP A 225      22.255  18.118   2.825  1.00132.12           O  
ATOM   1652  OD2 ASP A 225      23.189  19.787   1.739  1.00132.12           O  
ATOM   1653  N   LYS A 226      24.699  19.153   6.062  1.00 85.28           N  
ATOM   1654  CA  LYS A 226      25.004  20.254   6.961  1.00 85.28           C  
ATOM   1655  C   LYS A 226      25.407  19.632   8.295  1.00 85.28           C  
ATOM   1656  O   LYS A 226      25.305  20.262   9.353  1.00 85.28           O  
ATOM   1657  CB  LYS A 226      23.781  21.147   7.173  1.00 96.86           C  
ATOM   1658  CG  LYS A 226      23.090  21.607   5.912  1.00 96.86           C  
ATOM   1659  CD  LYS A 226      22.081  22.722   6.201  1.00 96.86           C  
ATOM   1660  CE  LYS A 226      21.147  22.409   7.385  1.00 96.86           C  
ATOM   1661  NZ  LYS A 226      20.182  21.284   7.174  1.00 96.86           N  
ATOM   1662  N   THR A 227      25.869  18.388   8.246  1.00 53.40           N  
ATOM   1663  CA  THR A 227      26.261  17.703   9.466  1.00 53.40           C  
ATOM   1664  C   THR A 227      27.280  16.585   9.300  1.00 53.40           C  
ATOM   1665  O   THR A 227      27.181  15.743   8.418  1.00 53.40           O  
ATOM   1666  CB  THR A 227      25.026  17.167  10.176  1.00 62.88           C  
ATOM   1667  OG1 THR A 227      24.287  18.276  10.702  1.00 62.88           O  
ATOM   1668  CG2 THR A 227      25.411  16.214  11.296  1.00 62.88           C  
ATOM   1669  N   ASN A 228      28.263  16.597  10.183  1.00 53.69           N  
ATOM   1670  CA  ASN A 228      29.325  15.623  10.178  1.00 53.69           C  
ATOM   1671  C   ASN A 228      29.598  15.195  11.607  1.00 53.69           C  
ATOM   1672  O   ASN A 228      29.363  15.942  12.553  1.00 53.69           O  
ATOM   1673  CB  ASN A 228      30.582  16.256   9.586  1.00 81.40           C  
ATOM   1674  CG  ASN A 228      31.780  15.324   9.604  1.00 81.40           C  
ATOM   1675  OD1 ASN A 228      32.131  14.765  10.644  1.00 81.40           O  
ATOM   1676  ND2 ASN A 228      32.429  15.167   8.446  1.00 81.40           N  
ATOM   1677  N   PHE A 229      30.068  13.970  11.765  1.00 49.17           N  
ATOM   1678  CA  PHE A 229      30.426  13.459  13.074  1.00 49.17           C  
ATOM   1679  C   PHE A 229      31.514  12.423  12.841  1.00 49.17           C  
ATOM   1680  O   PHE A 229      31.243  11.336  12.369  1.00 49.17           O  
ATOM   1681  CB  PHE A 229      29.228  12.826  13.775  1.00 35.80           C  
ATOM   1682  CG  PHE A 229      29.596  12.127  15.046  1.00 35.80           C  
ATOM   1683  CD1 PHE A 229      29.747  12.842  16.234  1.00 35.80           C  
ATOM   1684  CD2 PHE A 229      29.897  10.764  15.043  1.00 35.80           C  
ATOM   1685  CE1 PHE A 229      30.204  12.208  17.415  1.00 35.80           C  
ATOM   1686  CE2 PHE A 229      30.348  10.130  16.203  1.00 35.80           C  
ATOM   1687  CZ  PHE A 229      30.506  10.855  17.396  1.00 35.80           C  
ATOM   1688  N   THR A 230      32.753  12.749  13.165  1.00 49.64           N  
ATOM   1689  CA  THR A 230      33.804  11.786  12.916  1.00 49.64           C  
ATOM   1690  C   THR A 230      34.585  11.234  14.114  1.00 49.64           C  
ATOM   1691  O   THR A 230      35.317  11.946  14.812  1.00 49.64           O  
ATOM   1692  CB  THR A 230      34.780  12.335  11.902  1.00 66.10           C  
ATOM   1693  OG1 THR A 230      34.067  12.684  10.713  1.00 66.10           O  
ATOM   1694  CG2 THR A 230      35.826  11.295  11.579  1.00 66.10           C  
ATOM   1695  N   PHE A 231      34.421   9.938  14.330  1.00 55.79           N  
ATOM   1696  CA  PHE A 231      35.085   9.245  15.411  1.00 55.79           C  
ATOM   1697  C   PHE A 231      36.539   9.112  15.019  1.00 55.79           C  
ATOM   1698  O   PHE A 231      36.854   8.555  13.957  1.00 55.79           O  
ATOM   1699  CB  PHE A 231      34.456   7.869  15.583  1.00 71.60           C  
ATOM   1700  CG  PHE A 231      35.140   7.014  16.592  1.00 71.60           C  
ATOM   1701  CD1 PHE A 231      34.955   7.234  17.947  1.00 71.60           C  
ATOM   1702  CD2 PHE A 231      35.993   5.991  16.186  1.00 71.60           C  
ATOM   1703  CE1 PHE A 231      35.617   6.441  18.891  1.00 71.60           C  
ATOM   1704  CE2 PHE A 231      36.663   5.189  17.119  1.00 71.60           C  
ATOM   1705  CZ  PHE A 231      36.479   5.411  18.471  1.00 71.60           C  
ATOM   1706  N   LEU A 232      37.417   9.635  15.870  1.00 52.41           N  
ATOM   1707  CA  LEU A 232      38.859   9.581  15.633  1.00 52.41           C  
ATOM   1708  C   LEU A 232      39.523   8.944  16.829  1.00 52.41           C  
ATOM   1709  O   LEU A 232      39.592   9.526  17.912  1.00 52.41           O  
ATOM   1710  CB  LEU A 232      39.425  10.979  15.416  1.00 41.87           C  
ATOM   1711  CG  LEU A 232      38.658  11.742  14.346  1.00 41.87           C  
ATOM   1712  CD1 LEU A 232      38.809  13.213  14.555  1.00 41.87           C  
ATOM   1713  CD2 LEU A 232      39.143  11.300  12.985  1.00 41.87           C  
ATOM   1714  N   SER A 233      39.997   7.726  16.617  1.00 55.42           N  
ATOM   1715  CA  SER A 233      40.649   6.956  17.652  1.00 55.42           C  
ATOM   1716  C   SER A 233      42.037   6.748  17.150  1.00 55.42           C  
ATOM   1717  O   SER A 233      42.290   6.897  15.954  1.00 55.42           O  
ATOM   1718  CB  SER A 233      39.968   5.602  17.821  1.00 76.43           C  
ATOM   1719  OG  SER A 233      40.085   4.817  16.642  1.00 76.43           O  
ATOM   1720  N   TYR A 234      42.928   6.403  18.067  1.00 49.39           N  
ATOM   1721  CA  TYR A 234      44.315   6.159  17.726  1.00 49.39           C  
ATOM   1722  C   TYR A 234      44.933   5.355  18.847  1.00 49.39           C  
ATOM   1723  O   TYR A 234      44.824   5.727  20.023  1.00 49.39           O  
ATOM   1724  CB  TYR A 234      45.059   7.479  17.570  1.00 38.98           C  
ATOM   1725  CG  TYR A 234      46.461   7.314  17.080  1.00 38.98           C  
ATOM   1726  CD1 TYR A 234      46.756   7.370  15.726  1.00 38.98           C  
ATOM   1727  CD2 TYR A 234      47.510   7.141  17.972  1.00 38.98           C  
ATOM   1728  CE1 TYR A 234      48.076   7.274  15.267  1.00 38.98           C  
ATOM   1729  CE2 TYR A 234      48.838   7.039  17.527  1.00 38.98           C  
ATOM   1730  CZ  TYR A 234      49.107   7.115  16.179  1.00 38.98           C  
ATOM   1731  OH  TYR A 234      50.399   7.084  15.748  1.00 38.98           O  
ATOM   1732  N   PHE A 235      45.561   4.243  18.487  1.00 36.66           N  
ATOM   1733  CA  PHE A 235      46.204   3.390  19.470  1.00 36.66           C  
ATOM   1734  C   PHE A 235      47.569   3.068  18.958  1.00 36.66           C  
ATOM   1735  O   PHE A 235      47.702   2.480  17.891  1.00 36.66           O  
ATOM   1736  CB  PHE A 235      45.427   2.103  19.649  1.00 44.39           C  
ATOM   1737  CG  PHE A 235      43.963   2.312  19.880  1.00 44.39           C  
ATOM   1738  CD1 PHE A 235      43.093   2.446  18.805  1.00 44.39           C  
ATOM   1739  CD2 PHE A 235      43.457   2.405  21.174  1.00 44.39           C  
ATOM   1740  CE1 PHE A 235      41.745   2.671  19.018  1.00 44.39           C  
ATOM   1741  CE2 PHE A 235      42.105   2.633  21.396  1.00 44.39           C  
ATOM   1742  CZ  PHE A 235      41.248   2.767  20.324  1.00 44.39           C  
ATOM   1743  N   GLN A 236      48.593   3.451  19.705  1.00 49.16           N  
ATOM   1744  CA  GLN A 236      49.948   3.197  19.267  1.00 49.16           C  
ATOM   1745  C   GLN A 236      50.781   2.570  20.342  1.00 49.16           C  
ATOM   1746  O   GLN A 236      50.867   3.096  21.444  1.00 49.16           O  
ATOM   1747  CB  GLN A 236      50.616   4.485  18.832  1.00 57.51           C  
ATOM   1748  CG  GLN A 236      52.089   4.330  18.695  1.00 57.51           C  
ATOM   1749  CD  GLN A 236      52.759   5.607  18.324  1.00 57.51           C  
ATOM   1750  OE1 GLN A 236      52.562   6.118  17.233  1.00 57.51           O  
ATOM   1751  NE2 GLN A 236      53.559   6.142  19.234  1.00 57.51           N  
ATOM   1752  N   ASN A 237      51.410   1.450  20.008  1.00 47.47           N  
ATOM   1753  CA  ASN A 237      52.260   0.749  20.953  1.00 47.47           C  
ATOM   1754  C   ASN A 237      53.698   0.627  20.445  1.00 47.47           C  
ATOM   1755  O   ASN A 237      53.946   0.271  19.285  1.00 47.47           O  
ATOM   1756  CB  ASN A 237      51.678  -0.631  21.256  1.00 75.99           C  
ATOM   1757  CG  ASN A 237      52.658  -1.523  21.977  1.00 75.99           C  
ATOM   1758  OD1 ASN A 237      53.258  -1.117  22.975  1.00 75.99           O  
ATOM   1759  ND2 ASN A 237      52.830  -2.751  21.476  1.00 75.99           N  
ATOM   1760  N   GLU A 238      54.637   0.934  21.336  1.00 55.78           N  
ATOM   1761  CA  GLU A 238      56.056   0.887  21.020  1.00 55.78           C  
ATOM   1762  C   GLU A 238      56.833   0.158  22.096  1.00 55.78           C  
ATOM   1763  O   GLU A 238      57.021   0.683  23.180  1.00 55.78           O  
ATOM   1764  CB  GLU A 238      56.616   2.300  20.915  1.00 75.29           C  
ATOM   1765  CG  GLU A 238      55.985   3.161  19.856  1.00 75.29           C  
ATOM   1766  CD  GLU A 238      56.222   4.632  20.114  1.00 75.29           C  
ATOM   1767  OE1 GLU A 238      55.480   5.209  20.938  1.00 75.29           O  
ATOM   1768  OE2 GLU A 238      57.157   5.206  19.505  1.00 75.29           O  
ATOM   1769  N   PRO A 239      57.283  -1.068  21.819  1.00 43.17           N  
ATOM   1770  CA  PRO A 239      58.034  -1.735  22.873  1.00 43.17           C  
ATOM   1771  C   PRO A 239      59.412  -1.110  23.044  1.00 43.17           C  
ATOM   1772  O   PRO A 239      60.078  -1.312  24.059  1.00 43.17           O  
ATOM   1773  CB  PRO A 239      58.096  -3.181  22.388  1.00107.87           C  
ATOM   1774  CG  PRO A 239      56.817  -3.330  21.645  1.00107.87           C  
ATOM   1775  CD  PRO A 239      56.787  -2.050  20.843  1.00107.87           C  
ATOM   1776  N   GLU A 240      59.836  -0.348  22.047  1.00 78.58           N  
ATOM   1777  CA  GLU A 240      61.134   0.308  22.097  1.00 78.58           C  
ATOM   1778  C   GLU A 240      61.057   1.627  21.353  1.00 78.58           C  
ATOM   1779  O   GLU A 240      60.578   1.677  20.220  1.00 78.58           O  
ATOM   1780  CB  GLU A 240      62.200  -0.600  21.486  1.00 95.21           C  
ATOM   1781  CG  GLU A 240      62.434  -1.872  22.288  1.00 95.21           C  
ATOM   1782  CD  GLU A 240      63.069  -1.600  23.636  1.00 95.21           C  
ATOM   1783  OE1 GLU A 240      62.615  -0.678  24.342  1.00 95.21           O  
ATOM   1784  OE2 GLU A 240      64.024  -2.315  23.991  1.00 95.21           O  
ATOM   1785  N   THR A 241      61.529   2.693  21.994  1.00 62.02           N  
ATOM   1786  CA  THR A 241      61.475   4.019  21.396  1.00 62.02           C  
ATOM   1787  C   THR A 241      62.821   4.541  20.907  1.00 62.02           C  
ATOM   1788  O   THR A 241      62.891   5.572  20.238  1.00 62.02           O  
ATOM   1789  CB  THR A 241      60.874   5.020  22.369  1.00 43.26           C  
ATOM   1790  OG1 THR A 241      61.755   5.177  23.487  1.00 43.26           O  
ATOM   1791  CG2 THR A 241      59.507   4.541  22.853  1.00 43.26           C  
ATOM   1792  N   GLY A 242      63.890   3.835  21.250  1.00 55.55           N  
ATOM   1793  CA  GLY A 242      65.202   4.236  20.781  1.00 55.55           C  
ATOM   1794  C   GLY A 242      66.083   4.958  21.770  1.00 55.55           C  
ATOM   1795  O   GLY A 242      65.727   5.095  22.940  1.00 55.55           O  
ATOM   1796  N   TYR A 243      67.234   5.417  21.277  1.00 41.56           N  
ATOM   1797  CA  TYR A 243      68.221   6.139  22.063  1.00 41.56           C  
ATOM   1798  C   TYR A 243      67.676   7.447  22.603  1.00 41.56           C  
ATOM   1799  O   TYR A 243      66.725   8.017  22.049  1.00 41.56           O  
ATOM   1800  CB  TYR A 243      69.443   6.422  21.209  1.00 70.06           C  
ATOM   1801  CG  TYR A 243      70.478   7.289  21.871  1.00 70.06           C  
ATOM   1802  CD1 TYR A 243      71.160   6.859  22.998  1.00 70.06           C  
ATOM   1803  CD2 TYR A 243      70.765   8.547  21.375  1.00 70.06           C  
ATOM   1804  CE1 TYR A 243      72.110   7.671  23.619  1.00 70.06           C  
ATOM   1805  CE2 TYR A 243      71.706   9.371  21.986  1.00 70.06           C  
ATOM   1806  CZ  TYR A 243      72.378   8.930  23.111  1.00 70.06           C  
ATOM   1807  OH  TYR A 243      73.304   9.748  23.730  1.00 70.06           O  
ATOM   1808  N   TYR A 244      68.281   7.918  23.694  1.00 66.40           N  
ATOM   1809  CA  TYR A 244      67.868   9.166  24.338  1.00 66.40           C  
ATOM   1810  C   TYR A 244      68.851   9.539  25.430  1.00 66.40           C  
ATOM   1811  O   TYR A 244      68.477  10.130  26.433  1.00 66.40           O  
ATOM   1812  CB  TYR A 244      66.485   9.001  24.947  1.00 56.66           C  
ATOM   1813  CG  TYR A 244      65.835  10.276  25.375  1.00 56.66           C  
ATOM   1814  CD1 TYR A 244      65.710  11.337  24.505  1.00 56.66           C  
ATOM   1815  CD2 TYR A 244      65.275  10.397  26.623  1.00 56.66           C  
ATOM   1816  CE1 TYR A 244      65.030  12.489  24.868  1.00 56.66           C  
ATOM   1817  CE2 TYR A 244      64.593  11.546  26.994  1.00 56.66           C  
ATOM   1818  CZ  TYR A 244      64.471  12.584  26.112  1.00 56.66           C  
ATOM   1819  OH  TYR A 244      63.754  13.694  26.477  1.00 56.66           O  
ATOM   1820  N   GLY A 245      70.111   9.188  25.221  1.00 48.67           N  
ATOM   1821  CA  GLY A 245      71.136   9.475  26.201  1.00 48.67           C  
ATOM   1822  C   GLY A 245      71.834  10.781  25.924  1.00 48.67           C  
ATOM   1823  O   GLY A 245      71.382  11.534  25.065  1.00 48.67           O  
ATOM   1824  N   TRP A 246      72.931  11.034  26.648  1.00 60.87           N  
ATOM   1825  CA  TRP A 246      73.722  12.256  26.512  1.00 60.87           C  
ATOM   1826  C   TRP A 246      75.208  12.028  26.284  1.00 60.87           C  
ATOM   1827  O   TRP A 246      75.824  11.191  26.928  1.00 60.87           O  
ATOM   1828  CB  TRP A 246      73.615  13.114  27.759  1.00 48.52           C  
ATOM   1829  CG  TRP A 246      72.269  13.609  28.103  1.00 48.52           C  
ATOM   1830  CD1 TRP A 246      71.144  13.532  27.348  1.00 48.52           C  
ATOM   1831  CD2 TRP A 246      71.905  14.292  29.308  1.00 48.52           C  
ATOM   1832  NE1 TRP A 246      70.098  14.122  28.002  1.00 48.52           N  
ATOM   1833  CE2 TRP A 246      70.535  14.601  29.209  1.00 48.52           C  
ATOM   1834  CE3 TRP A 246      72.609  14.673  30.464  1.00 48.52           C  
ATOM   1835  CZ2 TRP A 246      69.840  15.282  30.224  1.00 48.52           C  
ATOM   1836  CZ3 TRP A 246      71.926  15.347  31.471  1.00 48.52           C  
ATOM   1837  CH2 TRP A 246      70.551  15.646  31.342  1.00 48.52           C  
ATOM   1838  N   LEU A 247      75.784  12.808  25.382  1.00 55.29           N  
ATOM   1839  CA  LEU A 247      77.206  12.737  25.097  1.00 55.29           C  
ATOM   1840  C   LEU A 247      77.881  14.077  25.400  1.00 55.29           C  
ATOM   1841  O   LEU A 247      77.393  15.149  25.025  1.00 55.29           O  
ATOM   1842  CB  LEU A 247      77.448  12.373  23.642  1.00 44.82           C  
ATOM   1843  CG  LEU A 247      77.072  10.949  23.283  1.00 44.82           C  
ATOM   1844  CD1 LEU A 247      77.450  10.649  21.844  1.00 44.82           C  
ATOM   1845  CD2 LEU A 247      77.805  10.014  24.206  1.00 44.82           C  
ATOM   1846  N   PRO A 248      79.026  14.031  26.084  1.00 76.40           N  
ATOM   1847  CA  PRO A 248      79.767  15.241  26.436  1.00 76.40           C  
ATOM   1848  C   PRO A 248      80.363  15.877  25.201  1.00 76.40           C  
ATOM   1849  O   PRO A 248      80.698  15.182  24.246  1.00 76.40           O  
ATOM   1850  CB  PRO A 248      80.845  14.717  27.364  1.00 62.20           C  
ATOM   1851  CG  PRO A 248      81.156  13.382  26.728  1.00 62.20           C  
ATOM   1852  CD  PRO A 248      79.777  12.827  26.472  1.00 62.20           C  
ATOM   1853  N   LYS A 249      80.497  17.197  25.220  1.00 51.18           N  
ATOM   1854  CA  LYS A 249      81.076  17.887  24.085  1.00 51.18           C  
ATOM   1855  C   LYS A 249      82.505  17.404  24.002  1.00 51.18           C  
ATOM   1856  O   LYS A 249      83.143  17.473  22.954  1.00 51.18           O  
ATOM   1857  CB  LYS A 249      81.015  19.400  24.286  1.00 62.60           C  
ATOM   1858  CG  LYS A 249      81.701  19.917  25.532  1.00 62.60           C  
ATOM   1859  CD  LYS A 249      81.470  21.413  25.693  1.00 62.60           C  
ATOM   1860  CE  LYS A 249      82.500  22.037  26.601  1.00 62.60           C  
ATOM   1861  NZ  LYS A 249      83.864  21.834  26.049  1.00 62.60           N  
ATOM   1862  N   GLU A 250      82.993  16.896  25.129  1.00 91.81           N  
ATOM   1863  CA  GLU A 250      84.338  16.368  25.204  1.00 91.81           C  
ATOM   1864  C   GLU A 250      84.357  15.052  24.449  1.00 91.81           C  
ATOM   1865  O   GLU A 250      84.478  13.988  25.042  1.00 91.81           O  
ATOM   1866  CB  GLU A 250      84.744  16.130  26.658  1.00 92.80           C  
ATOM   1867  CG  GLU A 250      85.119  17.373  27.445  1.00 92.80           C  
ATOM   1868  CD  GLU A 250      83.924  18.170  27.892  1.00 92.80           C  
ATOM   1869  OE1 GLU A 250      83.031  17.584  28.549  1.00 92.80           O  
ATOM   1870  OE2 GLU A 250      83.885  19.383  27.597  1.00 92.80           O  
ATOM   1871  N   GLY A 251      84.218  15.126  23.135  1.00 64.10           N  
ATOM   1872  CA  GLY A 251      84.228  13.917  22.336  1.00 64.10           C  
ATOM   1873  C   GLY A 251      83.293  14.007  21.150  1.00 64.10           C  
ATOM   1874  O   GLY A 251      83.165  13.064  20.365  1.00 64.10           O  
ATOM   1875  N   THR A 252      82.640  15.157  21.030  1.00 64.12           N  
ATOM   1876  CA  THR A 252      81.706  15.413  19.944  1.00 64.12           C  
ATOM   1877  C   THR A 252      82.024  16.738  19.267  1.00 64.12           C  
ATOM   1878  O   THR A 252      82.666  16.768  18.220  1.00 64.12           O  
ATOM   1879  CB  THR A 252      80.290  15.462  20.465  1.00 43.69           C  
ATOM   1880  OG1 THR A 252      80.211  16.432  21.505  1.00 43.69           O  
ATOM   1881  CG2 THR A 252      79.896  14.132  21.032  1.00 43.69           C  
ATOM   1882  N   VAL A 253      81.571  17.831  19.866  1.00 35.25           N  
ATOM   1883  CA  VAL A 253      81.825  19.152  19.322  1.00 35.25           C  
ATOM   1884  C   VAL A 253      83.317  19.386  19.380  1.00 35.25           C  
ATOM   1885  O   VAL A 253      83.952  19.730  18.379  1.00 35.25           O  
ATOM   1886  CB  VAL A 253      81.160  20.230  20.146  1.00 48.86           C  
ATOM   1887  CG1 VAL A 253      81.266  21.551  19.421  1.00 48.86           C  
ATOM   1888  CG2 VAL A 253      79.719  19.848  20.428  1.00 48.86           C  
ATOM   1889  N   GLU A 254      83.873  19.204  20.575  1.00 62.64           N  
ATOM   1890  CA  GLU A 254      85.298  19.368  20.804  1.00 62.64           C  
ATOM   1891  C   GLU A 254      85.905  17.972  20.810  1.00 62.64           C  
ATOM   1892  O   GLU A 254      85.238  17.011  21.176  1.00 62.64           O  
ATOM   1893  CB  GLU A 254      85.549  20.039  22.157  1.00121.63           C  
ATOM   1894  CG  GLU A 254      85.014  21.455  22.279  1.00121.63           C  
ATOM   1895  CD  GLU A 254      85.375  22.102  23.610  1.00121.63           C  
ATOM   1896  OE1 GLU A 254      85.053  23.294  23.809  1.00121.63           O  
ATOM   1897  OE2 GLU A 254      85.983  21.419  24.462  1.00121.63           O  
ATOM   1898  N   PRO A 255      87.172  17.840  20.389  1.00 57.90           N  
ATOM   1899  CA  PRO A 255      87.864  16.549  20.356  1.00 57.90           C  
ATOM   1900  C   PRO A 255      88.245  16.054  21.745  1.00 57.90           C  
ATOM   1901  O   PRO A 255      88.132  16.771  22.741  1.00 57.90           O  
ATOM   1902  CB  PRO A 255      89.109  16.837  19.524  1.00 65.70           C  
ATOM   1903  CG  PRO A 255      88.705  17.995  18.691  1.00 65.70           C  
ATOM   1904  CD  PRO A 255      87.945  18.848  19.655  1.00 65.70           C  
ATOM   1905  N   LEU A 256      88.701  14.816  21.810  1.00110.73           N  
ATOM   1906  CA  LEU A 256      89.117  14.260  23.077  1.00110.73           C  
ATOM   1907  C   LEU A 256      90.619  14.449  23.194  1.00110.73           C  
ATOM   1908  O   LEU A 256      91.301  14.695  22.200  1.00110.73           O  
ATOM   1909  CB  LEU A 256      88.755  12.780  23.138  1.00 60.50           C  
ATOM   1910  CG  LEU A 256      87.340  12.491  23.621  1.00 60.50           C  
ATOM   1911  CD1 LEU A 256      86.930  11.064  23.295  1.00 60.50           C  
ATOM   1912  CD2 LEU A 256      87.309  12.759  25.116  1.00 60.50           C  
ATOM   1913  N   PRO A 257      91.153  14.357  24.416  1.00107.01           N  
ATOM   1914  CA  PRO A 257      92.586  14.517  24.666  1.00107.01           C  
ATOM   1915  C   PRO A 257      93.453  13.719  23.697  1.00107.01           C  
ATOM   1916  O   PRO A 257      94.441  14.230  23.176  1.00107.01           O  
ATOM   1917  CB  PRO A 257      92.728  14.033  26.093  1.00 66.67           C  
ATOM   1918  CG  PRO A 257      91.447  14.522  26.700  1.00 66.67           C  
ATOM   1919  CD  PRO A 257      90.421  14.140  25.675  1.00 66.67           C  
ATOM   1920  N   ASN A 258      93.080  12.466  23.455  1.00 85.63           N  
ATOM   1921  CA  ASN A 258      93.844  11.626  22.543  1.00 85.63           C  
ATOM   1922  C   ASN A 258      93.801  12.233  21.150  1.00 85.63           C  
ATOM   1923  O   ASN A 258      94.638  11.928  20.297  1.00 85.63           O  
ATOM   1924  CB  ASN A 258      93.281  10.199  22.510  1.00127.86           C  
ATOM   1925  CG  ASN A 258      92.164   9.977  23.520  1.00127.86           C  
ATOM   1926  OD1 ASN A 258      92.367  10.010  24.740  1.00127.86           O  
ATOM   1927  ND2 ASN A 258      90.970   9.743  23.007  1.00127.86           N  
ATOM   1928  N   GLY A 259      92.817  13.099  20.933  1.00 86.44           N  
ATOM   1929  CA  GLY A 259      92.665  13.753  19.645  1.00 86.44           C  
ATOM   1930  C   GLY A 259      91.468  13.310  18.814  1.00 86.44           C  
ATOM   1931  O   GLY A 259      90.965  14.086  18.004  1.00 86.44           O  
ATOM   1932  N   LYS A 260      91.007  12.074  19.011  1.00 73.77           N  
ATOM   1933  CA  LYS A 260      89.877  11.538  18.254  1.00 73.77           C  
ATOM   1934  C   LYS A 260      88.554  11.856  18.923  1.00 73.77           C  
ATOM   1935  O   LYS A 260      88.526  12.147  20.117  1.00 73.77           O  
ATOM   1936  CB  LYS A 260      90.012  10.020  18.104  1.00156.17           C  
ATOM   1937  CG  LYS A 260      91.256   9.563  17.356  1.00156.17           C  
ATOM   1938  CD  LYS A 260      91.304   8.041  17.223  1.00156.17           C  
ATOM   1939  CE  LYS A 260      90.154   7.508  16.369  1.00156.17           C  
ATOM   1940  NZ  LYS A 260      90.188   6.021  16.241  1.00156.17           N  
ATOM   1941  N   ARG A 261      87.465  11.805  18.151  1.00 64.04           N  
ATOM   1942  CA  ARG A 261      86.123  12.076  18.683  1.00 64.04           C  
ATOM   1943  C   ARG A 261      85.312  10.803  18.686  1.00 64.04           C  
ATOM   1944  O   ARG A 261      85.579   9.914  17.901  1.00 64.04           O  
ATOM   1945  CB  ARG A 261      85.373  13.094  17.834  1.00 70.29           C  
ATOM   1946  CG  ARG A 261      85.978  14.460  17.777  1.00 70.29           C  
ATOM   1947  CD  ARG A 261      84.947  15.463  17.326  1.00 70.29           C  
ATOM   1948  NE  ARG A 261      85.568  16.720  16.955  1.00 70.29           N  
ATOM   1949  CZ  ARG A 261      86.410  16.841  15.936  1.00 70.29           C  
ATOM   1950  NH1 ARG A 261      86.714  15.770  15.202  1.00 70.29           N  
ATOM   1951  NH2 ARG A 261      86.955  18.023  15.653  1.00 70.29           N  
ATOM   1952  N   LEU A 262      84.315  10.707  19.555  1.00 55.58           N  
ATOM   1953  CA  LEU A 262      83.506   9.502  19.583  1.00 55.58           C  
ATOM   1954  C   LEU A 262      82.762   9.350  18.265  1.00 55.58           C  
ATOM   1955  O   LEU A 262      82.420  10.334  17.613  1.00 55.58           O  
ATOM   1956  CB  LEU A 262      82.498   9.542  20.725  1.00 56.70           C  
ATOM   1957  CG  LEU A 262      83.044   9.302  22.130  1.00 56.70           C  
ATOM   1958  CD1 LEU A 262      83.756  10.538  22.620  1.00 56.70           C  
ATOM   1959  CD2 LEU A 262      81.911   8.972  23.067  1.00 56.70           C  
ATOM   1960  N   PRO A 263      82.515   8.109  17.839  1.00109.88           N  
ATOM   1961  CA  PRO A 263      81.797   7.892  16.581  1.00109.88           C  
ATOM   1962  C   PRO A 263      80.332   8.321  16.698  1.00109.88           C  
ATOM   1963  O   PRO A 263      79.781   8.378  17.796  1.00109.88           O  
ATOM   1964  CB  PRO A 263      81.953   6.394  16.360  1.00129.30           C  
ATOM   1965  CG  PRO A 263      81.993   5.858  17.763  1.00129.30           C  
ATOM   1966  CD  PRO A 263      82.921   6.829  18.441  1.00129.30           C  
ATOM   1967  N   THR A 264      79.707   8.624  15.567  1.00 47.99           N  
ATOM   1968  CA  THR A 264      78.315   9.045  15.566  1.00 47.99           C  
ATOM   1969  C   THR A 264      77.357   7.958  16.046  1.00 47.99           C  
ATOM   1970  O   THR A 264      76.222   8.252  16.400  1.00 47.99           O  
ATOM   1971  CB  THR A 264      77.855   9.491  14.160  1.00 43.24           C  
ATOM   1972  OG1 THR A 264      77.774   8.359  13.288  1.00 43.24           O  
ATOM   1973  CG2 THR A 264      78.824  10.467  13.584  1.00 43.24           C  
ATOM   1974  N   ASP A 265      77.791   6.703  16.051  1.00 55.30           N  
ATOM   1975  CA  ASP A 265      76.906   5.632  16.503  1.00 55.30           C  
ATOM   1976  C   ASP A 265      77.190   5.218  17.940  1.00 55.30           C  
ATOM   1977  O   ASP A 265      76.643   4.237  18.426  1.00 55.30           O  
ATOM   1978  CB  ASP A 265      76.998   4.402  15.575  1.00 77.53           C  
ATOM   1979  CG  ASP A 265      78.379   3.756  15.565  1.00 77.53           C  
ATOM   1980  OD1 ASP A 265      78.905   3.418  16.647  1.00 77.53           O  
ATOM   1981  OD2 ASP A 265      78.933   3.574  14.461  1.00 77.53           O  
ATOM   1982  N   PHE A 266      78.036   5.984  18.619  1.00 69.12           N  
ATOM   1983  CA  PHE A 266      78.393   5.694  20.000  1.00 69.12           C  
ATOM   1984  C   PHE A 266      77.165   5.567  20.889  1.00 69.12           C  
ATOM   1985  O   PHE A 266      76.080   5.986  20.516  1.00 69.12           O  
ATOM   1986  CB  PHE A 266      79.285   6.802  20.555  1.00 49.10           C  
ATOM   1987  CG  PHE A 266      79.962   6.439  21.840  1.00 49.10           C  
ATOM   1988  CD1 PHE A 266      81.101   5.646  21.836  1.00 49.10           C  
ATOM   1989  CD2 PHE A 266      79.440   6.852  23.056  1.00 49.10           C  
ATOM   1990  CE1 PHE A 266      81.713   5.264  23.024  1.00 49.10           C  
ATOM   1991  CE2 PHE A 266      80.037   6.480  24.247  1.00 49.10           C  
ATOM   1992  CZ  PHE A 266      81.180   5.681  24.230  1.00 49.10           C  
ATOM   1993  N   ASN A 267      77.343   4.983  22.068  1.00 59.76           N  
ATOM   1994  CA  ASN A 267      76.246   4.835  23.017  1.00 59.76           C  
ATOM   1995  C   ASN A 267      76.789   4.678  24.440  1.00 59.76           C  
ATOM   1996  O   ASN A 267      77.306   3.629  24.809  1.00 59.76           O  
ATOM   1997  CB  ASN A 267      75.362   3.633  22.635  1.00 65.39           C  
ATOM   1998  CG  ASN A 267      74.129   3.488  23.539  1.00 65.39           C  
ATOM   1999  OD1 ASN A 267      73.317   2.586  23.352  1.00 65.39           O  
ATOM   2000  ND2 ASN A 267      73.994   4.373  24.520  1.00 65.39           N  
ATOM   2001  N   GLU A 268      76.687   5.734  25.233  1.00 50.40           N  
ATOM   2002  CA  GLU A 268      77.154   5.677  26.607  1.00 50.40           C  
ATOM   2003  C   GLU A 268      76.194   4.879  27.475  1.00 50.40           C  
ATOM   2004  O   GLU A 268      76.332   4.853  28.701  1.00 50.40           O  
ATOM   2005  CB  GLU A 268      77.299   7.080  27.208  1.00 49.83           C  
ATOM   2006  CG  GLU A 268      76.403   8.187  26.629  1.00 49.83           C  
ATOM   2007  CD  GLU A 268      74.921   7.855  26.578  1.00 49.83           C  
ATOM   2008  OE1 GLU A 268      74.552   7.001  25.757  1.00 49.83           O  
ATOM   2009  OE2 GLU A 268      74.127   8.449  27.345  1.00 49.83           O  
ATOM   2010  N   GLY A 269      75.223   4.229  26.844  1.00 78.29           N  
ATOM   2011  CA  GLY A 269      74.245   3.466  27.598  1.00 78.29           C  
ATOM   2012  C   GLY A 269      74.630   2.034  27.915  1.00 78.29           C  
ATOM   2013  O   GLY A 269      75.679   1.552  27.482  1.00 78.29           O  
ATOM   2014  N   ALA A 270      73.763   1.359  28.670  1.00 79.14           N  
ATOM   2015  CA  ALA A 270      73.969  -0.030  29.066  1.00 79.14           C  
ATOM   2016  C   ALA A 270      73.113  -0.980  28.230  1.00 79.14           C  
ATOM   2017  O   ALA A 270      71.925  -0.756  28.031  1.00 79.14           O  
ATOM   2018  CB  ALA A 270      73.645  -0.197  30.535  1.00 89.13           C  
ATOM   2019  N   LYS A 271      73.735  -2.047  27.749  1.00 80.00           N  
ATOM   2020  CA  LYS A 271      73.078  -3.044  26.918  1.00 80.00           C  
ATOM   2021  C   LYS A 271      71.597  -3.252  27.210  1.00 80.00           C  
ATOM   2022  O   LYS A 271      70.818  -3.537  26.297  1.00 80.00           O  
ATOM   2023  CB  LYS A 271      73.836  -4.381  27.044  1.00 87.94           C  
ATOM   2024  CG  LYS A 271      73.184  -5.594  26.359  1.00 87.94           C  
ATOM   2025  CD  LYS A 271      74.033  -6.868  26.518  1.00 87.94           C  
ATOM   2026  CE  LYS A 271      73.232  -8.142  26.226  1.00 87.94           C  
ATOM   2027  NZ  LYS A 271      72.155  -8.407  27.244  1.00 87.94           N  
ATOM   2028  N   ASN A 272      71.201  -3.090  28.468  1.00 47.52           N  
ATOM   2029  CA  ASN A 272      69.804  -3.319  28.841  1.00 47.52           C  
ATOM   2030  C   ASN A 272      68.887  -2.117  29.064  1.00 47.52           C  
ATOM   2031  O   ASN A 272      67.836  -2.238  29.711  1.00 47.52           O  
ATOM   2032  CB  ASN A 272      69.719  -4.232  30.075  1.00 59.85           C  
ATOM   2033  CG  ASN A 272      70.379  -3.630  31.308  1.00 59.85           C  
ATOM   2034  OD1 ASN A 272      70.396  -4.247  32.375  1.00 59.85           O  
ATOM   2035  ND2 ASN A 272      70.929  -2.426  31.165  1.00 59.85           N  
ATOM   2036  N   ASN A 273      69.265  -0.961  28.536  1.00 39.71           N  
ATOM   2037  CA  ASN A 273      68.417   0.209  28.668  1.00 39.71           C  
ATOM   2038  C   ASN A 273      67.167  -0.117  27.869  1.00 39.71           C  
ATOM   2039  O   ASN A 273      67.239  -0.789  26.839  1.00 39.71           O  
ATOM   2040  CB  ASN A 273      69.094   1.445  28.062  1.00 75.38           C  
ATOM   2041  CG  ASN A 273      70.214   1.994  28.928  1.00 75.38           C  
ATOM   2042  OD1 ASN A 273      71.223   1.334  29.154  1.00 75.38           O  
ATOM   2043  ND2 ASN A 273      70.038   3.218  29.414  1.00 75.38           N  
ATOM   2044  N   THR A 274      66.025   0.357  28.340  1.00 85.29           N  
ATOM   2045  CA  THR A 274      64.773   0.115  27.644  1.00 85.29           C  
ATOM   2046  C   THR A 274      63.887   1.357  27.756  1.00 85.29           C  
ATOM   2047  O   THR A 274      63.944   2.081  28.756  1.00 85.29           O  
ATOM   2048  CB  THR A 274      64.054  -1.118  28.239  1.00 89.13           C  
ATOM   2049  OG1 THR A 274      62.735  -1.242  27.687  1.00 89.13           O  
ATOM   2050  CG2 THR A 274      63.968  -0.990  29.740  1.00 89.13           C  
ATOM   2051  N   TYR A 275      63.080   1.607  26.725  1.00 64.15           N  
ATOM   2052  CA  TYR A 275      62.192   2.764  26.716  1.00 64.15           C  
ATOM   2053  C   TYR A 275      60.896   2.389  26.018  1.00 64.15           C  
ATOM   2054  O   TYR A 275      60.897   2.191  24.819  1.00 64.15           O  
ATOM   2055  CB  TYR A 275      62.866   3.903  25.961  1.00 45.67           C  
ATOM   2056  CG  TYR A 275      62.630   5.281  26.535  1.00 45.67           C  
ATOM   2057  CD1 TYR A 275      61.351   5.713  26.844  1.00 45.67           C  
ATOM   2058  CD2 TYR A 275      63.684   6.160  26.745  1.00 45.67           C  
ATOM   2059  CE1 TYR A 275      61.127   6.989  27.348  1.00 45.67           C  
ATOM   2060  CE2 TYR A 275      63.454   7.439  27.251  1.00 45.67           C  
ATOM   2061  CZ  TYR A 275      62.175   7.840  27.544  1.00 45.67           C  
ATOM   2062  OH  TYR A 275      61.928   9.094  28.012  1.00 45.67           O  
ATOM   2063  N   SER A 276      59.801   2.295  26.765  1.00 58.62           N  
ATOM   2064  CA  SER A 276      58.509   1.918  26.204  1.00 58.62           C  
ATOM   2065  C   SER A 276      57.508   3.051  26.330  1.00 58.62           C  
ATOM   2066  O   SER A 276      57.608   3.886  27.224  1.00 58.62           O  
ATOM   2067  CB  SER A 276      57.958   0.685  26.920  1.00157.33           C  
ATOM   2068  OG  SER A 276      58.857  -0.407  26.834  1.00157.33           O  
ATOM   2069  N   ARG A 277      56.530   3.077  25.437  1.00 58.83           N  
ATOM   2070  CA  ARG A 277      55.516   4.120  25.468  1.00 58.83           C  
ATOM   2071  C   ARG A 277      54.236   3.641  24.772  1.00 58.83           C  
ATOM   2072  O   ARG A 277      54.195   3.349  23.575  1.00 58.83           O  
ATOM   2073  CB  ARG A 277      56.072   5.383  24.805  1.00 33.55           C  
ATOM   2074  CG  ARG A 277      55.259   6.683  25.008  1.00 33.55           C  
ATOM   2075  CD  ARG A 277      54.609   7.173  23.708  1.00 33.55           C  
ATOM   2076  NE  ARG A 277      55.564   7.218  22.607  1.00 33.55           N  
ATOM   2077  CZ  ARG A 277      56.643   7.989  22.593  1.00 33.55           C  
ATOM   2078  NH1 ARG A 277      56.889   8.782  23.634  1.00 33.55           N  
ATOM   2079  NH2 ARG A 277      57.471   7.965  21.548  1.00 33.55           N  
ATOM   2080  N   ASN A 278      53.179   3.552  25.549  1.00 45.14           N  
ATOM   2081  CA  ASN A 278      51.916   3.101  25.027  1.00 45.14           C  
ATOM   2082  C   ASN A 278      50.884   4.222  25.159  1.00 45.14           C  
ATOM   2083  O   ASN A 278      50.645   4.755  26.256  1.00 45.14           O  
ATOM   2084  CB  ASN A 278      51.490   1.840  25.790  1.00 82.34           C  
ATOM   2085  CG  ASN A 278      50.027   1.500  25.603  1.00 82.34           C  
ATOM   2086  OD1 ASN A 278      49.141   2.160  26.160  1.00 82.34           O  
ATOM   2087  ND2 ASN A 278      49.759   0.463  24.817  1.00 82.34           N  
ATOM   2088  N   GLU A 279      50.300   4.599  24.021  1.00 49.94           N  
ATOM   2089  CA  GLU A 279      49.270   5.637  23.972  1.00 49.94           C  
ATOM   2090  C   GLU A 279      48.005   5.124  23.285  1.00 49.94           C  
ATOM   2091  O   GLU A 279      48.060   4.481  22.244  1.00 49.94           O  
ATOM   2092  CB  GLU A 279      49.790   6.881  23.248  1.00 80.68           C  
ATOM   2093  CG  GLU A 279      51.078   6.656  22.501  1.00 80.68           C  
ATOM   2094  CD  GLU A 279      51.470   7.841  21.659  1.00 80.68           C  
ATOM   2095  OE1 GLU A 279      50.660   8.243  20.806  1.00 80.68           O  
ATOM   2096  OE2 GLU A 279      52.587   8.367  21.843  1.00 80.68           O  
ATOM   2097  N   LYS A 280      46.865   5.401  23.894  1.00 33.88           N  
ATOM   2098  CA  LYS A 280      45.580   4.980  23.363  1.00 33.88           C  
ATOM   2099  C   LYS A 280      44.630   6.152  23.568  1.00 33.88           C  
ATOM   2100  O   LYS A 280      44.489   6.660  24.683  1.00 33.88           O  
ATOM   2101  CB  LYS A 280      45.083   3.756  24.130  1.00 81.80           C  
ATOM   2102  CG  LYS A 280      46.191   2.759  24.445  1.00 81.80           C  
ATOM   2103  CD  LYS A 280      45.670   1.435  25.001  1.00 81.80           C  
ATOM   2104  CE  LYS A 280      45.110   1.550  26.409  1.00 81.80           C  
ATOM   2105  NZ  LYS A 280      44.619   0.224  26.914  1.00 81.80           N  
ATOM   2106  N   MET A 281      43.982   6.595  22.498  1.00 51.66           N  
ATOM   2107  CA  MET A 281      43.076   7.730  22.604  1.00 51.66           C  
ATOM   2108  C   MET A 281      41.844   7.610  21.715  1.00 51.66           C  
ATOM   2109  O   MET A 281      41.893   7.006  20.633  1.00 51.66           O  
ATOM   2110  CB  MET A 281      43.840   9.005  22.259  1.00 56.38           C  
ATOM   2111  CG  MET A 281      44.755   8.848  21.058  1.00 56.38           C  
ATOM   2112  SD  MET A 281      45.751  10.304  20.707  1.00 56.38           S  
ATOM   2113  CE  MET A 281      47.223   9.978  21.605  1.00 56.38           C  
ATOM   2114  N   VAL A 282      40.744   8.195  22.178  1.00 42.05           N  
ATOM   2115  CA  VAL A 282      39.492   8.172  21.440  1.00 42.05           C  
ATOM   2116  C   VAL A 282      38.751   9.494  21.558  1.00 42.05           C  
ATOM   2117  O   VAL A 282      38.677  10.081  22.646  1.00 42.05           O  
ATOM   2118  CB  VAL A 282      38.558   7.085  21.960  1.00 32.73           C  
ATOM   2119  CG1 VAL A 282      39.113   5.749  21.641  1.00 32.73           C  
ATOM   2120  CG2 VAL A 282      38.374   7.222  23.447  1.00 32.73           C  
ATOM   2121  N   GLY A 283      38.182   9.956  20.446  1.00 67.07           N  
ATOM   2122  CA  GLY A 283      37.453  11.211  20.475  1.00 67.07           C  
ATOM   2123  C   GLY A 283      36.629  11.445  19.230  1.00 67.07           C  
ATOM   2124  O   GLY A 283      36.651  10.626  18.314  1.00 67.07           O  
ATOM   2125  N   TYR A 284      35.904  12.561  19.194  1.00 48.41           N  
ATOM   2126  CA  TYR A 284      35.075  12.887  18.048  1.00 48.41           C  
ATOM   2127  C   TYR A 284      35.242  14.329  17.626  1.00 48.41           C  
ATOM   2128  O   TYR A 284      35.637  15.173  18.425  1.00 48.41           O  
ATOM   2129  CB  TYR A 284      33.614  12.630  18.372  1.00 38.94           C  
ATOM   2130  CG  TYR A 284      33.054  13.504  19.464  1.00 38.94           C  
ATOM   2131  CD1 TYR A 284      32.674  14.824  19.221  1.00 38.94           C  
ATOM   2132  CD2 TYR A 284      32.864  13.006  20.733  1.00 38.94           C  
ATOM   2133  CE1 TYR A 284      32.106  15.618  20.242  1.00 38.94           C  
ATOM   2134  CE2 TYR A 284      32.305  13.769  21.748  1.00 38.94           C  
ATOM   2135  CZ  TYR A 284      31.924  15.069  21.510  1.00 38.94           C  
ATOM   2136  OH  TYR A 284      31.349  15.783  22.537  1.00 38.94           O  
ATOM   2137  N   SER A 285      34.958  14.597  16.358  1.00 63.90           N  
ATOM   2138  CA  SER A 285      35.019  15.942  15.821  1.00 63.90           C  
ATOM   2139  C   SER A 285      33.632  16.143  15.254  1.00 63.90           C  
ATOM   2140  O   SER A 285      33.279  15.528  14.255  1.00 63.90           O  
ATOM   2141  CB  SER A 285      36.041  16.045  14.703  1.00146.42           C  
ATOM   2142  OG  SER A 285      35.878  17.271  14.016  1.00146.42           O  
ATOM   2143  N   PHE A 286      32.839  16.989  15.897  1.00 59.51           N  
ATOM   2144  CA  PHE A 286      31.476  17.233  15.450  1.00 59.51           C  
ATOM   2145  C   PHE A 286      31.373  18.609  14.833  1.00 59.51           C  
ATOM   2146  O   PHE A 286      32.071  19.530  15.247  1.00 59.51           O  
ATOM   2147  CB  PHE A 286      30.519  17.128  16.630  1.00 82.93           C  
ATOM   2148  CG  PHE A 286      29.092  17.417  16.286  1.00 82.93           C  
ATOM   2149  CD1 PHE A 286      28.255  16.413  15.835  1.00 82.93           C  
ATOM   2150  CD2 PHE A 286      28.576  18.687  16.449  1.00 82.93           C  
ATOM   2151  CE1 PHE A 286      26.931  16.671  15.562  1.00 82.93           C  
ATOM   2152  CE2 PHE A 286      27.259  18.952  16.176  1.00 82.93           C  
ATOM   2153  CZ  PHE A 286      26.433  17.944  15.736  1.00 82.93           C  
ATOM   2154  N   ASP A 287      30.478  18.733  13.857  1.00 76.64           N  
ATOM   2155  CA  ASP A 287      30.253  19.973  13.130  1.00 76.64           C  
ATOM   2156  C   ASP A 287      28.819  19.993  12.597  1.00 76.64           C  
ATOM   2157  O   ASP A 287      28.386  19.046  11.966  1.00 76.64           O  
ATOM   2158  CB  ASP A 287      31.261  20.049  11.980  1.00171.11           C  
ATOM   2159  CG  ASP A 287      30.898  21.088  10.942  1.00171.11           C  
ATOM   2160  OD1 ASP A 287      29.847  20.932  10.281  1.00171.11           O  
ATOM   2161  OD2 ASP A 287      31.672  22.057  10.780  1.00171.11           O  
ATOM   2162  N   HIS A 288      28.077  21.063  12.857  1.00100.43           N  
ATOM   2163  CA  HIS A 288      26.702  21.165  12.367  1.00100.43           C  
ATOM   2164  C   HIS A 288      26.345  22.601  11.954  1.00100.43           C  
ATOM   2165  O   HIS A 288      26.493  23.545  12.736  1.00100.43           O  
ATOM   2166  CB  HIS A 288      25.723  20.685  13.437  1.00 87.55           C  
ATOM   2167  CG  HIS A 288      24.301  20.641  12.977  1.00 87.55           C  
ATOM   2168  ND1 HIS A 288      23.712  21.670  12.274  1.00 87.55           N  
ATOM   2169  CD2 HIS A 288      23.342  19.702  13.141  1.00 87.55           C  
ATOM   2170  CE1 HIS A 288      22.452  21.366  12.021  1.00 87.55           C  
ATOM   2171  NE2 HIS A 288      22.203  20.177  12.537  1.00 87.55           N  
ATOM   2172  N   GLU A 289      25.877  22.757  10.720  1.00 55.78           N  
ATOM   2173  CA  GLU A 289      25.499  24.065  10.205  1.00 55.78           C  
ATOM   2174  C   GLU A 289      23.982  24.203  10.278  1.00 55.78           C  
ATOM   2175  O   GLU A 289      23.251  23.496   9.594  1.00 55.78           O  
ATOM   2176  CB  GLU A 289      25.974  24.204   8.758  1.00109.25           C  
ATOM   2177  CG  GLU A 289      25.692  25.557   8.124  1.00109.25           C  
ATOM   2178  CD  GLU A 289      26.129  25.634   6.665  1.00109.25           C  
ATOM   2179  OE1 GLU A 289      27.334  25.451   6.393  1.00109.25           O  
ATOM   2180  OE2 GLU A 289      25.268  25.880   5.792  1.00109.25           O  
ATOM   2181  N   PHE A 290      23.505  25.106  11.118  1.00 94.83           N  
ATOM   2182  CA  PHE A 290      22.071  25.296  11.266  1.00 94.83           C  
ATOM   2183  C   PHE A 290      21.490  26.129  10.131  1.00 94.83           C  
ATOM   2184  O   PHE A 290      20.340  25.935   9.718  1.00 94.83           O  
ATOM   2185  CB  PHE A 290      21.775  25.965  12.609  1.00 82.26           C  
ATOM   2186  CG  PHE A 290      22.018  25.077  13.791  1.00 82.26           C  
ATOM   2187  CD1 PHE A 290      21.162  24.013  14.063  1.00 82.26           C  
ATOM   2188  CD2 PHE A 290      23.109  25.290  14.624  1.00 82.26           C  
ATOM   2189  CE1 PHE A 290      21.390  23.172  15.149  1.00 82.26           C  
ATOM   2190  CE2 PHE A 290      23.346  24.456  15.710  1.00 82.26           C  
ATOM   2191  CZ  PHE A 290      22.482  23.392  15.975  1.00 82.26           C  
ATOM   2192  N   ASN A 291      22.296  27.054   9.625  1.00 73.29           N  
ATOM   2193  CA  ASN A 291      21.869  27.933   8.551  1.00 73.29           C  
ATOM   2194  C   ASN A 291      22.971  28.912   8.222  1.00 73.29           C  
ATOM   2195  O   ASN A 291      23.942  29.039   8.951  1.00 73.29           O  
ATOM   2196  CB  ASN A 291      20.648  28.733   8.968  1.00 83.00           C  
ATOM   2197  CG  ASN A 291      20.930  29.625  10.145  1.00 83.00           C  
ATOM   2198  OD1 ASN A 291      20.850  29.194  11.287  1.00 83.00           O  
ATOM   2199  ND2 ASN A 291      21.280  30.873   9.873  1.00 83.00           N  
ATOM   2200  N   ASP A 292      22.785  29.632   7.127  1.00 84.85           N  
ATOM   2201  CA  ASP A 292      23.753  30.604   6.663  1.00 84.85           C  
ATOM   2202  C   ASP A 292      24.399  31.451   7.765  1.00 84.85           C  
ATOM   2203  O   ASP A 292      25.386  32.145   7.502  1.00 84.85           O  
ATOM   2204  CB  ASP A 292      23.098  31.515   5.616  1.00131.24           C  
ATOM   2205  CG  ASP A 292      22.631  30.752   4.379  1.00131.24           C  
ATOM   2206  OD1 ASP A 292      23.478  30.137   3.697  1.00131.24           O  
ATOM   2207  OD2 ASP A 292      21.416  30.771   4.087  1.00131.24           O  
ATOM   2208  N   THR A 293      23.864  31.407   8.986  1.00 64.13           N  
ATOM   2209  CA  THR A 293      24.453  32.200  10.073  1.00 64.13           C  
ATOM   2210  C   THR A 293      25.065  31.370  11.202  1.00 64.13           C  
ATOM   2211  O   THR A 293      26.245  31.515  11.509  1.00 64.13           O  
ATOM   2212  CB  THR A 293      23.430  33.229  10.718  1.00 71.34           C  
ATOM   2213  OG1 THR A 293      22.532  32.545  11.597  1.00 71.34           O  
ATOM   2214  CG2 THR A 293      22.615  33.960   9.638  1.00 71.34           C  
ATOM   2215  N   PHE A 294      24.275  30.498  11.814  1.00 72.48           N  
ATOM   2216  CA  PHE A 294      24.765  29.696  12.923  1.00 72.48           C  
ATOM   2217  C   PHE A 294      25.312  28.338  12.578  1.00 72.48           C  
ATOM   2218  O   PHE A 294      24.696  27.558  11.864  1.00 72.48           O  
ATOM   2219  CB  PHE A 294      23.677  29.525  13.978  1.00 90.47           C  
ATOM   2220  CG  PHE A 294      23.274  30.805  14.637  1.00 90.47           C  
ATOM   2221  CD1 PHE A 294      24.239  31.654  15.169  1.00 90.47           C  
ATOM   2222  CD2 PHE A 294      21.938  31.165  14.729  1.00 90.47           C  
ATOM   2223  CE1 PHE A 294      23.883  32.843  15.782  1.00 90.47           C  
ATOM   2224  CE2 PHE A 294      21.568  32.348  15.338  1.00 90.47           C  
ATOM   2225  CZ  PHE A 294      22.547  33.194  15.868  1.00 90.47           C  
ATOM   2226  N   THR A 295      26.485  28.054  13.116  1.00 61.41           N  
ATOM   2227  CA  THR A 295      27.137  26.779  12.903  1.00 61.41           C  
ATOM   2228  C   THR A 295      27.800  26.417  14.217  1.00 61.41           C  
ATOM   2229  O   THR A 295      28.319  27.291  14.906  1.00 61.41           O  
ATOM   2230  CB  THR A 295      28.165  26.895  11.812  1.00 68.51           C  
ATOM   2231  OG1 THR A 295      27.550  27.487  10.654  1.00 68.51           O  
ATOM   2232  CG2 THR A 295      28.711  25.524  11.472  1.00 68.51           C  
ATOM   2233  N   VAL A 296      27.753  25.138  14.578  1.00 66.44           N  
ATOM   2234  CA  VAL A 296      28.331  24.681  15.838  1.00 66.44           C  
ATOM   2235  C   VAL A 296      29.313  23.553  15.633  1.00 66.44           C  
ATOM   2236  O   VAL A 296      29.113  22.684  14.804  1.00 66.44           O  
ATOM   2237  CB  VAL A 296      27.244  24.198  16.812  1.00 42.69           C  
ATOM   2238  CG1 VAL A 296      26.493  23.041  16.214  1.00 42.69           C  
ATOM   2239  CG2 VAL A 296      27.871  23.789  18.120  1.00 42.69           C  
ATOM   2240  N   ARG A 297      30.382  23.580  16.402  1.00 65.20           N  
ATOM   2241  CA  ARG A 297      31.390  22.562  16.299  1.00 65.20           C  
ATOM   2242  C   ARG A 297      31.658  22.043  17.685  1.00 65.20           C  
ATOM   2243  O   ARG A 297      31.148  22.581  18.664  1.00 65.20           O  
ATOM   2244  CB  ARG A 297      32.659  23.147  15.710  1.00 71.12           C  
ATOM   2245  CG  ARG A 297      32.467  23.693  14.331  1.00 71.12           C  
ATOM   2246  CD  ARG A 297      33.798  23.840  13.645  1.00 71.12           C  
ATOM   2247  NE  ARG A 297      34.339  25.191  13.738  1.00 71.12           N  
ATOM   2248  CZ  ARG A 297      33.870  26.230  13.046  1.00 71.12           C  
ATOM   2249  NH1 ARG A 297      32.840  26.075  12.219  1.00 71.12           N  
ATOM   2250  NH2 ARG A 297      34.460  27.414  13.144  1.00 71.12           N  
ATOM   2251  N   GLN A 298      32.458  20.990  17.768  1.00 39.54           N  
ATOM   2252  CA  GLN A 298      32.804  20.389  19.048  1.00 39.54           C  
ATOM   2253  C   GLN A 298      33.837  19.307  18.844  1.00 39.54           C  
ATOM   2254  O   GLN A 298      33.636  18.388  18.061  1.00 39.54           O  
ATOM   2255  CB  GLN A 298      31.571  19.796  19.713  1.00 40.77           C  
ATOM   2256  CG  GLN A 298      31.913  18.793  20.756  1.00 40.77           C  
ATOM   2257  CD  GLN A 298      30.954  18.814  21.903  1.00 40.77           C  
ATOM   2258  OE1 GLN A 298      30.952  19.742  22.710  1.00 40.77           O  
ATOM   2259  NE2 GLN A 298      30.118  17.793  21.987  1.00 40.77           N  
ATOM   2260  N   ASN A 299      34.957  19.441  19.538  1.00 62.10           N  
ATOM   2261  CA  ASN A 299      36.029  18.475  19.446  1.00 62.10           C  
ATOM   2262  C   ASN A 299      36.287  17.911  20.820  1.00 62.10           C  
ATOM   2263  O   ASN A 299      36.594  18.638  21.753  1.00 62.10           O  
ATOM   2264  CB  ASN A 299      37.279  19.141  18.902  1.00 69.11           C  
ATOM   2265  CG  ASN A 299      37.056  19.733  17.536  1.00 69.11           C  
ATOM   2266  OD1 ASN A 299      38.007  20.092  16.847  1.00 69.11           O  
ATOM   2267  ND2 ASN A 299      35.791  19.838  17.126  1.00 69.11           N  
ATOM   2268  N   LEU A 300      36.148  16.607  20.953  1.00 53.99           N  
ATOM   2269  CA  LEU A 300      36.354  15.982  22.229  1.00 53.99           C  
ATOM   2270  C   LEU A 300      37.400  14.914  22.044  1.00 53.99           C  
ATOM   2271  O   LEU A 300      37.776  14.608  20.917  1.00 53.99           O  
ATOM   2272  CB  LEU A 300      35.034  15.395  22.703  1.00 29.67           C  
ATOM   2273  CG  LEU A 300      35.023  14.612  24.016  1.00 29.67           C  
ATOM   2274  CD1 LEU A 300      33.744  14.921  24.786  1.00 29.67           C  
ATOM   2275  CD2 LEU A 300      35.176  13.113  23.746  1.00 29.67           C  
ATOM   2276  N   ARG A 301      37.890  14.377  23.153  1.00 53.14           N  
ATOM   2277  CA  ARG A 301      38.899  13.320  23.145  1.00 53.14           C  
ATOM   2278  C   ARG A 301      39.426  13.013  24.531  1.00 53.14           C  
ATOM   2279  O   ARG A 301      39.626  13.905  25.360  1.00 53.14           O  
ATOM   2280  CB  ARG A 301      40.086  13.670  22.254  1.00 58.78           C  
ATOM   2281  CG  ARG A 301      41.272  12.775  22.498  1.00 58.78           C  
ATOM   2282  CD  ARG A 301      42.115  12.585  21.256  1.00 58.78           C  
ATOM   2283  NE  ARG A 301      42.668  13.825  20.716  1.00 58.78           N  
ATOM   2284  CZ  ARG A 301      43.609  14.556  21.308  1.00 58.78           C  
ATOM   2285  NH1 ARG A 301      44.125  14.191  22.478  1.00 58.78           N  
ATOM   2286  NH2 ARG A 301      44.041  15.661  20.720  1.00 58.78           N  
ATOM   2287  N   PHE A 302      39.646  11.730  24.769  1.00 35.05           N  
ATOM   2288  CA  PHE A 302      40.158  11.257  26.030  1.00 35.05           C  
ATOM   2289  C   PHE A 302      41.279  10.304  25.688  1.00 35.05           C  
ATOM   2290  O   PHE A 302      41.200   9.555  24.701  1.00 35.05           O  
ATOM   2291  CB  PHE A 302      39.086  10.497  26.778  1.00 58.31           C  
ATOM   2292  CG  PHE A 302      39.613   9.737  27.937  1.00 58.31           C  
ATOM   2293  CD1 PHE A 302      39.849  10.372  29.144  1.00 58.31           C  
ATOM   2294  CD2 PHE A 302      39.937   8.396  27.805  1.00 58.31           C  
ATOM   2295  CE1 PHE A 302      40.403   9.686  30.206  1.00 58.31           C  
ATOM   2296  CE2 PHE A 302      40.491   7.701  28.852  1.00 58.31           C  
ATOM   2297  CZ  PHE A 302      40.727   8.346  30.062  1.00 58.31           C  
ATOM   2298  N   ALA A 303      42.327  10.302  26.493  1.00 46.64           N  
ATOM   2299  CA  ALA A 303      43.422   9.407  26.188  1.00 46.64           C  
ATOM   2300  C   ALA A 303      44.237   9.020  27.392  1.00 46.64           C  
ATOM   2301  O   ALA A 303      44.530   9.843  28.248  1.00 46.64           O  
ATOM   2302  CB  ALA A 303      44.312  10.030  25.161  1.00 36.66           C  
ATOM   2303  N   GLU A 304      44.607   7.750  27.434  1.00 49.37           N  
ATOM   2304  CA  GLU A 304      45.412   7.206  28.504  1.00 49.37           C  
ATOM   2305  C   GLU A 304      46.726   6.812  27.862  1.00 49.37           C  
ATOM   2306  O   GLU A 304      46.731   6.142  26.830  1.00 49.37           O  
ATOM   2307  CB  GLU A 304      44.712   5.989  29.097  1.00 76.19           C  
ATOM   2308  CG  GLU A 304      45.462   5.283  30.203  1.00 76.19           C  
ATOM   2309  CD  GLU A 304      44.632   4.183  30.832  1.00 76.19           C  
ATOM   2310  OE1 GLU A 304      43.649   4.505  31.525  1.00 76.19           O  
ATOM   2311  OE2 GLU A 304      44.955   2.996  30.619  1.00 76.19           O  
ATOM   2312  N   ASN A 305      47.838   7.251  28.448  1.00 48.24           N  
ATOM   2313  CA  ASN A 305      49.155   6.935  27.901  1.00 48.24           C  
ATOM   2314  C   ASN A 305      50.084   6.496  28.999  1.00 48.24           C  
ATOM   2315  O   ASN A 305      50.004   7.006  30.120  1.00 48.24           O  
ATOM   2316  CB  ASN A 305      49.775   8.150  27.210  1.00 54.44           C  
ATOM   2317  CG  ASN A 305      48.840   8.790  26.210  1.00 54.44           C  
ATOM   2318  OD1 ASN A 305      47.938   8.145  25.668  1.00 54.44           O  
ATOM   2319  ND2 ASN A 305      49.061  10.069  25.945  1.00 54.44           N  
ATOM   2320  N   LYS A 306      50.971   5.561  28.665  1.00 39.05           N  
ATOM   2321  CA  LYS A 306      51.945   5.043  29.612  1.00 39.05           C  
ATOM   2322  C   LYS A 306      53.359   5.095  29.012  1.00 39.05           C  
ATOM   2323  O   LYS A 306      53.537   5.057  27.791  1.00 39.05           O  
ATOM   2324  CB  LYS A 306      51.593   3.610  29.976  1.00 89.87           C  
ATOM   2325  CG  LYS A 306      50.154   3.432  30.410  1.00 89.87           C  
ATOM   2326  CD  LYS A 306      49.827   1.952  30.590  1.00 89.87           C  
ATOM   2327  CE  LYS A 306      48.378   1.734  31.014  1.00 89.87           C  
ATOM   2328  NZ  LYS A 306      48.082   0.293  31.288  1.00 89.87           N  
ATOM   2329  N   THR A 307      54.362   5.188  29.880  1.00 83.80           N  
ATOM   2330  CA  THR A 307      55.753   5.239  29.449  1.00 83.80           C  
ATOM   2331  C   THR A 307      56.620   4.615  30.506  1.00 83.80           C  
ATOM   2332  O   THR A 307      56.712   5.143  31.601  1.00 83.80           O  
ATOM   2333  CB  THR A 307      56.255   6.667  29.295  1.00113.49           C  
ATOM   2334  OG1 THR A 307      55.561   7.307  28.222  1.00113.49           O  
ATOM   2335  CG2 THR A 307      57.750   6.671  29.021  1.00113.49           C  
ATOM   2336  N   SER A 308      57.260   3.501  30.185  1.00 65.49           N  
ATOM   2337  CA  SER A 308      58.140   2.830  31.135  1.00 65.49           C  
ATOM   2338  C   SER A 308      59.561   3.076  30.659  1.00 65.49           C  
ATOM   2339  O   SER A 308      59.798   3.241  29.472  1.00 65.49           O  
ATOM   2340  CB  SER A 308      57.837   1.327  31.177  1.00113.52           C  
ATOM   2341  OG  SER A 308      56.485   1.082  31.541  1.00113.52           O  
ATOM   2342  N   GLN A 309      60.510   3.113  31.578  1.00 59.19           N  
ATOM   2343  CA  GLN A 309      61.888   3.364  31.195  1.00 59.19           C  
ATOM   2344  C   GLN A 309      62.923   2.952  32.228  1.00 59.19           C  
ATOM   2345  O   GLN A 309      62.794   3.248  33.419  1.00 59.19           O  
ATOM   2346  CB  GLN A 309      62.089   4.843  30.882  1.00 58.91           C  
ATOM   2347  CG  GLN A 309      63.552   5.227  30.782  1.00 58.91           C  
ATOM   2348  CD  GLN A 309      63.752   6.718  30.802  1.00 58.91           C  
ATOM   2349  OE1 GLN A 309      62.837   7.463  31.157  1.00 58.91           O  
ATOM   2350  NE2 GLN A 309      64.957   7.169  30.437  1.00 58.91           N  
ATOM   2351  N   ASN A 310      63.957   2.277  31.729  1.00 48.61           N  
ATOM   2352  CA  ASN A 310      65.090   1.796  32.518  1.00 48.61           C  
ATOM   2353  C   ASN A 310      66.320   2.283  31.775  1.00 48.61           C  
ATOM   2354  O   ASN A 310      66.980   1.511  31.078  1.00 48.61           O  
ATOM   2355  CB  ASN A 310      65.102   0.264  32.585  1.00103.64           C  
ATOM   2356  CG  ASN A 310      64.251  -0.283  33.718  1.00103.64           C  
ATOM   2357  OD1 ASN A 310      64.606  -0.148  34.883  1.00103.64           O  
ATOM   2358  ND2 ASN A 310      63.123  -0.901  33.378  1.00103.64           N  
ATOM   2359  N   SER A 311      66.612   3.573  31.930  1.00 33.33           N  
ATOM   2360  CA  SER A 311      67.740   4.189  31.249  1.00 33.33           C  
ATOM   2361  C   SER A 311      68.890   4.684  32.111  1.00 33.33           C  
ATOM   2362  O   SER A 311      68.707   5.161  33.231  1.00 33.33           O  
ATOM   2363  CB  SER A 311      67.264   5.366  30.372  1.00 51.01           C  
ATOM   2364  OG  SER A 311      66.496   4.956  29.251  1.00 51.01           O  
ATOM   2365  N   VAL A 312      70.078   4.586  31.527  1.00 47.94           N  
ATOM   2366  CA  VAL A 312      71.316   5.017  32.136  1.00 47.94           C  
ATOM   2367  C   VAL A 312      71.958   5.973  31.147  1.00 47.94           C  
ATOM   2368  O   VAL A 312      72.580   5.541  30.186  1.00 47.94           O  
ATOM   2369  CB  VAL A 312      72.262   3.830  32.348  1.00 83.27           C  
ATOM   2370  CG1 VAL A 312      73.594   4.306  32.914  1.00 83.27           C  
ATOM   2371  CG2 VAL A 312      71.624   2.836  33.275  1.00 83.27           C  
ATOM   2372  N   TYR A 313      71.789   7.270  31.377  1.00 75.22           N  
ATOM   2373  CA  TYR A 313      72.348   8.294  30.498  1.00 75.22           C  
ATOM   2374  C   TYR A 313      73.706   8.700  30.970  1.00 75.22           C  
ATOM   2375  O   TYR A 313      74.136   8.299  32.038  1.00 75.22           O  
ATOM   2376  CB  TYR A 313      71.473   9.529  30.477  1.00 60.91           C  
ATOM   2377  CG  TYR A 313      71.230  10.138  31.826  1.00 60.91           C  
ATOM   2378  CD1 TYR A 313      70.492   9.462  32.790  1.00 60.91           C  
ATOM   2379  CD2 TYR A 313      71.680  11.412  32.119  1.00 60.91           C  
ATOM   2380  CE1 TYR A 313      70.198  10.045  34.018  1.00 60.91           C  
ATOM   2381  CE2 TYR A 313      71.394  12.011  33.344  1.00 60.91           C  
ATOM   2382  CZ  TYR A 313      70.648  11.323  34.292  1.00 60.91           C  
ATOM   2383  OH  TYR A 313      70.340  11.913  35.502  1.00 60.91           O  
ATOM   2384  N   GLY A 314      74.376   9.526  30.191  1.00 59.91           N  
ATOM   2385  CA  GLY A 314      75.700   9.919  30.592  1.00 59.91           C  
ATOM   2386  C   GLY A 314      75.892  11.379  30.890  1.00 59.91           C  
ATOM   2387  O   GLY A 314      75.751  12.205  30.007  1.00 59.91           O  
ATOM   2388  N   TYR A 315      76.211  11.695  32.138  1.00 79.76           N  
ATOM   2389  CA  TYR A 315      76.493  13.062  32.558  1.00 79.76           C  
ATOM   2390  C   TYR A 315      77.930  13.267  32.058  1.00 79.76           C  
ATOM   2391  O   TYR A 315      78.765  12.390  32.228  1.00 79.76           O  
ATOM   2392  CB  TYR A 315      76.462  13.129  34.069  1.00 57.93           C  
ATOM   2393  CG  TYR A 315      75.546  14.159  34.656  1.00 57.93           C  
ATOM   2394  CD1 TYR A 315      74.170  13.956  34.723  1.00 57.93           C  
ATOM   2395  CD2 TYR A 315      76.061  15.341  35.171  1.00 57.93           C  
ATOM   2396  CE1 TYR A 315      73.324  14.919  35.294  1.00 57.93           C  
ATOM   2397  CE2 TYR A 315      75.233  16.307  35.745  1.00 57.93           C  
ATOM   2398  CZ  TYR A 315      73.874  16.095  35.802  1.00 57.93           C  
ATOM   2399  OH  TYR A 315      73.098  17.085  36.361  1.00 57.93           O  
ATOM   2400  N   GLY A 316      78.215  14.404  31.440  1.00 79.97           N  
ATOM   2401  CA  GLY A 316      79.543  14.672  30.888  1.00 79.97           C  
ATOM   2402  C   GLY A 316      80.799  13.978  31.419  1.00 79.97           C  
ATOM   2403  O   GLY A 316      80.759  13.247  32.405  1.00 79.97           O  
ATOM   2404  N   VAL A 317      81.930  14.211  30.755  1.00 48.87           N  
ATOM   2405  CA  VAL A 317      83.189  13.625  31.181  1.00 48.87           C  
ATOM   2406  C   VAL A 317      83.505  14.073  32.592  1.00 48.87           C  
ATOM   2407  O   VAL A 317      82.984  15.092  33.056  1.00 48.87           O  
ATOM   2408  CB  VAL A 317      84.357  14.082  30.326  1.00 31.91           C  
ATOM   2409  CG1 VAL A 317      84.185  13.592  28.901  1.00 31.91           C  
ATOM   2410  CG2 VAL A 317      84.477  15.594  30.391  1.00 31.91           C  
ATOM   2411  N   CYS A 318      84.392  13.327  33.253  1.00 72.21           N  
ATOM   2412  CA  CYS A 318      84.803  13.586  34.637  1.00 72.21           C  
ATOM   2413  C   CYS A 318      85.337  14.977  34.956  1.00 72.21           C  
ATOM   2414  O   CYS A 318      85.109  15.497  36.047  1.00 72.21           O  
ATOM   2415  CB  CYS A 318      85.835  12.547  35.077  1.00102.50           C  
ATOM   2416  SG  CYS A 318      85.124  10.978  35.669  1.00102.50           S  
ATOM   2417  N   SER A 319      86.049  15.583  34.017  1.00 70.18           N  
ATOM   2418  CA  SER A 319      86.601  16.911  34.248  1.00 70.18           C  
ATOM   2419  C   SER A 319      85.549  18.014  34.141  1.00 70.18           C  
ATOM   2420  O   SER A 319      85.884  19.195  34.107  1.00 70.18           O  
ATOM   2421  CB  SER A 319      87.722  17.185  33.245  1.00 66.38           C  
ATOM   2422  OG  SER A 319      87.206  17.277  31.928  1.00 66.38           O  
ATOM   2423  N   ASP A 320      84.279  17.637  34.109  1.00 66.64           N  
ATOM   2424  CA  ASP A 320      83.217  18.621  33.972  1.00 66.64           C  
ATOM   2425  C   ASP A 320      82.752  19.247  35.278  1.00 66.64           C  
ATOM   2426  O   ASP A 320      82.595  18.566  36.282  1.00 66.64           O  
ATOM   2427  CB  ASP A 320      82.018  17.995  33.247  1.00 74.15           C  
ATOM   2428  CG  ASP A 320      81.028  19.036  32.751  1.00 74.15           C  
ATOM   2429  OD1 ASP A 320      80.285  19.614  33.575  1.00 74.15           O  
ATOM   2430  OD2 ASP A 320      81.010  19.286  31.529  1.00 74.15           O  
ATOM   2431  N   PRO A 321      82.528  20.566  35.280  1.00 61.18           N  
ATOM   2432  CA  PRO A 321      82.070  21.266  36.481  1.00 61.18           C  
ATOM   2433  C   PRO A 321      80.816  20.598  37.059  1.00 61.18           C  
ATOM   2434  O   PRO A 321      80.477  20.759  38.236  1.00 61.18           O  
ATOM   2435  CB  PRO A 321      81.783  22.670  35.962  1.00104.82           C  
ATOM   2436  CG  PRO A 321      82.805  22.832  34.891  1.00104.82           C  
ATOM   2437  CD  PRO A 321      82.731  21.512  34.171  1.00104.82           C  
ATOM   2438  N   ALA A 322      80.129  19.842  36.216  1.00 65.12           N  
ATOM   2439  CA  ALA A 322      78.927  19.161  36.644  1.00 65.12           C  
ATOM   2440  C   ALA A 322      79.251  18.030  37.603  1.00 65.12           C  
ATOM   2441  O   ALA A 322      78.452  17.709  38.477  1.00 65.12           O  
ATOM   2442  CB  ALA A 322      78.188  18.624  35.439  1.00157.39           C  
ATOM   2443  N   ASN A 323      80.430  17.438  37.447  1.00 60.73           N  
ATOM   2444  CA  ASN A 323      80.849  16.316  38.286  1.00 60.73           C  
ATOM   2445  C   ASN A 323      81.831  16.661  39.396  1.00 60.73           C  
ATOM   2446  O   ASN A 323      82.446  15.769  39.977  1.00 60.73           O  
ATOM   2447  CB  ASN A 323      81.465  15.225  37.412  1.00 82.29           C  
ATOM   2448  CG  ASN A 323      80.484  14.666  36.416  1.00 82.29           C  
ATOM   2449  OD1 ASN A 323      79.463  14.093  36.796  1.00 82.29           O  
ATOM   2450  ND2 ASN A 323      80.778  14.834  35.132  1.00 82.29           N  
ATOM   2451  N   ALA A 324      81.986  17.946  39.690  1.00 91.37           N  
ATOM   2452  CA  ALA A 324      82.913  18.369  40.727  1.00 91.37           C  
ATOM   2453  C   ALA A 324      82.726  17.594  42.038  1.00 91.37           C  
ATOM   2454  O   ALA A 324      83.706  17.145  42.645  1.00 91.37           O  
ATOM   2455  CB  ALA A 324      82.764  19.865  40.976  1.00118.31           C  
ATOM   2456  N   TYR A 325      81.479  17.425  42.473  1.00 78.44           N  
ATOM   2457  CA  TYR A 325      81.229  16.717  43.720  1.00 78.44           C  
ATOM   2458  C   TYR A 325      81.111  15.214  43.521  1.00 78.44           C  
ATOM   2459  O   TYR A 325      80.492  14.517  44.335  1.00 78.44           O  
ATOM   2460  CB  TYR A 325      79.959  17.245  44.390  1.00108.73           C  
ATOM   2461  CG  TYR A 325      80.045  18.683  44.851  1.00108.73           C  
ATOM   2462  CD1 TYR A 325      79.042  19.242  45.646  1.00108.73           C  
ATOM   2463  CD2 TYR A 325      81.118  19.492  44.483  1.00108.73           C  
ATOM   2464  CE1 TYR A 325      79.105  20.568  46.058  1.00108.73           C  
ATOM   2465  CE2 TYR A 325      81.194  20.818  44.887  1.00108.73           C  
ATOM   2466  CZ  TYR A 325      80.185  21.350  45.673  1.00108.73           C  
ATOM   2467  OH  TYR A 325      80.265  22.666  46.067  1.00108.73           O  
ATOM   2468  N   SER A 326      81.709  14.717  42.442  1.00121.83           N  
ATOM   2469  CA  SER A 326      81.670  13.291  42.126  1.00121.83           C  
ATOM   2470  C   SER A 326      82.855  12.542  42.696  1.00121.83           C  
ATOM   2471  O   SER A 326      84.003  12.894  42.428  1.00121.83           O  
ATOM   2472  CB  SER A 326      81.644  13.077  40.614  1.00139.10           C  
ATOM   2473  OG  SER A 326      81.838  11.709  40.295  1.00139.10           O  
ATOM   2474  N   LYS A 327      82.573  11.498  43.466  1.00 92.36           N  
ATOM   2475  CA  LYS A 327      83.634  10.704  44.066  1.00 92.36           C  
ATOM   2476  C   LYS A 327      84.298   9.792  43.034  1.00 92.36           C  
ATOM   2477  O   LYS A 327      85.487   9.934  42.745  1.00 92.36           O  
ATOM   2478  CB  LYS A 327      83.087   9.884  45.246  1.00 67.48           C  
ATOM   2479  CG  LYS A 327      82.708  10.739  46.455  1.00 67.48           C  
ATOM   2480  CD  LYS A 327      82.283   9.908  47.659  1.00 67.48           C  
ATOM   2481  CE  LYS A 327      80.993   9.144  47.410  1.00 67.48           C  
ATOM   2482  NZ  LYS A 327      80.498   8.454  48.638  1.00 67.48           N  
ATOM   2483  N   GLN A 328      83.530   8.868  42.471  1.00 71.11           N  
ATOM   2484  CA  GLN A 328      84.067   7.949  41.476  1.00 71.11           C  
ATOM   2485  C   GLN A 328      84.968   8.687  40.496  1.00 71.11           C  
ATOM   2486  O   GLN A 328      86.083   8.247  40.207  1.00 71.11           O  
ATOM   2487  CB  GLN A 328      82.926   7.244  40.725  1.00179.76           C  
ATOM   2488  CG  GLN A 328      82.123   6.269  41.588  1.00179.76           C  
ATOM   2489  CD  GLN A 328      81.153   5.416  40.785  1.00179.76           C  
ATOM   2490  OE1 GLN A 328      81.549   4.712  39.856  1.00179.76           O  
ATOM   2491  NE2 GLN A 328      79.877   5.469  41.146  1.00179.76           N  
ATOM   2492  N   CYS A 329      84.481   9.817  39.990  1.00 98.19           N  
ATOM   2493  CA  CYS A 329      85.251  10.621  39.051  1.00 98.19           C  
ATOM   2494  C   CYS A 329      86.479  11.146  39.755  1.00 98.19           C  
ATOM   2495  O   CYS A 329      87.603  10.850  39.356  1.00 98.19           O  
ATOM   2496  CB  CYS A 329      84.432  11.806  38.534  1.00134.12           C  
ATOM   2497  SG  CYS A 329      83.626  11.577  36.913  1.00134.12           S  
ATOM   2498  N   ALA A 330      86.245  11.924  40.810  1.00170.81           N  
ATOM   2499  CA  ALA A 330      87.314  12.523  41.602  1.00170.81           C  
ATOM   2500  C   ALA A 330      88.043  11.484  42.450  1.00170.81           C  
ATOM   2501  O   ALA A 330      87.862  11.411  43.665  1.00170.81           O  
ATOM   2502  CB  ALA A 330      86.743  13.620  42.492  1.00 73.23           C  
ATOM   2503  N   ALA A 331      88.875  10.690  41.787  1.00 69.65           N  
ATOM   2504  CA  ALA A 331      89.650   9.644  42.429  1.00 69.65           C  
ATOM   2505  C   ALA A 331      90.493   8.978  41.352  1.00 69.65           C  
ATOM   2506  O   ALA A 331      90.920   7.834  41.493  1.00 69.65           O  
ATOM   2507  CB  ALA A 331      88.727   8.630  43.084  1.00137.01           C  
ATOM   2508  N   LEU A 332      90.722   9.711  40.269  1.00 77.41           N  
ATOM   2509  CA  LEU A 332      91.519   9.216  39.149  1.00 77.41           C  
ATOM   2510  C   LEU A 332      92.592  10.241  38.791  1.00 77.41           C  
ATOM   2511  O   LEU A 332      92.429  11.439  39.039  1.00 77.41           O  
ATOM   2512  CB  LEU A 332      90.638   8.984  37.916  1.00 92.77           C  
ATOM   2513  CG  LEU A 332      89.155   8.629  38.056  1.00 92.77           C  
ATOM   2514  CD1 LEU A 332      88.611   8.360  36.659  1.00 92.77           C  
ATOM   2515  CD2 LEU A 332      88.954   7.411  38.971  1.00 92.77           C  
ATOM   2516  N   ALA A 333      93.686   9.777  38.203  1.00144.16           N  
ATOM   2517  CA  ALA A 333      94.755  10.684  37.816  1.00144.16           C  
ATOM   2518  C   ALA A 333      94.192  11.737  36.867  1.00144.16           C  
ATOM   2519  O   ALA A 333      93.585  11.408  35.848  1.00144.16           O  
ATOM   2520  CB  ALA A 333      95.880   9.910  37.139  1.00209.85           C  
ATOM   2521  N   PRO A 334      94.381  13.021  37.195  1.00 85.33           N  
ATOM   2522  CA  PRO A 334      93.899  14.142  36.383  1.00 85.33           C  
ATOM   2523  C   PRO A 334      94.050  13.953  34.869  1.00 85.33           C  
ATOM   2524  O   PRO A 334      93.268  14.496  34.088  1.00 85.33           O  
ATOM   2525  CB  PRO A 334      94.714  15.313  36.918  1.00 85.75           C  
ATOM   2526  CG  PRO A 334      94.763  15.001  38.372  1.00 85.75           C  
ATOM   2527  CD  PRO A 334      95.096  13.514  38.383  1.00 85.75           C  
ATOM   2528  N   ALA A 335      95.055  13.186  34.462  1.00125.95           N  
ATOM   2529  CA  ALA A 335      95.294  12.928  33.047  1.00125.95           C  
ATOM   2530  C   ALA A 335      94.139  12.116  32.479  1.00125.95           C  
ATOM   2531  O   ALA A 335      93.742  12.291  31.325  1.00125.95           O  
ATOM   2532  CB  ALA A 335      96.604  12.169  32.869  1.00181.55           C  
ATOM   2533  N   ASP A 336      93.602  11.228  33.306  1.00 94.81           N  
ATOM   2534  CA  ASP A 336      92.499  10.380  32.898  1.00 94.81           C  
ATOM   2535  C   ASP A 336      91.172  11.130  32.831  1.00 94.81           C  
ATOM   2536  O   ASP A 336      90.461  11.029  31.835  1.00 94.81           O  
ATOM   2537  CB  ASP A 336      92.367   9.178  33.848  1.00110.70           C  
ATOM   2538  CG  ASP A 336      93.455   8.121  33.633  1.00110.70           C  
ATOM   2539  OD1 ASP A 336      93.603   7.626  32.496  1.00110.70           O  
ATOM   2540  OD2 ASP A 336      94.160   7.771  34.602  1.00110.70           O  
ATOM   2541  N   LYS A 337      90.849  11.879  33.884  1.00 99.59           N  
ATOM   2542  CA  LYS A 337      89.595  12.638  33.971  1.00 99.59           C  
ATOM   2543  C   LYS A 337      89.054  13.201  32.659  1.00 99.59           C  
ATOM   2544  O   LYS A 337      87.842  13.303  32.486  1.00 99.59           O  
ATOM   2545  CB  LYS A 337      89.739  13.796  34.963  1.00131.00           C  
ATOM   2546  CG  LYS A 337      89.828  13.396  36.431  1.00131.00           C  
ATOM   2547  CD  LYS A 337      89.867  14.640  37.329  1.00131.00           C  
ATOM   2548  CE  LYS A 337      89.854  14.290  38.815  1.00131.00           C  
ATOM   2549  NZ  LYS A 337      89.773  15.505  39.685  1.00131.00           N  
ATOM   2550  N   GLY A 338      89.950  13.569  31.745  1.00121.30           N  
ATOM   2551  CA  GLY A 338      89.534  14.135  30.468  1.00121.30           C  
ATOM   2552  C   GLY A 338      88.825  13.209  29.491  1.00121.30           C  
ATOM   2553  O   GLY A 338      88.007  13.655  28.684  1.00121.30           O  
ATOM   2554  N   HIS A 339      89.149  11.922  29.547  1.00 53.81           N  
ATOM   2555  CA  HIS A 339      88.533  10.957  28.667  1.00 53.81           C  
ATOM   2556  C   HIS A 339      87.768   9.907  29.460  1.00 53.81           C  
ATOM   2557  O   HIS A 339      87.738   8.733  29.100  1.00 53.81           O  
ATOM   2558  CB  HIS A 339      89.588  10.300  27.764  1.00125.57           C  
ATOM   2559  CG  HIS A 339      90.676   9.580  28.502  1.00125.57           C  
ATOM   2560  ND1 HIS A 339      90.430   8.533  29.364  1.00125.57           N  
ATOM   2561  CD2 HIS A 339      92.022   9.727  28.466  1.00125.57           C  
ATOM   2562  CE1 HIS A 339      91.576   8.064  29.824  1.00125.57           C  
ATOM   2563  NE2 HIS A 339      92.557   8.771  29.294  1.00125.57           N  
ATOM   2564  N   TYR A 340      87.147  10.336  30.550  1.00 69.99           N  
ATOM   2565  CA  TYR A 340      86.348   9.434  31.372  1.00 69.99           C  
ATOM   2566  C   TYR A 340      84.988  10.076  31.555  1.00 69.99           C  
ATOM   2567  O   TYR A 340      84.882  11.252  31.883  1.00 69.99           O  
ATOM   2568  CB  TYR A 340      87.019   9.183  32.727  1.00 70.26           C  
ATOM   2569  CG  TYR A 340      87.791   7.881  32.792  1.00 70.26           C  
ATOM   2570  CD1 TYR A 340      87.224   6.744  33.366  1.00 70.26           C  
ATOM   2571  CD2 TYR A 340      89.072   7.775  32.244  1.00 70.26           C  
ATOM   2572  CE1 TYR A 340      87.916   5.525  33.392  1.00 70.26           C  
ATOM   2573  CE2 TYR A 340      89.772   6.561  32.262  1.00 70.26           C  
ATOM   2574  CZ  TYR A 340      89.188   5.442  32.836  1.00 70.26           C  
ATOM   2575  OH  TYR A 340      89.864   4.248  32.842  1.00 70.26           O  
ATOM   2576  N   LEU A 341      83.948   9.289  31.337  1.00 69.08           N  
ATOM   2577  CA  LEU A 341      82.583   9.787  31.412  1.00 69.08           C  
ATOM   2578  C   LEU A 341      81.825   9.355  32.646  1.00 69.08           C  
ATOM   2579  O   LEU A 341      81.845   8.184  33.010  1.00 69.08           O  
ATOM   2580  CB  LEU A 341      81.806   9.322  30.181  1.00 73.71           C  
ATOM   2581  CG  LEU A 341      80.406   9.881  30.011  1.00 73.71           C  
ATOM   2582  CD1 LEU A 341      80.523  11.351  29.641  1.00 73.71           C  
ATOM   2583  CD2 LEU A 341      79.677   9.113  28.938  1.00 73.71           C  
ATOM   2584  N   ALA A 342      81.147  10.309  33.276  1.00 63.69           N  
ATOM   2585  CA  ALA A 342      80.351  10.030  34.460  1.00 63.69           C  
ATOM   2586  C   ALA A 342      79.064   9.444  33.929  1.00 63.69           C  
ATOM   2587  O   ALA A 342      78.849   9.443  32.721  1.00 63.69           O  
ATOM   2588  CB  ALA A 342      80.077  11.308  35.216  1.00110.15           C  
ATOM   2589  N   ARG A 343      78.216   8.934  34.808  1.00 65.51           N  
ATOM   2590  CA  ARG A 343      76.954   8.355  34.373  1.00 65.51           C  
ATOM   2591  C   ARG A 343      75.984   8.195  35.523  1.00 65.51           C  
ATOM   2592  O   ARG A 343      76.382   7.842  36.625  1.00 65.51           O  
ATOM   2593  CB  ARG A 343      77.200   7.002  33.717  1.00 51.75           C  
ATOM   2594  CG  ARG A 343      77.732   7.098  32.310  1.00 51.75           C  
ATOM   2595  CD  ARG A 343      78.601   5.920  31.923  1.00 51.75           C  
ATOM   2596  NE  ARG A 343      77.937   4.636  32.114  1.00 51.75           N  
ATOM   2597  CZ  ARG A 343      78.212   3.553  31.395  1.00 51.75           C  
ATOM   2598  NH1 ARG A 343      79.129   3.598  30.439  1.00 51.75           N  
ATOM   2599  NH2 ARG A 343      77.573   2.419  31.625  1.00 51.75           N  
ATOM   2600  N   LYS A 344      74.712   8.485  35.278  1.00 58.44           N  
ATOM   2601  CA  LYS A 344      73.682   8.339  36.296  1.00 58.44           C  
ATOM   2602  C   LYS A 344      72.585   7.562  35.603  1.00 58.44           C  
ATOM   2603  O   LYS A 344      72.744   7.200  34.453  1.00 58.44           O  
ATOM   2604  CB  LYS A 344      73.162   9.700  36.745  1.00 64.79           C  
ATOM   2605  CG  LYS A 344      74.244  10.648  37.236  1.00 64.79           C  
ATOM   2606  CD  LYS A 344      73.670  12.010  37.655  1.00 64.79           C  
ATOM   2607  CE  LYS A 344      74.771  13.017  37.968  1.00 64.79           C  
ATOM   2608  NZ  LYS A 344      74.238  14.283  38.525  1.00 64.79           N  
ATOM   2609  N   TYR A 345      71.478   7.290  36.275  1.00 53.71           N  
ATOM   2610  CA  TYR A 345      70.416   6.548  35.616  1.00 53.71           C  
ATOM   2611  C   TYR A 345      69.025   6.973  36.050  1.00 53.71           C  
ATOM   2612  O   TYR A 345      68.854   7.917  36.829  1.00 53.71           O  
ATOM   2613  CB  TYR A 345      70.593   5.057  35.855  1.00 75.00           C  
ATOM   2614  CG  TYR A 345      70.252   4.598  37.252  1.00 75.00           C  
ATOM   2615  CD1 TYR A 345      68.939   4.345  37.617  1.00 75.00           C  
ATOM   2616  CD2 TYR A 345      71.245   4.388  38.198  1.00 75.00           C  
ATOM   2617  CE1 TYR A 345      68.624   3.890  38.886  1.00 75.00           C  
ATOM   2618  CE2 TYR A 345      70.940   3.933  39.467  1.00 75.00           C  
ATOM   2619  CZ  TYR A 345      69.627   3.683  39.802  1.00 75.00           C  
ATOM   2620  OH  TYR A 345      69.311   3.193  41.045  1.00 75.00           O  
ATOM   2621  N   VAL A 346      68.027   6.264  35.538  1.00 27.33           N  
ATOM   2622  CA  VAL A 346      66.637   6.565  35.850  1.00 27.33           C  
ATOM   2623  C   VAL A 346      65.733   5.387  35.527  1.00 27.33           C  
ATOM   2624  O   VAL A 346      65.863   4.762  34.478  1.00 27.33           O  
ATOM   2625  CB  VAL A 346      66.145   7.801  35.046  1.00 48.09           C  
ATOM   2626  CG1 VAL A 346      66.464   7.615  33.575  1.00 48.09           C  
ATOM   2627  CG2 VAL A 346      64.640   8.016  35.251  1.00 48.09           C  
ATOM   2628  N   VAL A 347      64.826   5.101  36.451  1.00 37.32           N  
ATOM   2629  CA  VAL A 347      63.858   4.023  36.317  1.00 37.32           C  
ATOM   2630  C   VAL A 347      62.505   4.721  36.432  1.00 37.32           C  
ATOM   2631  O   VAL A 347      62.278   5.460  37.384  1.00 37.32           O  
ATOM   2632  CB  VAL A 347      64.045   2.972  37.457  1.00 20.45           C  
ATOM   2633  CG1 VAL A 347      62.944   1.926  37.402  1.00 20.45           C  
ATOM   2634  CG2 VAL A 347      65.407   2.286  37.325  1.00 20.45           C  
ATOM   2635  N   ASP A 348      61.596   4.492  35.491  1.00 71.61           N  
ATOM   2636  CA  ASP A 348      60.331   5.209  35.558  1.00 71.61           C  
ATOM   2637  C   ASP A 348      59.079   4.563  34.980  1.00 71.61           C  
ATOM   2638  O   ASP A 348      59.073   4.124  33.837  1.00 71.61           O  
ATOM   2639  CB  ASP A 348      60.531   6.560  34.887  1.00 72.16           C  
ATOM   2640  CG  ASP A 348      59.235   7.266  34.599  1.00 72.16           C  
ATOM   2641  OD1 ASP A 348      58.601   7.755  35.560  1.00 72.16           O  
ATOM   2642  OD2 ASP A 348      58.857   7.328  33.408  1.00 72.16           O  
ATOM   2643  N   ASP A 349      58.012   4.524  35.774  1.00 37.05           N  
ATOM   2644  CA  ASP A 349      56.729   3.982  35.327  1.00 37.05           C  
ATOM   2645  C   ASP A 349      55.737   5.146  35.432  1.00 37.05           C  
ATOM   2646  O   ASP A 349      55.518   5.717  36.517  1.00 37.05           O  
ATOM   2647  CB  ASP A 349      56.275   2.798  36.210  1.00 95.66           C  
ATOM   2648  CG  ASP A 349      54.897   2.232  35.802  1.00 95.66           C  
ATOM   2649  OD1 ASP A 349      54.656   2.018  34.595  1.00 95.66           O  
ATOM   2650  OD2 ASP A 349      54.055   1.986  36.694  1.00 95.66           O  
ATOM   2651  N   GLU A 350      55.156   5.512  34.295  1.00 61.26           N  
ATOM   2652  CA  GLU A 350      54.198   6.599  34.253  1.00 61.26           C  
ATOM   2653  C   GLU A 350      52.943   6.205  33.506  1.00 61.26           C  
ATOM   2654  O   GLU A 350      52.980   5.402  32.573  1.00 61.26           O  
ATOM   2655  CB  GLU A 350      54.821   7.813  33.595  1.00 74.03           C  
ATOM   2656  CG  GLU A 350      56.006   8.340  34.330  1.00 74.03           C  
ATOM   2657  CD  GLU A 350      56.549   9.591  33.705  1.00 74.03           C  
ATOM   2658  OE1 GLU A 350      55.777  10.560  33.562  1.00 74.03           O  
ATOM   2659  OE2 GLU A 350      57.745   9.607  33.363  1.00 74.03           O  
ATOM   2660  N   LYS A 351      51.835   6.791  33.936  1.00 42.20           N  
ATOM   2661  CA  LYS A 351      50.527   6.544  33.358  1.00 42.20           C  
ATOM   2662  C   LYS A 351      49.813   7.873  33.468  1.00 42.20           C  
ATOM   2663  O   LYS A 351      49.995   8.589  34.448  1.00 42.20           O  
ATOM   2664  CB  LYS A 351      49.788   5.487  34.184  1.00 99.64           C  
ATOM   2665  CG  LYS A 351      48.379   5.122  33.731  1.00 99.64           C  
ATOM   2666  CD  LYS A 351      47.760   4.157  34.745  1.00 99.64           C  
ATOM   2667  CE  LYS A 351      46.459   3.537  34.258  1.00 99.64           C  
ATOM   2668  NZ  LYS A 351      46.010   2.413  35.139  1.00 99.64           N  
ATOM   2669  N   LEU A 352      49.006   8.221  32.470  1.00 57.92           N  
ATOM   2670  CA  LEU A 352      48.284   9.486  32.526  1.00 57.92           C  
ATOM   2671  C   LEU A 352      47.053   9.465  31.659  1.00 57.92           C  
ATOM   2672  O   LEU A 352      47.017   8.787  30.641  1.00 57.92           O  
ATOM   2673  CB  LEU A 352      49.189  10.628  32.069  1.00 85.83           C  
ATOM   2674  CG  LEU A 352      49.073  11.011  30.595  1.00 85.83           C  
ATOM   2675  CD1 LEU A 352      47.867  11.903  30.389  1.00 85.83           C  
ATOM   2676  CD2 LEU A 352      50.306  11.744  30.164  1.00 85.83           C  
ATOM   2677  N   GLN A 353      46.043  10.209  32.078  1.00 55.30           N  
ATOM   2678  CA  GLN A 353      44.826  10.331  31.304  1.00 55.30           C  
ATOM   2679  C   GLN A 353      44.675  11.806  30.930  1.00 55.30           C  
ATOM   2680  O   GLN A 353      45.206  12.687  31.610  1.00 55.30           O  
ATOM   2681  CB  GLN A 353      43.597   9.835  32.082  1.00 67.60           C  
ATOM   2682  CG  GLN A 353      43.730   9.780  33.600  1.00 67.60           C  
ATOM   2683  CD  GLN A 353      44.609   8.638  34.081  1.00 67.60           C  
ATOM   2684  OE1 GLN A 353      44.826   7.662  33.357  1.00 67.60           O  
ATOM   2685  NE2 GLN A 353      45.106   8.745  35.313  1.00 67.60           N  
ATOM   2686  N   ASN A 354      43.968  12.078  29.841  1.00 50.94           N  
ATOM   2687  CA  ASN A 354      43.793  13.444  29.385  1.00 50.94           C  
ATOM   2688  C   ASN A 354      42.470  13.587  28.640  1.00 50.94           C  
ATOM   2689  O   ASN A 354      42.282  13.017  27.564  1.00 50.94           O  
ATOM   2690  CB  ASN A 354      44.960  13.804  28.478  1.00 99.38           C  
ATOM   2691  CG  ASN A 354      44.746  15.086  27.744  1.00 99.38           C  
ATOM   2692  OD1 ASN A 354      45.479  15.396  26.805  1.00 99.38           O  
ATOM   2693  ND2 ASN A 354      43.744  15.852  28.162  1.00 99.38           N  
ATOM   2694  N   PHE A 355      41.537  14.335  29.217  1.00 40.23           N  
ATOM   2695  CA  PHE A 355      40.242  14.530  28.566  1.00 40.23           C  
ATOM   2696  C   PHE A 355      40.186  15.934  28.091  1.00 40.23           C  
ATOM   2697  O   PHE A 355      40.818  16.780  28.689  1.00 40.23           O  
ATOM   2698  CB  PHE A 355      39.090  14.337  29.522  1.00 60.14           C  
ATOM   2699  CG  PHE A 355      37.788  14.756  28.948  1.00 60.14           C  
ATOM   2700  CD1 PHE A 355      37.251  14.070  27.875  1.00 60.14           C  
ATOM   2701  CD2 PHE A 355      37.104  15.845  29.461  1.00 60.14           C  
ATOM   2702  CE1 PHE A 355      36.043  14.455  27.312  1.00 60.14           C  
ATOM   2703  CE2 PHE A 355      35.897  16.242  28.908  1.00 60.14           C  
ATOM   2704  CZ  PHE A 355      35.360  15.544  27.828  1.00 60.14           C  
ATOM   2705  N   SER A 356      39.439  16.191  27.030  1.00 49.92           N  
ATOM   2706  CA  SER A 356      39.348  17.549  26.526  1.00 49.92           C  
ATOM   2707  C   SER A 356      38.259  17.743  25.507  1.00 49.92           C  
ATOM   2708  O   SER A 356      38.178  17.017  24.524  1.00 49.92           O  
ATOM   2709  CB  SER A 356      40.686  18.010  25.926  1.00 30.06           C  
ATOM   2710  OG  SER A 356      41.524  16.914  25.599  1.00 30.06           O  
ATOM   2711  N   VAL A 357      37.412  18.727  25.751  1.00 37.54           N  
ATOM   2712  CA  VAL A 357      36.346  19.014  24.835  1.00 37.54           C  
ATOM   2713  C   VAL A 357      36.453  20.487  24.507  1.00 37.54           C  
ATOM   2714  O   VAL A 357      37.045  21.249  25.268  1.00 37.54           O  
ATOM   2715  CB  VAL A 357      34.985  18.754  25.469  1.00 45.14           C  
ATOM   2716  CG1 VAL A 357      34.782  19.679  26.646  1.00 45.14           C  
ATOM   2717  CG2 VAL A 357      33.885  18.978  24.438  1.00 45.14           C  
ATOM   2718  N   ASP A 358      35.879  20.884  23.377  1.00107.00           N  
ATOM   2719  CA  ASP A 358      35.884  22.273  22.958  1.00107.00           C  
ATOM   2720  C   ASP A 358      34.658  22.530  22.106  1.00107.00           C  
ATOM   2721  O   ASP A 358      34.608  22.154  20.944  1.00107.00           O  
ATOM   2722  CB  ASP A 358      37.142  22.592  22.160  1.00 67.49           C  
ATOM   2723  CG  ASP A 358      37.180  24.031  21.698  1.00 67.49           C  
ATOM   2724  OD1 ASP A 358      38.142  24.431  21.015  1.00 67.49           O  
ATOM   2725  OD2 ASP A 358      36.239  24.773  22.020  1.00 67.49           O  
ATOM   2726  N   THR A 359      33.662  23.167  22.701  1.00 58.04           N  
ATOM   2727  CA  THR A 359      32.441  23.473  21.994  1.00 58.04           C  
ATOM   2728  C   THR A 359      32.534  24.900  21.475  1.00 58.04           C  
ATOM   2729  O   THR A 359      32.745  25.836  22.246  1.00 58.04           O  
ATOM   2730  CB  THR A 359      31.246  23.346  22.922  1.00 73.05           C  
ATOM   2731  OG1 THR A 359      31.525  22.363  23.921  1.00 73.05           O  
ATOM   2732  CG2 THR A 359      30.041  22.899  22.143  1.00 73.05           C  
ATOM   2733  N   GLN A 360      32.386  25.048  20.161  1.00 45.88           N  
ATOM   2734  CA  GLN A 360      32.455  26.340  19.494  1.00 45.88           C  
ATOM   2735  C   GLN A 360      31.129  26.713  18.863  1.00 45.88           C  
ATOM   2736  O   GLN A 360      30.305  25.848  18.579  1.00 45.88           O  
ATOM   2737  CB  GLN A 360      33.487  26.307  18.382  1.00 52.85           C  
ATOM   2738  CG  GLN A 360      34.901  26.210  18.818  1.00 52.85           C  
ATOM   2739  CD  GLN A 360      35.809  25.801  17.669  1.00 52.85           C  
ATOM   2740  OE1 GLN A 360      35.552  26.121  16.495  1.00 52.85           O  
ATOM   2741  NE2 GLN A 360      36.886  25.091  17.998  1.00 52.85           N  
ATOM   2742  N   LEU A 361      30.936  28.010  18.648  1.00 45.11           N  
ATOM   2743  CA  LEU A 361      29.740  28.504  17.998  1.00 45.11           C  
ATOM   2744  C   LEU A 361      30.099  29.595  17.011  1.00 45.11           C  
ATOM   2745  O   LEU A 361      30.302  30.745  17.382  1.00 45.11           O  
ATOM   2746  CB  LEU A 361      28.737  29.054  18.985  1.00 56.89           C  
ATOM   2747  CG  LEU A 361      27.566  29.587  18.151  1.00 56.89           C  
ATOM   2748  CD1 LEU A 361      27.050  28.493  17.219  1.00 56.89           C  
ATOM   2749  CD2 LEU A 361      26.468  30.087  19.061  1.00 56.89           C  
ATOM   2750  N   GLN A 362      30.170  29.217  15.744  1.00 57.50           N  
ATOM   2751  CA  GLN A 362      30.511  30.121  14.660  1.00 57.50           C  
ATOM   2752  C   GLN A 362      29.249  30.818  14.198  1.00 57.50           C  
ATOM   2753  O   GLN A 362      28.240  30.171  13.945  1.00 57.50           O  
ATOM   2754  CB  GLN A 362      31.118  29.319  13.517  1.00 58.37           C  
ATOM   2755  CG  GLN A 362      31.307  30.059  12.225  1.00 58.37           C  
ATOM   2756  CD  GLN A 362      31.735  29.127  11.113  1.00 58.37           C  
ATOM   2757  OE1 GLN A 362      32.801  28.521  11.167  1.00 58.37           O  
ATOM   2758  NE2 GLN A 362      30.894  29.000  10.100  1.00 58.37           N  
ATOM   2759  N   SER A 363      29.318  32.139  14.087  1.00 63.54           N  
ATOM   2760  CA  SER A 363      28.171  32.943  13.698  1.00 63.54           C  
ATOM   2761  C   SER A 363      28.538  34.032  12.703  1.00 63.54           C  
ATOM   2762  O   SER A 363      29.208  35.008  13.047  1.00 63.54           O  
ATOM   2763  CB  SER A 363      27.559  33.582  14.943  1.00 52.45           C  
ATOM   2764  OG  SER A 363      27.105  32.590  15.844  1.00 52.45           O  
ATOM   2765  N   LYS A 364      28.090  33.865  11.466  1.00 80.06           N  
ATOM   2766  CA  LYS A 364      28.370  34.840  10.430  1.00 80.06           C  
ATOM   2767  C   LYS A 364      27.155  35.734  10.266  1.00 80.06           C  
ATOM   2768  O   LYS A 364      26.033  35.251  10.107  1.00 80.06           O  
ATOM   2769  CB  LYS A 364      28.695  34.129   9.111  1.00175.55           C  
ATOM   2770  CG  LYS A 364      29.987  33.318   9.161  1.00175.55           C  
ATOM   2771  CD  LYS A 364      30.309  32.627   7.839  1.00175.55           C  
ATOM   2772  CE  LYS A 364      29.331  31.505   7.529  1.00175.55           C  
ATOM   2773  NZ  LYS A 364      29.699  30.775   6.284  1.00175.55           N  
ATOM   2774  N   PHE A 365      27.375  37.042  10.329  1.00101.07           N  
ATOM   2775  CA  PHE A 365      26.282  37.988  10.173  1.00101.07           C  
ATOM   2776  C   PHE A 365      26.723  39.315   9.553  1.00101.07           C  
ATOM   2777  O   PHE A 365      27.921  39.613   9.468  1.00101.07           O  
ATOM   2778  CB  PHE A 365      25.580  38.230  11.522  1.00 93.26           C  
ATOM   2779  CG  PHE A 365      26.459  38.839  12.589  1.00 93.26           C  
ATOM   2780  CD1 PHE A 365      27.101  40.059  12.384  1.00 93.26           C  
ATOM   2781  CD2 PHE A 365      26.601  38.215  13.823  1.00 93.26           C  
ATOM   2782  CE1 PHE A 365      27.863  40.648  13.391  1.00 93.26           C  
ATOM   2783  CE2 PHE A 365      27.362  38.796  14.836  1.00 93.26           C  
ATOM   2784  CZ  PHE A 365      27.995  40.017  14.617  1.00 93.26           C  
ATOM   2785  N   ALA A 366      25.741  40.106   9.125  1.00102.65           N  
ATOM   2786  CA  ALA A 366      25.995  41.398   8.498  1.00102.65           C  
ATOM   2787  C   ALA A 366      25.847  42.577   9.457  1.00102.65           C  
ATOM   2788  O   ALA A 366      25.683  42.413  10.662  1.00102.65           O  
ATOM   2789  CB  ALA A 366      25.058  41.579   7.307  1.00136.28           C  
ATOM   2790  N   THR A 367      25.906  43.771   8.887  1.00 89.43           N  
ATOM   2791  CA  THR A 367      25.779  45.032   9.613  1.00 89.43           C  
ATOM   2792  C   THR A 367      25.752  46.104   8.522  1.00 89.43           C  
ATOM   2793  O   THR A 367      24.760  46.227   7.792  1.00 89.43           O  
ATOM   2794  CB  THR A 367      26.985  45.276  10.539  1.00 59.18           C  
ATOM   2795  OG1 THR A 367      28.127  44.638   9.970  1.00 59.18           O  
ATOM   2796  CG2 THR A 367      26.730  44.740  11.938  1.00 59.18           C  
ATOM   2797  N   GLY A 368      26.841  46.863   8.406  1.00 87.98           N  
ATOM   2798  CA  GLY A 368      26.922  47.882   7.378  1.00 87.98           C  
ATOM   2799  C   GLY A 368      27.394  47.190   6.116  1.00 87.98           C  
ATOM   2800  O   GLY A 368      26.692  46.347   5.558  1.00 87.98           O  
ATOM   2801  N   ASP A 369      28.585  47.544   5.658  1.00131.57           N  
ATOM   2802  CA  ASP A 369      29.149  46.913   4.475  1.00131.57           C  
ATOM   2803  C   ASP A 369      30.193  45.911   4.958  1.00131.57           C  
ATOM   2804  O   ASP A 369      30.906  45.295   4.163  1.00131.57           O  
ATOM   2805  CB  ASP A 369      29.802  47.955   3.555  1.00137.67           C  
ATOM   2806  CG  ASP A 369      28.786  48.824   2.834  1.00137.67           C  
ATOM   2807  OD1 ASP A 369      27.897  48.262   2.156  1.00137.67           O  
ATOM   2808  OD2 ASP A 369      28.885  50.065   2.939  1.00137.67           O  
ATOM   2809  N   ILE A 370      30.274  45.756   6.275  1.00 86.54           N  
ATOM   2810  CA  ILE A 370      31.224  44.834   6.871  1.00 86.54           C  
ATOM   2811  C   ILE A 370      30.534  43.529   7.267  1.00 86.54           C  
ATOM   2812  O   ILE A 370      29.432  43.535   7.826  1.00 86.54           O  
ATOM   2813  CB  ILE A 370      31.930  45.446   8.126  1.00 68.84           C  
ATOM   2814  CG1 ILE A 370      30.955  45.578   9.293  1.00 68.84           C  
ATOM   2815  CG2 ILE A 370      32.497  46.804   7.785  1.00 68.84           C  
ATOM   2816  CD1 ILE A 370      29.815  46.536   9.037  1.00 68.84           C  
ATOM   2817  N   ASP A 371      31.189  42.413   6.944  1.00 89.15           N  
ATOM   2818  CA  ASP A 371      30.686  41.080   7.256  1.00 89.15           C  
ATOM   2819  C   ASP A 371      31.375  40.615   8.529  1.00 89.15           C  
ATOM   2820  O   ASP A 371      32.510  41.016   8.835  1.00 89.15           O  
ATOM   2821  CB  ASP A 371      30.998  40.088   6.126  1.00114.61           C  
ATOM   2822  CG  ASP A 371      30.204  40.361   4.864  1.00114.61           C  
ATOM   2823  OD1 ASP A 371      28.960  40.413   4.948  1.00114.61           O  
ATOM   2824  OD2 ASP A 371      30.820  40.511   3.785  1.00114.61           O  
ATOM   2825  N   HIS A 372      30.678  39.767   9.271  1.00109.35           N  
ATOM   2826  CA  HIS A 372      31.209  39.248  10.511  1.00109.35           C  
ATOM   2827  C   HIS A 372      31.298  37.734  10.535  1.00109.35           C  
ATOM   2828  O   HIS A 372      30.489  37.027   9.934  1.00109.35           O  
ATOM   2829  CB  HIS A 372      30.346  39.701  11.689  1.00 79.41           C  
ATOM   2830  CG  HIS A 372      30.614  41.100  12.142  1.00 79.41           C  
ATOM   2831  ND1 HIS A 372      30.234  42.203  11.413  1.00 79.41           N  
ATOM   2832  CD2 HIS A 372      31.234  41.575  13.246  1.00 79.41           C  
ATOM   2833  CE1 HIS A 372      30.610  43.298  12.046  1.00 79.41           C  
ATOM   2834  NE2 HIS A 372      31.221  42.944  13.161  1.00 79.41           N  
ATOM   2835  N   THR A 373      32.300  37.252  11.249  1.00 76.35           N  
ATOM   2836  CA  THR A 373      32.510  35.832  11.423  1.00 76.35           C  
ATOM   2837  C   THR A 373      32.934  35.736  12.879  1.00 76.35           C  
ATOM   2838  O   THR A 373      34.123  35.726  13.217  1.00 76.35           O  
ATOM   2839  CB  THR A 373      33.596  35.337  10.498  1.00 64.82           C  
ATOM   2840  OG1 THR A 373      33.415  35.942   9.209  1.00 64.82           O  
ATOM   2841  CG2 THR A 373      33.521  33.815  10.367  1.00 64.82           C  
ATOM   2842  N   LEU A 374      31.916  35.697  13.731  1.00 60.10           N  
ATOM   2843  CA  LEU A 374      32.075  35.661  15.169  1.00 60.10           C  
ATOM   2844  C   LEU A 374      32.078  34.259  15.771  1.00 60.10           C  
ATOM   2845  O   LEU A 374      31.172  33.451  15.555  1.00 60.10           O  
ATOM   2846  CB  LEU A 374      30.966  36.496  15.801  1.00 40.66           C  
ATOM   2847  CG  LEU A 374      31.001  36.707  17.302  1.00 40.66           C  
ATOM   2848  CD1 LEU A 374      32.120  37.654  17.656  1.00 40.66           C  
ATOM   2849  CD2 LEU A 374      29.679  37.254  17.735  1.00 40.66           C  
ATOM   2850  N   LEU A 375      33.110  34.009  16.565  1.00 48.60           N  
ATOM   2851  CA  LEU A 375      33.314  32.742  17.236  1.00 48.60           C  
ATOM   2852  C   LEU A 375      33.231  32.914  18.755  1.00 48.60           C  
ATOM   2853  O   LEU A 375      33.740  33.879  19.326  1.00 48.60           O  
ATOM   2854  CB  LEU A 375      34.689  32.207  16.845  1.00 54.15           C  
ATOM   2855  CG  LEU A 375      35.068  30.779  17.186  1.00 54.15           C  
ATOM   2856  CD1 LEU A 375      34.040  29.815  16.587  1.00 54.15           C  
ATOM   2857  CD2 LEU A 375      36.463  30.509  16.657  1.00 54.15           C  
ATOM   2858  N   THR A 376      32.579  31.960  19.400  1.00 65.26           N  
ATOM   2859  CA  THR A 376      32.428  31.961  20.841  1.00 65.26           C  
ATOM   2860  C   THR A 376      32.527  30.518  21.326  1.00 65.26           C  
ATOM   2861  O   THR A 376      31.830  29.640  20.821  1.00 65.26           O  
ATOM   2862  CB  THR A 376      31.081  32.554  21.242  1.00 61.41           C  
ATOM   2863  OG1 THR A 376      30.080  32.164  20.294  1.00 61.41           O  
ATOM   2864  CG2 THR A 376      31.170  34.041  21.269  1.00 61.41           C  
ATOM   2865  N   GLY A 377      33.402  30.271  22.296  1.00 60.18           N  
ATOM   2866  CA  GLY A 377      33.562  28.919  22.793  1.00 60.18           C  
ATOM   2867  C   GLY A 377      34.003  28.739  24.236  1.00 60.18           C  
ATOM   2868  O   GLY A 377      34.408  29.670  24.930  1.00 60.18           O  
ATOM   2869  N   VAL A 378      33.916  27.489  24.671  1.00 54.00           N  
ATOM   2870  CA  VAL A 378      34.281  27.072  26.012  1.00 54.00           C  
ATOM   2871  C   VAL A 378      35.266  25.945  25.831  1.00 54.00           C  
ATOM   2872  O   VAL A 378      34.962  24.950  25.176  1.00 54.00           O  
ATOM   2873  CB  VAL A 378      33.093  26.482  26.740  1.00 26.75           C  
ATOM   2874  CG1 VAL A 378      33.446  26.222  28.184  1.00 26.75           C  
ATOM   2875  CG2 VAL A 378      31.908  27.394  26.584  1.00 26.75           C  
ATOM   2876  N   ASP A 379      36.439  26.086  26.419  1.00 92.10           N  
ATOM   2877  CA  ASP A 379      37.439  25.051  26.298  1.00 92.10           C  
ATOM   2878  C   ASP A 379      37.713  24.424  27.656  1.00 92.10           C  
ATOM   2879  O   ASP A 379      38.003  25.121  28.624  1.00 92.10           O  
ATOM   2880  CB  ASP A 379      38.726  25.641  25.722  1.00104.53           C  
ATOM   2881  CG  ASP A 379      39.804  24.602  25.523  1.00104.53           C  
ATOM   2882  OD1 ASP A 379      40.301  24.038  26.523  1.00104.53           O  
ATOM   2883  OD2 ASP A 379      40.152  24.347  24.356  1.00104.53           O  
ATOM   2884  N   PHE A 380      37.574  23.108  27.746  1.00 61.00           N  
ATOM   2885  CA  PHE A 380      37.876  22.442  28.993  1.00 61.00           C  
ATOM   2886  C   PHE A 380      38.915  21.359  28.794  1.00 61.00           C  
ATOM   2887  O   PHE A 380      38.858  20.589  27.847  1.00 61.00           O  
ATOM   2888  CB  PHE A 380      36.664  21.825  29.653  1.00 81.22           C  
ATOM   2889  CG  PHE A 380      37.018  21.120  30.901  1.00 81.22           C  
ATOM   2890  CD1 PHE A 380      37.126  19.747  30.929  1.00 81.22           C  
ATOM   2891  CD2 PHE A 380      37.425  21.840  32.005  1.00 81.22           C  
ATOM   2892  CE1 PHE A 380      37.646  19.108  32.028  1.00 81.22           C  
ATOM   2893  CE2 PHE A 380      37.944  21.213  33.104  1.00 81.22           C  
ATOM   2894  CZ  PHE A 380      38.059  19.848  33.118  1.00 81.22           C  
ATOM   2895  N   MET A 381      39.855  21.302  29.722  1.00 79.00           N  
ATOM   2896  CA  MET A 381      40.952  20.365  29.654  1.00 79.00           C  
ATOM   2897  C   MET A 381      41.358  19.917  31.041  1.00 79.00           C  
ATOM   2898  O   MET A 381      41.523  20.724  31.950  1.00 79.00           O  
ATOM   2899  CB  MET A 381      42.143  21.047  28.976  1.00 69.52           C  
ATOM   2900  CG  MET A 381      43.417  20.210  28.846  1.00 69.52           C  
ATOM   2901  SD  MET A 381      44.238  19.771  30.408  1.00 69.52           S  
ATOM   2902  CE  MET A 381      44.500  21.386  31.115  1.00 69.52           C  
ATOM   2903  N   ARG A 382      41.531  18.618  31.201  1.00 51.32           N  
ATOM   2904  CA  ARG A 382      41.961  18.066  32.470  1.00 51.32           C  
ATOM   2905  C   ARG A 382      42.983  16.990  32.202  1.00 51.32           C  
ATOM   2906  O   ARG A 382      42.826  16.214  31.271  1.00 51.32           O  
ATOM   2907  CB  ARG A 382      40.792  17.435  33.204  1.00 50.95           C  
ATOM   2908  CG  ARG A 382      41.257  16.554  34.351  1.00 50.95           C  
ATOM   2909  CD  ARG A 382      40.302  15.413  34.593  1.00 50.95           C  
ATOM   2910  NE  ARG A 382      41.006  14.185  34.937  1.00 50.95           N  
ATOM   2911  CZ  ARG A 382      40.659  12.991  34.474  1.00 50.95           C  
ATOM   2912  NH1 ARG A 382      39.621  12.884  33.650  1.00 50.95           N  
ATOM   2913  NH2 ARG A 382      41.344  11.909  34.843  1.00 50.95           N  
ATOM   2914  N   MET A 383      44.032  16.941  33.003  1.00 37.22           N  
ATOM   2915  CA  MET A 383      45.013  15.892  32.820  1.00 37.22           C  
ATOM   2916  C   MET A 383      45.678  15.460  34.133  1.00 37.22           C  
ATOM   2917  O   MET A 383      45.740  16.216  35.108  1.00 37.22           O  
ATOM   2918  CB  MET A 383      46.048  16.309  31.793  1.00 48.52           C  
ATOM   2919  CG  MET A 383      47.319  16.902  32.345  1.00 48.52           C  
ATOM   2920  SD  MET A 383      48.540  15.692  32.786  1.00 48.52           S  
ATOM   2921  CE  MET A 383      48.881  16.264  34.383  1.00 48.52           C  
ATOM   2922  N   ARG A 384      46.142  14.218  34.168  1.00 46.49           N  
ATOM   2923  CA  ARG A 384      46.765  13.675  35.356  1.00 46.49           C  
ATOM   2924  C   ARG A 384      47.806  12.685  34.937  1.00 46.49           C  
ATOM   2925  O   ARG A 384      47.558  11.842  34.087  1.00 46.49           O  
ATOM   2926  CB  ARG A 384      45.744  12.934  36.203  1.00 92.72           C  
ATOM   2927  CG  ARG A 384      46.336  11.688  36.863  1.00 92.72           C  
ATOM   2928  CD  ARG A 384      45.265  10.749  37.363  1.00 92.72           C  
ATOM   2929  NE  ARG A 384      44.415  11.402  38.347  1.00 92.72           N  
ATOM   2930  CZ  ARG A 384      44.201  10.930  39.565  1.00 92.72           C  
ATOM   2931  NH1 ARG A 384      44.778   9.797  39.946  1.00 92.72           N  
ATOM   2932  NH2 ARG A 384      43.414  11.593  40.400  1.00 92.72           N  
ATOM   2933  N   ASN A 385      48.973  12.768  35.538  1.00 45.45           N  
ATOM   2934  CA  ASN A 385      50.013  11.832  35.216  1.00 45.45           C  
ATOM   2935  C   ASN A 385      50.511  11.357  36.554  1.00 45.45           C  
ATOM   2936  O   ASN A 385      50.829  12.170  37.420  1.00 45.45           O  
ATOM   2937  CB  ASN A 385      51.148  12.505  34.461  1.00 60.01           C  
ATOM   2938  CG  ASN A 385      52.200  11.519  34.008  1.00 60.01           C  
ATOM   2939  OD1 ASN A 385      51.921  10.626  33.218  1.00 60.01           O  
ATOM   2940  ND2 ASN A 385      53.412  11.669  34.511  1.00 60.01           N  
ATOM   2941  N   ASP A 386      50.542  10.037  36.736  1.00 61.90           N  
ATOM   2942  CA  ASP A 386      51.032   9.433  37.974  1.00 61.90           C  
ATOM   2943  C   ASP A 386      52.440   8.925  37.723  1.00 61.90           C  
ATOM   2944  O   ASP A 386      52.678   8.120  36.822  1.00 61.90           O  
ATOM   2945  CB  ASP A 386      50.133   8.280  38.425  1.00 98.01           C  
ATOM   2946  CG  ASP A 386      50.587   7.671  39.739  1.00 98.01           C  
ATOM   2947  OD1 ASP A 386      49.765   7.017  40.411  1.00 98.01           O  
ATOM   2948  OD2 ASP A 386      51.768   7.841  40.101  1.00 98.01           O  
ATOM   2949  N   ILE A 387      53.375   9.416  38.522  1.00 75.88           N  
ATOM   2950  CA  ILE A 387      54.757   9.021  38.368  1.00 75.88           C  
ATOM   2951  C   ILE A 387      55.284   8.164  39.505  1.00 75.88           C  
ATOM   2952  O   ILE A 387      54.948   8.370  40.670  1.00 75.88           O  
ATOM   2953  CB  ILE A 387      55.682  10.248  38.256  1.00 24.99           C  
ATOM   2954  CG1 ILE A 387      54.981  11.360  37.475  1.00 24.99           C  
ATOM   2955  CG2 ILE A 387      56.999   9.833  37.607  1.00 24.99           C  
ATOM   2956  CD1 ILE A 387      55.940  12.344  36.822  1.00 24.99           C  
ATOM   2957  N   ASN A 388      56.099   7.184  39.134  1.00 37.66           N  
ATOM   2958  CA  ASN A 388      56.763   6.309  40.071  1.00 37.66           C  
ATOM   2959  C   ASN A 388      58.156   6.163  39.458  1.00 37.66           C  
ATOM   2960  O   ASN A 388      58.463   5.200  38.757  1.00 37.66           O  
ATOM   2961  CB  ASN A 388      56.068   4.955  40.163  1.00 83.62           C  
ATOM   2962  CG  ASN A 388      56.672   4.060  41.243  1.00 83.62           C  
ATOM   2963  OD1 ASN A 388      56.165   2.975  41.518  1.00 83.62           O  
ATOM   2964  ND2 ASN A 388      57.762   4.515  41.855  1.00 83.62           N  
ATOM   2965  N   ALA A 389      59.000   7.153  39.697  1.00 49.83           N  
ATOM   2966  CA  ALA A 389      60.332   7.111  39.152  1.00 49.83           C  
ATOM   2967  C   ALA A 389      61.335   6.934  40.263  1.00 49.83           C  
ATOM   2968  O   ALA A 389      60.986   6.995  41.443  1.00 49.83           O  
ATOM   2969  CB  ALA A 389      60.614   8.379  38.404  1.00 55.36           C  
ATOM   2970  N   TRP A 390      62.582   6.699  39.869  1.00 63.00           N  
ATOM   2971  CA  TRP A 390      63.682   6.534  40.801  1.00 63.00           C  
ATOM   2972  C   TRP A 390      64.909   7.025  40.061  1.00 63.00           C  
ATOM   2973  O   TRP A 390      65.109   6.677  38.902  1.00 63.00           O  
ATOM   2974  CB  TRP A 390      63.843   5.069  41.197  1.00 93.78           C  
ATOM   2975  CG  TRP A 390      64.835   4.876  42.305  1.00 93.78           C  
ATOM   2976  CD1 TRP A 390      66.194   4.958  42.215  1.00 93.78           C  
ATOM   2977  CD2 TRP A 390      64.541   4.651  43.685  1.00 93.78           C  
ATOM   2978  NE1 TRP A 390      66.765   4.804  43.452  1.00 93.78           N  
ATOM   2979  CE2 TRP A 390      65.771   4.616  44.373  1.00 93.78           C  
ATOM   2980  CE3 TRP A 390      63.356   4.480  44.409  1.00 93.78           C  
ATOM   2981  CZ2 TRP A 390      65.849   4.418  45.748  1.00 93.78           C  
ATOM   2982  CZ3 TRP A 390      63.434   4.283  45.776  1.00 93.78           C  
ATOM   2983  CH2 TRP A 390      64.672   4.254  46.432  1.00 93.78           C  
ATOM   2984  N   PHE A 391      65.722   7.843  40.724  1.00 57.09           N  
ATOM   2985  CA  PHE A 391      66.916   8.399  40.098  1.00 57.09           C  
ATOM   2986  C   PHE A 391      68.212   8.016  40.792  1.00 57.09           C  
ATOM   2987  O   PHE A 391      68.191   7.508  41.906  1.00 57.09           O  
ATOM   2988  CB  PHE A 391      66.799   9.924  40.042  1.00 53.86           C  
ATOM   2989  CG  PHE A 391      65.816  10.429  39.012  1.00 53.86           C  
ATOM   2990  CD1 PHE A 391      64.473  10.068  39.064  1.00 53.86           C  
ATOM   2991  CD2 PHE A 391      66.241  11.249  37.972  1.00 53.86           C  
ATOM   2992  CE1 PHE A 391      63.572  10.514  38.098  1.00 53.86           C  
ATOM   2993  CE2 PHE A 391      65.338  11.699  36.997  1.00 53.86           C  
ATOM   2994  CZ  PHE A 391      64.007  11.329  37.062  1.00 53.86           C  
ATOM   2995  N   GLY A 392      69.335   8.263  40.117  1.00 87.60           N  
ATOM   2996  CA  GLY A 392      70.655   7.966  40.659  1.00 87.60           C  
ATOM   2997  C   GLY A 392      71.526   9.201  40.526  1.00 87.60           C  
ATOM   2998  O   GLY A 392      71.387   9.929  39.548  1.00 87.60           O  
ATOM   2999  N   TYR A 393      72.428   9.437  41.477  1.00 66.15           N  
ATOM   3000  CA  TYR A 393      73.261  10.645  41.439  1.00 66.15           C  
ATOM   3001  C   TYR A 393      74.785  10.507  41.577  1.00 66.15           C  
ATOM   3002  O   TYR A 393      75.299   9.774  42.415  1.00 66.15           O  
ATOM   3003  CB  TYR A 393      72.779  11.627  42.508  1.00 71.13           C  
ATOM   3004  CG  TYR A 393      71.372  11.367  43.000  1.00 71.13           C  
ATOM   3005  CD1 TYR A 393      70.269  11.682  42.223  1.00 71.13           C  
ATOM   3006  CD2 TYR A 393      71.144  10.801  44.252  1.00 71.13           C  
ATOM   3007  CE1 TYR A 393      68.965  11.443  42.688  1.00 71.13           C  
ATOM   3008  CE2 TYR A 393      69.848  10.555  44.720  1.00 71.13           C  
ATOM   3009  CZ  TYR A 393      68.770  10.880  43.935  1.00 71.13           C  
ATOM   3010  OH  TYR A 393      67.503  10.648  44.398  1.00 71.13           O  
ATOM   3011  N   ASP A 394      75.496  11.260  40.753  1.00152.04           N  
ATOM   3012  CA  ASP A 394      76.950  11.275  40.770  1.00152.04           C  
ATOM   3013  C   ASP A 394      77.609   9.906  40.709  1.00152.04           C  
ATOM   3014  O   ASP A 394      78.172   9.527  39.676  1.00152.04           O  
ATOM   3015  CB  ASP A 394      77.440  12.016  42.013  1.00101.68           C  
ATOM   3016  CG  ASP A 394      77.085  13.494  41.994  1.00101.68           C  
ATOM   3017  OD1 ASP A 394      77.615  14.233  41.128  1.00101.68           O  
ATOM   3018  OD2 ASP A 394      76.271  13.914  42.851  1.00101.68           O  
ATOM   3019  N   ASP A 395      77.553   9.170  41.816  1.00 62.16           N  
ATOM   3020  CA  ASP A 395      78.179   7.847  41.865  1.00 62.16           C  
ATOM   3021  C   ASP A 395      77.180   6.726  41.580  1.00 62.16           C  
ATOM   3022  O   ASP A 395      77.372   5.583  41.974  1.00 62.16           O  
ATOM   3023  CB  ASP A 395      78.839   7.642  43.231  1.00106.58           C  
ATOM   3024  CG  ASP A 395      79.742   8.802  43.619  1.00106.58           C  
ATOM   3025  OD1 ASP A 395      79.211   9.875  43.982  1.00106.58           O  
ATOM   3026  OD2 ASP A 395      80.980   8.647  43.552  1.00106.58           O  
ATOM   3027  N   SER A 396      76.125   7.075  40.855  1.00 67.92           N  
ATOM   3028  CA  SER A 396      75.053   6.155  40.515  1.00 67.92           C  
ATOM   3029  C   SER A 396      75.462   4.933  39.681  1.00 67.92           C  
ATOM   3030  O   SER A 396      74.944   3.835  39.876  1.00 67.92           O  
ATOM   3031  CB  SER A 396      73.948   6.941  39.805  1.00 94.78           C  
ATOM   3032  OG  SER A 396      72.719   6.246  39.860  1.00 94.78           O  
ATOM   3033  N   VAL A 397      76.384   5.111  38.750  1.00 60.38           N  
ATOM   3034  CA  VAL A 397      76.805   3.997  37.915  1.00 60.38           C  
ATOM   3035  C   VAL A 397      78.265   4.127  37.501  1.00 60.38           C  
ATOM   3036  O   VAL A 397      78.779   5.235  37.339  1.00 60.38           O  
ATOM   3037  CB  VAL A 397      75.899   3.855  36.636  1.00 55.31           C  
ATOM   3038  CG1 VAL A 397      74.903   4.991  36.556  1.00 55.31           C  
ATOM   3039  CG2 VAL A 397      76.751   3.818  35.368  1.00 55.31           C  
ATOM   3040  N   PRO A 398      78.950   2.987  37.312  1.00 66.66           N  
ATOM   3041  CA  PRO A 398      80.356   2.914  36.918  1.00 66.66           C  
ATOM   3042  C   PRO A 398      80.753   3.902  35.834  1.00 66.66           C  
ATOM   3043  O   PRO A 398      79.948   4.246  34.971  1.00 66.66           O  
ATOM   3044  CB  PRO A 398      80.497   1.475  36.461  1.00100.96           C  
ATOM   3045  CG  PRO A 398      79.601   0.765  37.399  1.00100.96           C  
ATOM   3046  CD  PRO A 398      78.374   1.636  37.397  1.00100.96           C  
ATOM   3047  N   LEU A 399      82.005   4.346  35.886  1.00 91.26           N  
ATOM   3048  CA  LEU A 399      82.518   5.286  34.903  1.00 91.26           C  
ATOM   3049  C   LEU A 399      82.562   4.649  33.523  1.00 91.26           C  
ATOM   3050  O   LEU A 399      81.920   3.625  33.285  1.00 91.26           O  
ATOM   3051  CB  LEU A 399      83.920   5.744  35.295  1.00 53.21           C  
ATOM   3052  CG  LEU A 399      83.995   6.567  36.578  1.00 53.21           C  
ATOM   3053  CD1 LEU A 399      85.425   6.976  36.797  1.00 53.21           C  
ATOM   3054  CD2 LEU A 399      83.098   7.802  36.487  1.00 53.21           C  
ATOM   3055  N   LEU A 400      83.317   5.265  32.614  1.00105.09           N  
ATOM   3056  CA  LEU A 400      83.460   4.754  31.255  1.00105.09           C  
ATOM   3057  C   LEU A 400      84.549   5.475  30.456  1.00105.09           C  
ATOM   3058  O   LEU A 400      84.475   6.681  30.232  1.00105.09           O  
ATOM   3059  CB  LEU A 400      82.121   4.853  30.508  1.00 89.26           C  
ATOM   3060  CG  LEU A 400      82.109   4.304  29.074  1.00 89.26           C  
ATOM   3061  CD1 LEU A 400      82.493   2.827  29.074  1.00 89.26           C  
ATOM   3062  CD2 LEU A 400      80.736   4.501  28.448  1.00 89.26           C  
ATOM   3063  N   ASN A 401      85.571   4.733  30.041  1.00107.24           N  
ATOM   3064  CA  ASN A 401      86.641   5.302  29.235  1.00107.24           C  
ATOM   3065  C   ASN A 401      85.993   5.715  27.922  1.00107.24           C  
ATOM   3066  O   ASN A 401      84.781   5.640  27.773  1.00107.24           O  
ATOM   3067  CB  ASN A 401      87.723   4.252  28.969  1.00189.06           C  
ATOM   3068  CG  ASN A 401      88.633   4.630  27.813  1.00189.06           C  
ATOM   3069  OD1 ASN A 401      89.297   5.665  27.845  1.00189.06           O  
ATOM   3070  ND2 ASN A 401      88.658   3.794  26.778  1.00189.06           N  
ATOM   3071  N   LEU A 402      86.795   6.157  26.968  1.00 53.48           N  
ATOM   3072  CA  LEU A 402      86.273   6.560  25.672  1.00 53.48           C  
ATOM   3073  C   LEU A 402      87.247   6.119  24.581  1.00 53.48           C  
ATOM   3074  O   LEU A 402      88.344   5.634  24.879  1.00 53.48           O  
ATOM   3075  CB  LEU A 402      86.070   8.091  25.624  1.00 57.83           C  
ATOM   3076  CG  LEU A 402      84.975   8.830  26.425  1.00 57.83           C  
ATOM   3077  CD1 LEU A 402      83.616   8.330  26.034  1.00 57.83           C  
ATOM   3078  CD2 LEU A 402      85.174   8.631  27.894  1.00 57.83           C  
ATOM   3079  N   THR A 419      77.990  -4.292  28.378  1.00122.27           N  
ATOM   3080  CA  THR A 419      77.856  -4.501  29.815  1.00122.27           C  
ATOM   3081  C   THR A 419      76.428  -4.198  30.247  1.00122.27           C  
ATOM   3082  O   THR A 419      75.774  -3.325  29.681  1.00122.27           O  
ATOM   3083  CB  THR A 419      78.802  -3.577  30.604  1.00209.60           C  
ATOM   3084  OG1 THR A 419      78.375  -2.216  30.460  1.00209.60           O  
ATOM   3085  CG2 THR A 419      80.224  -3.705  30.084  1.00209.60           C  
ATOM   3086  N   ASP A 420      75.935  -4.926  31.241  1.00133.83           N  
ATOM   3087  CA  ASP A 420      74.585  -4.691  31.730  1.00133.83           C  
ATOM   3088  C   ASP A 420      74.612  -3.748  32.913  1.00133.83           C  
ATOM   3089  O   ASP A 420      75.650  -3.168  33.235  1.00133.83           O  
ATOM   3090  CB  ASP A 420      73.913  -5.995  32.140  1.00 79.40           C  
ATOM   3091  CG  ASP A 420      73.048  -6.571  31.043  1.00 79.40           C  
ATOM   3092  OD1 ASP A 420      72.110  -5.874  30.621  1.00 79.40           O  
ATOM   3093  OD2 ASP A 420      73.298  -7.715  30.600  1.00 79.40           O  
ATOM   3094  N   PHE A 421      73.470  -3.606  33.572  1.00 61.41           N  
ATOM   3095  CA  PHE A 421      73.388  -2.701  34.702  1.00 61.41           C  
ATOM   3096  C   PHE A 421      72.228  -3.051  35.614  1.00 61.41           C  
ATOM   3097  O   PHE A 421      71.072  -2.915  35.225  1.00 61.41           O  
ATOM   3098  CB  PHE A 421      73.209  -1.272  34.202  1.00 47.44           C  
ATOM   3099  CG  PHE A 421      73.076  -0.268  35.294  1.00 47.44           C  
ATOM   3100  CD1 PHE A 421      74.199   0.377  35.793  1.00 47.44           C  
ATOM   3101  CD2 PHE A 421      71.840  -0.016  35.873  1.00 47.44           C  
ATOM   3102  CE1 PHE A 421      74.099   1.262  36.868  1.00 47.44           C  
ATOM   3103  CE2 PHE A 421      71.729   0.865  36.947  1.00 47.44           C  
ATOM   3104  CZ  PHE A 421      72.866   1.507  37.449  1.00 47.44           C  
ATOM   3105  N   ASP A 422      72.531  -3.481  36.835  1.00 97.66           N  
ATOM   3106  CA  ASP A 422      71.487  -3.842  37.784  1.00 97.66           C  
ATOM   3107  C   ASP A 422      70.620  -2.629  38.096  1.00 97.66           C  
ATOM   3108  O   ASP A 422      71.047  -1.717  38.798  1.00 97.66           O  
ATOM   3109  CB  ASP A 422      72.105  -4.368  39.074  1.00108.77           C  
ATOM   3110  CG  ASP A 422      71.062  -4.812  40.076  1.00108.77           C  
ATOM   3111  OD1 ASP A 422      71.443  -5.117  41.227  1.00108.77           O  
ATOM   3112  OD2 ASP A 422      69.865  -4.860  39.713  1.00108.77           O  
ATOM   3113  N   PHE A 423      69.398  -2.625  37.578  1.00 79.03           N  
ATOM   3114  CA  PHE A 423      68.484  -1.512  37.802  1.00 79.03           C  
ATOM   3115  C   PHE A 423      67.678  -1.579  39.094  1.00 79.03           C  
ATOM   3116  O   PHE A 423      67.154  -0.561  39.541  1.00 79.03           O  
ATOM   3117  CB  PHE A 423      67.528  -1.376  36.616  1.00 65.12           C  
ATOM   3118  CG  PHE A 423      68.133  -0.678  35.432  1.00 65.12           C  
ATOM   3119  CD1 PHE A 423      68.465   0.663  35.504  1.00 65.12           C  
ATOM   3120  CD2 PHE A 423      68.395  -1.364  34.257  1.00 65.12           C  
ATOM   3121  CE1 PHE A 423      69.047   1.296  34.430  1.00 65.12           C  
ATOM   3122  CE2 PHE A 423      68.981  -0.730  33.175  1.00 65.12           C  
ATOM   3123  CZ  PHE A 423      69.306   0.593  33.261  1.00 65.12           C  
ATOM   3124  N   ASN A 424      67.570  -2.770  39.685  1.00 98.89           N  
ATOM   3125  CA  ASN A 424      66.825  -2.945  40.931  1.00 98.89           C  
ATOM   3126  C   ASN A 424      67.729  -2.760  42.143  1.00 98.89           C  
ATOM   3127  O   ASN A 424      67.388  -3.174  43.248  1.00 98.89           O  
ATOM   3128  CB  ASN A 424      66.172  -4.326  40.977  1.00134.98           C  
ATOM   3129  CG  ASN A 424      65.087  -4.488  39.935  1.00134.98           C  
ATOM   3130  OD1 ASN A 424      64.417  -5.521  39.871  1.00134.98           O  
ATOM   3131  ND2 ASN A 424      64.907  -3.464  39.106  1.00134.98           N  
ATOM   3132  N   ALA A 425      68.879  -2.123  41.923  1.00 79.46           N  
ATOM   3133  CA  ALA A 425      69.850  -1.855  42.977  1.00 79.46           C  
ATOM   3134  C   ALA A 425      69.243  -0.949  44.036  1.00 79.46           C  
ATOM   3135  O   ALA A 425      69.165  -1.318  45.203  1.00 79.46           O  
ATOM   3136  CB  ALA A 425      71.084  -1.205  42.386  1.00140.03           C  
ATOM   3137  N   LYS A 426      68.813   0.239  43.628  1.00 86.75           N  
ATOM   3138  CA  LYS A 426      68.199   1.174  44.559  1.00 86.75           C  
ATOM   3139  C   LYS A 426      69.034   1.323  45.821  1.00 86.75           C  
ATOM   3140  O   LYS A 426      68.551   1.022  46.913  1.00 86.75           O  
ATOM   3141  CB  LYS A 426      66.804   0.688  44.958  1.00 94.65           C  
ATOM   3142  CG  LYS A 426      65.771   0.632  43.831  1.00 94.65           C  
ATOM   3143  CD  LYS A 426      64.444   0.077  44.364  1.00 94.65           C  
ATOM   3144  CE  LYS A 426      63.348   0.050  43.314  1.00 94.65           C  
ATOM   3145  NZ  LYS A 426      62.079  -0.475  43.900  1.00 94.65           N  
ATOM   3146  N   ASP A 427      70.277   1.782  45.671  1.00 83.18           N  
ATOM   3147  CA  ASP A 427      71.184   1.973  46.808  1.00 83.18           C  
ATOM   3148  C   ASP A 427      71.023   3.387  47.386  1.00 83.18           C  
ATOM   3149  O   ASP A 427      71.486   4.360  46.796  1.00 83.18           O  
ATOM   3150  CB  ASP A 427      72.638   1.759  46.365  1.00104.37           C  
ATOM   3151  CG  ASP A 427      73.590   1.586  47.535  1.00104.37           C  
ATOM   3152  OD1 ASP A 427      73.472   2.348  48.512  1.00104.37           O  
ATOM   3153  OD2 ASP A 427      74.465   0.698  47.475  1.00104.37           O  
ATOM   3154  N   PRO A 428      70.371   3.512  48.552  1.00 65.70           N  
ATOM   3155  CA  PRO A 428      70.132   4.787  49.229  1.00 65.70           C  
ATOM   3156  C   PRO A 428      71.373   5.651  49.441  1.00 65.70           C  
ATOM   3157  O   PRO A 428      71.285   6.753  49.982  1.00 65.70           O  
ATOM   3158  CB  PRO A 428      69.495   4.360  50.545  1.00 72.23           C  
ATOM   3159  CG  PRO A 428      68.739   3.153  50.158  1.00 72.23           C  
ATOM   3160  CD  PRO A 428      69.749   2.416  49.307  1.00 72.23           C  
ATOM   3161  N   ALA A 429      72.529   5.161  49.021  1.00 72.07           N  
ATOM   3162  CA  ALA A 429      73.751   5.932  49.181  1.00 72.07           C  
ATOM   3163  C   ALA A 429      73.968   6.834  47.963  1.00 72.07           C  
ATOM   3164  O   ALA A 429      74.657   7.861  48.043  1.00 72.07           O  
ATOM   3165  CB  ALA A 429      74.944   4.992  49.369  1.00 84.19           C  
ATOM   3166  N   ASN A 430      73.370   6.446  46.840  1.00 84.87           N  
ATOM   3167  CA  ASN A 430      73.494   7.204  45.602  1.00 84.87           C  
ATOM   3168  C   ASN A 430      72.236   7.119  44.741  1.00 84.87           C  
ATOM   3169  O   ASN A 430      72.276   7.385  43.545  1.00 84.87           O  
ATOM   3170  CB  ASN A 430      74.697   6.699  44.808  1.00 87.58           C  
ATOM   3171  CG  ASN A 430      74.738   5.185  44.711  1.00 87.58           C  
ATOM   3172  OD1 ASN A 430      73.760   4.547  44.327  1.00 87.58           O  
ATOM   3173  ND2 ASN A 430      75.882   4.603  45.053  1.00 87.58           N  
ATOM   3174  N   SER A 431      71.118   6.758  45.354  1.00 78.30           N  
ATOM   3175  CA  SER A 431      69.872   6.640  44.624  1.00 78.30           C  
ATOM   3176  C   SER A 431      68.716   7.111  45.469  1.00 78.30           C  
ATOM   3177  O   SER A 431      68.751   7.020  46.694  1.00 78.30           O  
ATOM   3178  CB  SER A 431      69.630   5.191  44.221  1.00 90.35           C  
ATOM   3179  OG  SER A 431      70.674   4.723  43.394  1.00 90.35           O  
ATOM   3180  N   GLY A 432      67.677   7.610  44.815  1.00 64.89           N  
ATOM   3181  CA  GLY A 432      66.520   8.075  45.552  1.00 64.89           C  
ATOM   3182  C   GLY A 432      65.219   7.849  44.813  1.00 64.89           C  
ATOM   3183  O   GLY A 432      65.210   7.554  43.621  1.00 64.89           O  
ATOM   3184  N   PRO A 433      64.090   7.985  45.509  1.00 65.07           N  
ATOM   3185  CA  PRO A 433      62.780   7.796  44.900  1.00 65.07           C  
ATOM   3186  C   PRO A 433      62.205   9.110  44.372  1.00 65.07           C  
ATOM   3187  O   PRO A 433      62.551  10.194  44.832  1.00 65.07           O  
ATOM   3188  CB  PRO A 433      61.960   7.250  46.056  1.00 89.87           C  
ATOM   3189  CG  PRO A 433      62.454   8.093  47.188  1.00 89.87           C  
ATOM   3190  CD  PRO A 433      63.966   8.133  46.971  1.00 89.87           C  
ATOM   3191  N   TYR A 434      61.321   8.997  43.399  1.00 41.74           N  
ATOM   3192  CA  TYR A 434      60.652  10.152  42.826  1.00 41.74           C  
ATOM   3193  C   TYR A 434      59.226   9.671  42.499  1.00 41.74           C  
ATOM   3194  O   TYR A 434      58.958   9.146  41.415  1.00 41.74           O  
ATOM   3195  CB  TYR A 434      61.372  10.619  41.550  1.00 87.13           C  
ATOM   3196  CG  TYR A 434      60.893  11.956  41.014  1.00 87.13           C  
ATOM   3197  CD1 TYR A 434      61.551  13.143  41.335  1.00 87.13           C  
ATOM   3198  CD2 TYR A 434      59.757  12.037  40.210  1.00 87.13           C  
ATOM   3199  CE1 TYR A 434      61.085  14.374  40.869  1.00 87.13           C  
ATOM   3200  CE2 TYR A 434      59.283  13.258  39.744  1.00 87.13           C  
ATOM   3201  CZ  TYR A 434      59.946  14.420  40.077  1.00 87.13           C  
ATOM   3202  OH  TYR A 434      59.447  15.625  39.638  1.00 87.13           O  
ATOM   3203  N   ARG A 435      58.328   9.814  43.469  1.00 62.49           N  
ATOM   3204  CA  ARG A 435      56.942   9.411  43.296  1.00 62.49           C  
ATOM   3205  C   ARG A 435      56.083  10.662  43.332  1.00 62.49           C  
ATOM   3206  O   ARG A 435      55.794  11.211  44.395  1.00 62.49           O  
ATOM   3207  CB  ARG A 435      56.531   8.433  44.394  1.00107.93           C  
ATOM   3208  CG  ARG A 435      57.172   7.071  44.245  1.00107.93           C  
ATOM   3209  CD  ARG A 435      56.595   6.099  45.239  1.00107.93           C  
ATOM   3210  NE  ARG A 435      57.022   6.403  46.599  1.00107.93           N  
ATOM   3211  CZ  ARG A 435      56.535   5.810  47.686  1.00107.93           C  
ATOM   3212  NH1 ARG A 435      55.596   4.876  47.573  1.00107.93           N  
ATOM   3213  NH2 ARG A 435      56.993   6.148  48.888  1.00107.93           N  
ATOM   3214  N   ILE A 436      55.681  11.098  42.145  1.00 77.53           N  
ATOM   3215  CA  ILE A 436      54.895  12.302  41.982  1.00 77.53           C  
ATOM   3216  C   ILE A 436      53.565  12.061  41.282  1.00 77.53           C  
ATOM   3217  O   ILE A 436      53.457  11.183  40.427  1.00 77.53           O  
ATOM   3218  CB  ILE A 436      55.694  13.308  41.149  1.00 90.66           C  
ATOM   3219  CG1 ILE A 436      56.948  13.732  41.904  1.00 90.66           C  
ATOM   3220  CG2 ILE A 436      54.839  14.495  40.812  1.00 90.66           C  
ATOM   3221  CD1 ILE A 436      56.668  14.496  43.175  1.00 90.66           C  
ATOM   3222  N   LEU A 437      52.556  12.848  41.647  1.00 58.81           N  
ATOM   3223  CA  LEU A 437      51.236  12.763  41.019  1.00 58.81           C  
ATOM   3224  C   LEU A 437      50.791  14.159  40.634  1.00 58.81           C  
ATOM   3225  O   LEU A 437      50.335  14.915  41.490  1.00 58.81           O  
ATOM   3226  CB  LEU A 437      50.205  12.184  41.965  1.00 42.23           C  
ATOM   3227  CG  LEU A 437      48.813  12.043  41.339  1.00 42.23           C  
ATOM   3228  CD1 LEU A 437      48.275  10.671  41.630  1.00 42.23           C  
ATOM   3229  CD2 LEU A 437      47.871  13.077  41.887  1.00 42.23           C  
ATOM   3230  N   ASN A 438      50.905  14.495  39.350  1.00 39.59           N  
ATOM   3231  CA  ASN A 438      50.544  15.815  38.866  1.00 39.59           C  
ATOM   3232  C   ASN A 438      49.139  15.909  38.300  1.00 39.59           C  
ATOM   3233  O   ASN A 438      48.679  15.008  37.606  1.00 39.59           O  
ATOM   3234  CB  ASN A 438      51.568  16.246  37.833  1.00 62.46           C  
ATOM   3235  CG  ASN A 438      52.952  16.328  38.415  1.00 62.46           C  
ATOM   3236  OD1 ASN A 438      53.955  16.371  37.700  1.00 62.46           O  
ATOM   3237  ND2 ASN A 438      53.018  16.357  39.734  1.00 62.46           N  
ATOM   3238  N   LYS A 439      48.453  16.998  38.630  1.00 47.60           N  
ATOM   3239  CA  LYS A 439      47.106  17.253  38.143  1.00 47.60           C  
ATOM   3240  C   LYS A 439      47.120  18.608  37.441  1.00 47.60           C  
ATOM   3241  O   LYS A 439      47.719  19.562  37.922  1.00 47.60           O  
ATOM   3242  CB  LYS A 439      46.108  17.293  39.297  1.00101.11           C  
ATOM   3243  CG  LYS A 439      45.783  15.948  39.908  1.00101.11           C  
ATOM   3244  CD  LYS A 439      44.489  16.034  40.722  1.00101.11           C  
ATOM   3245  CE  LYS A 439      43.815  14.670  40.898  1.00101.11           C  
ATOM   3246  NZ  LYS A 439      42.406  14.774  41.403  1.00101.11           N  
ATOM   3247  N   GLN A 440      46.476  18.688  36.289  1.00 52.30           N  
ATOM   3248  CA  GLN A 440      46.412  19.929  35.536  1.00 52.30           C  
ATOM   3249  C   GLN A 440      44.954  20.031  35.086  1.00 52.30           C  
ATOM   3250  O   GLN A 440      44.319  19.021  34.779  1.00 52.30           O  
ATOM   3251  CB  GLN A 440      47.377  19.856  34.336  1.00 70.64           C  
ATOM   3252  CG  GLN A 440      48.205  21.117  34.101  1.00 70.64           C  
ATOM   3253  CD  GLN A 440      49.573  20.833  33.489  1.00 70.64           C  
ATOM   3254  OE1 GLN A 440      50.245  19.874  33.864  1.00 70.64           O  
ATOM   3255  NE2 GLN A 440      49.998  21.683  32.559  1.00 70.64           N  
ATOM   3256  N   LYS A 441      44.407  21.238  35.064  1.00 73.38           N  
ATOM   3257  CA  LYS A 441      43.022  21.421  34.651  1.00 73.38           C  
ATOM   3258  C   LYS A 441      42.950  22.817  34.080  1.00 73.38           C  
ATOM   3259  O   LYS A 441      43.668  23.700  34.529  1.00 73.38           O  
ATOM   3260  CB  LYS A 441      42.110  21.293  35.865  1.00 73.33           C  
ATOM   3261  CG  LYS A 441      40.648  21.069  35.553  1.00 73.33           C  
ATOM   3262  CD  LYS A 441      39.844  20.779  36.826  1.00 73.33           C  
ATOM   3263  CE  LYS A 441      39.562  22.043  37.635  1.00 73.33           C  
ATOM   3264  NZ  LYS A 441      39.019  21.771  39.004  1.00 73.33           N  
ATOM   3265  N   GLN A 442      42.111  23.026  33.080  1.00 37.05           N  
ATOM   3266  CA  GLN A 442      42.013  24.352  32.492  1.00 37.05           C  
ATOM   3267  C   GLN A 442      40.727  24.618  31.691  1.00 37.05           C  
ATOM   3268  O   GLN A 442      40.467  23.987  30.663  1.00 37.05           O  
ATOM   3269  CB  GLN A 442      43.235  24.604  31.599  1.00 70.10           C  
ATOM   3270  CG  GLN A 442      43.479  26.063  31.230  1.00 70.10           C  
ATOM   3271  CD  GLN A 442      44.164  26.207  29.887  1.00 70.10           C  
ATOM   3272  OE1 GLN A 442      43.571  25.923  28.863  1.00 70.10           O  
ATOM   3273  NE2 GLN A 442      45.416  26.636  29.889  1.00 70.10           N  
ATOM   3274  N   THR A 443      39.928  25.566  32.171  1.00 53.81           N  
ATOM   3275  CA  THR A 443      38.708  25.953  31.484  1.00 53.81           C  
ATOM   3276  C   THR A 443      38.971  27.361  31.013  1.00 53.81           C  
ATOM   3277  O   THR A 443      39.530  28.154  31.762  1.00 53.81           O  
ATOM   3278  CB  THR A 443      37.527  26.044  32.413  1.00 33.93           C  
ATOM   3279  OG1 THR A 443      37.450  24.858  33.194  1.00 33.93           O  
ATOM   3280  CG2 THR A 443      36.261  26.215  31.625  1.00 33.93           C  
ATOM   3281  N   GLY A 444      38.574  27.673  29.784  1.00 60.74           N  
ATOM   3282  CA  GLY A 444      38.772  29.009  29.254  1.00 60.74           C  
ATOM   3283  C   GLY A 444      37.584  29.381  28.405  1.00 60.74           C  
ATOM   3284  O   GLY A 444      36.888  28.498  27.910  1.00 60.74           O  
ATOM   3285  N   VAL A 445      37.305  30.668  28.263  1.00 55.18           N  
ATOM   3286  CA  VAL A 445      36.193  31.074  27.413  1.00 55.18           C  
ATOM   3287  C   VAL A 445      36.753  32.099  26.469  1.00 55.18           C  
ATOM   3288  O   VAL A 445      37.730  32.765  26.793  1.00 55.18           O  
ATOM   3289  CB  VAL A 445      35.035  31.697  28.189  1.00 46.64           C  
ATOM   3290  CG1 VAL A 445      34.498  30.707  29.194  1.00 46.64           C  
ATOM   3291  CG2 VAL A 445      35.494  32.945  28.847  1.00 46.64           C  
ATOM   3292  N   TYR A 446      36.141  32.239  25.303  1.00 78.28           N  
ATOM   3293  CA  TYR A 446      36.683  33.181  24.352  1.00 78.28           C  
ATOM   3294  C   TYR A 446      35.734  33.572  23.243  1.00 78.28           C  
ATOM   3295  O   TYR A 446      34.793  32.854  22.928  1.00 78.28           O  
ATOM   3296  CB  TYR A 446      37.930  32.585  23.732  1.00 66.74           C  
ATOM   3297  CG  TYR A 446      37.637  31.318  22.961  1.00 66.74           C  
ATOM   3298  CD1 TYR A 446      37.550  30.090  23.598  1.00 66.74           C  
ATOM   3299  CD2 TYR A 446      37.432  31.355  21.586  1.00 66.74           C  
ATOM   3300  CE1 TYR A 446      37.270  28.933  22.879  1.00 66.74           C  
ATOM   3301  CE2 TYR A 446      37.148  30.207  20.864  1.00 66.74           C  
ATOM   3302  CZ  TYR A 446      37.071  29.004  21.511  1.00 66.74           C  
ATOM   3303  OH  TYR A 446      36.814  27.874  20.778  1.00 66.74           O  
ATOM   3304  N   VAL A 447      36.011  34.727  22.654  1.00 67.73           N  
ATOM   3305  CA  VAL A 447      35.224  35.249  21.557  1.00 67.73           C  
ATOM   3306  C   VAL A 447      36.190  35.836  20.560  1.00 67.73           C  
ATOM   3307  O   VAL A 447      37.223  36.396  20.934  1.00 67.73           O  
ATOM   3308  CB  VAL A 447      34.276  36.362  22.004  1.00 30.56           C  
ATOM   3309  CG1 VAL A 447      33.355  35.838  23.081  1.00 30.56           C  
ATOM   3310  CG2 VAL A 447      35.063  37.564  22.506  1.00 30.56           C  
ATOM   3311  N   GLN A 448      35.865  35.702  19.286  1.00 70.79           N  
ATOM   3312  CA  GLN A 448      36.728  36.238  18.256  1.00 70.79           C  
ATOM   3313  C   GLN A 448      35.897  36.686  17.083  1.00 70.79           C  
ATOM   3314  O   GLN A 448      34.983  35.978  16.654  1.00 70.79           O  
ATOM   3315  CB  GLN A 448      37.731  35.187  17.792  1.00 74.63           C  
ATOM   3316  CG  GLN A 448      38.473  35.590  16.532  1.00 74.63           C  
ATOM   3317  CD  GLN A 448      39.429  34.526  16.055  1.00 74.63           C  
ATOM   3318  OE1 GLN A 448      40.447  34.265  16.689  1.00 74.63           O  
ATOM   3319  NE2 GLN A 448      39.103  33.897  14.932  1.00 74.63           N  
ATOM   3320  N   ASP A 449      36.208  37.869  16.565  1.00 53.99           N  
ATOM   3321  CA  ASP A 449      35.474  38.382  15.433  1.00 53.99           C  
ATOM   3322  C   ASP A 449      36.372  38.630  14.260  1.00 53.99           C  
ATOM   3323  O   ASP A 449      37.318  39.415  14.343  1.00 53.99           O  
ATOM   3324  CB  ASP A 449      34.753  39.675  15.762  1.00 72.98           C  
ATOM   3325  CG  ASP A 449      33.945  40.178  14.587  1.00 72.98           C  
ATOM   3326  OD1 ASP A 449      33.098  39.413  14.095  1.00 72.98           O  
ATOM   3327  OD2 ASP A 449      34.150  41.320  14.134  1.00 72.98           O  
ATOM   3328  N   GLN A 450      36.068  37.934  13.169  1.00103.28           N  
ATOM   3329  CA  GLN A 450      36.809  38.071  11.928  1.00103.28           C  
ATOM   3330  C   GLN A 450      35.995  39.042  11.084  1.00103.28           C  
ATOM   3331  O   GLN A 450      35.142  38.638  10.285  1.00103.28           O  
ATOM   3332  CB  GLN A 450      36.946  36.711  11.231  1.00 92.39           C  
ATOM   3333  CG  GLN A 450      37.843  35.732  11.986  1.00 92.39           C  
ATOM   3334  CD  GLN A 450      38.269  34.546  11.156  1.00 92.39           C  
ATOM   3335  OE1 GLN A 450      37.523  33.587  10.985  1.00 92.39           O  
ATOM   3336  NE2 GLN A 450      39.480  34.611  10.628  1.00 92.39           N  
ATOM   3337  N   ALA A 451      36.261  40.331  11.288  1.00 42.86           N  
ATOM   3338  CA  ALA A 451      35.543  41.381  10.593  1.00 42.86           C  
ATOM   3339  C   ALA A 451      36.259  41.824   9.340  1.00 42.86           C  
ATOM   3340  O   ALA A 451      37.430  42.222   9.375  1.00 42.86           O  
ATOM   3341  CB  ALA A 451      35.335  42.560  11.526  1.00 65.93           C  
ATOM   3342  N   GLN A 452      35.527  41.752   8.230  1.00 74.65           N  
ATOM   3343  CA  GLN A 452      36.040  42.140   6.923  1.00 74.65           C  
ATOM   3344  C   GLN A 452      35.175  43.260   6.347  1.00 74.65           C  
ATOM   3345  O   GLN A 452      33.962  43.103   6.192  1.00 74.65           O  
ATOM   3346  CB  GLN A 452      36.023  40.939   5.976  1.00 79.40           C  
ATOM   3347  CG  GLN A 452      36.631  41.201   4.607  1.00 79.40           C  
ATOM   3348  CD  GLN A 452      36.636  39.968   3.711  1.00 79.40           C  
ATOM   3349  OE1 GLN A 452      37.058  40.028   2.551  1.00 79.40           O  
ATOM   3350  NE2 GLN A 452      36.166  38.842   4.246  1.00 79.40           N  
ATOM   3351  N   TRP A 453      35.806  44.396   6.056  1.00 68.18           N  
ATOM   3352  CA  TRP A 453      35.119  45.546   5.476  1.00 68.18           C  
ATOM   3353  C   TRP A 453      35.582  45.630   4.029  1.00 68.18           C  
ATOM   3354  O   TRP A 453      36.539  46.344   3.719  1.00 68.18           O  
ATOM   3355  CB  TRP A 453      35.510  46.840   6.203  1.00160.60           C  
ATOM   3356  CG  TRP A 453      34.785  48.097   5.726  1.00160.60           C  
ATOM   3357  CD1 TRP A 453      34.001  48.230   4.612  1.00160.60           C  
ATOM   3358  CD2 TRP A 453      34.782  49.382   6.369  1.00160.60           C  
ATOM   3359  NE1 TRP A 453      33.512  49.512   4.524  1.00160.60           N  
ATOM   3360  CE2 TRP A 453      33.975  50.239   5.588  1.00160.60           C  
ATOM   3361  CE3 TRP A 453      35.384  49.891   7.531  1.00160.60           C  
ATOM   3362  CZ2 TRP A 453      33.752  51.576   5.933  1.00160.60           C  
ATOM   3363  CZ3 TRP A 453      35.160  51.222   7.874  1.00160.60           C  
ATOM   3364  CH2 TRP A 453      34.351  52.048   7.077  1.00160.60           C  
ATOM   3365  N   ASP A 454      34.921  44.881   3.153  1.00122.82           N  
ATOM   3366  CA  ASP A 454      35.255  44.887   1.734  1.00122.82           C  
ATOM   3367  C   ASP A 454      36.727  44.560   1.440  1.00122.82           C  
ATOM   3368  O   ASP A 454      37.021  43.512   0.867  1.00122.82           O  
ATOM   3369  CB  ASP A 454      34.891  46.254   1.136  1.00209.85           C  
ATOM   3370  CG  ASP A 454      34.821  46.236  -0.381  1.00209.85           C  
ATOM   3371  OD1 ASP A 454      35.864  46.003  -1.026  1.00209.85           O  
ATOM   3372  OD2 ASP A 454      33.718  46.459  -0.928  1.00209.85           O  
ATOM   3373  N   LYS A 455      37.642  45.446   1.838  1.00 85.70           N  
ATOM   3374  CA  LYS A 455      39.077  45.254   1.586  1.00 85.70           C  
ATOM   3375  C   LYS A 455      39.918  44.904   2.823  1.00 85.70           C  
ATOM   3376  O   LYS A 455      40.971  44.273   2.706  1.00 85.70           O  
ATOM   3377  CB  LYS A 455      39.667  46.523   0.954  1.00151.45           C  
ATOM   3378  CG  LYS A 455      38.835  47.157  -0.158  1.00151.45           C  
ATOM   3379  CD  LYS A 455      38.877  46.357  -1.456  1.00151.45           C  
ATOM   3380  CE  LYS A 455      38.095  47.065  -2.564  1.00151.45           C  
ATOM   3381  NZ  LYS A 455      38.037  46.281  -3.828  1.00151.45           N  
ATOM   3382  N   VAL A 456      39.471  45.325   4.005  1.00 64.24           N  
ATOM   3383  CA  VAL A 456      40.228  45.062   5.226  1.00 64.24           C  
ATOM   3384  C   VAL A 456      39.621  44.009   6.130  1.00 64.24           C  
ATOM   3385  O   VAL A 456      38.394  43.864   6.229  1.00 64.24           O  
ATOM   3386  CB  VAL A 456      40.438  46.341   6.070  1.00 64.19           C  
ATOM   3387  CG1 VAL A 456      41.282  47.338   5.301  1.00 64.19           C  
ATOM   3388  CG2 VAL A 456      39.107  46.940   6.433  1.00 64.19           C  
ATOM   3389  N   LEU A 457      40.519  43.281   6.797  1.00 72.54           N  
ATOM   3390  CA  LEU A 457      40.137  42.211   7.708  1.00 72.54           C  
ATOM   3391  C   LEU A 457      40.744  42.410   9.100  1.00 72.54           C  
ATOM   3392  O   LEU A 457      41.955  42.287   9.306  1.00 72.54           O  
ATOM   3393  CB  LEU A 457      40.574  40.853   7.128  1.00 49.66           C  
ATOM   3394  CG  LEU A 457      39.765  39.608   7.520  1.00 49.66           C  
ATOM   3395  CD1 LEU A 457      40.720  38.526   8.030  1.00 49.66           C  
ATOM   3396  CD2 LEU A 457      38.728  39.937   8.592  1.00 49.66           C  
ATOM   3397  N   VAL A 458      39.886  42.741  10.051  1.00 47.45           N  
ATOM   3398  CA  VAL A 458      40.333  42.929  11.413  1.00 47.45           C  
ATOM   3399  C   VAL A 458      39.894  41.728  12.219  1.00 47.45           C  
ATOM   3400  O   VAL A 458      38.698  41.409  12.290  1.00 47.45           O  
ATOM   3401  CB  VAL A 458      39.720  44.168  12.082  1.00 66.68           C  
ATOM   3402  CG1 VAL A 458      40.428  45.408  11.625  1.00 66.68           C  
ATOM   3403  CG2 VAL A 458      38.256  44.250  11.760  1.00 66.68           C  
ATOM   3404  N   THR A 459      40.878  41.051  12.800  1.00 73.76           N  
ATOM   3405  CA  THR A 459      40.628  39.895  13.639  1.00 73.76           C  
ATOM   3406  C   THR A 459      40.878  40.407  15.049  1.00 73.76           C  
ATOM   3407  O   THR A 459      41.933  40.994  15.330  1.00 73.76           O  
ATOM   3408  CB  THR A 459      41.592  38.743  13.304  1.00129.49           C  
ATOM   3409  OG1 THR A 459      42.919  39.260  13.153  1.00129.49           O  
ATOM   3410  CG2 THR A 459      41.172  38.053  12.016  1.00129.49           C  
ATOM   3411  N   LEU A 460      39.898  40.200  15.923  1.00 53.19           N  
ATOM   3412  CA  LEU A 460      39.995  40.670  17.294  1.00 53.19           C  
ATOM   3413  C   LEU A 460      39.401  39.666  18.275  1.00 53.19           C  
ATOM   3414  O   LEU A 460      38.217  39.357  18.210  1.00 53.19           O  
ATOM   3415  CB  LEU A 460      39.234  41.983  17.411  1.00 62.12           C  
ATOM   3416  CG  LEU A 460      39.788  43.064  18.332  1.00 62.12           C  
ATOM   3417  CD1 LEU A 460      38.717  44.137  18.477  1.00 62.12           C  
ATOM   3418  CD2 LEU A 460      40.175  42.484  19.681  1.00 62.12           C  
ATOM   3419  N   GLY A 461      40.198  39.165  19.205  1.00 60.09           N  
ATOM   3420  CA  GLY A 461      39.644  38.209  20.145  1.00 60.09           C  
ATOM   3421  C   GLY A 461      40.303  38.183  21.508  1.00 60.09           C  
ATOM   3422  O   GLY A 461      41.406  38.704  21.703  1.00 60.09           O  
ATOM   3423  N   GLY A 462      39.619  37.561  22.457  1.00 51.91           N  
ATOM   3424  CA  GLY A 462      40.144  37.469  23.802  1.00 51.91           C  
ATOM   3425  C   GLY A 462      39.677  36.198  24.476  1.00 51.91           C  
ATOM   3426  O   GLY A 462      38.672  35.593  24.085  1.00 51.91           O  
ATOM   3427  N   ARG A 463      40.406  35.797  25.506  1.00 57.76           N  
ATOM   3428  CA  ARG A 463      40.074  34.580  26.218  1.00 57.76           C  
ATOM   3429  C   ARG A 463      40.498  34.638  27.688  1.00 57.76           C  
ATOM   3430  O   ARG A 463      41.598  35.089  28.015  1.00 57.76           O  
ATOM   3431  CB  ARG A 463      40.753  33.390  25.526  1.00 72.39           C  
ATOM   3432  CG  ARG A 463      40.755  32.127  26.362  1.00 72.39           C  
ATOM   3433  CD  ARG A 463      41.400  30.904  25.696  1.00 72.39           C  
ATOM   3434  NE  ARG A 463      41.269  29.733  26.567  1.00 72.39           N  
ATOM   3435  CZ  ARG A 463      41.431  28.473  26.188  1.00 72.39           C  
ATOM   3436  NH1 ARG A 463      41.739  28.168  24.938  1.00 72.39           N  
ATOM   3437  NH2 ARG A 463      41.266  27.514  27.075  1.00 72.39           N  
ATOM   3438  N   TYR A 464      39.615  34.192  28.575  1.00 63.72           N  
ATOM   3439  CA  TYR A 464      39.936  34.160  29.993  1.00 63.72           C  
ATOM   3440  C   TYR A 464      40.157  32.690  30.345  1.00 63.72           C  
ATOM   3441  O   TYR A 464      39.386  31.826  29.903  1.00 63.72           O  
ATOM   3442  CB  TYR A 464      38.786  34.709  30.831  1.00 91.20           C  
ATOM   3443  CG  TYR A 464      39.256  35.380  32.098  1.00 91.20           C  
ATOM   3444  CD1 TYR A 464      39.827  36.651  32.055  1.00 91.20           C  
ATOM   3445  CD2 TYR A 464      39.170  34.735  33.330  1.00 91.20           C  
ATOM   3446  CE1 TYR A 464      40.306  37.270  33.202  1.00 91.20           C  
ATOM   3447  CE2 TYR A 464      39.647  35.343  34.490  1.00 91.20           C  
ATOM   3448  CZ  TYR A 464      40.219  36.616  34.417  1.00 91.20           C  
ATOM   3449  OH  TYR A 464      40.734  37.236  35.543  1.00 91.20           O  
ATOM   3450  N   ASP A 465      41.204  32.407  31.127  1.00 53.09           N  
ATOM   3451  CA  ASP A 465      41.533  31.040  31.528  1.00 53.09           C  
ATOM   3452  C   ASP A 465      41.659  30.826  33.011  1.00 53.09           C  
ATOM   3453  O   ASP A 465      42.250  31.628  33.717  1.00 53.09           O  
ATOM   3454  CB  ASP A 465      42.837  30.609  30.896  1.00 98.36           C  
ATOM   3455  CG  ASP A 465      42.729  30.494  29.418  1.00 98.36           C  
ATOM   3456  OD1 ASP A 465      42.063  29.544  28.945  1.00 98.36           O  
ATOM   3457  OD2 ASP A 465      43.297  31.366  28.730  1.00 98.36           O  
ATOM   3458  N   TRP A 466      41.096  29.726  33.481  1.00 66.92           N  
ATOM   3459  CA  TRP A 466      41.192  29.357  34.881  1.00 66.92           C  
ATOM   3460  C   TRP A 466      42.068  28.097  34.871  1.00 66.92           C  
ATOM   3461  O   TRP A 466      41.592  27.002  34.553  1.00 66.92           O  
ATOM   3462  CB  TRP A 466      39.807  29.046  35.430  1.00104.66           C  
ATOM   3463  CG  TRP A 466      38.915  30.244  35.578  1.00104.66           C  
ATOM   3464  CD1 TRP A 466      38.760  31.019  36.691  1.00104.66           C  
ATOM   3465  CD2 TRP A 466      38.001  30.756  34.605  1.00104.66           C  
ATOM   3466  NE1 TRP A 466      37.796  31.975  36.478  1.00104.66           N  
ATOM   3467  CE2 TRP A 466      37.313  31.838  35.205  1.00104.66           C  
ATOM   3468  CE3 TRP A 466      37.694  30.406  33.285  1.00104.66           C  
ATOM   3469  CZ2 TRP A 466      36.335  32.568  34.534  1.00104.66           C  
ATOM   3470  CZ3 TRP A 466      36.719  31.133  32.615  1.00104.66           C  
ATOM   3471  CH2 TRP A 466      36.050  32.205  33.244  1.00104.66           C  
ATOM   3472  N   ALA A 467      43.343  28.267  35.215  1.00 60.35           N  
ATOM   3473  CA  ALA A 467      44.306  27.178  35.194  1.00 60.35           C  
ATOM   3474  C   ALA A 467      44.739  26.638  36.532  1.00 60.35           C  
ATOM   3475  O   ALA A 467      45.766  27.056  37.059  1.00 60.35           O  
ATOM   3476  CB  ALA A 467      45.504  27.610  34.457  1.00 42.55           C  
ATOM   3477  N   ASP A 468      43.980  25.686  37.063  1.00 56.74           N  
ATOM   3478  CA  ASP A 468      44.302  25.068  38.336  1.00 56.74           C  
ATOM   3479  C   ASP A 468      45.281  23.892  38.156  1.00 56.74           C  
ATOM   3480  O   ASP A 468      45.145  23.069  37.250  1.00 56.74           O  
ATOM   3481  CB  ASP A 468      43.028  24.570  38.992  1.00 70.90           C  
ATOM   3482  CG  ASP A 468      41.929  25.590  38.956  1.00 70.90           C  
ATOM   3483  OD1 ASP A 468      40.804  25.269  39.395  1.00 70.90           O  
ATOM   3484  OD2 ASP A 468      42.194  26.713  38.483  1.00 70.90           O  
ATOM   3485  N   GLN A 469      46.288  23.834  39.017  1.00 59.63           N  
ATOM   3486  CA  GLN A 469      47.263  22.767  38.970  1.00 59.63           C  
ATOM   3487  C   GLN A 469      47.498  22.324  40.403  1.00 59.63           C  
ATOM   3488  O   GLN A 469      47.285  23.084  41.341  1.00 59.63           O  
ATOM   3489  CB  GLN A 469      48.559  23.240  38.324  1.00 62.72           C  
ATOM   3490  CG  GLN A 469      49.371  24.237  39.106  1.00 62.72           C  
ATOM   3491  CD  GLN A 469      50.855  24.128  38.781  1.00 62.72           C  
ATOM   3492  OE1 GLN A 469      51.351  24.687  37.790  1.00 62.72           O  
ATOM   3493  NE2 GLN A 469      51.574  23.372  39.611  1.00 62.72           N  
ATOM   3494  N   GLU A 470      47.928  21.084  40.574  1.00 87.82           N  
ATOM   3495  CA  GLU A 470      48.150  20.524  41.894  1.00 87.82           C  
ATOM   3496  C   GLU A 470      49.201  19.425  41.774  1.00 87.82           C  
ATOM   3497  O   GLU A 470      49.162  18.614  40.860  1.00 87.82           O  
ATOM   3498  CB  GLU A 470      46.822  19.965  42.393  1.00102.99           C  
ATOM   3499  CG  GLU A 470      46.830  19.385  43.777  1.00102.99           C  
ATOM   3500  CD  GLU A 470      45.442  18.952  44.221  1.00102.99           C  
ATOM   3501  OE1 GLU A 470      44.559  19.828  44.329  1.00102.99           O  
ATOM   3502  OE2 GLU A 470      45.230  17.742  44.457  1.00102.99           O  
ATOM   3503  N   SER A 471      50.157  19.405  42.686  1.00 69.65           N  
ATOM   3504  CA  SER A 471      51.195  18.387  42.640  1.00 69.65           C  
ATOM   3505  C   SER A 471      51.420  17.733  43.994  1.00 69.65           C  
ATOM   3506  O   SER A 471      51.675  18.404  44.992  1.00 69.65           O  
ATOM   3507  CB  SER A 471      52.510  18.986  42.142  1.00 88.04           C  
ATOM   3508  OG  SER A 471      53.567  18.055  42.298  1.00 88.04           O  
ATOM   3509  N   LEU A 472      51.325  16.408  44.009  1.00 67.18           N  
ATOM   3510  CA  LEU A 472      51.511  15.623  45.220  1.00 67.18           C  
ATOM   3511  C   LEU A 472      52.863  14.952  45.217  1.00 67.18           C  
ATOM   3512  O   LEU A 472      53.192  14.204  44.292  1.00 67.18           O  
ATOM   3513  CB  LEU A 472      50.433  14.541  45.332  1.00 50.50           C  
ATOM   3514  CG  LEU A 472      50.468  13.700  46.609  1.00 50.50           C  
ATOM   3515  CD1 LEU A 472      50.437  14.603  47.836  1.00 50.50           C  
ATOM   3516  CD2 LEU A 472      49.286  12.762  46.622  1.00 50.50           C  
ATOM   3517  N   ASN A 473      53.647  15.223  46.251  1.00 73.83           N  
ATOM   3518  CA  ASN A 473      54.954  14.608  46.365  1.00 73.83           C  
ATOM   3519  C   ASN A 473      54.767  13.407  47.257  1.00 73.83           C  
ATOM   3520  O   ASN A 473      54.960  13.494  48.456  1.00 73.83           O
[truncated: 765,775 more chars]
