# Supplementary material for: Epitope Prediction Based on Random Peptide Library Screening: Benchmark Dataset and Prediction Tools Evaluation
Source: Molecules. 2011 Jun 16;16(6):4971–93. doi: 10.3390/molecules16064971 (PMC6264216; doi:10.3390/molecules16064971)
Supplement: Supplementary file 1 [file molecules-16-04971-s001.zip › supplementary materials/datasets/MS00276/2GRX_A.pdb]

HEADER    METAL TRANSPORT                         25-APR-06   2GRX              
TITLE     CRYSTAL STRUCTURE OF TONB IN COMPLEX WITH FHUA, E. COLI               
TITLE    2 OUTER MEMBRANE RECEPTOR FOR FERRICHROME                              
ATOM      1  N   THR A   8      35.088   4.742 -29.651  1.00 69.85           N  
ATOM      2  CA  THR A   8      33.581   4.694 -29.745  1.00 69.85           C  
ATOM      3  C   THR A   8      32.894   5.985 -29.263  1.00 69.85           C  
ATOM      4  O   THR A   8      32.904   7.004 -29.974  1.00 69.85           O  
ATOM      5  CB  THR A   8      33.020   3.479 -28.953  1.00 69.85           C  
ATOM      6  N   ILE A   9      32.307   5.941 -28.062  1.00 69.85           N  
ATOM      7  CA  ILE A   9      31.603   7.101 -27.526  1.00 69.85           C  
ATOM      8  C   ILE A   9      32.581   8.091 -26.889  1.00 69.85           C  
ATOM      9  O   ILE A   9      33.749   8.096 -27.259  1.00 69.85           O  
ATOM     10  CB  ILE A   9      30.479   6.637 -26.538  1.00 69.85           C  
ATOM     11  CG1 ILE A   9      29.536   7.818 -26.222  1.00 69.85           C  
ATOM     12  CG2 ILE A   9      31.093   5.919 -25.332  1.00 69.85           C  
ATOM     13  CD1 ILE A   9      29.585   8.335 -24.775  1.00 69.85           C  
ATOM     14  N   THR A  10      32.114   8.943 -25.976  1.00 69.85           N  
ATOM     15  CA  THR A  10      32.968   9.941 -25.309  1.00 69.85           C  
ATOM     16  C   THR A  10      32.210  10.740 -24.229  1.00 69.85           C  
ATOM     17  O   THR A  10      30.973  10.858 -24.273  1.00 69.85           O  
ATOM     18  CB  THR A  10      33.568  10.974 -26.332  1.00 69.85           C  
ATOM     19  OG1 THR A  10      34.545  10.337 -27.169  1.00 69.85           O  
ATOM     20  CG2 THR A  10      34.225  12.128 -25.600  1.00 69.85           C  
ATOM     21  N   VAL A  11      32.957  11.269 -23.256  1.00 69.85           N  
ATOM     22  CA  VAL A  11      32.391  12.094 -22.183  1.00 69.85           C  
ATOM     23  C   VAL A  11      33.313  13.313 -22.073  1.00 69.85           C  
ATOM     24  O   VAL A  11      34.379  13.342 -22.711  1.00 69.85           O  
ATOM     25  CB  VAL A  11      32.351  11.357 -20.819  1.00 69.85           C  
ATOM     26  CG1 VAL A  11      31.690  12.232 -19.783  1.00 69.85           C  
ATOM     27  CG2 VAL A  11      31.605  10.044 -20.943  1.00 69.85           C  
ATOM     28  N   THR A  12      32.912  14.317 -21.287  1.00 69.85           N  
ATOM     29  CA  THR A  12      33.722  15.530 -21.130  1.00 69.85           C  
ATOM     30  C   THR A  12      33.433  16.223 -19.777  1.00 69.85           C  
ATOM     31  O   THR A  12      32.264  16.361 -19.402  1.00 69.85           O  
ATOM     32  CB  THR A  12      33.459  16.504 -22.324  1.00 69.85           C  
ATOM     33  OG1 THR A  12      33.779  15.859 -23.570  1.00 69.85           O  
ATOM     34  CG2 THR A  12      34.323  17.738 -22.200  1.00 69.85           C  
ATOM     35  N   ALA A  13      34.491  16.658 -19.063  1.00 69.85           N  
ATOM     36  CA  ALA A  13      34.360  17.299 -17.725  1.00 69.85           C  
ATOM     37  C   ALA A  13      34.568  18.851 -17.597  1.00 69.85           C  
ATOM     38  O   ALA A  13      35.033  19.506 -18.547  1.00 69.85           O  
ATOM     39  CB  ALA A  13      35.286  16.557 -16.728  1.00 69.85           C  
ATOM     40  N   ALA A  14      34.234  19.422 -16.423  1.00 69.85           N  
ATOM     41  CA  ALA A  14      34.354  20.883 -16.168  1.00 69.85           C  
ATOM     42  C   ALA A  14      34.945  21.316 -14.788  1.00 69.85           C  
ATOM     43  O   ALA A  14      35.347  20.469 -13.984  1.00 69.85           O  
ATOM     44  CB  ALA A  14      32.980  21.527 -16.361  1.00 69.85           C  
ATOM     45  N   PRO A  15      35.010  22.645 -14.508  1.00122.59           N  
ATOM     46  CA  PRO A  15      35.548  23.193 -13.241  1.00122.59           C  
ATOM     47  C   PRO A  15      34.641  23.908 -12.188  1.00122.59           C  
ATOM     48  O   PRO A  15      33.414  23.870 -12.281  1.00122.59           O  
ATOM     49  CB  PRO A  15      36.643  24.127 -13.739  1.00134.90           C  
ATOM     50  CG  PRO A  15      35.972  24.759 -14.922  1.00134.90           C  
ATOM     51  CD  PRO A  15      35.245  23.601 -15.611  1.00134.90           C  
ATOM     52  N   ALA A  16      35.303  24.548 -11.203  1.00113.17           N  
ATOM     53  CA  ALA A  16      34.733  25.325 -10.064  1.00113.17           C  
ATOM     54  C   ALA A  16      35.087  24.718  -8.667  1.00113.17           C  
ATOM     55  O   ALA A  16      34.278  23.986  -8.084  1.00113.17           O  
ATOM     56  CB  ALA A  16      33.215  25.478 -10.210  1.00 62.59           C  
ATOM     57  N   PRO A  17      36.288  25.062  -8.111  1.00181.82           N  
ATOM     58  CA  PRO A  17      37.035  24.734  -6.863  1.00181.82           C  
ATOM     59  C   PRO A  17      36.503  24.891  -5.416  1.00181.82           C  
ATOM     60  O   PRO A  17      35.351  25.270  -5.210  1.00181.82           O  
ATOM     61  CB  PRO A  17      38.325  25.533  -7.035  1.00169.97           C  
ATOM     62  CG  PRO A  17      37.836  26.770  -7.688  1.00169.97           C  
ATOM     63  CD  PRO A  17      36.948  26.202  -8.781  1.00169.97           C  
ATOM     64  N   GLN A  18      37.378  24.581  -4.435  1.00 85.74           N  
ATOM     65  CA  GLN A  18      37.091  24.692  -2.980  1.00 85.74           C  
ATOM     66  C   GLN A  18      37.791  23.678  -2.035  1.00 85.74           C  
ATOM     67  O   GLN A  18      37.318  22.543  -1.909  1.00 85.74           O  
ATOM     68  CB  GLN A  18      35.587  24.590  -2.735  1.00 97.25           C  
ATOM     69  CG  GLN A  18      35.151  24.979  -1.337  1.00 97.25           C  
ATOM     70  CD  GLN A  18      34.024  24.091  -0.828  1.00 97.25           C  
ATOM     71  OE1 GLN A  18      33.407  24.362   0.213  1.00 97.25           O  
ATOM     72  NE2 GLN A  18      33.756  23.009  -1.562  1.00 97.25           N  
ATOM     73  N   GLU A  19      38.870  24.085  -1.344  1.00 63.45           N  
ATOM     74  CA  GLU A  19      39.597  23.181  -0.411  1.00 63.45           C  
ATOM     75  C   GLU A  19      39.191  23.310   1.070  1.00 63.45           C  
ATOM     76  O   GLU A  19      38.659  24.341   1.489  1.00 63.45           O  
ATOM     77  CB  GLU A  19      41.115  23.392  -0.521  1.00 63.66           C  
ATOM     78  CG  GLU A  19      41.816  23.743   0.813  1.00 63.66           C  
ATOM     79  CD  GLU A  19      43.326  23.965   0.679  1.00 63.66           C  
ATOM     80  OE1 GLU A  19      43.963  24.426   1.652  1.00 63.66           O  
ATOM     81  OE2 GLU A  19      43.880  23.676  -0.402  1.00 63.66           O  
ATOM     82  N   SER A  20      39.461  22.273   1.865  1.00 64.27           N  
ATOM     83  CA  SER A  20      39.111  22.290   3.286  1.00 64.27           C  
ATOM     84  C   SER A  20      40.316  22.432   4.199  1.00 64.27           C  
ATOM     85  O   SER A  20      41.425  22.028   3.855  1.00 64.27           O  
ATOM     86  CB  SER A  20      38.367  21.019   3.677  1.00 40.16           C  
ATOM     87  OG  SER A  20      38.137  20.984   5.077  1.00 40.16           O  
ATOM     88  N   ALA A  21      40.085  22.994   5.378  1.00 56.79           N  
ATOM     89  CA  ALA A  21      41.151  23.190   6.337  1.00 56.79           C  
ATOM     90  C   ALA A  21      41.461  21.881   7.025  1.00 56.79           C  
ATOM     91  O   ALA A  21      42.581  21.664   7.498  1.00 56.79           O  
ATOM     92  CB  ALA A  21      40.739  24.221   7.347  1.00 30.91           C  
ATOM     93  N   TRP A  22      40.461  21.006   7.063  1.00 57.11           N  
ATOM     94  CA  TRP A  22      40.594  19.702   7.698  1.00 57.11           C  
ATOM     95  C   TRP A  22      40.721  18.586   6.686  1.00 57.11           C  
ATOM     96  O   TRP A  22      40.958  17.440   7.039  1.00 57.11           O  
ATOM     97  CB  TRP A  22      39.391  19.449   8.588  1.00 55.17           C  
ATOM     98  CG  TRP A  22      39.260  20.467   9.660  1.00 55.17           C  
ATOM     99  CD1 TRP A  22      40.019  20.573  10.772  1.00 55.17           C  
ATOM    100  CD2 TRP A  22      38.312  21.530   9.719  1.00 55.17           C  
ATOM    101  NE1 TRP A  22      39.604  21.635  11.533  1.00 55.17           N  
ATOM    102  CE2 TRP A  22      38.555  22.239  10.903  1.00 55.17           C  
ATOM    103  CE3 TRP A  22      37.280  21.951   8.884  1.00 55.17           C  
ATOM    104  CZ2 TRP A  22      37.808  23.339  11.276  1.00 55.17           C  
ATOM    105  CZ3 TRP A  22      36.534  23.047   9.257  1.00 55.17           C  
ATOM    106  CH2 TRP A  22      36.802  23.729  10.443  1.00 55.17           C  
ATOM    107  N   GLY A  23      40.556  18.921   5.423  1.00 37.83           N  
ATOM    108  CA  GLY A  23      40.670  17.915   4.395  1.00 37.83           C  
ATOM    109  C   GLY A  23      42.070  17.942   3.855  1.00 37.83           C  
ATOM    110  O   GLY A  23      42.909  18.610   4.431  1.00 37.83           O  
ATOM    111  N   PRO A  24      42.363  17.229   2.765  1.00 44.91           N  
ATOM    112  CA  PRO A  24      43.706  17.217   2.189  1.00 44.91           C  
ATOM    113  C   PRO A  24      43.848  18.467   1.336  1.00 44.91           C  
ATOM    114  O   PRO A  24      42.848  19.075   0.951  1.00 44.91           O  
ATOM    115  CB  PRO A  24      43.705  15.967   1.320  1.00 57.39           C  
ATOM    116  CG  PRO A  24      42.469  15.223   1.728  1.00 57.39           C  
ATOM    117  CD  PRO A  24      41.499  16.288   2.054  1.00 57.39           C  
ATOM    118  N   ALA A  25      45.074  18.851   1.020  1.00 49.86           N  
ATOM    119  CA  ALA A  25      45.279  20.032   0.202  1.00 49.86           C  
ATOM    120  C   ALA A  25      45.479  19.651  -1.264  1.00 49.86           C  
ATOM    121  O   ALA A  25      46.108  18.631  -1.571  1.00 49.86           O  
ATOM    122  CB  ALA A  25      46.471  20.790   0.712  1.00 37.87           C  
ATOM    123  N   ALA A  26      44.950  20.476  -2.168  1.00 40.41           N  
ATOM    124  CA  ALA A  26      45.068  20.224  -3.606  1.00 40.41           C  
ATOM    125  C   ALA A  26      46.501  19.935  -4.038  1.00 40.41           C  
ATOM    126  O   ALA A  26      46.742  19.059  -4.861  1.00 40.41           O  
ATOM    127  CB  ALA A  26      44.523  21.408  -4.387  1.00165.96           C  
ATOM    128  N   THR A  27      47.456  20.676  -3.493  1.00 47.47           N  
ATOM    129  CA  THR A  27      48.860  20.472  -3.830  1.00 47.47           C  
ATOM    130  C   THR A  27      49.658  20.554  -2.557  1.00 47.47           C  
ATOM    131  O   THR A  27      49.079  20.503  -1.483  1.00 47.47           O  
ATOM    132  CB  THR A  27      49.348  21.542  -4.745  1.00 45.59           C  
ATOM    133  OG1 THR A  27      48.991  22.806  -4.188  1.00 45.59           O  
ATOM    134  CG2 THR A  27      48.716  21.398  -6.099  1.00 45.59           C  
ATOM    135  N   ILE A  28      50.979  20.685  -2.660  1.00 42.21           N  
ATOM    136  CA  ILE A  28      51.787  20.769  -1.448  1.00 42.21           C  
ATOM    137  C   ILE A  28      51.691  22.149  -0.829  1.00 42.21           C  
ATOM    138  O   ILE A  28      52.214  22.392   0.270  1.00 42.21           O  
ATOM    139  CB  ILE A  28      53.262  20.463  -1.687  1.00 27.49           C  
ATOM    140  CG1 ILE A  28      53.790  21.311  -2.828  1.00 27.49           C  
ATOM    141  CG2 ILE A  28      53.440  19.002  -1.942  1.00 27.49           C  
ATOM    142  CD1 ILE A  28      55.278  21.167  -3.031  1.00 27.49           C  
ATOM    143  N   ALA A  29      51.017  23.052  -1.530  1.00 36.49           N  
ATOM    144  CA  ALA A  29      50.852  24.403  -1.036  1.00 36.49           C  
ATOM    145  C   ALA A  29      49.456  24.556  -0.477  1.00 36.49           C  
ATOM    146  O   ALA A  29      48.528  24.857  -1.215  1.00 36.49           O  
ATOM    147  CB  ALA A  29      51.081  25.390  -2.152  1.00 42.41           C  
ATOM    148  N   ALA A  30      49.304  24.335   0.824  1.00 61.22           N  
ATOM    149  CA  ALA A  30      47.998  24.462   1.465  1.00 61.22           C  
ATOM    150  C   ALA A  30      47.426  25.835   1.186  1.00 61.22           C  
ATOM    151  O   ALA A  30      48.163  26.805   1.063  1.00 61.22           O  
ATOM    152  CB  ALA A  30      48.129  24.267   2.953  1.00 54.59           C  
ATOM    153  N   ARG A  31      46.113  25.928   1.080  1.00 39.50           N  
ATOM    154  CA  ARG A  31      45.521  27.222   0.830  1.00 39.50           C  
ATOM    155  C   ARG A  31      44.669  27.661   2.031  1.00 39.50           C  
ATOM    156  O   ARG A  31      44.543  28.858   2.319  1.00 39.50           O  
ATOM    157  CB  ARG A  31      44.684  27.173  -0.439  1.00 84.89           C  
ATOM    158  CG  ARG A  31      45.456  26.680  -1.642  1.00 84.89           C  
ATOM    159  CD  ARG A  31      44.562  26.567  -2.881  1.00 84.89           C  
ATOM    160  NE  ARG A  31      44.132  27.873  -3.371  1.00 84.89           N  
ATOM    161  CZ  ARG A  31      44.938  28.762  -3.940  1.00 84.89           C  
ATOM    162  NH1 ARG A  31      46.228  28.493  -4.103  1.00 84.89           N  
ATOM    163  NH2 ARG A  31      44.445  29.929  -4.335  1.00 84.89           N  
ATOM    164  N   GLN A  32      44.097  26.702   2.752  1.00 47.42           N  
ATOM    165  CA  GLN A  32      43.283  27.051   3.897  1.00 47.42           C  
ATOM    166  C   GLN A  32      43.596  26.250   5.143  1.00 47.42           C  
ATOM    167  O   GLN A  32      43.694  25.039   5.104  1.00 47.42           O  
ATOM    168  CB  GLN A  32      41.813  26.933   3.526  1.00 75.37           C  
ATOM    169  CG  GLN A  32      41.454  27.872   2.391  1.00 75.37           C  
ATOM    170  CD  GLN A  32      40.026  28.379   2.459  1.00 75.37           C  
ATOM    171  OE1 GLN A  32      39.629  29.281   1.703  1.00 75.37           O  
ATOM    172  NE2 GLN A  32      39.237  27.801   3.366  1.00 75.37           N  
ATOM    173  N   SER A  33      43.778  26.950   6.252  1.00 37.71           N  
ATOM    174  CA  SER A  33      44.074  26.336   7.537  1.00 37.71           C  
ATOM    175  C   SER A  33      43.020  26.753   8.497  1.00 37.71           C  
ATOM    176  O   SER A  33      42.176  27.554   8.158  1.00 37.71           O  
ATOM    177  CB  SER A  33      45.394  26.826   8.097  1.00 48.29           C  
ATOM    178  OG  SER A  33      45.329  26.777   9.507  1.00 48.29           O  
ATOM    179  N   ALA A  34      43.080  26.238   9.712  1.00 63.82           N  
ATOM    180  CA  ALA A  34      42.095  26.615  10.709  1.00 63.82           C  
ATOM    181  C   ALA A  34      42.694  26.595  12.092  1.00 63.82           C  
ATOM    182  O   ALA A  34      41.998  26.847  13.070  1.00 63.82           O  
ATOM    183  CB  ALA A  34      40.909  25.676  10.657  1.00 53.64           C  
ATOM    184  N   THR A  35      43.989  26.315  12.175  1.00 67.89           N  
ATOM    185  CA  THR A  35      44.633  26.229  13.473  1.00 67.89           C  
ATOM    186  C   THR A  35      45.290  27.514  13.918  1.00 67.89           C  
ATOM    187  O   THR A  35      46.276  27.490  14.633  1.00 67.89           O  
ATOM    188  CB  THR A  35      45.673  25.099  13.492  1.00 51.92           C  
ATOM    189  OG1 THR A  35      46.855  25.520  12.811  1.00 51.92           O  
ATOM    190  CG2 THR A  35      45.118  23.865  12.790  1.00 51.92           C  
ATOM    191  N   GLY A  36      44.734  28.638  13.495  1.00 46.62           N  
ATOM    192  CA  GLY A  36      45.273  29.935  13.871  1.00 46.62           C  
ATOM    193  C   GLY A  36      44.126  30.857  14.230  1.00 46.62           C  
ATOM    194  O   GLY A  36      44.327  31.948  14.747  1.00 46.62           O  
ATOM    195  N   THR A  37      42.909  30.388  13.967  1.00 50.00           N  
ATOM    196  CA  THR A  37      41.691  31.145  14.222  1.00 50.00           C  
ATOM    197  C   THR A  37      40.514  30.226  14.519  1.00 50.00           C  
ATOM    198  O   THR A  37      39.427  30.689  14.794  1.00 50.00           O  
ATOM    199  CB  THR A  37      41.334  31.989  13.007  1.00 29.56           C  
ATOM    200  OG1 THR A  37      41.072  31.138  11.885  1.00 29.56           O  
ATOM    201  CG2 THR A  37      42.482  32.876  12.650  1.00 29.56           C  
ATOM    202  N   LYS A  38      40.737  28.923  14.458  1.00 49.48           N  
ATOM    203  CA  LYS A  38      39.683  27.958  14.718  1.00 49.48           C  
ATOM    204  C   LYS A  38      38.509  28.129  13.762  1.00 49.48           C  
ATOM    205  O   LYS A  38      37.352  27.876  14.105  1.00 49.48           O  
ATOM    206  CB  LYS A  38      39.222  28.050  16.171  1.00 79.95           C  
ATOM    207  CG  LYS A  38      40.154  27.334  17.134  1.00 79.95           C  
ATOM    208  CD  LYS A  38      39.875  27.725  18.562  1.00 79.95           C  
ATOM    209  CE  LYS A  38      40.734  26.942  19.531  1.00 79.95           C  
ATOM    210  NZ  LYS A  38      40.144  25.607  19.837  1.00 79.95           N  
ATOM    211  N   THR A  39      38.824  28.547  12.546  1.00 43.83           N  
ATOM    212  CA  THR A  39      37.827  28.725  11.511  1.00 43.83           C  
ATOM    213  C   THR A  39      38.439  28.425  10.141  1.00 43.83           C  
ATOM    214  O   THR A  39      39.590  28.775   9.877  1.00 43.83           O  
ATOM    215  CB  THR A  39      37.313  30.146  11.486  1.00 55.92           C  
ATOM    216  OG1 THR A  39      38.316  31.017  12.013  1.00 55.92           O  
ATOM    217  CG2 THR A  39      36.044  30.260  12.285  1.00 55.92           C  
ATOM    218  N   ASP A  40      37.670  27.769   9.275  1.00 75.44           N  
ATOM    219  CA  ASP A  40      38.132  27.443   7.935  1.00 75.44           C  
ATOM    220  C   ASP A  40      38.465  28.801   7.370  1.00 75.44           C  
ATOM    221  O   ASP A  40      37.572  29.608   7.156  1.00 75.44           O  
ATOM    222  CB  ASP A  40      36.997  26.825   7.142  1.00 66.95           C  
ATOM    223  CG  ASP A  40      37.481  25.907   6.056  1.00 66.95           C  
ATOM    224  OD1 ASP A  40      38.452  26.252   5.351  1.00 66.95           O  
ATOM    225  OD2 ASP A  40      36.867  24.833   5.903  1.00 66.95           O  
ATOM    226  N   THR A  41      39.741  29.066   7.136  1.00 63.69           N  
ATOM    227  CA  THR A  41      40.155  30.375   6.648  1.00 63.69           C  
ATOM    228  C   THR A  41      41.367  30.335   5.743  1.00 63.69           C  
ATOM    229  O   THR A  41      42.349  29.686   6.063  1.00 63.69           O  
ATOM    230  CB  THR A  41      40.513  31.297   7.829  1.00 46.98           C  
ATOM    231  OG1 THR A  41      39.321  31.665   8.527  1.00 46.98           O  
ATOM    232  CG2 THR A  41      41.243  32.531   7.354  1.00 46.98           C  
ATOM    233  N   PRO A  42      41.322  31.046   4.606  1.00 48.02           N  
ATOM    234  CA  PRO A  42      42.452  31.077   3.670  1.00 48.02           C  
ATOM    235  C   PRO A  42      43.641  31.687   4.379  1.00 48.02           C  
ATOM    236  O   PRO A  42      43.502  32.706   5.051  1.00 48.02           O  
ATOM    237  CB  PRO A  42      41.950  31.965   2.563  1.00 38.48           C  
ATOM    238  CG  PRO A  42      41.005  32.882   3.289  1.00 38.48           C  
ATOM    239  CD  PRO A  42      40.247  31.939   4.155  1.00 38.48           C  
ATOM    240  N   ILE A  43      44.809  31.072   4.233  1.00 34.50           N  
ATOM    241  CA  ILE A  43      46.010  31.551   4.909  1.00 34.50           C  
ATOM    242  C   ILE A  43      46.255  33.061   4.930  1.00 34.50           C  
ATOM    243  O   ILE A  43      46.570  33.626   5.967  1.00 34.50           O  
ATOM    244  CB  ILE A  43      47.241  30.870   4.348  1.00 68.33           C  
ATOM    245  CG1 ILE A  43      47.109  29.361   4.551  1.00 68.33           C  
ATOM    246  CG2 ILE A  43      48.486  31.417   5.036  1.00 68.33           C  
ATOM    247  CD1 ILE A  43      48.351  28.582   4.166  1.00 68.33           C  
ATOM    248  N   GLN A  44      46.116  33.717   3.791  1.00 61.34           N  
ATOM    249  CA  GLN A  44      46.340  35.150   3.751  1.00 61.34           C  
ATOM    250  C   GLN A  44      45.508  35.897   4.787  1.00 61.34           C  
ATOM    251  O   GLN A  44      46.003  36.801   5.451  1.00 61.34           O  
ATOM    252  CB  GLN A  44      46.017  35.704   2.373  1.00 64.33           C  
ATOM    253  CG  GLN A  44      44.571  35.540   1.984  1.00 64.33           C  
ATOM    254  CD  GLN A  44      44.292  34.205   1.349  1.00 64.33           C  
ATOM    255  OE1 GLN A  44      44.539  33.151   1.938  1.00 64.33           O  
ATOM    256  NE2 GLN A  44      43.770  34.240   0.134  1.00 64.33           N  
ATOM    257  N   LYS A  45      44.243  35.525   4.931  1.00 52.26           N  
ATOM    258  CA  LYS A  45      43.377  36.213   5.877  1.00 52.26           C  
ATOM    259  C   LYS A  45      43.714  35.992   7.354  1.00 52.26           C  
ATOM    260  O   LYS A  45      43.019  36.514   8.242  1.00 52.26           O  
ATOM    261  CB  LYS A  45      41.919  35.837   5.626  1.00 58.04           C  
ATOM    262  CG  LYS A  45      41.378  36.348   4.332  1.00 58.04           C  
ATOM    263  CD  LYS A  45      39.894  36.120   4.257  1.00 58.04           C  
ATOM    264  CE  LYS A  45      39.331  36.573   2.909  1.00 58.04           C  
ATOM    265  NZ  LYS A  45      37.860  36.285   2.749  1.00 58.04           N  
ATOM    266  N   VAL A  46      44.768  35.224   7.627  1.00 43.08           N  
ATOM    267  CA  VAL A  46      45.156  34.959   9.011  1.00 43.08           C  
ATOM    268  C   VAL A  46      46.128  36.012   9.461  1.00 43.08           C  
ATOM    269  O   VAL A  46      47.202  36.168   8.899  1.00 43.08           O  
ATOM    270  CB  VAL A  46      45.800  33.587   9.163  1.00 68.82           C  
ATOM    271  CG1 VAL A  46      46.326  33.416  10.566  1.00 68.82           C  
ATOM    272  CG2 VAL A  46      44.778  32.514   8.848  1.00 68.82           C  
ATOM    273  N   PRO A  47      45.762  36.740  10.511  1.00 45.79           N  
ATOM    274  CA  PRO A  47      46.544  37.822  11.107  1.00 45.79           C  
ATOM    275  C   PRO A  47      47.852  37.386  11.736  1.00 45.79           C  
ATOM    276  O   PRO A  47      48.584  38.202  12.262  1.00 45.79           O  
ATOM    277  CB  PRO A  47      45.583  38.390  12.137  1.00 52.10           C  
ATOM    278  CG  PRO A  47      44.931  37.155  12.656  1.00 52.10           C  
ATOM    279  CD  PRO A  47      44.623  36.389  11.377  1.00 52.10           C  
ATOM    280  N   GLN A  48      48.155  36.099  11.677  1.00 58.51           N  
ATOM    281  CA  GLN A  48      49.369  35.604  12.302  1.00 58.51           C  
ATOM    282  C   GLN A  48      50.116  34.614  11.435  1.00 58.51           C  
ATOM    283  O   GLN A  48      49.548  34.052  10.502  1.00 58.51           O  
ATOM    284  CB  GLN A  48      49.008  34.953  13.626  1.00 45.92           C  
ATOM    285  CG  GLN A  48      50.149  34.876  14.572  1.00 45.92           C  
ATOM    286  CD  GLN A  48      49.687  34.464  15.939  1.00 45.92           C  
ATOM    287  OE1 GLN A  48      48.645  34.930  16.423  1.00 45.92           O  
ATOM    288  NE2 GLN A  48      50.461  33.590  16.585  1.00 45.92           N  
ATOM    289  N   SER A  49      51.383  34.380  11.758  1.00 60.00           N  
ATOM    290  CA  SER A  49      52.193  33.451  10.976  1.00 60.00           C  
ATOM    291  C   SER A  49      51.707  31.992  11.078  1.00 60.00           C  
ATOM    292  O   SER A  49      51.309  31.522  12.142  1.00 60.00           O  
ATOM    293  CB  SER A  49      53.659  33.557  11.401  1.00 63.67           C  
ATOM    294  OG  SER A  49      54.519  33.060  10.390  1.00 63.67           O  
ATOM    295  N   ILE A  50      51.736  31.283   9.953  1.00 79.22           N  
ATOM    296  CA  ILE A  50      51.305  29.888   9.901  1.00 79.22           C  
ATOM    297  C   ILE A  50      52.169  29.075   8.941  1.00 79.22           C  
ATOM    298  O   ILE A  50      52.948  29.629   8.159  1.00 79.22           O  
ATOM    299  CB  ILE A  50      49.851  29.785   9.442  1.00 50.61           C  
ATOM    300  CG1 ILE A  50      48.938  30.359  10.504  1.00 50.61           C  
ATOM    301  CG2 ILE A  50      49.473  28.348   9.210  1.00 50.61           C  
ATOM    302  CD1 ILE A  50      48.916  29.514  11.735  1.00 50.61           C  
ATOM    303  N   SER A  51      52.031  27.756   9.018  1.00 40.95           N  
ATOM    304  CA  SER A  51      52.766  26.827   8.159  1.00 40.95           C  
ATOM    305  C   SER A  51      51.958  25.541   8.076  1.00 40.95           C  
ATOM    306  O   SER A  51      51.293  25.149   9.028  1.00 40.95           O  
ATOM    307  CB  SER A  51      54.162  26.524   8.722  1.00 67.21           C  
ATOM    308  OG  SER A  51      55.039  27.627   8.561  1.00 67.21           O  
ATOM    309  N   VAL A  52      52.014  24.882   6.932  1.00 52.43           N  
ATOM    310  CA  VAL A  52      51.268  23.662   6.751  1.00 52.43           C  
ATOM    311  C   VAL A  52      52.035  22.652   5.932  1.00 52.43           C  
ATOM    312  O   VAL A  52      52.117  22.776   4.716  1.00 52.43           O  
ATOM    313  CB  VAL A  52      49.947  23.956   6.044  1.00 26.32           C  
ATOM    314  CG1 VAL A  52      49.211  22.685   5.726  1.00 26.32           C  
ATOM    315  CG2 VAL A  52      49.087  24.789   6.933  1.00 26.32           C  
ATOM    316  N   VAL A  53      52.607  21.656   6.596  1.00 65.71           N  
ATOM    317  CA  VAL A  53      53.315  20.617   5.878  1.00 65.71           C  
ATOM    318  C   VAL A  53      52.289  19.580   5.453  1.00 65.71           C  
ATOM    319  O   VAL A  53      51.703  18.898   6.295  1.00 65.71           O  
ATOM    320  CB  VAL A  53      54.346  19.920   6.751  1.00 67.45           C  
ATOM    321  CG1 VAL A  53      54.995  18.772   5.978  1.00 67.45           C  
ATOM    322  CG2 VAL A  53      55.387  20.912   7.188  1.00 67.45           C  
ATOM    323  N   THR A  54      52.073  19.470   4.146  1.00 49.37           N  
ATOM    324  CA  THR A  54      51.123  18.517   3.599  1.00 49.37           C  
ATOM    325  C   THR A  54      51.586  17.073   3.622  1.00 49.37           C  
ATOM    326  O   THR A  54      52.785  16.774   3.585  1.00 49.37           O  
ATOM    327  CB  THR A  54      50.827  18.823   2.165  1.00 47.09           C  
ATOM    328  OG1 THR A  54      51.884  19.635   1.653  1.00 47.09           O  
ATOM    329  CG2 THR A  54      49.496  19.503   2.032  1.00 47.09           C  
ATOM    330  N   ALA A  55      50.595  16.189   3.673  1.00 53.92           N  
ATOM    331  CA  ALA A  55      50.814  14.765   3.648  1.00 53.92           C  
ATOM    332  C   ALA A  55      51.544  14.508   2.345  1.00 53.92           C  
ATOM    333  O   ALA A  55      52.544  13.783   2.314  1.00 53.92           O  
ATOM    334  CB  ALA A  55      49.512  14.082   3.634  1.00 37.70           C  
ATOM    335  N   GLU A  56      51.032  15.106   1.267  1.00 40.23           N  
ATOM    336  CA  GLU A  56      51.660  14.969  -0.036  1.00 40.23           C  
ATOM    337  C   GLU A  56      53.145  15.285   0.108  1.00 40.23           C  
ATOM    338  O   GLU A  56      53.998  14.544  -0.391  1.00 40.23           O  
ATOM    339  CB  GLU A  56      51.031  15.911  -1.071  1.00 71.96           C  
ATOM    340  CG  GLU A  56      51.825  15.967  -2.392  1.00 71.96           C  
ATOM    341  CD  GLU A  56      51.124  16.725  -3.515  1.00 71.96           C  
ATOM    342  OE1 GLU A  56      51.793  17.059  -4.516  1.00 71.96           O  
ATOM    343  OE2 GLU A  56      49.906  16.978  -3.408  1.00 71.96           O  
ATOM    344  N   GLU A  57      53.463  16.374   0.808  1.00 42.99           N  
ATOM    345  CA  GLU A  57      54.861  16.752   1.003  1.00 42.99           C  
ATOM    346  C   GLU A  57      55.602  15.701   1.808  1.00 42.99           C  
ATOM    347  O   GLU A  57      56.627  15.188   1.375  1.00 42.99           O  
ATOM    348  CB  GLU A  57      54.971  18.087   1.728  1.00 68.99           C  
ATOM    349  CG  GLU A  57      56.392  18.626   1.735  1.00 68.99           C  
ATOM    350  CD  GLU A  57      56.555  19.817   2.637  1.00 68.99           C  
ATOM    351  OE1 GLU A  57      55.589  20.618   2.706  1.00 68.99           O  
ATOM    352  OE2 GLU A  57      57.643  19.948   3.258  1.00 68.99           O  
ATOM    353  N   MET A  58      55.067  15.381   2.983  1.00 77.12           N  
ATOM    354  CA  MET A  58      55.674  14.393   3.867  1.00 77.12           C  
ATOM    355  C   MET A  58      56.005  13.095   3.174  1.00 77.12           C  
ATOM    356  O   MET A  58      57.159  12.654   3.181  1.00 77.12           O  
ATOM    357  CB  MET A  58      54.754  14.087   5.032  1.00 29.10           C  
ATOM    358  CG  MET A  58      54.505  15.261   5.906  1.00 29.10           C  
ATOM    359  SD  MET A  58      53.899  14.710   7.449  1.00 29.10           S  
ATOM    360  CE  MET A  58      52.212  15.121   7.383  1.00 29.10           C  
ATOM    361  N   ALA A  59      54.986  12.475   2.590  1.00 57.16           N  
ATOM    362  CA  ALA A  59      55.185  11.211   1.898  1.00 57.16           C  
ATOM    363  C   ALA A  59      56.057  11.426   0.668  1.00 57.16           C  
ATOM    364  O   ALA A  59      55.725  10.999  -0.428  1.00 57.16           O  
ATOM    365  CB  ALA A  59      53.842  10.604   1.512  1.00165.81           C  
ATOM    366  N   LEU A  60      57.192  12.078   0.878  1.00 47.92           N  
ATOM    367  CA  LEU A  60      58.129  12.391  -0.187  1.00 47.92           C  
ATOM    368  C   LEU A  60      59.525  12.363   0.406  1.00 47.92           C  
ATOM    369  O   LEU A  60      60.520  12.304  -0.296  1.00 47.92           O  
ATOM    370  CB  LEU A  60      57.775  13.769  -0.754  1.00 53.22           C  
ATOM    371  CG  LEU A  60      58.739  14.580  -1.597  1.00 53.22           C  
ATOM    372  CD1 LEU A  60      57.968  15.638  -2.346  1.00 53.22           C  
ATOM    373  CD2 LEU A  60      59.775  15.214  -0.694  1.00 53.22           C  
ATOM    374  N   HIS A  61      59.578  12.416   1.723  1.00 48.79           N  
ATOM    375  CA  HIS A  61      60.837  12.352   2.425  1.00 48.79           C  
ATOM    376  C   HIS A  61      60.740  11.128   3.311  1.00 48.79           C  
ATOM    377  O   HIS A  61      61.721  10.711   3.939  1.00 48.79           O  
ATOM    378  CB  HIS A  61      61.036  13.590   3.281  1.00 61.69           C  
ATOM    379  CG  HIS A  61      61.366  14.811   2.494  1.00 61.69           C  
ATOM    380  ND1 HIS A  61      62.529  14.933   1.772  1.00 61.69           N  
ATOM    381  CD2 HIS A  61      60.677  15.960   2.300  1.00 61.69           C  
ATOM    382  CE1 HIS A  61      62.542  16.105   1.165  1.00 61.69           C  
ATOM    383  NE2 HIS A  61      61.429  16.748   1.468  1.00 61.69           N  
ATOM    384  N   GLN A  62      59.537  10.560   3.354  1.00 69.40           N  
ATOM    385  CA  GLN A  62      59.252   9.373   4.149  1.00 69.40           C  
ATOM    386  C   GLN A  62      59.864   9.557   5.523  1.00 69.40           C  
ATOM    387  O   GLN A  62      60.719   8.787   5.953  1.00 69.40           O  
ATOM    388  CB  GLN A  62      59.826   8.134   3.468  1.00 36.68           C  
ATOM    389  CG  GLN A  62      58.825   7.010   3.278  1.00 36.68           C  
ATOM    390  CD  GLN A  62      57.674   7.361   2.357  1.00 36.68           C  
ATOM    391  OE1 GLN A  62      57.891   7.767   1.226  1.00 36.68           O  
ATOM    392  NE2 GLN A  62      56.440   7.197   2.841  1.00 36.68           N  
ATOM    393  N   PRO A  63      59.423  10.600   6.231  1.00 43.43           N  
ATOM    394  CA  PRO A  63      59.907  10.929   7.568  1.00 43.43           C  
ATOM    395  C   PRO A  63      59.446   9.916   8.607  1.00 43.43           C  
ATOM    396  O   PRO A  63      58.309   9.447   8.570  1.00 43.43           O  
ATOM    397  CB  PRO A  63      59.312  12.305   7.801  1.00 67.19           C  
ATOM    398  CG  PRO A  63      57.981  12.177   7.151  1.00 67.19           C  
ATOM    399  CD  PRO A  63      58.323  11.501   5.843  1.00 67.19           C  
ATOM    400  N   LYS A  64      60.326   9.582   9.540  1.00 49.45           N  
ATOM    401  CA  LYS A  64      59.955   8.632  10.558  1.00 49.45           C  
ATOM    402  C   LYS A  64      59.182   9.303  11.671  1.00 49.45           C  
ATOM    403  O   LYS A  64      58.760   8.637  12.611  1.00 49.45           O  
ATOM    404  CB  LYS A  64      61.189   7.936  11.120  1.00 47.97           C  
ATOM    405  CG  LYS A  64      61.175   6.427  10.899  1.00 47.97           C  
ATOM    406  CD  LYS A  64      62.361   5.751  11.568  1.00 47.97           C  
ATOM    407  CE  LYS A  64      63.702   6.156  10.947  1.00 47.97           C  
ATOM    408  NZ  LYS A  64      63.898   5.549   9.595  1.00 47.97           N  
ATOM    409  N   SER A  65      59.000  10.619  11.578  1.00 99.17           N  
ATOM    410  CA  SER A  65      58.260  11.358  12.604  1.00 99.17           C  
ATOM    411  C   SER A  65      57.899  12.771  12.186  1.00 99.17           C  
ATOM    412  O   SER A  65      58.412  13.292  11.204  1.00 99.17           O  
ATOM    413  CB  SER A  65      59.057  11.429  13.906  1.00 65.15           C  
ATOM    414  OG  SER A  65      60.108  12.366  13.815  1.00 65.15           O  
ATOM    415  N   VAL A  66      57.019  13.395  12.957  1.00 42.38           N  
ATOM    416  CA  VAL A  66      56.578  14.746  12.661  1.00 42.38           C  
ATOM    417  C   VAL A  66      57.714  15.748  12.809  1.00 42.38           C  
ATOM    418  O   VAL A  66      57.701  16.799  12.218  1.00 42.38           O  
ATOM    419  CB  VAL A  66      55.395  15.117  13.560  1.00 27.86           C  
ATOM    420  CG1 VAL A  66      54.905  16.504  13.259  1.00 27.86           C  
ATOM    421  CG2 VAL A  66      54.303  14.151  13.328  1.00 27.86           C  
ATOM    422  N   LYS A  67      58.708  15.412  13.597  1.00 43.38           N  
ATOM    423  CA  LYS A  67      59.823  16.305  13.756  1.00 43.38           C  
ATOM    424  C   LYS A  67      60.628  16.349  12.442  1.00 43.38           C  
ATOM    425  O   LYS A  67      60.881  17.422  11.917  1.00 43.38           O  
ATOM    426  CB  LYS A  67      60.675  15.834  14.922  1.00 43.35           C  
ATOM    427  CG  LYS A  67      61.844  16.700  15.261  1.00 43.35           C  
ATOM    428  CD  LYS A  67      62.356  16.405  16.684  1.00 43.35           C  
ATOM    429  CE  LYS A  67      62.966  14.996  16.880  1.00 43.35           C  
ATOM    430  NZ  LYS A  67      63.544  14.810  18.244  1.00 43.35           N  
ATOM    431  N   GLU A  68      61.012  15.201  11.888  1.00 50.37           N  
ATOM    432  CA  GLU A  68      61.772  15.167  10.637  1.00 50.37           C  
ATOM    433  C   GLU A  68      60.888  15.672   9.507  1.00 50.37           C  
ATOM    434  O   GLU A  68      61.319  15.758   8.359  1.00 50.37           O  
ATOM    435  CB  GLU A  68      62.234  13.741  10.308  1.00 86.33           C  
ATOM    436  CG  GLU A  68      63.177  13.121  11.327  1.00 86.33           C  
ATOM    437  CD  GLU A  68      63.558  11.679  10.995  1.00 86.33           C  
ATOM    438  OE1 GLU A  68      62.637  10.851  10.814  1.00 86.33           O  
ATOM    439  OE2 GLU A  68      64.776  11.372  10.925  1.00 86.33           O  
ATOM    440  N   ALA A  69      59.644  15.998   9.829  1.00 53.58           N  
ATOM    441  CA  ALA A  69      58.711  16.489   8.827  1.00 53.58           C  
ATOM    442  C   ALA A  69      58.705  17.994   8.842  1.00 53.58           C  
ATOM    443  O   ALA A  69      58.209  18.630   7.927  1.00 53.58           O  
ATOM    444  CB  ALA A  69      57.338  15.996   9.120  1.00 23.15           C  
ATOM    445  N   LEU A  70      59.250  18.570   9.898  1.00 40.71           N  
ATOM    446  CA  LEU A  70      59.280  20.001  10.028  1.00 40.71           C  
ATOM    447  C   LEU A  70      60.636  20.524   9.680  1.00 40.71           C  
ATOM    448  O   LEU A  70      60.929  21.665   9.955  1.00 40.71           O  
ATOM    449  CB  LEU A  70      58.937  20.400  11.448  1.00 30.35           C  
ATOM    450  CG  LEU A  70      57.582  19.877  11.914  1.00 30.35           C  
ATOM    451  CD1 LEU A  70      57.199  20.508  13.241  1.00 30.35           C  
ATOM    452  CD2 LEU A  70      56.519  20.179  10.858  1.00 30.35           C  
ATOM    453  N   SER A  71      61.475  19.706   9.063  1.00 49.16           N  
ATOM    454  CA  SER A  71      62.809  20.165   8.707  1.00 49.16           C  
ATOM    455  C   SER A  71      62.848  21.319   7.714  1.00 49.16           C  
ATOM    456  O   SER A  71      63.758  22.114   7.754  1.00 49.16           O  
ATOM    457  CB  SER A  71      63.641  19.001   8.195  1.00 69.22           C  
ATOM    458  OG  SER A  71      63.896  18.095   9.255  1.00 69.22           O  
ATOM    459  N   TYR A  72      61.871  21.428   6.831  1.00 86.72           N  
ATOM    460  CA  TYR A  72      61.872  22.531   5.881  1.00 86.72           C  
ATOM    461  C   TYR A  72      60.875  23.606   6.312  1.00 86.72           C  
ATOM    462  O   TYR A  72      60.214  24.232   5.485  1.00 86.72           O  
ATOM    463  CB  TYR A  72      61.518  22.036   4.478  1.00 47.98           C  
ATOM    464  CG  TYR A  72      62.562  21.157   3.816  1.00 47.98           C  
ATOM    465  CD1 TYR A  72      62.794  19.860   4.264  1.00 47.98           C  
ATOM    466  CD2 TYR A  72      63.305  21.618   2.732  1.00 47.98           C  
ATOM    467  CE1 TYR A  72      63.736  19.039   3.651  1.00 47.98           C  
ATOM    468  CE2 TYR A  72      64.246  20.807   2.118  1.00 47.98           C  
ATOM    469  CZ  TYR A  72      64.456  19.515   2.584  1.00 47.98           C  
ATOM    470  OH  TYR A  72      65.386  18.693   1.989  1.00 47.98           O  
ATOM    471  N   THR A  73      60.773  23.820   7.617  1.00 56.82           N  
ATOM    472  CA  THR A  73      59.851  24.812   8.159  1.00 56.82           C  
ATOM    473  C   THR A  73      60.581  25.824   9.044  1.00 56.82           C  
ATOM    474  O   THR A  73      61.283  25.456   9.988  1.00 56.82           O  
ATOM    475  CB  THR A  73      58.732  24.124   8.956  1.00 51.38           C  
ATOM    476  OG1 THR A  73      58.088  23.165   8.119  1.00 51.38           O  
ATOM    477  CG2 THR A  73      57.703  25.107   9.393  1.00 51.38           C  
ATOM    478  N   PRO A  74      60.421  27.120   8.737  1.00 48.04           N  
ATOM    479  CA  PRO A  74      61.019  28.268   9.428  1.00 48.04           C  
ATOM    480  C   PRO A  74      60.633  28.540  10.887  1.00 48.04           C  
ATOM    481  O   PRO A  74      59.465  28.468  11.271  1.00 48.04           O  
ATOM    482  CB  PRO A  74      60.648  29.436   8.512  1.00 79.53           C  
ATOM    483  CG  PRO A  74      59.328  29.014   7.972  1.00 79.53           C  
ATOM    484  CD  PRO A  74      59.600  27.583   7.603  1.00 79.53           C  
ATOM    485  N   GLY A  75      61.645  28.882  11.676  1.00 79.47           N  
ATOM    486  CA  GLY A  75      61.429  29.196  13.075  1.00 79.47           C  
ATOM    487  C   GLY A  75      61.166  27.960  13.897  1.00 79.47           C  
ATOM    488  O   GLY A  75      60.476  27.999  14.916  1.00 79.47           O  
ATOM    489  N   VAL A  76      61.743  26.855  13.458  1.00 37.38           N  
ATOM    490  CA  VAL A  76      61.546  25.597  14.136  1.00 37.38           C  
ATOM    491  C   VAL A  76      62.791  24.763  14.017  1.00 37.38           C  
ATOM    492  O   VAL A  76      63.120  24.344  12.919  1.00 37.38           O  
ATOM    493  CB  VAL A  76      60.405  24.809  13.488  1.00 34.10           C  
ATOM    494  CG1 VAL A  76      60.347  23.430  14.071  1.00 34.10           C  
ATOM    495  CG2 VAL A  76      59.085  25.523  13.698  1.00 34.10           C  
ATOM    496  N   SER A  77      63.488  24.526  15.124  1.00 58.85           N  
ATOM    497  CA  SER A  77      64.680  23.691  15.093  1.00 58.85           C  
ATOM    498  C   SER A  77      64.233  22.278  15.408  1.00 58.85           C  
ATOM    499  O   SER A  77      63.612  22.030  16.442  1.00 58.85           O  
ATOM    500  CB  SER A  77      65.693  24.141  16.134  1.00 67.98           C  
ATOM    501  OG  SER A  77      66.759  23.209  16.223  1.00 67.98           O  
ATOM    502  N   VAL A  78      64.530  21.347  14.517  1.00 65.54           N  
ATOM    503  CA  VAL A  78      64.118  19.982  14.748  1.00 65.54           C  
ATOM    504  C   VAL A  78      65.318  19.186  15.221  1.00 65.54           C  
ATOM    505  O   VAL A  78      65.415  17.980  14.981  1.00 65.54           O  
ATOM    506  CB  VAL A  78      63.539  19.354  13.458  1.00 53.93           C  
ATOM    507  CG1 VAL A  78      62.465  20.254  12.875  1.00 53.93           C  
ATOM    508  CG2 VAL A  78      64.634  19.116  12.455  1.00 53.93           C  
ATOM    509  N   GLY A  79      66.231  19.869  15.905  1.00 56.02           N  
ATOM    510  CA  GLY A  79      67.436  19.205  16.388  1.00 56.02           C  
ATOM    511  C   GLY A  79      67.697  19.250  17.888  1.00 56.02           C  
ATOM    512  O   GLY A  79      68.786  18.902  18.351  1.00 56.02           O  
ATOM    513  N   THR A  80      66.701  19.681  18.651  1.00 56.06           N  
ATOM    514  CA  THR A  80      66.831  19.755  20.094  1.00 56.06           C  
ATOM    515  C   THR A  80      67.407  18.500  20.719  1.00 56.06           C  
ATOM    516  O   THR A  80      68.124  18.573  21.702  1.00 56.06           O  
ATOM    517  CB  THR A  80      65.493  20.013  20.723  1.00 54.18           C  
ATOM    518  OG1 THR A  80      64.475  19.489  19.866  1.00 54.18           O  
ATOM    519  CG2 THR A  80      65.285  21.489  20.912  1.00 54.18           C  
ATOM    520  N   ARG A  81      67.077  17.342  20.165  1.00 68.54           N  
ATOM    521  CA  ARG A  81      67.586  16.084  20.694  1.00 68.54           C  
ATOM    522  C   ARG A  81      68.369  15.377  19.590  1.00 68.54           C  
ATOM    523  O   ARG A  81      68.768  14.220  19.716  1.00 68.54           O  
ATOM    524  CB  ARG A  81      66.425  15.225  21.220  1.00 67.71           C  
ATOM    525  CG  ARG A  81      66.830  13.869  21.782  1.00 67.71           C  
ATOM    526  CD  ARG A  81      67.991  13.941  22.777  1.00 67.71           C  
ATOM    527  NE  ARG A  81      67.600  13.691  24.167  1.00 67.71           N  
ATOM    528  CZ  ARG A  81      67.318  14.631  25.059  1.00 67.71           C  
ATOM    529  NH1 ARG A  81      67.385  15.916  24.723  1.00 67.71           N  
ATOM    530  NH2 ARG A  81      66.963  14.279  26.287  1.00 67.71           N  
ATOM    531  N   GLY A  82      68.578  16.104  18.500  1.00 75.96           N  
ATOM    532  CA  GLY A  82      69.346  15.584  17.389  1.00 75.96           C  
ATOM    533  C   GLY A  82      68.741  14.470  16.572  1.00 75.96           C  
ATOM    534  O   GLY A  82      67.790  14.688  15.816  1.00 75.96           O  
ATOM    535  N   ALA A  83      69.300  13.271  16.724  1.00 26.99           N  
ATOM    536  CA  ALA A  83      68.850  12.100  15.976  1.00 26.99           C  
ATOM    537  C   ALA A  83      67.926  11.205  16.749  1.00 26.99           C  
ATOM    538  O   ALA A  83      67.649  10.114  16.304  1.00 26.99           O  
ATOM    539  CB  ALA A  83      70.049  11.294  15.488  1.00 11.35           C  
ATOM    540  N   SER A  84      67.477  11.639  17.915  1.00 53.66           N  
ATOM    541  CA  SER A  84      66.541  10.843  18.684  1.00 53.66           C  
ATOM    542  C   SER A  84      65.141  11.236  18.245  1.00 53.66           C  
ATOM    543  O   SER A  84      64.905  12.382  17.881  1.00 53.66           O  
ATOM    544  CB  SER A  84      66.679  11.124  20.174  1.00 45.92           C  
ATOM    545  OG  SER A  84      65.611  10.522  20.901  1.00 45.92           O  
ATOM    546  N   ASN A  85      64.211  10.293  18.262  1.00 50.68           N  
ATOM    547  CA  ASN A  85      62.848  10.604  17.876  1.00 50.68           C  
ATOM    548  C   ASN A  85      61.880  10.160  18.951  1.00 50.68           C  
ATOM    549  O   ASN A  85      60.691   9.995  18.696  1.00 50.68           O  
ATOM    550  CB  ASN A  85      62.501   9.946  16.545  1.00 70.54           C  
ATOM    551  CG  ASN A  85      63.064  10.699  15.360  1.00 70.54           C  
ATOM    552  OD1 ASN A  85      62.801  11.890  15.180  1.00 70.54           O  
ATOM    553  ND2 ASN A  85      63.839  10.005  14.537  1.00 70.54           N  
ATOM    554  N   THR A  86      62.398   9.980  20.161  1.00 45.11           N  
ATOM    555  CA  THR A  86      61.571   9.561  21.282  1.00 45.11           C  
ATOM    556  C   THR A  86      60.415  10.547  21.422  1.00 45.11           C  
ATOM    557  O   THR A  86      59.266  10.155  21.653  1.00 45.11           O  
ATOM    558  CB  THR A  86      62.403   9.507  22.597  1.00 80.12           C  
ATOM    559  OG1 THR A  86      63.457   8.544  22.455  1.00 80.12           O  
ATOM    560  CG2 THR A  86      61.523   9.111  23.789  1.00 80.12           C  
ATOM    561  N   TYR A  87      60.724  11.829  21.253  1.00 74.80           N  
ATOM    562  CA  TYR A  87      59.707  12.862  21.364  1.00 74.80           C  
ATOM    563  C   TYR A  87      59.729  13.830  20.192  1.00 74.80           C  
ATOM    564  O   TYR A  87      60.749  13.974  19.512  1.00 74.80           O  
ATOM    565  CB  TYR A  87      59.897  13.660  22.652  1.00 46.17           C  
ATOM    566  CG  TYR A  87      59.845  12.847  23.924  1.00 46.17           C  
ATOM    567  CD1 TYR A  87      58.677  12.195  24.313  1.00 46.17           C  
ATOM    568  CD2 TYR A  87      60.978  12.702  24.716  1.00 46.17           C  
ATOM    569  CE1 TYR A  87      58.640  11.419  25.453  1.00 46.17           C  
ATOM    570  CE2 TYR A  87      60.952  11.928  25.853  1.00 46.17           C  
ATOM    571  CZ  TYR A  87      59.781  11.285  26.218  1.00 46.17           C  
ATOM    572  OH  TYR A  87      59.766  10.490  27.339  1.00 46.17           O  
ATOM    573  N   ASP A  88      58.588  14.484  19.964  1.00 47.28           N  
ATOM    574  CA  ASP A  88      58.449  15.478  18.913  1.00 47.28           C  
ATOM    575  C   ASP A  88      58.585  16.765  19.661  1.00 47.28           C  
ATOM    576  O   ASP A  88      57.599  17.450  19.871  1.00 47.28           O  
ATOM    577  CB  ASP A  88      57.075  15.412  18.266  1.00 90.25           C  
ATOM    578  CG  ASP A  88      57.017  14.411  17.141  1.00 90.25           C  
ATOM    579  OD1 ASP A  88      57.851  14.523  16.220  1.00 90.25           O  
ATOM    580  OD2 ASP A  88      56.138  13.520  17.164  1.00 90.25           O  
ATOM    581  N   HIS A  89      59.815  17.072  20.082  1.00 69.13           N  
ATOM    582  CA  HIS A  89      60.116  18.287  20.843  1.00 69.13           C  
ATOM    583  C   HIS A  89      60.598  19.401  19.951  1.00 69.13           C  
ATOM    584  O   HIS A  89      61.634  19.298  19.307  1.00 69.13           O  
ATOM    585  CB  HIS A  89      61.179  18.001  21.890  1.00 64.10           C  
ATOM    586  CG  HIS A  89      61.480  19.166  22.776  1.00 64.10           C  
ATOM    587  ND1 HIS A  89      62.328  20.181  22.400  1.00 64.10           N  
ATOM    588  CD2 HIS A  89      61.075  19.458  24.034  1.00 64.10           C  
ATOM    589  CE1 HIS A  89      62.438  21.044  23.392  1.00 64.10           C  
ATOM    590  NE2 HIS A  89      61.688  20.629  24.396  1.00 64.10           N  
ATOM    591  N   LEU A  90      59.851  20.488  19.936  1.00 36.35           N  
ATOM    592  CA  LEU A  90      60.200  21.593  19.081  1.00 36.35           C  
ATOM    593  C   LEU A  90      60.579  22.861  19.815  1.00 36.35           C  
ATOM    594  O   LEU A  90      60.135  23.094  20.923  1.00 36.35           O  
ATOM    595  CB  LEU A  90      59.004  21.881  18.168  1.00 30.21           C  
ATOM    596  CG  LEU A  90      58.961  21.173  16.818  1.00 30.21           C  
ATOM    597  CD1 LEU A  90      59.519  19.809  16.942  1.00 30.21           C  
ATOM    598  CD2 LEU A  90      57.562  21.110  16.329  1.00 30.21           C  
ATOM    599  N   ILE A  91      61.424  23.678  19.197  1.00 35.36           N  
ATOM    600  CA  ILE A  91      61.753  24.983  19.759  1.00 35.36           C  
ATOM    601  C   ILE A  91      61.304  25.966  18.688  1.00 35.36           C  
ATOM    602  O   ILE A  91      61.950  26.078  17.665  1.00 35.36           O  
ATOM    603  CB  ILE A  91      63.225  25.154  20.002  1.00 41.45           C  
ATOM    604  CG1 ILE A  91      63.599  24.506  21.325  1.00 41.45           C  
ATOM    605  CG2 ILE A  91      63.555  26.614  20.085  1.00 41.45           C  
ATOM    606  CD1 ILE A  91      65.062  24.691  21.666  1.00 41.45           C  
ATOM    607  N   ILE A  92      60.174  26.636  18.903  1.00 49.53           N  
ATOM    608  CA  ILE A  92      59.665  27.578  17.917  1.00 49.53           C  
ATOM    609  C   ILE A  92      60.008  29.012  18.303  1.00 49.53           C  
ATOM    610  O   ILE A  92      59.495  29.540  19.289  1.00 49.53           O  
ATOM    611  CB  ILE A  92      58.145  27.485  17.755  1.00 54.35           C  
ATOM    612  CG1 ILE A  92      57.720  26.071  17.371  1.00 54.35           C  
ATOM    613  CG2 ILE A  92      57.705  28.470  16.689  1.00 54.35           C  
ATOM    614  CD1 ILE A  92      57.622  25.126  18.524  1.00 54.35           C  
ATOM    615  N   ARG A  93      60.863  29.642  17.500  1.00 39.09           N  
ATOM    616  CA  ARG A  93      61.310  30.988  17.779  1.00 39.09           C  
ATOM    617  C   ARG A  93      62.016  31.002  19.133  1.00 39.09           C  
ATOM    618  O   ARG A  93      61.577  31.679  20.050  1.00 39.09           O  
ATOM    619  CB  ARG A  93      60.119  31.944  17.777  1.00 38.39           C  
ATOM    620  CG  ARG A  93      59.471  32.036  16.415  1.00 38.39           C  
ATOM    621  CD  ARG A  93      58.407  33.117  16.273  1.00 38.39           C  
ATOM    622  NE  ARG A  93      58.186  33.392  14.848  1.00 38.39           N  
ATOM    623  CZ  ARG A  93      57.286  34.243  14.363  1.00 38.39           C  
ATOM    624  NH1 ARG A  93      56.489  34.928  15.171  1.00 38.39           N  
ATOM    625  NH2 ARG A  93      57.197  34.423  13.062  1.00 38.39           N  
ATOM    626  N   GLY A  94      63.096  30.224  19.240  1.00 53.18           N  
ATOM    627  CA  GLY A  94      63.889  30.146  20.455  1.00 53.18           C  
ATOM    628  C   GLY A  94      63.141  29.798  21.725  1.00 53.18           C  
ATOM    629  O   GLY A  94      63.665  29.943  22.825  1.00 53.18           O  
ATOM    630  N   PHE A  95      61.914  29.329  21.602  1.00 71.14           N  
ATOM    631  CA  PHE A  95      61.162  28.995  22.794  1.00 71.14           C  
ATOM    632  C   PHE A  95      60.543  27.611  22.763  1.00 71.14           C  
ATOM    633  O   PHE A  95      60.177  27.106  21.700  1.00 71.14           O  
ATOM    634  CB  PHE A  95      60.054  30.015  23.022  1.00 54.07           C  
ATOM    635  CG  PHE A  95      60.538  31.355  23.437  1.00 54.07           C  
ATOM    636  CD1 PHE A  95      60.653  32.371  22.518  1.00 54.07           C  
ATOM    637  CD2 PHE A  95      60.868  31.601  24.751  1.00 54.07           C  
ATOM    638  CE1 PHE A  95      61.091  33.616  22.902  1.00 54.07           C  
ATOM    639  CE2 PHE A  95      61.307  32.839  25.150  1.00 54.07           C  
ATOM    640  CZ  PHE A  95      61.420  33.850  24.226  1.00 54.07           C  
ATOM    641  N   ALA A  96      60.414  27.022  23.949  1.00 60.99           N  
ATOM    642  CA  ALA A  96      59.840  25.701  24.124  1.00 60.99           C  
ATOM    643  C   ALA A  96      59.007  25.742  25.387  1.00 60.99           C  
ATOM    644  O   ALA A  96      59.049  26.730  26.113  1.00 60.99           O  
ATOM    645  CB  ALA A  96      60.940  24.682  24.264  1.00 76.69           C  
ATOM    646  N   ALA A  97      58.235  24.687  25.649  1.00 35.82           N  
ATOM    647  CA  ALA A  97      57.428  24.639  26.863  1.00 35.82           C  
ATOM    648  C   ALA A  97      58.476  24.536  27.963  1.00 35.82           C  
ATOM    649  O   ALA A  97      59.647  24.830  27.737  1.00 35.82           O  
ATOM    650  CB  ALA A  97      56.547  23.407  26.860  1.00165.16           C  
ATOM    651  N   GLU A  98      58.102  24.102  29.150  1.00 51.24           N  
ATOM    652  CA  GLU A  98      59.113  24.012  30.175  1.00 51.24           C  
ATOM    653  C   GLU A  98      59.315  22.596  30.698  1.00 51.24           C  
ATOM    654  O   GLU A  98      58.355  21.864  30.906  1.00 51.24           O  
ATOM    655  CB  GLU A  98      58.759  24.966  31.312  1.00 80.11           C  
ATOM    656  CG  GLU A  98      58.555  26.398  30.845  1.00 80.11           C  
ATOM    657  CD  GLU A  98      59.613  27.367  31.365  1.00 80.11           C  
ATOM    658  OE1 GLU A  98      60.827  27.104  31.174  1.00 80.11           O  
ATOM    659  OE2 GLU A  98      59.221  28.403  31.957  1.00 80.11           O  
ATOM    660  N   GLY A  99      60.573  22.211  30.898  1.00 36.68           N  
ATOM    661  CA  GLY A  99      60.864  20.895  31.433  1.00 36.68           C  
ATOM    662  C   GLY A  99      60.878  19.868  30.347  1.00 36.68           C  
ATOM    663  O   GLY A  99      60.235  18.832  30.459  1.00 36.68           O  
ATOM    664  N   GLN A 100      61.637  20.172  29.300  1.00 68.60           N  
ATOM    665  CA  GLN A 100      61.761  19.328  28.132  1.00 68.60           C  
ATOM    666  C   GLN A 100      60.413  18.757  27.734  1.00 68.60           C  
ATOM    667  O   GLN A 100      60.325  17.669  27.160  1.00 68.60           O  
ATOM    668  CB  GLN A 100      62.741  18.208  28.371  1.00 45.47           C  
ATOM    669  CG  GLN A 100      63.388  17.746  27.067  1.00 45.47           C  
ATOM    670  CD  GLN A 100      64.274  18.842  26.446  1.00 45.47           C  
ATOM    671  OE1 GLN A 100      65.211  19.325  27.086  1.00 45.47           O  
ATOM    672  NE2 GLN A 100      63.980  19.239  25.198  1.00 45.47           N  
ATOM    673  N   SER A 101      59.366  19.516  28.046  1.00 57.33           N  
ATOM    674  CA  SER A 101      58.005  19.139  27.718  1.00 57.33           C  
ATOM    675  C   SER A 101      57.742  19.681  26.339  1.00 57.33           C  
ATOM    676  O   SER A 101      58.478  20.538  25.873  1.00 57.33           O  
ATOM    677  CB  SER A 101      57.034  19.770  28.696  1.00 33.92           C  
ATOM    678  OG  SER A 101      55.705  19.425  28.382  1.00 33.92           O  
ATOM    679  N   GLN A 102      56.702  19.194  25.680  1.00 54.23           N  
ATOM    680  CA  GLN A 102      56.401  19.675  24.351  1.00 54.23           C  
ATOM    681  C   GLN A 102      55.048  20.376  24.296  1.00 54.23           C  
ATOM    682  O   GLN A 102      54.216  20.169  25.152  1.00 54.23           O  
ATOM    683  CB  GLN A 102      56.474  18.510  23.356  1.00 63.14           C  
ATOM    684  CG  GLN A 102      55.732  17.251  23.784  1.00 63.14           C  
ATOM    685  CD  GLN A 102      55.977  16.047  22.858  1.00 63.14           C  
ATOM    686  OE1 GLN A 102      57.083  15.541  22.753  1.00 63.14           O  
ATOM    687  NE2 GLN A 102      54.932  15.593  22.191  1.00 63.14           N  
ATOM    688  N   ASN A 103      54.854  21.233  23.296  1.00 52.62           N  
ATOM    689  CA  ASN A 103      53.600  21.971  23.092  1.00 52.62           C  
ATOM    690  C   ASN A 103      52.992  21.472  21.781  1.00 52.62           C  
ATOM    691  O   ASN A 103      53.176  22.072  20.731  1.00 52.62           O  
ATOM    692  CB  ASN A 103      53.894  23.461  22.983  1.00 73.07           C  
ATOM    693  CG  ASN A 103      52.729  24.310  23.415  1.00 73.07           C  
ATOM    694  OD1 ASN A 103      52.191  24.124  24.501  1.00 73.07           O  
ATOM    695  ND2 ASN A 103      52.335  25.255  22.575  1.00 73.07           N  
ATOM    696  N   ASN A 104      52.278  20.359  21.847  1.00 47.23           N  
ATOM    697  CA  ASN A 104      51.702  19.780  20.655  1.00 47.23           C  
ATOM    698  C   ASN A 104      50.213  19.530  20.747  1.00 47.23           C  
ATOM    699  O   ASN A 104      49.711  19.125  21.781  1.00 47.23           O  
ATOM    700  CB  ASN A 104      52.422  18.473  20.347  1.00 63.63           C  
ATOM    701  CG  ASN A 104      53.891  18.678  20.084  1.00 63.63           C  
ATOM    702  OD1 ASN A 104      54.544  19.442  20.776  1.00 63.63           O  
ATOM    703  ND2 ASN A 104      54.421  17.991  19.084  1.00 63.63           N  
ATOM    704  N   TYR A 105      49.512  19.772  19.648  1.00 43.25           N  
ATOM    705  CA  TYR A 105      48.075  19.565  19.585  1.00 43.25           C  
ATOM    706  C   TYR A 105      47.747  18.601  18.443  1.00 43.25           C  
ATOM    707  O   TYR A 105      48.501  18.480  17.473  1.00 43.25           O  
ATOM    708  CB  TYR A 105      47.352  20.905  19.368  1.00 49.13           C  
ATOM    709  CG  TYR A 105      47.483  21.881  20.529  1.00 49.13           C  
ATOM    710  CD1 TYR A 105      48.737  22.311  20.966  1.00 49.13           C  
ATOM    711  CD2 TYR A 105      46.357  22.351  21.215  1.00 49.13           C  
ATOM    712  CE1 TYR A 105      48.866  23.163  22.047  1.00 49.13           C  
ATOM    713  CE2 TYR A 105      46.482  23.216  22.304  1.00 49.13           C  
ATOM    714  CZ  TYR A 105      47.742  23.604  22.710  1.00 49.13           C  
ATOM    715  OH  TYR A 105      47.903  24.381  23.826  1.00 49.13           O  
ATOM    716  N   LEU A 106      46.630  17.895  18.578  1.00 38.50           N  
ATOM    717  CA  LEU A 106      46.179  16.962  17.563  1.00 38.50           C  
ATOM    718  C   LEU A 106      44.700  17.198  17.312  1.00 38.50           C  
ATOM    719  O   LEU A 106      43.889  17.116  18.221  1.00 38.50           O  
ATOM    720  CB  LEU A 106      46.409  15.533  18.017  1.00 42.44           C  
ATOM    721  CG  LEU A 106      45.712  14.462  17.186  1.00 42.44           C  
ATOM    722  CD1 LEU A 106      46.170  14.516  15.770  1.00 42.44           C  
ATOM    723  CD2 LEU A 106      46.015  13.124  17.763  1.00 42.44           C  
ATOM    724  N   ASN A 107      44.359  17.510  16.068  1.00 51.04           N  
ATOM    725  CA  ASN A 107      42.985  17.780  15.678  1.00 51.04           C  
ATOM    726  C   ASN A 107      42.342  18.878  16.506  1.00 51.04           C  
ATOM    727  O   ASN A 107      41.169  18.781  16.863  1.00 51.04           O  
ATOM    728  CB  ASN A 107      42.130  16.514  15.757  1.00 63.60           C  
ATOM    729  CG  ASN A 107      42.643  15.408  14.848  1.00 63.60           C  
ATOM    730  OD1 ASN A 107      43.348  14.496  15.289  1.00 63.60           O  
ATOM    731  ND2 ASN A 107      42.303  15.492  13.564  1.00 63.60           N  
ATOM    732  N   GLY A 108      43.119  19.912  16.816  1.00 43.10           N  
ATOM    733  CA  GLY A 108      42.586  21.038  17.546  1.00 43.10           C  
ATOM    734  C   GLY A 108      42.554  20.947  19.044  1.00 43.10           C  
ATOM    735  O   GLY A 108      42.039  21.859  19.708  1.00 43.10           O  
ATOM    736  N   LEU A 109      43.077  19.855  19.586  1.00 57.73           N  
ATOM    737  CA  LEU A 109      43.128  19.682  21.035  1.00 57.73           C  
ATOM    738  C   LEU A 109      44.555  19.418  21.493  1.00 57.73           C  
ATOM    739  O   LEU A 109      45.292  18.691  20.848  1.00 57.73           O  
ATOM    740  CB  LEU A 109      42.223  18.535  21.465  1.00 69.04           C  
ATOM    741  CG  LEU A 109      40.755  18.756  21.120  1.00 69.04           C  
ATOM    742  CD1 LEU A 109      39.926  17.621  21.691  1.00 69.04           C  
ATOM    743  CD2 LEU A 109      40.294  20.099  21.671  1.00 69.04           C  
ATOM    744  N   LYS A 110      44.958  20.017  22.602  1.00 69.96           N  
ATOM    745  CA  LYS A 110      46.311  19.811  23.098  1.00 69.96           C  
ATOM    746  C   LYS A 110      46.520  18.374  23.521  1.00 69.96           C  
ATOM    747  O   LYS A 110      45.598  17.724  23.998  1.00 69.96           O  
ATOM    748  CB  LYS A 110      46.584  20.724  24.295  1.00 64.87           C  
ATOM    749  CG  LYS A 110      47.662  20.217  25.234  1.00 64.87           C  
ATOM    750  CD  LYS A 110      49.004  20.861  25.011  1.00 64.87           C  
ATOM    751  CE  LYS A 110      49.155  22.123  25.829  1.00 64.87           C  
ATOM    752  NZ  LYS A 110      50.595  22.480  25.955  1.00 64.87           N  
ATOM    753  N   LEU A 111      47.732  17.878  23.325  1.00 51.38           N  
ATOM    754  CA  LEU A 111      48.083  16.528  23.738  1.00 51.38           C  
ATOM    755  C   LEU A 111      48.931  16.751  24.975  1.00 51.38           C  
ATOM    756  O   LEU A 111      50.145  16.507  24.955  1.00 51.38           O  
ATOM    757  CB  LEU A 111      48.912  15.811  22.666  1.00 63.06           C  
ATOM    758  CG  LEU A 111      48.232  15.356  21.371  1.00 63.06           C  
ATOM    759  CD1 LEU A 111      49.258  14.712  20.463  1.00 63.06           C  
ATOM    760  CD2 LEU A 111      47.113  14.377  21.677  1.00 63.06           C  
ATOM    761  N   GLN A 112      48.288  17.235  26.039  1.00 59.83           N  
ATOM    762  CA  GLN A 112      48.975  17.534  27.291  1.00 59.83           C  
ATOM    763  C   GLN A 112      49.825  16.411  27.787  1.00 59.83           C  
ATOM    764  O   GLN A 112      49.351  15.310  27.925  1.00 59.83           O  
ATOM    765  CB  GLN A 112      47.986  17.895  28.383  1.00 65.68           C  
ATOM    766  CG  GLN A 112      47.863  19.386  28.605  1.00 65.68           C  
ATOM    767  CD  GLN A 112      49.201  20.029  28.892  1.00 65.68           C  
ATOM    768  OE1 GLN A 112      49.345  21.249  28.842  1.00 65.68           O  
ATOM    769  NE2 GLN A 112      50.190  19.206  29.198  1.00 65.68           N  
ATOM    770  N   GLY A 113      51.091  16.687  28.054  1.00 45.69           N  
ATOM    771  CA  GLY A 113      51.965  15.647  28.555  1.00 45.69           C  
ATOM    772  C   GLY A 113      52.478  16.003  29.937  1.00 45.69           C  
ATOM    773  O   GLY A 113      51.927  16.836  30.642  1.00 45.69           O  
ATOM    774  N   ASN A 114      53.542  15.346  30.342  1.00 54.65           N  
ATOM    775  CA  ASN A 114      54.119  15.653  31.622  1.00 54.65           C  
ATOM    776  C   ASN A 114      55.364  14.831  31.922  1.00 54.65           C  
ATOM    777  O   ASN A 114      55.433  13.631  31.650  1.00 54.65           O  
ATOM    778  CB  ASN A 114      53.083  15.470  32.723  1.00 77.40           C  
ATOM    779  CG  ASN A 114      53.582  15.959  34.060  1.00 77.40           C  
ATOM    780  OD1 ASN A 114      54.310  15.261  34.759  1.00 77.40           O  
ATOM    781  ND2 ASN A 114      53.212  17.181  34.412  1.00 77.40           N  
ATOM    782  N   PHE A 115      56.368  15.506  32.451  1.00 64.82           N  
ATOM    783  CA  PHE A 115      57.580  14.832  32.812  1.00 64.82           C  
ATOM    784  C   PHE A 115      58.078  14.028  31.622  1.00 64.82           C  
ATOM    785  O   PHE A 115      58.543  14.584  30.633  1.00 64.82           O  
ATOM    786  CB  PHE A 115      57.288  13.928  34.007  1.00 51.91           C  
ATOM    787  CG  PHE A 115      58.477  13.659  34.867  1.00 51.91           C  
ATOM    788  CD1 PHE A 115      59.304  14.703  35.282  1.00 51.91           C  
ATOM    789  CD2 PHE A 115      58.781  12.363  35.259  1.00 51.91           C  
ATOM    790  CE1 PHE A 115      60.418  14.462  36.070  1.00 51.91           C  
ATOM    791  CE2 PHE A 115      59.893  12.107  36.051  1.00 51.91           C  
ATOM    792  CZ  PHE A 115      60.716  13.159  36.458  1.00 51.91           C  
ATOM    793  N   TYR A 116      57.977  12.717  31.708  1.00 37.76           N  
ATOM    794  CA  TYR A 116      58.434  11.856  30.624  1.00 37.76           C  
ATOM    795  C   TYR A 116      57.274  11.379  29.799  1.00 37.76           C  
ATOM    796  O   TYR A 116      57.464  10.899  28.697  1.00 37.76           O  
ATOM    797  CB  TYR A 116      59.133  10.608  31.166  1.00 57.59           C  
ATOM    798  CG  TYR A 116      60.586  10.778  31.452  1.00 57.59           C  
ATOM    799  CD1 TYR A 116      61.495  10.940  30.420  1.00 57.59           C  
ATOM    800  CD2 TYR A 116      61.058  10.797  32.756  1.00 57.59           C  
ATOM    801  CE1 TYR A 116      62.847  11.119  30.676  1.00 57.59           C  
ATOM    802  CE2 TYR A 116      62.408  10.977  33.022  1.00 57.59           C  
ATOM    803  CZ  TYR A 116      63.287  11.135  31.975  1.00 57.59           C  
ATOM    804  OH  TYR A 116      64.608  11.289  32.231  1.00 57.59           O  
ATOM    805  N   ASN A 117      56.072  11.503  30.325  1.00 35.91           N  
ATOM    806  CA  ASN A 117      54.948  10.987  29.602  1.00 35.91           C  
ATOM    807  C   ASN A 117      54.446  11.935  28.545  1.00 35.91           C  
ATOM    808  O   ASN A 117      53.627  12.807  28.825  1.00 35.91           O  
ATOM    809  CB  ASN A 117      53.819  10.640  30.566  1.00 77.12           C  
ATOM    810  CG  ASN A 117      52.884   9.595  30.007  1.00 77.12           C  
ATOM    811  OD1 ASN A 117      52.547   9.619  28.824  1.00 77.12           O  
ATOM    812  ND2 ASN A 117      52.449   8.677  30.856  1.00 77.12           N  
ATOM    813  N   ASP A 118      54.947  11.774  27.325  1.00 66.66           N  
ATOM    814  CA  ASP A 118      54.504  12.593  26.210  1.00 66.66           C  
ATOM    815  C   ASP A 118      54.204  11.662  25.057  1.00 66.66           C  
ATOM    816  O   ASP A 118      54.986  10.755  24.769  1.00 66.66           O  
ATOM    817  CB  ASP A 118      55.565  13.611  25.801  1.00 98.53           C  
ATOM    818  CG  ASP A 118      55.107  15.038  26.028  1.00 98.53           C  
ATOM    819  OD1 ASP A 118      53.910  15.329  25.799  1.00 98.53           O  
ATOM    820  OD2 ASP A 118      55.940  15.872  26.431  1.00 98.53           O  
ATOM    821  N   ALA A 119      53.069  11.879  24.400  1.00 54.85           N  
ATOM    822  CA  ALA A 119      52.681  11.020  23.300  1.00 54.85           C  
ATOM    823  C   ALA A 119      52.993  11.620  21.957  1.00 54.85           C  
ATOM    824  O   ALA A 119      53.122  12.828  21.816  1.00 54.85           O  
ATOM    825  CB  ALA A 119      51.205  10.702  23.393  1.00109.32           C  
ATOM    826  N   VAL A 120      53.110  10.757  20.961  1.00 43.78           N  
ATOM    827  CA  VAL A 120      53.397  11.190  19.606  1.00 43.78           C  
ATOM    828  C   VAL A 120      52.491  10.490  18.594  1.00 43.78           C  
ATOM    829  O   VAL A 120      52.029   9.382  18.821  1.00 43.78           O  
ATOM    830  CB  VAL A 120      54.860  10.918  19.274  1.00 38.29           C  
ATOM    831  CG1 VAL A 120      55.744  11.670  20.242  1.00 38.29           C  
ATOM    832  CG2 VAL A 120      55.136   9.438  19.367  1.00 38.29           C  
ATOM    833  N   ILE A 121      52.227  11.161  17.485  1.00 50.56           N  
ATOM    834  CA  ILE A 121      51.390  10.597  16.443  1.00 50.56           C  
ATOM    835  C   ILE A 121      52.313  10.395  15.261  1.00 50.56           C  
ATOM    836  O   ILE A 121      53.099  11.280  14.956  1.00 50.56           O  
ATOM    837  CB  ILE A 121      50.273  11.573  16.034  1.00 26.01           C  
ATOM    838  CG1 ILE A 121      49.340  11.819  17.206  1.00 26.01           C  
ATOM    839  CG2 ILE A 121      49.482  11.020  14.891  1.00 26.01           C  
ATOM    840  CD1 ILE A 121      48.730  10.596  17.738  1.00 26.01           C  
ATOM    841  N   ASP A 122      52.249   9.238  14.610  1.00 26.65           N  
ATOM    842  CA  ASP A 122      53.117   9.006  13.460  1.00 26.65           C  
ATOM    843  C   ASP A 122      52.575   9.847  12.323  1.00 26.65           C  
ATOM    844  O   ASP A 122      51.386  10.068  12.225  1.00 26.65           O  
ATOM    845  CB  ASP A 122      53.140   7.525  13.073  1.00 56.73           C  
ATOM    846  CG  ASP A 122      54.085   7.237  11.923  1.00 56.73           C  
ATOM    847  OD1 ASP A 122      53.765   7.598  10.775  1.00 56.73           O  
ATOM    848  OD2 ASP A 122      55.153   6.652  12.170  1.00 56.73           O  
ATOM    849  N   PRO A 123      53.447  10.331  11.451  1.00 40.03           N  
ATOM    850  CA  PRO A 123      52.958  11.152  10.354  1.00 40.03           C  
ATOM    851  C   PRO A 123      52.131  10.420   9.309  1.00 40.03           C  
ATOM    852  O   PRO A 123      51.271  11.032   8.653  1.00 40.03           O  
ATOM    853  CB  PRO A 123      54.238  11.759   9.795  1.00 29.64           C  
ATOM    854  CG  PRO A 123      55.249  10.735  10.077  1.00 29.64           C  
ATOM    855  CD  PRO A 123      54.912  10.260  11.450  1.00 29.64           C  
ATOM    856  N   TYR A 124      52.375   9.117   9.161  1.00 50.59           N  
ATOM    857  CA  TYR A 124      51.652   8.318   8.181  1.00 50.59           C  
ATOM    858  C   TYR A 124      50.163   8.386   8.451  1.00 50.59           C  
ATOM    859  O   TYR A 124      49.353   8.120   7.578  1.00 50.59           O  
ATOM    860  CB  TYR A 124      52.098   6.873   8.233  1.00 78.42           C  
ATOM    861  CG  TYR A 124      51.534   6.051   7.110  1.00 78.42           C  
ATOM    862  CD1 TYR A 124      52.068   6.127   5.838  1.00 78.42           C  
ATOM    863  CD2 TYR A 124      50.462   5.195   7.318  1.00 78.42           C  
ATOM    864  CE1 TYR A 124      51.553   5.366   4.790  1.00 78.42           C  
ATOM    865  CE2 TYR A 124      49.933   4.429   6.279  1.00 78.42           C  
ATOM    866  CZ  TYR A 124      50.486   4.520   5.015  1.00 78.42           C  
ATOM    867  OH  TYR A 124      49.972   3.774   3.977  1.00 78.42           O  
ATOM    868  N   MET A 125      49.809   8.755   9.671  1.00 52.72           N  
ATOM    869  CA  MET A 125      48.419   8.843  10.056  1.00 52.72           C  
ATOM    870  C   MET A 125      47.966  10.258   9.892  1.00 52.72           C  
ATOM    871  O   MET A 125      46.799  10.543  10.053  1.00 52.72           O  
ATOM    872  CB  MET A 125      48.239   8.495  11.529  1.00 49.64           C  
ATOM    873  CG  MET A 125      49.110   7.402  12.062  1.00 49.64           C  
ATOM    874  SD  MET A 125      48.419   5.860  11.602  1.00 49.64           S  
ATOM    875  CE  MET A 125      49.930   4.847  11.448  1.00 49.64           C  
ATOM    876  N   LEU A 126      48.887  11.162   9.620  1.00 63.63           N  
ATOM    877  CA  LEU A 126      48.492  12.547   9.496  1.00 63.63           C  
ATOM    878  C   LEU A 126      48.092  12.963   8.085  1.00 63.63           C  
ATOM    879  O   LEU A 126      48.619  12.446   7.094  1.00 63.63           O  
ATOM    880  CB  LEU A 126      49.607  13.459  10.006  1.00 39.77           C  
ATOM    881  CG  LEU A 126      50.003  13.321  11.468  1.00 39.77           C  
ATOM    882  CD1 LEU A 126      50.934  14.433  11.792  1.00 39.77           C  
ATOM    883  CD2 LEU A 126      48.814  13.406  12.379  1.00 39.77           C  
ATOM    884  N   GLU A 127      47.147  13.902   8.022  1.00 50.60           N  
ATOM    885  CA  GLU A 127      46.641  14.459   6.777  1.00 50.60           C  
ATOM    886  C   GLU A 127      47.431  15.724   6.514  1.00 50.60           C  
ATOM    887  O   GLU A 127      47.712  16.074   5.379  1.00 50.60           O  
ATOM    888  CB  GLU A 127      45.171  14.804   6.932  1.00 68.54           C  
ATOM    889  CG  GLU A 127      44.598  15.520   5.743  1.00 68.54           C  
ATOM    890  CD  GLU A 127      44.687  14.706   4.482  1.00 68.54           C  
ATOM    891  OE1 GLU A 127      44.031  13.650   4.400  1.00 68.54           O  
ATOM    892  OE2 GLU A 127      45.418  15.123   3.570  1.00 68.54           O  
ATOM    893  N   ARG A 128      47.781  16.420   7.585  1.00 38.60           N  
ATOM    894  CA  ARG A 128      48.574  17.634   7.471  1.00 38.60           C  
ATOM    895  C   ARG A 128      49.137  18.015   8.834  1.00 38.60           C  
ATOM    896  O   ARG A 128      48.491  17.798   9.861  1.00 38.60           O  
ATOM    897  CB  ARG A 128      47.736  18.777   6.900  1.00 44.22           C  
ATOM    898  CG  ARG A 128      46.717  19.317   7.839  1.00 44.22           C  
ATOM    899  CD  ARG A 128      45.532  19.843   7.078  1.00 44.22           C  
ATOM    900  NE  ARG A 128      45.865  20.948   6.199  1.00 44.22           N  
ATOM    901  CZ  ARG A 128      45.007  21.487   5.338  1.00 44.22           C  
ATOM    902  NH1 ARG A 128      43.773  21.020   5.241  1.00 44.22           N  
ATOM    903  NH2 ARG A 128      45.373  22.504   4.581  1.00 44.22           N  
ATOM    904  N   ALA A 129      50.352  18.562   8.817  1.00 43.80           N  
ATOM    905  CA  ALA A 129      51.063  18.985  10.020  1.00 43.80           C  
ATOM    906  C   ALA A 129      51.255  20.506  10.042  1.00 43.80           C  
ATOM    907  O   ALA A 129      52.087  21.050   9.308  1.00 43.80           O  
ATOM    908  CB  ALA A 129      52.411  18.294  10.072  1.00 10.85           C  
ATOM    909  N   GLU A 130      50.504  21.200  10.886  1.00 47.72           N  
ATOM    910  CA  GLU A 130      50.629  22.637  10.925  1.00 47.72           C  
ATOM    911  C   GLU A 130      51.428  23.138  12.102  1.00 47.72           C  
ATOM    912  O   GLU A 130      51.439  22.520  13.170  1.00 47.72           O  
ATOM    913  CB  GLU A 130      49.249  23.293  10.916  1.00 60.19           C  
ATOM    914  CG  GLU A 130      48.489  23.023   9.637  1.00 60.19           C  
ATOM    915  CD  GLU A 130      47.154  23.736   9.569  1.00 60.19           C  
ATOM    916  OE1 GLU A 130      46.421  23.559   8.567  1.00 60.19           O  
ATOM    917  OE2 GLU A 130      46.843  24.472  10.523  1.00 60.19           O  
ATOM    918  N   ILE A 131      52.120  24.253  11.870  1.00 49.19           N  
ATOM    919  CA  ILE A 131      52.912  24.930  12.881  1.00 49.19           C  
ATOM    920  C   ILE A 131      52.381  26.349  12.948  1.00 49.19           C  
ATOM    921  O   ILE A 131      52.209  26.980  11.901  1.00 49.19           O  
ATOM    922  CB  ILE A 131      54.389  25.006  12.505  1.00 53.64           C  
ATOM    923  CG1 ILE A 131      55.094  23.710  12.878  1.00 53.64           C  
ATOM    924  CG2 ILE A 131      55.069  26.091  13.302  1.00 53.64           C  
ATOM    925  CD1 ILE A 131      55.254  23.524  14.379  1.00 53.64           C  
ATOM    926  N   MET A 132      52.094  26.838  14.161  1.00 34.22           N  
ATOM    927  CA  MET A 132      51.608  28.200  14.355  1.00 34.22           C  
ATOM    928  C   MET A 132      52.575  28.898  15.291  1.00 34.22           C  
ATOM    929  O   MET A 132      52.532  28.666  16.500  1.00 34.22           O  
ATOM    930  CB  MET A 132      50.228  28.211  14.976  1.00 60.18           C  
ATOM    931  CG  MET A 132      49.771  29.613  15.313  1.00 60.18           C  
ATOM    932  SD  MET A 132      48.226  29.605  16.211  1.00 60.18           S  
ATOM    933  CE  MET A 132      47.673  31.284  16.080  1.00 60.18           C  
ATOM    934  N   ARG A 133      53.434  29.754  14.730  1.00 42.93           N  
ATOM    935  CA  ARG A 133      54.443  30.483  15.485  1.00 42.93           C  
ATOM    936  C   ARG A 133      53.919  31.756  16.161  1.00 42.93           C  
ATOM    937  O   ARG A 133      53.101  32.490  15.597  1.00 42.93           O  
ATOM    938  CB  ARG A 133      55.579  30.809  14.544  1.00 42.41           C  
ATOM    939  CG  ARG A 133      55.980  29.626  13.727  1.00 42.41           C  
ATOM    940  CD  ARG A 133      57.331  29.803  13.063  1.00 42.41           C  
ATOM    941  NE  ARG A 133      57.254  30.655  11.893  1.00 42.41           N  
ATOM    942  CZ  ARG A 133      56.732  30.298  10.724  1.00 42.41           C  
ATOM    943  NH1 ARG A 133      56.233  29.084  10.545  1.00 42.41           N  
ATOM    944  NH2 ARG A 133      56.694  31.176   9.730  1.00 42.41           N  
ATOM    945  N   GLY A 134      54.383  32.028  17.373  1.00 54.97           N  
ATOM    946  CA  GLY A 134      53.908  33.212  18.068  1.00 54.97           C  
ATOM    947  C   GLY A 134      52.931  32.840  19.169  1.00 54.97           C  
ATOM    948  O   GLY A 134      52.503  31.696  19.242  1.00 54.97           O  
ATOM    949  N   PRO A 135      52.569  33.772  20.059  1.00 47.51           N  
ATOM    950  CA  PRO A 135      51.632  33.521  21.162  1.00 47.51           C  
ATOM    951  C   PRO A 135      50.276  33.015  20.673  1.00 47.51           C  
ATOM    952  O   PRO A 135      49.809  33.422  19.615  1.00 47.51           O  
ATOM    953  CB  PRO A 135      51.516  34.889  21.821  1.00 68.65           C  
ATOM    954  CG  PRO A 135      52.850  35.470  21.601  1.00 68.65           C  
ATOM    955  CD  PRO A 135      53.141  35.123  20.166  1.00 68.65           C  
ATOM    956  N   VAL A 136      49.628  32.160  21.453  1.00 36.93           N  
ATOM    957  CA  VAL A 136      48.343  31.627  21.049  1.00 36.93           C  
ATOM    958  C   VAL A 136      47.311  31.443  22.157  1.00 36.93           C  
ATOM    959  O   VAL A 136      46.209  30.955  21.916  1.00 36.93           O  
ATOM    960  CB  VAL A 136      48.543  30.297  20.355  1.00 58.56           C  
ATOM    961  CG1 VAL A 136      49.164  30.517  19.009  1.00 58.56           C  
ATOM    962  CG2 VAL A 136      49.440  29.431  21.187  1.00 58.56           C  
ATOM    963  N   SER A 137      47.652  31.829  23.373  1.00 33.39           N  
ATOM    964  CA  SER A 137      46.718  31.683  24.473  1.00 33.39           C  
ATOM    965  C   SER A 137      45.373  32.323  24.102  1.00 33.39           C  
ATOM    966  O   SER A 137      44.343  32.072  24.726  1.00 33.39           O  
ATOM    967  CB  SER A 137      47.297  32.336  25.725  1.00 76.90           C  
ATOM    968  OG  SER A 137      48.561  31.781  26.037  1.00 76.90           O  
ATOM    969  N   VAL A 138      45.387  33.154  23.072  1.00 61.43           N  
ATOM    970  CA  VAL A 138      44.172  33.819  22.632  1.00 61.43           C  
ATOM    971  C   VAL A 138      43.183  32.790  22.152  1.00 61.43           C  
ATOM    972  O   VAL A 138      41.978  33.034  22.143  1.00 61.43           O  
ATOM    973  CB  VAL A 138      44.442  34.784  21.471  1.00122.82           C  
ATOM    974  CG1 VAL A 138      45.115  34.044  20.341  1.00122.82           C  
ATOM    975  CG2 VAL A 138      43.138  35.394  20.985  1.00122.82           C  
ATOM    976  N   LEU A 139      43.692  31.634  21.746  1.00 54.95           N  
ATOM    977  CA  LEU A 139      42.817  30.591  21.252  1.00 54.95           C  
ATOM    978  C   LEU A 139      42.954  29.243  21.929  1.00 54.95           C  
ATOM    979  O   LEU A 139      41.978  28.514  22.028  1.00 54.95           O  
ATOM    980  CB  LEU A 139      43.004  30.417  19.738  1.00 27.89           C  
ATOM    981  CG  LEU A 139      42.139  31.310  18.840  1.00 27.89           C  
ATOM    982  CD1 LEU A 139      42.474  31.088  17.394  1.00 27.89           C  
ATOM    983  CD2 LEU A 139      40.660  31.015  19.071  1.00 27.89           C  
ATOM    984  N   TYR A 140      44.139  28.903  22.419  1.00 86.25           N  
ATOM    985  CA  TYR A 140      44.295  27.589  23.024  1.00 86.25           C  
ATOM    986  C   TYR A 140      44.550  27.496  24.518  1.00 86.25           C  
ATOM    987  O   TYR A 140      44.599  26.395  25.062  1.00 86.25           O  
ATOM    988  CB  TYR A 140      45.376  26.818  22.269  1.00 67.59           C  
ATOM    989  CG  TYR A 140      45.122  26.795  20.783  1.00 67.59           C  
ATOM    990  CD1 TYR A 140      45.522  27.854  19.975  1.00 67.59           C  
ATOM    991  CD2 TYR A 140      44.426  25.746  20.194  1.00 67.59           C  
ATOM    992  CE1 TYR A 140      45.236  27.873  18.621  1.00 67.59           C  
ATOM    993  CE2 TYR A 140      44.132  25.757  18.832  1.00 67.59           C  
ATOM    994  CZ  TYR A 140      44.541  26.824  18.053  1.00 67.59           C  
ATOM    995  OH  TYR A 140      44.262  26.839  16.705  1.00 67.59           O  
ATOM    996  N   GLY A 141      44.693  28.635  25.184  1.00 70.46           N  
ATOM    997  CA  GLY A 141      44.947  28.612  26.611  1.00 70.46           C  
ATOM    998  C   GLY A 141      46.434  28.662  26.909  1.00 70.46           C  
ATOM    999  O   GLY A 141      47.225  29.152  26.101  1.00 70.46           O  
ATOM   1000  N   LYS A 142      46.830  28.139  28.061  1.00 68.64           N  
ATOM   1001  CA  LYS A 142      48.234  28.177  28.430  1.00 68.64           C  
ATOM   1002  C   LYS A 142      49.106  27.542  27.371  1.00 68.64           C  
ATOM   1003  O   LYS A 142      48.714  26.566  26.736  1.00 68.64           O  
ATOM   1004  CB  LYS A 142      48.466  27.465  29.766  1.00 53.00           C  
ATOM   1005  CG  LYS A 142      48.123  25.991  29.783  1.00 53.00           C  
ATOM   1006  CD  LYS A 142      48.940  25.265  30.842  1.00 53.00           C  
ATOM   1007  CE  LYS A 142      48.536  23.804  30.961  1.00 53.00           C  
ATOM   1008  NZ  LYS A 142      47.171  23.634  31.528  1.00 53.00           N  
ATOM   1009  N   SER A 143      50.284  28.117  27.168  1.00 28.59           N  
ATOM   1010  CA  SER A 143      51.248  27.578  26.203  1.00 28.59           C  
ATOM   1011  C   SER A 143      52.533  28.411  26.109  1.00 28.59           C  
ATOM   1012  O   SER A 143      52.601  29.553  26.570  1.00 28.59           O  
ATOM   1013  CB  SER A 143      50.620  27.444  24.814  1.00 48.63           C  
ATOM   1014  OG  SER A 143      50.539  28.698  24.175  1.00 48.63           O  
ATOM   1015  N   SER A 144      53.573  27.811  25.553  1.00 35.47           N  
ATOM   1016  CA  SER A 144      54.808  28.538  25.399  1.00 35.47           C  
ATOM   1017  C   SER A 144      54.524  29.712  24.454  1.00 35.47           C  
ATOM   1018  O   SER A 144      53.721  29.598  23.498  1.00 35.47           O  
ATOM   1019  CB  SER A 144      55.888  27.620  24.810  1.00 43.81           C  
ATOM   1020  OG  SER A 144      56.939  28.340  24.176  1.00 43.81           O  
ATOM   1021  N   PRO A 145      55.149  30.875  24.718  1.00 40.48           N  
ATOM   1022  CA  PRO A 145      54.921  32.019  23.842  1.00 40.48           C  
ATOM   1023  C   PRO A 145      55.563  31.685  22.501  1.00 40.48           C  
ATOM   1024  O   PRO A 145      56.662  31.139  22.446  1.00 40.48           O  
ATOM   1025  CB  PRO A 145      55.656  33.130  24.561  1.00 51.07           C  
ATOM   1026  CG  PRO A 145      56.844  32.400  25.104  1.00 51.07           C  
ATOM   1027  CD  PRO A 145      56.177  31.200  25.720  1.00 51.07           C  
ATOM   1028  N   GLY A 146      54.879  31.999  21.417  1.00 67.78           N  
ATOM   1029  CA  GLY A 146      55.459  31.701  20.125  1.00 67.78           C  
ATOM   1030  C   GLY A 146      55.847  30.246  19.995  1.00 67.78           C  
ATOM   1031  O   GLY A 146      56.992  29.871  20.258  1.00 67.78           O  
ATOM   1032  N   GLY A 147      54.881  29.431  19.585  1.00 61.73           N  
ATOM   1033  CA  GLY A 147      55.122  28.013  19.430  1.00 61.73           C  
ATOM   1034  C   GLY A 147      53.875  27.207  19.704  1.00 61.73           C  
ATOM   1035  O   GLY A 147      53.160  27.465  20.672  1.00 61.73           O  
ATOM   1036  N   LEU A 148      53.625  26.227  18.841  1.00 40.73           N  
ATOM   1037  CA  LEU A 148      52.469  25.350  18.945  1.00 40.73           C  
ATOM   1038  C   LEU A 148      52.312  24.491  17.704  1.00 40.73           C  
ATOM   1039  O   LEU A 148      52.211  25.002  16.596  1.00 40.73           O  
ATOM   1040  CB  LEU A 148      51.211  26.165  19.165  1.00 29.97           C  
ATOM   1041  CG  LEU A 148      49.928  25.376  19.051  1.00 29.97           C  
ATOM   1042  CD1 LEU A 148      48.823  25.979  19.884  1.00 29.97           C  
ATOM   1043  CD2 LEU A 148      49.541  25.371  17.616  1.00 29.97           C  
ATOM   1044  N   LEU A 149      52.281  23.177  17.896  1.00 65.13           N  
ATOM   1045  CA  LEU A 149      52.145  22.233  16.791  1.00 65.13           C  
ATOM   1046  C   LEU A 149      50.781  21.608  16.742  1.00 65.13           C  
ATOM   1047  O   LEU A 149      50.362  20.980  17.704  1.00 65.13           O  
ATOM   1048  CB  LEU A 149      53.164  21.103  16.924  1.00 43.14           C  
ATOM   1049  CG  LEU A 149      52.984  19.902  15.993  1.00 43.14           C  
ATOM   1050  CD1 LEU A 149      52.864  20.411  14.568  1.00 43.14           C  
ATOM   1051  CD2 LEU A 149      54.149  18.935  16.126  1.00 43.14           C  
ATOM   1052  N   ASN A 150      50.084  21.772  15.629  1.00 46.92           N  
ATOM   1053  CA  ASN A 150      48.773  21.147  15.501  1.00 46.92           C  
ATOM   1054  C   ASN A 150      48.772  20.255  14.278  1.00 46.92           C  
ATOM   1055  O   ASN A 150      49.123  20.693  13.182  1.00 46.92           O  
ATOM   1056  CB  ASN A 150      47.656  22.165  15.356  1.00 57.40           C  
ATOM   1057  CG  ASN A 150      46.294  21.516  15.381  1.00 57.40           C  
ATOM   1058  OD1 ASN A 150      45.372  21.931  14.687  1.00 57.40           O  
ATOM   1059  ND2 ASN A 150      46.159  20.491  16.196  1.00 57.40           N  
ATOM   1060  N   MET A 151      48.391  18.998  14.474  1.00 60.08           N  
ATOM   1061  CA  MET A 151      48.355  18.031  13.388  1.00 60.08           C  
ATOM   1062  C   MET A 151      46.942  17.512  13.230  1.00 60.08           C  
ATOM   1063  O   MET A 151      46.315  17.127  14.205  1.00 60.08           O  
ATOM   1064  CB  MET A 151      49.327  16.882  13.679  1.00 54.39           C  
ATOM   1065  CG  MET A 151      49.425  16.543  15.149  1.00 54.39           C  
ATOM   1066  SD  MET A 151      50.829  15.461  15.553  1.00 54.39           S  
ATOM   1067  CE  MET A 151      51.988  16.603  16.071  1.00 54.39           C  
ATOM   1068  N   VAL A 152      46.432  17.530  12.004  1.00 51.67           N  
ATOM   1069  CA  VAL A 152      45.088  17.046  11.749  1.00 51.67           C  
ATOM   1070  C   VAL A 152      45.243  15.599  11.333  1.00 51.67           C  
ATOM   1071  O   VAL A 152      46.164  15.276  10.594  1.00 51.67           O  
ATOM   1072  CB  VAL A 152      44.421  17.824  10.592  1.00 47.34           C  
ATOM   1073  CG1 VAL A 152      42.894  17.738  10.677  1.00 47.34           C  
ATOM   1074  CG2 VAL A 152      44.868  19.251  10.629  1.00 47.34           C  
ATOM   1075  N   SER A 153      44.357  14.728  11.805  1.00 43.10           N  
ATOM   1076  CA  SER A 153      44.430  13.322  11.436  1.00 43.10           C  
ATOM   1077  C   SER A 153      43.779  13.024  10.077  1.00 43.10           C  
ATOM   1078  O   SER A 153      42.924  13.769   9.616  1.00 43.10           O  
ATOM   1079  CB  SER A 153      43.764  12.467  12.515  1.00 67.70           C  
ATOM   1080  OG  SER A 153      44.451  12.564  13.752  1.00 67.70           O  
ATOM   1081  N   LYS A 154      44.202  11.945   9.426  1.00 52.98           N  
ATOM   1082  CA  LYS A 154      43.607  11.577   8.152  1.00 52.98           C  
ATOM   1083  C   LYS A 154      42.189  11.299   8.539  1.00 52.98           C  
ATOM   1084  O   LYS A 154      41.934  10.854   9.657  1.00 52.98           O  
ATOM   1085  CB  LYS A 154      44.231  10.301   7.551  1.00 31.68           C  
ATOM   1086  CG  LYS A 154      45.583  10.508   6.934  1.00 31.68           C  
ATOM   1087  CD  LYS A 154      46.134   9.291   6.294  1.00 31.68           C  
ATOM   1088  CE  LYS A 154      47.570   9.581   5.889  1.00 31.68           C  
ATOM   1089  NZ  LYS A 154      48.334   8.524   5.123  1.00 31.68           N  
ATOM   1090  N   ARG A 155      41.270  11.580   7.627  1.00 52.31           N  
ATOM   1091  CA  ARG A 155      39.866  11.355   7.879  1.00 52.31           C  
ATOM   1092  C   ARG A 155      39.318  10.527   6.748  1.00 52.31           C  
ATOM   1093  O   ARG A 155      39.993  10.326   5.740  1.00 52.31           O  
ATOM   1094  CB  ARG A 155      39.137  12.677   7.950  1.00 75.30           C  
ATOM   1095  CG  ARG A 155      39.683  13.608   9.004  1.00 75.30           C  
ATOM   1096  CD  ARG A 155      38.657  14.659   9.308  1.00 75.30           C  
ATOM   1097  NE  ARG A 155      39.024  15.486  10.437  1.00 75.30           N  
ATOM   1098  CZ  ARG A 155      38.165  16.261  11.082  1.00 75.30           C  
ATOM   1099  NH1 ARG A 155      36.890  16.299  10.701  1.00 75.30           N  
ATOM   1100  NH2 ARG A 155      38.589  17.003  12.096  1.00 75.30           N  
ATOM   1101  N   PRO A 156      38.090  10.013   6.898  1.00 64.64           N  
ATOM   1102  CA  PRO A 156      37.508   9.202   5.828  1.00 64.64           C  
ATOM   1103  C   PRO A 156      37.409  10.033   4.568  1.00 64.64           C  
ATOM   1104  O   PRO A 156      37.535  11.250   4.622  1.00 64.64           O  
ATOM   1105  CB  PRO A 156      36.142   8.844   6.386  1.00 86.02           C  
ATOM   1106  CG  PRO A 156      36.403   8.761   7.855  1.00 86.02           C  
ATOM   1107  CD  PRO A 156      37.226   9.997   8.088  1.00 86.02           C  
ATOM   1108  N   THR A 157      37.203   9.381   3.433  1.00 64.44           N  
ATOM   1109  CA  THR A 157      37.071  10.093   2.169  1.00 64.44           C  
ATOM   1110  C   THR A 157      35.954   9.443   1.387  1.00 64.44           C  
ATOM   1111  O   THR A 157      35.700   8.253   1.552  1.00 64.44           O  
ATOM   1112  CB  THR A 157      38.364  10.043   1.346  1.00 56.09           C  
ATOM   1113  OG1 THR A 157      38.679   8.684   1.024  1.00 56.09           O  
ATOM   1114  CG2 THR A 157      39.509  10.674   2.138  1.00 56.09           C  
ATOM   1115  N   THR A 158      35.279  10.219   0.545  1.00105.18           N  
ATOM   1116  CA  THR A 158      34.174   9.688  -0.241  1.00105.18           C  
ATOM   1117  C   THR A 158      34.641   8.557  -1.146  1.00105.18           C  
ATOM   1118  O   THR A 158      34.135   7.440  -1.055  1.00105.18           O  
ATOM   1119  CB  THR A 158      33.540  10.773  -1.109  1.00126.59           C  
ATOM   1120  OG1 THR A 158      33.233  11.907  -0.295  1.00126.59           O  
ATOM   1121  CG2 THR A 158      32.261  10.262  -1.748  1.00126.59           C  
ATOM   1122  N   GLU A 159      35.612   8.850  -2.012  1.00 82.28           N  
ATOM   1123  CA  GLU A 159      36.148   7.862  -2.948  1.00 82.28           C  
ATOM   1124  C   GLU A 159      36.982   6.782  -2.252  1.00 82.28           C  
ATOM   1125  O   GLU A 159      37.604   7.035  -1.221  1.00 82.28           O  
ATOM   1126  CB  GLU A 159      36.985   8.562  -4.024  1.00209.85           C  
ATOM   1127  CG  GLU A 159      38.102   9.446  -3.485  1.00209.85           C  
ATOM   1128  CD  GLU A 159      38.929  10.079  -4.592  1.00209.85           C  
ATOM   1129  OE1 GLU A 159      39.869  10.842  -4.280  1.00209.85           O  
ATOM   1130  OE2 GLU A 159      38.638   9.809  -5.777  1.00209.85           O  
ATOM   1131  N   PRO A 160      37.004   5.560  -2.815  1.00 60.41           N  
ATOM   1132  CA  PRO A 160      37.743   4.413  -2.289  1.00 60.41           C  
ATOM   1133  C   PRO A 160      39.222   4.700  -2.109  1.00 60.41           C  
ATOM   1134  O   PRO A 160      39.779   5.593  -2.741  1.00 60.41           O  
ATOM   1135  CB  PRO A 160      37.524   3.350  -3.348  1.00 98.52           C  
ATOM   1136  CG  PRO A 160      36.221   3.721  -3.928  1.00 98.52           C  
ATOM   1137  CD  PRO A 160      36.338   5.199  -4.073  1.00 98.52           C  
ATOM   1138  N   LEU A 161      39.856   3.939  -1.232  1.00 60.84           N  
ATOM   1139  CA  LEU A 161      41.275   4.081  -1.005  1.00 60.84           C  
ATOM   1140  C   LEU A 161      41.766   2.780  -0.468  1.00 60.84           C  
ATOM   1141  O   LEU A 161      41.389   2.410   0.642  1.00 60.84           O  
ATOM   1142  CB  LEU A 161      41.563   5.135   0.025  1.00 47.20           C  
ATOM   1143  CG  LEU A 161      43.052   5.102   0.356  1.00 47.20           C  
ATOM   1144  CD1 LEU A 161      43.845   5.392  -0.884  1.00 47.20           C  
ATOM   1145  CD2 LEU A 161      43.374   6.124   1.419  1.00 47.20           C  
ATOM   1146  N   LYS A 162      42.593   2.088  -1.250  1.00 77.47           N  
ATOM   1147  CA  LYS A 162      43.153   0.804  -0.847  1.00 77.47           C  
ATOM   1148  C   LYS A 162      44.641   0.878  -1.144  1.00 77.47           C  
ATOM   1149  O   LYS A 162      45.058   0.701  -2.281  1.00 77.47           O  
ATOM   1150  CB  LYS A 162      42.488  -0.327  -1.635  1.00 97.57           C  
ATOM   1151  CG  LYS A 162      40.959  -0.224  -1.640  1.00 97.57           C  
ATOM   1152  CD  LYS A 162      40.277  -1.280  -2.511  1.00 97.57           C  
ATOM   1153  CE  LYS A 162      38.795  -0.942  -2.767  1.00 97.57           C  
ATOM   1154  NZ  LYS A 162      37.977  -0.795  -1.514  1.00 97.57           N  
ATOM   1155  N   GLU A 163      45.440   1.158  -0.117  1.00 60.61           N  
ATOM   1156  CA  GLU A 163      46.881   1.290  -0.281  1.00 60.61           C  
ATOM   1157  C   GLU A 163      47.722   0.642   0.802  1.00 60.61           C  
ATOM   1158  O   GLU A 163      47.506   0.911   1.984  1.00 60.61           O  
ATOM   1159  CB  GLU A 163      47.237   2.766  -0.329  1.00 64.64           C  
ATOM   1160  CG  GLU A 163      48.696   3.065  -0.093  1.00 64.64           C  
ATOM   1161  CD  GLU A 163      48.956   4.539   0.127  1.00 64.64           C  
ATOM   1162  OE1 GLU A 163      50.056   4.908   0.598  1.00 64.64           O  
ATOM   1163  OE2 GLU A 163      48.050   5.335  -0.174  1.00 64.64           O  
ATOM   1164  N   VAL A 164      48.669  -0.214   0.408  1.00 21.84           N  
ATOM   1165  CA  VAL A 164      49.569  -0.816   1.385  1.00 21.84           C  
ATOM   1166  C   VAL A 164      50.932  -0.289   1.028  1.00 21.84           C  
ATOM   1167  O   VAL A 164      51.220  -0.085  -0.151  1.00 21.84           O  
ATOM   1168  CB  VAL A 164      49.615  -2.340   1.335  1.00 31.62           C  
ATOM   1169  CG1 VAL A 164      48.241  -2.903   1.550  1.00 31.62           C  
ATOM   1170  CG2 VAL A 164      50.193  -2.795   0.057  1.00 31.62           C  
ATOM   1171  N   GLN A 165      51.775  -0.049   2.028  1.00 50.90           N  
ATOM   1172  CA  GLN A 165      53.091   0.501   1.747  1.00 50.90           C  
ATOM   1173  C   GLN A 165      54.205  -0.296   2.398  1.00 50.90           C  
ATOM   1174  O   GLN A 165      54.073  -0.730   3.548  1.00 50.90           O  
ATOM   1175  CB  GLN A 165      53.136   1.954   2.215  1.00 52.84           C  
ATOM   1176  CG  GLN A 165      54.405   2.704   1.862  1.00 52.84           C  
ATOM   1177  CD  GLN A 165      54.388   4.123   2.384  1.00 52.84           C  
ATOM   1178  OE1 GLN A 165      54.124   4.362   3.561  1.00 52.84           O  
ATOM   1179  NE2 GLN A 165      54.678   5.071   1.513  1.00 52.84           N  
ATOM   1180  N   PHE A 166      55.299  -0.480   1.653  1.00 33.75           N  
ATOM   1181  CA  PHE A 166      56.457  -1.239   2.126  1.00 33.75           C  
ATOM   1182  C   PHE A 166      57.721  -0.362   2.114  1.00 33.75           C  
ATOM   1183  O   PHE A 166      58.078   0.202   1.093  1.00 33.75           O  
ATOM   1184  CB  PHE A 166      56.673  -2.483   1.241  1.00 56.80           C  
ATOM   1185  CG  PHE A 166      55.464  -3.385   1.140  1.00 56.80           C  
ATOM   1186  CD1 PHE A 166      54.913  -3.979   2.282  1.00 56.80           C  
ATOM   1187  CD2 PHE A 166      54.845  -3.608  -0.092  1.00 56.80           C  
ATOM   1188  CE1 PHE A 166      53.762  -4.775   2.197  1.00 56.80           C  
ATOM   1189  CE2 PHE A 166      53.692  -4.399  -0.188  1.00 56.80           C  
ATOM   1190  CZ  PHE A 166      53.151  -4.981   0.957  1.00 56.80           C  
ATOM   1191  N   LYS A 167      58.391  -0.258   3.258  1.00 47.48           N  
ATOM   1192  CA  LYS A 167      59.603   0.550   3.382  1.00 47.48           C  
ATOM   1193  C   LYS A 167      60.761  -0.253   3.959  1.00 47.48           C  
ATOM   1194  O   LYS A 167      60.647  -0.841   5.034  1.00 47.48           O  
ATOM   1195  CB  LYS A 167      59.386   1.748   4.328  1.00 32.01           C  
ATOM   1196  CG  LYS A 167      58.212   2.684   4.077  1.00 32.01           C  
ATOM   1197  CD  LYS A 167      58.251   3.813   5.090  1.00 32.01           C  
ATOM   1198  CE  LYS A 167      57.081   4.740   4.884  1.00 32.01           C  
ATOM   1199  NZ  LYS A 167      57.149   5.967   5.722  1.00 32.01           N  
ATOM   1200  N   ALA A 168      61.882  -0.249   3.256  1.00 50.79           N  
ATOM   1201  CA  ALA A 168      63.068  -0.947   3.722  1.00 50.79           C  
ATOM   1202  C   ALA A 168      64.218   0.043   3.619  1.00 50.79           C  
ATOM   1203  O   ALA A 168      64.403   0.666   2.578  1.00 50.79           O  
ATOM   1204  CB  ALA A 168      63.339  -2.163   2.860  1.00 48.22           C  
ATOM   1205  N   GLY A 169      64.979   0.198   4.700  1.00 49.34           N  
ATOM   1206  CA  GLY A 169      66.079   1.140   4.685  1.00 49.34           C  
ATOM   1207  C   GLY A 169      67.304   0.732   5.477  1.00 49.34           C  
ATOM   1208  O   GLY A 169      67.390  -0.386   5.993  1.00 49.34           O  
ATOM   1209  N   THR A 170      68.262   1.650   5.550  1.00 47.10           N  
ATOM   1210  CA  THR A 170      69.501   1.440   6.275  1.00 47.10           C  
ATOM   1211  C   THR A 170      69.239   1.181   7.773  1.00 47.10           C  
ATOM   1212  O   THR A 170      68.106   1.281   8.247  1.00 47.10           O  
ATOM   1213  CB  THR A 170      70.392   2.660   6.124  1.00 66.50           C  
ATOM   1214  OG1 THR A 170      69.678   3.815   6.578  1.00 66.50           O  
ATOM   1215  CG2 THR A 170      70.783   2.855   4.676  1.00 66.50           C  
ATOM   1216  N   ASP A 171      70.295   0.860   8.515  1.00 62.50           N  
ATOM   1217  CA  ASP A 171      70.175   0.565   9.947  1.00 62.50           C  
ATOM   1218  C   ASP A 171      68.999  -0.395  10.246  1.00 62.50           C  
ATOM   1219  O   ASP A 171      68.272  -0.233  11.231  1.00 62.50           O  
ATOM   1220  CB  ASP A 171      70.029   1.861  10.769  1.00109.11           C  
ATOM   1221  CG  ASP A 171      71.302   2.719  10.774  1.00109.11           C  
ATOM   1222  OD1 ASP A 171      72.411   2.186  10.997  1.00109.11           O  
ATOM   1223  OD2 ASP A 171      71.183   3.945  10.574  1.00109.11           O  
ATOM   1224  N   SER A 172      68.846  -1.399   9.380  1.00 57.17           N  
ATOM   1225  CA  SER A 172      67.809  -2.428   9.481  1.00 57.17           C  
ATOM   1226  C   SER A 172      66.394  -1.931   9.748  1.00 57.17           C  
ATOM   1227  O   SER A 172      65.747  -2.348  10.706  1.00 57.17           O  
ATOM   1228  CB  SER A 172      68.190  -3.466  10.538  1.00 77.55           C  
ATOM   1229  OG  SER A 172      69.317  -4.228  10.139  1.00 77.55           O  
ATOM   1230  N   LEU A 173      65.920  -1.046   8.875  1.00 48.44           N  
ATOM   1231  CA  LEU A 173      64.574  -0.488   8.958  1.00 48.44           C  
ATOM   1232  C   LEU A 173      63.615  -1.304   8.112  1.00 48.44           C  
ATOM   1233  O   LEU A 173      63.903  -1.638   6.956  1.00 48.44           O  
ATOM   1234  CB  LEU A 173      64.546   0.937   8.440  1.00 35.73           C  
ATOM   1235  CG  LEU A 173      63.119   1.360   8.118  1.00 35.73           C  
ATOM   1236  CD1 LEU A 173      62.314   1.432   9.402  1.00 35.73           C  
ATOM   1237  CD2 LEU A 173      63.133   2.679   7.403  1.00 35.73           C  
ATOM   1238  N   PHE A 174      62.460  -1.593   8.689  1.00 46.58           N  
ATOM   1239  CA  PHE A 174      61.440  -2.376   8.020  1.00 46.58           C  
ATOM   1240  C   PHE A 174      60.063  -1.790   8.299  1.00 46.58           C  
ATOM   1241  O   PHE A 174      59.602  -1.791   9.433  1.00 46.58           O  
ATOM   1242  CB  PHE A 174      61.487  -3.812   8.533  1.00 49.90           C  
ATOM   1243  CG  PHE A 174      62.569  -4.649   7.921  1.00 49.90           C  
ATOM   1244  CD1 PHE A 174      62.490  -5.053   6.591  1.00 49.90           C  
ATOM   1245  CD2 PHE A 174      63.651  -5.060   8.673  1.00 49.90           C  
ATOM   1246  CE1 PHE A 174      63.472  -5.857   6.020  1.00 49.90           C  
ATOM   1247  CE2 PHE A 174      64.634  -5.863   8.110  1.00 49.90           C  
ATOM   1248  CZ  PHE A 174      64.539  -6.260   6.777  1.00 49.90           C  
ATOM   1249  N   GLN A 175      59.386  -1.270   7.291  1.00 30.17           N  
ATOM   1250  CA  GLN A 175      58.080  -0.745   7.594  1.00 30.17           C  
ATOM   1251  C   GLN A 175      57.032  -1.355   6.697  1.00 30.17           C  
ATOM   1252  O   GLN A 175      57.323  -1.752   5.566  1.00 30.17           O  
ATOM   1253  CB  GLN A 175      58.054   0.770   7.475  1.00 55.09           C  
ATOM   1254  CG  GLN A 175      56.870   1.366   8.181  1.00 55.09           C  
ATOM   1255  CD  GLN A 175      56.817   2.866   8.083  1.00 55.09           C  
ATOM   1256  OE1 GLN A 175      57.773   3.560   8.431  1.00 55.09           O  
ATOM   1257  NE2 GLN A 175      55.686   3.384   7.614  1.00 55.09           N  
ATOM   1258  N   THR A 176      55.813  -1.435   7.225  1.00 39.91           N  
ATOM   1259  CA  THR A 176      54.675  -1.998   6.521  1.00 39.91           C  
ATOM   1260  C   THR A 176      53.477  -1.238   7.011  1.00 39.91           C  
ATOM   1261  O   THR A 176      53.146  -1.290   8.192  1.00 39.91           O  
ATOM   1262  CB  THR A 176      54.477  -3.470   6.871  1.00 60.66           C  
ATOM   1263  OG1 THR A 176      55.661  -4.198   6.535  1.00 60.66           O  
ATOM   1264  CG2 THR A 176      53.297  -4.045   6.121  1.00 60.66           C  
ATOM   1265  N   GLY A 177      52.834  -0.518   6.101  1.00 44.17           N  
ATOM   1266  CA  GLY A 177      51.672   0.253   6.482  1.00 44.17           C  
ATOM   1267  C   GLY A 177      50.549   0.088   5.500  1.00 44.17           C  
ATOM   1268  O   GLY A 177      50.757  -0.389   4.394  1.00 44.17           O  
ATOM   1269  N   PHE A 178      49.356   0.482   5.917  1.00 52.96           N  
ATOM   1270  CA  PHE A 178      48.198   0.400   5.056  1.00 52.96           C  
ATOM   1271  C   PHE A 178      47.190   1.485   5.406  1.00 52.96           C  
ATOM   1272  O   PHE A 178      46.901   1.748   6.583  1.00 52.96           O  
ATOM   1273  CB  PHE A 178      47.527  -0.959   5.181  1.00 50.56           C  
ATOM   1274  CG  PHE A 178      46.854  -1.168   6.491  1.00 50.56           C  
ATOM   1275  CD1 PHE A 178      47.589  -1.501   7.617  1.00 50.56           C  
ATOM   1276  CD2 PHE A 178      45.479  -1.007   6.604  1.00 50.56           C  
ATOM   1277  CE1 PHE A 178      46.973  -1.673   8.838  1.00 50.56           C  
ATOM   1278  CE2 PHE A 178      44.837  -1.175   7.828  1.00 50.56           C  
ATOM   1279  CZ  PHE A 178      45.582  -1.510   8.950  1.00 50.56           C  
ATOM   1280  N   ASP A 179      46.647   2.090   4.358  1.00 53.38           N  
ATOM   1281  CA  ASP A 179      45.666   3.147   4.496  1.00 53.38           C  
ATOM   1282  C   ASP A 179      44.475   2.831   3.579  1.00 53.38           C  
ATOM   1283  O   ASP A 179      44.557   2.959   2.355  1.00 53.38           O  
ATOM   1284  CB  ASP A 179      46.335   4.487   4.135  1.00 41.62           C  
ATOM   1285  CG  ASP A 179      45.534   5.702   4.580  1.00 41.62           C  
ATOM   1286  OD1 ASP A 179      44.713   5.586   5.531  1.00 41.62           O  
ATOM   1287  OD2 ASP A 179      45.756   6.774   3.967  1.00 41.62           O  
ATOM   1288  N   PHE A 180      43.392   2.378   4.203  1.00 57.00           N  
ATOM   1289  CA  PHE A 180      42.162   2.041   3.512  1.00 57.00           C  
ATOM   1290  C   PHE A 180      41.069   2.984   3.997  1.00 57.00           C  
ATOM   1291  O   PHE A 180      40.966   3.244   5.200  1.00 57.00           O  
ATOM   1292  CB  PHE A 180      41.693   0.627   3.852  1.00 57.17           C  
ATOM   1293  CG  PHE A 180      42.646  -0.447   3.473  1.00 57.17           C  
ATOM   1294  CD1 PHE A 180      43.169  -0.513   2.195  1.00 57.17           C  
ATOM   1295  CD2 PHE A 180      42.991  -1.427   4.391  1.00 57.17           C  
ATOM   1296  CE1 PHE A 180      44.019  -1.531   1.827  1.00 57.17           C  
ATOM   1297  CE2 PHE A 180      43.840  -2.448   4.034  1.00 57.17           C  
ATOM   1298  CZ  PHE A 180      44.355  -2.493   2.736  1.00 57.17           C  
ATOM   1299  N   SER A 181      40.242   3.470   3.070  1.00 66.01           N  
ATOM   1300  CA  SER A 181      39.127   4.349   3.409  1.00 66.01           C  
ATOM   1301  C   SER A 181      38.077   4.119   2.349  1.00 66.01           C  
ATOM   1302  O   SER A 181      38.437   3.859   1.198  1.00 66.01           O  
ATOM   1303  CB  SER A 181      39.572   5.810   3.383  1.00 72.58           C  
ATOM   1304  OG  SER A 181      38.507   6.665   3.760  1.00 72.58           O  
ATOM   1305  N   ASP A 182      36.799   4.209   2.725  1.00 60.20           N  
ATOM   1306  CA  ASP A 182      35.692   4.012   1.776  1.00 60.20           C  
ATOM   1307  C   ASP A 182      34.310   4.387   2.319  1.00 60.20           C  
ATOM   1308  O   ASP A 182      34.162   4.734   3.491  1.00 60.20           O  
ATOM   1309  CB  ASP A 182      35.639   2.552   1.320  1.00100.29           C  
ATOM   1310  CG  ASP A 182      34.645   2.326   0.195  1.00100.29           C  
ATOM   1311  OD1 ASP A 182      34.128   1.192   0.087  1.00100.29           O  
ATOM   1312  OD2 ASP A 182      34.394   3.273  -0.583  1.00100.29           O  
ATOM   1313  N   SER A 183      33.298   4.301   1.456  1.00 93.49           N  
ATOM   1314  CA  SER A 183      31.914   4.613   1.816  1.00 93.49           C  
ATOM   1315  C   SER A 183      31.093   3.322   1.877  1.00 93.49           C  
ATOM   1316  O   SER A 183      31.010   2.575   0.900  1.00 93.49           O  
ATOM   1317  CB  SER A 183      31.307   5.572   0.786  1.00140.66           C  
ATOM   1318  OG  SER A 183      32.046   6.782   0.710  1.00140.66           O  
ATOM   1319  N   LEU A 184      30.478   3.070   3.026  1.00 85.46           N  
ATOM   1320  CA  LEU A 184      29.688   1.861   3.221  1.00 85.46           C  
ATOM   1321  C   LEU A 184      28.331   1.814   2.521  1.00 85.46           C  
ATOM   1322  O   LEU A 184      27.819   0.728   2.244  1.00 85.46           O  
ATOM   1323  CB  LEU A 184      29.479   1.603   4.717  1.00 87.86           C  
ATOM   1324  CG  LEU A 184      30.715   1.366   5.589  1.00 87.86           C  
ATOM   1325  CD1 LEU A 184      30.280   0.954   6.990  1.00 87.86           C  
ATOM   1326  CD2 LEU A 184      31.584   0.285   4.965  1.00 87.86           C  
ATOM   1327  N   ASP A 185      27.733   2.964   2.232  1.00 64.29           N  
ATOM   1328  CA  ASP A 185      26.427   2.958   1.581  1.00 64.29           C  
ATOM   1329  C   ASP A 185      26.461   3.594   0.205  1.00 64.29           C  
ATOM   1330  O   ASP A 185      27.430   4.239  -0.162  1.00 64.29           O  
ATOM   1331  CB  ASP A 185      25.402   3.695   2.440  1.00108.29           C  
ATOM   1332  CG  ASP A 185      25.425   5.182   2.205  1.00108.29           C  
ATOM   1333  OD1 ASP A 185      26.478   5.801   2.458  1.00108.29           O  
ATOM   1334  OD2 ASP A 185      24.391   5.727   1.756  1.00108.29           O  
ATOM   1335  N   ASP A 186      25.381   3.421  -0.546  1.00136.49           N  
ATOM   1336  CA  ASP A 186      25.282   3.984  -1.886  1.00136.49           C  
ATOM   1337  C   ASP A 186      25.283   5.509  -1.847  1.00136.49           C  
ATOM   1338  O   ASP A 186      26.060   6.153  -2.553  1.00136.49           O  
ATOM   1339  CB  ASP A 186      24.001   3.497  -2.574  1.00146.86           C  
ATOM   1340  CG  ASP A 186      23.949   1.993  -2.713  1.00146.86           C  
ATOM   1341  OD1 ASP A 186      24.815   1.432  -3.418  1.00146.86           O  
ATOM   1342  OD2 ASP A 186      23.041   1.374  -2.113  1.00146.86           O  
ATOM   1343  N   ASP A 187      24.413   6.084  -1.020  1.00108.96           N  
ATOM   1344  CA  ASP A 187      24.318   7.534  -0.922  1.00108.96           C  
ATOM   1345  C   ASP A 187      25.504   8.191  -0.223  1.00108.96           C  
ATOM   1346  O   ASP A 187      25.437   9.358   0.164  1.00108.96           O  
ATOM   1347  CB  ASP A 187      23.002   7.935  -0.246  1.00195.69           C  
ATOM   1348  CG  ASP A 187      21.809   7.837  -1.190  1.00195.69           C  
ATOM   1349  OD1 ASP A 187      21.798   8.550  -2.218  1.00195.69           O  
ATOM   1350  OD2 ASP A 187      20.884   7.047  -0.909  1.00195.69           O  
ATOM   1351  N   GLY A 188      26.590   7.435  -0.081  1.00 97.34           N  
ATOM   1352  CA  GLY A 188      27.796   7.952   0.540  1.00 97.34           C  
ATOM   1353  C   GLY A 188      27.631   8.771   1.809  1.00 97.34           C  
ATOM   1354  O   GLY A 188      27.986   9.953   1.857  1.00 97.34           O  
ATOM   1355  N   VAL A 189      27.104   8.144   2.850  1.00 97.77           N  
ATOM   1356  CA  VAL A 189      26.917   8.828   4.111  1.00 97.77           C  
ATOM   1357  C   VAL A 189      27.823   8.217   5.172  1.00 97.77           C  
ATOM   1358  O   VAL A 189      28.594   8.928   5.818  1.00 97.77           O  
ATOM   1359  CB  VAL A 189      25.453   8.761   4.560  1.00 76.91           C  
ATOM   1360  CG1 VAL A 189      24.950   7.340   4.497  1.00 76.91           C  
ATOM   1361  CG2 VAL A 189      25.326   9.302   5.956  1.00 76.91           C  
ATOM   1362  N   TYR A 190      27.738   6.901   5.354  1.00 51.04           N  
ATOM   1363  CA  TYR A 190      28.584   6.235   6.334  1.00 51.04           C  
ATOM   1364  C   TYR A 190      29.911   5.908   5.678  1.00 51.04           C  
ATOM   1365  O   TYR A 190      29.975   5.111   4.752  1.00 51.04           O  
ATOM   1366  CB  TYR A 190      27.958   4.932   6.841  1.00 95.50           C  
ATOM   1367  CG  TYR A 190      26.636   5.084   7.545  1.00 95.50           C  
ATOM   1368  CD1 TYR A 190      26.173   4.096   8.404  1.00 95.50           C  
ATOM   1369  CD2 TYR A 190      25.822   6.185   7.312  1.00 95.50           C  
ATOM   1370  CE1 TYR A 190      24.928   4.200   9.012  1.00 95.50           C  
ATOM   1371  CE2 TYR A 190      24.575   6.298   7.906  1.00 95.50           C  
ATOM   1372  CZ  TYR A 190      24.133   5.303   8.753  1.00 95.50           C  
ATOM   1373  OH  TYR A 190      22.883   5.403   9.316  1.00 95.50           O  
ATOM   1374  N   SER A 191      30.974   6.532   6.153  1.00 59.14           N  
ATOM   1375  CA  SER A 191      32.289   6.276   5.600  1.00 59.14           C  
ATOM   1376  C   SER A 191      33.208   5.840   6.726  1.00 59.14           C  
ATOM   1377  O   SER A 191      32.830   5.907   7.898  1.00 59.14           O  
ATOM   1378  CB  SER A 191      32.821   7.537   4.913  1.00 48.96           C  
ATOM   1379  OG  SER A 191      32.244   8.711   5.478  1.00 48.96           O  
ATOM   1380  N   TYR A 192      34.403   5.378   6.373  1.00 61.51           N  
ATOM   1381  CA  TYR A 192      35.367   4.934   7.369  1.00 61.51           C  
ATOM   1382  C   TYR A 192      36.790   5.073   6.825  1.00 61.51           C  
ATOM   1383  O   TYR A 192      37.002   5.398   5.649  1.00 61.51           O  
ATOM   1384  CB  TYR A 192      35.088   3.473   7.744  1.00 63.26           C  
ATOM   1385  CG  TYR A 192      35.612   2.463   6.751  1.00 63.26           C  
ATOM   1386  CD1 TYR A 192      35.665   2.758   5.388  1.00 63.26           C  
ATOM   1387  CD2 TYR A 192      36.100   1.231   7.172  1.00 63.26           C  
ATOM   1388  CE1 TYR A 192      36.206   1.860   4.463  1.00 63.26           C  
ATOM   1389  CE2 TYR A 192      36.638   0.317   6.254  1.00 63.26           C  
ATOM   1390  CZ  TYR A 192      36.691   0.643   4.897  1.00 63.26           C  
ATOM   1391  OH  TYR A 192      37.232  -0.231   3.972  1.00 63.26           O  
ATOM   1392  N   ARG A 193      37.766   4.845   7.691  1.00 65.00           N  
ATOM   1393  CA  ARG A 193      39.155   4.900   7.288  1.00 65.00           C  
ATOM   1394  C   ARG A 193      39.945   4.179   8.340  1.00 65.00           C  
ATOM   1395  O   ARG A 193      39.743   4.388   9.540  1.00 65.00           O  
ATOM   1396  CB  ARG A 193      39.663   6.339   7.153  1.00 34.98           C  
ATOM   1397  CG  ARG A 193      41.125   6.422   6.648  1.00 34.98           C  
ATOM   1398  CD  ARG A 193      41.466   7.798   6.096  1.00 34.98           C  
ATOM   1399  NE  ARG A 193      42.712   7.795   5.331  1.00 34.98           N  
ATOM   1400  CZ  ARG A 193      43.108   8.793   4.544  1.00 34.98           C  
ATOM   1401  NH1 ARG A 193      42.347   9.875   4.416  1.00 34.98           N  
ATOM   1402  NH2 ARG A 193      44.264   8.718   3.898  1.00 34.98           N  
ATOM   1403  N   LEU A 194      40.838   3.313   7.876  1.00 44.81           N  
ATOM   1404  CA  LEU A 194      41.672   2.542   8.762  1.00 44.81           C  
ATOM   1405  C   LEU A 194      43.093   2.698   8.326  1.00 44.81           C  
ATOM   1406  O   LEU A 194      43.447   2.339   7.205  1.00 44.81           O  
ATOM   1407  CB  LEU A 194      41.284   1.091   8.695  1.00 33.72           C  
ATOM   1408  CG  LEU A 194      41.718   0.299   9.906  1.00 33.72           C  
ATOM   1409  CD1 LEU A 194      40.998   0.822  11.143  1.00 33.72           C  
ATOM   1410  CD2 LEU A 194      41.397  -1.160   9.650  1.00 33.72           C  
ATOM   1411  N   THR A 195      43.908   3.244   9.221  1.00 47.52           N  
ATOM   1412  CA  THR A 195      45.315   3.470   8.931  1.00 47.52           C  
ATOM   1413  C   THR A 195      46.215   2.763   9.929  1.00 47.52           C  
ATOM   1414  O   THR A 195      46.036   2.864  11.135  1.00 47.52           O  
ATOM   1415  CB  THR A 195      45.605   4.969   8.939  1.00 32.10           C  
ATOM   1416  OG1 THR A 195      44.543   5.637   8.251  1.00 32.10           O  
ATOM   1417  CG2 THR A 195      46.923   5.263   8.238  1.00 32.10           C  
ATOM   1418  N   GLY A 196      47.181   2.022   9.434  1.00 35.93           N  
ATOM   1419  CA  GLY A 196      48.034   1.367  10.386  1.00 35.93           C  
ATOM   1420  C   GLY A 196      49.379   1.017   9.826  1.00 35.93           C  
ATOM   1421  O   GLY A 196      49.547   0.978   8.608  1.00 35.93           O  
ATOM   1422  N   LEU A 197      50.331   0.755  10.717  1.00 52.46           N  
ATOM   1423  CA  LEU A 197      51.656   0.394  10.284  1.00 52.46           C  
ATOM   1424  C   LEU A 197      52.482  -0.252  11.375  1.00 52.46           C  
ATOM   1425  O   LEU A 197      52.206  -0.074  12.573  1.00 52.46           O  
ATOM   1426  CB  LEU A 197      52.372   1.630   9.798  1.00 61.47           C  
ATOM   1427  CG  LEU A 197      52.636   2.656  10.885  1.00 61.47           C  
ATOM   1428  CD1 LEU A 197      53.790   2.251  11.764  1.00 61.47           C  
ATOM   1429  CD2 LEU A 197      52.993   3.934  10.202  1.00 61.47           C  
ATOM   1430  N   ALA A 198      53.503  -0.994  10.940  1.00 27.68           N  
ATOM   1431  CA  ALA A 198      54.444  -1.646  11.840  1.00 27.68           C  
ATOM   1432  C   ALA A 198      55.874  -1.304  11.380  1.00 27.68           C  
ATOM   1433  O   ALA A 198      56.253  -1.505  10.220  1.00 27.68           O  
ATOM   1434  CB  ALA A 198      54.229  -3.121  11.836  1.00 56.83           C  
ATOM   1435  N   ARG A 199      56.663  -0.757  12.298  1.00 49.62           N  
ATOM   1436  CA  ARG A 199      58.016  -0.387  11.962  1.00 49.62           C  
ATOM   1437  C   ARG A 199      59.013  -0.966  12.939  1.00 49.62           C  
ATOM   1438  O   ARG A 199      58.758  -1.032  14.134  1.00 49.62           O  
ATOM   1439  CB  ARG A 199      58.146   1.129  11.945  1.00 56.21           C  
ATOM   1440  CG  ARG A 199      59.544   1.611  11.638  1.00 56.21           C  
ATOM   1441  CD  ARG A 199      59.560   3.109  11.474  1.00 56.21           C  
ATOM   1442  NE  ARG A 199      59.000   3.796  12.632  1.00 56.21           N  
ATOM   1443  CZ  ARG A 199      58.143   4.803  12.538  1.00 56.21           C  
ATOM   1444  NH1 ARG A 199      57.754   5.228  11.341  1.00 56.21           N  
ATOM   1445  NH2 ARG A 199      57.674   5.381  13.632  1.00 56.21           N  
ATOM   1446  N   SER A 200      60.151  -1.386  12.411  1.00 39.76           N  
ATOM   1447  CA  SER A 200      61.229  -1.937  13.196  1.00 39.76           C  
ATOM   1448  C   SER A 200      62.511  -1.325  12.641  1.00 39.76           C  
ATOM   1449  O   SER A 200      62.636  -1.144  11.425  1.00 39.76           O  
ATOM   1450  CB  SER A 200      61.276  -3.443  13.024  1.00 66.59           C  
ATOM   1451  OG  SER A 200      62.485  -3.966  13.549  1.00 66.59           O  
ATOM   1452  N   ALA A 201      63.456  -0.988  13.515  1.00 52.46           N  
ATOM   1453  CA  ALA A 201      64.727  -0.414  13.071  1.00 52.46           C  
ATOM   1454  C   ALA A 201      65.691  -0.234  14.208  1.00 52.46           C  
ATOM   1455  O   ALA A 201      65.290  -0.061  15.353  1.00 52.46           O  
ATOM   1456  CB  ALA A 201      64.508   0.902  12.415  1.00 29.22           C  
ATOM   1457  N   ASN A 202      66.974  -0.277  13.886  1.00 52.30           N  
ATOM   1458  CA  ASN A 202      67.995  -0.108  14.902  1.00 52.30           C  
ATOM   1459  C   ASN A 202      68.193   1.384  14.997  1.00 52.30           C  
ATOM   1460  O   ASN A 202      68.160   2.067  13.975  1.00 52.30           O  
ATOM   1461  CB  ASN A 202      69.306  -0.745  14.461  1.00 72.57           C  
ATOM   1462  CG  ASN A 202      69.159  -2.192  14.116  1.00 72.57           C  
ATOM   1463  OD1 ASN A 202      69.943  -2.723  13.337  1.00 72.57           O  
ATOM   1464  ND2 ASN A 202      68.161  -2.851  14.698  1.00 72.57           N  
ATOM   1465  N   ALA A 203      68.387   1.896  16.208  1.00 80.81           N  
ATOM   1466  CA  ALA A 203      68.615   3.324  16.387  1.00 80.81           C  
ATOM   1467  C   ALA A 203      69.987   3.601  15.798  1.00 80.81           C  
ATOM   1468  O   ALA A 203      70.860   2.743  15.835  1.00 80.81           O  
ATOM   1469  CB  ALA A 203      68.589   3.687  17.861  1.00120.40           C  
ATOM   1470  N   GLN A 204      70.176   4.787  15.237  1.00109.99           N  
ATOM   1471  CA  GLN A 204      71.461   5.118  14.640  1.00109.99           C  
ATOM   1472  C   GLN A 204      72.580   4.692  15.569  1.00109.99           C  
ATOM   1473  O   GLN A 204      73.661   4.301  15.131  1.00109.99           O  
ATOM   1474  CB  GLN A 204      71.567   6.617  14.384  1.00 44.93           C  
ATOM   1475  CG  GLN A 204      73.007   7.097  14.315  1.00 44.93           C  
ATOM   1476  CD  GLN A 204      73.101   8.559  14.076  1.00 44.93           C  
ATOM   1477  OE1 GLN A 204      74.012   9.213  14.556  1.00 44.93           O  
ATOM   1478  NE2 GLN A 204      72.159   9.088  13.315  1.00 44.93           N  
ATOM   1479  N   GLN A 205      72.299   4.778  16.859  1.00 88.62           N  
ATOM   1480  CA  GLN A 205      73.254   4.413  17.887  1.00 88.62           C  
ATOM   1481  C   GLN A 205      73.526   2.914  17.840  1.00 88.62           C  
ATOM   1482  O   GLN A 205      73.298   2.269  16.815  1.00 88.62           O  
ATOM   1483  CB  GLN A 205      72.670   4.795  19.228  1.00 61.68           C  
ATOM   1484  CG  GLN A 205      71.756   6.010  19.120  1.00 61.68           C  
ATOM   1485  CD  GLN A 205      72.488   7.321  18.822  1.00 61.68           C  
ATOM   1486  OE1 GLN A 205      71.862   8.355  18.616  1.00 61.68           O  
ATOM   1487  NE2 GLN A 205      73.810   7.281  18.809  1.00 61.68           N  
ATOM   1488  N   LYS A 206      74.021   2.354  18.937  1.00 73.71           N  
ATOM   1489  CA  LYS A 206      74.298   0.922  18.983  1.00 73.71           C  
ATOM   1490  C   LYS A 206      73.561   0.309  20.153  1.00 73.71           C  
ATOM   1491  O   LYS A 206      73.347   0.965  21.168  1.00 73.71           O  
ATOM   1492  CB  LYS A 206      75.796   0.650  19.130  1.00 93.17           C  
ATOM   1493  CG  LYS A 206      76.610   0.838  17.850  1.00 93.17           C  
ATOM   1494  CD  LYS A 206      78.065   0.363  18.035  1.00 93.17           C  
ATOM   1495  CE  LYS A 206      78.856   0.336  16.719  1.00 93.17           C  
ATOM   1496  NZ  LYS A 206      80.233  -0.229  16.886  1.00 93.17           N  
ATOM   1497  N   GLY A 207      73.162  -0.948  20.003  1.00107.30           N  
ATOM   1498  CA  GLY A 207      72.454  -1.630  21.070  1.00107.30           C  
ATOM   1499  C   GLY A 207      71.031  -1.154  21.291  1.00107.30           C  
ATOM   1500  O   GLY A 207      70.314  -1.714  22.137  1.00107.30           O  
ATOM   1501  N   SER A 208      70.619  -0.129  20.538  1.00 56.30           N  
ATOM   1502  CA  SER A 208      69.267   0.409  20.672  1.00 56.30           C  
ATOM   1503  C   SER A 208      68.450   0.284  19.393  1.00 56.30           C  
ATOM   1504  O   SER A 208      68.891   0.692  18.329  1.00 56.30           O  
ATOM   1505  CB  SER A 208      69.339   1.857  21.117  1.00 52.86           C  
ATOM   1506  OG  SER A 208      69.838   1.949  22.442  1.00 52.86           O  
ATOM   1507  N   GLU A 209      67.259  -0.297  19.511  1.00 41.21           N  
ATOM   1508  CA  GLU A 209      66.362  -0.531  18.378  1.00 41.21           C  
ATOM   1509  C   GLU A 209      65.086   0.226  18.632  1.00 41.21           C  
ATOM   1510  O   GLU A 209      64.891   0.737  19.713  1.00 41.21           O  
ATOM   1511  CB  GLU A 209      66.031  -2.026  18.255  1.00109.48           C  
ATOM   1512  CG  GLU A 209      65.354  -2.633  19.499  1.00109.48           C  
ATOM   1513  CD  GLU A 209      64.774  -4.029  19.264  1.00109.48           C  
ATOM   1514  OE1 GLU A 209      65.532  -4.940  18.869  1.00109.48           O  
ATOM   1515  OE2 GLU A 209      63.558  -4.214  19.481  1.00109.48           O  
ATOM   1516  N   GLU A 210      64.207   0.296  17.649  1.00 76.60           N  
ATOM   1517  CA  GLU A 210      62.955   1.013  17.825  1.00 76.60           C  
ATOM   1518  C   GLU A 210      61.871   0.372  16.971  1.00 76.60           C  
ATOM   1519  O   GLU A 210      61.986   0.320  15.740  1.00 76.60           O  
ATOM   1520  CB  GLU A 210      63.124   2.484  17.425  1.00 83.38           C  
ATOM   1521  CG  GLU A 210      63.753   2.693  16.035  1.00 83.38           C  
ATOM   1522  CD  GLU A 210      63.846   4.165  15.608  1.00 83.38           C  
ATOM   1523  OE1 GLU A 210      62.790   4.774  15.308  1.00 83.38           O  
ATOM   1524  OE2 GLU A 210      64.978   4.711  15.574  1.00 83.38           O  
ATOM   1525  N   GLN A 211      60.828  -0.138  17.622  1.00 44.35           N  
ATOM   1526  CA  GLN A 211      59.714  -0.748  16.908  1.00 44.35           C  
ATOM   1527  C   GLN A 211      58.410  -0.062  17.299  1.00 44.35           C  
ATOM   1528  O   GLN A 211      58.224   0.320  18.447  1.00 44.35           O  
ATOM   1529  CB  GLN A 211      59.648  -2.245  17.186  1.00 60.97           C  
ATOM   1530  CG  GLN A 211      60.109  -2.661  18.550  1.00 60.97           C  
ATOM   1531  CD  GLN A 211      59.683  -4.076  18.890  1.00 60.97           C  
ATOM   1532  OE1 GLN A 211      60.177  -4.682  19.852  1.00 60.97           O  
ATOM   1533  NE2 GLN A 211      58.751  -4.612  18.107  1.00 60.97           N  
ATOM   1534  N   ARG A 212      57.524   0.122  16.321  1.00 48.76           N  
ATOM   1535  CA  ARG A 212      56.240   0.784  16.544  1.00 48.76           C  
ATOM   1536  C   ARG A 212      55.136   0.168  15.709  1.00 48.76           C  
ATOM   1537  O   ARG A 212      55.355  -0.179  14.546  1.00 48.76           O  
ATOM   1538  CB  ARG A 212      56.324   2.275  16.208  1.00 53.80           C  
ATOM   1539  CG  ARG A 212      54.966   2.961  16.173  1.00 53.80           C  
ATOM   1540  CD  ARG A 212      55.044   4.356  15.590  1.00 53.80           C  
ATOM   1541  NE  ARG A 212      55.799   5.270  16.434  1.00 53.80           N  
ATOM   1542  CZ  ARG A 212      56.183   6.483  16.056  1.00 53.80           C  
ATOM   1543  NH1 ARG A 212      55.876   6.914  14.837  1.00 53.80           N  
ATOM   1544  NH2 ARG A 212      56.875   7.258  16.893  1.00 53.80           N  
ATOM   1545  N   TYR A 213      53.954   0.058  16.324  1.00 31.23           N  
ATOM   1546  CA  TYR A 213      52.763  -0.511  15.708  1.00 31.23           C  
ATOM   1547  C   TYR A 213      51.639   0.432  16.069  1.00 31.23           C  
ATOM   1548  O   TYR A 213      51.358   0.619  17.254  1.00 31.23           O  
ATOM   1549  CB  TYR A 213      52.478  -1.874  16.320  1.00 62.97           C  
ATOM   1550  CG  TYR A 213      53.688  -2.766  16.405  1.00 62.97           C  
ATOM   1551  CD1 TYR A 213      54.237  -3.341  15.262  1.00 62.97           C  
ATOM   1552  CD2 TYR A 213      54.310  -3.009  17.617  1.00 62.97           C  
ATOM   1553  CE1 TYR A 213      55.376  -4.135  15.328  1.00 62.97           C  
ATOM   1554  CE2 TYR A 213      55.454  -3.801  17.691  1.00 62.97           C  
ATOM   1555  CZ  TYR A 213      55.977  -4.358  16.546  1.00 62.97           C  
ATOM   1556  OH  TYR A 213      57.102  -5.141  16.613  1.00 62.97           O  
ATOM   1557  N   ALA A 214      50.989   1.029  15.069  1.00 64.48           N  
ATOM   1558  CA  ALA A 214      49.893   1.973  15.335  1.00 64.48           C  
ATOM   1559  C   ALA A 214      48.743   1.884  14.341  1.00 64.48           C  
ATOM   1560  O   ALA A 214      48.954   1.840  13.132  1.00 64.48           O  
ATOM   1561  CB  ALA A 214      50.433   3.397  15.365  1.00 94.64           C  
ATOM   1562  N   ILE A 215      47.525   1.861  14.864  1.00 49.53           N  
ATOM   1563  CA  ILE A 215      46.334   1.779  14.032  1.00 49.53           C  
ATOM   1564  C   ILE A 215      45.409   2.944  14.348  1.00 49.53           C  
ATOM   1565  O   ILE A 215      44.982   3.127  15.489  1.00 49.53           O  
ATOM   1566  CB  ILE A 215      45.552   0.469  14.264  1.00 69.20           C  
ATOM   1567  CG1 ILE A 215      46.428  -0.737  13.918  1.00 69.20           C  
ATOM   1568  CG2 ILE A 215      44.324   0.426  13.379  1.00 69.20           C  
ATOM   1569  CD1 ILE A 215      47.514  -1.129  14.977  1.00 69.20           C  
ATOM   1570  N   ALA A 216      45.106   3.734  13.325  1.00 57.22           N  
ATOM   1571  CA  ALA A 216      44.235   4.884  13.467  1.00 57.22           C  
ATOM   1572  C   ALA A 216      42.899   4.618  12.789  1.00 57.22           C  
ATOM   1573  O   ALA A 216      42.728   4.869  11.591  1.00 57.22           O  
ATOM   1574  CB  ALA A 216      44.893   6.109  12.860  1.00146.29           C  
ATOM   1575  N   PRO A 217      41.936   4.094  13.553  1.00 51.25           N  
ATOM   1576  CA  PRO A 217      40.583   3.768  13.099  1.00 51.25           C  
ATOM   1577  C   PRO A 217      39.731   5.026  13.191  1.00 51.25           C  
ATOM   1578  O   PRO A 217      39.688   5.639  14.251  1.00 51.25           O  
ATOM   1579  CB  PRO A 217      40.110   2.733  14.119  1.00 79.44           C  
ATOM   1580  CG  PRO A 217      41.331   2.400  14.946  1.00 79.44           C  
ATOM   1581  CD  PRO A 217      42.123   3.652  14.939  1.00 79.44           C  
ATOM   1582  N   ALA A 218      39.053   5.409  12.110  1.00 49.71           N  
ATOM   1583  CA  ALA A 218      38.216   6.619  12.137  1.00 49.71           C  
ATOM   1584  C   ALA A 218      36.920   6.441  11.345  1.00 49.71           C  
ATOM   1585  O   ALA A 218      36.935   5.995  10.194  1.00 49.71           O  
ATOM   1586  CB  ALA A 218      38.999   7.798  11.591  1.00160.22           C  
ATOM   1587  N   PHE A 219      35.802   6.813  11.962  1.00 42.61           N  
ATOM   1588  CA  PHE A 219      34.485   6.666  11.340  1.00 42.61           C  
ATOM   1589  C   PHE A 219      33.819   8.025  11.120  1.00 42.61           C  
ATOM   1590  O   PHE A 219      33.989   8.920  11.942  1.00 42.61           O  
ATOM   1591  CB  PHE A 219      33.606   5.819  12.255  1.00 76.86           C  
ATOM   1592  CG  PHE A 219      32.407   5.253  11.587  1.00 76.86           C  
ATOM   1593  CD1 PHE A 219      32.246   3.884  11.494  1.00 76.86           C  
ATOM   1594  CD2 PHE A 219      31.442   6.082  11.043  1.00 76.86           C  
ATOM   1595  CE1 PHE A 219      31.139   3.345  10.863  1.00 76.86           C  
ATOM   1596  CE2 PHE A 219      30.333   5.558  10.412  1.00 76.86           C  
ATOM   1597  CZ  PHE A 219      30.177   4.187  10.318  1.00 76.86           C  
ATOM   1598  N   THR A 220      33.061   8.179  10.032  1.00 50.52           N  
ATOM   1599  CA  THR A 220      32.384   9.447   9.739  1.00 50.52           C  
ATOM   1600  C   THR A 220      30.926   9.294   9.343  1.00 50.52           C  
ATOM   1601  O   THR A 220      30.610   8.619   8.375  1.00 50.52           O  
ATOM   1602  CB  THR A 220      33.049  10.217   8.589  1.00 46.89           C  
ATOM   1603  OG1 THR A 220      34.290  10.793   9.014  1.00 46.89           O  
ATOM   1604  CG2 THR A 220      32.139  11.320   8.126  1.00 46.89           C  
ATOM   1605  N   TRP A 221      30.050   9.975  10.067  1.00 71.25           N  
ATOM   1606  CA  TRP A 221      28.612   9.924   9.819  1.00 71.25           C  
ATOM   1607  C   TRP A 221      28.129  11.268   9.296  1.00 71.25           C  
ATOM   1608  O   TRP A 221      28.449  12.309   9.861  1.00 71.25           O  
ATOM   1609  CB  TRP A 221      27.887   9.581  11.128  1.00 87.56           C  
ATOM   1610  CG  TRP A 221      26.405   9.411  11.012  1.00 87.56           C  
ATOM   1611  CD1 TRP A 221      25.720   8.930   9.937  1.00 87.56           C  
ATOM   1612  CD2 TRP A 221      25.434   9.624  12.043  1.00 87.56           C  
ATOM   1613  NE1 TRP A 221      24.384   8.826  10.233  1.00 87.56           N  
ATOM   1614  CE2 TRP A 221      24.180   9.244  11.520  1.00 87.56           C  
ATOM   1615  CE3 TRP A 221      25.502  10.094  13.360  1.00 87.56           C  
ATOM   1616  CZ2 TRP A 221      22.999   9.319  12.269  1.00 87.56           C  
ATOM   1617  CZ3 TRP A 221      24.324  10.168  14.107  1.00 87.56           C  
ATOM   1618  CH2 TRP A 221      23.093   9.783  13.558  1.00 87.56           C  
ATOM   1619  N   ARG A 222      27.351  11.248   8.222  1.00 53.31           N  
ATOM   1620  CA  ARG A 222      26.854  12.488   7.642  1.00 53.31           C  
ATOM   1621  C   ARG A 222      25.402  12.376   7.201  1.00 53.31           C  
ATOM   1622  O   ARG A 222      25.118  12.341   6.003  1.00 53.31           O  
ATOM   1623  CB  ARG A 222      27.729  12.857   6.459  1.00 80.19           C  
ATOM   1624  CG  ARG A 222      29.179  12.653   6.774  1.00 80.19           C  
ATOM   1625  CD  ARG A 222      30.053  12.776   5.566  1.00 80.19           C  
ATOM   1626  NE  ARG A 222      30.031  14.122   5.024  1.00 80.19           N  
ATOM   1627  CZ  ARG A 222      30.961  14.588   4.206  1.00 80.19           C  
ATOM   1628  NH1 ARG A 222      31.980  13.809   3.853  1.00 80.19           N  
ATOM   1629  NH2 ARG A 222      30.863  15.820   3.730  1.00 80.19           N  
ATOM   1630  N   PRO A 223      24.466  12.337   8.169  1.00 74.27           N  
ATOM   1631  CA  PRO A 223      23.018  12.225   7.965  1.00 74.27           C  
ATOM   1632  C   PRO A 223      22.478  13.085   6.835  1.00 74.27           C  
ATOM   1633  O   PRO A 223      21.608  12.647   6.073  1.00 74.27           O  
ATOM   1634  CB  PRO A 223      22.451  12.624   9.316  1.00 79.03           C  
ATOM   1635  CG  PRO A 223      23.462  12.088  10.247  1.00 79.03           C  
ATOM   1636  CD  PRO A 223      24.766  12.494   9.601  1.00 79.03           C  
ATOM   1637  N   ASP A 224      22.981  14.310   6.734  1.00100.50           N  
ATOM   1638  CA  ASP A 224      22.558  15.223   5.681  1.00100.50           C  
ATOM   1639  C   ASP A 224      23.800  15.825   5.043  1.00100.50           C  
ATOM   1640  O   ASP A 224      24.790  15.124   4.851  1.00100.50           O  
ATOM   1641  CB  ASP A 224      21.662  16.321   6.257  1.00116.54           C  
ATOM   1642  CG  ASP A 224      22.254  16.969   7.483  1.00116.54           C  
ATOM   1643  OD1 ASP A 224      23.384  17.493   7.388  1.00116.54           O  
ATOM   1644  OD2 ASP A 224      21.587  16.955   8.540  1.00116.54           O  
ATOM   1645  N   ASP A 225      23.755  17.108   4.703  1.00 62.06           N  
ATOM   1646  CA  ASP A 225      24.911  17.757   4.102  1.00 62.06           C  
ATOM   1647  C   ASP A 225      25.333  18.987   4.904  1.00 62.06           C  
ATOM   1648  O   ASP A 225      26.214  19.759   4.490  1.00 62.06           O  
ATOM   1649  CB  ASP A 225      24.642  18.110   2.624  1.00132.12           C  
ATOM   1650  CG  ASP A 225      23.262  18.717   2.387  1.00132.12           C  
ATOM   1651  OD1 ASP A 225      22.255  18.118   2.825  1.00132.12           O  
ATOM   1652  OD2 ASP A 225      23.189  19.787   1.739  1.00132.12           O  
ATOM   1653  N   LYS A 226      24.699  19.153   6.062  1.00 85.28           N  
ATOM   1654  CA  LYS A 226      25.004  20.254   6.961  1.00 85.28           C  
ATOM   1655  C   LYS A 226      25.407  19.632   8.295  1.00 85.28           C  
ATOM   1656  O   LYS A 226      25.305  20.262   9.353  1.00 85.28           O  
ATOM   1657  CB  LYS A 226      23.781  21.147   7.173  1.00 96.86           C  
ATOM   1658  CG  LYS A 226      23.090  21.607   5.912  1.00 96.86           C  
ATOM   1659  CD  LYS A 226      22.081  22.722   6.201  1.00 96.86           C  
ATOM   1660  CE  LYS A 226      21.147  22.409   7.385  1.00 96.86           C  
ATOM   1661  NZ  LYS A 226      20.182  21.284   7.174  1.00 96.86           N  
ATOM   1662  N   THR A 227      25.869  18.388   8.246  1.00 53.40           N  
ATOM   1663  CA  THR A 227      26.261  17.703   9.466  1.00 53.40           C  
ATOM   1664  C   THR A 227      27.280  16.585   9.300  1.00 53.40           C  
ATOM   1665  O   THR A 227      27.181  15.743   8.418  1.00 53.40           O  
ATOM   1666  CB  THR A 227      25.026  17.167  10.176  1.00 62.88           C  
ATOM   1667  OG1 THR A 227      24.287  18.276  10.702  1.00 62.88           O  
ATOM   1668  CG2 THR A 227      25.411  16.214  11.296  1.00 62.88           C  
ATOM   1669  N   ASN A 228      28.263  16.597  10.183  1.00 53.69           N  
ATOM   1670  CA  ASN A 228      29.325  15.623  10.178  1.00 53.69           C  
ATOM   1671  C   ASN A 228      29.598  15.195  11.607  1.00 53.69           C  
ATOM   1672  O   ASN A 228      29.363  15.942  12.553  1.00 53.69           O  
ATOM   1673  CB  ASN A 228      30.582  16.256   9.586  1.00 81.40           C  
ATOM   1674  CG  ASN A 228      31.780  15.324   9.604  1.00 81.40           C  
ATOM   1675  OD1 ASN A 228      32.131  14.765  10.644  1.00 81.40           O  
ATOM   1676  ND2 ASN A 228      32.429  15.167   8.446  1.00 81.40           N  
ATOM   1677  N   PHE A 229      30.068  13.970  11.765  1.00 49.17           N  
ATOM   1678  CA  PHE A 229      30.426  13.459  13.074  1.00 49.17           C  
ATOM   1679  C   PHE A 229      31.514  12.423  12.841  1.00 49.17           C  
ATOM   1680  O   PHE A 229      31.243  11.336  12.369  1.00 49.17           O  
ATOM   1681  CB  PHE A 229      29.228  12.826  13.775  1.00 35.80           C  
ATOM   1682  CG  PHE A 229      29.596  12.127  15.046  1.00 35.80           C  
ATOM   1683  CD1 PHE A 229      29.747  12.842  16.234  1.00 35.80           C  
ATOM   1684  CD2 PHE A 229      29.897  10.764  15.043  1.00 35.80           C  
ATOM   1685  CE1 PHE A 229      30.204  12.208  17.415  1.00 35.80           C  
ATOM   1686  CE2 PHE A 229      30.348  10.130  16.203  1.00 35.80           C  
ATOM   1687  CZ  PHE A 229      30.506  10.855  17.396  1.00 35.80           C  
ATOM   1688  N   THR A 230      32.753  12.749  13.165  1.00 49.64           N  
ATOM   1689  CA  THR A 230      33.804  11.786  12.916  1.00 49.64           C  
ATOM   1690  C   THR A 230      34.585  11.234  14.114  1.00 49.64           C  
ATOM   1691  O   THR A 230      35.317  11.946  14.812  1.00 49.64           O  
ATOM   1692  CB  THR A 230      34.780  12.335  11.902  1.00 66.10           C  
ATOM   1693  OG1 THR A 230      34.067  12.684  10.713  1.00 66.10           O  
ATOM   1694  CG2 THR A 230      35.826  11.295  11.579  1.00 66.10           C  
ATOM   1695  N   PHE A 231      34.421   9.938  14.330  1.00 55.79           N  
ATOM   1696  CA  PHE A 231      35.085   9.245  15.411  1.00 55.79           C  
ATOM   1697  C   PHE A 231      36.539   9.112  15.019  1.00 55.79           C  
ATOM   1698  O   PHE A 231      36.854   8.555  13.957  1.00 55.79           O  
ATOM   1699  CB  PHE A 231      34.456   7.869  15.583  1.00 71.60           C  
ATOM   1700  CG  PHE A 231      35.140   7.014  16.592  1.00 71.60           C  
ATOM   1701  CD1 PHE A 231      34.955   7.234  17.947  1.00 71.60           C  
ATOM   1702  CD2 PHE A 231      35.993   5.991  16.186  1.00 71.60           C  
ATOM   1703  CE1 PHE A 231      35.617   6.441  18.891  1.00 71.60           C  
ATOM   1704  CE2 PHE A 231      36.663   5.189  17.119  1.00 71.60           C  
ATOM   1705  CZ  PHE A 231      36.479   5.411  18.471  1.00 71.60           C  
ATOM   1706  N   LEU A 232      37.417   9.635  15.870  1.00 52.41           N  
ATOM   1707  CA  LEU A 232      38.859   9.581  15.633  1.00 52.41           C  
ATOM   1708  C   LEU A 232      39.523   8.944  16.829  1.00 52.41           C  
ATOM   1709  O   LEU A 232      39.592   9.526  17.912  1.00 52.41           O  
ATOM   1710  CB  LEU A 232      39.425  10.979  15.416  1.00 41.87           C  
ATOM   1711  CG  LEU A 232      38.658  11.742  14.346  1.00 41.87           C  
ATOM   1712  CD1 LEU A 232      38.809  13.213  14.555  1.00 41.87           C  
ATOM   1713  CD2 LEU A 232      39.143  11.300  12.985  1.00 41.87           C  
ATOM   1714  N   SER A 233      39.997   7.726  16.617  1.00 55.42           N  
ATOM   1715  CA  SER A 233      40.649   6.956  17.652  1.00 55.42           C  
ATOM   1716  C   SER A 233      42.037   6.748  17.150  1.00 55.42           C  
ATOM   1717  O   SER A 233      42.290   6.897  15.954  1.00 55.42           O  
ATOM   1718  CB  SER A 233      39.968   5.602  17.821  1.00 76.43           C  
ATOM   1719  OG  SER A 233      40.085   4.817  16.642  1.00 76.43           O  
ATOM   1720  N   TYR A 234      42.928   6.403  18.067  1.00 49.39           N  
ATOM   1721  CA  TYR A 234      44.315   6.159  17.726  1.00 49.39           C  
ATOM   1722  C   TYR A 234      44.933   5.355  18.847  1.00 49.39           C  
ATOM   1723  O   TYR A 234      44.824   5.727  20.023  1.00 49.39           O  
ATOM   1724  CB  TYR A 234      45.059   7.479  17.570  1.00 38.98           C  
ATOM   1725  CG  TYR A 234      46.461   7.314  17.080  1.00 38.98           C  
ATOM   1726  CD1 TYR A 234      46.756   7.370  15.726  1.00 38.98           C  
ATOM   1727  CD2 TYR A 234      47.510   7.141  17.972  1.00 38.98           C  
ATOM   1728  CE1 TYR A 234      48.076   7.274  15.267  1.00 38.98           C  
ATOM   1729  CE2 TYR A 234      48.838   7.039  17.527  1.00 38.98           C  
ATOM   1730  CZ  TYR A 234      49.107   7.115  16.179  1.00 38.98           C  
ATOM   1731  OH  TYR A 234      50.399   7.084  15.748  1.00 38.98           O  
ATOM   1732  N   PHE A 235      45.561   4.243  18.487  1.00 36.66           N  
ATOM   1733  CA  PHE A 235      46.204   3.390  19.470  1.00 36.66           C  
ATOM   1734  C   PHE A 235      47.569   3.068  18.958  1.00 36.66           C  
ATOM   1735  O   PHE A 235      47.702   2.480  17.891  1.00 36.66           O  
ATOM   1736  CB  PHE A 235      45.427   2.103  19.649  1.00 44.39           C  
ATOM   1737  CG  PHE A 235      43.963   2.312  19.880  1.00 44.39           C  
ATOM   1738  CD1 PHE A 235      43.093   2.446  18.805  1.00 44.39           C  
ATOM   1739  CD2 PHE A 235      43.457   2.405  21.174  1.00 44.39           C  
ATOM   1740  CE1 PHE A 235      41.745   2.671  19.018  1.00 44.39           C  
ATOM   1741  CE2 PHE A 235      42.105   2.633  21.396  1.00 44.39           C  
ATOM   1742  CZ  PHE A 235      41.248   2.767  20.324  1.00 44.39           C  
ATOM   1743  N   GLN A 236      48.593   3.451  19.705  1.00 49.16           N  
ATOM   1744  CA  GLN A 236      49.948   3.197  19.267  1.00 49.16           C  
ATOM   1745  C   GLN A 236      50.781   2.570  20.342  1.00 49.16           C  
ATOM   1746  O   GLN A 236      50.867   3.096  21.444  1.00 49.16           O  
ATOM   1747  CB  GLN A 236      50.616   4.485  18.832  1.00 57.51           C  
ATOM   1748  CG  GLN A 236      52.089   4.330  18.695  1.00 57.51           C  
ATOM   1749  CD  GLN A 236      52.759   5.607  18.324  1.00 57.51           C  
ATOM   1750  OE1 GLN A 236      52.562   6.118  17.233  1.00 57.51           O  
ATOM   1751  NE2 GLN A 236      53.559   6.142  19.234  1.00 57.51           N  
ATOM   1752  N   ASN A 237      51.410   1.450  20.008  1.00 47.47           N  
ATOM   1753  CA  ASN A 237      52.260   0.749  20.953  1.00 47.47           C  
ATOM   1754  C   ASN A 237      53.698   0.627  20.445  1.00 47.47           C  
ATOM   1755  O   ASN A 237      53.946   0.271  19.285  1.00 47.47           O  
ATOM   1756  CB  ASN A 237      51.678  -0.631  21.256  1.00 75.99           C  
ATOM   1757  CG  ASN A 237      52.658  -1.523  21.977  1.00 75.99           C  
ATOM   1758  OD1 ASN A 237      53.258  -1.117  22.975  1.00 75.99           O  
ATOM   1759  ND2 ASN A 237      52.830  -2.751  21.476  1.00 75.99           N  
ATOM   1760  N   GLU A 238      54.637   0.934  21.336  1.00 55.78           N  
ATOM   1761  CA  GLU A 238      56.056   0.887  21.020  1.00 55.78           C  
ATOM   1762  C   GLU A 238      56.833   0.158  22.096  1.00 55.78           C  
ATOM   1763  O   GLU A 238      57.021   0.683  23.180  1.00 55.78           O  
ATOM   1764  CB  GLU A 238      56.616   2.300  20.915  1.00 75.29           C  
ATOM   1765  CG  GLU A 238      55.985   3.161  19.856  1.00 75.29           C  
ATOM   1766  CD  GLU A 238      56.222   4.632  20.114  1.00 75.29           C  
ATOM   1767  OE1 GLU A 238      55.480   5.209  20.938  1.00 75.29           O  
ATOM   1768  OE2 GLU A 238      57.157   5.206  19.505  1.00 75.29           O  
ATOM   1769  N   PRO A 239      57.283  -1.068  21.819  1.00 43.17           N  
ATOM   1770  CA  PRO A 239      58.034  -1.735  22.873  1.00 43.17           C  
ATOM   1771  C   PRO A 239      59.412  -1.110  23.044  1.00 43.17           C  
ATOM   1772  O   PRO A 239      60.078  -1.312  24.059  1.00 43.17           O  
ATOM   1773  CB  PRO A 239      58.096  -3.181  22.388  1.00107.87           C  
ATOM   1774  CG  PRO A 239      56.817  -3.330  21.645  1.00107.87           C  
ATOM   1775  CD  PRO A 239      56.787  -2.050  20.843  1.00107.87           C  
ATOM   1776  N   GLU A 240      59.836  -0.348  22.047  1.00 78.58           N  
ATOM   1777  CA  GLU A 240      61.134   0.308  22.097  1.00 78.58           C  
ATOM   1778  C   GLU A 240      61.057   1.627  21.353  1.00 78.58           C  
ATOM   1779  O   GLU A 240      60.578   1.677  20.220  1.00 78.58           O  
ATOM   1780  CB  GLU A 240      62.200  -0.600  21.486  1.00 95.21           C  
ATOM   1781  CG  GLU A 240      62.434  -1.872  22.288  1.00 95.21           C  
ATOM   1782  CD  GLU A 240      63.069  -1.600  23.636  1.00 95.21           C  
ATOM   1783  OE1 GLU A 240      62.615  -0.678  24.342  1.00 95.21           O  
ATOM   1784  OE2 GLU A 240      64.024  -2.315  23.991  1.00 95.21           O  
ATOM   1785  N   THR A 241      61.529   2.693  21.994  1.00 62.02           N  
ATOM   1786  CA  THR A 241      61.475   4.019  21.396  1.00 62.02           C  
ATOM   1787  C   THR A 241      62.821   4.541  20.907  1.00 62.02           C  
ATOM   1788  O   THR A 241      62.891   5.572  20.238  1.00 62.02           O  
ATOM   1789  CB  THR A 241      60.874   5.020  22.369  1.00 43.26           C  
ATOM   1790  OG1 THR A 241      61.755   5.177  23.487  1.00 43.26           O  
ATOM   1791  CG2 THR A 241      59.507   4.541  22.853  1.00 43.26           C  
ATOM   1792  N   GLY A 242      63.890   3.835  21.250  1.00 55.55           N  
ATOM   1793  CA  GLY A 242      65.202   4.236  20.781  1.00 55.55           C  
ATOM   1794  C   GLY A 242      66.083   4.958  21.770  1.00 55.55           C  
ATOM   1795  O   GLY A 242      65.727   5.095  22.940  1.00 55.55           O  
ATOM   1796  N   TYR A 243      67.234   5.417  21.277  1.00 41.56           N  
ATOM   1797  CA  TYR A 243      68.221   6.139  22.063  1.00 41.56           C  
ATOM   1798  C   TYR A 243      67.676   7.447  22.603  1.00 41.56           C  
ATOM   1799  O   TYR A 243      66.725   8.017  22.049  1.00 41.56           O  
ATOM   1800  CB  TYR A 243      69.443   6.422  21.209  1.00 70.06           C  
ATOM   1801  CG  TYR A 243      70.478   7.289  21.871  1.00 70.06           C  
ATOM   1802  CD1 TYR A 243      71.160   6.859  22.998  1.00 70.06           C  
ATOM   1803  CD2 TYR A 243      70.765   8.547  21.375  1.00 70.06           C  
ATOM   1804  CE1 TYR A 243      72.110   7.671  23.619  1.00 70.06           C  
ATOM   1805  CE2 TYR A 243      71.706   9.371  21.986  1.00 70.06           C  
ATOM   1806  CZ  TYR A 243      72.378   8.930  23.111  1.00 70.06           C  
ATOM   1807  OH  TYR A 243      73.304   9.748  23.730  1.00 70.06           O  
ATOM   1808  N   TYR A 244      68.281   7.918  23.694  1.00 66.40           N  
ATOM   1809  CA  TYR A 244      67.868   9.166  24.338  1.00 66.40           C  
ATOM   1810  C   TYR A 244      68.851   9.539  25.430  1.00 66.40           C  
ATOM   1811  O   TYR A 244      68.477  10.130  26.433  1.00 66.40           O  
ATOM   1812  CB  TYR A 244      66.485   9.001  24.947  1.00 56.66           C  
ATOM   1813  CG  TYR A 244      65.835  10.276  25.375  1.00 56.66           C  
ATOM   1814  CD1 TYR A 244      65.710  11.337  24.505  1.00 56.66           C  
ATOM   1815  CD2 TYR A 244      65.275  10.397  26.623  1.00 56.66           C  
ATOM   1816  CE1 TYR A 244      65.030  12.489  24.868  1.00 56.66           C  
ATOM   1817  CE2 TYR A 244      64.593  11.546  26.994  1.00 56.66           C  
ATOM   1818  CZ  TYR A 244      64.471  12.584  26.112  1.00 56.66           C  
ATOM   1819  OH  TYR A 244      63.754  13.694  26.477  1.00 56.66           O  
ATOM   1820  N   GLY A 245      70.111   9.188  25.221  1.00 48.67           N  
ATOM   1821  CA  GLY A 245      71.136   9.475  26.201  1.00 48.67           C  
ATOM   1822  C   GLY A 245      71.834  10.781  25.924  1.00 48.67           C  
ATOM   1823  O   GLY A 245      71.382  11.534  25.065  1.00 48.67           O  
ATOM   1824  N   TRP A 246      72.931  11.034  26.648  1.00 60.87           N  
ATOM   1825  CA  TRP A 246      73.722  12.256  26.512  1.00 60.87           C  
ATOM   1826  C   TRP A 246      75.208  12.028  26.284  1.00 60.87           C  
ATOM   1827  O   TRP A 246      75.824  11.191  26.928  1.00 60.87           O  
ATOM   1828  CB  TRP A 246      73.615  13.114  27.759  1.00 48.52           C  
ATOM   1829  CG  TRP A 246      72.269  13.609  28.103  1.00 48.52           C  
ATOM   1830  CD1 TRP A 246      71.144  13.532  27.348  1.00 48.52           C  
ATOM   1831  CD2 TRP A 246      71.905  14.292  29.308  1.00 48.52           C  
ATOM   1832  NE1 TRP A 246      70.098  14.122  28.002  1.00 48.52           N  
ATOM   1833  CE2 TRP A 246      70.535  14.601  29.209  1.00 48.52           C  
ATOM   1834  CE3 TRP A 246      72.609  14.673  30.464  1.00 48.52           C  
ATOM   1835  CZ2 TRP A 246      69.840  15.282  30.224  1.00 48.52           C  
ATOM   1836  CZ3 TRP A 246      71.926  15.347  31.471  1.00 48.52           C  
ATOM   1837  CH2 TRP A 246      70.551  15.646  31.342  1.00 48.52           C  
ATOM   1838  N   LEU A 247      75.784  12.808  25.382  1.00 55.29           N  
ATOM   1839  CA  LEU A 247      77.206  12.737  25.097  1.00 55.29           C  
ATOM   1840  C   LEU A 247      77.881  14.077  25.400  1.00 55.29           C  
ATOM   1841  O   LEU A 247      77.393  15.149  25.025  1.00 55.29           O  
ATOM   1842  CB  LEU A 247      77.448  12.373  23.642  1.00 44.82           C  
ATOM   1843  CG  LEU A 247      77.072  10.949  23.283  1.00 44.82           C  
ATOM   1844  CD1 LEU A 247      77.450  10.649  21.844  1.00 44.82           C  
ATOM   1845  CD2 LEU A 247      77.805  10.014  24.206  1.00 44.82           C  
ATOM   1846  N   PRO A 248      79.026  14.031  26.084  1.00 76.40           N  
ATOM   1847  CA  PRO A 248      79.767  15.241  26.436  1.00 76.40           C  
ATOM   1848  C   PRO A 248      80.363  15.877  25.201  1.00 76.40           C  
ATOM   1849  O   PRO A 248      80.698  15.182  24.246  1.00 76.40           O  
ATOM   1850  CB  PRO A 248      80.845  14.717  27.364  1.00 62.20           C  
ATOM   1851  CG  PRO A 248      81.156  13.382  26.728  1.00 62.20           C  
ATOM   1852  CD  PRO A 248      79.777  12.827  26.472  1.00 62.20           C  
ATOM   1853  N   LYS A 249      80.497  17.197  25.220  1.00 51.18           N  
ATOM   1854  CA  LYS A 249      81.076  17.887  24.085  1.00 51.18           C  
ATOM   1855  C   LYS A 249      82.505  17.404  24.002  1.00 51.18           C  
ATOM   1856  O   LYS A 249      83.143  17.473  22.954  1.00 51.18           O  
ATOM   1857  CB  LYS A 249      81.015  19.400  24.286  1.00 62.60           C  
ATOM   1858  CG  LYS A 249      81.701  19.917  25.532  1.00 62.60           C  
ATOM   1859  CD  LYS A 249      81.470  21.413  25.693  1.00 62.60           C  
ATOM   1860  CE  LYS A 249      82.500  22.037  26.601  1.00 62.60           C  
ATOM   1861  NZ  LYS A 249      83.864  21.834  26.049  1.00 62.60           N  
ATOM   1862  N   GLU A 250      82.993  16.896  25.129  1.00 91.81           N  
ATOM   1863  CA  GLU A 250      84.338  16.368  25.204  1.00 91.81           C  
ATOM   1864  C   GLU A 250      84.357  15.052  24.449  1.00 91.81           C  
ATOM   1865  O   GLU A 250      84.478  13.988  25.042  1.00 91.81           O  
ATOM   1866  CB  GLU A 250      84.744  16.130  26.658  1.00 92.80           C  
ATOM   1867  CG  GLU A 250      85.119  17.373  27.445  1.00 92.80           C  
ATOM   1868  CD  GLU A 250      83.924  18.170  27.892  1.00 92.80           C  
ATOM   1869  OE1 GLU A 250      83.031  17.584  28.549  1.00 92.80           O  
ATOM   1870  OE2 GLU A 250      83.885  19.383  27.597  1.00 92.80           O  
ATOM   1871  N   GLY A 251      84.218  15.126  23.135  1.00 64.10           N  
ATOM   1872  CA  GLY A 251      84.228  13.917  22.336  1.00 64.10           C  
ATOM   1873  C   GLY A 251      83.293  14.007  21.150  1.00 64.10           C  
ATOM   1874  O   GLY A 251      83.165  13.064  20.365  1.00 64.10           O  
ATOM   1875  N   THR A 252      82.640  15.157  21.030  1.00 64.12           N  
ATOM   1876  CA  THR A 252      81.706  15.413  19.944  1.00 64.12           C  
ATOM   1877  C   THR A 252      82.024  16.738  19.267  1.00 64.12           C  
ATOM   1878  O   THR A 252      82.666  16.768  18.220  1.00 64.12           O  
ATOM   1879  CB  THR A 252      80.290  15.462  20.465  1.00 43.69           C  
ATOM   1880  OG1 THR A 252      80.211  16.432  21.505  1.00 43.69           O  
ATOM   1881  CG2 THR A 252      79.896  14.132  21.032  1.00 43.69           C  
ATOM   1882  N   VAL A 253      81.571  17.831  19.866  1.00 35.25           N  
ATOM   1883  CA  VAL A 253      81.825  19.152  19.322  1.00 35.25           C  
ATOM   1884  C   VAL A 253      83.317  19.386  19.380  1.00 35.25           C  
ATOM   1885  O   VAL A 253      83.952  19.730  18.379  1.00 35.25           O  
ATOM   1886  CB  VAL A 253      81.160  20.230  20.146  1.00 48.86           C  
ATOM   1887  CG1 VAL A 253      81.266  21.551  19.421  1.00 48.86           C  
ATOM   1888  CG2 VAL A 253      79.719  19.848  20.428  1.00 48.86           C  
ATOM   1889  N   GLU A 254      83.873  19.204  20.575  1.00 62.64           N  
ATOM   1890  CA  GLU A 254      85.298  19.368  20.804  1.00 62.64           C  
ATOM   1891  C   GLU A 254      85.905  17.972  20.810  1.00 62.64           C  
ATOM   1892  O   GLU A 254      85.238  17.011  21.176  1.00 62.64           O  
ATOM   1893  CB  GLU A 254      85.549  20.039  22.157  1.00121.63           C  
ATOM   1894  CG  GLU A 254      85.014  21.455  22.279  1.00121.63           C  
ATOM   1895  CD  GLU A 254      85.375  22.102  23.610  1.00121.63           C  
ATOM   1896  OE1 GLU A 254      85.053  23.294  23.809  1.00121.63           O  
ATOM   1897  OE2 GLU A 254      85.983  21.419  24.462  1.00121.63           O  
ATOM   1898  N   PRO A 255      87.172  17.840  20.389  1.00 57.90           N  
ATOM   1899  CA  PRO A 255      87.864  16.549  20.356  1.00 57.90           C  
ATOM   1900  C   PRO A 255      88.245  16.054  21.745  1.00 57.90           C  
ATOM   1901  O   PRO A 255      88.132  16.771  22.741  1.00 57.90           O  
ATOM   1902  CB  PRO A 255      89.109  16.837  19.524  1.00 65.70           C  
ATOM   1903  CG  PRO A 255      88.705  17.995  18.691  1.00 65.70           C  
ATOM   1904  CD  PRO A 255      87.945  18.848  19.655  1.00 65.70           C  
ATOM   1905  N   LEU A 256      88.701  14.816  21.810  1.00110.73           N  
ATOM   1906  CA  LEU A 256      89.117  14.260  23.077  1.00110.73           C  
ATOM   1907  C   LEU A 256      90.619  14.449  23.194  1.00110.73           C  
ATOM   1908  O   LEU A 256      91.301  14.695  22.200  1.00110.73           O  
ATOM   1909  CB  LEU A 256      88.755  12.780  23.138  1.00 60.50           C  
ATOM   1910  CG  LEU A 256      87.340  12.491  23.621  1.00 60.50           C  
ATOM   1911  CD1 LEU A 256      86.930  11.064  23.295  1.00 60.50           C  
ATOM   1912  CD2 LEU A 256      87.309  12.759  25.116  1.00 60.50           C  
ATOM   1913  N   PRO A 257      91.153  14.357  24.416  1.00107.01           N  
ATOM   1914  CA  PRO A 257      92.586  14.517  24.666  1.00107.01           C  
ATOM   1915  C   PRO A 257      93.453  13.719  23.697  1.00107.01           C  
ATOM   1916  O   PRO A 257      94.441  14.230  23.176  1.00107.01           O  
ATOM   1917  CB  PRO A 257      92.728  14.033  26.093  1.00 66.67           C  
ATOM   1918  CG  PRO A 257      91.447  14.522  26.700  1.00 66.67           C  
ATOM   1919  CD  PRO A 257      90.421  14.140  25.675  1.00 66.67           C  
ATOM   1920  N   ASN A 258      93.080  12.466  23.455  1.00 85.63           N  
ATOM   1921  CA  ASN A 258      93.844  11.626  22.543  1.00 85.63           C  
ATOM   1922  C   ASN A 258      93.801  12.233  21.150  1.00 85.63           C  
ATOM   1923  O   ASN A 258      94.638  11.928  20.297  1.00 85.63           O  
ATOM   1924  CB  ASN A 258      93.281  10.199  22.510  1.00127.86           C  
ATOM   1925  CG  ASN A 258      92.164   9.977  23.520  1.00127.86           C  
ATOM   1926  OD1 ASN A 258      92.367  10.010  24.740  1.00127.86           O  
ATOM   1927  ND2 ASN A 258      90.970   9.743  23.007  1.00127.86           N  
ATOM   1928  N   GLY A 259      92.817  13.099  20.933  1.00 86.44           N  
ATOM   1929  CA  GLY A 259      92.665  13.753  19.645  1.00 86.44           C  
ATOM   1930  C   GLY A 259      91.468  13.310  18.814  1.00 86.44           C  
ATOM   1931  O   GLY A 259      90.965  14.086  18.004  1.00 86.44           O  
ATOM   1932  N   LYS A 260      91.007  12.074  19.011  1.00 73.77           N  
ATOM   1933  CA  LYS A 260      89.877  11.538  18.254  1.00 73.77           C  
ATOM   1934  C   LYS A 260      88.554  11.856  18.923  1.00 73.77           C  
ATOM   1935  O   LYS A 260      88.526  12.147  20.117  1.00 73.77           O  
ATOM   1936  CB  LYS A 260      90.012  10.020  18.104  1.00156.17           C  
ATOM   1937  CG  LYS A 260      91.256   9.563  17.356  1.00156.17           C  
ATOM   1938  CD  LYS A 260      91.304   8.041  17.223  1.00156.17           C  
ATOM   1939  CE  LYS A 260      90.154   7.508  16.369  1.00156.17           C  
ATOM   1940  NZ  LYS A 260      90.188   6.021  16.241  1.00156.17           N  
ATOM   1941  N   ARG A 261      87.465  11.805  18.151  1.00 64.04           N  
ATOM   1942  CA  ARG A 261      86.123  12.076  18.683  1.00 64.04           C  
ATOM   1943  C   ARG A 261      85.312  10.803  18.686  1.00 64.04           C  
ATOM   1944  O   ARG A 261      85.579   9.914  17.901  1.00 64.04           O  
ATOM   1945  CB  ARG A 261      85.373  13.094  17.834  1.00 70.29           C  
ATOM   1946  CG  ARG A 261      85.978  14.460  17.777  1.00 70.29           C  
ATOM   1947  CD  ARG A 261      84.947  15.463  17.326  1.00 70.29           C  
ATOM   1948  NE  ARG A 261      85.568  16.720  16.955  1.00 70.29           N  
ATOM   1949  CZ  ARG A 261      86.410  16.841  15.936  1.00 70.29           C  
ATOM   1950  NH1 ARG A 261      86.714  15.770  15.202  1.00 70.29           N  
ATOM   1951  NH2 ARG A 261      86.955  18.023  15.653  1.00 70.29           N  
ATOM   1952  N   LEU A 262      84.315  10.707  19.555  1.00 55.58           N  
ATOM   1953  CA  LEU A 262      83.506   9.502  19.583  1.00 55.58           C  
ATOM   1954  C   LEU A 262      82.762   9.350  18.265  1.00 55.58           C  
ATOM   1955  O   LEU A 262      82.420  10.334  17.613  1.00 55.58           O  
ATOM   1956  CB  LEU A 262      82.498   9.542  20.725  1.00 56.70           C  
ATOM   1957  CG  LEU A 262      83.044   9.302  22.130  1.00 56.70           C  
ATOM   1958  CD1 LEU A 262      83.756  10.538  22.620  1.00 56.70           C  
ATOM   1959  CD2 LEU A 262      81.911   8.972  23.067  1.00 56.70           C  
ATOM   1960  N   PRO A 263      82.515   8.109  17.839  1.00109.88           N  
ATOM   1961  CA  PRO A 263      81.797   7.892  16.581  1.00109.88           C  
ATOM   1962  C   PRO A 263      80.332   8.321  16.698  1.00109.88           C  
ATOM   1963  O   PRO A 263      79.781   8.378  17.796  1.00109.88           O  
ATOM   1964  CB  PRO A 263      81.953   6.394  16.360  1.00129.30           C  
ATOM   1965  CG  PRO A 263      81.993   5.858  17.763  1.00129.30           C  
ATOM   1966  CD  PRO A 263      82.921   6.829  18.441  1.00129.30           C  
ATOM   1967  N   THR A 264      79.707   8.624  15.567  1.00 47.99           N  
ATOM   1968  CA  THR A 264      78.315   9.045  15.566  1.00 47.99           C  
ATOM   1969  C   THR A 264      77.357   7.958  16.046  1.00 47.99           C  
ATOM   1970  O   THR A 264      76.222   8.252  16.400  1.00 47.99           O  
ATOM   1971  CB  THR A 264      77.855   9.491  14.160  1.00 43.24           C  
ATOM   1972  OG1 THR A 264      77.774   8.359  13.288  1.00 43.24           O  
ATOM   1973  CG2 THR A 264      78.824  10.467  13.584  1.00 43.24           C  
ATOM   1974  N   ASP A 265      77.791   6.703  16.051  1.00 55.30           N  
ATOM   1975  CA  ASP A 265      76.906   5.632  16.503  1.00 55.30           C  
ATOM   1976  C   ASP A 265      77.190   5.218  17.940  1.00 55.30           C  
ATOM   1977  O   ASP A 265      76.643   4.237  18.426  1.00 55.30           O  
ATOM   1978  CB  ASP A 265      76.998   4.402  15.575  1.00 77.53           C  
ATOM   1979  CG  ASP A 265      78.379   3.756  15.565  1.00 77.53           C  
ATOM   1980  OD1 ASP A 265      78.905   3.418  16.647  1.00 77.53           O  
ATOM   1981  OD2 ASP A 265      78.933   3.574  14.461  1.00 77.53           O  
ATOM   1982  N   PHE A 266      78.036   5.984  18.619  1.00 69.12           N  
ATOM   1983  CA  PHE A 266      78.393   5.694  20.000  1.00 69.12           C  
ATOM   1984  C   PHE A 266      77.165   5.567  20.889  1.00 69.12           C  
ATOM   1985  O   PHE A 266      76.080   5.986  20.516  1.00 69.12           O  
ATOM   1986  CB  PHE A 266      79.285   6.802  20.555  1.00 49.10           C  
ATOM   1987  CG  PHE A 266      79.962   6.439  21.840  1.00 49.10           C  
ATOM   1988  CD1 PHE A 266      81.101   5.646  21.836  1.00 49.10           C  
ATOM   1989  CD2 PHE A 266      79.440   6.852  23.056  1.00 49.10           C  
ATOM   1990  CE1 PHE A 266      81.713   5.264  23.024  1.00 49.10           C  
ATOM   1991  CE2 PHE A 266      80.037   6.480  24.247  1.00 49.10           C  
ATOM   1992  CZ  PHE A 266      81.180   5.681  24.230  1.00 49.10           C  
ATOM   1993  N   ASN A 267      77.343   4.983  22.068  1.00 59.76           N  
ATOM   1994  CA  ASN A 267      76.246   4.835  23.017  1.00 59.76           C  
ATOM   1995  C   ASN A 267      76.789   4.678  24.440  1.00 59.76           C  
ATOM   1996  O   ASN A 267      77.306   3.629  24.809  1.00 59.76           O  
ATOM   1997  CB  ASN A 267      75.362   3.633  22.635  1.00 65.39           C  
ATOM   1998  CG  ASN A 267      74.129   3.488  23.539  1.00 65.39           C  
ATOM   1999  OD1 ASN A 267      73.317   2.586  23.352  1.00 65.39           O  
ATOM   2000  ND2 ASN A 267      73.994   4.373  24.520  1.00 65.39           N  
ATOM   2001  N   GLU A 268      76.687   5.734  25.233  1.00 50.40           N  
ATOM   2002  CA  GLU A 268      77.154   5.677  26.607  1.00 50.40           C  
ATOM   2003  C   GLU A 268      76.194   4.879  27.475  1.00 50.40           C  
ATOM   2004  O   GLU A 268      76.332   4.853  28.701  1.00 50.40           O  
ATOM   2005  CB  GLU A 268      77.299   7.080  27.208  1.00 49.83           C  
ATOM   2006  CG  GLU A 268      76.403   8.187  26.629  1.00 49.83           C  
ATOM   2007  CD  GLU A 268      74.921   7.855  26.578  1.00 49.83           C  
ATOM   2008  OE1 GLU A 268      74.552   7.001  25.757  1.00 49.83           O  
ATOM   2009  OE2 GLU A 268      74.127   8.449  27.345  1.00 49.83           O  
ATOM   2010  N   GLY A 269      75.223   4.229  26.844  1.00 78.29           N  
ATOM   2011  CA  GLY A 269      74.245   3.466  27.598  1.00 78.29           C  
ATOM   2012  C   GLY A 269      74.630   2.034  27.915  1.00 78.29           C  
ATOM   2013  O   GLY A 269      75.679   1.552  27.482  1.00 78.29           O  
ATOM   2014  N   ALA A 270      73.763   1.359  28.670  1.00 79.14           N  
ATOM   2015  CA  ALA A 270      73.969  -0.030  29.066  1.00 79.14           C  
ATOM   2016  C   ALA A 270      73.113  -0.980  28.230  1.00 79.14           C  
ATOM   2017  O   ALA A 270      71.925  -0.756  28.031  1.00 79.14           O  
ATOM   2018  CB  ALA A 270      73.645  -0.197  30.535  1.00 89.13           C  
ATOM   2019  N   LYS A 271      73.735  -2.047  27.749  1.00 80.00           N  
ATOM   2020  CA  LYS A 271      73.078  -3.044  26.918  1.00 80.00           C  
ATOM   2021  C   LYS A 271      71.597  -3.252  27.210  1.00 80.00           C  
ATOM   2022  O   LYS A 271      70.818  -3.537  26.297  1.00 80.00           O  
ATOM   2023  CB  LYS A 271      73.836  -4.381  27.044  1.00 87.94           C  
ATOM   2024  CG  LYS A 271      73.184  -5.594  26.359  1.00 87.94           C  
ATOM   2025  CD  LYS A 271      74.033  -6.868  26.518  1.00 87.94           C  
ATOM   2026  CE  LYS A 271      73.232  -8.142  26.226  1.00 87.94           C  
ATOM   2027  NZ  LYS A 271      72.155  -8.407  27.244  1.00 87.94           N  
ATOM   2028  N   ASN A 272      71.201  -3.090  28.468  1.00 47.52           N  
ATOM   2029  CA  ASN A 272      69.804  -3.319  28.841  1.00 47.52           C  
ATOM   2030  C   ASN A 272      68.887  -2.117  29.064  1.00 47.52           C  
ATOM   2031  O   ASN A 272      67.836  -2.238  29.711  1.00 47.52           O  
ATOM   2032  CB  ASN A 272      69.719  -4.232  30.075  1.00 59.85           C  
ATOM   2033  CG  ASN A 272      70.379  -3.630  31.308  1.00 59.85           C  
ATOM   2034  OD1 ASN A 272      70.396  -4.247  32.375  1.00 59.85           O  
ATOM   2035  ND2 ASN A 272      70.929  -2.426  31.165  1.00 59.85           N  
ATOM   2036  N   ASN A 273      69.265  -0.961  28.536  1.00 39.71           N  
ATOM   2037  CA  ASN A 273      68.417   0.209  28.668  1.00 39.71           C  
ATOM   2038  C   ASN A 273      67.167  -0.117  27.869  1.00 39.71           C  
ATOM   2039  O   ASN A 273      67.239  -0.789  26.839  1.00 39.71           O  
ATOM   2040  CB  ASN A 273      69.094   1.445  28.062  1.00 75.38           C  
ATOM   2041  CG  ASN A 273      70.214   1.994  28.928  1.00 75.38           C  
ATOM   2042  OD1 ASN A 273      71.223   1.334  29.154  1.00 75.38           O  
ATOM   2043  ND2 ASN A 273      70.038   3.218  29.414  1.00 75.38           N  
ATOM   2044  N   THR A 274      66.025   0.357  28.340  1.00 85.29           N  
ATOM   2045  CA  THR A 274      64.773   0.115  27.644  1.00 85.29           C  
ATOM   2046  C   THR A 274      63.887   1.357  27.756  1.00 85.29           C  
ATOM   2047  O   THR A 274      63.944   2.081  28.756  1.00 85.29           O  
ATOM   2048  CB  THR A 274      64.054  -1.118  28.239  1.00 89.13           C  
ATOM   2049  OG1 THR A 274      62.735  -1.242  27.687  1.00 89.13           O  
ATOM   2050  CG2 THR A 274      63.968  -0.990  29.740  1.00 89.13           C  
ATOM   2051  N   TYR A 275      63.080   1.607  26.725  1.00 64.15           N  
ATOM   2052  CA  TYR A 275      62.192   2.764  26.716  1.00 64.15           C  
ATOM   2053  C   TYR A 275      60.896   2.389  26.018  1.00 64.15           C  
ATOM   2054  O   TYR A 275      60.897   2.191  24.819  1.00 64.15           O  
ATOM   2055  CB  TYR A 275      62.866   3.903  25.961  1.00 45.67           C  
ATOM   2056  CG  TYR A 275      62.630   5.281  26.535  1.00 45.67           C  
ATOM   2057  CD1 TYR A 275      61.351   5.713  26.844  1.00 45.67           C  
ATOM   2058  CD2 TYR A 275      63.684   6.160  26.745  1.00 45.67           C  
ATOM   2059  CE1 TYR A 275      61.127   6.989  27.348  1.00 45.67           C  
ATOM   2060  CE2 TYR A 275      63.454   7.439  27.251  1.00 45.67           C  
ATOM   2061  CZ  TYR A 275      62.175   7.840  27.544  1.00 45.67           C  
ATOM   2062  OH  TYR A 275      61.928   9.094  28.012  1.00 45.67           O  
ATOM   2063  N   SER A 276      59.801   2.295  26.765  1.00 58.62           N  
ATOM   2064  CA  SER A 276      58.509   1.918  26.204  1.00 58.62           C  
ATOM   2065  C   SER A 276      57.508   3.051  26.330  1.00 58.62           C  
ATOM   2066  O   SER A 276      57.608   3.886  27.224  1.00 58.62           O  
ATOM   2067  CB  SER A 276      57.958   0.685  26.920  1.00157.33           C  
ATOM   2068  OG  SER A 276      58.857  -0.407  26.834  1.00157.33           O  
ATOM   2069  N   ARG A 277      56.530   3.077  25.437  1.00 58.83           N  
ATOM   2070  CA  ARG A 277      55.516   4.120  25.468  1.00 58.83           C  
ATOM   2071  C   ARG A 277      54.236   3.641  24.772  1.00 58.83           C  
ATOM   2072  O   ARG A 277      54.195   3.349  23.575  1.00 58.83           O  
ATOM   2073  CB  ARG A 277      56.072   5.383  24.805  1.00 33.55           C  
ATOM   2074  CG  ARG A 277      55.259   6.683  25.008  1.00 33.55           C  
ATOM   2075  CD  ARG A 277      54.609   7.173  23.708  1.00 33.55           C  
ATOM   2076  NE  ARG A 277      55.564   7.218  22.607  1.00 33.55           N  
ATOM   2077  CZ  ARG A 277      56.643   7.989  22.593  1.00 33.55           C  
ATOM   2078  NH1 ARG A 277      56.889   8.782  23.634  1.00 33.55           N  
ATOM   2079  NH2 ARG A 277      57.471   7.965  21.548  1.00 33.55           N  
ATOM   2080  N   ASN A 278      53.179   3.552  25.549  1.00 45.14           N  
ATOM   2081  CA  ASN A 278      51.916   3.101  25.027  1.00 45.14           C  
ATOM   2082  C   ASN A 278      50.884   4.222  25.159  1.00 45.14           C  
ATOM   2083  O   ASN A 278      50.645   4.755  26.256  1.00 45.14           O  
ATOM   2084  CB  ASN A 278      51.490   1.840  25.790  1.00 82.34           C  
ATOM   2085  CG  ASN A 278      50.027   1.500  25.603  1.00 82.34           C  
ATOM   2086  OD1 ASN A 278      49.141   2.160  26.160  1.00 82.34           O  
ATOM   2087  ND2 ASN A 278      49.759   0.463  24.817  1.00 82.34           N  
ATOM   2088  N   GLU A 279      50.300   4.599  24.021  1.00 49.94           N  
ATOM   2089  CA  GLU A 279      49.270   5.637  23.972  1.00 49.94           C  
ATOM   2090  C   GLU A 279      48.005   5.124  23.285  1.00 49.94           C  
ATOM   2091  O   GLU A 279      48.060   4.481  22.244  1.00 49.94           O  
ATOM   2092  CB  GLU A 279      49.790   6.881  23.248  1.00 80.68           C  
ATOM   2093  CG  GLU A 279      51.078   6.656  22.501  1.00 80.68           C  
ATOM   2094  CD  GLU A 279      51.470   7.841  21.659  1.00 80.68           C  
ATOM   2095  OE1 GLU A 279      50.660   8.243  20.806  1.00 80.68           O  
ATOM   2096  OE2 GLU A 279      52.587   8.367  21.843  1.00 80.68           O  
ATOM   2097  N   LYS A 280      46.865   5.401  23.894  1.00 33.88           N  
ATOM   2098  CA  LYS A 280      45.580   4.980  23.363  1.00 33.88           C  
ATOM   2099  C   LYS A 280      44.630   6.152  23.568  1.00 33.88           C  
ATOM   2100  O   LYS A 280      44.489   6.660  24.683  1.00 33.88           O  
ATOM   2101  CB  LYS A 280      45.083   3.756  24.130  1.00 81.80           C  
ATOM   2102  CG  LYS A 280      46.191   2.759  24.445  1.00 81.80           C  
ATOM   2103  CD  LYS A 280      45.670   1.435  25.001  1.00 81.80           C  
ATOM   2104  CE  LYS A 280      45.110   1.550  26.409  1.00 81.80           C  
ATOM   2105  NZ  LYS A 280      44.619   0.224  26.914  1.00 81.80           N  
ATOM   2106  N   MET A 281      43.982   6.595  22.498  1.00 51.66           N  
ATOM   2107  CA  MET A 281      43.076   7.730  22.604  1.00 51.66           C  
ATOM   2108  C   MET A 281      41.844   7.610  21.715  1.00 51.66           C  
ATOM   2109  O   MET A 281      41.893   7.006  20.633  1.00 51.66           O  
ATOM   2110  CB  MET A 281      43.840   9.005  22.259  1.00 56.38           C  
ATOM   2111  CG  MET A 281      44.755   8.848  21.058  1.00 56.38           C  
ATOM   2112  SD  MET A 281      45.751  10.304  20.707  1.00 56.38           S  
ATOM   2113  CE  MET A 281      47.223   9.978  21.605  1.00 56.38           C  
ATOM   2114  N   VAL A 282      40.744   8.195  22.178  1.00 42.05           N  
ATOM   2115  CA  VAL A 282      39.492   8.172  21.440  1.00 42.05           C  
ATOM   2116  C   VAL A 282      38.751   9.494  21.558  1.00 42.05           C  
ATOM   2117  O   VAL A 282      38.677  10.081  22.646  1.00 42.05           O  
ATOM   2118  CB  VAL A 282      38.558   7.085  21.960  1.00 32.73           C  
ATOM   2119  CG1 VAL A 282      39.113   5.749  21.641  1.00 32.73           C  
ATOM   2120  CG2 VAL A 282      38.374   7.222  23.447  1.00 32.73           C  
ATOM   2121  N   GLY A 283      38.182   9.956  20.446  1.00 67.07           N  
ATOM   2122  CA  GLY A 283      37.453  11.211  20.475  1.00 67.07           C  
ATOM   2123  C   GLY A 283      36.629  11.445  19.230  1.00 67.07           C  
ATOM   2124  O   GLY A 283      36.651  10.626  18.314  1.00 67.07           O  
ATOM   2125  N   TYR A 284      35.904  12.561  19.194  1.00 48.41           N  
ATOM   2126  CA  TYR A 284      35.075  12.887  18.048  1.00 48.41           C  
ATOM   2127  C   TYR A 284      35.242  14.329  17.626  1.00 48.41           C  
ATOM   2128  O   TYR A 284      35.637  15.173  18.425  1.00 48.41           O  
ATOM   2129  CB  TYR A 284      33.614  12.630  18.372  1.00 38.94           C  
ATOM   2130  CG  TYR A 284      33.054  13.504  19.464  1.00 38.94           C  
ATOM   2131  CD1 TYR A 284      32.674  14.824  19.221  1.00 38.94           C  
ATOM   2132  CD2 TYR A 284      32.864  13.006  20.733  1.00 38.94           C  
ATOM   2133  CE1 TYR A 284      32.106  15.618  20.242  1.00 38.94           C  
ATOM   2134  CE2 TYR A 284      32.305  13.769  21.748  1.00 38.94           C  
ATOM   2135  CZ  TYR A 284      31.924  15.069  21.510  1.00 38.94           C  
ATOM   2136  OH  TYR A 284      31.349  15.783  22.537  1.00 38.94           O  
ATOM   2137  N   SER A 285      34.958  14.597  16.358  1.00 63.90           N  
ATOM   2138  CA  SER A 285      35.019  15.942  15.821  1.00 63.90           C  
ATOM   2139  C   SER A 285      33.632  16.143  15.254  1.00 63.90           C  
ATOM   2140  O   SER A 285      33.279  15.528  14.255  1.00 63.90           O  
ATOM   2141  CB  SER A 285      36.041  16.045  14.703  1.00146.42           C  
ATOM   2142  OG  SER A 285      35.878  17.271  14.016  1.00146.42           O  
ATOM   2143  N   PHE A 286      32.839  16.989  15.897  1.00 59.51           N  
ATOM   2144  CA  PHE A 286      31.476  17.233  15.450  1.00 59.51           C  
ATOM   2145  C   PHE A 286      31.373  18.609  14.833  1.00 59.51           C  
ATOM   2146  O   PHE A 286      32.071  19.530  15.247  1.00 59.51           O  
ATOM   2147  CB  PHE A 286      30.519  17.128  16.630  1.00 82.93           C  
ATOM   2148  CG  PHE A 286      29.092  17.417  16.286  1.00 82.93           C  
ATOM   2149  CD1 PHE A 286      28.255  16.413  15.835  1.00 82.93           C  
ATOM   2150  CD2 PHE A 286      28.576  18.687  16.449  1.00 82.93           C  
ATOM   2151  CE1 PHE A 286      26.931  16.671  15.562  1.00 82.93           C  
ATOM   2152  CE2 PHE A 286      27.259  18.952  16.176  1.00 82.93           C  
ATOM   2153  CZ  PHE A 286      26.433  17.944  15.736  1.00 82.93           C  
ATOM   2154  N   ASP A 287      30.478  18.733  13.857  1.00 76.64           N  
ATOM   2155  CA  ASP A 287      30.253  19.973  13.130  1.00 76.64           C  
ATOM   2156  C   ASP A 287      28.819  19.993  12.597  1.00 76.64           C  
ATOM   2157  O   ASP A 287      28.386  19.046  11.966  1.00 76.64           O  
ATOM   2158  CB  ASP A 287      31.261  20.049  11.980  1.00171.11           C  
ATOM   2159  CG  ASP A 287      30.898  21.088  10.942  1.00171.11           C  
ATOM   2160  OD1 ASP A 287      29.847  20.932  10.281  1.00171.11           O  
ATOM   2161  OD2 ASP A 287      31.672  22.057  10.780  1.00171.11           O  
ATOM   2162  N   HIS A 288      28.077  21.063  12.857  1.00100.43           N  
ATOM   2163  CA  HIS A 288      26.702  21.165  12.367  1.00100.43           C  
ATOM   2164  C   HIS A 288      26.345  22.601  11.954  1.00100.43           C  
ATOM   2165  O   HIS A 288      26.493  23.545  12.736  1.00100.43           O  
ATOM   2166  CB  HIS A 288      25.723  20.685  13.437  1.00 87.55           C  
ATOM   2167  CG  HIS A 288      24.301  20.641  12.977  1.00 87.55           C  
ATOM   2168  ND1 HIS A 288      23.712  21.670  12.274  1.00 87.55           N  
ATOM   2169  CD2 HIS A 288      23.342  19.702  13.141  1.00 87.55           C  
ATOM   2170  CE1 HIS A 288      22.452  21.366  12.021  1.00 87.55           C  
ATOM   2171  NE2 HIS A 288      22.203  20.177  12.537  1.00 87.55           N  
ATOM   2172  N   GLU A 289      25.877  22.757  10.720  1.00 55.78           N  
ATOM   2173  CA  GLU A 289      25.499  24.065  10.205  1.00 55.78           C  
ATOM   2174  C   GLU A 289      23.982  24.203  10.278  1.00 55.78           C  
ATOM   2175  O   GLU A 289      23.251  23.496   9.594  1.00 55.78           O  
ATOM   2176  CB  GLU A 289      25.974  24.204   8.758  1.00109.25           C  
ATOM   2177  CG  GLU A 289      25.692  25.557   8.124  1.00109.25           C  
ATOM   2178  CD  GLU A 289      26.129  25.634   6.665  1.00109.25           C  
ATOM   2179  OE1 GLU A 289      27.334  25.451   6.393  1.00109.25           O  
ATOM   2180  OE2 GLU A 289      25.268  25.880   5.792  1.00109.25           O  
ATOM   2181  N   PHE A 290      23.505  25.106  11.118  1.00 94.83           N  
ATOM   2182  CA  PHE A 290      22.071  25.296  11.266  1.00 94.83           C  
ATOM   2183  C   PHE A 290      21.490  26.129  10.131  1.00 94.83           C  
ATOM   2184  O   PHE A 290      20.340  25.935   9.718  1.00 94.83           O  
ATOM   2185  CB  PHE A 290      21.775  25.965  12.609  1.00 82.26           C  
ATOM   2186  CG  PHE A 290      22.018  25.077  13.791  1.00 82.26           C  
ATOM   2187  CD1 PHE A 290      21.162  24.013  14.063  1.00 82.26           C  
ATOM   2188  CD2 PHE A 290      23.109  25.290  14.624  1.00 82.26           C  
ATOM   2189  CE1 PHE A 290      21.390  23.172  15.149  1.00 82.26           C  
ATOM   2190  CE2 PHE A 290      23.346  24.456  15.710  1.00 82.26           C  
ATOM   2191  CZ  PHE A 290      22.482  23.392  15.975  1.00 82.26           C  
ATOM   2192  N   ASN A 291      22.296  27.054   9.625  1.00 73.29           N  
ATOM   2193  CA  ASN A 291      21.869  27.933   8.551  1.00 73.29           C  
ATOM   2194  C   ASN A 291      22.971  28.912   8.222  1.00 73.29           C  
ATOM   2195  O   ASN A 291      23.942  29.039   8.951  1.00 73.29           O  
ATOM   2196  CB  ASN A 291      20.648  28.733   8.968  1.00 83.00           C  
ATOM   2197  CG  ASN A 291      20.930  29.625  10.145  1.00 83.00           C  
ATOM   2198  OD1 ASN A 291      20.850  29.194  11.287  1.00 83.00           O  
ATOM   2199  ND2 ASN A 291      21.280  30.873   9.873  1.00 83.00           N  
ATOM   2200  N   ASP A 292      22.785  29.632   7.127  1.00 84.85           N  
ATOM   2201  CA  ASP A 292      23.753  30.604   6.663  1.00 84.85           C  
ATOM   2202  C   ASP A 292      24.399  31.451   7.765  1.00 84.85           C  
ATOM   2203  O   ASP A 292      25.386  32.145   7.502  1.00 84.85           O  
ATOM   2204  CB  ASP A 292      23.098  31.515   5.616  1.00131.24           C  
ATOM   2205  CG  ASP A 292      22.631  30.752   4.379  1.00131.24           C  
ATOM   2206  OD1 ASP A 292      23.478  30.137   3.697  1.00131.24           O  
ATOM   2207  OD2 ASP A 292      21.416  30.771   4.087  1.00131.24           O  
ATOM   2208  N   THR A 293      23.864  31.407   8.986  1.00 64.13           N  
ATOM   2209  CA  THR A 293      24.453  32.200  10.073  1.00 64.13           C  
ATOM   2210  C   THR A 293      25.065  31.370  11.202  1.00 64.13           C  
ATOM   2211  O   THR A 293      26.245  31.515  11.509  1.00 64.13           O  
ATOM   2212  CB  THR A 293      23.430  33.229  10.718  1.00 71.34           C  
ATOM   2213  OG1 THR A 293      22.532  32.545  11.597  1.00 71.34           O  
ATOM   2214  CG2 THR A 293      22.615  33.960   9.638  1.00 71.34           C  
ATOM   2215  N   PHE A 294      24.275  30.498  11.814  1.00 72.48           N  
ATOM   2216  CA  PHE A 294      24.765  29.696  12.923  1.00 72.48           C  
ATOM   2217  C   PHE A 294      25.312  28.338  12.578  1.00 72.48           C  
ATOM   2218  O   PHE A 294      24.696  27.558  11.864  1.00 72.48           O  
ATOM   2219  CB  PHE A 294      23.677  29.525  13.978  1.00 90.47           C  
ATOM   2220  CG  PHE A 294      23.274  30.805  14.637  1.00 90.47           C  
ATOM   2221  CD1 PHE A 294      24.239  31.654  15.169  1.00 90.47           C  
ATOM   2222  CD2 PHE A 294      21.938  31.165  14.729  1.00 90.47           C  
ATOM   2223  CE1 PHE A 294      23.883  32.843  15.782  1.00 90.47           C  
ATOM   2224  CE2 PHE A 294      21.568  32.348  15.338  1.00 90.47           C  
ATOM   2225  CZ  PHE A 294      22.547  33.194  15.868  1.00 90.47           C  
ATOM   2226  N   THR A 295      26.485  28.054  13.116  1.00 61.41           N  
ATOM   2227  CA  THR A 295      27.137  26.779  12.903  1.00 61.41           C  
ATOM   2228  C   THR A 295      27.800  26.417  14.217  1.00 61.41           C  
ATOM   2229  O   THR A 295      28.319  27.291  14.906  1.00 61.41           O  
ATOM   2230  CB  THR A 295      28.165  26.895  11.812  1.00 68.51           C  
ATOM   2231  OG1 THR A 295      27.550  27.487  10.654  1.00 68.51           O  
ATOM   2232  CG2 THR A 295      28.711  25.524  11.472  1.00 68.51           C  
ATOM   2233  N   VAL A 296      27.753  25.138  14.578  1.00 66.44           N  
ATOM   2234  CA  VAL A 296      28.331  24.681  15.838  1.00 66.44           C  
ATOM   2235  C   VAL A 296      29.313  23.553  15.633  1.00 66.44           C  
ATOM   2236  O   VAL A 296      29.113  22.684  14.804  1.00 66.44           O  
ATOM   2237  CB  VAL A 296      27.244  24.198  16.812  1.00 42.69           C  
ATOM   2238  CG1 VAL A 296      26.493  23.041  16.214  1.00 42.69           C  
ATOM   2239  CG2 VAL A 296      27.871  23.789  18.120  1.00 42.69           C  
ATOM   2240  N   ARG A 297      30.382  23.580  16.402  1.00 65.20           N  
ATOM   2241  CA  ARG A 297      31.390  22.562  16.299  1.00 65.20           C  
ATOM   2242  C   ARG A 297      31.658  22.043  17.685  1.00 65.20           C  
ATOM   2243  O   ARG A 297      31.148  22.581  18.664  1.00 65.20           O  
ATOM   2244  CB  ARG A 297      32.659  23.147  15.710  1.00 71.12           C  
ATOM   2245  CG  ARG A 297      32.467  23.693  14.331  1.00 71.12           C  
ATOM   2246  CD  ARG A 297      33.798  23.840  13.645  1.00 71.12           C  
ATOM   2247  NE  ARG A 297      34.339  25.191  13.738  1.00 71.12           N  
ATOM   2248  CZ  ARG A 297      33.870  26.230  13.046  1.00 71.12           C  
ATOM   2249  NH1 ARG A 297      32.840  26.075  12.219  1.00 71.12           N  
ATOM   2250  NH2 ARG A 297      34.460  27.414  13.144  1.00 71.12           N  
ATOM   2251  N   GLN A 298      32.458  20.990  17.768  1.00 39.54           N  
ATOM   2252  CA  GLN A 298      32.804  20.389  19.048  1.00 39.54           C  
ATOM   2253  C   GLN A 298      33.837  19.307  18.844  1.00 39.54           C  
ATOM   2254  O   GLN A 298      33.636  18.388  18.061  1.00 39.54           O  
ATOM   2255  CB  GLN A 298      31.571  19.796  19.713  1.00 40.77           C  
ATOM   2256  CG  GLN A 298      31.913  18.793  20.756  1.00 40.77           C  
ATOM   2257  CD  GLN A 298      30.954  18.814  21.903  1.00 40.77           C  
ATOM   2258  OE1 GLN A 298      30.952  19.742  22.710  1.00 40.77           O  
ATOM   2259  NE2 GLN A 298      30.118  17.793  21.987  1.00 40.77           N  
ATOM   2260  N   ASN A 299      34.957  19.441  19.538  1.00 62.10           N  
ATOM   2261  CA  ASN A 299      36.029  18.475  19.446  1.00 62.10           C  
ATOM   2262  C   ASN A 299      36.287  17.911  20.820  1.00 62.10           C  
ATOM   2263  O   ASN A 299      36.594  18.638  21.753  1.00 62.10           O  
ATOM   2264  CB  ASN A 299      37.279  19.141  18.902  1.00 69.11           C  
ATOM   2265  CG  ASN A 299      37.056  19.733  17.536  1.00 69.11           C  
ATOM   2266  OD1 ASN A 299      38.007  20.092  16.847  1.00 69.11           O  
ATOM   2267  ND2 ASN A 299      35.791  19.838  17.126  1.00 69.11           N  
ATOM   2268  N   LEU A 300      36.148  16.607  20.953  1.00 53.99           N  
ATOM   2269  CA  LEU A 300      36.354  15.982  22.229  1.00 53.99           C  
ATOM   2270  C   LEU A 300      37.400  14.914  22.044  1.00 53.99           C  
ATOM   2271  O   LEU A 300      37.776  14.608  20.917  1.00 53.99           O  
ATOM   2272  CB  LEU A 300      35.034  15.395  22.703  1.00 29.67           C  
ATOM   2273  CG  LEU A 300      35.023  14.612  24.016  1.00 29.67           C  
ATOM   2274  CD1 LEU A 300      33.744  14.921  24.786  1.00 29.67           C  
ATOM   2275  CD2 LEU A 300      35.176  13.113  23.746  1.00 29.67           C  
ATOM   2276  N   ARG A 301      37.890  14.377  23.153  1.00 53.14           N  
ATOM   2277  CA  ARG A 301      38.899  13.320  23.145  1.00 53.14           C  
ATOM   2278  C   ARG A 301      39.426  13.013  24.531  1.00 53.14           C  
ATOM   2279  O   ARG A 301      39.626  13.905  25.360  1.00 53.14           O  
ATOM   2280  CB  ARG A 301      40.086  13.670  22.254  1.00 58.78           C  
ATOM   2281  CG  ARG A 301      41.272  12.775  22.498  1.00 58.78           C  
ATOM   2282  CD  ARG A 301      42.115  12.585  21.256  1.00 58.78           C  
ATOM   2283  NE  ARG A 301      42.668  13.825  20.716  1.00 58.78           N  
ATOM   2284  CZ  ARG A 301      43.609  14.556  21.308  1.00 58.78           C  
ATOM   2285  NH1 ARG A 301      44.125  14.191  22.478  1.00 58.78           N  
ATOM   2286  NH2 ARG A 301      44.041  15.661  20.720  1.00 58.78           N  
ATOM   2287  N   PHE A 302      39.646  11.730  24.769  1.00 35.05           N  
ATOM   2288  CA  PHE A 302      40.158  11.257  26.030  1.00 35.05           C  
ATOM   2289  C   PHE A 302      41.279  10.304  25.688  1.00 35.05           C  
ATOM   2290  O   PHE A 302      41.200   9.555  24.701  1.00 35.05           O  
ATOM   2291  CB  PHE A 302      39.086  10.497  26.778  1.00 58.31           C  
ATOM   2292  CG  PHE A 302      39.613   9.737  27.937  1.00 58.31           C  
ATOM   2293  CD1 PHE A 302      39.849  10.372  29.144  1.00 58.31           C  
ATOM   2294  CD2 PHE A 302      39.937   8.396  27.805  1.00 58.31           C  
ATOM   2295  CE1 PHE A 302      40.403   9.686  30.206  1.00 58.31           C  
ATOM   2296  CE2 PHE A 302      40.491   7.701  28.852  1.00 58.31           C  
ATOM   2297  CZ  PHE A 302      40.727   8.346  30.062  1.00 58.31           C  
ATOM   2298  N   ALA A 303      42.327  10.302  26.493  1.00 46.64           N  
ATOM   2299  CA  ALA A 303      43.422   9.407  26.188  1.00 46.64           C  
ATOM   2300  C   ALA A 303      44.237   9.020  27.392  1.00 46.64           C  
ATOM   2301  O   ALA A 303      44.530   9.843  28.248  1.00 46.64           O  
ATOM   2302  CB  ALA A 303      44.312  10.030  25.161  1.00 36.66           C  
ATOM   2303  N   GLU A 304      44.607   7.750  27.434  1.00 49.37           N  
ATOM   2304  CA  GLU A 304      45.412   7.206  28.504  1.00 49.37           C  
ATOM   2305  C   GLU A 304      46.726   6.812  27.862  1.00 49.37           C  
ATOM   2306  O   GLU A 304      46.731   6.142  26.830  1.00 49.37           O  
ATOM   2307  CB  GLU A 304      44.712   5.989  29.097  1.00 76.19           C  
ATOM   2308  CG  GLU A 304      45.462   5.283  30.203  1.00 76.19           C  
ATOM   2309  CD  GLU A 304      44.632   4.183  30.832  1.00 76.19           C  
ATOM   2310  OE1 GLU A 304      43.649   4.505  31.525  1.00 76.19           O  
ATOM   2311  OE2 GLU A 304      44.955   2.996  30.619  1.00 76.19           O  
ATOM   2312  N   ASN A 305      47.838   7.251  28.448  1.00 48.24           N  
ATOM   2313  CA  ASN A 305      49.155   6.935  27.901  1.00 48.24           C  
ATOM   2314  C   ASN A 305      50.084   6.496  28.999  1.00 48.24           C  
ATOM   2315  O   ASN A 305      50.004   7.006  30.120  1.00 48.24           O  
ATOM   2316  CB  ASN A 305      49.775   8.150  27.210  1.00 54.44           C  
ATOM   2317  CG  ASN A 305      48.840   8.790  26.210  1.00 54.44           C  
ATOM   2318  OD1 ASN A 305      47.938   8.145  25.668  1.00 54.44           O  
ATOM   2319  ND2 ASN A 305      49.061  10.069  25.945  1.00 54.44           N  
ATOM   2320  N   LYS A 306      50.971   5.561  28.665  1.00 39.05           N  
ATOM   2321  CA  LYS A 306      51.945   5.043  29.612  1.00 39.05           C  
ATOM   2322  C   LYS A 306      53.359   5.095  29.012  1.00 39.05           C  
ATOM   2323  O   LYS A 306      53.537   5.057  27.791  1.00 39.05           O  
ATOM   2324  CB  LYS A 306      51.593   3.610  29.976  1.00 89.87           C  
ATOM   2325  CG  LYS A 306      50.154   3.432  30.410  1.00 89.87           C  
ATOM   2326  CD  LYS A 306      49.827   1.952  30.590  1.00 89.87           C  
ATOM   2327  CE  LYS A 306      48.378   1.734  31.014  1.00 89.87           C  
ATOM   2328  NZ  LYS A 306      48.082   0.293  31.288  1.00 89.87           N  
ATOM   2329  N   THR A 307      54.362   5.188  29.880  1.00 83.80           N  
ATOM   2330  CA  THR A 307      55.753   5.239  29.449  1.00 83.80           C  
ATOM   2331  C   THR A 307      56.620   4.615  30.506  1.00 83.80           C  
ATOM   2332  O   THR A 307      56.712   5.143  31.601  1.00 83.80           O  
ATOM   2333  CB  THR A 307      56.255   6.667  29.295  1.00113.49           C  
ATOM   2334  OG1 THR A 307      55.561   7.307  28.222  1.00113.49           O  
ATOM   2335  CG2 THR A 307      57.750   6.671  29.021  1.00113.49           C  
ATOM   2336  N   SER A 308      57.260   3.501  30.185  1.00 65.49           N  
ATOM   2337  CA  SER A 308      58.140   2.830  31.135  1.00 65.49           C  
ATOM   2338  C   SER A 308      59.561   3.076  30.659  1.00 65.49           C  
ATOM   2339  O   SER A 308      59.798   3.241  29.472  1.00 65.49           O  
ATOM   2340  CB  SER A 308      57.837   1.327  31.177  1.00113.52           C  
ATOM   2341  OG  SER A 308      56.485   1.082  31.541  1.00113.52           O  
ATOM   2342  N   GLN A 309      60.510   3.113  31.578  1.00 59.19           N  
ATOM   2343  CA  GLN A 309      61.888   3.364  31.195  1.00 59.19           C  
ATOM   2344  C   GLN A 309      62.923   2.952  32.228  1.00 59.19           C  
ATOM   2345  O   GLN A 309      62.794   3.248  33.419  1.00 59.19           O  
ATOM   2346  CB  GLN A 309      62.089   4.843  30.882  1.00 58.91           C  
ATOM   2347  CG  GLN A 309      63.552   5.227  30.782  1.00 58.91           C  
ATOM   2348  CD  GLN A 309      63.752   6.718  30.802  1.00 58.91           C  
ATOM   2349  OE1 GLN A 309      62.837   7.463  31.157  1.00 58.91           O  
ATOM   2350  NE2 GLN A 309      64.957   7.169  30.437  1.00 58.91           N  
ATOM   2351  N   ASN A 310      63.957   2.277  31.729  1.00 48.61           N  
ATOM   2352  CA  ASN A 310      65.090   1.796  32.518  1.00 48.61           C  
ATOM   2353  C   ASN A 310      66.320   2.283  31.775  1.00 48.61           C  
ATOM   2354  O   ASN A 310      66.980   1.511  31.078  1.00 48.61           O  
ATOM   2355  CB  ASN A 310      65.102   0.264  32.585  1.00103.64           C  
ATOM   2356  CG  ASN A 310      64.251  -0.283  33.718  1.00103.64           C  
ATOM   2357  OD1 ASN A 310      64.606  -0.148  34.883  1.00103.64           O  
ATOM   2358  ND2 ASN A 310      63.123  -0.901  33.378  1.00103.64           N  
ATOM   2359  N   SER A 311      66.612   3.573  31.930  1.00 33.33           N  
ATOM   2360  CA  SER A 311      67.740   4.189  31.249  1.00 33.33           C  
ATOM   2361  C   SER A 311      68.890   4.684  32.111  1.00 33.33           C  
ATOM   2362  O   SER A 311      68.707   5.161  33.231  1.00 33.33           O  
ATOM   2363  CB  SER A 311      67.264   5.366  30.372  1.00 51.01           C  
ATOM   2364  OG  SER A 311      66.496   4.956  29.251  1.00 51.01           O  
ATOM   2365  N   VAL A 312      70.078   4.586  31.527  1.00 47.94           N  
ATOM   2366  CA  VAL A 312      71.316   5.017  32.136  1.00 47.94           C  
ATOM   2367  C   VAL A 312      71.958   5.973  31.147  1.00 47.94           C  
ATOM   2368  O   VAL A 312      72.580   5.541  30.186  1.00 47.94           O  
ATOM   2369  CB  VAL A 312      72.262   3.830  32.348  1.00 83.27           C  
ATOM   2370  CG1 VAL A 312      73.594   4.306  32.914  1.00 83.27           C  
ATOM   2371  CG2 VAL A 312      71.624   2.836  33.275  1.00 83.27           C  
ATOM   2372  N   TYR A 313      71.789   7.270  31.377  1.00 75.22           N  
ATOM   2373  CA  TYR A 313      72.348   8.294  30.498  1.00 75.22           C  
ATOM   2374  C   TYR A 313      73.706   8.700  30.970  1.00 75.22           C  
ATOM   2375  O   TYR A 313      74.136   8.299  32.038  1.00 75.22           O  
ATOM   2376  CB  TYR A 313      71.473   9.529  30.477  1.00 60.91           C  
ATOM   2377  CG  TYR A 313      71.230  10.138  31.826  1.00 60.91           C  
ATOM   2378  CD1 TYR A 313      70.492   9.462  32.790  1.00 60.91           C  
ATOM   2379  CD2 TYR A 313      71.680  11.412  32.119  1.00 60.91           C  
ATOM   2380  CE1 TYR A 313      70.198  10.045  34.018  1.00 60.91           C  
ATOM   2381  CE2 TYR A 313      71.394  12.011  33.344  1.00 60.91           C  
ATOM   2382  CZ  TYR A 313      70.648  11.323  34.292  1.00 60.91           C  
ATOM   2383  OH  TYR A 313      70.340  11.913  35.502  1.00 60.91           O  
ATOM   2384  N   GLY A 314      74.376   9.526  30.191  1.00 59.91           N  
ATOM   2385  CA  GLY A 314      75.700   9.919  30.592  1.00 59.91           C  
ATOM   2386  C   GLY A 314      75.892  11.379  30.890  1.00 59.91           C  
ATOM   2387  O   GLY A 314      75.751  12.205  30.007  1.00 59.91           O  
ATOM   2388  N   TYR A 315      76.211  11.695  32.138  1.00 79.76           N  
ATOM   2389  CA  TYR A 315      76.493  13.062  32.558  1.00 79.76           C  
ATOM   2390  C   TYR A 315      77.930  13.267  32.058  1.00 79.76           C  
ATOM   2391  O   TYR A 315      78.765  12.390  32.228  1.00 79.76           O  
ATOM   2392  CB  TYR A 315      76.462  13.129  34.069  1.00 57.93           C  
ATOM   2393  CG  TYR A 315      75.546  14.159  34.656  1.00 57.93           C  
ATOM   2394  CD1 TYR A 315      74.170  13.956  34.723  1.00 57.93           C  
ATOM   2395  CD2 TYR A 315      76.061  15.341  35.171  1.00 57.93           C  
ATOM   2396  CE1 TYR A 315      73.324  14.919  35.294  1.00 57.93           C  
ATOM   2397  CE2 TYR A 315      75.233  16.307  35.745  1.00 57.93           C  
ATOM   2398  CZ  TYR A 315      73.874  16.095  35.802  1.00 57.93           C  
ATOM   2399  OH  TYR A 315      73.098  17.085  36.361  1.00 57.93           O  
ATOM   2400  N   GLY A 316      78.215  14.404  31.440  1.00 79.97           N  
ATOM   2401  CA  GLY A 316      79.543  14.672  30.888  1.00 79.97           C  
ATOM   2402  C   GLY A 316      80.799  13.978  31.419  1.00 79.97           C  
ATOM   2403  O   GLY A 316      80.759  13.247  32.405  1.00 79.97           O  
ATOM   2404  N   VAL A 317      81.930  14.211  30.755  1.00 48.87           N  
ATOM   2405  CA  VAL A 317      83.189  13.625  31.181  1.00 48.87           C  
ATOM   2406  C   VAL A 317      83.505  14.073  32.592  1.00 48.87           C  
ATOM   2407  O   VAL A 317      82.984  15.092  33.056  1.00 48.87           O  
ATOM   2408  CB  VAL A 317      84.357  14.082  30.326  1.00 31.91           C  
ATOM   2409  CG1 VAL A 317      84.185  13.592  28.901  1.00 31.91           C  
ATOM   2410  CG2 VAL A 317      84.477  15.594  30.391  1.00 31.91           C  
ATOM   2411  N   CYS A 318      84.392  13.327  33.253  1.00 72.21           N  
ATOM   2412  CA  CYS A 318      84.803  13.586  34.637  1.00 72.21           C  
ATOM   2413  C   CYS A 318      85.337  14.977  34.956  1.00 72.21           C  
ATOM   2414  O   CYS A 318      85.109  15.497  36.047  1.00 72.21           O  
ATOM   2415  CB  CYS A 318      85.835  12.547  35.077  1.00102.50           C  
ATOM   2416  SG  CYS A 318      85.124  10.978  35.669  1.00102.50           S  
ATOM   2417  N   SER A 319      86.049  15.583  34.017  1.00 70.18           N  
ATOM   2418  CA  SER A 319      86.601  16.911  34.248  1.00 70.18           C  
ATOM   2419  C   SER A 319      85.549  18.014  34.141  1.00 70.18           C  
ATOM   2420  O   SER A 319      85.884  19.195  34.107  1.00 70.18           O  
ATOM   2421  CB  SER A 319      87.722  17.185  33.245  1.00 66.38           C  
ATOM   2422  OG  SER A 319      87.206  17.277  31.928  1.00 66.38           O  
ATOM   2423  N   ASP A 320      84.279  17.637  34.109  1.00 66.64           N  
ATOM   2424  CA  ASP A 320      83.217  18.621  33.972  1.00 66.64           C  
ATOM   2425  C   ASP A 320      82.752  19.247  35.278  1.00 66.64           C  
ATOM   2426  O   ASP A 320      82.595  18.566  36.282  1.00 66.64           O  
ATOM   2427  CB  ASP A 320      82.018  17.995  33.247  1.00 74.15           C  
ATOM   2428  CG  ASP A 320      81.028  19.036  32.751  1.00 74.15           C  
ATOM   2429  OD1 ASP A 320      80.285  19.614  33.575  1.00 74.15           O  
ATOM   2430  OD2 ASP A 320      81.010  19.286  31.529  1.00 74.15           O  
ATOM   2431  N   PRO A 321      82.528  20.566  35.280  1.00 61.18           N  
ATOM   2432  CA  PRO A 321      82.070  21.266  36.481  1.00 61.18           C  
ATOM   2433  C   PRO A 321      80.816  20.598  37.059  1.00 61.18           C  
ATOM   2434  O   PRO A 321      80.477  20.759  38.236  1.00 61.18           O  
ATOM   2435  CB  PRO A 321      81.783  22.670  35.962  1.00104.82           C  
ATOM   2436  CG  PRO A 321      82.805  22.832  34.891  1.00104.82           C  
ATOM   2437  CD  PRO A 321      82.731  21.512  34.171  1.00104.82           C  
ATOM   2438  N   ALA A 322      80.129  19.842  36.216  1.00 65.12           N  
ATOM   2439  CA  ALA A 322      78.927  19.161  36.644  1.00 65.12           C  
ATOM   2440  C   ALA A 322      79.251  18.030  37.603  1.00 65.12           C  
ATOM   2441  O   ALA A 322      78.452  17.709  38.477  1.00 65.12           O  
ATOM   2442  CB  ALA A 322      78.188  18.624  35.439  1.00157.39           C  
ATOM   2443  N   ASN A 323      80.430  17.438  37.447  1.00 60.73           N  
ATOM   2444  CA  ASN A 323      80.849  16.316  38.286  1.00 60.73           C  
ATOM   2445  C   ASN A 323      81.831  16.661  39.396  1.00 60.73           C  
ATOM   2446  O   ASN A 323      82.446  15.769  39.977  1.00 60.73           O  
ATOM   2447  CB  ASN A 323      81.465  15.225  37.412  1.00 82.29           C  
ATOM   2448  CG  ASN A 323      80.484  14.666  36.416  1.00 82.29           C  
ATOM   2449  OD1 ASN A 323      79.463  14.093  36.796  1.00 82.29           O  
ATOM   2450  ND2 ASN A 323      80.778  14.834  35.132  1.00 82.29           N  
ATOM   2451  N   ALA A 324      81.986  17.946  39.690  1.00 91.37           N  
ATOM   2452  CA  ALA A 324      82.913  18.369  40.727  1.00 91.37           C  
ATOM   2453  C   ALA A 324      82.726  17.594  42.038  1.00 91.37           C  
ATOM   2454  O   ALA A 324      83.706  17.145  42.645  1.00 91.37           O  
ATOM   2455  CB  ALA A 324      82.764  19.865  40.976  1.00118.31           C  
ATOM   2456  N   TYR A 325      81.479  17.425  42.473  1.00 78.44           N  
ATOM   2457  CA  TYR A 325      81.229  16.717  43.720  1.00 78.44           C  
ATOM   2458  C   TYR A 325      81.111  15.214  43.521  1.00 78.44           C  
ATOM   2459  O   TYR A 325      80.492  14.517  44.335  1.00 78.44           O  
ATOM   2460  CB  TYR A 325      79.959  17.245  44.390  1.00108.73           C  
ATOM   2461  CG  TYR A 325      80.045  18.683  44.851  1.00108.73           C  
ATOM   2462  CD1 TYR A 325      79.042  19.242  45.646  1.00108.73           C  
ATOM   2463  CD2 TYR A 325      81.118  19.492  44.483  1.00108.73           C  
ATOM   2464  CE1 TYR A 325      79.105  20.568  46.058  1.00108.73           C  
ATOM   2465  CE2 TYR A 325      81.194  20.818  44.887  1.00108.73           C  
ATOM   2466  CZ  TYR A 325      80.185  21.350  45.673  1.00108.73           C  
ATOM   2467  OH  TYR A 325      80.265  22.666  46.067  1.00108.73           O  
ATOM   2468  N   SER A 326      81.709  14.717  42.442  1.00121.83           N  
ATOM   2469  CA  SER A 326      81.670  13.291  42.126  1.00121.83           C  
ATOM   2470  C   SER A 326      82.855  12.542  42.696  1.00121.83           C  
ATOM   2471  O   SER A 326      84.003  12.894  42.428  1.00121.83           O  
ATOM   2472  CB  SER A 326      81.644  13.077  40.614  1.00139.10           C  
ATOM   2473  OG  SER A 326      81.838  11.709  40.295  1.00139.10           O  
ATOM   2474  N   LYS A 327      82.573  11.498  43.466  1.00 92.36           N  
ATOM   2475  CA  LYS A 327      83.634  10.704  44.066  1.00 92.36           C  
ATOM   2476  C   LYS A 327      84.298   9.792  43.034  1.00 92.36           C  
ATOM   2477  O   LYS A 327      85.487   9.934  42.745  1.00 92.36           O  
ATOM   2478  CB  LYS A 327      83.087   9.884  45.246  1.00 67.48           C  
ATOM   2479  CG  LYS A 327      82.708  10.739  46.455  1.00 67.48           C  
ATOM   2480  CD  LYS A 327      82.283   9.908  47.659  1.00 67.48           C  
ATOM   2481  CE  LYS A 327      80.993   9.144  47.410  1.00 67.48           C  
ATOM   2482  NZ  LYS A 327      80.498   8.454  48.638  1.00 67.48           N  
ATOM   2483  N   GLN A 328      83.530   8.868  42.471  1.00 71.11           N  
ATOM   2484  CA  GLN A 328      84.067   7.949  41.476  1.00 71.11           C  
ATOM   2485  C   GLN A 328      84.968   8.687  40.496  1.00 71.11           C  
ATOM   2486  O   GLN A 328      86.083   8.247  40.207  1.00 71.11           O  
ATOM   2487  CB  GLN A 328      82.926   7.244  40.725  1.00179.76           C  
ATOM   2488  CG  GLN A 328      82.123   6.269  41.588  1.00179.76           C  
ATOM   2489  CD  GLN A 328      81.153   5.416  40.785  1.00179.76           C  
ATOM   2490  OE1 GLN A 328      81.549   4.712  39.856  1.00179.76           O  
ATOM   2491  NE2 GLN A 328      79.877   5.469  41.146  1.00179.76           N  
ATOM   2492  N   CYS A 329      84.481   9.817  39.990  1.00 98.19           N  
ATOM   2493  CA  CYS A 329      85.251  10.621  39.051  1.00 98.19           C  
ATOM   2494  C   CYS A 329      86.479  11.146  39.755  1.00 98.19           C  
ATOM   2495  O   CYS A 329      87.603  10.850  39.356  1.00 98.19           O  
ATOM   2496  CB  CYS A 329      84.432  11.806  38.534  1.00134.12           C  
ATOM   2497  SG  CYS A 329      83.626  11.577  36.913  1.00134.12           S  
ATOM   2498  N   ALA A 330      86.245  11.924  40.810  1.00170.81           N  
ATOM   2499  CA  ALA A 330      87.314  12.523  41.602  1.00170.81           C  
ATOM   2500  C   ALA A 330      88.043  11.484  42.450  1.00170.81           C  
ATOM   2501  O   ALA A 330      87.862  11.411  43.665  1.00170.81           O  
ATOM   2502  CB  ALA A 330      86.743  13.620  42.492  1.00 73.23           C  
ATOM   2503  N   ALA A 331      88.875  10.690  41.787  1.00 69.65           N  
ATOM   2504  CA  ALA A 331      89.650   9.644  42.429  1.00 69.65           C  
ATOM   2505  C   ALA A 331      90.493   8.978  41.352  1.00 69.65           C  
ATOM   2506  O   ALA A 331      90.920   7.834  41.493  1.00 69.65           O  
ATOM   2507  CB  ALA A 331      88.727   8.630  43.084  1.00137.01           C  
ATOM   2508  N   LEU A 332      90.722   9.711  40.269  1.00 77.41           N  
ATOM   2509  CA  LEU A 332      91.519   9.216  39.149  1.00 77.41           C  
ATOM   2510  C   LEU A 332      92.592  10.241  38.791  1.00 77.41           C  
ATOM   2511  O   LEU A 332      92.429  11.439  39.039  1.00 77.41           O  
ATOM   2512  CB  LEU A 332      90.638   8.984  37.916  1.00 92.77           C  
ATOM   2513  CG  LEU A 332      89.155   8.629  38.056  1.00 92.77           C  
ATOM   2514  CD1 LEU A 332      88.611   8.360  36.659  1.00 92.77           C  
ATOM   2515  CD2 LEU A 332      88.954   7.411  38.971  1.00 92.77           C  
ATOM   2516  N   ALA A 333      93.686   9.777  38.203  1.00144.16           N  
ATOM   2517  CA  ALA A 333      94.755  10.684  37.816  1.00144.16           C  
ATOM   2518  C   ALA A 333      94.192  11.737  36.867  1.00144.16           C  
ATOM   2519  O   ALA A 333      93.585  11.408  35.848  1.00144.16           O  
ATOM   2520  CB  ALA A 333      95.880   9.910  37.139  1.00209.85           C  
ATOM   2521  N   PRO A 334      94.381  13.021  37.195  1.00 85.33           N  
ATOM   2522  CA  PRO A 334      93.899  14.142  36.383  1.00 85.33           C  
ATOM   2523  C   PRO A 334      94.050  13.953  34.869  1.00 85.33           C  
ATOM   2524  O   PRO A 334      93.268  14.496  34.088  1.00 85.33           O  
ATOM   2525  CB  PRO A 334      94.714  15.313  36.918  1.00 85.75           C  
ATOM   2526  CG  PRO A 334      94.763  15.001  38.372  1.00 85.75           C  
ATOM   2527  CD  PRO A 334      95.096  13.514  38.383  1.00 85.75           C  
ATOM   2528  N   ALA A 335      95.055  13.186  34.462  1.00125.95           N  
ATOM   2529  CA  ALA A 335      95.294  12.928  33.047  1.00125.95           C  
ATOM   2530  C   ALA A 335      94.139  12.116  32.479  1.00125.95           C  
ATOM   2531  O   ALA A 335      93.742  12.291  31.325  1.00125.95           O  
ATOM   2532  CB  ALA A 335      96.604  12.169  32.869  1.00181.55           C  
ATOM   2533  N   ASP A 336      93.602  11.228  33.306  1.00 94.81           N  
ATOM   2534  CA  ASP A 336      92.499  10.380  32.898  1.00 94.81           C  
ATOM   2535  C   ASP A 336      91.172  11.130  32.831  1.00 94.81           C  
ATOM   2536  O   ASP A 336      90.461  11.029  31.835  1.00 94.81           O  
ATOM   2537  CB  ASP A 336      92.367   9.178  33.848  1.00110.70           C  
ATOM   2538  CG  ASP A 336      93.455   8.121  33.633  1.00110.70           C  
ATOM   2539  OD1 ASP A 336      93.603   7.626  32.496  1.00110.70           O  
ATOM   2540  OD2 ASP A 336      94.160   7.771  34.602  1.00110.70           O  
ATOM   2541  N   LYS A 337      90.849  11.879  33.884  1.00 99.59           N  
ATOM   2542  CA  LYS A 337      89.595  12.638  33.971  1.00 99.59           C  
ATOM   2543  C   LYS A 337      89.054  13.201  32.659  1.00 99.59           C  
ATOM   2544  O   LYS A 337      87.842  13.303  32.486  1.00 99.59           O  
ATOM   2545  CB  LYS A 337      89.739  13.796  34.963  1.00131.00           C  
ATOM   2546  CG  LYS A 337      89.828  13.396  36.431  1.00131.00           C  
ATOM   2547  CD  LYS A 337      89.867  14.640  37.329  1.00131.00           C  
ATOM   2548  CE  LYS A 337      89.854  14.290  38.815  1.00131.00           C  
ATOM   2549  NZ  LYS A 337      89.773  15.505  39.685  1.00131.00           N  
ATOM   2550  N   GLY A 338      89.950  13.569  31.745  1.00121.30           N  
ATOM   2551  CA  GLY A 338      89.534  14.135  30.468  1.00121.30           C  
ATOM   2552  C   GLY A 338      88.825  13.209  29.491  1.00121.30           C  
ATOM   2553  O   GLY A 338      88.007  13.655  28.684  1.00121.30           O  
ATOM   2554  N   HIS A 339      89.149  11.922  29.547  1.00 53.81           N  
ATOM   2555  CA  HIS A 339      88.533  10.957  28.667  1.00 53.81           C  
ATOM   2556  C   HIS A 339      87.768   9.907  29.460  1.00 53.81           C  
ATOM   2557  O   HIS A 339      87.738   8.733  29.100  1.00 53.81           O  
ATOM   2558  CB  HIS A 339      89.588  10.300  27.764  1.00125.57           C  
ATOM   2559  CG  HIS A 339      90.676   9.580  28.502  1.00125.57           C  
ATOM   2560  ND1 HIS A 339      90.430   8.533  29.364  1.00125.57           N  
ATOM   2561  CD2 HIS A 339      92.022   9.727  28.466  1.00125.57           C  
ATOM   2562  CE1 HIS A 339      91.576   8.064  29.824  1.00125.57           C  
ATOM   2563  NE2 HIS A 339      92.557   8.771  29.294  1.00125.57           N  
ATOM   2564  N   TYR A 340      87.147  10.336  30.550  1.00 69.99           N  
ATOM   2565  CA  TYR A 340      86.348   9.434  31.372  1.00 69.99           C  
ATOM   2566  C   TYR A 340      84.988  10.076  31.555  1.00 69.99           C  
ATOM   2567  O   TYR A 340      84.882  11.252  31.883  1.00 69.99           O  
ATOM   2568  CB  TYR A 340      87.019   9.183  32.727  1.00 70.26           C  
ATOM   2569  CG  TYR A 340      87.791   7.881  32.792  1.00 70.26           C  
ATOM   2570  CD1 TYR A 340      87.224   6.744  33.366  1.00 70.26           C  
ATOM   2571  CD2 TYR A 340      89.072   7.775  32.244  1.00 70.26           C  
ATOM   2572  CE1 TYR A 340      87.916   5.525  33.392  1.00 70.26           C  
ATOM   2573  CE2 TYR A 340      89.772   6.561  32.262  1.00 70.26           C  
ATOM   2574  CZ  TYR A 340      89.188   5.442  32.836  1.00 70.26           C  
ATOM   2575  OH  TYR A 340      89.864   4.248  32.842  1.00 70.26           O  
ATOM   2576  N   LEU A 341      83.948   9.289  31.337  1.00 69.08           N  
ATOM   2577  CA  LEU A 341      82.583   9.787  31.412  1.00 69.08           C  
ATOM   2578  C   LEU A 341      81.825   9.355  32.646  1.00 69.08           C  
ATOM   2579  O   LEU A 341      81.845   8.184  33.010  1.00 69.08           O  
ATOM   2580  CB  LEU A 341      81.806   9.322  30.181  1.00 73.71           C  
ATOM   2581  CG  LEU A 341      80.406   9.881  30.011  1.00 73.71           C  
ATOM   2582  CD1 LEU A 341      80.523  11.351  29.641  1.00 73.71           C  
ATOM   2583  CD2 LEU A 341      79.677   9.113  28.938  1.00 73.71           C  
ATOM   2584  N   ALA A 342      81.147  10.309  33.276  1.00 63.69           N  
ATOM   2585  CA  ALA A 342      80.351  10.030  34.460  1.00 63.69           C  
ATOM   2586  C   ALA A 342      79.064   9.444  33.929  1.00 63.69           C  
ATOM   2587  O   ALA A 342      78.849   9.443  32.721  1.00 63.69           O  
ATOM   2588  CB  ALA A 342      80.077  11.308  35.216  1.00110.15           C  
ATOM   2589  N   ARG A 343      78.216   8.934  34.808  1.00 65.51           N  
ATOM   2590  CA  ARG A 343      76.954   8.355  34.373  1.00 65.51           C  
ATOM   2591  C   ARG A 343      75.984   8.195  35.523  1.00 65.51           C  
ATOM   2592  O   ARG A 343      76.382   7.842  36.625  1.00 65.51           O  
ATOM   2593  CB  ARG A 343      77.200   7.002  33.717  1.00 51.75           C  
ATOM   2594  CG  ARG A 343      77.732   7.098  32.310  1.00 51.75           C  
ATOM   2595  CD  ARG A 343      78.601   5.920  31.923  1.00 51.75           C  
ATOM   2596  NE  ARG A 343      77.937   4.636  32.114  1.00 51.75           N  
ATOM   2597  CZ  ARG A 343      78.212   3.553  31.395  1.00 51.75           C  
ATOM   2598  NH1 ARG A 343      79.129   3.598  30.439  1.00 51.75           N  
ATOM   2599  NH2 ARG A 343      77.573   2.419  31.625  1.00 51.75           N  
ATOM   2600  N   LYS A 344      74.712   8.485  35.278  1.00 58.44           N  
ATOM   2601  CA  LYS A 344      73.682   8.339  36.296  1.00 58.44           C  
ATOM   2602  C   LYS A 344      72.585   7.562  35.603  1.00 58.44           C  
ATOM   2603  O   LYS A 344      72.744   7.200  34.453  1.00 58.44           O  
ATOM   2604  CB  LYS A 344      73.162   9.700  36.745  1.00 64.79           C  
ATOM   2605  CG  LYS A 344      74.244  10.648  37.236  1.00 64.79           C  
ATOM   2606  CD  LYS A 344      73.670  12.010  37.655  1.00 64.79           C  
ATOM   2607  CE  LYS A 344      74.771  13.017  37.968  1.00 64.79           C  
ATOM   2608  NZ  LYS A 344      74.238  14.283  38.525  1.00 64.79           N  
ATOM   2609  N   TYR A 345      71.478   7.290  36.275  1.00 53.71           N  
ATOM   2610  CA  TYR A 345      70.416   6.548  35.616  1.00 53.71           C  
ATOM   2611  C   TYR A 345      69.025   6.973  36.050  1.00 53.71           C  
ATOM   2612  O   TYR A 345      68.854   7.917  36.829  1.00 53.71           O  
ATOM   2613  CB  TYR A 345      70.593   5.057  35.855  1.00 75.00           C  
ATOM   2614  CG  TYR A 345      70.252   4.598  37.252  1.00 75.00           C  
ATOM   2615  CD1 TYR A 345      68.939   4.345  37.617  1.00 75.00           C  
ATOM   2616  CD2 TYR A 345      71.245   4.388  38.198  1.00 75.00           C  
ATOM   2617  CE1 TYR A 345      68.624   3.890  38.886  1.00 75.00           C  
ATOM   2618  CE2 TYR A 345      70.940   3.933  39.467  1.00 75.00           C  
ATOM   2619  CZ  TYR A 345      69.627   3.683  39.802  1.00 75.00           C  
ATOM   2620  OH  TYR A 345      69.311   3.193  41.045  1.00 75.00           O  
ATOM   2621  N   VAL A 346      68.027   6.264  35.538  1.00 27.33           N  
ATOM   2622  CA  VAL A 346      66.637   6.565  35.850  1.00 27.33           C  
ATOM   2623  C   VAL A 346      65.733   5.387  35.527  1.00 27.33           C  
ATOM   2624  O   VAL A 346      65.863   4.762  34.478  1.00 27.33           O  
ATOM   2625  CB  VAL A 346      66.145   7.801  35.046  1.00 48.09           C  
ATOM   2626  CG1 VAL A 346      66.464   7.615  33.575  1.00 48.09           C  
ATOM   2627  CG2 VAL A 346      64.640   8.016  35.251  1.00 48.09           C  
ATOM   2628  N   VAL A 347      64.826   5.101  36.451  1.00 37.32           N  
ATOM   2629  CA  VAL A 347      63.858   4.023  36.317  1.00 37.32           C  
ATOM   2630  C   VAL A 347      62.505   4.721  36.432  1.00 37.32           C  
ATOM   2631  O   VAL A 347      62.278   5.460  37.384  1.00 37.32           O  
ATOM   2632  CB  VAL A 347      64.045   2.972  37.457  1.00 20.45           C  
ATOM   2633  CG1 VAL A 347      62.944   1.926  37.402  1.00 20.45           C  
ATOM   2634  CG2 VAL A 347      65.407   2.286  37.325  1.00 20.45           C  
ATOM   2635  N   ASP A 348      61.596   4.492  35.491  1.00 71.61           N  
ATOM   2636  CA  ASP A 348      60.331   5.209  35.558  1.00 71.61           C  
ATOM   2637  C   ASP A 348      59.079   4.563  34.980  1.00 71.61           C  
ATOM   2638  O   ASP A 348      59.073   4.124  33.837  1.00 71.61           O  
ATOM   2639  CB  ASP A 348      60.531   6.560  34.887  1.00 72.16           C  
ATOM   2640  CG  ASP A 348      59.235   7.266  34.599  1.00 72.16           C  
ATOM   2641  OD1 ASP A 348      58.601   7.755  35.560  1.00 72.16           O  
ATOM   2642  OD2 ASP A 348      58.857   7.328  33.408  1.00 72.16           O  
ATOM   2643  N   ASP A 349      58.012   4.524  35.774  1.00 37.05           N  
ATOM   2644  CA  ASP A 349      56.729   3.982  35.327  1.00 37.05           C  
ATOM   2645  C   ASP A 349      55.737   5.146  35.432  1.00 37.05           C  
ATOM   2646  O   ASP A 349      55.518   5.717  36.517  1.00 37.05           O  
ATOM   2647  CB  ASP A 349      56.275   2.798  36.210  1.00 95.66           C  
ATOM   2648  CG  ASP A 349      54.897   2.232  35.802  1.00 95.66           C  
ATOM   2649  OD1 ASP A 349      54.656   2.018  34.595  1.00 95.66           O  
ATOM   2650  OD2 ASP A 349      54.055   1.986  36.694  1.00 95.66           O  
ATOM   2651  N   GLU A 350      55.156   5.512  34.295  1.00 61.26           N  
ATOM   2652  CA  GLU A 350      54.198   6.599  34.253  1.00 61.26           C  
ATOM   2653  C   GLU A 350      52.943   6.205  33.506  1.00 61.26           C  
ATOM   2654  O   GLU A 350      52.980   5.402  32.573  1.00 61.26           O  
ATOM   2655  CB  GLU A 350      54.821   7.813  33.595  1.00 74.03           C  
ATOM   2656  CG  GLU A 350      56.006   8.340  34.330  1.00 74.03           C  
ATOM   2657  CD  GLU A 350      56.549   9.591  33.705  1.00 74.03           C  
ATOM   2658  OE1 GLU A 350      55.777  10.560  33.562  1.00 74.03           O  
ATOM   2659  OE2 GLU A 350      57.745   9.607  33.363  1.00 74.03           O  
ATOM   2660  N   LYS A 351      51.835   6.791  33.936  1.00 42.20           N  
ATOM   2661  CA  LYS A 351      50.527   6.544  33.358  1.00 42.20           C  
ATOM   2662  C   LYS A 351      49.813   7.873  33.468  1.00 42.20           C  
ATOM   2663  O   LYS A 351      49.995   8.589  34.448  1.00 42.20           O  
ATOM   2664  CB  LYS A 351      49.788   5.487  34.184  1.00 99.64           C  
ATOM   2665  CG  LYS A 351      48.379   5.122  33.731  1.00 99.64           C  
ATOM   2666  CD  LYS A 351      47.760   4.157  34.745  1.00 99.64           C  
ATOM   2667  CE  LYS A 351      46.459   3.537  34.258  1.00 99.64           C  
ATOM   2668  NZ  LYS A 351      46.010   2.413  35.139  1.00 99.64           N  
ATOM   2669  N   LEU A 352      49.006   8.221  32.470  1.00 57.92           N  
ATOM   2670  CA  LEU A 352      48.284   9.486  32.526  1.00 57.92           C  
ATOM   2671  C   LEU A 352      47.053   9.465  31.659  1.00 57.92           C  
ATOM   2672  O   LEU A 352      47.017   8.787  30.641  1.00 57.92           O  
ATOM   2673  CB  LEU A 352      49.189  10.628  32.069  1.00 85.83           C  
ATOM   2674  CG  LEU A 352      49.073  11.011  30.595  1.00 85.83           C  
ATOM   2675  CD1 LEU A 352      47.867  11.903  30.389  1.00 85.83           C  
ATOM   2676  CD2 LEU A 352      50.306  11.744  30.164  1.00 85.83           C  
ATOM   2677  N   GLN A 353      46.043  10.209  32.078  1.00 55.30           N  
ATOM   2678  CA  GLN A 353      44.826  10.331  31.304  1.00 55.30           C  
ATOM   2679  C   GLN A 353      44.675  11.806  30.930  1.00 55.30           C  
ATOM   2680  O   GLN A 353      45.206  12.687  31.610  1.00 55.30           O  
ATOM   2681  CB  GLN A 353      43.597   9.835  32.082  1.00 67.60           C  
ATOM   2682  CG  GLN A 353      43.730   9.780  33.600  1.00 67.60           C  
ATOM   2683  CD  GLN A 353      44.609   8.638  34.081  1.00 67.60           C  
ATOM   2684  OE1 GLN A 353      44.826   7.662  33.357  1.00 67.60           O  
ATOM   2685  NE2 GLN A 353      45.106   8.745  35.313  1.00 67.60           N  
ATOM   2686  N   ASN A 354      43.968  12.078  29.841  1.00 50.94           N  
ATOM   2687  CA  ASN A 354      43.793  13.444  29.385  1.00 50.94           C  
ATOM   2688  C   ASN A 354      42.470  13.587  28.640  1.00 50.94           C  
ATOM   2689  O   ASN A 354      42.282  13.017  27.564  1.00 50.94           O  
ATOM   2690  CB  ASN A 354      44.960  13.804  28.478  1.00 99.38           C  
ATOM   2691  CG  ASN A 354      44.746  15.086  27.744  1.00 99.38           C  
ATOM   2692  OD1 ASN A 354      45.479  15.396  26.805  1.00 99.38           O  
ATOM   2693  ND2 ASN A 354      43.744  15.852  28.162  1.00 99.38           N  
ATOM   2694  N   PHE A 355      41.537  14.335  29.217  1.00 40.23           N  
ATOM   2695  CA  PHE A 355      40.242  14.530  28.566  1.00 40.23           C  
ATOM   2696  C   PHE A 355      40.186  15.934  28.091  1.00 40.23           C  
ATOM   2697  O   PHE A 355      40.818  16.780  28.689  1.00 40.23           O  
ATOM   2698  CB  PHE A 355      39.090  14.337  29.522  1.00 60.14           C  
ATOM   2699  CG  PHE A 355      37.788  14.756  28.948  1.00 60.14           C  
ATOM   2700  CD1 PHE A 355      37.251  14.070  27.875  1.00 60.14           C  
ATOM   2701  CD2 PHE A 355      37.104  15.845  29.461  1.00 60.14           C  
ATOM   2702  CE1 PHE A 355      36.043  14.455  27.312  1.00 60.14           C  
ATOM   2703  CE2 PHE A 355      35.897  16.242  28.908  1.00 60.14           C  
ATOM   2704  CZ  PHE A 355      35.360  15.544  27.828  1.00 60.14           C  
ATOM   2705  N   SER A 356      39.439  16.191  27.030  1.00 49.92           N  
ATOM   2706  CA  SER A 356      39.348  17.549  26.526  1.00 49.92           C  
ATOM   2707  C   SER A 356      38.259  17.743  25.507  1.00 49.92           C  
ATOM   2708  O   SER A 356      38.178  17.017  24.524  1.00 49.92           O  
ATOM   2709  CB  SER A 356      40.686  18.010  25.926  1.00 30.06           C  
ATOM   2710  OG  SER A 356      41.524  16.914  25.599  1.00 30.06           O  
ATOM   2711  N   VAL A 357      37.412  18.727  25.751  1.00 37.54           N  
ATOM   2712  CA  VAL A 357      36.346  19.014  24.835  1.00 37.54           C  
ATOM   2713  C   VAL A 357      36.453  20.487  24.507  1.00 37.54           C  
ATOM   2714  O   VAL A 357      37.045  21.249  25.268  1.00 37.54           O  
ATOM   2715  CB  VAL A 357      34.985  18.754  25.469  1.00 45.14           C  
ATOM   2716  CG1 VAL A 357      34.782  19.679  26.646  1.00 45.14           C  
ATOM   2717  CG2 VAL A 357      33.885  18.978  24.438  1.00 45.14           C  
ATOM   2718  N   ASP A 358      35.879  20.884  23.377  1.00107.00           N  
ATOM   2719  CA  ASP A 358      35.884  22.273  22.958  1.00107.00           C  
ATOM   2720  C   ASP A 358      34.658  22.530  22.106  1.00107.00           C  
ATOM   2721  O   ASP A 358      34.608  22.154  20.944  1.00107.00           O  
ATOM   2722  CB  ASP A 358      37.142  22.592  22.160  1.00 67.49           C  
ATOM   2723  CG  ASP A 358      37.180  24.031  21.698  1.00 67.49           C  
ATOM   2724  OD1 ASP A 358      38.142  24.431  21.015  1.00 67.49           O  
ATOM   2725  OD2 ASP A 358      36.239  24.773  22.020  1.00 67.49           O  
ATOM   2726  N   THR A 359      33.662  23.167  22.701  1.00 58.04           N  
ATOM   2727  CA  THR A 359      32.441  23.473  21.994  1.00 58.04           C  
ATOM   2728  C   THR A 359      32.534  24.900  21.475  1.00 58.04           C  
ATOM   2729  O   THR A 359      32.745  25.836  22.246  1.00 58.04           O  
ATOM   2730  CB  THR A 359      31.246  23.346  22.922  1.00 73.05           C  
ATOM   2731  OG1 THR A 359      31.525  22.363  23.921  1.00 73.05           O  
ATOM   2732  CG2 THR A 359      30.041  22.899  22.143  1.00 73.05           C  
ATOM   2733  N   GLN A 360      32.386  25.048  20.161  1.00 45.88           N  
ATOM   2734  CA  GLN A 360      32.455  26.340  19.494  1.00 45.88           C  
ATOM   2735  C   GLN A 360      31.129  26.713  18.863  1.00 45.88           C  
ATOM   2736  O   GLN A 360      30.305  25.848  18.579  1.00 45.88           O  
ATOM   2737  CB  GLN A 360      33.487  26.307  18.382  1.00 52.85           C  
ATOM   2738  CG  GLN A 360      34.901  26.210  18.818  1.00 52.85           C  
ATOM   2739  CD  GLN A 360      35.809  25.801  17.669  1.00 52.85           C  
ATOM   2740  OE1 GLN A 360      35.552  26.121  16.495  1.00 52.85           O  
ATOM   2741  NE2 GLN A 360      36.886  25.091  17.998  1.00 52.85           N  
ATOM   2742  N   LEU A 361      30.936  28.010  18.648  1.00 45.11           N  
ATOM   2743  CA  LEU A 361      29.740  28.504  17.998  1.00 45.11           C  
ATOM   2744  C   LEU A 361      30.099  29.595  17.011  1.00 45.11           C  
ATOM   2745  O   LEU A 361      30.302  30.745  17.382  1.00 45.11           O  
ATOM   2746  CB  LEU A 361      28.737  29.054  18.985  1.00 56.89           C  
ATOM   2747  CG  LEU A 361      27.566  29.587  18.151  1.00 56.89           C  
ATOM   2748  CD1 LEU A 361      27.050  28.493  17.219  1.00 56.89           C  
ATOM   2749  CD2 LEU A 361      26.468  30.087  19.061  1.00 56.89           C  
ATOM   2750  N   GLN A 362      30.170  29.217  15.744  1.00 57.50           N  
ATOM   2751  CA  GLN A 362      30.511  30.121  14.660  1.00 57.50           C  
ATOM   2752  C   GLN A 362      29.249  30.818  14.198  1.00 57.50           C  
ATOM   2753  O   GLN A 362      28.240  30.171  13.945  1.00 57.50           O  
ATOM   2754  CB  GLN A 362      31.118  29.319  13.517  1.00 58.37           C  
ATOM   2755  CG  GLN A 362      31.307  30.059  12.225  1.00 58.37           C  
ATOM   2756  CD  GLN A 362      31.735  29.127  11.113  1.00 58.37           C  
ATOM   2757  OE1 GLN A 362      32.801  28.521  11.167  1.00 58.37           O  
ATOM   2758  NE2 GLN A 362      30.894  29.000  10.100  1.00 58.37           N  
ATOM   2759  N   SER A 363      29.318  32.139  14.087  1.00 63.54           N  
ATOM   2760  CA  SER A 363      28.171  32.943  13.698  1.00 63.54           C  
ATOM   2761  C   SER A 363      28.538  34.032  12.703  1.00 63.54           C  
ATOM   2762  O   SER A 363      29.208  35.008  13.047  1.00 63.54           O  
ATOM   2763  CB  SER A 363      27.559  33.582  14.943  1.00 52.45           C  
ATOM   2764  OG  SER A 363      27.105  32.590  15.844  1.00 52.45           O  
ATOM   2765  N   LYS A 364      28.090  33.865  11.466  1.00 80.06           N  
ATOM   2766  CA  LYS A 364      28.370  34.840  10.430  1.00 80.06           C  
ATOM   2767  C   LYS A 364      27.155  35.734  10.266  1.00 80.06           C  
ATOM   2768  O   LYS A 364      26.033  35.251  10.107  1.00 80.06           O  
ATOM   2769  CB  LYS A 364      28.695  34.129   9.111  1.00175.55           C  
ATOM   2770  CG  LYS A 364      29.987  33.318   9.161  1.00175.55           C  
ATOM   2771  CD  LYS A 364      30.309  32.627   7.839  1.00175.55           C  
ATOM   2772  CE  LYS A 364      29.331  31.505   7.529  1.00175.55           C  
ATOM   2773  NZ  LYS A 364      29.699  30.775   6.284  1.00175.55           N  
ATOM   2774  N   PHE A 365      27.375  37.042  10.329  1.00101.07           N  
ATOM   2775  CA  PHE A 365      26.282  37.988  10.173  1.00101.07           C  
ATOM   2776  C   PHE A 365      26.723  39.315   9.553  1.00101.07           C  
ATOM   2777  O   PHE A 365      27.921  39.613   9.468  1.00101.07           O  
ATOM   2778  CB  PHE A 365      25.580  38.230  11.522  1.00 93.26           C  
ATOM   2779  CG  PHE A 365      26.459  38.839  12.589  1.00 93.26           C  
ATOM   2780  CD1 PHE A 365      27.101  40.059  12.384  1.00 93.26           C  
ATOM   2781  CD2 PHE A 365      26.601  38.215  13.823  1.00 93.26           C  
ATOM   2782  CE1 PHE A 365      27.863  40.648  13.391  1.00 93.26           C  
ATOM   2783  CE2 PHE A 365      27.362  38.796  14.836  1.00 93.26           C  
ATOM   2784  CZ  PHE A 365      27.995  40.017  14.617  1.00 93.26           C  
ATOM   2785  N   ALA A 366      25.741  40.106   9.125  1.00102.65           N  
ATOM   2786  CA  ALA A 366      25.995  41.398   8.498  1.00102.65           C  
ATOM   2787  C   ALA A 366      25.847  42.577   9.457  1.00102.65           C  
ATOM   2788  O   ALA A 366      25.683  42.413  10.662  1.00102.65           O  
ATOM   2789  CB  ALA A 366      25.058  41.579   7.307  1.00136.28           C  
ATOM   2790  N   THR A 367      25.906  43.771   8.887  1.00 89.43           N  
ATOM   2791  CA  THR A 367      25.779  45.032   9.613  1.00 89.43           C  
ATOM   2792  C   THR A 367      25.752  46.104   8.522  1.00 89.43           C  
ATOM   2793  O   THR A 367      24.760  46.227   7.792  1.00 89.43           O  
ATOM   2794  CB  THR A 367      26.985  45.276  10.539  1.00 59.18           C  
ATOM   2795  OG1 THR A 367      28.127  44.638   9.970  1.00 59.18           O  
ATOM   2796  CG2 THR A 367      26.730  44.740  11.938  1.00 59.18           C  
ATOM   2797  N   GLY A 368      26.841  46.863   8.406  1.00 87.98           N  
ATOM   2798  CA  GLY A 368      26.922  47.882   7.378  1.00 87.98           C  
ATOM   2799  C   GLY A 368      27.394  47.190   6.116  1.00 87.98           C  
ATOM   2800  O   GLY A 368      26.692  46.347   5.558  1.00 87.98           O  
ATOM   2801  N   ASP A 369      28.585  47.544   5.658  1.00131.57           N  
ATOM   2802  CA  ASP A 369      29.149  46.913   4.475  1.00131.57           C  
ATOM   2803  C   ASP A 369      30.193  45.911   4.958  1.00131.57           C  
ATOM   2804  O   ASP A 369      30.906  45.295   4.163  1.00131.57           O  
ATOM   2805  CB  ASP A 369      29.802  47.955   3.555  1.00137.67           C  
ATOM   2806  CG  ASP A 369      28.786  48.824   2.834  1.00137.67           C  
ATOM   2807  OD1 ASP A 369      27.897  48.262   2.156  1.00137.67           O  
ATOM   2808  OD2 ASP A 369      28.885  50.065   2.939  1.00137.67           O  
ATOM   2809  N   ILE A 370      30.274  45.756   6.275  1.00 86.54           N  
ATOM   2810  CA  ILE A 370      31.224  44.834   6.871  1.00 86.54           C  
ATOM   2811  C   ILE A 370      30.534  43.529   7.267  1.00 86.54           C  
ATOM   2812  O   ILE A 370      29.432  43.535   7.826  1.00 86.54           O  
ATOM   2813  CB  ILE A 370      31.930  45.446   8.126  1.00 68.84           C  
ATOM   2814  CG1 ILE A 370      30.955  45.578   9.293  1.00 68.84           C  
ATOM   2815  CG2 ILE A 370      32.497  46.804   7.785  1.00 68.84           C  
ATOM   2816  CD1 ILE A 370      29.815  46.536   9.037  1.00 68.84           C  
ATOM   2817  N   ASP A 371      31.189  42.413   6.944  1.00 89.15           N  
ATOM   2818  CA  ASP A 371      30.686  41.080   7.256  1.00 89.15           C  
ATOM   2819  C   ASP A 371      31.375  40.615   8.529  1.00 89.15           C  
ATOM   2820  O   ASP A 371      32.510  41.016   8.835  1.00 89.15           O  
ATOM   2821  CB  ASP A 371      30.998  40.088   6.126  1.00114.61           C  
ATOM   2822  CG  ASP A 371      30.204  40.361   4.864  1.00114.61           C  
ATOM   2823  OD1 ASP A 371      28.960  40.413   4.948  1.00114.61           O  
ATOM   2824  OD2 ASP A 371      30.820  40.511   3.785  1.00114.61           O  
ATOM   2825  N   HIS A 372      30.678  39.767   9.271  1.00109.35           N  
ATOM   2826  CA  HIS A 372      31.209  39.248  10.511  1.00109.35           C  
ATOM   2827  C   HIS A 372      31.298  37.734  10.535  1.00109.35           C  
ATOM   2828  O   HIS A 372      30.489  37.027   9.934  1.00109.35           O  
ATOM   2829  CB  HIS A 372      30.346  39.701  11.689  1.00 79.41           C  
ATOM   2830  CG  HIS A 372      30.614  41.100  12.142  1.00 79.41           C  
ATOM   2831  ND1 HIS A 372      30.234  42.203  11.413  1.00 79.41           N  
ATOM   2832  CD2 HIS A 372      31.234  41.575  13.246  1.00 79.41           C  
ATOM   2833  CE1 HIS A 372      30.610  43.298  12.046  1.00 79.41           C  
ATOM   2834  NE2 HIS A 372      31.221  42.944  13.161  1.00 79.41           N  
ATOM   2835  N   THR A 373      32.300  37.252  11.249  1.00 76.35           N  
ATOM   2836  CA  THR A 373      32.510  35.832  11.423  1.00 76.35           C  
ATOM   2837  C   THR A 373      32.934  35.736  12.879  1.00 76.35           C  
ATOM   2838  O   THR A 373      34.123  35.726  13.217  1.00 76.35           O  
ATOM   2839  CB  THR A 373      33.596  35.337  10.498  1.00 64.82           C  
ATOM   2840  OG1 THR A 373      33.415  35.942   9.209  1.00 64.82           O  
ATOM   2841  CG2 THR A 373      33.521  33.815  10.367  1.00 64.82           C  
ATOM   2842  N   LEU A 374      31.916  35.697  13.731  1.00 60.10           N  
ATOM   2843  CA  LEU A 374      32.075  35.661  15.169  1.00 60.10           C  
ATOM   2844  C   LEU A 374      32.078  34.259  15.771  1.00 60.10           C  
ATOM   2845  O   LEU A 374      31.172  33.451  15.555  1.00 60.10           O  
ATOM   2846  CB  LEU A 374      30.966  36.496  15.801  1.00 40.66           C  
ATOM   2847  CG  LEU A 374      31.001  36.707  17.302  1.00 40.66           C  
ATOM   2848  CD1 LEU A 374      32.120  37.654  17.656  1.00 40.66           C  
ATOM   2849  CD2 LEU A 374      29.679  37.254  17.735  1.00 40.66           C  
ATOM   2850  N   LEU A 375      33.110  34.009  16.565  1.00 48.60           N  
ATOM   2851  CA  LEU A 375      33.314  32.742  17.236  1.00 48.60           C  
ATOM   2852  C   LEU A 375      33.231  32.914  18.755  1.00 48.60           C  
ATOM   2853  O   LEU A 375      33.740  33.879  19.326  1.00 48.60           O  
ATOM   2854  CB  LEU A 375      34.689  32.207  16.845  1.00 54.15           C  
ATOM   2855  CG  LEU A 375      35.068  30.779  17.186  1.00 54.15           C  
ATOM   2856  CD1 LEU A 375      34.040  29.815  16.587  1.00 54.15           C  
ATOM   2857  CD2 LEU A 375      36.463  30.509  16.657  1.00 54.15           C  
ATOM   2858  N   THR A 376      32.579  31.960  19.400  1.00 65.26           N  
ATOM   2859  CA  THR A 376      32.428  31.961  20.841  1.00 65.26           C  
ATOM   2860  C   THR A 376      32.527  30.518  21.326  1.00 65.26           C  
ATOM   2861  O   THR A 376      31.830  29.640  20.821  1.00 65.26           O  
ATOM   2862  CB  THR A 376      31.081  32.554  21.242  1.00 61.41           C  
ATOM   2863  OG1 THR A 376      30.080  32.164  20.294  1.00 61.41           O  
ATOM   2864  CG2 THR A 376      31.170  34.041  21.269  1.00 61.41           C  
ATOM   2865  N   GLY A 377      33.402  30.271  22.296  1.00 60.18           N  
ATOM   2866  CA  GLY A 377      33.562  28.919  22.793  1.00 60.18           C  
ATOM   2867  C   GLY A 377      34.003  28.739  24.236  1.00 60.18           C  
ATOM   2868  O   GLY A 377      34.408  29.670  24.930  1.00 60.18           O  
ATOM   2869  N   VAL A 378      33.916  27.489  24.671  1.00 54.00           N  
ATOM   2870  CA  VAL A 378      34.281  27.072  26.012  1.00 54.00           C  
ATOM   2871  C   VAL A 378      35.266  25.945  25.831  1.00 54.00           C  
ATOM   2872  O   VAL A 378      34.962  24.950  25.176  1.00 54.00           O  
ATOM   2873  CB  VAL A 378      33.093  26.482  26.740  1.00 26.75           C  
ATOM   2874  CG1 VAL A 378      33.446  26.222  28.184  1.00 26.75           C  
ATOM   2875  CG2 VAL A 378      31.908  27.394  26.584  1.00 26.75           C  
ATOM   2876  N   ASP A 379      36.439  26.086  26.419  1.00 92.10           N  
ATOM   2877  CA  ASP A 379      37.439  25.051  26.298  1.00 92.10           C  
ATOM   2878  C   ASP A 379      37.713  24.424  27.656  1.00 92.10           C  
ATOM   2879  O   ASP A 379      38.003  25.121  28.624  1.00 92.10           O  
ATOM   2880  CB  ASP A 379      38.726  25.641  25.722  1.00104.53           C  
ATOM   2881  CG  ASP A 379      39.804  24.602  25.523  1.00104.53           C  
ATOM   2882  OD1 ASP A 379      40.301  24.038  26.523  1.00104.53           O  
ATOM   2883  OD2 ASP A 379      40.152  24.347  24.356  1.00104.53           O  
ATOM   2884  N   PHE A 380      37.574  23.108  27.746  1.00 61.00           N  
ATOM   2885  CA  PHE A 380      37.876  22.442  28.993  1.00 61.00           C  
ATOM   2886  C   PHE A 380      38.915  21.359  28.794  1.00 61.00           C  
ATOM   2887  O   PHE A 380      38.858  20.589  27.847  1.00 61.00           O  
ATOM   2888  CB  PHE A 380      36.664  21.825  29.653  1.00 81.22           C  
ATOM   2889  CG  PHE A 380      37.018  21.120  30.901  1.00 81.22           C  
ATOM   2890  CD1 PHE A 380      37.126  19.747  30.929  1.00 81.22           C  
ATOM   2891  CD2 PHE A 380      37.425  21.840  32.005  1.00 81.22           C  
ATOM   2892  CE1 PHE A 380      37.646  19.108  32.028  1.00 81.22           C  
ATOM   2893  CE2 PHE A 380      37.944  21.213  33.104  1.00 81.22           C  
ATOM   2894  CZ  PHE A 380      38.059  19.848  33.118  1.00 81.22           C  
ATOM   2895  N   MET A 381      39.855  21.302  29.722  1.00 79.00           N  
ATOM   2896  CA  MET A 381      40.952  20.365  29.654  1.00 79.00           C  
ATOM   2897  C   MET A 381      41.358  19.917  31.041  1.00 79.00           C  
ATOM   2898  O   MET A 381      41.523  20.724  31.950  1.00 79.00           O  
ATOM   2899  CB  MET A 381      42.143  21.047  28.976  1.00 69.52           C  
ATOM   2900  CG  MET A 381      43.417  20.210  28.846  1.00 69.52           C  
ATOM   2901  SD  MET A 381      44.238  19.771  30.408  1.00 69.52           S  
ATOM   2902  CE  MET A 381      44.500  21.386  31.115  1.00 69.52           C  
ATOM   2903  N   ARG A 382      41.531  18.618  31.201  1.00 51.32           N  
ATOM   2904  CA  ARG A 382      41.961  18.066  32.470  1.00 51.32           C  
ATOM   2905  C   ARG A 382      42.983  16.990  32.202  1.00 51.32           C  
ATOM   2906  O   ARG A 382      42.826  16.214  31.271  1.00 51.32           O  
ATOM   2907  CB  ARG A 382      40.792  17.435  33.204  1.00 50.95           C  
ATOM   2908  CG  ARG A 382      41.257  16.554  34.351  1.00 50.95           C  
ATOM   2909  CD  ARG A 382      40.302  15.413  34.593  1.00 50.95           C  
ATOM   2910  NE  ARG A 382      41.006  14.185  34.937  1.00 50.95           N  
ATOM   2911  CZ  ARG A 382      40.659  12.991  34.474  1.00 50.95           C  
ATOM   2912  NH1 ARG A 382      39.621  12.884  33.650  1.00 50.95           N  
ATOM   2913  NH2 ARG A 382      41.344  11.909  34.843  1.00 50.95           N  
ATOM   2914  N   MET A 383      44.032  16.941  33.003  1.00 37.22           N  
ATOM   2915  CA  MET A 383      45.013  15.892  32.820  1.00 37.22           C  
ATOM   2916  C   MET A 383      45.678  15.460  34.133  1.00 37.22           C  
ATOM   2917  O   MET A 383      45.740  16.216  35.108  1.00 37.22           O  
ATOM   2918  CB  MET A 383      46.048  16.309  31.793  1.00 48.52           C  
ATOM   2919  CG  MET A 383      47.319  16.902  32.345  1.00 48.52           C  
ATOM   2920  SD  MET A 383      48.540  15.692  32.786  1.00 48.52           S  
ATOM   2921  CE  MET A 383      48.881  16.264  34.383  1.00 48.52           C  
ATOM   2922  N   ARG A 384      46.142  14.218  34.168  1.00 46.49           N  
ATOM   2923  CA  ARG A 384      46.765  13.675  35.356  1.00 46.49           C  
ATOM   2924  C   ARG A 384      47.806  12.685  34.937  1.00 46.49           C  
ATOM   2925  O   ARG A 384      47.558  11.842  34.087  1.00 46.49           O  
ATOM   2926  CB  ARG A 384      45.744  12.934  36.203  1.00 92.72           C  
ATOM   2927  CG  ARG A 384      46.336  11.688  36.863  1.00 92.72           C  
ATOM   2928  CD  ARG A 384      45.265  10.749  37.363  1.00 92.72           C  
ATOM   2929  NE  ARG A 384      44.415  11.402  38.347  1.00 92.72           N  
ATOM   2930  CZ  ARG A 384      44.201  10.930  39.565  1.00 92.72           C  
ATOM   2931  NH1 ARG A 384      44.778   9.797  39.946  1.00 92.72           N  
ATOM   2932  NH2 ARG A 384      43.414  11.593  40.400  1.00 92.72           N  
ATOM   2933  N   ASN A 385      48.973  12.768  35.538  1.00 45.45           N  
ATOM   2934  CA  ASN A 385      50.013  11.832  35.216  1.00 45.45           C  
ATOM   2935  C   ASN A 385      50.511  11.357  36.554  1.00 45.45           C  
ATOM   2936  O   ASN A 385      50.829  12.170  37.420  1.00 45.45           O  
ATOM   2937  CB  ASN A 385      51.148  12.505  34.461  1.00 60.01           C  
ATOM   2938  CG  ASN A 385      52.200  11.519  34.008  1.00 60.01           C  
ATOM   2939  OD1 ASN A 385      51.921  10.626  33.218  1.00 60.01           O  
ATOM   2940  ND2 ASN A 385      53.412  11.669  34.511  1.00 60.01           N  
ATOM   2941  N   ASP A 386      50.542  10.037  36.736  1.00 61.90           N  
ATOM   2942  CA  ASP A 386      51.032   9.433  37.974  1.00 61.90           C  
ATOM   2943  C   ASP A 386      52.440   8.925  37.723  1.00 61.90           C  
ATOM   2944  O   ASP A 386      52.678   8.120  36.822  1.00 61.90           O  
ATOM   2945  CB  ASP A 386      50.133   8.280  38.425  1.00 98.01           C  
ATOM   2946  CG  ASP A 386      50.587   7.671  39.739  1.00 98.01           C  
ATOM   2947  OD1 ASP A 386      49.765   7.017  40.411  1.00 98.01           O  
ATOM   2948  OD2 ASP A 386      51.768   7.841  40.101  1.00 98.01           O  
ATOM   2949  N   ILE A 387      53.375   9.416  38.522  1.00 75.88           N  
ATOM   2950  CA  ILE A 387      54.757   9.021  38.368  1.00 75.88           C  
ATOM   2951  C   ILE A 387      55.284   8.164  39.505  1.00 75.88           C  
ATOM   2952  O   ILE A 387      54.948   8.370  40.670  1.00 75.88           O  
ATOM   2953  CB  ILE A 387      55.682  10.248  38.256  1.00 24.99           C  
ATOM   2954  CG1 ILE A 387      54.981  11.360  37.475  1.00 24.99           C  
ATOM   2955  CG2 ILE A 387      56.999   9.833  37.607  1.00 24.99           C  
ATOM   2956  CD1 ILE A 387      55.940  12.344  36.822  1.00 24.99           C  
ATOM   2957  N   ASN A 388      56.099   7.184  39.134  1.00 37.66           N  
ATOM   2958  CA  ASN A 388      56.763   6.309  40.071  1.00 37.66           C  
ATOM   2959  C   ASN A 388      58.156   6.163  39.458  1.00 37.66           C  
ATOM   2960  O   ASN A 388      58.463   5.200  38.757  1.00 37.66           O  
ATOM   2961  CB  ASN A 388      56.068   4.955  40.163  1.00 83.62           C  
ATOM   2962  CG  ASN A 388      56.672   4.060  41.243  1.00 83.62           C  
ATOM   2963  OD1 ASN A 388      56.165   2.975  41.518  1.00 83.62           O  
ATOM   2964  ND2 ASN A 388      57.762   4.515  41.855  1.00 83.62           N  
ATOM   2965  N   ALA A 389      59.000   7.153  39.697  1.00 49.83           N  
ATOM   2966  CA  ALA A 389      60.332   7.111  39.152  1.00 49.83           C  
ATOM   2967  C   ALA A 389      61.335   6.934  40.263  1.00 49.83           C  
ATOM   2968  O   ALA A 389      60.986   6.995  41.443  1.00 49.83           O  
ATOM   2969  CB  ALA A 389      60.614   8.379  38.404  1.00 55.36           C  
ATOM   2970  N   TRP A 390      62.582   6.699  39.869  1.00 63.00           N  
ATOM   2971  CA  TRP A 390      63.682   6.534  40.801  1.00 63.00           C  
ATOM   2972  C   TRP A 390      64.909   7.025  40.061  1.00 63.00           C  
ATOM   2973  O   TRP A 390      65.109   6.677  38.902  1.00 63.00           O  
ATOM   2974  CB  TRP A 390      63.843   5.069  41.197  1.00 93.78           C  
ATOM   2975  CG  TRP A 390      64.835   4.876  42.305  1.00 93.78           C  
ATOM   2976  CD1 TRP A 390      66.194   4.958  42.215  1.00 93.78           C  
ATOM   2977  CD2 TRP A 390      64.541   4.651  43.685  1.00 93.78           C  
ATOM   2978  NE1 TRP A 390      66.765   4.804  43.452  1.00 93.78           N  
ATOM   2979  CE2 TRP A 390      65.771   4.616  44.373  1.00 93.78           C  
ATOM   2980  CE3 TRP A 390      63.356   4.480  44.409  1.00 93.78           C  
ATOM   2981  CZ2 TRP A 390      65.849   4.418  45.748  1.00 93.78           C  
ATOM   2982  CZ3 TRP A 390      63.434   4.283  45.776  1.00 93.78           C  
ATOM   2983  CH2 TRP A 390      64.672   4.254  46.432  1.00 93.78           C  
ATOM   2984  N   PHE A 391      65.722   7.843  40.724  1.00 57.09           N  
ATOM   2985  CA  PHE A 391      66.916   8.399  40.098  1.00 57.09           C  
ATOM   2986  C   PHE A 391      68.212   8.016  40.792  1.00 57.09           C  
ATOM   2987  O   PHE A 391      68.191   7.508  41.906  1.00 57.09           O  
ATOM   2988  CB  PHE A 391      66.799   9.924  40.042  1.00 53.86           C  
ATOM   2989  CG  PHE A 391      65.816  10.429  39.012  1.00 53.86           C  
ATOM   2990  CD1 PHE A 391      64.473  10.068  39.064  1.00 53.86           C  
ATOM   2991  CD2 PHE A 391      66.241  11.249  37.972  1.00 53.86           C  
ATOM   2992  CE1 PHE A 391      63.572  10.514  38.098  1.00 53.86           C  
ATOM   2993  CE2 PHE A 391      65.338  11.699  36.997  1.00 53.86           C  
ATOM   2994  CZ  PHE A 391      64.007  11.329  37.062  1.00 53.86           C  
ATOM   2995  N   GLY A 392      69.335   8.263  40.117  1.00 87.60           N  
ATOM   2996  CA  GLY A 392      70.655   7.966  40.659  1.00 87.60           C  
ATOM   2997  C   GLY A 392      71.526   9.201  40.526  1.00 87.60           C  
ATOM   2998  O   GLY A 392      71.387   9.929  39.548  1.00 87.60           O  
ATOM   2999  N   TYR A 393      72.428   9.437  41.477  1.00 66.15           N  
ATOM   3000  CA  TYR A 393      73.261  10.645  41.439  1.00 66.15           C  
ATOM   3001  C   TYR A 393      74.785  10.507  41.577  1.00 66.15           C  
ATOM   3002  O   TYR A 393      75.299   9.774  42.415  1.00 66.15           O  
ATOM   3003  CB  TYR A 393      72.779  11.627  42.508  1.00 71.13           C  
ATOM   3004  CG  TYR A 393      71.372  11.367  43.000  1.00 71.13           C  
ATOM   3005  CD1 TYR A 393      70.269  11.682  42.223  1.00 71.13           C  
ATOM   3006  CD2 TYR A 393      71.144  10.801  44.252  1.00 71.13           C  
ATOM   3007  CE1 TYR A 393      68.965  11.443  42.688  1.00 71.13           C  
ATOM   3008  CE2 TYR A 393      69.848  10.555  44.720  1.00 71.13           C  
ATOM   3009  CZ  TYR A 393      68.770  10.880  43.935  1.00 71.13           C  
ATOM   3010  OH  TYR A 393      67.503  10.648  44.398  1.00 71.13           O  
ATOM   3011  N   ASP A 394      75.496  11.260  40.753  1.00152.04           N  
ATOM   3012  CA  ASP A 394      76.950  11.275  40.770  1.00152.04           C  
ATOM   3013  C   ASP A 394      77.609   9.906  40.709  1.00152.04           C  
ATOM   3014  O   ASP A 394      78.172   9.527  39.676  1.00152.04           O  
ATOM   3015  CB  ASP A 394      77.440  12.016  42.013  1.00101.68           C  
ATOM   3016  CG  ASP A 394      77.085  13.494  41.994  1.00101.68           C  
ATOM   3017  OD1 ASP A 394      77.615  14.233  41.128  1.00101.68           O  
ATOM   3018  OD2 ASP A 394      76.271  13.914  42.851  1.00101.68           O  
ATOM   3019  N   ASP A 395      77.553   9.170  41.816  1.00 62.16           N  
ATOM   3020  CA  ASP A 395      78.179   7.847  41.865  1.00 62.16           C  
ATOM   3021  C   ASP A 395      77.180   6.726  41.580  1.00 62.16           C  
ATOM   3022  O   ASP A 395      77.372   5.583  41.974  1.00 62.16           O  
ATOM   3023  CB  ASP A 395      78.839   7.642  43.231  1.00106.58           C  
ATOM   3024  CG  ASP A 395      79.742   8.802  43.619  1.00106.58           C  
ATOM   3025  OD1 ASP A 395      79.211   9.875  43.982  1.00106.58           O  
ATOM   3026  OD2 ASP A 395      80.980   8.647  43.552  1.00106.58           O  
ATOM   3027  N   SER A 396      76.125   7.075  40.855  1.00 67.92           N  
ATOM   3028  CA  SER A 396      75.053   6.155  40.515  1.00 67.92           C  
ATOM   3029  C   SER A 396      75.462   4.933  39.681  1.00 67.92           C  
ATOM   3030  O   SER A 396      74.944   3.835  39.876  1.00 67.92           O  
ATOM   3031  CB  SER A 396      73.948   6.941  39.805  1.00 94.78           C  
ATOM   3032  OG  SER A 396      72.719   6.246  39.860  1.00 94.78           O  
ATOM   3033  N   VAL A 397      76.384   5.111  38.750  1.00 60.38           N  
ATOM   3034  CA  VAL A 397      76.805   3.997  37.915  1.00 60.38           C  
ATOM   3035  C   VAL A 397      78.265   4.127  37.501  1.00 60.38           C  
ATOM   3036  O   VAL A 397      78.779   5.235  37.339  1.00 60.38           O  
ATOM   3037  CB  VAL A 397      75.899   3.855  36.636  1.00 55.31           C  
ATOM   3038  CG1 VAL A 397      74.903   4.991  36.556  1.00 55.31           C  
ATOM   3039  CG2 VAL A 397      76.751   3.818  35.368  1.00 55.31           C  
ATOM   3040  N   PRO A 398      78.950   2.987  37.312  1.00 66.66           N  
ATOM   3041  CA  PRO A 398      80.356   2.914  36.918  1.00 66.66           C  
ATOM   3042  C   PRO A 398      80.753   3.902  35.834  1.00 66.66           C  
ATOM   3043  O   PRO A 398      79.948   4.246  34.971  1.00 66.66           O  
ATOM   3044  CB  PRO A 398      80.497   1.475  36.461  1.00100.96           C  
ATOM   3045  CG  PRO A 398      79.601   0.765  37.399  1.00100.96           C  
ATOM   3046  CD  PRO A 398      78.374   1.636  37.397  1.00100.96           C  
ATOM   3047  N   LEU A 399      82.005   4.346  35.886  1.00 91.26           N  
ATOM   3048  CA  LEU A 399      82.518   5.286  34.903  1.00 91.26           C  
ATOM   3049  C   LEU A 399      82.562   4.649  33.523  1.00 91.26           C  
ATOM   3050  O   LEU A 399      81.920   3.625  33.285  1.00 91.26           O  
ATOM   3051  CB  LEU A 399      83.920   5.744  35.295  1.00 53.21           C  
ATOM   3052  CG  LEU A 399      83.995   6.567  36.578  1.00 53.21           C  
ATOM   3053  CD1 LEU A 399      85.425   6.976  36.797  1.00 53.21           C  
ATOM   3054  CD2 LEU A 399      83.098   7.802  36.487  1.00 53.21           C  
ATOM   3055  N   LEU A 400      83.317   5.265  32.614  1.00105.09           N  
ATOM   3056  CA  LEU A 400      83.460   4.754  31.255  1.00105.09           C  
ATOM   3057  C   LEU A 400      84.549   5.475  30.456  1.00105.09           C  
ATOM   3058  O   LEU A 400      84.475   6.681  30.232  1.00105.09           O  
ATOM   3059  CB  LEU A 400      82.121   4.853  30.508  1.00 89.26           C  
ATOM   3060  CG  LEU A 400      82.109   4.304  29.074  1.00 89.26           C  
ATOM   3061  CD1 LEU A 400      82.493   2.827  29.074  1.00 89.26           C  
ATOM   3062  CD2 LEU A 400      80.736   4.501  28.448  1.00 89.26           C  
ATOM   3063  N   ASN A 401      85.571   4.733  30.041  1.00107.24           N  
ATOM   3064  CA  ASN A 401      86.641   5.302  29.235  1.00107.24           C  
ATOM   3065  C   ASN A 401      85.993   5.715  27.922  1.00107.24           C  
ATOM   3066  O   ASN A 401      84.781   5.640  27.773  1.00107.24           O  
ATOM   3067  CB  ASN A 401      87.723   4.252  28.969  1.00189.06           C  
ATOM   3068  CG  ASN A 401      88.633   4.630  27.813  1.00189.06           C  
ATOM   3069  OD1 ASN A 401      89.297   5.665  27.845  1.00189.06           O  
ATOM   3070  ND2 ASN A 401      88.658   3.794  26.778  1.00189.06           N  
ATOM   3071  N   LEU A 402      86.795   6.157  26.968  1.00 53.48           N  
ATOM   3072  CA  LEU A 402      86.273   6.560  25.672  1.00 53.48           C  
ATOM   3073  C   LEU A 402      87.247   6.119  24.581  1.00 53.48           C  
ATOM   3074  O   LEU A 402      88.344   5.634  24.879  1.00 53.48           O  
ATOM   3075  CB  LEU A 402      86.070   8.091  25.624  1.00 57.83           C  
ATOM   3076  CG  LEU A 402      84.975   8.830  26.425  1.00 57.83           C  
ATOM   3077  CD1 LEU A 402      83.616   8.330  26.034  1.00 57.83           C  
ATOM   3078  CD2 LEU A 402      85.174   8.631  27.894  1.00 57.83           C  
ATOM   3079  N   THR A 419      77.990  -4.292  28.378  1.00122.27           N  
ATOM   3080  CA  THR A 419      77.856  -4.501  29.815  1.00122.27           C  
ATOM   3081  C   THR A 419      76.428  -4.198  30.247  1.00122.27           C  
ATOM   3082  O   THR A 419      75.774  -3.325  29.681  1.00122.27           O  
ATOM   3083  CB  THR A 419      78.802  -3.577  30.604  1.00209.60           C  
ATOM   3084  OG1 THR A 419      78.375  -2.216  30.460  1.00209.60           O  
ATOM   3085  CG2 THR A 419      80.224  -3.705  30.084  1.00209.60           C  
ATOM   3086  N   ASP A 420      75.935  -4.926  31.241  1.00133.83           N  
ATOM   3087  CA  ASP A 420      74.585  -4.691  31.730  1.00133.83           C  
ATOM   3088  C   ASP A 420      74.612  -3.748  32.913  1.00133.83           C  
ATOM   3089  O   ASP A 420      75.650  -3.168  33.235  1.00133.83           O  
ATOM   3090  CB  ASP A 420      73.913  -5.995  32.140  1.00 79.40           C  
ATOM   3091  CG  ASP A 420      73.048  -6.571  31.043  1.00 79.40           C  
ATOM   3092  OD1 ASP A 420      72.110  -5.874  30.621  1.00 79.40           O  
ATOM   3093  OD2 ASP A 420      73.298  -7.715  30.600  1.00 79.40           O  
ATOM   3094  N   PHE A 421      73.470  -3.606  33.572  1.00 61.41           N  
ATOM   3095  CA  PHE A 421      73.388  -2.701  34.702  1.00 61.41           C  
ATOM   3096  C   PHE A 421      72.228  -3.051  35.614  1.00 61.41           C  
ATOM   3097  O   PHE A 421      71.072  -2.915  35.225  1.00 61.41           O  
ATOM   3098  CB  PHE A 421      73.209  -1.272  34.202  1.00 47.44           C  
ATOM   3099  CG  PHE A 421      73.076  -0.268  35.294  1.00 47.44           C  
ATOM   3100  CD1 PHE A 421      74.199   0.377  35.793  1.00 47.44           C  
ATOM   3101  CD2 PHE A 421      71.840  -0.016  35.873  1.00 47.44           C  
ATOM   3102  CE1 PHE A 421      74.099   1.262  36.868  1.00 47.44           C  
ATOM   3103  CE2 PHE A 421      71.729   0.865  36.947  1.00 47.44           C  
ATOM   3104  CZ  PHE A 421      72.866   1.507  37.449  1.00 47.44           C  
ATOM   3105  N   ASP A 422      72.531  -3.481  36.835  1.00 97.66           N  
ATOM   3106  CA  ASP A 422      71.487  -3.842  37.784  1.00 97.66           C  
ATOM   3107  C   ASP A 422      70.620  -2.629  38.096  1.00 97.66           C  
ATOM   3108  O   ASP A 422      71.047  -1.717  38.798  1.00 97.66           O  
ATOM   3109  CB  ASP A 422      72.105  -4.368  39.074  1.00108.77           C  
ATOM   3110  CG  ASP A 422      71.062  -4.812  40.076  1.00108.77           C  
ATOM   3111  OD1 ASP A 422      71.443  -5.117  41.227  1.00108.77           O  
ATOM   3112  OD2 ASP A 422      69.865  -4.860  39.713  1.00108.77           O  
ATOM   3113  N   PHE A 423      69.398  -2.625  37.578  1.00 79.03           N  
ATOM   3114  CA  PHE A 423      68.484  -1.512  37.802  1.00 79.03           C  
ATOM   3115  C   PHE A 423      67.678  -1.579  39.094  1.00 79.03           C  
ATOM   3116  O   PHE A 423      67.154  -0.561  39.541  1.00 79.03           O  
ATOM   3117  CB  PHE A 423      67.528  -1.376  36.616  1.00 65.12           C  
ATOM   3118  CG  PHE A 423      68.133  -0.678  35.432  1.00 65.12           C  
ATOM   3119  CD1 PHE A 423      68.465   0.663  35.504  1.00 65.12           C  
ATOM   3120  CD2 PHE A 423      68.395  -1.364  34.257  1.00 65.12           C  
ATOM   3121  CE1 PHE A 423      69.047   1.296  34.430  1.00 65.12           C  
ATOM   3122  CE2 PHE A 423      68.981  -0.730  33.175  1.00 65.12           C  
ATOM   3123  CZ  PHE A 423      69.306   0.593  33.261  1.00 65.12           C  
ATOM   3124  N   ASN A 424      67.570  -2.770  39.685  1.00 98.89           N  
ATOM   3125  CA  ASN A 424      66.825  -2.945  40.931  1.00 98.89           C  
ATOM   3126  C   ASN A 424      67.729  -2.760  42.143  1.00 98.89           C  
ATOM   3127  O   ASN A 424      67.388  -3.174  43.248  1.00 98.89           O  
ATOM   3128  CB  ASN A 424      66.172  -4.326  40.977  1.00134.98           C  
ATOM   3129  CG  ASN A 424      65.087  -4.488  39.935  1.00134.98           C  
ATOM   3130  OD1 ASN A 424      64.417  -5.521  39.871  1.00134.98           O  
ATOM   3131  ND2 ASN A 424      64.907  -3.464  39.106  1.00134.98           N  
ATOM   3132  N   ALA A 425      68.879  -2.123  41.923  1.00 79.46           N  
ATOM   3133  CA  ALA A 425      69.850  -1.855  42.977  1.00 79.46           C  
ATOM   3134  C   ALA A 425      69.243  -0.949  44.036  1.00 79.46           C  
ATOM   3135  O   ALA A 425      69.165  -1.318  45.203  1.00 79.46           O  
ATOM   3136  CB  ALA A 425      71.084  -1.205  42.386  1.00140.03           C  
ATOM   3137  N   LYS A 426      68.813   0.239  43.628  1.00 86.75           N  
ATOM   3138  CA  LYS A 426      68.199   1.174  44.559  1.00 86.75           C  
ATOM   3139  C   LYS A 426      69.034   1.323  45.821  1.00 86.75           C  
ATOM   3140  O   LYS A 426      68.551   1.022  46.913  1.00 86.75           O  
ATOM   3141  CB  LYS A 426      66.804   0.688  44.958  1.00 94.65           C  
ATOM   3142  CG  LYS A 426      65.771   0.632  43.831  1.00 94.65           C  
ATOM   3143  CD  LYS A 426      64.444   0.077  44.364  1.00 94.65           C  
ATOM   3144  CE  LYS A 426      63.348   0.050  43.314  1.00 94.65           C  
ATOM   3145  NZ  LYS A 426      62.079  -0.475  43.900  1.00 94.65           N  
ATOM   3146  N   ASP A 427      70.277   1.782  45.671  1.00 83.18           N  
ATOM   3147  CA  ASP A 427      71.184   1.973  46.808  1.00 83.18           C  
ATOM   3148  C   ASP A 427      71.023   3.387  47.386  1.00 83.18           C  
ATOM   3149  O   ASP A 427      71.486   4.360  46.796  1.00 83.18           O  
ATOM   3150  CB  ASP A 427      72.638   1.759  46.365  1.00104.37           C  
ATOM   3151  CG  ASP A 427      73.590   1.586  47.535  1.00104.37           C  
ATOM   3152  OD1 ASP A 427      73.472   2.348  48.512  1.00104.37           O  
ATOM   3153  OD2 ASP A 427      74.465   0.698  47.475  1.00104.37           O  
ATOM   3154  N   PRO A 428      70.371   3.512  48.552  1.00 65.70           N  
ATOM   3155  CA  PRO A 428      70.132   4.787  49.229  1.00 65.70           C  
ATOM   3156  C   PRO A 428      71.373   5.651  49.441  1.00 65.70           C  
ATOM   3157  O   PRO A 428      71.285   6.753  49.982  1.00 65.70           O  
ATOM   3158  CB  PRO A 428      69.495   4.360  50.545  1.00 72.23           C  
ATOM   3159  CG  PRO A 428      68.739   3.153  50.158  1.00 72.23           C  
ATOM   3160  CD  PRO A 428      69.749   2.416  49.307  1.00 72.23           C  
ATOM   3161  N   ALA A 429      72.529   5.161  49.021  1.00 72.07           N  
ATOM   3162  CA  ALA A 429      73.751   5.932  49.181  1.00 72.07           C  
ATOM   3163  C   ALA A 429      73.968   6.834  47.963  1.00 72.07           C  
ATOM   3164  O   ALA A 429      74.657   7.861  48.043  1.00 72.07           O  
ATOM   3165  CB  ALA A 429      74.944   4.992  49.369  1.00 84.19           C  
ATOM   3166  N   ASN A 430      73.370   6.446  46.840  1.00 84.87           N  
ATOM   3167  CA  ASN A 430      73.494   7.204  45.602  1.00 84.87           C  
ATOM   3168  C   ASN A 430      72.236   7.119  44.741  1.00 84.87           C  
ATOM   3169  O   ASN A 430      72.276   7.385  43.545  1.00 84.87           O  
ATOM   3170  CB  ASN A 430      74.697   6.699  44.808  1.00 87.58           C  
ATOM   3171  CG  ASN A 430      74.738   5.185  44.711  1.00 87.58           C  
ATOM   3172  OD1 ASN A 430      73.760   4.547  44.327  1.00 87.58           O  
ATOM   3173  ND2 ASN A 430      75.882   4.603  45.053  1.00 87.58           N  
ATOM   3174  N   SER A 431      71.118   6.758  45.354  1.00 78.30           N  
ATOM   3175  CA  SER A 431      69.872   6.640  44.624  1.00 78.30           C  
ATOM   3176  C   SER A 431      68.716   7.111  45.469  1.00 78.30           C  
ATOM   3177  O   SER A 431      68.751   7.020  46.694  1.00 78.30           O  
ATOM   3178  CB  SER A 431      69.630   5.191  44.221  1.00 90.35           C  
ATOM   3179  OG  SER A 431      70.674   4.723  43.394  1.00 90.35           O  
ATOM   3180  N   GLY A 432      67.677   7.610  44.815  1.00 64.89           N  
ATOM   3181  CA  GLY A 432      66.520   8.075  45.552  1.00 64.89           C  
ATOM   3182  C   GLY A 432      65.219   7.849  44.813  1.00 64.89           C  
ATOM   3183  O   GLY A 432      65.210   7.554  43.621  1.00 64.89           O  
ATOM   3184  N   PRO A 433      64.090   7.985  45.509  1.00 65.07           N  
ATOM   3185  CA  PRO A 433      62.780   7.796  44.900  1.00 65.07           C  
ATOM   3186  C   PRO A 433      62.205   9.110  44.372  1.00 65.07           C  
ATOM   3187  O   PRO A 433      62.551  10.194  44.832  1.00 65.07           O  
ATOM   3188  CB  PRO A 433      61.960   7.250  46.056  1.00 89.87           C  
ATOM   3189  CG  PRO A 433      62.454   8.093  47.188  1.00 89.87           C  
ATOM   3190  CD  PRO A 433      63.966   8.133  46.971  1.00 89.87           C  
ATOM   3191  N   TYR A 434      61.321   8.997  43.399  1.00 41.74           N  
ATOM   3192  CA  TYR A 434      60.652  10.152  42.826  1.00 41.74           C  
ATOM   3193  C   TYR A 434      59.226   9.671  42.499  1.00 41.74           C  
ATOM   3194  O   TYR A 434      58.958   9.146  41.415  1.00 41.74           O  
ATOM   3195  CB  TYR A 434      61.372  10.619  41.550  1.00 87.13           C  
ATOM   3196  CG  TYR A 434      60.893  11.956  41.014  1.00 87.13           C  
ATOM   3197  CD1 TYR A 434      61.551  13.143  41.335  1.00 87.13           C  
ATOM   3198  CD2 TYR A 434      59.757  12.037  40.210  1.00 87.13           C  
ATOM   3199  CE1 TYR A 434      61.085  14.374  40.869  1.00 87.13           C  
ATOM   3200  CE2 TYR A 434      59.283  13.258  39.744  1.00 87.13           C  
ATOM   3201  CZ  TYR A 434      59.946  14.420  40.077  1.00 87.13           C  
ATOM   3202  OH  TYR A 434      59.447  15.625  39.638  1.00 87.13           O  
ATOM   3203  N   ARG A 435      58.328   9.814  43.469  1.00 62.49           N  
ATOM   3204  CA  ARG A 435      56.942   9.411  43.296  1.00 62.49           C  
ATOM   3205  C   ARG A 435      56.083  10.662  43.332  1.00 62.49           C  
ATOM   3206  O   ARG A 435      55.794  11.211  44.395  1.00 62.49           O  
ATOM   3207  CB  ARG A 435      56.531   8.433  44.394  1.00107.93           C  
ATOM   3208  CG  ARG A 435      57.172   7.071  44.245  1.00107.93           C  
ATOM   3209  CD  ARG A 435      56.595   6.099  45.239  1.00107.93           C  
ATOM   3210  NE  ARG A 435      57.022   6.403  46.599  1.00107.93           N  
ATOM   3211  CZ  ARG A 435      56.535   5.810  47.686  1.00107.93           C  
ATOM   3212  NH1 ARG A 435      55.596   4.876  47.573  1.00107.93           N  
ATOM   3213  NH2 ARG A 435      56.993   6.148  48.888  1.00107.93           N  
ATOM   3214  N   ILE A 436      55.681  11.098  42.145  1.00 77.53           N  
ATOM   3215  CA  ILE A 436      54.895  12.302  41.982  1.00 77.53           C  
ATOM   3216  C   ILE A 436      53.565  12.061  41.282  1.00 77.53           C  
ATOM   3217  O   ILE A 436      53.457  11.183  40.427  1.00 77.53           O  
ATOM   3218  CB  ILE A 436      55.694  13.308  41.149  1.00 90.66           C  
ATOM   3219  CG1 ILE A 436      56.948  13.732  41.904  1.00 90.66           C  
ATOM   3220  CG2 ILE A 436      54.839  14.495  40.812  1.00 90.66           C  
ATOM   3221  CD1 ILE A 436      56.668  14.496  43.175  1.00 90.66           C  
ATOM   3222  N   LEU A 437      52.556  12.848  41.647  1.00 58.81           N  
ATOM   3223  CA  LEU A 437      51.236  12.763  41.019  1.00 58.81           C  
ATOM   3224  C   LEU A 437      50.791  14.159  40.634  1.00 58.81           C  
ATOM   3225  O   LEU A 437      50.335  14.915  41.490  1.00 58.81           O  
ATOM   3226  CB  LEU A 437      50.205  12.184  41.965  1.00 42.23           C  
ATOM   3227  CG  LEU A 437      48.813  12.043  41.339  1.00 42.23           C  
ATOM   3228  CD1 LEU A 437      48.275  10.671  41.630  1.00 42.23           C  
ATOM   3229  CD2 LEU A 437      47.871  13.077  41.887  1.00 42.23           C  
ATOM   3230  N   ASN A 438      50.905  14.495  39.350  1.00 39.59           N  
ATOM   3231  CA  ASN A 438      50.544  15.815  38.866  1.00 39.59           C  
ATOM   3232  C   ASN A 438      49.139  15.909  38.300  1.00 39.59           C  
ATOM   3233  O   ASN A 438      48.679  15.008  37.606  1.00 39.59           O  
ATOM   3234  CB  ASN A 438      51.568  16.246  37.833  1.00 62.46           C  
ATOM   3235  CG  ASN A 438      52.952  16.328  38.415  1.00 62.46           C  
ATOM   3236  OD1 ASN A 438      53.955  16.371  37.700  1.00 62.46           O  
ATOM   3237  ND2 ASN A 438      53.018  16.357  39.734  1.00 62.46           N  
ATOM   3238  N   LYS A 439      48.453  16.998  38.630  1.00 47.60           N  
ATOM   3239  CA  LYS A 439      47.106  17.253  38.143  1.00 47.60           C  
ATOM   3240  C   LYS A 439      47.120  18.608  37.441  1.00 47.60           C  
ATOM   3241  O   LYS A 439      47.719  19.562  37.922  1.00 47.60           O  
ATOM   3242  CB  LYS A 439      46.108  17.293  39.297  1.00101.11           C  
ATOM   3243  CG  LYS A 439      45.783  15.948  39.908  1.00101.11           C  
ATOM   3244  CD  LYS A 439      44.489  16.034  40.722  1.00101.11           C  
ATOM   3245  CE  LYS A 439      43.815  14.670  40.898  1.00101.11           C  
ATOM   3246  NZ  LYS A 439      42.406  14.774  41.403  1.00101.11           N  
ATOM   3247  N   GLN A 440      46.476  18.688  36.289  1.00 52.30           N  
ATOM   3248  CA  GLN A 440      46.412  19.929  35.536  1.00 52.30           C  
ATOM   3249  C   GLN A 440      44.954  20.031  35.086  1.00 52.30           C  
ATOM   3250  O   GLN A 440      44.319  19.021  34.779  1.00 52.30           O  
ATOM   3251  CB  GLN A 440      47.377  19.856  34.336  1.00 70.64           C  
ATOM   3252  CG  GLN A 440      48.205  21.117  34.101  1.00 70.64           C  
ATOM   3253  CD  GLN A 440      49.573  20.833  33.489  1.00 70.64           C  
ATOM   3254  OE1 GLN A 440      50.245  19.874  33.864  1.00 70.64           O  
ATOM   3255  NE2 GLN A 440      49.998  21.683  32.559  1.00 70.64           N  
ATOM   3256  N   LYS A 441      44.407  21.238  35.064  1.00 73.38           N  
ATOM   3257  CA  LYS A 441      43.022  21.421  34.651  1.00 73.38           C  
ATOM   3258  C   LYS A 441      42.950  22.817  34.080  1.00 73.38           C  
ATOM   3259  O   LYS A 441      43.668  23.700  34.529  1.00 73.38           O  
ATOM   3260  CB  LYS A 441      42.110  21.293  35.865  1.00 73.33           C  
ATOM   3261  CG  LYS A 441      40.648  21.069  35.553  1.00 73.33           C  
ATOM   3262  CD  LYS A 441      39.844  20.779  36.826  1.00 73.33           C  
ATOM   3263  CE  LYS A 441      39.562  22.043  37.635  1.00 73.33           C  
ATOM   3264  NZ  LYS A 441      39.019  21.771  39.004  1.00 73.33           N  
ATOM   3265  N   GLN A 442      42.111  23.026  33.080  1.00 37.05           N  
ATOM   3266  CA  GLN A 442      42.013  24.352  32.492  1.00 37.05           C  
ATOM   3267  C   GLN A 442      40.727  24.618  31.691  1.00 37.05           C  
ATOM   3268  O   GLN A 442      40.467  23.987  30.663  1.00 37.05           O  
ATOM   3269  CB  GLN A 442      43.235  24.604  31.599  1.00 70.10           C  
ATOM   3270  CG  GLN A 442      43.479  26.063  31.230  1.00 70.10           C  
ATOM   3271  CD  GLN A 442      44.164  26.207  29.887  1.00 70.10           C  
ATOM   3272  OE1 GLN A 442      43.571  25.923  28.863  1.00 70.10           O  
ATOM   3273  NE2 GLN A 442      45.416  26.636  29.889  1.00 70.10           N  
ATOM   3274  N   THR A 443      39.928  25.566  32.171  1.00 53.81           N  
ATOM   3275  CA  THR A 443      38.708  25.953  31.484  1.00 53.81           C  
ATOM   3276  C   THR A 443      38.971  27.361  31.013  1.00 53.81           C  
ATOM   3277  O   THR A 443      39.530  28.154  31.762  1.00 53.81           O  
ATOM   3278  CB  THR A 443      37.527  26.044  32.413  1.00 33.93           C  
ATOM   3279  OG1 THR A 443      37.450  24.858  33.194  1.00 33.93           O  
ATOM   3280  CG2 THR A 443      36.261  26.215  31.625  1.00 33.93           C  
ATOM   3281  N   GLY A 444      38.574  27.673  29.784  1.00 60.74           N  
ATOM   3282  CA  GLY A 444      38.772  29.009  29.254  1.00 60.74           C  
ATOM   3283  C   GLY A 444      37.584  29.381  28.405  1.00 60.74           C  
ATOM   3284  O   GLY A 444      36.888  28.498  27.910  1.00 60.74           O  
ATOM   3285  N   VAL A 445      37.305  30.668  28.263  1.00 55.18           N  
ATOM   3286  CA  VAL A 445      36.193  31.074  27.413  1.00 55.18           C  
ATOM   3287  C   VAL A 445      36.753  32.099  26.469  1.00 55.18           C  
ATOM   3288  O   VAL A 445      37.730  32.765  26.793  1.00 55.18           O  
ATOM   3289  CB  VAL A 445      35.035  31.697  28.189  1.00 46.64           C  
ATOM   3290  CG1 VAL A 445      34.498  30.707  29.194  1.00 46.64           C  
ATOM   3291  CG2 VAL A 445      35.494  32.945  28.847  1.00 46.64           C  
ATOM   3292  N   TYR A 446      36.141  32.239  25.303  1.00 78.28           N  
ATOM   3293  CA  TYR A 446      36.683  33.181  24.352  1.00 78.28           C  
ATOM   3294  C   TYR A 446      35.734  33.572  23.243  1.00 78.28           C  
ATOM   3295  O   TYR A 446      34.793  32.854  22.928  1.00 78.28           O  
ATOM   3296  CB  TYR A 446      37.930  32.585  23.732  1.00 66.74           C  
ATOM   3297  CG  TYR A 446      37.637  31.318  22.961  1.00 66.74           C  
ATOM   3298  CD1 TYR A 446      37.550  30.090  23.598  1.00 66.74           C  
ATOM   3299  CD2 TYR A 446      37.432  31.355  21.586  1.00 66.74           C  
ATOM   3300  CE1 TYR A 446      37.270  28.933  22.879  1.00 66.74           C  
ATOM   3301  CE2 TYR A 446      37.148  30.207  20.864  1.00 66.74           C  
ATOM   3302  CZ  TYR A 446      37.071  29.004  21.511  1.00 66.74           C  
ATOM   3303  OH  TYR A 446      36.814  27.874  20.778  1.00 66.74           O  
ATOM   3304  N   VAL A 447      36.011  34.727  22.654  1.00 67.73           N  
ATOM   3305  CA  VAL A 447      35.224  35.249  21.557  1.00 67.73           C  
ATOM   3306  C   VAL A 447      36.190  35.836  20.560  1.00 67.73           C  
ATOM   3307  O   VAL A 447      37.223  36.396  20.934  1.00 67.73           O  
ATOM   3308  CB  VAL A 447      34.276  36.362  22.004  1.00 30.56           C  
ATOM   3309  CG1 VAL A 447      33.355  35.838  23.081  1.00 30.56           C  
ATOM   3310  CG2 VAL A 447      35.063  37.564  22.506  1.00 30.56           C  
ATOM   3311  N   GLN A 448      35.865  35.702  19.286  1.00 70.79           N  
ATOM   3312  CA  GLN A 448      36.728  36.238  18.256  1.00 70.79           C  
ATOM   3313  C   GLN A 448      35.897  36.686  17.083  1.00 70.79           C  
ATOM   3314  O   GLN A 448      34.983  35.978  16.654  1.00 70.79           O  
ATOM   3315  CB  GLN A 448      37.731  35.187  17.792  1.00 74.63           C  
ATOM   3316  CG  GLN A 448      38.473  35.590  16.532  1.00 74.63           C  
ATOM   3317  CD  GLN A 448      39.429  34.526  16.055  1.00 74.63           C  
ATOM   3318  OE1 GLN A 448      40.447  34.265  16.689  1.00 74.63           O  
ATOM   3319  NE2 GLN A 448      39.103  33.897  14.932  1.00 74.63           N  
ATOM   3320  N   ASP A 449      36.208  37.869  16.565  1.00 53.99           N  
ATOM   3321  CA  ASP A 449      35.474  38.382  15.433  1.00 53.99           C  
ATOM   3322  C   ASP A 449      36.372  38.630  14.260  1.00 53.99           C  
ATOM   3323  O   ASP A 449      37.318  39.415  14.343  1.00 53.99           O  
ATOM   3324  CB  ASP A 449      34.753  39.675  15.762  1.00 72.98           C  
ATOM   3325  CG  ASP A 449      33.945  40.178  14.587  1.00 72.98           C  
ATOM   3326  OD1 ASP A 449      33.098  39.413  14.095  1.00 72.98           O  
ATOM   3327  OD2 ASP A 449      34.150  41.320  14.134  1.00 72.98           O  
ATOM   3328  N   GLN A 450      36.068  37.934  13.169  1.00103.28           N  
ATOM   3329  CA  GLN A 450      36.809  38.071  11.928  1.00103.28           C  
ATOM   3330  C   GLN A 450      35.995  39.042  11.084  1.00103.28           C  
ATOM   3331  O   GLN A 450      35.142  38.638  10.285  1.00103.28           O  
ATOM   3332  CB  GLN A 450      36.946  36.711  11.231  1.00 92.39           C  
ATOM   3333  CG  GLN A 450      37.843  35.732  11.986  1.00 92.39           C  
ATOM   3334  CD  GLN A 450      38.269  34.546  11.156  1.00 92.39           C  
ATOM   3335  OE1 GLN A 450      37.523  33.587  10.985  1.00 92.39           O  
ATOM   3336  NE2 GLN A 450      39.480  34.611  10.628  1.00 92.39           N  
ATOM   3337  N   ALA A 451      36.261  40.331  11.288  1.00 42.86           N  
ATOM   3338  CA  ALA A 451      35.543  41.381  10.593  1.00 42.86           C  
ATOM   3339  C   ALA A 451      36.259  41.824   9.340  1.00 42.86           C  
ATOM   3340  O   ALA A 451      37.430  42.222   9.375  1.00 42.86           O  
ATOM   3341  CB  ALA A 451      35.335  42.560  11.526  1.00 65.93           C  
ATOM   3342  N   GLN A 452      35.527  41.752   8.230  1.00 74.65           N  
ATOM   3343  CA  GLN A 452      36.040  42.140   6.923  1.00 74.65           C  
ATOM   3344  C   GLN A 452      35.175  43.260   6.347  1.00 74.65           C  
ATOM   3345  O   GLN A 452      33.962  43.103   6.192  1.00 74.65           O  
ATOM   3346  CB  GLN A 452      36.023  40.939   5.976  1.00 79.40           C  
ATOM   3347  CG  GLN A 452      36.631  41.201   4.607  1.00 79.40           C  
ATOM   3348  CD  GLN A 452      36.636  39.968   3.711  1.00 79.40           C  
ATOM   3349  OE1 GLN A 452      37.058  40.028   2.551  1.00 79.40           O  
ATOM   3350  NE2 GLN A 452      36.166  38.842   4.246  1.00 79.40           N  
ATOM   3351  N   TRP A 453      35.806  44.396   6.056  1.00 68.18           N  
ATOM   3352  CA  TRP A 453      35.119  45.546   5.476  1.00 68.18           C  
ATOM   3353  C   TRP A 453      35.582  45.630   4.029  1.00 68.18           C  
ATOM   3354  O   TRP A 453      36.539  46.344   3.719  1.00 68.18           O  
ATOM   3355  CB  TRP A 453      35.510  46.840   6.203  1.00160.60           C  
ATOM   3356  CG  TRP A 453      34.785  48.097   5.726  1.00160.60           C  
ATOM   3357  CD1 TRP A 453      34.001  48.230   4.612  1.00160.60           C  
ATOM   3358  CD2 TRP A 453      34.782  49.382   6.369  1.00160.60           C  
ATOM   3359  NE1 TRP A 453      33.512  49.512   4.524  1.00160.60           N  
ATOM   3360  CE2 TRP A 453      33.975  50.239   5.588  1.00160.60           C  
ATOM   3361  CE3 TRP A 453      35.384  49.891   7.531  1.00160.60           C  
ATOM   3362  CZ2 TRP A 453      33.752  51.576   5.933  1.00160.60           C  
ATOM   3363  CZ3 TRP A 453      35.160  51.222   7.874  1.00160.60           C  
ATOM   3364  CH2 TRP A 453      34.351  52.048   7.077  1.00160.60           C  
ATOM   3365  N   ASP A 454      34.921  44.881   3.153  1.00122.82           N  
ATOM   3366  CA  ASP A 454      35.255  44.887   1.734  1.00122.82           C  
ATOM   3367  C   ASP A 454      36.727  44.560   1.440  1.00122.82           C  
ATOM   3368  O   ASP A 454      37.021  43.512   0.867  1.00122.82           O  
ATOM   3369  CB  ASP A 454      34.891  46.254   1.136  1.00209.85           C  
ATOM   3370  CG  ASP A 454      34.821  46.236  -0.381  1.00209.85           C  
ATOM   3371  OD1 ASP A 454      35.864  46.003  -1.026  1.00209.85           O  
ATOM   3372  OD2 ASP A 454      33.718  46.459  -0.928  1.00209.85           O  
ATOM   3373  N   LYS A 455      37.642  45.446   1.838  1.00 85.70           N  
ATOM   3374  CA  LYS A 455      39.077  45.254   1.586  1.00 85.70           C  
ATOM   3375  C   LYS A 455      39.918  44.904   2.823  1.00 85.70           C  
ATOM   3376  O   LYS A 455      40.971  44.273   2.706  1.00 85.70           O  
ATOM   3377  CB  LYS A 455      39.667  46.523   0.954  1.00151.45           C  
ATOM   3378  CG  LYS A 455      38.835  47.157  -0.158  1.00151.45           C  
ATOM   3379  CD  LYS A 455      38.877  46.357  -1.456  1.00151.45           C  
ATOM   3380  CE  LYS A 455      38.095  47.065  -2.564  1.00151.45           C  
ATOM   3381  NZ  LYS A 455      38.037  46.281  -3.828  1.00151.45           N  
ATOM   3382  N   VAL A 456      39.471  45.325   4.005  1.00 64.24           N  
ATOM   3383  CA  VAL A 456      40.228  45.062   5.226  1.00 64.24           C  
ATOM   3384  C   VAL A 456      39.621  44.009   6.130  1.00 64.24           C  
ATOM   3385  O   VAL A 456      38.394  43.864   6.229  1.00 64.24           O  
ATOM   3386  CB  VAL A 456      40.438  46.341   6.070  1.00 64.19           C  
ATOM   3387  CG1 VAL A 456      41.282  47.338   5.301  1.00 64.19           C  
ATOM   3388  CG2 VAL A 456      39.107  46.940   6.433  1.00 64.19           C  
ATOM   3389  N   LEU A 457      40.519  43.281   6.797  1.00 72.54           N  
ATOM   3390  CA  LEU A 457      40.137  42.211   7.708  1.00 72.54           C  
ATOM   3391  C   LEU A 457      40.744  42.410   9.100  1.00 72.54           C  
ATOM   3392  O   LEU A 457      41.955  42.287   9.306  1.00 72.54           O  
ATOM   3393  CB  LEU A 457      40.574  40.853   7.128  1.00 49.66           C  
ATOM   3394  CG  LEU A 457      39.765  39.608   7.520  1.00 49.66           C  
ATOM   3395  CD1 LEU A 457      40.720  38.526   8.030  1.00 49.66           C  
ATOM   3396  CD2 LEU A 457      38.728  39.937   8.592  1.00 49.66           C  
ATOM   3397  N   VAL A 458      39.886  42.741  10.051  1.00 47.45           N  
ATOM   3398  CA  VAL A 458      40.333  42.929  11.413  1.00 47.45           C  
ATOM   3399  C   VAL A 458      39.894  41.728  12.219  1.00 47.45           C  
ATOM   3400  O   VAL A 458      38.698  41.409  12.290  1.00 47.45           O  
ATOM   3401  CB  VAL A 458      39.720  44.168  12.082  1.00 66.68           C  
ATOM   3402  CG1 VAL A 458      40.428  45.408  11.625  1.00 66.68           C  
ATOM   3403  CG2 VAL A 458      38.256  44.250  11.760  1.00 66.68           C  
ATOM   3404  N   THR A 459      40.878  41.051  12.800  1.00 73.76           N  
ATOM   3405  CA  THR A 459      40.628  39.895  13.639  1.00 73.76           C  
ATOM   3406  C   THR A 459      40.878  40.407  15.049  1.00 73.76           C  
ATOM   3407  O   THR A 459      41.933  40.994  15.330  1.00 73.76           O  
ATOM   3408  CB  THR A 459      41.592  38.743  13.304  1.00129.49           C  
ATOM   3409  OG1 THR A 459      42.919  39.260  13.153  1.00129.49           O  
ATOM   3410  CG2 THR A 459      41.172  38.053  12.016  1.00129.49           C  
ATOM   3411  N   LEU A 460      39.898  40.200  15.923  1.00 53.19           N  
ATOM   3412  CA  LEU A 460      39.995  40.670  17.294  1.00 53.19           C  
ATOM   3413  C   LEU A 460      39.401  39.666  18.275  1.00 53.19           C  
ATOM   3414  O   LEU A 460      38.217  39.357  18.210  1.00 53.19           O  
ATOM   3415  CB  LEU A 460      39.234  41.983  17.411  1.00 62.12           C  
ATOM   3416  CG  LEU A 460      39.788  43.064  18.332  1.00 62.12           C  
ATOM   3417  CD1 LEU A 460      38.717  44.137  18.477  1.00 62.12           C  
ATOM   3418  CD2 LEU A 460      40.175  42.484  19.681  1.00 62.12           C  
ATOM   3419  N   GLY A 461      40.198  39.165  19.205  1.00 60.09           N  
ATOM   3420  CA  GLY A 461      39.644  38.209  20.145  1.00 60.09           C  
ATOM   3421  C   GLY A 461      40.303  38.183  21.508  1.00 60.09           C  
ATOM   3422  O   GLY A 461      41.406  38.704  21.703  1.00 60.09           O  
ATOM   3423  N   GLY A 462      39.619  37.561  22.457  1.00 51.91           N  
ATOM   3424  CA  GLY A 462      40.144  37.469  23.802  1.00 51.91           C  
ATOM   3425  C   GLY A 462      39.677  36.198  24.476  1.00 51.91           C  
ATOM   3426  O   GLY A 462      38.672  35.593  24.085  1.00 51.91           O  
ATOM   3427  N   ARG A 463      40.406  35.797  25.506  1.00 57.76           N  
ATOM   3428  CA  ARG A 463      40.074  34.580  26.218  1.00 57.76           C  
ATOM   3429  C   ARG A 463      40.498  34.638  27.688  1.00 57.76           C  
ATOM   3430  O   ARG A 463      41.598  35.089  28.015  1.00 57.76           O  
ATOM   3431  CB  ARG A 463      40.753  33.390  25.526  1.00 72.39           C  
ATOM   3432  CG  ARG A 463      40.755  32.127  26.362  1.00 72.39           C  
ATOM   3433  CD  ARG A 463      41.400  30.904  25.696  1.00 72.39           C  
ATOM   3434  NE  ARG A 463      41.269  29.733  26.567  1.00 72.39           N  
ATOM   3435  CZ  ARG A 463      41.431  28.473  26.188  1.00 72.39           C  
ATOM   3436  NH1 ARG A 463      41.739  28.168  24.938  1.00 72.39           N  
ATOM   3437  NH2 ARG A 463      41.266  27.514  27.075  1.00 72.39           N  
ATOM   3438  N   TYR A 464      39.615  34.192  28.575  1.00 63.72           N  
ATOM   3439  CA  TYR A 464      39.936  34.160  29.993  1.00 63.72           C  
ATOM   3440  C   TYR A 464      40.157  32.690  30.345  1.00 63.72           C  
ATOM   3441  O   TYR A 464      39.386  31.826  29.903  1.00 63.72           O  
ATOM   3442  CB  TYR A 464      38.786  34.709  30.831  1.00 91.20           C  
ATOM   3443  CG  TYR A 464      39.256  35.380  32.098  1.00 91.20           C  
ATOM   3444  CD1 TYR A 464      39.827  36.651  32.055  1.00 91.20           C  
ATOM   3445  CD2 TYR A 464      39.170  34.735  33.330  1.00 91.20           C  
ATOM   3446  CE1 TYR A 464      40.306  37.270  33.202  1.00 91.20           C  
ATOM   3447  CE2 TYR A 464      39.647  35.343  34.490  1.00 91.20           C  
ATOM   3448  CZ  TYR A 464      40.219  36.616  34.417  1.00 91.20           C  
ATOM   3449  OH  TYR A 464      40.734  37.236  35.543  1.00 91.20           O  
ATOM   3450  N   ASP A 465      41.204  32.407  31.127  1.00 53.09           N  
ATOM   3451  CA  ASP A 465      41.533  31.040  31.528  1.00 53.09           C  
ATOM   3452  C   ASP A 465      41.659  30.826  33.011  1.00 53.09           C  
ATOM   3453  O   ASP A 465      42.250  31.628  33.717  1.00 53.09           O  
ATOM   3454  CB  ASP A 465      42.837  30.609  30.896  1.00 98.36           C  
ATOM   3455  CG  ASP A 465      42.729  30.494  29.418  1.00 98.36           C  
ATOM   3456  OD1 ASP A 465      42.063  29.544  28.945  1.00 98.36           O  
ATOM   3457  OD2 ASP A 465      43.297  31.366  28.730  1.00 98.36           O  
ATOM   3458  N   TRP A 466      41.096  29.726  33.481  1.00 66.92           N  
ATOM   3459  CA  TRP A 466      41.192  29.357  34.881  1.00 66.92           C  
ATOM   3460  C   TRP A 466      42.068  28.097  34.871  1.00 66.92           C  
ATOM   3461  O   TRP A 466      41.592  27.002  34.553  1.00 66.92           O  
ATOM   3462  CB  TRP A 466      39.807  29.046  35.430  1.00104.66           C  
ATOM   3463  CG  TRP A 466      38.915  30.244  35.578  1.00104.66           C  
ATOM   3464  CD1 TRP A 466      38.760  31.019  36.691  1.00104.66           C  
ATOM   3465  CD2 TRP A 466      38.001  30.756  34.605  1.00104.66           C  
ATOM   3466  NE1 TRP A 466      37.796  31.975  36.478  1.00104.66           N  
ATOM   3467  CE2 TRP A 466      37.313  31.838  35.205  1.00104.66           C  
ATOM   3468  CE3 TRP A 466      37.694  30.406  33.285  1.00104.66           C  
ATOM   3469  CZ2 TRP A 466      36.335  32.568  34.534  1.00104.66           C  
ATOM   3470  CZ3 TRP A 466      36.719  31.133  32.615  1.00104.66           C  
ATOM   3471  CH2 TRP A 466      36.050  32.205  33.244  1.00104.66           C  
ATOM   3472  N   ALA A 467      43.343  28.267  35.215  1.00 60.35           N  
ATOM   3473  CA  ALA A 467      44.306  27.178  35.194  1.00 60.35           C  
ATOM   3474  C   ALA A 467      44.739  26.638  36.532  1.00 60.35           C  
ATOM   3475  O   ALA A 467      45.766  27.056  37.059  1.00 60.35           O  
ATOM   3476  CB  ALA A 467      45.504  27.610  34.457  1.00 42.55           C  
ATOM   3477  N   ASP A 468      43.980  25.686  37.063  1.00 56.74           N  
ATOM   3478  CA  ASP A 468      44.302  25.068  38.336  1.00 56.74           C  
ATOM   3479  C   ASP A 468      45.281  23.892  38.156  1.00 56.74           C  
ATOM   3480  O   ASP A 468      45.145  23.069  37.250  1.00 56.74           O  
ATOM   3481  CB  ASP A 468      43.028  24.570  38.992  1.00 70.90           C  
ATOM   3482  CG  ASP A 468      41.929  25.590  38.956  1.00 70.90           C  
ATOM   3483  OD1 ASP A 468      40.804  25.269  39.395  1.00 70.90           O  
ATOM   3484  OD2 ASP A 468      42.194  26.713  38.483  1.00 70.90           O  
ATOM   3485  N   GLN A 469      46.288  23.834  39.017  1.00 59.63           N  
ATOM   3486  CA  GLN A 469      47.263  22.767  38.970  1.00 59.63           C  
ATOM   3487  C   GLN A 469      47.498  22.324  40.403  1.00 59.63           C  
ATOM   3488  O   GLN A 469      47.285  23.084  41.341  1.00 59.63           O  
ATOM   3489  CB  GLN A 469      48.559  23.240  38.324  1.00 62.72           C  
ATOM   3490  CG  GLN A 469      49.371  24.237  39.106  1.00 62.72           C  
ATOM   3491  CD  GLN A 469      50.855  24.128  38.781  1.00 62.72           C  
ATOM   3492  OE1 GLN A 469      51.351  24.687  37.790  1.00 62.72           O  
ATOM   3493  NE2 GLN A 469      51.574  23.372  39.611  1.00 62.72           N  
ATOM   3494  N   GLU A 470      47.928  21.084  40.574  1.00 87.82           N  
ATOM   3495  CA  GLU A 470      48.150  20.524  41.894  1.00 87.82           C  
ATOM   3496  C   GLU A 470      49.201  19.425  41.774  1.00 87.82           C  
ATOM   3497  O   GLU A 470      49.162  18.614  40.860  1.00 87.82           O  
ATOM   3498  CB  GLU A 470      46.822  19.965  42.393  1.00102.99           C  
ATOM   3499  CG  GLU A 470      46.830  19.385  43.777  1.00102.99           C  
ATOM   3500  CD  GLU A 470      45.442  18.952  44.221  1.00102.99           C  
ATOM   3501  OE1 GLU A 470      44.559  19.828  44.329  1.00102.99           O  
ATOM   3502  OE2 GLU A 470      45.230  17.742  44.457  1.00102.99           O  
ATOM   3503  N   SER A 471      50.157  19.405  42.686  1.00 69.65           N  
ATOM   3504  CA  SER A 471      51.195  18.387  42.640  1.00 69.65           C  
ATOM   3505  C   SER A 471      51.420  17.733  43.994  1.00 69.65           C  
ATOM   3506  O   SER A 471      51.675  18.404  44.992  1.00 69.65           O  
ATOM   3507  CB  SER A 471      52.510  18.986  42.142  1.00 88.04           C  
ATOM   3508  OG  SER A 471      53.567  18.055  42.298  1.00 88.04           O  
ATOM   3509  N   LEU A 472      51.325  16.408  44.009  1.00 67.18           N  
ATOM   3510  CA  LEU A 472      51.511  15.623  45.220  1.00 67.18           C  
ATOM   3511  C   LEU A 472      52.863  14.952  45.217  1.00 67.18           C  
ATOM   3512  O   LEU A 472      53.192  14.204  44.292  1.00 67.18           O  
ATOM   3513  CB  LEU A 472      50.433  14.541  45.332  1.00 50.50           C  
ATOM   3514  CG  LEU A 472      50.468  13.700  46.609  1.00 50.50           C  
ATOM   3515  CD1 LEU A 472      50.437  14.603  47.836  1.00 50.50           C  
ATOM   3516  CD2 LEU A 472      49.286  12.762  46.622  1.00 50.50           C  
ATOM   3517  N   ASN A 473      53.647  15.223  46.251  1.00 73.83           N  
ATOM   3518  CA  ASN A 473      54.954  14.608  46.365  1.00 73.83           C  
ATOM   3519  C   ASN A 473      54.767  13.407  47.257  1.00 73.83           C  
ATOM   3520  O   ASN A 473      54.960  13.494  48.456  1.00 73.83           O  
ATOM   3521  CB  ASN A 473      55.945  15.551  47.011  1.00113.25           C  
ATOM   3522  CG  ASN A 473      57.323  14.962  47.075  1.00113.25           C  
ATOM   3523  OD1 ASN A 473      57.483  13.765  47.305  1.00113.25           O  
ATOM   3524  ND2 ASN A 473      58.334  15.798  46.879  1.00113.25           N  
ATOM   3525  N   ARG A 474      54.383  12.288  46.664  1.00 79.99           N  
ATOM   3526  CA  ARG A 474      54.135  11.058  47.404  1.00 79.99           C  
ATOM   3527  C   ARG A 474      55.250  10.700  48.401  1.00 79.99           C  
ATOM   3528  O   ARG A 474      54.967  10.299  49.527  1.00 79.99           O  
ATOM   3529  CB  ARG A 474      53.930   9.904  46.417  1.00 78.80           C  
ATOM   3530  CG  ARG A 474      53.039   8.779  46.917  1.00 78.80           C  
ATOM   3531  CD  ARG A 474      51.608   8.931  46.417  1.00 78.80           C  
ATOM   3532  NE  ARG A 474      51.516   8.766  44.970  1.00 78.80           N  
ATOM   3533  CZ  ARG A 474      50.376   8.692  44.290  1.00 78.80           C  
ATOM   3534  NH1 ARG A 474      49.210   8.766  44.911  1.00 78.80           N  
ATOM   3535  NH2 ARG A 474      50.408   8.539  42.976  1.00 78.80           N  
ATOM   3536  N   VAL A 475      56.512  10.846  48.001  1.00 66.14           N  
ATOM   3537  CA  VAL A 475      57.623  10.510  48.888  1.00 66.14           C  
ATOM   3538  C   VAL A 475      57.963  11.649  49.843  1.00 66.14           C  
ATOM   3539  O   VAL A 475      59.127  11.843  50.204  1.00 66.14           O  
ATOM   3540  CB  VAL A 475      58.889  10.152  48.079  1.00109.65           C  
ATOM   3541  CG1 VAL A 475      59.367  11.368  47.289  1.00109.65           C  
ATOM   3542  CG2 VAL A 475      59.981   9.635  49.011  1.00109.65           C  
ATOM   3543  N   ALA A 476      56.952  12.398  50.267  1.00 62.44           N  
ATOM   3544  CA  ALA A 476      57.195  13.517  51.159  1.00 62.44           C  
ATOM   3545  C   ALA A 476      55.922  14.091  51.758  1.00 62.44           C  
ATOM   3546  O   ALA A 476      55.986  14.914  52.666  1.00 62.44           O  
ATOM   3547  CB  ALA A 476      57.962  14.608  50.413  1.00 21.05           C  
ATOM   3548  N   GLY A 477      54.768  13.654  51.266  1.00 77.24           N  
ATOM   3549  CA  GLY A 477      53.508  14.174  51.778  1.00 77.24           C  
ATOM   3550  C   GLY A 477      53.331  15.617  51.335  1.00 77.24           C  
ATOM   3551  O   GLY A 477      52.244  16.194  51.442  1.00 77.24           O  
ATOM   3552  N   THR A 478      54.425  16.189  50.834  1.00106.74           N  
ATOM   3553  CA  THR A 478      54.462  17.559  50.342  1.00106.74           C  
ATOM   3554  C   THR A 478      53.493  17.666  49.173  1.00106.74           C  
ATOM   3555  O   THR A 478      53.570  16.896  48.213  1.00106.74           O  
ATOM   3556  CB  THR A 478      55.875  17.931  49.837  1.00149.38           C  
ATOM   3557  OG1 THR A 478      56.850  17.550  50.816  1.00149.38           O  
ATOM   3558  CG2 THR A 478      55.982  19.428  49.587  1.00149.38           C  
ATOM   3559  N   THR A 479      52.577  18.623  49.259  1.00 57.96           N  
ATOM   3560  CA  THR A 479      51.597  18.822  48.203  1.00 57.96           C  
ATOM   3561  C   THR A 479      51.319  20.312  47.953  1.00 57.96           C  
ATOM   3562  O   THR A 479      50.583  20.954  48.701  1.00 57.96           O  
ATOM   3563  CB  THR A 479      50.296  18.043  48.542  1.00 98.38           C  
ATOM   3564  OG1 THR A 479      49.231  18.466  47.680  1.00 98.38           O  
ATOM   3565  CG2 THR A 479      49.923  18.235  50.008  1.00 98.38           C  
ATOM   3566  N   ASP A 480      51.935  20.844  46.894  1.00 66.14           N  
ATOM   3567  CA  ASP A 480      51.798  22.248  46.508  1.00 66.14           C  
ATOM   3568  C   ASP A 480      50.850  22.390  45.325  1.00 66.14           C  
ATOM   3569  O   ASP A 480      50.937  21.617  44.386  1.00 66.14           O  
ATOM   3570  CB  ASP A 480      53.167  22.826  46.138  1.00 71.16           C  
ATOM   3571  CG  ASP A 480      54.268  21.762  46.055  1.00 71.16           C  
ATOM   3572  OD1 ASP A 480      54.601  21.150  47.092  1.00 71.16           O  
ATOM   3573  OD2 ASP A 480      54.821  21.544  44.955  1.00 71.16           O  
ATOM   3574  N   LYS A 481      49.944  23.366  45.368  1.00 51.51           N  
ATOM   3575  CA  LYS A 481      48.987  23.564  44.276  1.00 51.51           C  
ATOM   3576  C   LYS A 481      48.744  25.036  43.997  1.00 51.51           C  
ATOM   3577  O   LYS A 481      49.186  25.878  44.766  1.00 51.51           O  
ATOM   3578  CB  LYS A 481      47.662  22.886  44.600  1.00 94.13           C  
ATOM   3579  CG  LYS A 481      47.021  23.343  45.886  1.00 94.13           C  
ATOM   3580  CD  LYS A 481      45.712  22.605  46.081  1.00 94.13           C  
ATOM   3581  CE  LYS A 481      45.109  22.848  47.448  1.00 94.13           C  
ATOM   3582  NZ  LYS A 481      43.896  22.003  47.639  1.00 94.13           N  
ATOM   3583  N   ARG A 482      48.044  25.350  42.908  1.00 93.83           N  
ATOM   3584  CA  ARG A 482      47.794  26.744  42.546  1.00 93.83           C  
ATOM   3585  C   ARG A 482      46.753  26.955  41.446  1.00 93.83           C  
ATOM   3586  O   ARG A 482      46.637  26.149  40.532  1.00 93.83           O  
ATOM   3587  CB  ARG A 482      49.108  27.395  42.114  1.00 76.18           C  
ATOM   3588  CG  ARG A 482      48.927  28.700  41.391  1.00 76.18           C  
ATOM   3589  CD  ARG A 482      50.196  29.526  41.363  1.00 76.18           C  
ATOM   3590  NE  ARG A 482      49.918  30.851  40.817  1.00 76.18           N  
ATOM   3591  CZ  ARG A 482      50.719  31.904  40.937  1.00 76.18           C  
ATOM   3592  NH1 ARG A 482      51.872  31.807  41.585  1.00 76.18           N  
ATOM   3593  NH2 ARG A 482      50.351  33.064  40.419  1.00 76.18           N  
ATOM   3594  N   ASP A 483      46.011  28.060  41.535  1.00 61.37           N  
ATOM   3595  CA  ASP A 483      44.977  28.402  40.549  1.00 61.37           C  
ATOM   3596  C   ASP A 483      45.297  29.728  39.892  1.00 61.37           C  
ATOM   3597  O   ASP A 483      45.676  30.661  40.575  1.00 61.37           O  
ATOM   3598  CB  ASP A 483      43.631  28.547  41.225  1.00 87.44           C  
ATOM   3599  CG  ASP A 483      43.326  27.411  42.141  1.00 87.44           C  
ATOM   3600  OD1 ASP A 483      42.384  27.580  42.913  1.00 87.44           O  
ATOM   3601  OD2 ASP A 483      44.013  26.365  42.097  1.00 87.44           O  
ATOM   3602  N   ASP A 484      45.128  29.829  38.578  1.00 60.77           N  
ATOM   3603  CA  ASP A 484      45.427  31.081  37.888  1.00 60.77           C  
ATOM   3604  C   ASP A 484      44.261  31.634  37.086  1.00 60.77           C  
ATOM   3605  O   ASP A 484      43.430  30.896  36.564  1.00 60.77           O  
ATOM   3606  CB  ASP A 484      46.648  30.925  36.972  1.00 77.96           C  
ATOM   3607  CG  ASP A 484      47.864  30.408  37.710  1.00 77.96           C  
ATOM   3608  OD1 ASP A 484      47.909  29.192  37.990  1.00 77.96           O  
ATOM   3609  OD2 ASP A 484      48.766  31.213  38.020  1.00 77.96           O  
ATOM   3610  N   LYS A 485      44.202  32.957  37.036  1.00 57.87           N  
ATOM   3611  CA  LYS A 485      43.185  33.665  36.294  1.00 57.87           C  
ATOM   3612  C   LYS A 485      43.936  34.574  35.323  1.00 57.87           C  
ATOM   3613  O   LYS A 485      44.492  35.600  35.714  1.00 57.87           O  
ATOM   3614  CB  LYS A 485      42.306  34.490  37.233  1.00 84.53           C  
ATOM   3615  CG  LYS A 485      41.070  33.759  37.730  1.00 84.53           C  
ATOM   3616  CD  LYS A 485      41.393  32.708  38.788  1.00 84.53           C  
ATOM   3617  CE  LYS A 485      41.372  33.297  40.208  1.00 84.53           C  
ATOM   3618  NZ  LYS A 485      41.598  32.277  41.283  1.00 84.53           N  
ATOM   3619  N   GLN A 486      43.970  34.191  34.053  1.00 75.91           N  
ATOM   3620  CA  GLN A 486      44.680  34.992  33.080  1.00 75.91           C  
ATOM   3621  C   GLN A 486      43.835  35.390  31.884  1.00 75.91           C  
ATOM   3622  O   GLN A 486      43.044  34.603  31.357  1.00 75.91           O  
ATOM   3623  CB  GLN A 486      45.935  34.254  32.602  1.00 62.13           C  
ATOM   3624  CG  GLN A 486      47.186  35.100  32.657  1.00 62.13           C  
ATOM   3625  CD  GLN A 486      47.535  35.520  34.081  1.00 62.13           C  
ATOM   3626  OE1 GLN A 486      48.409  36.368  34.304  1.00 62.13           O  
ATOM   3627  NE2 GLN A 486      46.857  34.919  35.057  1.00 62.13           N  
ATOM   3628  N   PHE A 487      43.989  36.644  31.481  1.00 85.75           N  
ATOM   3629  CA  PHE A 487      43.287  37.143  30.324  1.00 85.75           C  
ATOM   3630  C   PHE A 487      44.331  37.340  29.266  1.00 85.75           C  
ATOM   3631  O   PHE A 487      45.406  37.892  29.522  1.00 85.75           O  
ATOM   3632  CB  PHE A 487      42.617  38.488  30.572  1.00 73.48           C  
ATOM   3633  CG  PHE A 487      41.975  39.059  29.337  1.00 73.48           C  
ATOM   3634  CD1 PHE A 487      40.807  38.502  28.825  1.00 73.48           C  
ATOM   3635  CD2 PHE A 487      42.568  40.110  28.648  1.00 73.48           C  
ATOM   3636  CE1 PHE A 487      40.240  38.982  27.642  1.00 73.48           C  
ATOM   3637  CE2 PHE A 487      42.008  40.593  27.465  1.00 73.48           C  
ATOM   3638  CZ  PHE A 487      40.843  40.027  26.963  1.00 73.48           C  
ATOM   3639  N   THR A 488      44.007  36.886  28.069  1.00 67.64           N  
ATOM   3640  CA  THR A 488      44.915  37.027  26.963  1.00 67.64           C  
ATOM   3641  C   THR A 488      44.106  37.378  25.720  1.00 67.64           C  
ATOM   3642  O   THR A 488      43.037  36.805  25.487  1.00 67.64           O  
ATOM   3643  CB  THR A 488      45.720  35.736  26.785  1.00 35.70           C  
ATOM   3644  OG1 THR A 488      46.465  35.809  25.570  1.00 35.70           O  
ATOM   3645  CG2 THR A 488      44.816  34.546  26.790  1.00 35.70           C  
ATOM   3646  N   TRP A 489      44.594  38.351  24.951  1.00 58.40           N  
ATOM   3647  CA  TRP A 489      43.887  38.770  23.744  1.00 58.40           C  
ATOM   3648  C   TRP A 489      44.797  38.891  22.511  1.00 58.40           C  
ATOM   3649  O   TRP A 489      46.017  38.664  22.592  1.00 58.40           O  
ATOM   3650  CB  TRP A 489      43.159  40.101  23.984  1.00 49.50           C  
ATOM   3651  CG  TRP A 489      44.068  41.289  24.101  1.00 49.50           C  
ATOM   3652  CD1 TRP A 489      44.882  41.598  25.149  1.00 49.50           C  
ATOM   3653  CD2 TRP A 489      44.322  42.277  23.094  1.00 49.50           C  
ATOM   3654  NE1 TRP A 489      45.637  42.712  24.856  1.00 49.50           N  
ATOM   3655  CE2 TRP A 489      45.313  43.147  23.599  1.00 49.50           C  
ATOM   3656  CE3 TRP A 489      43.812  42.511  21.810  1.00 49.50           C  
ATOM   3657  CZ2 TRP A 489      45.810  44.237  22.859  1.00 49.50           C  
ATOM   3658  CZ3 TRP A 489      44.310  43.603  21.071  1.00 49.50           C  
ATOM   3659  CH2 TRP A 489      45.296  44.447  21.599  1.00 49.50           C  
ATOM   3660  N   ARG A 490      44.189  39.233  21.371  1.00 58.90           N  
ATOM   3661  CA  ARG A 490      44.927  39.385  20.120  1.00 58.90           C  
ATOM   3662  C   ARG A 490      44.221  40.277  19.110  1.00 58.90           C  
ATOM   3663  O   ARG A 490      42.988  40.290  19.010  1.00 58.90           O  
ATOM   3664  CB  ARG A 490      45.182  38.023  19.471  1.00 48.72           C  
ATOM   3665  CG  ARG A 490      45.904  38.126  18.146  1.00 48.72           C  
ATOM   3666  CD  ARG A 490      46.165  36.779  17.513  1.00 48.72           C  
ATOM   3667  NE  ARG A 490      44.953  36.136  17.015  1.00 48.72           N  
ATOM   3668  CZ  ARG A 490      44.963  35.052  16.240  1.00 48.72           C  
ATOM   3669  NH1 ARG A 490      46.126  34.509  15.884  1.00 48.72           N  
ATOM   3670  NH2 ARG A 490      43.822  34.512  15.819  1.00 48.72           N  
ATOM   3671  N   GLY A 491      45.027  41.015  18.354  1.00 29.12           N  
ATOM   3672  CA  GLY A 491      44.486  41.905  17.347  1.00 29.12           C  
ATOM   3673  C   GLY A 491      45.349  41.980  16.099  1.00 29.12           C  
ATOM   3674  O   GLY A 491      46.582  41.945  16.163  1.00 29.12           O  
ATOM   3675  N   GLY A 492      44.699  42.082  14.947  1.00 50.97           N  
ATOM   3676  CA  GLY A 492      45.456  42.156  13.717  1.00 50.97           C  
ATOM   3677  C   GLY A 492      44.658  42.729  12.561  1.00 50.97           C  
ATOM   3678  O   GLY A 492      43.424  42.882  12.634  1.00 50.97           O  
ATOM   3679  N   VAL A 493      45.379  43.059  11.491  1.00 39.24           N  
ATOM   3680  CA  VAL A 493      44.752  43.604  10.305  1.00 39.24           C  
ATOM   3681  C   VAL A 493      45.415  43.044   9.048  1.00 39.24           C  
ATOM   3682  O   VAL A 493      46.644  42.880   8.984  1.00 39.24           O  
ATOM   3683  CB  VAL A 493      44.836  45.143  10.258  1.00 53.85           C  
ATOM   3684  CG1 VAL A 493      43.595  45.708   9.567  1.00 53.85           C  
ATOM   3685  CG2 VAL A 493      44.972  45.701  11.640  1.00 53.85           C  
ATOM   3686  N   ASN A 494      44.575  42.783   8.047  1.00104.58           N  
ATOM   3687  CA  ASN A 494      45.002  42.229   6.774  1.00104.58           C  
ATOM   3688  C   ASN A 494      44.414  43.008   5.612  1.00104.58           C  
ATOM   3689  O   ASN A 494      43.188  43.118   5.505  1.00104.58           O  
ATOM   3690  CB  ASN A 494      44.522  40.784   6.662  1.00 84.92           C  
ATOM   3691  CG  ASN A 494      45.104  39.887   7.732  1.00 84.92           C  
ATOM   3692  OD1 ASN A 494      46.181  39.323   7.556  1.00 84.92           O  
ATOM   3693  ND2 ASN A 494      44.397  39.755   8.857  1.00 84.92           N  
ATOM   3694  N   TYR A 495      45.273  43.546   4.742  1.00 45.55           N  
ATOM   3695  CA  TYR A 495      44.763  44.271   3.567  1.00 45.55           C  
ATOM   3696  C   TYR A 495      44.775  43.324   2.363  1.00 45.55           C  
ATOM   3697  O   TYR A 495      45.819  42.834   1.949  1.00 45.55           O  
ATOM   3698  CB  TYR A 495      45.588  45.526   3.269  1.00112.82           C  
ATOM   3699  CG  TYR A 495      44.840  46.493   2.380  1.00112.82           C  
ATOM   3700  CD1 TYR A 495      44.685  46.244   1.023  1.00112.82           C  
ATOM   3701  CD2 TYR A 495      44.219  47.619   2.911  1.00112.82           C  
ATOM   3702  CE1 TYR A 495      43.925  47.083   0.211  1.00112.82           C  
ATOM   3703  CE2 TYR A 495      43.453  48.468   2.106  1.00112.82           C  
ATOM   3704  CZ  TYR A 495      43.311  48.189   0.759  1.00112.82           C  
ATOM   3705  OH  TYR A 495      42.536  49.001  -0.033  1.00112.82           O  
ATOM   3706  N   LEU A 496      43.598  43.081   1.810  1.00 54.39           N  
ATOM   3707  CA  LEU A 496      43.433  42.151   0.708  1.00 54.39           C  
ATOM   3708  C   LEU A 496      43.571  42.602  -0.742  1.00 54.39           C  
ATOM   3709  O   LEU A 496      42.568  42.689  -1.464  1.00 54.39           O  
ATOM   3710  CB  LEU A 496      42.084  41.483   0.866  1.00 31.87           C  
ATOM   3711  CG  LEU A 496      41.977  40.719   2.166  1.00 31.87           C  
ATOM   3712  CD1 LEU A 496      40.553  40.226   2.323  1.00 31.87           C  
ATOM   3713  CD2 LEU A 496      42.964  39.559   2.143  1.00 31.87           C  
ATOM   3714  N   PHE A 497      44.792  42.857  -1.191  1.00 60.78           N  
ATOM   3715  CA  PHE A 497      44.974  43.261  -2.573  1.00 60.78           C  
ATOM   3716  C   PHE A 497      44.303  42.183  -3.394  1.00 60.78           C  
ATOM   3717  O   PHE A 497      44.666  41.024  -3.289  1.00 60.78           O  
ATOM   3718  CB  PHE A 497      46.454  43.327  -2.899  1.00 51.24           C  
ATOM   3719  CG  PHE A 497      47.131  44.556  -2.376  1.00 51.24           C  
ATOM   3720  CD1 PHE A 497      46.719  45.144  -1.195  1.00 51.24           C  
ATOM   3721  CD2 PHE A 497      48.196  45.119  -3.056  1.00 51.24           C  
ATOM   3722  CE1 PHE A 497      47.352  46.267  -0.702  1.00 51.24           C  
ATOM   3723  CE2 PHE A 497      48.835  46.240  -2.568  1.00 51.24           C  
ATOM   3724  CZ  PHE A 497      48.415  46.814  -1.394  1.00 51.24           C  
ATOM   3725  N   ASP A 498      43.318  42.552  -4.198  1.00 83.93           N  
ATOM   3726  CA  ASP A 498      42.599  41.578  -5.007  1.00 83.93           C  
ATOM   3727  C   ASP A 498      43.498  40.777  -5.965  1.00 83.93           C  
ATOM   3728  O   ASP A 498      43.011  40.045  -6.828  1.00 83.93           O  
ATOM   3729  CB  ASP A 498      41.474  42.282  -5.782  1.00111.99           C  
ATOM   3730  CG  ASP A 498      41.995  43.340  -6.745  1.00111.99           C  
ATOM   3731  OD1 ASP A 498      42.864  44.144  -6.337  1.00111.99           O  
ATOM   3732  OD2 ASP A 498      41.526  43.376  -7.906  1.00111.99           O  
ATOM   3733  N   ASN A 499      44.810  40.905  -5.815  1.00 43.72           N  
ATOM   3734  CA  ASN A 499      45.729  40.167  -6.669  1.00 43.72           C  
ATOM   3735  C   ASN A 499      46.348  39.067  -5.846  1.00 43.72           C  
ATOM   3736  O   ASN A 499      47.113  38.264  -6.362  1.00 43.72           O  
ATOM   3737  CB  ASN A 499      46.839  41.077  -7.195  1.00 64.36           C  
ATOM   3738  CG  ASN A 499      48.161  40.866  -6.479  1.00 64.36           C  
ATOM   3739  OD1 ASN A 499      48.232  40.919  -5.253  1.00 64.36           O  
ATOM   3740  ND2 ASN A 499      49.216  40.634  -7.248  1.00 64.36           N  
ATOM   3741  N   GLY A 500      46.022  39.044  -4.558  1.00 65.90           N  
ATOM   3742  CA  GLY A 500      46.567  38.040  -3.658  1.00 65.90           C  
ATOM   3743  C   GLY A 500      47.340  38.661  -2.506  1.00 65.90           C  
ATOM   3744  O   GLY A 500      46.807  38.806  -1.403  1.00 65.90           O  
ATOM   3745  N   VAL A 501      48.590  39.037  -2.774  1.00 69.06           N  
ATOM   3746  CA  VAL A 501      49.463  39.651  -1.781  1.00 69.06           C  
ATOM   3747  C   VAL A 501      48.681  40.282  -0.645  1.00 69.06           C  
ATOM   3748  O   VAL A 501      47.786  41.095  -0.862  1.00 69.06           O  
ATOM   3749  CB  VAL A 501      50.341  40.745  -2.399  1.00 54.37           C  
ATOM   3750  CG1 VAL A 501      51.135  40.197  -3.570  1.00 54.37           C  
ATOM   3751  CG2 VAL A 501      49.488  41.873  -2.850  1.00 54.37           C  
ATOM   3752  N   THR A 502      49.023  39.907   0.577  1.00 63.89           N  
ATOM   3753  CA  THR A 502      48.331  40.437   1.733  1.00 63.89           C  
ATOM   3754  C   THR A 502      49.298  40.876   2.811  1.00 63.89           C  
ATOM   3755  O   THR A 502      50.049  40.069   3.356  1.00 63.89           O  
ATOM   3756  CB  THR A 502      47.369  39.398   2.302  1.00 64.06           C  
ATOM   3757  OG1 THR A 502      46.390  39.075   1.306  1.00 64.06           O  
ATOM   3758  CG2 THR A 502      46.679  39.934   3.538  1.00 64.06           C  
ATOM   3759  N   PRO A 503      49.317  42.186   3.104  1.00 43.60           N  
ATOM   3760  CA  PRO A 503      50.188  42.763   4.119  1.00 43.60           C  
ATOM   3761  C   PRO A 503      49.357  42.783   5.379  1.00 43.60           C  
ATOM   3762  O   PRO A 503      48.118  42.900   5.309  1.00 43.60           O  
ATOM   3763  CB  PRO A 503      50.465  44.148   3.569  1.00 60.41           C  
ATOM   3764  CG  PRO A 503      49.155  44.516   3.008  1.00 60.41           C  
ATOM   3765  CD  PRO A 503      48.705  43.256   2.295  1.00 60.41           C  
ATOM   3766  N   TYR A 504      50.027  42.656   6.521  1.00 63.26           N  
ATOM   3767  CA  TYR A 504      49.328  42.627   7.796  1.00 63.26           C  
ATOM   3768  C   TYR A 504      50.289  42.854   8.950  1.00 63.26           C  
ATOM   3769  O   TYR A 504      51.515  42.876   8.777  1.00 63.26           O  
ATOM   3770  CB  TYR A 504      48.702  41.257   7.986  1.00 52.66           C  
ATOM   3771  CG  TYR A 504      49.757  40.210   8.260  1.00 52.66           C  
ATOM   3772  CD1 TYR A 504      50.029  39.783   9.555  1.00 52.66           C  
ATOM   3773  CD2 TYR A 504      50.548  39.714   7.234  1.00 52.66           C  
ATOM   3774  CE1 TYR A 504      51.064  38.895   9.815  1.00 52.66           C  
ATOM   3775  CE2 TYR A 504      51.582  38.824   7.485  1.00 52.66           C  
ATOM   3776  CZ  TYR A 504      51.831  38.421   8.769  1.00 52.66           C  
ATOM   3777  OH  TYR A 504      52.828  37.514   8.994  1.00 52.66           O  
ATOM   3778  N   PHE A 505      49.703  43.004  10.133  1.00 53.49           N  
ATOM   3779  CA  PHE A 505      50.449  43.163  11.369  1.00 53.49           C  
ATOM   3780  C   PHE A 505      49.491  42.742  12.474  1.00 53.49           C  
ATOM   3781  O   PHE A 505      48.263  42.856  12.323  1.00 53.49           O  
ATOM   3782  CB  PHE A 505      50.929  44.611  11.558  1.00176.47           C  
ATOM   3783  CG  PHE A 505      49.834  45.590  11.877  1.00176.47           C  
ATOM   3784  CD1 PHE A 505      49.283  45.651  13.153  1.00176.47           C  
ATOM   3785  CD2 PHE A 505      49.360  46.461  10.898  1.00176.47           C  
ATOM   3786  CE1 PHE A 505      48.274  46.566  13.451  1.00176.47           C  
ATOM   3787  CE2 PHE A 505      48.351  47.381  11.183  1.00176.47           C  
ATOM   3788  CZ  PHE A 505      47.807  47.433  12.463  1.00176.47           C  
ATOM   3789  N   SER A 506      50.040  42.225  13.570  1.00 50.93           N  
ATOM   3790  CA  SER A 506      49.198  41.799  14.680  1.00 50.93           C  
ATOM   3791  C   SER A 506      49.913  41.759  16.020  1.00 50.93           C  
ATOM   3792  O   SER A 506      51.135  41.648  16.104  1.00 50.93           O  
ATOM   3793  CB  SER A 506      48.611  40.418  14.400  1.00 95.50           C  
ATOM   3794  OG  SER A 506      49.635  39.434  14.400  1.00 95.50           O  
ATOM   3795  N   TYR A 507      49.108  41.859  17.065  1.00 44.93           N  
ATOM   3796  CA  TYR A 507      49.586  41.817  18.422  1.00 44.93           C  
ATOM   3797  C   TYR A 507      48.964  40.577  19.042  1.00 44.93           C  
ATOM   3798  O   TYR A 507      47.732  40.415  19.041  1.00 44.93           O  
ATOM   3799  CB  TYR A 507      49.129  43.057  19.194  1.00 48.02           C  
ATOM   3800  CG  TYR A 507      49.458  42.999  20.675  1.00 48.02           C  
ATOM   3801  CD1 TYR A 507      50.777  43.023  21.118  1.00 48.02           C  
ATOM   3802  CD2 TYR A 507      48.443  42.850  21.629  1.00 48.02           C  
ATOM   3803  CE1 TYR A 507      51.070  42.895  22.453  1.00 48.02           C  
ATOM   3804  CE2 TYR A 507      48.734  42.713  22.978  1.00 48.02           C  
ATOM   3805  CZ  TYR A 507      50.047  42.732  23.381  1.00 48.02           C  
ATOM   3806  OH  TYR A 507      50.344  42.536  24.710  1.00 48.02           O  
ATOM   3807  N   SER A 508      49.818  39.710  19.582  1.00 56.69           N  
ATOM   3808  CA  SER A 508      49.363  38.477  20.214  1.00 56.69           C  
ATOM   3809  C   SER A 508      49.927  38.238  21.622  1.00 56.69           C  
ATOM   3810  O   SER A 508      51.109  38.461  21.889  1.00 56.69           O  
ATOM   3811  CB  SER A 508      49.701  37.290  19.306  1.00108.02           C  
ATOM   3812  OG  SER A 508      51.028  37.386  18.815  1.00108.02           O  
ATOM   3813  N   GLU A 509      49.055  37.779  22.516  1.00 46.10           N  
ATOM   3814  CA  GLU A 509      49.424  37.483  23.899  1.00 46.10           C  
ATOM   3815  C   GLU A 509      49.519  35.977  24.211  1.00 46.10           C  
ATOM   3816  O   GLU A 509      48.949  35.147  23.500  1.00 46.10           O  
ATOM   3817  CB  GLU A 509      48.432  38.166  24.846  1.00 66.16           C  
ATOM   3818  CG  GLU A 509      48.779  39.618  25.101  1.00 66.16           C  
ATOM   3819  CD  GLU A 509      47.913  40.250  26.168  1.00 66.16           C  
ATOM   3820  OE1 GLU A 509      48.256  41.367  26.621  1.00 66.16           O  
ATOM   3821  OE2 GLU A 509      46.886  39.639  26.550  1.00 66.16           O  
ATOM   3822  N   SER A 510      50.256  35.639  25.268  1.00 87.16           N  
ATOM   3823  CA  SER A 510      50.435  34.250  25.683  1.00 87.16           C  
ATOM   3824  C   SER A 510      50.753  34.195  27.171  1.00 87.16           C  
ATOM   3825  O   SER A 510      51.026  35.222  27.786  1.00 87.16           O  
ATOM   3826  CB  SER A 510      51.589  33.609  24.923  1.00 56.66           C  
ATOM   3827  OG  SER A 510      52.762  33.591  25.722  1.00 56.66           O  
ATOM   3828  N   PHE A 511      50.735  32.987  27.730  1.00 67.90           N  
ATOM   3829  CA  PHE A 511      51.026  32.780  29.143  1.00 67.90           C  
ATOM   3830  C   PHE A 511      51.102  31.298  29.483  1.00 67.90           C  
ATOM   3831  O   PHE A 511      50.305  30.494  28.986  1.00 67.90           O  
ATOM   3832  CB  PHE A 511      49.941  33.403  30.001  1.00 56.58           C  
ATOM   3833  CG  PHE A 511      48.842  32.449  30.364  1.00 56.58           C  
ATOM   3834  CD1 PHE A 511      48.982  31.585  31.437  1.00 56.58           C  
ATOM   3835  CD2 PHE A 511      47.664  32.418  29.634  1.00 56.58           C  
ATOM   3836  CE1 PHE A 511      47.961  30.707  31.782  1.00 56.58           C  
ATOM   3837  CE2 PHE A 511      46.635  31.544  29.970  1.00 56.58           C  
ATOM   3838  CZ  PHE A 511      46.785  30.688  31.048  1.00 56.58           C  
ATOM   3839  N   GLU A 512      52.042  30.949  30.356  1.00 75.47           N  
ATOM   3840  CA  GLU A 512      52.214  29.567  30.787  1.00 75.47           C  
ATOM   3841  C   GLU A 512      52.584  29.552  32.250  1.00 75.47           C  
ATOM   3842  O   GLU A 512      53.542  30.191  32.656  1.00 75.47           O  
ATOM   3843  CB  GLU A 512      53.298  28.848  29.966  1.00 88.75           C  
ATOM   3844  CG  GLU A 512      54.675  29.494  29.997  1.00 88.75           C  
ATOM   3845  CD  GLU A 512      55.734  28.667  29.276  1.00 88.75           C  
ATOM   3846  OE1 GLU A 512      56.911  29.088  29.266  1.00 88.75           O  
ATOM   3847  OE2 GLU A 512      55.391  27.601  28.727  1.00 88.75           O  
ATOM   3848  N   PRO A 513      51.820  28.817  33.065  1.00 70.75           N  
ATOM   3849  CA  PRO A 513      52.086  28.738  34.497  1.00 70.75           C  
ATOM   3850  C   PRO A 513      53.344  27.947  34.827  1.00 70.75           C  
ATOM   3851  O   PRO A 513      53.827  27.152  34.019  1.00 70.75           O  
ATOM   3852  CB  PRO A 513      50.832  28.069  35.044  1.00 57.08           C  
ATOM   3853  CG  PRO A 513      49.790  28.351  34.016  1.00 57.08           C  
ATOM   3854  CD  PRO A 513      50.549  28.147  32.751  1.00 57.08           C  
ATOM   3855  N   SER A 514      53.864  28.162  36.032  1.00 67.65           N  
ATOM   3856  CA  SER A 514      55.068  27.476  36.458  1.00 67.65           C  
ATOM   3857  C   SER A 514      54.723  26.351  37.387  1.00 67.65           C  
ATOM   3858  O   SER A 514      53.809  26.456  38.184  1.00 67.65           O  
ATOM   3859  CB  SER A 514      56.010  28.426  37.171  1.00 59.21           C  
ATOM   3860  OG  SER A 514      57.240  27.777  37.366  1.00 59.21           O  
ATOM   3861  N   SER A 515      55.470  25.268  37.269  1.00 65.40           N  
ATOM   3862  CA  SER A 515      55.264  24.095  38.094  1.00 65.40           C  
ATOM   3863  C   SER A 515      56.257  24.087  39.248  1.00 65.40           C  
ATOM   3864  O   SER A 515      56.169  23.252  40.135  1.00 65.40           O  
ATOM   3865  CB  SER A 515      55.445  22.840  37.242  1.00166.33           C  
ATOM   3866  OG  SER A 515      56.659  22.897  36.509  1.00166.33           O  
ATOM   3867  N   GLN A 516      57.200  25.026  39.234  1.00 78.16           N  
ATOM   3868  CA  GLN A 516      58.218  25.112  40.274  1.00 78.16           C  
ATOM   3869  C   GLN A 516      57.775  25.930  41.472  1.00 78.16           C  
ATOM   3870  O   GLN A 516      56.912  26.804  41.369  1.00 78.16           O  
ATOM   3871  CB  GLN A 516      59.512  25.706  39.719  1.00110.60           C  
ATOM   3872  CG  GLN A 516      60.088  24.996  38.497  1.00110.60           C  
ATOM   3873  CD  GLN A 516      60.417  23.531  38.737  1.00110.60           C  
ATOM   3874  OE1 GLN A 516      61.268  22.959  38.047  1.00110.60           O  
ATOM   3875  NE2 GLN A 516      59.741  22.911  39.704  1.00110.60           N  
ATOM   3876  N   VAL A 517      58.392  25.642  42.613  1.00 69.22           N  
ATOM   3877  CA  VAL A 517      58.074  26.318  43.865  1.00 69.22           C  
ATOM   3878  C   VAL A 517      59.191  27.290  44.245  1.00 69.22           C  
ATOM   3879  O   VAL A 517      60.356  27.077  43.890  1.00 69.22           O  
ATOM   3880  CB  VAL A 517      57.870  25.278  44.989  1.00110.04           C  
ATOM   3881  CG1 VAL A 517      59.169  24.515  45.222  1.00110.04           C  
ATOM   3882  CG2 VAL A 517      57.385  25.952  46.254  1.00110.04           C  
ATOM   3883  N   GLY A 518      58.827  28.357  44.958  1.00101.70           N  
ATOM   3884  CA  GLY A 518      59.800  29.357  45.374  1.00101.70           C  
ATOM   3885  C   GLY A 518      60.247  29.216  46.817  1.00101.70           C  
ATOM   3886  O   GLY A 518      59.908  28.239  47.477  1.00101.70           O  
ATOM   3887  N   LYS A 519      61.013  30.182  47.314  1.00 84.72           N  
ATOM   3888  CA  LYS A 519      61.491  30.129  48.694  1.00 84.72           C  
ATOM   3889  C   LYS A 519      60.320  30.311  49.660  1.00 84.72           C  
ATOM   3890  O   LYS A 519      60.407  29.952  50.838  1.00 84.72           O  
ATOM   3891  CB  LYS A 519      62.540  31.216  48.930  1.00145.45           C  
ATOM   3892  CG  LYS A 519      63.293  31.077  50.240  1.00145.45           C  
ATOM   3893  CD  LYS A 519      64.457  32.060  50.308  1.00145.45           C  
ATOM   3894  CE  LYS A 519      65.341  31.803  51.523  1.00145.45           C  
ATOM   3895  NZ  LYS A 519      66.562  32.661  51.513  1.00145.45           N  
ATOM   3896  N   ASP A 520      59.222  30.867  49.153  1.00 83.64           N  
ATOM   3897  CA  ASP A 520      58.030  31.087  49.962  1.00 83.64           C  
ATOM   3898  C   ASP A 520      57.230  29.801  50.107  1.00 83.64           C  
ATOM   3899  O   ASP A 520      56.399  29.676  50.997  1.00 83.64           O  
ATOM   3900  CB  ASP A 520      57.159  32.203  49.358  1.00137.99           C  
ATOM   3901  CG  ASP A 520      57.290  32.310  47.844  1.00137.99           C  
ATOM   3902  OD1 ASP A 520      58.437  32.369  47.342  1.00137.99           O  
ATOM   3903  OD2 ASP A 520      56.245  32.354  47.156  1.00137.99           O  
ATOM   3904  N   GLY A 521      57.495  28.842  49.233  1.00 90.00           N  
ATOM   3905  CA  GLY A 521      56.795  27.576  49.297  1.00 90.00           C  
ATOM   3906  C   GLY A 521      55.581  27.540  48.399  1.00 90.00           C  
ATOM   3907  O   GLY A 521      54.746  26.640  48.520  1.00 90.00           O  
ATOM   3908  N   ASN A 522      55.491  28.514  47.495  1.00 81.02           N  
ATOM   3909  CA  ASN A 522      54.369  28.611  46.565  1.00 81.02           C  
ATOM   3910  C   ASN A 522      54.852  28.594  45.119  1.00 81.02           C  
ATOM   3911  O   ASN A 522      55.934  29.106  44.829  1.00 81.02           O  
ATOM   3912  CB  ASN A 522      53.593  29.904  46.823  1.00 99.80           C  
ATOM   3913  CG  ASN A 522      53.109  30.018  48.252  1.00 99.80           C  
ATOM   3914  OD1 ASN A 522      52.208  29.287  48.691  1.00 99.80           O  
ATOM   3915  ND2 ASN A 522      53.710  30.940  48.995  1.00 99.80           N  
ATOM   3916  N   ILE A 523      54.056  28.008  44.219  1.00 64.38           N  
ATOM   3917  CA  ILE A 523      54.417  27.943  42.801  1.00 64.38           C  
ATOM   3918  C   ILE A 523      54.398  29.347  42.224  1.00 64.38           C  
ATOM   3919  O   ILE A 523      53.490  30.139  42.529  1.00 64.38           O  
ATOM   3920  CB  ILE A 523      53.442  27.072  41.964  1.00 71.49           C  
ATOM   3921  CG1 ILE A 523      52.201  26.677  42.769  1.00 71.49           C  
ATOM   3922  CG2 ILE A 523      54.160  25.859  41.472  1.00 71.49           C  
ATOM   3923  CD1 ILE A 523      52.445  25.649  43.865  1.00 71.49           C  
ATOM   3924  N   PHE A 524      55.394  29.652  41.390  1.00 43.31           N  
ATOM   3925  CA  PHE A 524      55.517  30.976  40.784  1.00 43.31           C  
ATOM   3926  C   PHE A 524      54.336  31.435  39.919  1.00 43.31           C  
ATOM   3927  O   PHE A 524      53.438  30.654  39.577  1.00 43.31           O  
ATOM   3928  CB  PHE A 524      56.796  31.041  39.972  1.00 80.05           C  
ATOM   3929  CG  PHE A 524      58.026  30.910  40.793  1.00 80.05           C  
ATOM   3930  CD1 PHE A 524      58.315  31.843  41.774  1.00 80.05           C  
ATOM   3931  CD2 PHE A 524      58.910  29.865  40.579  1.00 80.05           C  
ATOM   3932  CE1 PHE A 524      59.481  31.740  42.535  1.00 80.05           C  
ATOM   3933  CE2 PHE A 524      60.076  29.743  41.326  1.00 80.05           C  
ATOM   3934  CZ  PHE A 524      60.367  30.681  42.306  1.00 80.05           C  
ATOM   3935  N   ALA A 525      54.337  32.719  39.578  1.00 58.82           N  
ATOM   3936  CA  ALA A 525      53.289  33.286  38.743  1.00 58.82           C  
ATOM   3937  C   ALA A 525      53.515  32.865  37.290  1.00 58.82           C  
ATOM   3938  O   ALA A 525      54.650  32.614  36.863  1.00 58.82           O  
ATOM   3939  CB  ALA A 525      53.300  34.801  38.846  1.00 69.15           C  
ATOM   3940  N   PRO A 526      52.431  32.779  36.508  1.00 59.25           N  
ATOM   3941  CA  PRO A 526      52.551  32.387  35.107  1.00 59.25           C  
ATOM   3942  C   PRO A 526      53.444  33.373  34.376  1.00 59.25           C  
ATOM   3943  O   PRO A 526      53.370  34.568  34.639  1.00 59.25           O  
ATOM   3944  CB  PRO A 526      51.118  32.457  34.615  1.00 80.10           C  
ATOM   3945  CG  PRO A 526      50.326  32.151  35.843  1.00 80.10           C  
ATOM   3946  CD  PRO A 526      51.021  32.979  36.873  1.00 80.10           C  
ATOM   3947  N   SER A 527      54.300  32.885  33.481  1.00 59.94           N  
ATOM   3948  CA  SER A 527      55.165  33.773  32.719  1.00 59.94           C  
ATOM   3949  C   SER A 527      54.282  34.296  31.606  1.00 59.94           C  
ATOM   3950  O   SER A 527      53.276  33.666  31.275  1.00 59.94           O  
ATOM   3951  CB  SER A 527      56.350  33.018  32.125  1.00 47.90           C  
ATOM   3952  OG  SER A 527      56.014  32.363  30.920  1.00 47.90           O  
ATOM   3953  N   LYS A 528      54.639  35.442  31.035  1.00 49.17           N  
ATOM   3954  CA  LYS A 528      53.824  36.012  29.974  1.00 49.17           C  
ATOM   3955  C   LYS A 528      54.571  36.202  28.666  1.00 49.17           C  
ATOM   3956  O   LYS A 528      55.794  36.340  28.644  1.00 49.17           O  
ATOM   3957  CB  LYS A 528      53.200  37.327  30.440  1.00101.54           C  
ATOM   3958  CG  LYS A 528      52.208  37.142  31.585  1.00101.54           C  
ATOM   3959  CD  LYS A 528      51.516  38.444  31.940  1.00101.54           C  
ATOM   3960  CE  LYS A 528      50.484  38.258  33.042  1.00101.54           C  
ATOM   3961  NZ  LYS A 528      49.724  39.522  33.300  1.00101.54           N  
ATOM   3962  N   GLY A 529      53.820  36.178  27.569  1.00 54.42           N  
ATOM   3963  CA  GLY A 529      54.434  36.330  26.269  1.00 54.42           C  
ATOM   3964  C   GLY A 529      53.723  37.338  25.405  1.00 54.42           C  
ATOM   3965  O   GLY A 529      52.542  37.185  25.111  1.00 54.42           O  
ATOM   3966  N   LYS A 530      54.448  38.383  25.018  1.00 55.68           N  
ATOM   3967  CA  LYS A 530      53.915  39.434  24.171  1.00 55.68           C  
ATOM   3968  C   LYS A 530      54.676  39.396  22.851  1.00 55.68           C  
ATOM   3969  O   LYS A 530      55.876  39.094  22.812  1.00 55.68           O  
ATOM   3970  CB  LYS A 530      54.065  40.801  24.850  1.00108.34           C  
ATOM   3971  CG  LYS A 530      52.985  41.103  25.892  1.00108.34           C  
ATOM   3972  CD  LYS A 530      53.035  40.142  27.068  1.00108.34           C  
ATOM   3973  CE  LYS A 530      51.768  40.215  27.913  1.00108.34           C  
ATOM   3974  NZ  LYS A 530      51.516  41.570  28.475  1.00108.34           N  
ATOM   3975  N   GLN A 531      53.975  39.687  21.761  1.00 54.12           N  
ATOM   3976  CA  GLN A 531      54.604  39.652  20.453  1.00 54.12           C  
ATOM   3977  C   GLN A 531      53.889  40.555  19.459  1.00 54.12           C  
ATOM   3978  O   GLN A 531      52.661  40.620  19.422  1.00 54.12           O  
ATOM   3979  CB  GLN A 531      54.625  38.208  19.951  1.00 46.36           C  
ATOM   3980  CG  GLN A 531      55.460  37.931  18.732  1.00 46.36           C  
ATOM   3981  CD  GLN A 531      54.687  37.211  17.641  1.00 46.36           C  
ATOM   3982  OE1 GLN A 531      55.263  36.469  16.847  1.00 46.36           O  
ATOM   3983  NE2 GLN A 531      53.379  37.447  17.584  1.00 46.36           N  
ATOM   3984  N   TYR A 532      54.695  41.279  18.689  1.00 54.51           N  
ATOM   3985  CA  TYR A 532      54.230  42.190  17.652  1.00 54.51           C  
ATOM   3986  C   TYR A 532      54.825  41.588  16.397  1.00 54.51           C  
ATOM   3987  O   TYR A 532      55.963  41.112  16.422  1.00 54.51           O  
ATOM   3988  CB  TYR A 532      54.814  43.607  17.818  1.00 73.63           C  
ATOM   3989  CG  TYR A 532      54.321  44.418  19.000  1.00 73.63           C  
ATOM   3990  CD1 TYR A 532      53.032  44.953  19.027  1.00 73.63           C  
ATOM   3991  CD2 TYR A 532      55.164  44.673  20.082  1.00 73.63           C  
ATOM   3992  CE1 TYR A 532      52.596  45.725  20.106  1.00 73.63           C  
ATOM   3993  CE2 TYR A 532      54.744  45.440  21.163  1.00 73.63           C  
ATOM   3994  CZ  TYR A 532      53.461  45.964  21.176  1.00 73.63           C  
ATOM   3995  OH  TYR A 532      53.055  46.711  22.270  1.00 73.63           O  
ATOM   3996  N   GLU A 533      54.082  41.613  15.299  1.00 63.18           N  
ATOM   3997  CA  GLU A 533      54.604  41.055  14.067  1.00 63.18           C  
ATOM   3998  C   GLU A 533      54.085  41.836  12.878  1.00 63.18           C  
ATOM   3999  O   GLU A 533      52.972  42.371  12.903  1.00 63.18           O  
ATOM   4000  CB  GLU A 533      54.187  39.577  13.942  1.00 71.47           C  
ATOM   4001  CG  GLU A 533      55.063  38.721  13.010  1.00 71.47           C  
ATOM   4002  CD  GLU A 533      54.550  37.286  12.827  1.00 71.47           C  
ATOM   4003  OE1 GLU A 533      54.349  36.563  13.829  1.00 71.47           O  
ATOM   4004  OE2 GLU A 533      54.358  36.871  11.668  1.00 71.47           O  
ATOM   4005  N   VAL A 534      54.916  41.892  11.842  1.00 50.90           N  
ATOM   4006  CA  VAL A 534      54.583  42.554  10.586  1.00 50.90           C  
ATOM   4007  C   VAL A 534      55.004  41.681   9.399  1.00 50.90           C  
ATOM   4008  O   VAL A 534      56.107  41.122   9.387  1.00 50.90           O  
ATOM   4009  CB  VAL A 534      55.289  43.918  10.486  1.00 34.49           C  
ATOM   4010  CG1 VAL A 534      55.550  44.282   9.040  1.00 34.49           C  
ATOM   4011  CG2 VAL A 534      54.425  44.981  11.120  1.00 34.49           C  
ATOM   4012  N   GLY A 535      54.125  41.547   8.410  1.00 50.72           N  
ATOM   4013  CA  GLY A 535      54.487  40.760   7.246  1.00 50.72           C  
ATOM   4014  C   GLY A 535      53.490  40.768   6.107  1.00 50.72           C  
ATOM   4015  O   GLY A 535      52.435  41.404   6.183  1.00 50.72           O  
ATOM   4016  N   VAL A 536      53.841  40.057   5.041  1.00 52.40           N  
ATOM   4017  CA  VAL A 536      52.974  39.936   3.880  1.00 52.40           C  
ATOM   4018  C   VAL A 536      52.915  38.493   3.402  1.00 52.40           C  
ATOM   4019  O   VAL A 536      53.913  37.767   3.455  1.00 52.40           O  
ATOM   4020  CB  VAL A 536      53.462  40.777   2.713  1.00 40.88           C  
ATOM   4021  CG1 VAL A 536      53.329  42.227   3.036  1.00 40.88           C  
ATOM   4022  CG2 VAL A 536      54.887  40.434   2.403  1.00 40.88           C  
ATOM   4023  N   LYS A 537      51.737  38.094   2.930  1.00 50.66           N  
ATOM   4024  CA  LYS A 537      51.514  36.745   2.431  1.00 50.66           C  
ATOM   4025  C   LYS A 537      50.987  36.781   1.000  1.00 50.66           C  
ATOM   4026  O   LYS A 537      50.017  37.466   0.696  1.00 50.66           O  
ATOM   4027  CB  LYS A 537      50.492  36.030   3.296  1.00 31.85           C  
ATOM   4028  CG  LYS A 537      50.771  36.055   4.759  1.00 31.85           C  
ATOM   4029  CD  LYS A 537      49.599  35.455   5.485  1.00 31.85           C  
ATOM   4030  CE  LYS A 537      49.966  34.987   6.866  1.00 31.85           C  
ATOM   4031  NZ  LYS A 537      48.734  34.584   7.586  1.00 31.85           N  
ATOM   4032  N   TYR A 538      51.618  36.033   0.115  1.00 47.57           N  
ATOM   4033  CA  TYR A 538      51.165  36.006  -1.253  1.00 47.57           C  
ATOM   4034  C   TYR A 538      50.448  34.699  -1.490  1.00 47.57           C  
ATOM   4035  O   TYR A 538      51.065  33.646  -1.433  1.00 47.57           O  
ATOM   4036  CB  TYR A 538      52.353  36.137  -2.206  1.00 44.95           C  
ATOM   4037  CG  TYR A 538      51.973  36.059  -3.673  1.00 44.95           C  
ATOM   4038  CD1 TYR A 538      50.753  36.582  -4.130  1.00 44.95           C  
ATOM   4039  CD2 TYR A 538      52.808  35.431  -4.600  1.00 44.95           C  
ATOM   4040  CE1 TYR A 538      50.374  36.464  -5.457  1.00 44.95           C  
ATOM   4041  CE2 TYR A 538      52.436  35.320  -5.934  1.00 44.95           C  
ATOM   4042  CZ  TYR A 538      51.220  35.830  -6.345  1.00 44.95           C  
ATOM   4043  OH  TYR A 538      50.829  35.665  -7.640  1.00 44.95           O  
ATOM   4044  N   VAL A 539      49.142  34.774  -1.731  1.00 54.95           N  
ATOM   4045  CA  VAL A 539      48.327  33.593  -2.006  1.00 54.95           C  
ATOM   4046  C   VAL A 539      47.372  33.909  -3.148  1.00 54.95           C  
ATOM   4047  O   VAL A 539      46.231  34.299  -2.924  1.00 54.95           O  
ATOM   4048  CB  VAL A 539      47.507  33.181  -0.786  1.00 63.00           C  
ATOM   4049  CG1 VAL A 539      46.649  31.976  -1.114  1.00 63.00           C  
ATOM   4050  CG2 VAL A 539      48.434  32.873   0.364  1.00 63.00           C  
ATOM   4051  N   PRO A 540      47.832  33.736  -4.398  1.00 51.82           N  
ATOM   4052  CA  PRO A 540      47.026  34.008  -5.583  1.00 51.82           C  
ATOM   4053  C   PRO A 540      45.819  33.103  -5.784  1.00 51.82           C  
ATOM   4054  O   PRO A 540      45.421  32.366  -4.901  1.00 51.82           O  
ATOM   4055  CB  PRO A 540      48.042  33.900  -6.709  1.00 52.08           C  
ATOM   4056  CG  PRO A 540      48.980  32.879  -6.212  1.00 52.08           C  
ATOM   4057  CD  PRO A 540      49.176  33.277  -4.786  1.00 52.08           C  
ATOM   4058  N   GLU A 541      45.218  33.208  -6.955  1.00 75.62           N  
ATOM   4059  CA  GLU A 541      44.054  32.420  -7.310  1.00 75.62           C  
ATOM   4060  C   GLU A 541      44.490  31.579  -8.492  1.00 75.62           C  
ATOM   4061  O   GLU A 541      44.218  30.386  -8.548  1.00 75.62           O  
ATOM   4062  CB  GLU A 541      42.904  33.345  -7.715  1.00165.28           C  
ATOM   4063  CG  GLU A 541      41.691  32.634  -8.275  1.00165.28           C  
ATOM   4064  CD  GLU A 541      41.151  31.588  -7.328  1.00165.28           C  
ATOM   4065  OE1 GLU A 541      40.890  31.936  -6.156  1.00165.28           O  
ATOM   4066  OE2 GLU A 541      40.984  30.422  -7.752  1.00165.28           O  
ATOM   4067  N   ASP A 542      45.183  32.219  -9.435  1.00 59.16           N  
ATOM   4068  CA  ASP A 542      45.683  31.552 -10.630  1.00 59.16           C  
ATOM   4069  C   ASP A 542      46.366  30.236 -10.262  1.00 59.16           C  
ATOM   4070  O   ASP A 542      45.824  29.152 -10.480  1.00 59.16           O  
ATOM   4071  CB  ASP A 542      46.688  32.448 -11.359  1.00162.77           C  
ATOM   4072  CG  ASP A 542      46.059  33.712 -11.901  1.00162.77           C  
ATOM   4073  OD1 ASP A 542      45.158  33.603 -12.763  1.00162.77           O  
ATOM   4074  OD2 ASP A 542      46.470  34.811 -11.467  1.00162.77           O  
ATOM   4075  N   ARG A 543      47.562  30.346  -9.694  1.00 63.92           N  
ATOM   4076  CA  ARG A 543      48.329  29.177  -9.309  1.00 63.92           C  
ATOM   4077  C   ARG A 543      48.311  28.837  -7.823  1.00 63.92           C  
ATOM   4078  O   ARG A 543      47.950  29.656  -6.986  1.00 63.92           O  
ATOM   4079  CB  ARG A 543      49.783  29.333  -9.765  1.00102.07           C  
ATOM   4080  CG  ARG A 543      49.956  29.291 -11.263  1.00102.07           C  
ATOM   4081  CD  ARG A 543      51.336  28.776 -11.667  1.00102.07           C  
ATOM   4082  NE  ARG A 543      52.417  29.686 -11.305  1.00102.07           N  
ATOM   4083  CZ  ARG A 543      52.503  30.945 -11.718  1.00102.07           C  
ATOM   4084  NH1 ARG A 543      51.570  31.453 -12.506  1.00102.07           N  
ATOM   4085  NH2 ARG A 543      53.529  31.699 -11.354  1.00102.07           N  
ATOM   4086  N   PRO A 544      48.655  27.583  -7.491  1.00 64.28           N  
ATOM   4087  CA  PRO A 544      48.700  27.133  -6.107  1.00 64.28           C  
ATOM   4088  C   PRO A 544      50.105  27.471  -5.608  1.00 64.28           C  
ATOM   4089  O   PRO A 544      51.047  26.693  -5.760  1.00 64.28           O  
ATOM   4090  CB  PRO A 544      48.455  25.639  -6.234  1.00 53.49           C  
ATOM   4091  CG  PRO A 544      49.137  25.320  -7.501  1.00 53.49           C  
ATOM   4092  CD  PRO A 544      48.658  26.420  -8.395  1.00 53.49           C  
ATOM   4093  N   ILE A 545      50.223  28.663  -5.037  1.00 48.10           N  
ATOM   4094  CA  ILE A 545      51.469  29.177  -4.512  1.00 48.10           C  
ATOM   4095  C   ILE A 545      51.208  29.795  -3.161  1.00 48.10           C  
ATOM   4096  O   ILE A 545      50.090  30.223  -2.896  1.00 48.10           O  
ATOM   4097  CB  ILE A 545      51.978  30.269  -5.389  1.00 15.20           C  
ATOM   4098  CG1 ILE A 545      52.092  29.745  -6.811  1.00 15.20           C  
ATOM   4099  CG2 ILE A 545      53.296  30.776  -4.859  1.00 15.20           C  
ATOM   4100  CD1 ILE A 545      52.694  30.732  -7.790  1.00 15.20           C  
ATOM   4101  N   VAL A 546      52.225  29.844  -2.309  1.00 52.55           N  
ATOM   4102  CA  VAL A 546      52.083  30.455  -0.986  1.00 52.55           C  
ATOM   4103  C   VAL A 546      53.418  30.969  -0.481  1.00 52.55           C  
ATOM   4104  O   VAL A 546      54.171  30.254   0.204  1.00 52.55           O  
ATOM   4105  CB  VAL A 546      51.501  29.481   0.063  1.00 51.84           C  
ATOM   4106  CG1 VAL A 546      51.718  30.008   1.458  1.00 51.84           C  
ATOM   4107  CG2 VAL A 546      50.029  29.310  -0.162  1.00 51.84           C  
ATOM   4108  N   VAL A 547      53.722  32.213  -0.839  1.00 33.06           N  
ATOM   4109  CA  VAL A 547      54.950  32.832  -0.397  1.00 33.06           C  
ATOM   4110  C   VAL A 547      54.555  33.638   0.809  1.00 33.06           C  
ATOM   4111  O   VAL A 547      53.520  34.285   0.806  1.00 33.06           O  
ATOM   4112  CB  VAL A 547      55.525  33.720  -1.467  1.00 36.35           C  
ATOM   4113  CG1 VAL A 547      56.690  34.477  -0.915  1.00 36.35           C  
ATOM   4114  CG2 VAL A 547      55.982  32.874  -2.628  1.00 36.35           C  
ATOM   4115  N   THR A 548      55.361  33.562   1.857  1.00 54.38           N  
ATOM   4116  CA  THR A 548      55.070  34.275   3.084  1.00 54.38           C  
ATOM   4117  C   THR A 548      56.340  34.739   3.752  1.00 54.38           C  
ATOM   4118  O   THR A 548      57.292  33.974   3.889  1.00 54.38           O  
ATOM   4119  CB  THR A 548      54.300  33.375   4.067  1.00 78.15           C  
ATOM   4120  OG1 THR A 548      52.902  33.483   3.799  1.00 78.15           O  
ATOM   4121  CG2 THR A 548      54.575  33.765   5.514  1.00 78.15           C  
ATOM   4122  N   GLY A 549      56.353  35.998   4.165  1.00 32.72           N  
ATOM   4123  CA  GLY A 549      57.509  36.532   4.856  1.00 32.72           C  
ATOM   4124  C   GLY A 549      56.992  37.248   6.079  1.00 32.72           C  
ATOM   4125  O   GLY A 549      55.839  37.672   6.084  1.00 32.72           O  
ATOM   4126  N   ALA A 550      57.808  37.372   7.117  1.00 42.59           N  
ATOM   4127  CA  ALA A 550      57.370  38.078   8.311  1.00 42.59           C  
ATOM   4128  C   ALA A 550      58.525  38.494   9.194  1.00 42.59           C  
ATOM   4129  O   ALA A 550      59.603  37.888   9.166  1.00 42.59           O  
ATOM   4130  CB  ALA A 550      56.419  37.229   9.098  1.00 10.85           C  
ATOM   4131  N   VAL A 551      58.296  39.553   9.964  1.00 50.37           N  
ATOM   4132  CA  VAL A 551      59.281  40.056  10.917  1.00 50.37           C  
ATOM   4133  C   VAL A 551      58.538  40.224  12.260  1.00 50.37           C  
ATOM   4134  O   VAL A 551      57.401  40.725  12.326  1.00 50.37           O  
ATOM   4135  CB  VAL A 551      59.902  41.377  10.441  1.00 49.00           C  
ATOM   4136  CG1 VAL A 551      58.815  42.376  10.121  1.00 49.00           C  
ATOM   4137  CG2 VAL A 551      60.848  41.909  11.498  1.00 49.00           C  
ATOM   4138  N   TYR A 552      59.180  39.792  13.337  1.00 45.82           N  
ATOM   4139  CA  TYR A 552      58.519  39.829  14.634  1.00 45.82           C  
ATOM   4140  C   TYR A 552      59.432  40.162  15.792  1.00 45.82           C  
ATOM   4141  O   TYR A 552      60.665  40.186  15.661  1.00 45.82           O  
ATOM   4142  CB  TYR A 552      57.906  38.455  14.916  1.00 50.30           C  
ATOM   4143  CG  TYR A 552      58.965  37.369  15.024  1.00 50.30           C  
ATOM   4144  CD1 TYR A 552      59.701  37.194  16.191  1.00 50.30           C  
ATOM   4145  CD2 TYR A 552      59.295  36.586  13.931  1.00 50.30           C  
ATOM   4146  CE1 TYR A 552      60.738  36.278  16.265  1.00 50.30           C  
ATOM   4147  CE2 TYR A 552      60.330  35.668  13.995  1.00 50.30           C  
ATOM   4148  CZ  TYR A 552      61.053  35.519  15.165  1.00 50.30           C  
ATOM   4149  OH  TYR A 552      62.095  34.613  15.213  1.00 50.30           O  
ATOM   4150  N   ASN A 553      58.785  40.376  16.933  1.00 48.68           N  
ATOM   4151  CA  ASN A 553      59.456  40.650  18.185  1.00 48.68           C  
ATOM   4152  C   ASN A 553      58.589  40.004  19.251  1.00 48.68           C  
ATOM   4153  O   ASN A 553      57.484  40.472  19.532  1.00 48.68           O  
ATOM   4154  CB  ASN A 553      59.568  42.146  18.417  1.00 43.63           C  
ATOM   4155  CG  ASN A 553      60.521  42.495  19.541  1.00 43.63           C  
ATOM   4156  OD1 ASN A 553      60.111  42.630  20.705  1.00 43.63           O  
ATOM   4157  ND2 ASN A 553      61.802  42.645  19.201  1.00 43.63           N  
ATOM   4158  N   LEU A 554      59.102  38.917  19.823  1.00 58.59           N  
ATOM   4159  CA  LEU A 554      58.411  38.141  20.849  1.00 58.59           C  
ATOM   4160  C   LEU A 554      59.189  38.218  22.160  1.00 58.59           C  
ATOM   4161  O   LEU A 554      60.417  38.127  22.154  1.00 58.59           O  
ATOM   4162  CB  LEU A 554      58.333  36.681  20.383  1.00 42.63           C  
ATOM   4163  CG  LEU A 554      57.904  35.509  21.274  1.00 42.63           C  
ATOM   4164  CD1 LEU A 554      56.407  35.383  21.289  1.00 42.63           C  
ATOM   4165  CD2 LEU A 554      58.508  34.244  20.731  1.00 42.63           C  
ATOM   4166  N   THR A 555      58.482  38.396  23.275  1.00 74.62           N  
ATOM   4167  CA  THR A 555      59.150  38.458  24.572  1.00 74.62           C  
ATOM   4168  C   THR A 555      58.385  37.826  25.719  1.00 74.62           C  
ATOM   4169  O   THR A 555      57.243  38.187  26.026  1.00 74.62           O  
ATOM   4170  CB  THR A 555      59.499  39.893  24.993  1.00 62.41           C  
ATOM   4171  OG1 THR A 555      58.313  40.696  25.010  1.00 62.41           O  
ATOM   4172  CG2 THR A 555      60.535  40.474  24.056  1.00 62.41           C  
ATOM   4173  N   LYS A 556      59.059  36.879  26.357  1.00 56.26           N  
ATOM   4174  CA  LYS A 556      58.525  36.146  27.486  1.00 56.26           C  
ATOM   4175  C   LYS A 556      58.948  36.982  28.690  1.00 56.26           C  
ATOM   4176  O   LYS A 556      60.100  37.421  28.760  1.00 56.26           O  
ATOM   4177  CB  LYS A 556      59.188  34.770  27.505  1.00 51.74           C  
ATOM   4178  CG  LYS A 556      58.769  33.779  28.581  1.00 51.74           C  
ATOM   4179  CD  LYS A 556      59.739  32.588  28.496  1.00 51.74           C  
ATOM   4180  CE  LYS A 556      59.514  31.511  29.552  1.00 51.74           C  
ATOM   4181  NZ  LYS A 556      60.610  30.482  29.440  1.00 51.74           N  
ATOM   4182  N   THR A 557      58.023  37.229  29.615  1.00 53.24           N  
ATOM   4183  CA  THR A 557      58.342  38.006  30.800  1.00 53.24           C  
ATOM   4184  C   THR A 557      58.044  37.167  32.046  1.00 53.24           C  
ATOM   4185  O   THR A 557      57.238  36.238  32.002  1.00 53.24           O  
ATOM   4186  CB  THR A 557      57.544  39.351  30.835  1.00 51.28           C  
ATOM   4187  OG1 THR A 557      56.449  39.268  31.760  1.00 51.28           O  
ATOM   4188  CG2 THR A 557      56.993  39.665  29.469  1.00 51.28           C  
ATOM   4189  N   ASN A 558      58.710  37.501  33.149  1.00 60.92           N  
ATOM   4190  CA  ASN A 558      58.567  36.805  34.428  1.00 60.92           C  
ATOM   4191  C   ASN A 558      59.175  35.425  34.309  1.00 60.92           C  
ATOM   4192  O   ASN A 558      58.787  34.490  34.989  1.00 60.92           O  
ATOM   4193  CB  ASN A 558      57.096  36.690  34.854  1.00 68.60           C  
ATOM   4194  CG  ASN A 558      56.916  36.797  36.367  1.00 68.60           C  
ATOM   4195  OD1 ASN A 558      57.014  37.885  36.941  1.00 68.60           O  
ATOM   4196  ND2 ASN A 558      56.665  35.672  37.016  1.00 68.60           N  
ATOM   4197  N   ASN A 559      60.126  35.299  33.409  1.00 47.51           N  
ATOM   4198  CA  ASN A 559      60.800  34.036  33.231  1.00 47.51           C  
ATOM   4199  C   ASN A 559      61.627  33.879  34.494  1.00 47.51           C  
ATOM   4200  O   ASN A 559      62.326  34.810  34.873  1.00 47.51           O  
ATOM   4201  CB  ASN A 559      61.701  34.118  31.998  1.00 46.50           C  
ATOM   4202  CG  ASN A 559      62.791  33.082  32.004  1.00 46.50           C  
ATOM   4203  OD1 ASN A 559      62.529  31.880  31.987  1.00 46.50           O  
ATOM   4204  ND2 ASN A 559      64.034  33.541  32.038  1.00 46.50           N  
ATOM   4205  N   LEU A 560      61.560  32.724  35.151  1.00 55.31           N  
ATOM   4206  CA  LEU A 560      62.322  32.520  36.390  1.00 55.31           C  
ATOM   4207  C   LEU A 560      63.818  32.566  36.169  1.00 55.31           C  
ATOM   4208  O   LEU A 560      64.307  32.067  35.157  1.00 55.31           O  
ATOM   4209  CB  LEU A 560      62.001  31.175  37.015  1.00 46.04           C  
ATOM   4210  CG  LEU A 560      60.584  30.654  36.832  1.00 46.04           C  
ATOM   4211  CD1 LEU A 560      60.534  29.235  37.357  1.00 46.04           C  
ATOM   4212  CD2 LEU A 560      59.577  31.533  37.541  1.00 46.04           C  
ATOM   4213  N   MET A 561      64.539  33.148  37.130  1.00 57.53           N  
ATOM   4214  CA  MET A 561      65.999  33.240  37.083  1.00 57.53           C  
ATOM   4215  C   MET A 561      66.544  32.974  38.473  1.00 57.53           C  
ATOM   4216  O   MET A 561      65.794  32.997  39.438  1.00 57.53           O  
ATOM   4217  CB  MET A 561      66.430  34.622  36.631  1.00 62.90           C  
ATOM   4218  CG  MET A 561      66.134  35.710  37.632  1.00 62.90           C  
ATOM   4219  SD  MET A 561      66.258  37.338  36.867  1.00 62.90           S  
ATOM   4220  CE  MET A 561      64.549  37.842  36.985  1.00 62.90           C  
ATOM   4221  N   ALA A 562      67.846  32.734  38.579  1.00 62.90           N  
ATOM   4222  CA  ALA A 562      68.479  32.446  39.871  1.00 62.90           C  
ATOM   4223  C   ALA A 562      68.329  33.507  40.985  1.00 62.90           C  
ATOM   4224  O   ALA A 562      68.072  34.688  40.730  1.00 62.90           O  
ATOM   4225  CB  ALA A 562      69.960  32.141  39.647  1.00 39.16           C  
ATOM   4226  N   ASP A 563      68.503  33.066  42.229  1.00 94.20           N  
ATOM   4227  CA  ASP A 563      68.408  33.955  43.382  1.00 94.20           C  
ATOM   4228  C   ASP A 563      69.723  34.703  43.577  1.00 94.20           C  
ATOM   4229  O   ASP A 563      70.779  34.089  43.722  1.00 94.20           O  
ATOM   4230  CB  ASP A 563      68.086  33.152  44.648  1.00 92.38           C  
ATOM   4231  CG  ASP A 563      67.773  34.044  45.848  1.00 92.38           C  
ATOM   4232  OD1 ASP A 563      67.853  35.283  45.703  1.00 92.38           O  
ATOM   4233  OD2 ASP A 563      67.446  33.506  46.933  1.00 92.38           O  
ATOM   4234  N   PRO A 564      69.676  36.045  43.577  1.00 82.59           N  
ATOM   4235  CA  PRO A 564      70.898  36.831  43.761  1.00 82.59           C  
ATOM   4236  C   PRO A 564      71.497  36.562  45.135  1.00 82.59           C  
ATOM   4237  O   PRO A 564      72.723  36.522  45.285  1.00 82.59           O  
ATOM   4238  CB  PRO A 564      70.409  38.269  43.613  1.00 64.00           C  
ATOM   4239  CG  PRO A 564      69.224  38.130  42.702  1.00 64.00           C  
ATOM   4240  CD  PRO A 564      68.534  36.923  43.279  1.00 64.00           C  
ATOM   4241  N   GLU A 565      70.621  36.380  46.127  1.00 66.83           N  
ATOM   4242  CA  GLU A 565      71.034  36.092  47.499  1.00 66.83           C  
ATOM   4243  C   GLU A 565      71.441  34.628  47.621  1.00 66.83           C  
ATOM   4244  O   GLU A 565      71.066  33.957  48.578  1.00 66.83           O  
ATOM   4245  CB  GLU A 565      69.893  36.373  48.480  1.00144.71           C  
ATOM   4246  CG  GLU A 565      70.016  37.670  49.265  1.00144.71           C  
ATOM   4247  CD  GLU A 565      69.872  38.897  48.398  1.00144.71           C  
ATOM   4248  OE1 GLU A 565      70.761  39.140  47.553  1.00144.71           O  
ATOM   4249  OE2 GLU A 565      68.862  39.616  48.561  1.00144.71           O  
ATOM   4250  N   GLY A 566      72.203  34.147  46.637  1.00117.57           N  
ATOM   4251  CA  GLY A 566      72.672  32.767  46.619  1.00117.57           C  
ATOM   4252  C   GLY A 566      71.758  31.759  47.292  1.00117.57           C  
ATOM   4253  O   GLY A 566      71.790  31.613  48.509  1.00117.57           O  
ATOM   4254  N   SER A 567      70.945  31.058  46.509  1.00 98.17           N  
ATOM   4255  CA  SER A 567      70.028  30.069  47.063  1.00 98.17           C  
ATOM   4256  C   SER A 567      69.782  28.922  46.104  1.00 98.17           C  
ATOM   4257  O   SER A 567      70.208  28.960  44.953  1.00 98.17           O  
ATOM   4258  CB  SER A 567      68.694  30.722  47.415  1.00 69.58           C  
ATOM   4259  OG  SER A 567      67.757  29.738  47.801  1.00 69.58           O  
ATOM   4260  N   PHE A 568      69.085  27.900  46.584  1.00109.81           N  
ATOM   4261  CA  PHE A 568      68.780  26.741  45.759  1.00109.81           C  
ATOM   4262  C   PHE A 568      67.409  26.895  45.110  1.00109.81           C  
ATOM   4263  O   PHE A 568      66.904  25.968  44.469  1.00109.81           O  
ATOM   4264  CB  PHE A 568      68.828  25.472  46.609  1.00171.23           C  
ATOM   4265  CG  PHE A 568      70.172  25.216  47.233  1.00171.23           C  
ATOM   4266  CD1 PHE A 568      71.287  24.968  46.437  1.00171.23           C  
ATOM   4267  CD2 PHE A 568      70.324  25.227  48.615  1.00171.23           C  
ATOM   4268  CE1 PHE A 568      72.535  24.735  47.010  1.00171.23           C  
ATOM   4269  CE2 PHE A 568      71.566  24.995  49.199  1.00171.23           C  
ATOM   4270  CZ  PHE A 568      72.674  24.748  48.395  1.00171.23           C  
ATOM   4271  N   PHE A 569      66.823  28.077  45.288  1.00101.00           N  
ATOM   4272  CA  PHE A 569      65.516  28.414  44.731  1.00101.00           C  
ATOM   4273  C   PHE A 569      65.697  29.426  43.602  1.00101.00           C  
ATOM   4274  O   PHE A 569      66.692  30.152  43.566  1.00101.00           O  
ATOM   4275  CB  PHE A 569      64.630  29.034  45.810  1.00 81.67           C  
ATOM   4276  CG  PHE A 569      64.156  28.059  46.845  1.00 81.67           C  
ATOM   4277  CD1 PHE A 569      62.937  27.406  46.699  1.00 81.67           C  
ATOM   4278  CD2 PHE A 569      64.929  27.789  47.963  1.00 81.67           C  
ATOM   4279  CE1 PHE A 569      62.496  26.498  47.656  1.00 81.67           C  
ATOM   4280  CE2 PHE A 569      64.499  26.882  48.926  1.00 81.67           C  
ATOM   4281  CZ  PHE A 569      63.280  26.237  48.770  1.00 81.67           C  
ATOM   4282  N   SER A 570      64.736  29.479  42.685  1.00 64.59           N  
ATOM   4283  CA  SER A 570      64.812  30.422  41.578  1.00 64.59           C  
ATOM   4284  C   SER A 570      63.994  31.672  41.917  1.00 64.59           C  
ATOM   4285  O   SER A 570      63.325  31.717  42.951  1.00 64.59           O  
ATOM   4286  CB  SER A 570      64.296  29.759  40.298  1.00108.36           C  
ATOM   4287  OG  SER A 570      65.004  28.557  40.032  1.00108.36           O  
ATOM   4288  N   VAL A 571      64.043  32.681  41.053  1.00 54.62           N  
ATOM   4289  CA  VAL A 571      63.317  33.929  41.293  1.00 54.62           C  
ATOM   4290  C   VAL A 571      62.657  34.463  40.024  1.00 54.62           C  
ATOM   4291  O   VAL A 571      63.311  34.533  38.976  1.00 54.62           O  
ATOM   4292  CB  VAL A 571      64.262  35.029  41.791  1.00 64.69           C  
ATOM   4293  CG1 VAL A 571      63.483  36.032  42.610  1.00 64.69           C  
ATOM   4294  CG2 VAL A 571      65.405  34.429  42.564  1.00 64.69           C  
ATOM   4295  N   GLU A 572      61.389  34.870  40.114  1.00 73.10           N  
ATOM   4296  CA  GLU A 572      60.707  35.388  38.936  1.00 73.10           C  
ATOM   4297  C   GLU A 572      61.208  36.772  38.512  1.00 73.10           C  
ATOM   4298  O   GLU A 572      62.278  37.224  38.946  1.00 73.10           O  
ATOM   4299  CB  GLU A 572      59.190  35.411  39.146  1.00129.96           C  
ATOM   4300  CG  GLU A 572      58.700  36.252  40.297  1.00129.96           C  
ATOM   4301  CD  GLU A 572      57.177  36.291  40.376  1.00129.96           C  
ATOM   4302  OE1 GLU A 572      56.565  35.212  40.511  1.00129.96           O  
ATOM   4303  OE2 GLU A 572      56.588  37.395  40.301  1.00129.96           O  
ATOM   4304  N   GLY A 573      60.451  37.423  37.630  1.00 84.42           N  
ATOM   4305  CA  GLY A 573      60.811  38.753  37.161  1.00 84.42           C  
ATOM   4306  C   GLY A 573      61.864  38.818  36.076  1.00 84.42           C  
ATOM   4307  O   GLY A 573      62.555  39.822  35.946  1.00 84.42           O  
ATOM   4308  N   GLY A 574      61.986  37.751  35.297  1.00110.38           N  
ATOM   4309  CA  GLY A 574      62.970  37.728  34.233  1.00110.38           C  
ATOM   4310  C   GLY A 574      62.356  38.021  32.882  1.00110.38           C  
ATOM   4311  O   GLY A 574      61.148  38.225  32.776  1.00110.38           O  
ATOM   4312  N   GLU A 575      63.189  38.050  31.848  1.00 58.00           N  
ATOM   4313  CA  GLU A 575      62.701  38.318  30.510  1.00 58.00           C  
ATOM   4314  C   GLU A 575      63.628  37.831  29.413  1.00 58.00           C  
ATOM   4315  O   GLU A 575      64.847  37.977  29.509  1.00 58.00           O  
ATOM   4316  CB  GLU A 575      62.447  39.813  30.340  1.00105.18           C  
ATOM   4317  CG  GLU A 575      62.357  40.262  28.894  1.00105.18           C  
ATOM   4318  CD  GLU A 575      61.715  41.627  28.739  1.00105.18           C  
ATOM   4319  OE1 GLU A 575      61.894  42.254  27.666  1.00105.18           O  
ATOM   4320  OE2 GLU A 575      61.021  42.060  29.688  1.00105.18           O  
ATOM   4321  N   ILE A 576      63.035  37.232  28.380  1.00 50.75           N  
ATOM   4322  CA  ILE A 576      63.776  36.738  27.216  1.00 50.75           C  
ATOM   4323  C   ILE A 576      63.154  37.412  26.008  1.00 50.75           C  
ATOM   4324  O   ILE A 576      61.960  37.740  26.017  1.00 50.75           O  
ATOM   4325  CB  ILE A 576      63.616  35.230  26.979  1.00 35.77           C  
ATOM   4326  CG1 ILE A 576      64.071  34.428  28.195  1.00 35.77           C  
ATOM   4327  CG2 ILE A 576      64.429  34.837  25.757  1.00 35.77           C  
ATOM   4328  CD1 ILE A 576      65.550  34.102  28.192  1.00 35.77           C  
ATOM   4329  N   ARG A 577      63.959  37.610  24.972  1.00 50.99           N  
ATOM   4330  CA  ARG A 577      63.466  38.251  23.771  1.00 50.99           C  
ATOM   4331  C   ARG A 577      63.790  37.453  22.518  1.00 50.99           C  
ATOM   4332  O   ARG A 577      64.914  36.972  22.327  1.00 50.99           O  
ATOM   4333  CB  ARG A 577      64.052  39.648  23.624  1.00 94.00           C  
ATOM   4334  CG  ARG A 577      63.498  40.401  22.432  1.00 94.00           C  
ATOM   4335  CD  ARG A 577      64.276  41.669  22.181  1.00 94.00           C  
ATOM   4336  NE  ARG A 577      65.636  41.367  21.762  1.00 94.00           N  
ATOM   4337  CZ  ARG A 577      66.655  42.212  21.881  1.00 94.00           C  
ATOM   4338  NH1 ARG A 577      66.465  43.415  22.413  1.00 94.00           N  
ATOM   4339  NH2 ARG A 577      67.866  41.847  21.473  1.00 94.00           N  
ATOM   4340  N   ALA A 578      62.777  37.316  21.668  1.00 58.70           N  
ATOM   4341  CA  ALA A 578      62.897  36.625  20.394  1.00 58.70           C  
ATOM   4342  C   ALA A 578      62.500  37.666  19.355  1.00 58.70           C  
ATOM   4343  O   ALA A 578      61.385  38.207  19.401  1.00 58.70           O  
ATOM   4344  CB  ALA A 578      61.947  35.446  20.341  1.00185.98           C  
ATOM   4345  N   ARG A 579      63.426  37.963  18.446  1.00 38.77           N  
ATOM   4346  CA  ARG A 579      63.189  38.944  17.398  1.00 38.77           C  
ATOM   4347  C   ARG A 579      63.761  38.435  16.085  1.00 38.77           C  
ATOM   4348  O   ARG A 579      64.795  37.759  16.060  1.00 38.77           O  
ATOM   4349  CB  ARG A 579      63.853  40.268  17.759  1.00 68.87           C  
ATOM   4350  CG  ARG A 579      65.324  40.120  18.064  1.00 68.87           C  
ATOM   4351  CD  ARG A 579      66.105  41.406  17.881  1.00 68.87           C  
ATOM   4352  NE  ARG A 579      65.531  42.500  18.653  1.00 68.87           N  
ATOM   4353  CZ  ARG A 579      66.128  43.671  18.869  1.00 68.87           C  
ATOM   4354  NH1 ARG A 579      67.341  43.923  18.378  1.00 68.87           N  
ATOM   4355  NH2 ARG A 579      65.490  44.602  19.570  1.00 68.87           N  
ATOM   4356  N   GLY A 580      63.087  38.752  14.988  1.00 58.59           N  
ATOM   4357  CA  GLY A 580      63.603  38.309  13.711  1.00 58.59           C  
ATOM   4358  C   GLY A 580      62.617  38.302  12.568  1.00 58.59           C  
ATOM   4359  O   GLY A 580      61.515  38.867  12.669  1.00 58.59           O  
ATOM   4360  N   VAL A 581      63.044  37.678  11.469  1.00 66.12           N  
ATOM   4361  CA  VAL A 581      62.223  37.547  10.282  1.00 66.12           C  
ATOM   4362  C   VAL A 581      62.354  36.140   9.803  1.00 66.12           C  
ATOM   4363  O   VAL A 581      63.319  35.449  10.138  1.00 66.12           O  
ATOM   4364  CB  VAL A 581      62.682  38.424   9.141  1.00 49.12           C  
ATOM   4365  CG1 VAL A 581      62.600  39.847   9.541  1.00 49.12           C  
ATOM   4366  CG2 VAL A 581      64.078  38.068   8.756  1.00 49.12           C  
ATOM   4367  N   GLU A 582      61.381  35.734   9.001  1.00 49.69           N  
ATOM   4368  CA  GLU A 582      61.350  34.405   8.438  1.00 49.69           C  
ATOM   4369  C   GLU A 582      60.481  34.427   7.196  1.00 49.69           C  
ATOM   4370  O   GLU A 582      59.420  35.047   7.175  1.00 49.69           O  
ATOM   4371  CB  GLU A 582      60.793  33.435   9.466  1.00 66.40           C  
ATOM   4372  CG  GLU A 582      59.653  34.014  10.244  1.00 66.40           C  
ATOM   4373  CD  GLU A 582      59.182  33.101  11.343  1.00 66.40           C  
ATOM   4374  OE1 GLU A 582      59.922  32.882  12.332  1.00 66.40           O  
ATOM   4375  OE2 GLU A 582      58.055  32.601  11.204  1.00 66.40           O  
ATOM   4376  N   ILE A 583      60.943  33.740   6.164  1.00 52.94           N  
ATOM   4377  CA  ILE A 583      60.232  33.698   4.915  1.00 52.94           C  
ATOM   4378  C   ILE A 583      60.163  32.300   4.362  1.00 52.94           C  
ATOM   4379  O   ILE A 583      61.179  31.625   4.249  1.00 52.94           O  
ATOM   4380  CB  ILE A 583      60.925  34.594   3.881  1.00 57.63           C  
ATOM   4381  CG1 ILE A 583      62.437  34.447   4.003  1.00 57.63           C  
ATOM   4382  CG2 ILE A 583      60.525  36.030   4.086  1.00 57.63           C  
ATOM   4383  CD1 ILE A 583      63.216  35.493   3.249  1.00 57.63           C  
ATOM   4384  N   GLU A 584      58.959  31.863   4.027  1.00 35.64           N  
ATOM   4385  CA  GLU A 584      58.772  30.550   3.437  1.00 35.64           C  
ATOM   4386  C   GLU A 584      58.022  30.693   2.106  1.00 35.64           C  
ATOM   4387  O   GLU A 584      57.361  31.712   1.839  1.00 35.64           O  
ATOM   4388  CB  GLU A 584      57.959  29.652   4.369  1.00117.40           C  
ATOM   4389  CG  GLU A 584      56.534  30.140   4.608  1.00117.40           C  
ATOM   4390  CD  GLU A 584      55.653  29.098   5.276  1.00117.40           C  
ATOM   4391  OE1 GLU A 584      54.476  29.415   5.564  1.00117.40           O  
ATOM   4392  OE2 GLU A 584      56.138  27.966   5.506  1.00117.40           O  
ATOM   4393  N   ALA A 585      58.121  29.654   1.276  1.00 46.95           N  
ATOM   4394  CA  ALA A 585      57.445  29.611  -0.014  1.00 46.95           C  
ATOM   4395  C   ALA A 585      57.290  28.173  -0.467  1.00 46.95           C  
ATOM   4396  O   ALA A 585      58.260  27.421  -0.512  1.00 46.95           O  
ATOM   4397  CB  ALA A 585      58.240  30.381  -1.029  1.00 65.29           C  
ATOM   4398  N   LYS A 586      56.063  27.788  -0.775  1.00 56.95           N  
ATOM   4399  CA  LYS A 586      55.778  26.445  -1.265  1.00 56.95           C  
ATOM   4400  C   LYS A 586      54.916  26.636  -2.502  1.00 56.95           C  
ATOM   4401  O   LYS A 586      54.034  27.493  -2.509  1.00 56.95           O  
ATOM   4402  CB  LYS A 586      55.033  25.632  -0.205  1.00 43.45           C  
ATOM   4403  CG  LYS A 586      55.874  25.387   1.019  1.00 43.45           C  
ATOM   4404  CD  LYS A 586      55.213  24.508   2.072  1.00 43.45           C  
ATOM   4405  CE  LYS A 586      56.234  24.179   3.186  1.00 43.45           C  
ATOM   4406  NZ  LYS A 586      55.751  23.220   4.226  1.00 43.45           N  
ATOM   4407  N   ALA A 587      55.173  25.871  -3.560  1.00 56.57           N  
ATOM   4408  CA  ALA A 587      54.370  26.044  -4.761  1.00 56.57           C  
ATOM   4409  C   ALA A 587      54.494  24.999  -5.853  1.00 56.57           C  
ATOM   4410  O   ALA A 587      55.549  24.387  -6.026  1.00 56.57           O  
ATOM   4411  CB  ALA A 587      54.643  27.407  -5.350  1.00 79.41           C  
ATOM   4412  N   ALA A 588      53.387  24.827  -6.585  1.00 33.80           N  
ATOM   4413  CA  ALA A 588      53.274  23.910  -7.722  1.00 33.80           C  
ATOM   4414  C   ALA A 588      53.531  24.752  -8.954  1.00 33.80           C  
ATOM   4415  O   ALA A 588      52.611  25.082  -9.682  1.00 33.80           O  
ATOM   4416  CB  ALA A 588      51.883  23.354  -7.777  1.00 10.85           C  
ATOM   4417  N   LEU A 589      54.780  25.120  -9.174  1.00 49.32           N  
ATOM   4418  CA  LEU A 589      55.100  25.973 -10.292  1.00 49.32           C  
ATOM   4419  C   LEU A 589      54.496  25.533 -11.601  1.00 49.32           C  
ATOM   4420  O   LEU A 589      53.755  26.299 -12.219  1.00 49.32           O  
ATOM   4421  CB  LEU A 589      56.610  26.138 -10.417  1.00 34.59           C  
ATOM   4422  CG  LEU A 589      57.149  27.380  -9.692  1.00 34.59           C  
ATOM   4423  CD1 LEU A 589      56.305  27.714  -8.488  1.00 34.59           C  
ATOM   4424  CD2 LEU A 589      58.580  27.137  -9.290  1.00 34.59           C  
ATOM   4425  N   SER A 590      54.791  24.315 -12.034  1.00 56.22           N  
ATOM   4426  CA  SER A 590      54.236  23.828 -13.288  1.00 56.22           C  
ATOM   4427  C   SER A 590      53.283  22.694 -12.989  1.00 56.22           C  
ATOM   4428  O   SER A 590      52.292  22.862 -12.283  1.00 56.22           O  
ATOM   4429  CB  SER A 590      55.347  23.338 -14.216  1.00 81.98           C  
ATOM   4430  OG  SER A 590      56.045  22.252 -13.639  1.00 81.98           O  
ATOM   4431  N   ALA A 591      53.585  21.535 -13.549  1.00 53.54           N  
ATOM   4432  CA  ALA A 591      52.792  20.337 -13.337  1.00 53.54           C  
ATOM   4433  C   ALA A 591      53.861  19.271 -13.226  1.00 53.54           C  
ATOM   4434  O   ALA A 591      53.592  18.096 -13.101  1.00 53.54           O  
ATOM   4435  CB  ALA A 591      51.888  20.086 -14.536  1.00 63.03           C  
ATOM   4436  N   SER A 592      55.099  19.728 -13.254  1.00 75.35           N  
ATOM   4437  CA  SER A 592      56.235  18.844 -13.178  1.00 75.35           C  
ATOM   4438  C   SER A 592      57.248  19.388 -12.197  1.00 75.35           C  
ATOM   4439  O   SER A 592      58.229  18.730 -11.876  1.00 75.35           O  
ATOM   4440  CB  SER A 592      56.864  18.726 -14.554  1.00 65.34           C  
ATOM   4441  OG  SER A 592      55.857  18.482 -15.517  1.00 65.34           O  
ATOM   4442  N   VAL A 593      57.003  20.594 -11.715  1.00 32.06           N  
ATOM   4443  CA  VAL A 593      57.902  21.223 -10.769  1.00 32.06           C  
ATOM   4444  C   VAL A 593      57.217  21.592  -9.474  1.00 32.06           C  
ATOM   4445  O   VAL A 593      56.125  22.146  -9.466  1.00 32.06           O  
ATOM   4446  CB  VAL A 593      58.529  22.488 -11.387  1.00 24.31           C  
ATOM   4447  CG1 VAL A 593      59.098  23.412 -10.313  1.00 24.31           C  
ATOM   4448  CG2 VAL A 593      59.619  22.079 -12.351  1.00 24.31           C  
ATOM   4449  N   ASN A 594      57.864  21.260  -8.372  1.00 41.72           N  
ATOM   4450  CA  ASN A 594      57.355  21.592  -7.053  1.00 41.72           C  
ATOM   4451  C   ASN A 594      58.584  22.134  -6.354  1.00 41.72           C  
ATOM   4452  O   ASN A 594      59.682  21.577  -6.491  1.00 41.72           O  
ATOM   4453  CB  ASN A 594      56.821  20.356  -6.332  1.00 56.28           C  
ATOM   4454  CG  ASN A 594      55.571  19.805  -6.975  1.00 56.28           C  
ATOM   4455  OD1 ASN A 594      54.519  20.431  -6.936  1.00 56.28           O  
ATOM   4456  ND2 ASN A 594      55.681  18.625  -7.572  1.00 56.28           N  
ATOM   4457  N   VAL A 595      58.405  23.234  -5.631  1.00 45.70           N  
ATOM   4458  CA  VAL A 595      59.508  23.883  -4.939  1.00 45.70           C  
ATOM   4459  C   VAL A 595      59.093  24.299  -3.549  1.00 45.70           C  
ATOM   4460  O   VAL A 595      58.016  24.856  -3.353  1.00 45.70           O  
ATOM   4461  CB  VAL A 595      59.949  25.126  -5.703  1.00 32.69           C  
ATOM   4462  CG1 VAL A 595      61.087  25.778  -5.014  1.00 32.69           C  
ATOM   4463  CG2 VAL A 595      60.355  24.743  -7.096  1.00 32.69           C  
ATOM   4464  N   VAL A 596      59.954  24.022  -2.582  1.00 42.93           N  
ATOM   4465  CA  VAL A 596      59.684  24.373  -1.198  1.00 42.93           C  
ATOM   4466  C   VAL A 596      60.917  25.022  -0.619  1.00 42.93           C  
ATOM   4467  O   VAL A 596      62.027  24.564  -0.865  1.00 42.93           O  
ATOM   4468  CB  VAL A 596      59.327  23.125  -0.373  1.00 52.56           C  
ATOM   4469  CG1 VAL A 596      59.225  23.480   1.088  1.00 52.56           C  
ATOM   4470  CG2 VAL A 596      57.996  22.555  -0.856  1.00 52.56           C  
ATOM   4471  N   GLY A 597      60.738  26.097   0.138  1.00 40.36           N  
ATOM   4472  CA  GLY A 597      61.904  26.754   0.708  1.00 40.36           C  
ATOM   4473  C   GLY A 597      61.643  27.817   1.764  1.00 40.36           C  
ATOM   4474  O   GLY A 597      60.510  28.283   1.957  1.00 40.36           O  
ATOM   4475  N   SER A 598      62.712  28.215   2.446  1.00 39.33           N  
ATOM   4476  CA  SER A 598      62.575  29.226   3.473  1.00 39.33           C  
ATOM   4477  C   SER A 598      63.890  29.738   4.012  1.00 39.33           C  
ATOM   4478  O   SER A 598      64.958  29.236   3.677  1.00 39.33           O  
ATOM   4479  CB  SER A 598      61.780  28.668   4.641  1.00 31.51           C  
ATOM   4480  OG  SER A 598      62.508  27.634   5.309  1.00 31.51           O  
ATOM   4481  N   TYR A 599      63.784  30.756   4.856  1.00 43.97           N  
ATOM   4482  CA  TYR A 599      64.927  31.337   5.530  1.00 43.97           C  
ATOM   4483  C   TYR A 599      64.444  31.738   6.908  1.00 43.97           C  
ATOM   4484  O   TYR A 599      63.305  32.170   7.075  1.00 43.97           O  
ATOM   4485  CB  TYR A 599      65.458  32.568   4.810  1.00 53.08           C  
ATOM   4486  CG  TYR A 599      66.487  33.287   5.637  1.00 53.08           C  
ATOM   4487  CD1 TYR A 599      67.542  32.583   6.228  1.00 53.08           C  
ATOM   4488  CD2 TYR A 599      66.384  34.650   5.883  1.00 53.08           C  
ATOM   4489  CE1 TYR A 599      68.471  33.222   7.054  1.00 53.08           C  
ATOM   4490  CE2 TYR A 599      67.308  35.305   6.708  1.00 53.08           C  
ATOM   4491  CZ  TYR A 599      68.348  34.582   7.293  1.00 53.08           C  
ATOM   4492  OH  TYR A 599      69.251  35.205   8.125  1.00 53.08           O  
ATOM   4493  N   THR A 600      65.307  31.586   7.897  1.00 50.43           N  
ATOM   4494  CA  THR A 600      64.926  31.943   9.239  1.00 50.43           C  
ATOM   4495  C   THR A 600      66.000  32.779   9.901  1.00 50.43           C  
ATOM   4496  O   THR A 600      67.185  32.465   9.804  1.00 50.43           O  
ATOM   4497  CB  THR A 600      64.701  30.697  10.098  1.00 36.03           C  
ATOM   4498  OG1 THR A 600      63.797  29.802   9.437  1.00 36.03           O  
ATOM   4499  CG2 THR A 600      64.135  31.093  11.458  1.00 36.03           C  
ATOM   4500  N   TYR A 601      65.583  33.853  10.562  1.00 78.40           N  
ATOM   4501  CA  TYR A 601      66.514  34.707  11.275  1.00 78.40           C  
ATOM   4502  C   TYR A 601      65.993  34.880  12.679  1.00 78.40           C  
ATOM   4503  O   TYR A 601      64.984  35.560  12.899  1.00 78.40           O  
ATOM   4504  CB  TYR A 601      66.632  36.077  10.640  1.00 58.66           C  
ATOM   4505  CG  TYR A 601      67.557  36.968  11.427  1.00 58.66           C  
ATOM   4506  CD1 TYR A 601      68.883  36.610  11.620  1.00 58.66           C  
ATOM   4507  CD2 TYR A 601      67.094  38.140  12.030  1.00 58.66           C  
ATOM   4508  CE1 TYR A 601      69.730  37.391  12.399  1.00 58.66           C  
ATOM   4509  CE2 TYR A 601      67.930  38.928  12.813  1.00 58.66           C  
ATOM   4510  CZ  TYR A 601      69.247  38.545  12.997  1.00 58.66           C  
ATOM   4511  OH  TYR A 601      70.085  39.275  13.814  1.00 58.66           O  
ATOM   4512  N   THR A 602      66.685  34.268  13.632  1.00 58.51           N  
ATOM   4513  CA  THR A 602      66.263  34.353  15.013  1.00 58.51           C  
ATOM   4514  C   THR A 602      67.336  34.971  15.910  1.00 58.51           C  
ATOM   4515  O   THR A 602      68.465  34.490  16.011  1.00 58.51           O  
ATOM   4516  CB  THR A 602      65.879  32.967  15.557  1.00 59.03           C  
ATOM   4517  OG1 THR A 602      65.090  32.263  14.588  1.00 59.03           O  
ATOM   4518  CG2 THR A 602      65.077  33.117  16.830  1.00 59.03           C  
ATOM   4519  N   ASP A 603      66.958  36.065  16.550  1.00 52.63           N  
ATOM   4520  CA  ASP A 603      67.821  36.785  17.463  1.00 52.63           C  
ATOM   4521  C   ASP A 603      67.169  36.546  18.817  1.00 52.63           C  
ATOM   4522  O   ASP A 603      66.082  37.068  19.101  1.00 52.63           O  
ATOM   4523  CB  ASP A 603      67.783  38.264  17.094  1.00 82.26           C  
ATOM   4524  CG  ASP A 603      68.732  39.100  17.904  1.00 82.26           C  
ATOM   4525  OD1 ASP A 603      68.636  39.081  19.147  1.00 82.26           O  
ATOM   4526  OD2 ASP A 603      69.568  39.796  17.291  1.00 82.26           O  
ATOM   4527  N   ALA A 604      67.794  35.710  19.637  1.00 68.06           N  
ATOM   4528  CA  ALA A 604      67.251  35.427  20.968  1.00 68.06           C  
ATOM   4529  C   ALA A 604      68.261  35.872  21.989  1.00 68.06           C  
ATOM   4530  O   ALA A 604      69.456  35.674  21.809  1.00 68.06           O  
ATOM   4531  CB  ALA A 604      66.979  33.972  21.136  1.00 21.28           C  
ATOM   4532  N   GLU A 605      67.780  36.475  23.064  1.00 41.05           N  
ATOM   4533  CA  GLU A 605      68.675  36.976  24.088  1.00 41.05           C  
ATOM   4534  C   GLU A 605      67.990  37.248  25.428  1.00 41.05           C  
ATOM   4535  O   GLU A 605      66.819  37.661  25.486  1.00 41.05           O  
ATOM   4536  CB  GLU A 605      69.351  38.249  23.574  1.00177.85           C  
ATOM   4537  CG  GLU A 605      70.294  38.917  24.547  1.00177.85           C  
ATOM   4538  CD  GLU A 605      71.003  40.097  23.918  1.00177.85           C  
ATOM   4539  OE1 GLU A 605      70.313  41.022  23.442  1.00177.85           O  
ATOM   4540  OE2 GLU A 605      72.251  40.099  23.894  1.00177.85           O  
ATOM   4541  N   TYR A 606      68.731  36.986  26.505  1.00 64.05           N  
ATOM   4542  CA  TYR A 606      68.244  37.213  27.851  1.00 64.05           C  
ATOM   4543  C   TYR A 606      68.344  38.705  28.058  1.00 64.05           C  
ATOM   4544  O   TYR A 606      69.418  39.293  27.919  1.00 64.05           O  
ATOM   4545  CB  TYR A 606      69.125  36.498  28.866  1.00 58.37           C  
ATOM   4546  CG  TYR A 606      68.871  35.017  28.995  1.00 58.37           C  
ATOM   4547  CD1 TYR A 606      68.022  34.516  29.976  1.00 58.37           C  
ATOM   4548  CD2 TYR A 606      69.505  34.108  28.155  1.00 58.37           C  
ATOM   4549  CE1 TYR A 606      67.814  33.143  30.122  1.00 58.37           C  
ATOM   4550  CE2 TYR A 606      69.305  32.730  28.291  1.00 58.37           C  
ATOM   4551  CZ  TYR A 606      68.462  32.261  29.277  1.00 58.37           C  
ATOM   4552  OH  TYR A 606      68.295  30.911  29.423  1.00 58.37           O  
ATOM   4553  N   THR A 607      67.212  39.311  28.383  1.00 91.05           N  
ATOM   4554  CA  THR A 607      67.128  40.741  28.614  1.00 91.05           C  
ATOM   4555  C   THR A 607      67.298  41.064  30.091  1.00 91.05           C  
ATOM   4556  O   THR A 607      68.105  41.918  30.465  1.00 91.05           O  
ATOM   4557  CB  THR A 607      65.779  41.251  28.128  1.00 73.77           C  
ATOM   4558  OG1 THR A 607      65.764  41.194  26.697  1.00 73.77           O  
ATOM   4559  CG2 THR A 607      65.512  42.674  28.622  1.00 73.77           C  
ATOM   4560  N   THR A 608      66.531  40.373  30.926  1.00 51.01           N  
ATOM   4561  CA  THR A 608      66.594  40.570  32.362  1.00 51.01           C  
ATOM   4562  C   THR A 608      66.869  39.255  33.062  1.00 51.01           C  
ATOM   4563  O   THR A 608      65.942  38.607  33.539  1.00 51.01           O  
ATOM   4564  CB  THR A 608      65.262  41.114  32.923  1.00 52.98           C  
ATOM   4565  OG1 THR A 608      65.026  42.444  32.440  1.00 52.98           O  
ATOM   4566  CG2 THR A 608      65.291  41.127  34.442  1.00 52.98           C  
ATOM   4567  N   ASP A 609      68.129  38.841  33.126  1.00 70.44           N  
ATOM   4568  CA  ASP A 609      68.429  37.603  33.823  1.00 70.44           C  
ATOM   4569  C   ASP A 609      69.468  37.802  34.920  1.00 70.44           C  
ATOM   4570  O   ASP A 609      70.365  38.649  34.815  1.00 70.44           O  
ATOM   4571  CB  ASP A 609      68.892  36.525  32.846  1.00 92.30           C  
ATOM   4572  CG  ASP A 609      69.021  35.151  33.508  1.00 92.30           C  
ATOM   4573  OD1 ASP A 609      69.935  34.974  34.336  1.00 92.30           O  
ATOM   4574  OD2 ASP A 609      68.205  34.249  33.210  1.00 92.30           O  
ATOM   4575  N   THR A 610      69.326  37.012  35.979  1.00 65.76           N  
ATOM   4576  CA  THR A 610      70.217  37.064  37.133  1.00 65.76           C  
ATOM   4577  C   THR A 610      71.639  36.562  36.869  1.00 65.76           C  
ATOM   4578  O   THR A 610      72.569  36.943  37.570  1.00 65.76           O  
ATOM   4579  CB  THR A 610      69.599  36.260  38.319  1.00 38.97           C  
ATOM   4580  OG1 THR A 610      68.662  37.088  39.025  1.00 38.97           O  
ATOM   4581  CG2 THR A 610      70.667  35.768  39.284  1.00 38.97           C  
ATOM   4582  N   THR A 611      71.820  35.723  35.855  1.00 62.49           N  
ATOM   4583  CA  THR A 611      73.147  35.183  35.573  1.00 62.49           C  
ATOM   4584  C   THR A 611      73.516  35.032  34.090  1.00 62.49           C  
ATOM   4585  O   THR A 611      74.686  34.829  33.750  1.00 62.49           O  
ATOM   4586  CB  THR A 611      73.329  33.807  36.309  1.00 53.43           C  
ATOM   4587  OG1 THR A 611      74.052  32.895  35.476  1.00 53.43           O  
ATOM   4588  CG2 THR A 611      71.983  33.202  36.681  1.00 53.43           C  
ATOM   4589  N   TYR A 612      72.533  35.160  33.203  1.00 72.13           N  
ATOM   4590  CA  TYR A 612      72.799  34.993  31.781  1.00 72.13           C  
ATOM   4591  C   TYR A 612      72.463  36.190  30.907  1.00 72.13           C  
ATOM   4592  O   TYR A 612      72.335  36.035  29.693  1.00 72.13           O  
ATOM   4593  CB  TYR A 612      72.024  33.792  31.251  1.00 55.10           C  
ATOM   4594  CG  TYR A 612      72.233  32.524  32.037  1.00 55.10           C  
ATOM   4595  CD1 TYR A 612      73.484  31.903  32.076  1.00 55.10           C  
ATOM   4596  CD2 TYR A 612      71.192  31.962  32.770  1.00 55.10           C  
ATOM   4597  CE1 TYR A 612      73.691  30.747  32.838  1.00 55.10           C  
ATOM   4598  CE2 TYR A 612      71.388  30.811  33.532  1.00 55.10           C  
ATOM   4599  CZ  TYR A 612      72.636  30.207  33.567  1.00 55.10           C  
ATOM   4600  OH  TYR A 612      72.823  29.072  34.339  1.00 55.10           O  
ATOM   4601  N   LYS A 613      72.319  37.377  31.496  1.00 83.25           N  
ATOM   4602  CA  LYS A 613      71.982  38.557  30.700  1.00 83.25           C  
ATOM   4603  C   LYS A 613      72.894  38.659  29.488  1.00 83.25           C  
ATOM   4604  O   LYS A 613      74.041  38.220  29.534  1.00 83.25           O  
ATOM   4605  CB  LYS A 613      72.103  39.835  31.529  1.00 93.73           C  
ATOM   4606  CG  LYS A 613      71.707  41.083  30.751  1.00 93.73           C  
ATOM   4607  CD  LYS A 613      72.107  42.366  31.467  1.00 93.73           C  
ATOM   4608  CE  LYS A 613      71.693  43.609  30.678  1.00 93.73           C  
ATOM   4609  NZ  LYS A 613      70.206  43.721  30.535  1.00 93.73           N  
ATOM   4610  N   GLY A 614      72.374  39.218  28.399  1.00 90.24           N  
ATOM   4611  CA  GLY A 614      73.172  39.381  27.193  1.00 90.24           C  
ATOM   4612  C   GLY A 614      73.555  38.104  26.455  1.00 90.24           C  
ATOM   4613  O   GLY A 614      74.307  38.134  25.468  1.00 90.24           O  
ATOM   4614  N   ASN A 615      73.048  36.973  26.934  1.00 67.62           N  
ATOM   4615  CA  ASN A 615      73.329  35.693  26.304  1.00 67.62           C  
ATOM   4616  C   ASN A 615      72.097  35.156  25.579  1.00 67.62           C  
ATOM   4617  O   ASN A 615      70.961  35.489  25.920  1.00 67.62           O  
ATOM   4618  CB  ASN A 615      73.819  34.680  27.345  1.00120.83           C  
ATOM   4619  CG  ASN A 615      75.274  34.897  27.734  1.00120.83           C  
ATOM   4620  OD1 ASN A 615      75.826  34.147  28.535  1.00120.83           O  
ATOM   4621  ND2 ASN A 615      75.903  35.922  27.162  1.00120.83           N  
ATOM   4622  N   THR A 616      72.346  34.331  24.566  1.00 64.59           N  
ATOM   4623  CA  THR A 616      71.298  33.723  23.753  1.00 64.59           C  
ATOM   4624  C   THR A 616      71.021  32.314  24.264  1.00 64.59           C  
ATOM   4625  O   THR A 616      71.939  31.583  24.608  1.00 64.59           O  
ATOM   4626  CB  THR A 616      71.746  33.651  22.291  1.00 67.08           C  
ATOM   4627  OG1 THR A 616      72.910  32.828  22.209  1.00 67.08           O  
ATOM   4628  CG2 THR A 616      72.116  35.054  21.759  1.00 67.08           C  
ATOM   4629  N   PRO A 617      69.747  31.927  24.346  1.00 33.95           N  
ATOM   4630  CA  PRO A 617      69.357  30.606  24.819  1.00 33.95           C  
ATOM   4631  C   PRO A 617      69.968  29.468  24.004  1.00 33.95           C  
ATOM   4632  O   PRO A 617      70.037  29.525  22.765  1.00 33.95           O  
ATOM   4633  CB  PRO A 617      67.838  30.647  24.720  1.00 50.28           C  
ATOM   4634  CG  PRO A 617      67.533  32.047  25.031  1.00 50.28           C  
ATOM   4635  CD  PRO A 617      68.559  32.776  24.196  1.00 50.28           C  
ATOM   4636  N   ALA A 618      70.408  28.426  24.704  1.00 53.74           N  
ATOM   4637  CA  ALA A 618      71.042  27.292  24.046  1.00 53.74           C  
ATOM   4638  C   ALA A 618      70.136  26.543  23.089  1.00 53.74           C  
ATOM   4639  O   ALA A 618      68.925  26.454  23.297  1.00 53.74           O  
ATOM   4640  CB  ALA A 618      71.602  26.335  25.085  1.00 38.58           C  
ATOM   4641  N   GLN A 619      70.748  26.023  22.032  1.00 51.02           N  
ATOM   4642  CA  GLN A 619      70.059  25.239  21.018  1.00 51.02           C  
ATOM   4643  C   GLN A 619      69.260  25.990  19.948  1.00 51.02           C  
ATOM   4644  O   GLN A 619      68.935  25.431  18.904  1.00 51.02           O  
ATOM   4645  CB  GLN A 619      69.187  24.199  21.707  1.00 40.29           C  
ATOM   4646  CG  GLN A 619      70.004  23.268  22.585  1.00 40.29           C  
ATOM   4647  CD  GLN A 619      69.325  21.951  22.816  1.00 40.29           C  
ATOM   4648  OE1 GLN A 619      68.248  21.884  23.427  1.00 40.29           O  
ATOM   4649  NE2 GLN A 619      69.939  20.889  22.315  1.00 40.29           N  
ATOM   4650  N   VAL A 620      68.937  27.248  20.193  1.00 45.65           N  
ATOM   4651  CA  VAL A 620      68.228  28.005  19.183  1.00 45.65           C  
ATOM   4652  C   VAL A 620      69.301  28.652  18.313  1.00 45.65           C  
ATOM   4653  O   VAL A 620      70.132  29.404  18.812  1.00 45.65           O  
ATOM   4654  CB  VAL A 620      67.292  29.106  19.804  1.00 21.57           C  
ATOM   4655  CG1 VAL A 620      67.557  29.257  21.287  1.00 21.57           C  
ATOM   4656  CG2 VAL A 620      67.474  30.441  19.073  1.00 21.57           C  
ATOM   4657  N   PRO A 621      69.317  28.329  17.005  1.00115.58           N  
ATOM   4658  CA  PRO A 621      70.278  28.867  16.037  1.00115.58           C  
ATOM   4659  C   PRO A 621      69.879  30.263  15.563  1.00115.58           C  
ATOM   4660  O   PRO A 621      68.708  30.640  15.656  1.00115.58           O  
ATOM   4661  CB  PRO A 621      70.228  27.840  14.909  1.00 40.62           C  
ATOM   4662  CG  PRO A 621      68.806  27.446  14.906  1.00 40.62           C  
ATOM   4663  CD  PRO A 621      68.544  27.237  16.386  1.00 40.62           C  
ATOM   4664  N   LYS A 622      70.847  31.024  15.049  1.00 54.87           N  
ATOM   4665  CA  LYS A 622      70.573  32.377  14.574  1.00 54.87           C  
ATOM   4666  C   LYS A 622      70.054  32.347  13.150  1.00 54.87           C  
ATOM   4667  O   LYS A 622      69.105  33.058  12.811  1.00 54.87           O  
ATOM   4668  CB  LYS A 622      71.837  33.238  14.663  1.00191.15           C  
ATOM   4669  CG  LYS A 622      72.324  33.469  16.093  1.00191.15           C  
ATOM   4670  CD  LYS A 622      73.593  34.317  16.143  1.00191.15           C  
ATOM   4671  CE  LYS A 622      73.364  35.724  15.603  1.00191.15           C  
ATOM   4672  NZ  LYS A 622      74.596  36.553  15.700  1.00191.15           N  
ATOM   4673  N   HIS A 623      70.674  31.503  12.328  1.00 43.03           N  
ATOM   4674  CA  HIS A 623      70.297  31.341  10.926  1.00 43.03           C  
ATOM   4675  C   HIS A 623      69.861  29.922  10.543  1.00 43.03           C  
ATOM   4676  O   HIS A 623      70.464  28.929  10.950  1.00 43.03           O  
ATOM   4677  CB  HIS A 623      71.464  31.730  10.033  1.00 56.14           C  
ATOM   4678  CG  HIS A 623      71.853  33.163  10.143  1.00 56.14           C  
ATOM   4679  ND1 HIS A 623      73.019  33.659   9.604  1.00 56.14           N  
ATOM   4680  CD2 HIS A 623      71.231  34.211  10.730  1.00 56.14           C  
ATOM   4681  CE1 HIS A 623      73.101  34.952   9.859  1.00 56.14           C  
ATOM   4682  NE2 HIS A 623      72.028  35.313  10.541  1.00 56.14           N  
ATOM   4683  N   MET A 624      68.808  29.854   9.741  1.00 53.48           N  
ATOM   4684  CA  MET A 624      68.278  28.605   9.216  1.00 53.48           C  
ATOM   4685  C   MET A 624      67.773  28.867   7.795  1.00 53.48           C  
ATOM   4686  O   MET A 624      67.120  29.888   7.531  1.00 53.48           O  
ATOM   4687  CB  MET A 624      67.115  28.104  10.052  1.00 50.56           C  
ATOM   4688  CG  MET A 624      67.479  27.468  11.340  1.00 50.56           C  
ATOM   4689  SD  MET A 624      65.980  27.076  12.287  1.00 50.56           S  
ATOM   4690  CE  MET A 624      65.115  26.020  11.076  1.00 50.56           C  
ATOM   4691  N   ALA A 625      68.079  27.946   6.887  1.00 59.46           N  
ATOM   4692  CA  ALA A 625      67.627  28.058   5.506  1.00 59.46           C  
ATOM   4693  C   ALA A 625      67.299  26.678   4.953  1.00 59.46           C  
ATOM   4694  O   ALA A 625      67.863  25.685   5.383  1.00 59.46           O  
ATOM   4695  CB  ALA A 625      68.688  28.709   4.674  1.00 39.22           C  
ATOM   4696  N   SER A 626      66.386  26.619   3.998  1.00 42.45           N  
ATOM   4697  CA  SER A 626      65.996  25.350   3.406  1.00 42.45           C  
ATOM   4698  C   SER A 626      65.473  25.552   1.992  1.00 42.45           C  
ATOM   4699  O   SER A 626      64.752  26.521   1.701  1.00 42.45           O  
ATOM   4700  CB  SER A 626      64.911  24.682   4.251  1.00 32.79           C  
ATOM   4701  OG  SER A 626      63.770  25.519   4.403  1.00 32.79           O  
ATOM   4702  N   LEU A 627      65.825  24.618   1.118  1.00 30.59           N  
ATOM   4703  CA  LEU A 627      65.400  24.676  -0.275  1.00 30.59           C  
ATOM   4704  C   LEU A 627      65.312  23.257  -0.866  1.00 30.59           C  
ATOM   4705  O   LEU A 627      66.225  22.443  -0.715  1.00 30.59           O  
ATOM   4706  CB  LEU A 627      66.394  25.532  -1.058  1.00 43.42           C  
ATOM   4707  CG  LEU A 627      65.939  26.073  -2.406  1.00 43.42           C  
ATOM   4708  CD1 LEU A 627      66.940  27.082  -2.876  1.00 43.42           C  
ATOM   4709  CD2 LEU A 627      65.809  24.964  -3.419  1.00 43.42           C  
ATOM   4710  N   TRP A 628      64.204  22.962  -1.534  1.00 61.14           N  
ATOM   4711  CA  TRP A 628      64.017  21.651  -2.127  1.00 61.14           C  
ATOM   4712  C   TRP A 628      63.054  21.727  -3.295  1.00 61.14           C  
ATOM   4713  O   TRP A 628      62.080  22.477  -3.269  1.00 61.14           O  
ATOM   4714  CB  TRP A 628      63.481  20.685  -1.080  1.00 57.66           C  
ATOM   4715  CG  TRP A 628      63.417  19.252  -1.526  1.00 57.66           C  
ATOM   4716  CD1 TRP A 628      64.336  18.243  -1.283  1.00 57.66           C  
ATOM   4717  CD2 TRP A 628      62.366  18.658  -2.258  1.00 57.66           C  
ATOM   4718  NE1 TRP A 628      63.897  17.057  -1.823  1.00 57.66           N  
ATOM   4719  CE2 TRP A 628      62.692  17.286  -2.430  1.00 57.66           C  
ATOM   4720  CE3 TRP A 628      61.175  19.147  -2.791  1.00 57.66           C  
ATOM   4721  CZ2 TRP A 628      61.868  16.417  -3.108  1.00 57.66           C  
ATOM   4722  CZ3 TRP A 628      60.356  18.284  -3.464  1.00 57.66           C  
ATOM   4723  CH2 TRP A 628      60.703  16.929  -3.620  1.00 57.66           C  
ATOM   4724  N   ALA A 629      63.338  20.932  -4.320  1.00 47.84           N  
ATOM   4725  CA  ALA A 629      62.522  20.899  -5.521  1.00 47.84           C  
ATOM   4726  C   ALA A 629      62.637  19.565  -6.210  1.00 47.84           C  
ATOM   4727  O   ALA A 629      63.679  18.933  -6.170  1.00 47.84           O  
ATOM   4728  CB  ALA A 629      62.964  21.990  -6.466  1.00 26.40           C  
ATOM   4729  N   ASP A 630      61.547  19.143  -6.835  1.00 55.09           N  
ATOM   4730  CA  ASP A 630      61.514  17.883  -7.573  1.00 55.09           C  
ATOM   4731  C   ASP A 630      60.924  18.149  -8.937  1.00 55.09           C  
ATOM   4732  O   ASP A 630      60.151  19.086  -9.117  1.00 55.09           O  
ATOM   4733  CB  ASP A 630      60.683  16.817  -6.859  1.00 37.89           C  
ATOM   4734  CG  ASP A 630      59.321  17.319  -6.448  1.00 37.89           C  
ATOM   4735  OD1 ASP A 630      58.532  16.561  -5.864  1.00 37.89           O  
ATOM   4736  OD2 ASP A 630      59.037  18.494  -6.696  1.00 37.89           O  
ATOM   4737  N   TYR A 631      61.305  17.310  -9.889  1.00 47.43           N  
ATOM   4738  CA  TYR A 631      60.869  17.435 -11.268  1.00 47.43           C  
ATOM   4739  C   TYR A 631      60.314  16.127 -11.760  1.00 47.43           C  
ATOM   4740  O   TYR A 631      60.935  15.089 -11.600  1.00 47.43           O  
ATOM   4741  CB  TYR A 631      62.045  17.845 -12.163  1.00 48.56           C  
ATOM   4742  CG  TYR A 631      61.629  18.154 -13.574  1.00 48.56           C  
ATOM   4743  CD1 TYR A 631      60.695  19.142 -13.836  1.00 48.56           C  
ATOM   4744  CD2 TYR A 631      62.137  17.441 -14.641  1.00 48.56           C  
ATOM   4745  CE1 TYR A 631      60.273  19.409 -15.120  1.00 48.56           C  
ATOM   4746  CE2 TYR A 631      61.724  17.699 -15.938  1.00 48.56           C  
ATOM   4747  CZ  TYR A 631      60.788  18.683 -16.171  1.00 48.56           C  
ATOM   4748  OH  TYR A 631      60.327  18.932 -17.451  1.00 48.56           O  
ATOM   4749  N   THR A 632      59.142  16.171 -12.370  1.00 54.97           N  
ATOM   4750  CA  THR A 632      58.528  14.962 -12.884  1.00 54.97           C  
ATOM   4751  C   THR A 632      58.593  14.943 -14.402  1.00 54.97           C  
ATOM   4752  O   THR A 632      58.487  15.972 -15.057  1.00 54.97           O  
ATOM   4753  CB  THR A 632      57.062  14.868 -12.476  1.00 50.08           C  
ATOM   4754  OG1 THR A 632      56.928  15.123 -11.076  1.00 50.08           O  
ATOM   4755  CG2 THR A 632      56.539  13.504 -12.774  1.00 50.08           C  
ATOM   4756  N   PHE A 633      58.780  13.762 -14.961  1.00 62.78           N  
ATOM   4757  CA  PHE A 633      58.828  13.615 -16.397  1.00 62.78           C  
ATOM   4758  C   PHE A 633      57.492  13.059 -16.862  1.00 62.78           C  
ATOM   4759  O   PHE A 633      57.016  12.073 -16.322  1.00 62.78           O  
ATOM   4760  CB  PHE A 633      59.949  12.673 -16.760  1.00 45.32           C  
ATOM   4761  CG  PHE A 633      61.307  13.313 -16.732  1.00 45.32           C  
ATOM   4762  CD1 PHE A 633      61.663  14.258 -17.684  1.00 45.32           C  
ATOM   4763  CD2 PHE A 633      62.256  12.925 -15.800  1.00 45.32           C  
ATOM   4764  CE1 PHE A 633      62.945  14.797 -17.711  1.00 45.32           C  
ATOM   4765  CE2 PHE A 633      63.545  13.470 -15.831  1.00 45.32           C  
ATOM   4766  CZ  PHE A 633      63.885  14.406 -16.792  1.00 45.32           C  
ATOM   4767  N   PHE A 634      56.873  13.699 -17.846  1.00 85.05           N  
ATOM   4768  CA  PHE A 634      55.586  13.226 -18.329  1.00 85.05           C  
ATOM   4769  C   PHE A 634      55.613  12.669 -19.738  1.00 85.05           C  
ATOM   4770  O   PHE A 634      54.761  11.852 -20.100  1.00 85.05           O  
ATOM   4771  CB  PHE A 634      54.552  14.337 -18.239  1.00 69.92           C  
ATOM   4772  CG  PHE A 634      54.005  14.520 -16.875  1.00 69.92           C  
ATOM   4773  CD1 PHE A 634      54.804  14.994 -15.862  1.00 69.92           C  
ATOM   4774  CD2 PHE A 634      52.691  14.177 -16.593  1.00 69.92           C  
ATOM   4775  CE1 PHE A 634      54.303  15.124 -14.581  1.00 69.92           C  
ATOM   4776  CE2 PHE A 634      52.175  14.301 -15.315  1.00 69.92           C  
ATOM   4777  CZ  PHE A 634      52.980  14.774 -14.306  1.00 69.92           C  
ATOM   4778  N   ASP A 635      56.581  13.116 -20.532  1.00 75.21           N  
ATOM   4779  CA  ASP A 635      56.713  12.647 -21.901  1.00 75.21           C  
ATOM   4780  C   ASP A 635      58.031  11.898 -22.042  1.00 75.21           C  
ATOM   4781  O   ASP A 635      58.821  11.842 -21.096  1.00 75.21           O  
ATOM   4782  CB  ASP A 635      56.649  13.828 -22.875  1.00108.79           C  
ATOM   4783  CG  ASP A 635      55.242  14.422 -22.988  1.00108.79           C  
ATOM   4784  OD1 ASP A 635      55.067  15.401 -23.745  1.00108.79           O  
ATOM   4785  OD2 ASP A 635      54.305  13.914 -22.329  1.00108.79           O  
ATOM   4786  N   GLY A 636      58.256  11.302 -23.210  1.00 63.20           N  
ATOM   4787  CA  GLY A 636      59.494  10.577 -23.433  1.00 63.20           C  
ATOM   4788  C   GLY A 636      59.672   9.391 -22.511  1.00 63.20           C  
ATOM   4789  O   GLY A 636      58.834   9.147 -21.649  1.00 63.20           O  
ATOM   4790  N   PRO A 637      60.775   8.643 -22.662  1.00 54.39           N  
ATOM   4791  CA  PRO A 637      61.103   7.458 -21.862  1.00 54.39           C  
ATOM   4792  C   PRO A 637      60.926   7.592 -20.361  1.00 54.39           C  
ATOM   4793  O   PRO A 637      60.255   6.774 -19.726  1.00 54.39           O  
ATOM   4794  CB  PRO A 637      62.556   7.173 -22.246  1.00 57.18           C  
ATOM   4795  CG  PRO A 637      63.077   8.509 -22.701  1.00 57.18           C  
ATOM   4796  CD  PRO A 637      61.920   9.020 -23.509  1.00 57.18           C  
ATOM   4797  N   LEU A 638      61.527   8.627 -19.794  1.00 35.25           N  
ATOM   4798  CA  LEU A 638      61.442   8.850 -18.362  1.00 35.25           C  
ATOM   4799  C   LEU A 638      60.024   9.172 -17.843  1.00 35.25           C  
ATOM   4800  O   LEU A 638      59.826   9.439 -16.656  1.00 35.25           O  
ATOM   4801  CB  LEU A 638      62.406   9.969 -17.975  1.00 35.82           C  
ATOM   4802  CG  LEU A 638      63.847   9.907 -18.487  1.00 35.82           C  
ATOM   4803  CD1 LEU A 638      64.676  10.946 -17.731  1.00 35.82           C  
ATOM   4804  CD2 LEU A 638      64.434   8.529 -18.298  1.00 35.82           C  
ATOM   4805  N   SER A 639      59.038   9.137 -18.731  1.00 39.77           N  
ATOM   4806  CA  SER A 639      57.679   9.448 -18.339  1.00 39.77           C  
ATOM   4807  C   SER A 639      57.318   8.751 -17.044  1.00 39.77           C  
ATOM   4808  O   SER A 639      57.246   7.547 -17.012  1.00 39.77           O  
ATOM   4809  CB  SER A 639      56.702   9.032 -19.438  1.00 78.35           C  
ATOM   4810  OG  SER A 639      55.352   9.145 -19.004  1.00 78.35           O  
ATOM   4811  N   GLY A 640      57.098   9.506 -15.973  1.00 56.90           N  
ATOM   4812  CA  GLY A 640      56.730   8.908 -14.696  1.00 56.90           C  
ATOM   4813  C   GLY A 640      57.778   9.119 -13.620  1.00 56.90           C  
ATOM   4814  O   GLY A 640      57.487   9.236 -12.426  1.00 56.90           O  
ATOM   4815  N   LEU A 641      59.020   9.175 -14.060  1.00 45.80           N  
ATOM   4816  CA  LEU A 641      60.121   9.362 -13.152  1.00 45.80           C  
ATOM   4817  C   LEU A 641      60.008  10.707 -12.512  1.00 45.80           C  
ATOM   4818  O   LEU A 641      59.545  11.638 -13.129  1.00 45.80           O  
ATOM   4819  CB  LEU A 641      61.432   9.279 -13.902  1.00 49.14           C  
ATOM   4820  CG  LEU A 641      62.634   9.590 -13.036  1.00 49.14           C  
ATOM   4821  CD1 LEU A 641      62.678   8.650 -11.855  1.00 49.14           C  
ATOM   4822  CD2 LEU A 641      63.873   9.471 -13.873  1.00 49.14           C  
ATOM   4823  N   THR A 642      60.433  10.808 -11.266  1.00 55.33           N  
ATOM   4824  CA  THR A 642      60.397  12.064 -10.542  1.00 55.33           C  
ATOM   4825  C   THR A 642      61.725  12.132  -9.844  1.00 55.33           C  
ATOM   4826  O   THR A 642      62.176  11.164  -9.256  1.00 55.33           O  
ATOM   4827  CB  THR A 642      59.283  12.092  -9.497  1.00 79.92           C  
ATOM   4828  OG1 THR A 642      58.016  12.054 -10.155  1.00 79.92           O  
ATOM   4829  CG2 THR A 642      59.371  13.335  -8.668  1.00 79.92           C  
ATOM   4830  N   LEU A 643      62.369  13.277  -9.932  1.00 40.14           N  
ATOM   4831  CA  LEU A 643      63.653  13.455  -9.310  1.00 40.14           C  
ATOM   4832  C   LEU A 643      63.647  14.629  -8.346  1.00 40.14           C  
ATOM   4833  O   LEU A 643      63.364  15.745  -8.728  1.00 40.14           O  
ATOM   4834  CB  LEU A 643      64.689  13.675 -10.388  1.00 12.57           C  
ATOM   4835  CG  LEU A 643      64.941  12.475 -11.315  1.00 12.57           C  
ATOM   4836  CD1 LEU A 643      65.945  12.893 -12.444  1.00 12.57           C  
ATOM   4837  CD2 LEU A 643      65.475  11.279 -10.502  1.00 12.57           C  
ATOM   4838  N   GLY A 644      63.952  14.363  -7.085  1.00 41.48           N  
ATOM   4839  CA  GLY A 644      63.995  15.425  -6.109  1.00 41.48           C  
ATOM   4840  C   GLY A 644      65.346  15.545  -5.423  1.00 41.48           C  
ATOM   4841  O   GLY A 644      66.097  14.581  -5.293  1.00 41.48           O  
ATOM   4842  N   THR A 645      65.651  16.760  -4.988  1.00 44.83           N  
ATOM   4843  CA  THR A 645      66.883  17.049  -4.275  1.00 44.83           C  
ATOM   4844  C   THR A 645      66.685  18.324  -3.448  1.00 44.83           C  
ATOM   4845  O   THR A 645      65.887  19.184  -3.803  1.00 44.83           O  
ATOM   4846  CB  THR A 645      68.044  17.213  -5.253  1.00 48.58           C  
ATOM   4847  OG1 THR A 645      69.214  17.615  -4.537  1.00 48.58           O  
ATOM   4848  CG2 THR A 645      67.702  18.222  -6.318  1.00 48.58           C  
ATOM   4849  N   GLY A 646      67.388  18.434  -2.330  1.00 75.70           N  
ATOM   4850  CA  GLY A 646      67.236  19.613  -1.501  1.00 75.70           C  
ATOM   4851  C   GLY A 646      68.296  19.741  -0.435  1.00 75.70           C  
ATOM   4852  O   GLY A 646      69.141  18.867  -0.270  1.00 75.70           O  
ATOM   4853  N   GLY A 647      68.244  20.837   0.305  1.00 40.27           N  
ATOM   4854  CA  GLY A 647      69.227  21.054   1.344  1.00 40.27           C  
ATOM   4855  C   GLY A 647      68.674  21.822   2.526  1.00 40.27           C  
ATOM   4856  O   GLY A 647      67.741  22.633   2.395  1.00 40.27           O  
ATOM   4857  N   ARG A 648      69.248  21.564   3.697  1.00 37.47           N  
ATOM   4858  CA  ARG A 648      68.804  22.240   4.897  1.00 37.47           C  
ATOM   4859  C   ARG A 648      70.017  22.746   5.640  1.00 37.47           C  
ATOM   4860  O   ARG A 648      70.875  21.955   6.021  1.00 37.47           O  
ATOM   4861  CB  ARG A 648      68.011  21.282   5.770  1.00 41.88           C  
ATOM   4862  CG  ARG A 648      66.878  20.594   5.033  1.00 41.88           C  
ATOM   4863  CD  ARG A 648      66.114  19.653   5.949  1.00 41.88           C  
ATOM   4864  NE  ARG A 648      66.991  18.712   6.652  1.00 41.88           N  
ATOM   4865  CZ  ARG A 648      67.107  17.424   6.361  1.00 41.88           C  
ATOM   4866  NH1 ARG A 648      66.404  16.901   5.367  1.00 41.88           N  
ATOM   4867  NH2 ARG A 648      67.906  16.657   7.084  1.00 41.88           N  
ATOM   4868  N   TYR A 649      70.084  24.065   5.823  1.00 55.31           N  
ATOM   4869  CA  TYR A 649      71.190  24.717   6.519  1.00 55.31           C  
ATOM   4870  C   TYR A 649      70.822  25.129   7.930  1.00 55.31           C  
ATOM   4871  O   TYR A 649      69.777  25.743   8.149  1.00 55.31           O  
ATOM   4872  CB  TYR A 649      71.630  25.966   5.782  1.00 55.68           C  
ATOM   4873  CG  TYR A 649      72.750  26.684   6.482  1.00 55.68           C  
ATOM   4874  CD1 TYR A 649      74.007  26.115   6.557  1.00 55.68           C  
ATOM   4875  CD2 TYR A 649      72.560  27.931   7.072  1.00 55.68           C  
ATOM   4876  CE1 TYR A 649      75.070  26.766   7.200  1.00 55.68           C  
ATOM   4877  CE2 TYR A 649      73.621  28.591   7.724  1.00 55.68           C  
ATOM   4878  CZ  TYR A 649      74.879  27.995   7.781  1.00 55.68           C  
ATOM   4879  OH  TYR A 649      75.949  28.597   8.423  1.00 55.68           O  
ATOM   4880  N   THR A 650      71.698  24.808   8.880  1.00 45.67           N  
ATOM   4881  CA  THR A 650      71.469  25.157  10.274  1.00 45.67           C  
ATOM   4882  C   THR A 650      72.671  25.931  10.785  1.00 45.67           C  
ATOM   4883  O   THR A 650      73.809  25.481  10.652  1.00 45.67           O  
ATOM   4884  CB  THR A 650      71.267  23.922  11.116  1.00 66.60           C  
ATOM   4885  OG1 THR A 650      70.304  23.073  10.484  1.00 66.60           O  
ATOM   4886  CG2 THR A 650      70.750  24.307  12.472  1.00 66.60           C  
ATOM   4887  N   GLY A 651      72.420  27.107  11.349  1.00 53.20           N  
ATOM   4888  CA  GLY A 651      73.512  27.931  11.829  1.00 53.20           C  
ATOM   4889  C   GLY A 651      74.150  27.406  13.091  1.00 53.20           C  
ATOM   4890  O   GLY A 651      73.666  26.424  13.646  1.00 53.20           O  
ATOM   4891  N   SER A 652      75.229  28.051  13.536  1.00 47.22           N  
ATOM   4892  CA  SER A 652      75.928  27.658  14.753  1.00 47.22           C  
ATOM   4893  C   SER A 652      75.064  28.043  15.938  1.00 47.22           C  
ATOM   4894  O   SER A 652      74.204  28.923  15.810  1.00 47.22           O  
ATOM   4895  CB  SER A 652      77.251  28.376  14.861  1.00 63.81           C  
ATOM   4896  OG  SER A 652      77.039  29.758  15.039  1.00 63.81           O  
ATOM   4897  N   SER A 653      75.282  27.388  17.084  1.00 43.28           N  
ATOM   4898  CA  SER A 653      74.492  27.645  18.285  1.00 43.28           C  
ATOM   4899  C   SER A 653      75.350  27.467  19.505  1.00 43.28           C  
ATOM   4900  O   SER A 653      76.424  26.893  19.415  1.00 43.28           O  
ATOM   4901  CB  SER A 653      73.310  26.682  18.365  1.00107.89           C  
ATOM   4902  OG  SER A 653      72.624  26.839  19.593  1.00107.89           O  
ATOM   4903  N   TYR A 654      74.886  27.977  20.646  1.00 57.87           N  
ATOM   4904  CA  TYR A 654      75.627  27.858  21.903  1.00 57.87           C  
ATOM   4905  C   TYR A 654      75.212  26.575  22.598  1.00 57.87           C  
ATOM   4906  O   TYR A 654      74.039  26.225  22.625  1.00 57.87           O  
ATOM   4907  CB  TYR A 654      75.341  29.047  22.825  1.00 75.22           C  
ATOM   4908  CG  TYR A 654      75.894  30.371  22.354  1.00 75.22           C  
ATOM   4909  CD1 TYR A 654      75.142  31.206  21.541  1.00 75.22           C  
ATOM   4910  CD2 TYR A 654      77.170  30.788  22.729  1.00 75.22           C  
ATOM   4911  CE1 TYR A 654      75.638  32.437  21.106  1.00 75.22           C  
ATOM   4912  CE2 TYR A 654      77.685  32.014  22.302  1.00 75.22           C  
ATOM   4913  CZ  TYR A 654      76.912  32.843  21.484  1.00 75.22           C  
ATOM   4914  OH  TYR A 654      77.411  34.058  21.028  1.00 75.22           O  
ATOM   4915  N   GLY A 655      76.163  25.869  23.178  1.00 55.33           N  
ATOM   4916  CA  GLY A 655      75.804  24.630  23.833  1.00 55.33           C  
ATOM   4917  C   GLY A 655      75.425  24.684  25.298  1.00 55.33           C  
ATOM   4918  O   GLY A 655      75.433  23.658  25.968  1.00 55.33           O  
ATOM   4919  N   ASP A 656      75.090  25.861  25.808  1.00 47.84           N  
ATOM   4920  CA  ASP A 656      74.724  25.996  27.215  1.00 47.84           C  
ATOM   4921  C   ASP A 656      74.413  27.450  27.522  1.00 47.84           C  
ATOM   4922  O   ASP A 656      74.902  28.351  26.847  1.00 47.84           O  
ATOM   4923  CB  ASP A 656      75.868  25.525  28.115  1.00 95.99           C  
ATOM   4924  CG  ASP A 656      77.147  26.320  27.901  1.00 95.99           C  
ATOM   4925  OD1 ASP A 656      78.140  26.041  28.597  1.00 95.99           O  
ATOM   4926  OD2 ASP A 656      77.170  27.224  27.043  1.00 95.99           O  
ATOM   4927  N   PRO A 657      73.598  27.696  28.554  1.00 45.51           N  
ATOM   4928  CA  PRO A 657      73.204  29.039  28.970  1.00 45.51           C  
ATOM   4929  C   PRO A 657      74.386  29.949  29.196  1.00 45.51           C  
ATOM   4930  O   PRO A 657      74.321  31.130  28.903  1.00 45.51           O  
ATOM   4931  CB  PRO A 657      72.428  28.778  30.245  1.00 51.60           C  
ATOM   4932  CG  PRO A 657      71.764  27.501  29.946  1.00 51.60           C  
ATOM   4933  CD  PRO A 657      72.904  26.692  29.371  1.00 51.60           C  
ATOM   4934  N   ALA A 658      75.470  29.400  29.720  1.00 73.48           N  
ATOM   4935  CA  ALA A 658      76.657  30.200  29.962  1.00 73.48           C
[truncated: 43,255 more chars]
