# Supplementary material for: Epitope Prediction Based on Random Peptide Library Screening: Benchmark Dataset and Prediction Tools Evaluation
Source: Molecules. 2011 Jun 16;16(6):4971–93. doi: 10.3390/molecules16064971 (PMC6264216; doi:10.3390/molecules16064971)
Supplement: Supplementary file 1 [file molecules-16-04971-s001.zip › supplementary materials/datasets/MS00276/EP00276.txt]

T8 I9 T10 V11 T12 A13 A14 P15 A16 P17 A26 P27 E56 T158 E159 P160 K162 D186 D542 R543 P544 A588 S590 A591 N594 F634 D635 S639 G640 D676 A678 G681 A683 E684 R724 F725 
