# Supplementary material for: Epitope Prediction Based on Random Peptide Library Screening: Benchmark Dataset and Prediction Tools Evaluation
Source: Molecules. 2011 Jun 16;16(6):4971–93. doi: 10.3390/molecules16064971 (PMC6264216; doi:10.3390/molecules16064971)
Supplement: Supplementary file 1 [file molecules-16-04971-s001.zip › supplementary materials/datasets/MS00278/2GSK.pdb]

HEADER    SIGNALING PROTEIN/MEMBRANE PROTEIN      26-APR-06   2GSK              
TITLE     STRUCTURE OF THE BTUB:TONB COMPLEX                                    
COMPND    MOL_ID: 1;                                                            
COMPND   2 MOLECULE: VITAMIN B12 TRANSPORTER BTUB;                              
COMPND   3 CHAIN: A;                                                            
COMPND   4 SYNONYM: BTUB; COBALAMIN RECEPTOR; OUTER MEMBRANE                    
COMPND   5 COBALAMIN TRANSLOCATOR;                                              
COMPND   6 ENGINEERED: YES;                                                     
COMPND   7 MOL_ID: 2;                                                           
COMPND   8 MOLECULE: PROTEIN TONB;                                              
COMPND   9 CHAIN: B;                                                            
COMPND  10 FRAGMENT: C-TERMINAL DOMAIN;                                         
COMPND  11 ENGINEERED: YES                                                      
SOURCE    MOL_ID: 1;                                                            
SOURCE   2 ORGANISM_SCIENTIFIC: ESCHERICHIA COLI;                               
SOURCE   3 ORGANISM_TAXID: 562;                                                 
SOURCE   4 GENE: BTUB, BFE, CER, DCRC;                                          
SOURCE   5 EXPRESSION_SYSTEM: ESCHERICHIA COLI;                                 
SOURCE   6 EXPRESSION_SYSTEM_TAXID: 562;                                        
SOURCE   7 EXPRESSION_SYSTEM_STRAIN: BL21(DE3)PLYSS;                            
SOURCE   8 EXPRESSION_SYSTEM_VECTOR_TYPE: PLASMID;                              
SOURCE   9 EXPRESSION_SYSTEM_PLASMID: PET22B;                                   
SOURCE  10 MOL_ID: 2;                                                           
SOURCE  11 ORGANISM_SCIENTIFIC: ESCHERICHIA COLI;                               
SOURCE  12 ORGANISM_TAXID: 562;                                                 
SOURCE  13 GENE: TONB, EXBA;                                                    
SOURCE  14 EXPRESSION_SYSTEM: ESCHERICHIA COLI BL21(DE3);                       
SOURCE  15 EXPRESSION_SYSTEM_TAXID: 469008;                                     
SOURCE  16 EXPRESSION_SYSTEM_STRAIN: BL21(DE3);                                 
SOURCE  17 EXPRESSION_SYSTEM_VECTOR_TYPE: PLASMID;                              
SOURCE  18 EXPRESSION_SYSTEM_PLASMID: PGEX4T1                                   
KEYWDS    OUTER-MEMBRANE ACTIVE TRANSPORT, BETA-BARREL, TONB,                   
KEYWDS   2 MEMBRANE PROTEIN, SIGNALING PROTEIN/MEMBRANE PROTEIN COMPLEX         
EXPDTA    X-RAY DIFFRACTION                                                     
AUTHOR    D.D.SHULTIS,M.P.PURDY,C.N.BANCHS,M.C.WIENER                           
REVDAT   2   24-FEB-09 2GSK    1       VERSN                                    
REVDAT   1   13-JUN-06 2GSK    0                                                
JRNL        AUTH   D.D.SHULTIS,M.D.PURDY,C.N.BANCHS,M.C.WIENER                  
JRNL        TITL   OUTER MEMBRANE ACTIVE TRANSPORT: STRUCTURE OF THE            
JRNL        TITL 2 BTUB:TONB COMPLEX                                            
JRNL        REF    SCIENCE                       V. 312  1396 2006              
JRNL        REFN                   ISSN 0036-8075                               
JRNL        PMID   16741124                                                     
JRNL        DOI    10.1126/SCIENCE.1127694                                      
REMARK   1                                                                      
REMARK   1 REFERENCE 1                                                          
REMARK   1  AUTH   D.D.SHULTIS,M.D.PURDY,C.N.BANCHS,M.C.WIENER                  
REMARK   1  TITL   CRYSTALLIZATION AND PRELIMINARY X-RAY                        
REMARK   1  TITL 2 CRYSTALLOGRAPHIC ANALYSIS OF THE ESCHERICHIA COLI            
REMARK   1  TITL 3 OUTER MEMBRANE COBALAMIN TRANSPORTER BTUB IN                 
REMARK   1  TITL 4 COMPLEX WITH THE CARBOXY-TERMINAL DOMAIN OF TONB             
REMARK   1  REF    ACTA CRYSTALLOGR.,SECT.F                   2006              
REMARK   1  REFN                   ESSN 1744-3091                               
REMARK   2                                                                      
REMARK   2 RESOLUTION.    2.10 ANGSTROMS.                                       
REMARK   3                                                                      
REMARK   3 REFINEMENT.                                                          
REMARK   3   PROGRAM     : REFMAC 5.2                                           
REMARK   3   AUTHORS     : MURSHUDOV,VAGIN,DODSON                               
REMARK   3                                                                      
REMARK   3    REFINEMENT TARGET : MAXIMUM LIKELIHOOD                            
REMARK   3                                                                      
REMARK   3  DATA USED IN REFINEMENT.                                            
REMARK   3   RESOLUTION RANGE HIGH (ANGSTROMS) : 2.10                           
REMARK   3   RESOLUTION RANGE LOW  (ANGSTROMS) : 40.00                          
REMARK   3   DATA CUTOFF            (SIGMA(F)) : 0.000                          
REMARK   3   COMPLETENESS FOR RANGE        (%) : 98.1                           
REMARK   3   NUMBER OF REFLECTIONS             : 43953                          
REMARK   3                                                                      
REMARK   3  FIT TO DATA USED IN REFINEMENT.                                     
REMARK   3   CROSS-VALIDATION METHOD          : THROUGHOUT                      
REMARK   3   FREE R VALUE TEST SET SELECTION  : RANDOM                          
REMARK   3   R VALUE     (WORKING + TEST SET) : 0.197                           
REMARK   3   R VALUE            (WORKING SET) : 0.196                           
REMARK   3   FREE R VALUE                     : 0.251                           
REMARK   3   FREE R VALUE TEST SET SIZE   (%) : 2.700                           
REMARK   3   FREE R VALUE TEST SET COUNT      : 1191                            
REMARK   3                                                                      
REMARK   3  FIT IN THE HIGHEST RESOLUTION BIN.                                  
REMARK   3   TOTAL NUMBER OF BINS USED           : 20                           
REMARK   3   BIN RESOLUTION RANGE HIGH       (A) : 2.10                         
REMARK   3   BIN RESOLUTION RANGE LOW        (A) : 2.15                         
REMARK   3   REFLECTION IN BIN     (WORKING SET) : 2764                         
REMARK   3   BIN COMPLETENESS (WORKING+TEST) (%) : 87.27                        
REMARK   3   BIN R VALUE           (WORKING SET) : 0.2050                       
REMARK   3   BIN FREE R VALUE SET COUNT          : 68                           
REMARK   3   BIN FREE R VALUE                    : 0.2730                       
REMARK   3                                                                      
REMARK   3  NUMBER OF NON-HYDROGEN ATOMS USED IN REFINEMENT.                    
REMARK   3   PROTEIN ATOMS            : 5194                                    
REMARK   3   NUCLEIC ACID ATOMS       : 0                                       
REMARK   3   HETEROGEN ATOMS          : 190                                     
REMARK   3   SOLVENT ATOMS            : 274                                     
REMARK   3                                                                      
REMARK   3  B VALUES.                                                           
REMARK   3   FROM WILSON PLOT           (A**2) : NULL                           
REMARK   3   MEAN B VALUE      (OVERALL, A**2) : 28.33                          
REMARK   3   OVERALL ANISOTROPIC B VALUE.                                       
REMARK   3    B11 (A**2) : 0.94000                                              
REMARK   3    B22 (A**2) : -0.27000                                             
REMARK   3    B33 (A**2) : -0.67000                                             
REMARK   3    B12 (A**2) : 0.00000                                              
REMARK   3    B13 (A**2) : 0.00000                                              
REMARK   3    B23 (A**2) : 0.00000                                              
REMARK   3                                                                      
REMARK   3  ESTIMATED OVERALL COORDINATE ERROR.                                 
REMARK   3   ESU BASED ON R VALUE                            (A): 0.221         
REMARK   3   ESU BASED ON FREE R VALUE                       (A): 0.195         
REMARK   3   ESU BASED ON MAXIMUM LIKELIHOOD                 (A): 0.140         
REMARK   3   ESU FOR B VALUES BASED ON MAXIMUM LIKELIHOOD (A**2): 9.588         
REMARK   3                                                                      
REMARK   3 CORRELATION COEFFICIENTS.                                            
REMARK   3   CORRELATION COEFFICIENT FO-FC      : 0.952                         
REMARK   3   CORRELATION COEFFICIENT FO-FC FREE : 0.924                         
REMARK   3                                                                      
REMARK   3  RMS DEVIATIONS FROM IDEAL VALUES        COUNT    RMS    WEIGHT      
REMARK   3   BOND LENGTHS REFINED ATOMS        (A):  5512 ; 0.025 ; 0.021       
REMARK   3   BOND LENGTHS OTHERS               (A):  3663 ; 0.002 ; 0.020       
REMARK   3   BOND ANGLES REFINED ATOMS   (DEGREES):  7501 ; 2.223 ; 1.966       
REMARK   3   BOND ANGLES OTHERS          (DEGREES):  8853 ; 1.040 ; 3.000       
REMARK   3   TORSION ANGLES, PERIOD 1    (DEGREES):   669 ; 7.454 ; 5.000       
REMARK   3   TORSION ANGLES, PERIOD 2    (DEGREES):   258 ;37.594 ;23.837       
REMARK   3   TORSION ANGLES, PERIOD 3    (DEGREES):   779 ;15.813 ;15.000       
REMARK   3   TORSION ANGLES, PERIOD 4    (DEGREES):    33 ;20.607 ;15.000       
REMARK   3   CHIRAL-CENTER RESTRAINTS       (A**3):   788 ; 0.127 ; 0.200       
REMARK   3   GENERAL PLANES REFINED ATOMS      (A):  6216 ; 0.009 ; 0.020       
REMARK   3   GENERAL PLANES OTHERS             (A):  1176 ; 0.002 ; 0.020       
REMARK   3   NON-BONDED CONTACTS REFINED ATOMS (A):   879 ; 0.211 ; 0.200       
REMARK   3   NON-BONDED CONTACTS OTHERS        (A):  3726 ; 0.215 ; 0.200       
REMARK   3   NON-BONDED TORSION REFINED ATOMS  (A):  2517 ; 0.190 ; 0.200       
REMARK   3   NON-BONDED TORSION OTHERS         (A):  3154 ; 0.098 ; 0.200       
REMARK   3   H-BOND (X...Y) REFINED ATOMS      (A):   295 ; 0.203 ; 0.200       
REMARK   3   H-BOND (X...Y) OTHERS             (A):     1 ; 0.140 ; 0.200       
REMARK   3   POTENTIAL METAL-ION REFINED ATOMS (A):     9 ; 0.138 ; 0.200       
REMARK   3   POTENTIAL METAL-ION OTHERS        (A):  NULL ;  NULL ;  NULL       
REMARK   3   SYMMETRY VDW REFINED ATOMS        (A):    11 ; 0.257 ; 0.200       
REMARK   3   SYMMETRY VDW OTHERS               (A):    52 ; 0.272 ; 0.200       
REMARK   3   SYMMETRY H-BOND REFINED ATOMS     (A):     2 ; 0.073 ; 0.200       
REMARK   3   SYMMETRY H-BOND OTHERS            (A):  NULL ;  NULL ;  NULL       
REMARK   3   SYMMETRY METAL-ION REFINED ATOMS  (A):  NULL ;  NULL ;  NULL       
REMARK   3   SYMMETRY METAL-ION OTHERS         (A):  NULL ;  NULL ;  NULL       
REMARK   3                                                                      
REMARK   3  ISOTROPIC THERMAL FACTOR RESTRAINTS.     COUNT   RMS    WEIGHT      
REMARK   3   MAIN-CHAIN BOND REFINED ATOMS  (A**2):  3376 ; 1.281 ; 1.500       
REMARK   3   MAIN-CHAIN BOND OTHER ATOMS    (A**2):  1389 ; 0.377 ; 1.500       
REMARK   3   MAIN-CHAIN ANGLE REFINED ATOMS (A**2):  5286 ; 1.970 ; 2.000       
REMARK   3   SIDE-CHAIN BOND REFINED ATOMS  (A**2):  2493 ; 3.249 ; 3.000       
REMARK   3   SIDE-CHAIN ANGLE REFINED ATOMS (A**2):  2215 ; 4.494 ; 4.500       
REMARK   3                                                                      
REMARK   3 ANISOTROPIC THERMAL FACTOR RESTRAINTS.    COUNT   RMS   WEIGHT       
REMARK   3   RIGID-BOND RESTRAINTS          (A**2):  NULL ;  NULL ;  NULL       
REMARK   3   SPHERICITY; FREE ATOMS         (A**2):  NULL ;  NULL ;  NULL       
REMARK   3   SPHERICITY; BONDED ATOMS       (A**2):  NULL ;  NULL ;  NULL       
REMARK   3                                                                      
REMARK   3  NCS RESTRAINTS STATISTICS                                           
REMARK   3   NUMBER OF DIFFERENT NCS GROUPS : NULL                              
REMARK   3                                                                      
REMARK   3  TLS DETAILS                                                         
REMARK   3   NUMBER OF TLS GROUPS  : 3                                          
REMARK   3                                                                      
REMARK   3   TLS GROUP : 1                                                      
REMARK   3    NUMBER OF COMPONENTS GROUP : 1                                    
REMARK   3    COMPONENTS        C SSSEQI   TO  C SSSEQI                         
REMARK   3    RESIDUE RANGE :   A   134        A   594                          
REMARK   3    ORIGIN FOR THE GROUP (A):     NULL     NULL     NULL              
REMARK   3    T TENSOR                                                          
REMARK   3      T11:   0.0246 T22:  -0.0549                                     
REMARK   3      T33:  -0.1331 T12:  -0.0007                                     
REMARK   3      T13:   0.0098 T23:   0.0095                                     
REMARK   3    L TENSOR                                                          
REMARK   3      L11:   0.6156 L22:   0.5907                                     
REMARK   3      L33:   0.3152 L12:  -0.0355                                     
REMARK   3      L13:   0.0405 L23:   0.0187                                     
REMARK   3    S TENSOR                                                          
REMARK   3      S11:   0.0069 S12:   0.0784 S13:   0.0008                       
REMARK   3      S21:   0.0263 S22:   0.0212 S23:  -0.0335                       
REMARK   3      S31:  -0.0008 S32:   0.0025 S33:  -0.0281                       
REMARK   3                                                                      
REMARK   3   TLS GROUP : 2                                                      
REMARK   3    NUMBER OF COMPONENTS GROUP : 1                                    
REMARK   3    COMPONENTS        C SSSEQI   TO  C SSSEQI                         
REMARK   3    RESIDUE RANGE :   A     5        A   133                          
REMARK   3    ORIGIN FOR THE GROUP (A):     NULL     NULL     NULL              
REMARK   3    T TENSOR                                                          
REMARK   3      T11:   0.0725 T22:  -0.0709                                     
REMARK   3      T33:  -0.0575 T12:   0.0074                                     
REMARK   3      T13:  -0.0024 T23:   0.0099                                     
REMARK   3    L TENSOR                                                          
REMARK   3      L11:   0.7382 L22:   0.3882                                     
REMARK   3      L33:   0.8938 L12:   0.1594                                     
REMARK   3      L13:  -0.2551 L23:   0.1859                                     
REMARK   3    S TENSOR                                                          
REMARK   3      S11:   0.0220 S12:   0.0384 S13:   0.0713                       
REMARK   3      S21:   0.1040 S22:   0.0102 S23:  -0.0100                       
REMARK   3      S31:  -0.0202 S32:  -0.0261 S33:  -0.0322                       
REMARK   3                                                                      
REMARK   3   TLS GROUP : 3                                                      
REMARK   3    NUMBER OF COMPONENTS GROUP : 1                                    
REMARK   3    COMPONENTS        C SSSEQI   TO  C SSSEQI                         
REMARK   3    RESIDUE RANGE :   B   153        B   233                          
REMARK   3    ORIGIN FOR THE GROUP (A):     NULL     NULL     NULL              
REMARK   3    T TENSOR                                                          
REMARK   3      T11:   0.0416 T22:  -0.0325                                     
REMARK   3      T33:  -0.0674 T12:   0.0099                                     
REMARK   3      T13:  -0.0209 T23:  -0.0110                                     
REMARK   3    L TENSOR                                                          
REMARK   3      L11:   3.7135 L22:   3.0905                                     
REMARK   3      L33:   4.4412 L12:  -1.9473                                     
REMARK   3      L13:   2.4294 L23:  -1.4009                                     
REMARK   3    S TENSOR                                                          
REMARK   3      S11:  -0.0885 S12:  -0.0091 S13:   0.0983                       
REMARK   3      S21:   0.1936 S22:   0.0748 S23:  -0.4558                       
REMARK   3      S31:   0.0411 S32:   0.3585 S33:   0.0137                       
REMARK   3                                                                      
REMARK   3  BULK SOLVENT MODELLING.                                             
REMARK   3   METHOD USED : MASK                                                 
REMARK   3   PARAMETERS FOR MASK CALCULATION                                    
REMARK   3   VDW PROBE RADIUS   : 1.40                                          
REMARK   3   ION PROBE RADIUS   : 0.80                                          
REMARK   3   SHRINKAGE RADIUS   : 0.80                                          
REMARK   3                                                                      
REMARK   3  OTHER REFINEMENT REMARKS: NULL                                      
REMARK   4                                                                      
REMARK   4 2GSK COMPLIES WITH FORMAT V. 3.15, 01-DEC-08                         
REMARK 100                                                                      
REMARK 100 THIS ENTRY HAS BEEN PROCESSED BY RCSB ON 10-MAY-06.                  
REMARK 100 THE RCSB ID CODE IS RCSB037501.                                      
REMARK 200                                                                      
REMARK 200 EXPERIMENTAL DETAILS                                                 
REMARK 200  EXPERIMENT TYPE                : X-RAY DIFFRACTION                  
REMARK 200  DATE OF DATA COLLECTION        : 09-OCT-05                          
REMARK 200  TEMPERATURE           (KELVIN) : 100.0                              
REMARK 200  PH                             : 5.10                               
REMARK 200  NUMBER OF CRYSTALS USED        : 1                                  
REMARK 200                                                                      
REMARK 200  SYNCHROTRON              (Y/N) : Y                                  
REMARK 200  RADIATION SOURCE               : APS                                
REMARK 200  BEAMLINE                       : 22-ID                              
REMARK 200  X-RAY GENERATOR MODEL          : NULL                               
REMARK 200  MONOCHROMATIC OR LAUE    (M/L) : M                                  
REMARK 200  WAVELENGTH OR RANGE        (A) : 1.0                                
REMARK 200  MONOCHROMATOR                  : SAGITALLY FOCUSED SI(220)          
REMARK 200  OPTICS                         : NULL                               
REMARK 200                                                                      
REMARK 200  DETECTOR TYPE                  : CCD                                
REMARK 200  DETECTOR MANUFACTURER          : MARMOSAIC 300 MM CCD               
REMARK 200  INTENSITY-INTEGRATION SOFTWARE : MAR, SERGUI                        
REMARK 200  DATA SCALING SOFTWARE          : HKL                                
REMARK 200                                                                      
REMARK 200  NUMBER OF UNIQUE REFLECTIONS   : 44005                              
REMARK 200  RESOLUTION RANGE HIGH      (A) : 2.098                              
REMARK 200  RESOLUTION RANGE LOW       (A) : 40.000                             
REMARK 200  REJECTION CRITERIA  (SIGMA(I)) : 0.000                              
REMARK 200                                                                      
REMARK 200 OVERALL.                                                             
REMARK 200  COMPLETENESS FOR RANGE     (%) : 98.2                               
REMARK 200  DATA REDUNDANCY                : 4.600                              
REMARK 200  R MERGE                    (I) : 0.07800                            
REMARK 200  R SYM                      (I) : NULL                               
REMARK 200  <I/SIGMA(I)> FOR THE DATA SET  : 11.9000                            
REMARK 200                                                                      
REMARK 200 IN THE HIGHEST RESOLUTION SHELL.                                     
REMARK 200  HIGHEST RESOLUTION SHELL, RANGE HIGH (A) : 2.10                     
REMARK 200  HIGHEST RESOLUTION SHELL, RANGE LOW  (A) : 2.18                     
REMARK 200  COMPLETENESS FOR SHELL     (%) : 90.5                               
REMARK 200  DATA REDUNDANCY IN SHELL       : 2.90                               
REMARK 200  R MERGE FOR SHELL          (I) : 0.43600                            
REMARK 200  R SYM FOR SHELL            (I) : NULL                               
REMARK 200  <I/SIGMA(I)> FOR SHELL         : NULL                               
REMARK 200                                                                      
REMARK 200 DIFFRACTION PROTOCOL: SINGLE WAVELENGTH                              
REMARK 200 METHOD USED TO DETERMINE THE STRUCTURE: MOLECULAR REPLACEMENT        
REMARK 200 SOFTWARE USED: MOLREP                                                
REMARK 200 STARTING MODEL: PDB ENTRY 1NQH                                       
REMARK 200                                                                      
REMARK 200 REMARK: NULL                                                         
REMARK 280                                                                      
REMARK 280 CRYSTAL                                                              
REMARK 280 SOLVENT CONTENT, VS   (%): 50.75                                     
REMARK 280 MATTHEWS COEFFICIENT, VM (ANGSTROMS**3/DA): 2.50                     
REMARK 280                                                                      
REMARK 280 CRYSTALLIZATION CONDITIONS: 30% (V/V) PEG 300, 0.1M SODIUM           
REMARK 280  ACETATE , PH 5.1, VAPOR DIFFUSION, SITTING DROP, TEMPERATURE        
REMARK 280  288K, PH 5.10                                                       
REMARK 290                                                                      
REMARK 290 CRYSTALLOGRAPHIC SYMMETRY                                            
REMARK 290 SYMMETRY OPERATORS FOR SPACE GROUP: P 21 21 21                       
REMARK 290                                                                      
REMARK 290      SYMOP   SYMMETRY                                                
REMARK 290     NNNMMM   OPERATOR                                                
REMARK 290       1555   X,Y,Z                                                   
REMARK 290       2555   -X+1/2,-Y,Z+1/2                                         
REMARK 290       3555   -X,Y+1/2,-Z+1/2                                         
REMARK 290       4555   X+1/2,-Y+1/2,-Z                                         
REMARK 290                                                                      
REMARK 290     WHERE NNN -> OPERATOR NUMBER                                     
REMARK 290           MMM -> TRANSLATION VECTOR                                  
REMARK 290                                                                      
REMARK 290 CRYSTALLOGRAPHIC SYMMETRY TRANSFORMATIONS                            
REMARK 290 THE FOLLOWING TRANSFORMATIONS OPERATE ON THE ATOM/HETATM             
REMARK 290 RECORDS IN THIS ENTRY TO PRODUCE CRYSTALLOGRAPHICALLY                
REMARK 290 RELATED MOLECULES.                                                   
REMARK 290   SMTRY1   1  1.000000  0.000000  0.000000        0.00000            
REMARK 290   SMTRY2   1  0.000000  1.000000  0.000000        0.00000            
REMARK 290   SMTRY3   1  0.000000  0.000000  1.000000        0.00000            
REMARK 290   SMTRY1   2 -1.000000  0.000000  0.000000       37.17000            
REMARK 290   SMTRY2   2  0.000000 -1.000000  0.000000        0.00000            
REMARK 290   SMTRY3   2  0.000000  0.000000  1.000000       61.31600            
REMARK 290   SMTRY1   3 -1.000000  0.000000  0.000000        0.00000            
REMARK 290   SMTRY2   3  0.000000  1.000000  0.000000       41.21950            
REMARK 290   SMTRY3   3  0.000000  0.000000 -1.000000       61.31600            
REMARK 290   SMTRY1   4  1.000000  0.000000  0.000000       37.17000            
REMARK 290   SMTRY2   4  0.000000 -1.000000  0.000000       41.21950            
REMARK 290   SMTRY3   4  0.000000  0.000000 -1.000000        0.00000            
REMARK 290                                                                      
REMARK 290 REMARK: NULL                                                         
REMARK 300                                                                      
REMARK 300 BIOMOLECULE: 1                                                       
REMARK 300 SEE REMARK 350 FOR THE AUTHOR PROVIDED AND/OR PROGRAM                
REMARK 300 GENERATED ASSEMBLY INFORMATION FOR THE STRUCTURE IN                  
REMARK 300 THIS ENTRY. THE REMARK MAY ALSO PROVIDE INFORMATION ON               
REMARK 300 BURIED SURFACE AREA.                                                 
REMARK 300 REMARK: THE BIOLOGICAL ASSEMBLY IS A 1:1 COMPLEX OF BTUB AND         
REMARK 300 TONB, WITH THE PHYSIOLOGICAL INTERFACE BETWEEN BTUB RESIDUES 6-      
REMARK 300 12 AND TONB RESIDUES 158-171 AND 225-232.                            
REMARK 350                                                                      
REMARK 350 COORDINATES FOR A COMPLETE MULTIMER REPRESENTING THE KNOWN           
REMARK 350 BIOLOGICALLY SIGNIFICANT OLIGOMERIZATION STATE OF THE                
REMARK 350 MOLECULE CAN BE GENERATED BY APPLYING BIOMT TRANSFORMATIONS          
REMARK 350 GIVEN BELOW.  BOTH NON-CRYSTALLOGRAPHIC AND                          
REMARK 350 CRYSTALLOGRAPHIC OPERATIONS ARE GIVEN.                               
REMARK 350                                                                      
REMARK 350 BIOMOLECULE: 1                                                       
REMARK 350 AUTHOR DETERMINED BIOLOGICAL UNIT: DIMERIC                           
REMARK 350 SOFTWARE DETERMINED QUATERNARY STRUCTURE: DIMERIC                    
REMARK 350 SOFTWARE USED: PISA                                                  
REMARK 350 TOTAL BURIED SURFACE AREA: 5090 ANGSTROM**2                          
REMARK 350 SURFACE AREA OF THE COMPLEX: 30360 ANGSTROM**2                       
REMARK 350 CHANGE IN SOLVENT FREE ENERGY: -5.0 KCAL/MOL                         
REMARK 350 APPLY THE FOLLOWING TO CHAINS: A, B                                  
REMARK 350   BIOMT1   1  1.000000  0.000000  0.000000        0.00000            
REMARK 350   BIOMT2   1  0.000000  1.000000  0.000000        0.00000            
REMARK 350   BIOMT3   1  0.000000  0.000000  1.000000        0.00000            
REMARK 470                                                                      
REMARK 470 MISSING ATOM                                                         
REMARK 470 THE FOLLOWING RESIDUES HAVE MISSING ATOMS(M=MODEL NUMBER;            
REMARK 470 RES=RESIDUE NAME; C=CHAIN IDENTIFIER; SSEQ=SEQUENCE NUMBER;          
REMARK 470 I=INSERTION CODE):                                                   
REMARK 470   M RES CSSEQI  ATOMS                                                
REMARK 470     GLU A 139    CD   OE1  OE2                                       
REMARK 470     TRP A 144    CZ2  CH2                                            
REMARK 470     ASP A 162    CB   CG   OD1  OD2                                  
REMARK 470     LYS A 163    CD   CE   NZ                                        
REMARK 470     ARG A 165    CZ   NH1  NH2                                       
REMARK 470     GLU A 207    CG   CD   OE1  OE2                                  
REMARK 470     ASP A 212    CG   OD1  OD2                                       
REMARK 470     GLU A 259    CD   OE1  OE2                                       
REMARK 470     GLU A 330    CD   OE1  OE2                                       
REMARK 470     ASP A 331    CG   OD1  OD2                                       
REMARK 470     GLU A 354    CD   OE1  OE2                                       
REMARK 470     ARG A 367    CZ   NH1  NH2                                       
REMARK 470     GLU A 381    CD   OE1  OE2                                       
REMARK 470     LYS A 416    CD   CE   NZ                                        
REMARK 470     TRP A 418    CE3  CZ2  CZ3  CH2                                  
REMARK 470     ARG A 437    CZ   NH1  NH2                                       
REMARK 470     HIS A 449    CG   ND1  CD2  CE1  NE2                             
REMARK 470     GLU A 456    CG   CD   OE1  OE2                                  
REMARK 470     LYS A 458    CG   CD   CE   NZ                                   
REMARK 470     ARG A 460    CD   NE   CZ   NH1  NH2                             
REMARK 470     LYS A 462    CE   NZ                                             
REMARK 470     LYS A 500    CE   NZ                                             
REMARK 470     GLN A 510    CD   OE1  NE2                                       
REMARK 470     LYS A 540    NZ                                                  
REMARK 470     SER A 557    OG                                                  
REMARK 470     GLN A 580    CD   OE1  NE2                                       
REMARK 470     ARG B 154    CG   CD   NE   CZ   NH1  NH2                        
REMARK 470     LEU B 156    CG   CD1  CD2                                       
REMARK 470     LYS B 179    CE   NZ                                             
REMARK 470     VAL B 182    CB   CG1  CG2                                       
REMARK 470     THR B 183    OG1  CG2                                            
REMARK 470     PRO B 184    CB   CG   CD                                        
REMARK 470     ASP B 185    CB   CG   OD1  OD2                                  
REMARK 470     ARG B 187    CG   CD   NE   CZ   NH1  NH2                        
REMARK 470     ASN B 208    OD1                                                 
REMARK 470     ARG B 212    NH1  NH2                                            
REMARK 470     ARG B 214    CD   NE   CZ   NH1  NH2                             
REMARK 470     GLU B 216    CB   CG   CD   OE1  OE2                             
REMARK 470     LYS B 219    CG   CD   CE   NZ                                   
REMARK 470     SER B 222    OG                                                  
REMARK 500                                                                      
REMARK 500 GEOMETRY AND STEREOCHEMISTRY                                         
REMARK 500 SUBTOPIC: CLOSE CONTACTS IN SAME ASYMMETRIC UNIT                     
REMARK 500                                                                      
REMARK 500 THE FOLLOWING ATOMS ARE IN CLOSE CONTACT.                            
REMARK 500                                                                      
REMARK 500  ATM1  RES C  SSEQI   ATM2  RES C  SSEQI           DISTANCE          
REMARK 500   O    HOH A  1062     O    HOH A  1063              2.11            
REMARK 500   O    HOH A   921     O    HOH A  1035              2.13            
REMARK 500   O    HOH A   850     O    HOH A  1048              2.15            
REMARK 500   O    HOH A   843     O    HOH A   889              2.18            
REMARK 500   OG   SER A   215     O    HOH A   913              2.19            
REMARK 500   O    HOH A  1060     O    HOH A  1061              2.19            
REMARK 500   O    HOH A   867     O    HOH A   890              2.19            
REMARK 500                                                                      
REMARK 500 REMARK: NULL                                                         
REMARK 500                                                                      
REMARK 500 GEOMETRY AND STEREOCHEMISTRY                                         
REMARK 500 SUBTOPIC: COVALENT BOND LENGTHS                                      
REMARK 500                                                                      
REMARK 500 THE STEREOCHEMICAL PARAMETERS OF THE FOLLOWING RESIDUES              
REMARK 500 HAVE VALUES WHICH DEVIATE FROM EXPECTED VALUES BY MORE               
REMARK 500 THAN 6*RMSD (M=MODEL NUMBER; RES=RESIDUE NAME; C=CHAIN               
REMARK 500 IDENTIFIER; SSEQ=SEQUENCE NUMBER; I=INSERTION CODE).                 
REMARK 500                                                                      
REMARK 500 STANDARD TABLE:                                                      
REMARK 500 FORMAT: (10X,I3,1X,2(A3,1X,A1,I4,A1,1X,A4,3X),1X,F6.3)               
REMARK 500                                                                      
REMARK 500 EXPECTED VALUES PROTEIN: ENGH AND HUBER, 1999                        
REMARK 500 EXPECTED VALUES NUCLEIC ACID: CLOWNEY ET AL 1996                     
REMARK 500                                                                      
REMARK 500  M RES CSSEQI ATM1   RES CSSEQI ATM2   DEVIATION                     
REMARK 500    ASP A 241   CB    ASP A 241   CG     -0.166                       
REMARK 500    GLU A 574   CD    GLU A 574   OE1    -0.073                       
REMARK 500                                                                      
REMARK 500 REMARK: NULL                                                         
REMARK 500                                                                      
REMARK 500 GEOMETRY AND STEREOCHEMISTRY                                         
REMARK 500 SUBTOPIC: COVALENT BOND ANGLES                                       
REMARK 500                                                                      
REMARK 500 THE STEREOCHEMICAL PARAMETERS OF THE FOLLOWING RESIDUES              
REMARK 500 HAVE VALUES WHICH DEVIATE FROM EXPECTED VALUES BY MORE               
REMARK 500 THAN 6*RMSD (M=MODEL NUMBER; RES=RESIDUE NAME; C=CHAIN               
REMARK 500 IDENTIFIER; SSEQ=SEQUENCE NUMBER; I=INSERTION CODE).                 
REMARK 500                                                                      
REMARK 500 STANDARD TABLE:                                                      
REMARK 500 FORMAT: (10X,I3,1X,A3,1X,A1,I4,A1,3(1X,A4,2X),12X,F5.1)              
REMARK 500                                                                      
REMARK 500 EXPECTED VALUES PROTEIN: ENGH AND HUBER, 1999                        
REMARK 500 EXPECTED VALUES NUCLEIC ACID: CLOWNEY ET AL 1996                     
REMARK 500                                                                      
REMARK 500  M RES CSSEQI ATM1   ATM2   ATM3                                     
REMARK 500    ASP A  53   CB  -  CG  -  OD1 ANGL. DEV. =   6.0 DEGREES          
REMARK 500    ASP A 193   CB  -  CG  -  OD1 ANGL. DEV. =   7.7 DEGREES          
REMARK 500    ASP A 193   CB  -  CG  -  OD2 ANGL. DEV. =  -8.4 DEGREES          
REMARK 500    ASP A 241   CB  -  CG  -  OD1 ANGL. DEV. = -15.3 DEGREES          
REMARK 500    ASP A 241   CB  -  CG  -  OD2 ANGL. DEV. =   6.2 DEGREES          
REMARK 500    ASP A 251   CB  -  CG  -  OD1 ANGL. DEV. =  11.0 DEGREES          
REMARK 500    ASP A 251   CB  -  CG  -  OD2 ANGL. DEV. = -10.9 DEGREES          
REMARK 500    ARG A 584   NE  -  CZ  -  NH2 ANGL. DEV. =   3.4 DEGREES          
REMARK 500                                                                      
REMARK 500 REMARK: NULL                                                         
REMARK 500                                                                      
REMARK 500 GEOMETRY AND STEREOCHEMISTRY                                         
REMARK 500 SUBTOPIC: TORSION ANGLES                                             
REMARK 500                                                                      
REMARK 500 TORSION ANGLES OUTSIDE THE EXPECTED RAMACHANDRAN REGIONS:            
REMARK 500 (M=MODEL NUMBER; RES=RESIDUE NAME; C=CHAIN IDENTIFIER;               
REMARK 500 SSEQ=SEQUENCE NUMBER; I=INSERTION CODE).                             
REMARK 500                                                                      
REMARK 500 STANDARD TABLE:                                                      
REMARK 500 FORMAT:(10X,I3,1X,A3,1X,A1,I4,A1,4X,F7.2,3X,F7.2)                    
REMARK 500                                                                      
REMARK 500 EXPECTED VALUES: GJ KLEYWEGT AND TA JONES (1996). PHI/PSI-           
REMARK 500 CHOLOGY: RAMACHANDRAN REVISITED. STRUCTURE 4, 1395 - 1400            
REMARK 500                                                                      
REMARK 500  M RES CSSEQI        PSI       PHI                                   
REMARK 500    GLU A 135       89.22   -152.26                                   
REMARK 500    SER A 146      151.43    -48.49                                   
REMARK 500    VAL A 181      -55.14     68.92                                   
REMARK 500    TYR A 328       28.43     47.02                                   
REMARK 500    ASN A 567       71.35     49.31                                   
REMARK 500    ASN B 159      136.33    -31.47                                   
REMARK 500    ASN B 200       64.39     64.30                                   
REMARK 500    MET B 201      -52.80   -157.09                                   
REMARK 500    SER B 222     -112.75   -105.25                                   
REMARK 500                                                                      
REMARK 500 REMARK: NULL                                                         
REMARK 525                                                                      
REMARK 525 SOLVENT                                                              
REMARK 525                                                                      
REMARK 525 THE SOLVENT MOLECULES HAVE CHAIN IDENTIFIERS THAT                    
REMARK 525 INDICATE THE POLYMER CHAIN WITH WHICH THEY ARE MOST                  
REMARK 525 CLOSELY ASSOCIATED. THE REMARK LISTS ALL THE SOLVENT                 
REMARK 525 MOLECULES WHICH ARE MORE THAN 5A AWAY FROM THE                       
REMARK 525 NEAREST POLYMER CHAIN (M = MODEL NUMBER;                             
REMARK 525 RES=RESIDUE NAME; C=CHAIN IDENTIFIER; SSEQ=SEQUENCE                  
REMARK 525 NUMBER; I=INSERTION CODE):                                           
REMARK 525                                                                      
REMARK 525  M RES CSSEQI                                                        
REMARK 525    HOH B 250        DISTANCE =  6.50 ANGSTROMS                       
REMARK 525    HOH A1063        DISTANCE =  5.69 ANGSTROMS                       
REMARK 610                                                                      
REMARK 610 MISSING HETEROATOM                                                   
REMARK 610 THE FOLLOWING RESIDUES HAVE MISSING ATOMS (M=MODEL NUMBER;           
REMARK 610 RES=RESIDUE NAME; C=CHAIN IDENTIFIER; SSEQ=SEQUENCE NUMBER;          
REMARK 610 I=INSERTION CODE):                                                   
REMARK 610   M RES C SSEQI                                                      
REMARK 610     LDA A  800                                                       
REMARK 610     LDA A  802                                                       
REMARK 610     LDA A  803                                                       
REMARK 620                                                                      
REMARK 620 METAL COORDINATION                                                   
REMARK 620  (M=MODEL NUMBER; RES=RESIDUE NAME; C=CHAIN IDENTIFIER;              
REMARK 620  SSEQ=SEQUENCE NUMBER; I=INSERTION CODE):                            
REMARK 620                                                                      
REMARK 620 COORDINATION ANGLES FOR:  M RES CSSEQI METAL                         
REMARK 620                              CA A   1  CA                            
REMARK 620 N RES CSSEQI ATOM                                                    
REMARK 620 1 ASP A 179   OD1                                                    
REMARK 620 2 GLN A 191   O    80.1                                              
REMARK 620 3 ASP A 193   O    86.7 107.3                                        
REMARK 620 4 ASP A 193   OD1 152.1  86.3  74.2                                  
REMARK 620 5 ASP A 195   OD2  95.1 168.1  83.1 102.3                            
REMARK 620 6 ASP A 230   OD1 133.1  91.4 139.0  71.0  83.9                      
REMARK 620 7 ASP A 230   OD2  80.1  78.7 164.4 121.1  89.8  53.1                
REMARK 620 N                    1     2     3     4     5     6                 
REMARK 620                                                                      
REMARK 620 COORDINATION ANGLES FOR:  M RES CSSEQI METAL                         
REMARK 620                              CA A   2  CA                            
REMARK 620 N RES CSSEQI ATOM                                                    
REMARK 620 1 ASP A 193   OD1                                                    
REMARK 620 2 ASP A 193   OD2  55.3                                              
REMARK 620 3 ASP A 195   OD1  83.4 105.0                                        
REMARK 620 4 TYR A 229   O   149.6 155.1  83.9                                  
REMARK 620 5 ASP A 230   OD1  69.6 123.6  77.7  80.7                            
REMARK 620 6 HOH A 813   O    99.9  91.8 161.2  84.2  86.0                      
REMARK 620 7 HOH A 832   O   136.4  81.4 105.6  73.8 153.6  84.9                
REMARK 620 N                    1     2     3     4     5     6                 
REMARK 800                                                                      
REMARK 800 SITE                                                                 
REMARK 800 SITE_IDENTIFIER: AC1                                                 
REMARK 800 EVIDENCE_CODE: SOFTWARE                                              
REMARK 800 SITE_DESCRIPTION: BINDING SITE FOR RESIDUE CA A 1                    
REMARK 800 SITE_IDENTIFIER: AC2                                                 
REMARK 800 EVIDENCE_CODE: SOFTWARE                                              
REMARK 800 SITE_DESCRIPTION: BINDING SITE FOR RESIDUE CA A 2                    
REMARK 800 SITE_IDENTIFIER: AC3                                                 
REMARK 800 EVIDENCE_CODE: SOFTWARE                                              
REMARK 800 SITE_DESCRIPTION: BINDING SITE FOR RESIDUE CNC A 701                 
REMARK 800 SITE_IDENTIFIER: AC4                                                 
REMARK 800 EVIDENCE_CODE: SOFTWARE                                              
REMARK 800 SITE_DESCRIPTION: BINDING SITE FOR RESIDUE LDA A 800                 
REMARK 800 SITE_IDENTIFIER: AC5                                                 
REMARK 800 EVIDENCE_CODE: SOFTWARE                                              
REMARK 800 SITE_DESCRIPTION: BINDING SITE FOR RESIDUE LDA A 801                 
REMARK 800 SITE_IDENTIFIER: AC6                                                 
REMARK 800 EVIDENCE_CODE: SOFTWARE                                              
REMARK 800 SITE_DESCRIPTION: BINDING SITE FOR RESIDUE LDA A 802                 
REMARK 800 SITE_IDENTIFIER: AC7                                                 
REMARK 800 EVIDENCE_CODE: SOFTWARE                                              
REMARK 800 SITE_DESCRIPTION: BINDING SITE FOR RESIDUE LDA A 803                 
REMARK 800 SITE_IDENTIFIER: AC8                                                 
REMARK 800 EVIDENCE_CODE: SOFTWARE                                              
REMARK 800 SITE_DESCRIPTION: BINDING SITE FOR RESIDUE OCT A 804                 
REMARK 800 SITE_IDENTIFIER: AC9                                                 
REMARK 800 EVIDENCE_CODE: SOFTWARE                                              
REMARK 800 SITE_DESCRIPTION: BINDING SITE FOR RESIDUE OCT A 805                 
REMARK 800 SITE_IDENTIFIER: BC1                                                 
REMARK 800 EVIDENCE_CODE: SOFTWARE                                              
REMARK 800 SITE_DESCRIPTION: BINDING SITE FOR RESIDUE OCT A 806                 
REMARK 800 SITE_IDENTIFIER: BC2                                                 
REMARK 800 EVIDENCE_CODE: SOFTWARE                                              
REMARK 800 SITE_DESCRIPTION: BINDING SITE FOR RESIDUE HEX A 807                 
REMARK 800 SITE_IDENTIFIER: BC3                                                 
REMARK 800 EVIDENCE_CODE: SOFTWARE                                              
REMARK 800 SITE_DESCRIPTION: BINDING SITE FOR RESIDUE HEX A 808                 
DBREF  2GSK A    5   594  UNP    P06129   BTUB_ECOLI      25    614             
DBREF  2GSK B  153   233  UNP    P94739   TONB_ECOLI     153    233             
SEQRES   1 A  590  PRO ASP THR LEU VAL VAL THR ALA ASN ARG PHE GLU GLN          
SEQRES   2 A  590  PRO ARG SER THR VAL LEU ALA PRO THR THR VAL VAL THR          
SEQRES   3 A  590  ARG GLN ASP ILE ASP ARG TRP GLN SER THR SER VAL ASN          
SEQRES   4 A  590  ASP VAL LEU ARG ARG LEU PRO GLY VAL ASP ILE THR GLN          
SEQRES   5 A  590  ASN GLY GLY SER GLY GLN LEU SER SER ILE PHE ILE ARG          
SEQRES   6 A  590  GLY THR ASN ALA SER HIS VAL LEU VAL LEU ILE ASP GLY          
SEQRES   7 A  590  VAL ARG LEU ASN LEU ALA GLY VAL SER GLY SER ALA ASP          
SEQRES   8 A  590  LEU SER GLN PHE PRO ILE ALA LEU VAL GLN ARG VAL GLU          
SEQRES   9 A  590  TYR ILE ARG GLY PRO ARG SER ALA VAL TYR GLY SER ASP          
SEQRES  10 A  590  ALA ILE GLY GLY VAL VAL ASN ILE ILE THR THR ARG ASP          
SEQRES  11 A  590  GLU PRO GLY THR GLU ILE SER ALA GLY TRP GLY SER ASN          
SEQRES  12 A  590  SER TYR GLN ASN TYR ASP VAL SER THR GLN GLN GLN LEU          
SEQRES  13 A  590  GLY ASP LYS THR ARG VAL THR LEU LEU GLY ASP TYR ALA          
SEQRES  14 A  590  HIS THR HIS GLY TYR ASP VAL VAL ALA TYR GLY ASN THR          
SEQRES  15 A  590  GLY THR GLN ALA GLN THR ASP ASN ASP GLY PHE LEU SER          
SEQRES  16 A  590  LYS THR LEU TYR GLY ALA LEU GLU HIS ASN PHE THR ASP          
SEQRES  17 A  590  ALA TRP SER GLY PHE VAL ARG GLY TYR GLY TYR ASP ASN          
SEQRES  18 A  590  ARG THR ASN TYR ASP ALA TYR TYR SER PRO GLY SER PRO          
SEQRES  19 A  590  LEU LEU ASP THR ARG LYS LEU TYR SER GLN SER TRP ASP          
SEQRES  20 A  590  ALA GLY LEU ARG TYR ASN GLY GLU LEU ILE LYS SER GLN          
SEQRES  21 A  590  LEU ILE THR SER TYR SER HIS SER LYS ASP TYR ASN TYR          
SEQRES  22 A  590  ASP PRO HIS TYR GLY ARG TYR ASP SER SER ALA THR LEU          
SEQRES  23 A  590  ASP GLU MET LYS GLN TYR THR VAL GLN TRP ALA ASN ASN          
SEQRES  24 A  590  VAL ILE VAL GLY HIS GLY SER ILE GLY ALA GLY VAL ASP          
SEQRES  25 A  590  TRP GLN LYS GLN THR THR THR PRO GLY THR GLY TYR VAL          
SEQRES  26 A  590  GLU ASP GLY TYR ASP GLN ARG ASN THR GLY ILE TYR LEU          
SEQRES  27 A  590  THR GLY LEU GLN GLN VAL GLY ASP PHE THR PHE GLU GLY          
SEQRES  28 A  590  ALA ALA ARG SER ASP ASP ASN SER GLN PHE GLY ARG HIS          
SEQRES  29 A  590  GLY THR TRP GLN THR SER ALA GLY TRP GLU PHE ILE GLU          
SEQRES  30 A  590  GLY TYR ARG PHE ILE ALA SER TYR GLY THR SER TYR LYS          
SEQRES  31 A  590  ALA PRO ASN LEU GLY GLN LEU TYR GLY PHE TYR GLY ASN          
SEQRES  32 A  590  PRO ASN LEU ASP PRO GLU LYS SER LYS GLN TRP GLU GLY          
SEQRES  33 A  590  ALA PHE GLU GLY LEU THR ALA GLY VAL ASN TRP ARG ILE          
SEQRES  34 A  590  SER GLY TYR ARG ASN ASP VAL SER ASP LEU ILE ASP TYR          
SEQRES  35 A  590  ASP ASP HIS THR LEU LYS TYR TYR ASN GLU GLY LYS ALA          
SEQRES  36 A  590  ARG ILE LYS GLY VAL GLU ALA THR ALA ASN PHE ASP THR          
SEQRES  37 A  590  GLY PRO LEU THR HIS THR VAL SER TYR ASP TYR VAL ASP          
SEQRES  38 A  590  ALA ARG ASN ALA ILE THR ASP THR PRO LEU LEU ARG ARG          
SEQRES  39 A  590  ALA LYS GLN GLN VAL LYS TYR GLN LEU ASP TRP GLN LEU          
SEQRES  40 A  590  TYR ASP PHE ASP TRP GLY ILE THR TYR GLN TYR LEU GLY          
SEQRES  41 A  590  THR ARG TYR ASP LYS ASP TYR SER SER TYR PRO TYR GLN          
SEQRES  42 A  590  THR VAL LYS MET GLY GLY VAL SER LEU TRP ASP LEU ALA          
SEQRES  43 A  590  VAL ALA TYR PRO VAL THR SER HIS LEU THR VAL ARG GLY          
SEQRES  44 A  590  LYS ILE ALA ASN LEU PHE ASP LYS ASP TYR GLU THR VAL          
SEQRES  45 A  590  TYR GLY TYR GLN THR ALA GLY ARG GLU TYR THR LEU SER          
SEQRES  46 A  590  GLY SER TYR THR PHE                                          
SEQRES   1 B   81  PRO ARG ALA LEU SER ARG ASN GLN PRO GLN TYR PRO ALA          
SEQRES   2 B   81  ARG ALA GLN ALA LEU ARG ILE GLU GLY GLN VAL LYS VAL          
SEQRES   3 B   81  LYS PHE ASP VAL THR PRO ASP GLY ARG VAL ASP ASN VAL          
SEQRES   4 B   81  GLN ILE LEU SER ALA LYS PRO ALA ASN MET PHE GLU ARG          
SEQRES   5 B   81  GLU VAL LYS ASN ALA MET ARG ARG TRP ARG TYR GLU PRO          
SEQRES   6 B   81  GLY LYS PRO GLY SER GLY ILE VAL VAL ASN ILE LEU PHE          
SEQRES   7 B   81  LYS ILE ASN                                                  
HET     CA  A   1       1                                                       
HET     CA  A   2       1                                                       
HET    CNC  A 701      93                                                       
HET    LDA  A 800      15                                                       
HET    LDA  A 801      16                                                       
HET    LDA  A 802      14                                                       
HET    LDA  A 803      14                                                       
HET    OCT  A 804       8                                                       
HET    OCT  A 805       8                                                       
HET    OCT  A 806       8                                                       
HET    HEX  A 807       6                                                       
HET    HEX  A 808       6                                                       
HETNAM      CA CALCIUM ION                                                      
HETNAM     CNC CO-CYANOCOBALAMIN                                                
HETNAM     LDA LAURYL DIMETHYLAMINE-N-OXIDE                                     
HETNAM     OCT N-OCTANE                                                         
HETNAM     HEX HEXANE                                                           
FORMUL   3   CA    2(CA 2+)                                                     
FORMUL   5  CNC    C63 H88 CO N14 O14 P 1+                                      
FORMUL   6  LDA    4(C14 H31 N O)                                               
FORMUL  10  OCT    3(C8 H18)                                                    
FORMUL  13  HEX    2(C6 H14)                                                    
FORMUL  15  HOH   *274(H2 O)                                                    
HELIX    1   1 ARG A   31  GLN A   38  1                                   8    
HELIX    2   2 SER A   41  ARG A   47  1                                   7    
HELIX    3   3 ASN A   72  SER A   74  5                                   3    
HELIX    4   4 ASP A   95  PHE A   99  5                                   5    
HELIX    5   5 PRO A  100  VAL A  104  5                                   5    
HELIX    6   6 ARG A  114  GLY A  119  5                                   6    
HELIX    7   7 GLY A  325  VAL A  329  5                                   5    
HELIX    8   8 ASN A  397  GLY A  403  1                                   7    
HELIX    9   9 PRO B  164  LEU B  170  1                                   7    
HELIX   10  10 PHE B  202  ARG B  211  1                                  10    
SHEET    1   A 4 ASP A   6  THR A  11  0                                        
SHEET    2   A 4 GLY B 221  LYS B 231  1  O  LEU B 229   N  VAL A  10           
SHEET    3   A 4 GLY B 174  VAL B 182 -1  N  GLY B 174   O  PHE B 230           
SHEET    4   A 4 VAL B 188  LYS B 197 -1  O  GLN B 192   N  LYS B 179           
SHEET    1   B 5 THR A  26  THR A  30  0                                        
SHEET    2   B 5 ARG A 106  ARG A 111 -1  O  TYR A 109   N  THR A  27           
SHEET    3   B 5 GLY A 125  ILE A 130 -1  O  ASN A 128   N  GLU A 108           
SHEET    4   B 5 VAL A  76  ILE A  80  1  N  LEU A  79   O  ILE A 129           
SHEET    5   B 5 VAL A  83  ARG A  84 -1  O  VAL A  83   N  ILE A  80           
SHEET    1   C 2 VAL A  52  GLN A  56  0                                        
SHEET    2   C 2 SER A  64  ILE A  68 -1  O  SER A  65   N  THR A  55           
SHEET    1   D24 THR A 493  PRO A 494  0                                        
SHEET    2   D24 LEU A 475  ASN A 488 -1  N  ASN A 488   O  THR A 493           
SHEET    3   D24 GLN A 501  LEU A 511 -1  O  GLN A 506   N  THR A 478           
SHEET    4   D24 PHE A 514  LEU A 523 -1  O  TRP A 516   N  TRP A 509           
SHEET    5   D24 VAL A 544  PRO A 554 -1  O  VAL A 544   N  LEU A 523           
SHEET    6   D24 LEU A 559  ALA A 566 -1  O  ILE A 565   N  LEU A 549           
SHEET    7   D24 GLU A 585  THR A 593 -1  O  SER A 589   N  ARG A 562           
SHEET    8   D24 GLY A 137  GLY A 145 -1  N  TRP A 144   O  LEU A 588           
SHEET    9   D24 TYR A 149  GLY A 161 -1  O  SER A 155   N  GLU A 139           
SHEET   10   D24 THR A 164  TYR A 178 -1  O  TYR A 172   N  TYR A 152           
SHEET   11   D24 ASP A 195  ASN A 209 -1  O  GLU A 207   N  ARG A 165           
SHEET   12   D24 TRP A 214  ASN A 228 -1  O  GLY A 216   N  HIS A 208           
SHEET   13   D24 THR A 242  ASN A 257 -1  O  SER A 249   N  TYR A 221           
SHEET   14   D24 ILE A 261  TYR A 277 -1  O  TYR A 269   N  TRP A 250           
SHEET   15   D24 THR A 289  ILE A 305 -1  O  ASP A 291   N  ASP A 274           
SHEET   16   D24 GLY A 309  THR A 322 -1  O  VAL A 315   N  TRP A 300           
SHEET   17   D24 TYR A 333  VAL A 348 -1  O  GLN A 335   N  GLN A 320           
SHEET   18   D24 PHE A 351  ASN A 362 -1  O  PHE A 351   N  VAL A 348           
SHEET   19   D24 GLY A 366  ILE A 380 -1  O  GLY A 376   N  THR A 352           
SHEET   20   D24 TYR A 383  LYS A 394 -1  O  PHE A 385   N  TRP A 377           
SHEET   21   D24 GLU A 413  THR A 426 -1  O  GLU A 413   N  LYS A 394           
SHEET   22   D24 VAL A 429  SER A 441 -1  O  SER A 441   N  LYS A 414           
SHEET   23   D24 ALA A 459  THR A 472 -1  O  ILE A 461   N  ASN A 438           
SHEET   24   D24 LEU A 475  ASN A 488 -1  O  ARG A 487   N  ARG A 460           
SHEET    1   E 2 ILE A 444  ASP A 447  0                                        
SHEET    2   E 2 LYS A 452  ASN A 455 -1  O  TYR A 454   N  ASP A 445           
SHEET    1   F 2 ARG A 526  ASP A 530  0                                        
SHEET    2   F 2 GLN A 537  MET A 541 -1  O  MET A 541   N  ARG A 526           
SHEET    1   G 2 ALA B 155  SER B 157  0                                        
SHEET    2   G 2 ARG B 214  TYR B 215 -1  O  ARG B 214   N  SER B 157           
LINK         OD1 ASP A 179                CA    CA A   1     1555   1555  2.34  
LINK         O   GLN A 191                CA    CA A   1     1555   1555  2.38  
LINK         O   ASP A 193                CA    CA A   1     1555   1555  2.30  
LINK         OD1 ASP A 193                CA    CA A   1     1555   1555  2.19  
LINK         OD1 ASP A 193                CA    CA A   2     1555   1555  2.47  
LINK         OD2 ASP A 193                CA    CA A   2     1555   1555  2.45  
LINK         OD1 ASP A 195                CA    CA A   2     1555   1555  2.34  
LINK         OD2 ASP A 195                CA    CA A   1     1555   1555  2.54  
LINK         O   TYR A 229                CA    CA A   2     1555   1555  2.15  
LINK         OD1 ASP A 230                CA    CA A   1     1555   1555  2.50  
LINK         OD1 ASP A 230                CA    CA A   2     1555   1555  2.31  
LINK         OD2 ASP A 230                CA    CA A   1     1555   1555  2.37  
LINK        CA    CA A   2                 O   HOH A 813     1555   1555  2.50  
LINK        CA    CA A   2                 O   HOH A 832     1555   1555  2.38  
CISPEP   1 TYR A  534    PRO A  535          0        -0.38                     
CISPEP   2 LYS B  197    PRO B  198          0       -18.49                     
CISPEP   3 PRO B  217    GLY B  218          0       -12.96                     
SITE     1 AC1  5 ASP A 179  GLN A 191  ASP A 193  ASP A 195                    
SITE     2 AC1  5 ASP A 230                                                     
SITE     1 AC2  6 ASP A 193  ASP A 195  TYR A 229  ASP A 230                    
SITE     2 AC2  6 HOH A 813  HOH A 832                                          
SITE     1 AC3 33 ASN A  57  GLN A  62  LEU A  63  SER A  65                    
SITE     2 AC3 33 PHE A  67  ALA A  73  GLY A  89  VAL A  90                    
SITE     3 AC3 33 SER A  91  SER A  93  ASN A 185  TYR A 229                    
SITE     4 AC3 33 ASP A 230  ASN A 276  THR A 289  TYR A 328                    
SITE     5 AC3 33 TYR A 446  TYR A 453  LEU A 496  ARG A 497                    
SITE     6 AC3 33 TYR A 531  TYR A 579  HOH A 814  HOH A 821                    
SITE     7 AC3 33 HOH A 828  HOH A 838  HOH A 867  HOH A 873                    
SITE     8 AC3 33 HOH A 881  HOH A 904  HOH A 936  HOH A 971                    
SITE     9 AC3 33 HOH A1028                                                     
SITE     1 AC4  4 VAL A 154  LYS A 200  THR A 201  LEU A 202                    
SITE     1 AC5  4 TYR A 203  TYR A 221  GLN A 248  ILE A 305                    
SITE     1 AC6  6 ILE A 380  TYR A 383  PHE A 569  ASP A 570                    
SITE     2 AC6  6 ARG A 584  OCT A 804                                          
SITE     1 AC7  5 GLY A 145  SER A 146  ASN A 147  SER A 148                    
SITE     2 AC7  5 LEU A 588                                                     
SITE     1 AC8  5 THR A 426  ARG A 584  TYR A 586  LDA A 802                    
SITE     2 AC8  5 HOH A1031                                                     
SITE     1 AC9  3 TYR A 333  ASP A 334  HOH A 869                               
SITE     1 BC1  2 TRP A 509  TRP A 516                                          
SITE     1 BC2  1 THR A 267                                                     
SITE     1 BC3  1 GLN A 501                                                     
CRYST1   74.340   82.439  122.632  90.00  90.00  90.00 P 21 21 21    4          
ORIGX1      1.000000  0.000000  0.000000        0.00000                         
ORIGX2      0.000000  1.000000  0.000000        0.00000                         
ORIGX3      0.000000  0.000000  1.000000        0.00000                         
SCALE1      0.013452  0.000000  0.000000        0.00000                         
SCALE2      0.000000  0.012130  0.000000        0.00000                         
SCALE3      0.000000  0.000000  0.008154        0.00000                         
ATOM      1  N   PRO A   5      28.025  -9.741  31.371  1.00 40.06           N  
ATOM      2  CA  PRO A   5      28.412  -9.309  30.014  1.00 39.52           C  
ATOM      3  C   PRO A   5      28.741  -7.815  29.990  1.00 39.50           C  
ATOM      4  O   PRO A   5      28.118  -7.055  30.696  1.00 39.95           O  
ATOM      5  CB  PRO A   5      27.166  -9.584  29.171  1.00 39.17           C  
ATOM      6  CG  PRO A   5      26.192 -10.240  30.065  1.00 39.94           C  
ATOM      7  CD  PRO A   5      26.829 -10.586  31.358  1.00 40.28           C  
ATOM      8  N   ASP A   6      29.736  -7.422  29.211  1.00 39.15           N  
ATOM      9  CA  ASP A   6      30.027  -6.039  28.988  1.00 39.16           C  
ATOM     10  C   ASP A   6      28.965  -5.549  27.974  1.00 38.87           C  
ATOM     11  O   ASP A   6      28.441  -6.355  27.202  1.00 37.80           O  
ATOM     12  CB  ASP A   6      31.444  -5.892  28.387  1.00 40.22           C  
ATOM     13  CG  ASP A   6      32.618  -6.184  29.394  1.00 42.48           C  
ATOM     14  OD1 ASP A   6      32.418  -6.394  30.618  1.00 46.38           O  
ATOM     15  OD2 ASP A   6      33.786  -6.208  28.920  1.00 43.30           O  
ATOM     16  N   THR A   7      28.638  -4.253  28.002  1.00 38.36           N  
ATOM     17  CA  THR A   7      27.824  -3.564  26.967  1.00 38.07           C  
ATOM     18  C   THR A   7      28.693  -2.598  26.189  1.00 37.81           C  
ATOM     19  O   THR A   7      29.330  -1.756  26.806  1.00 38.95           O  
ATOM     20  CB  THR A   7      26.694  -2.720  27.616  1.00 38.70           C  
ATOM     21  OG1 THR A   7      25.938  -3.523  28.530  1.00 36.99           O  
ATOM     22  CG2 THR A   7      25.716  -2.147  26.556  1.00 35.29           C  
ATOM     23  N   LEU A   8      28.748  -2.707  24.864  1.00 37.38           N  
ATOM     24  CA  LEU A   8      29.365  -1.672  24.001  1.00 37.62           C  
ATOM     25  C   LEU A   8      28.255  -0.794  23.509  1.00 37.09           C  
ATOM     26  O   LEU A   8      27.134  -1.248  23.397  1.00 38.56           O  
ATOM     27  CB  LEU A   8      30.112  -2.218  22.755  1.00 37.35           C  
ATOM     28  CG  LEU A   8      31.273  -3.195  22.881  1.00 39.23           C  
ATOM     29  CD1 LEU A   8      32.067  -3.262  21.550  1.00 42.97           C  
ATOM     30  CD2 LEU A   8      32.232  -2.868  24.019  1.00 43.88           C  
ATOM     31  N   VAL A   9      28.546   0.459  23.210  1.00 36.19           N  
ATOM     32  CA  VAL A   9      27.498   1.352  22.795  1.00 35.32           C  
ATOM     33  C   VAL A   9      27.961   1.985  21.517  1.00 36.58           C  
ATOM     34  O   VAL A   9      29.009   2.628  21.507  1.00 36.40           O  
ATOM     35  CB  VAL A   9      27.167   2.459  23.827  1.00 35.46           C  
ATOM     36  CG1 VAL A   9      26.239   3.513  23.204  1.00 33.23           C  
ATOM     37  CG2 VAL A   9      26.579   1.877  25.088  1.00 32.94           C  
ATOM     38  N   VAL A  10      27.165   1.823  20.456  1.00 36.30           N  
ATOM     39  CA  VAL A  10      27.457   2.431  19.187  1.00 37.27           C  
ATOM     40  C   VAL A  10      26.467   3.567  18.966  1.00 38.66           C  
ATOM     41  O   VAL A  10      25.281   3.325  18.955  1.00 38.38           O  
ATOM     42  CB  VAL A  10      27.380   1.379  18.009  1.00 37.46           C  
ATOM     43  CG1 VAL A  10      27.834   2.008  16.645  1.00 35.52           C  
ATOM     44  CG2 VAL A  10      28.205   0.155  18.363  1.00 35.14           C  
ATOM     45  N   THR A  11      26.964   4.796  18.820  1.00 40.77           N  
ATOM     46  CA  THR A  11      26.119   5.971  18.549  1.00 43.00           C  
ATOM     47  C   THR A  11      26.297   6.443  17.103  1.00 44.49           C  
ATOM     48  O   THR A  11      27.431   6.509  16.585  1.00 44.40           O  
ATOM     49  CB  THR A  11      26.407   7.161  19.526  1.00 43.98           C  
ATOM     50  OG1 THR A  11      26.480   6.679  20.884  1.00 45.49           O  
ATOM     51  CG2 THR A  11      25.320   8.199  19.420  1.00 42.79           C  
ATOM     52  N   ALA A  12      25.166   6.694  16.427  1.00 45.96           N  
ATOM     53  CA  ALA A  12      25.166   7.185  15.049  1.00 46.18           C  
ATOM     54  C   ALA A  12      25.988   8.459  14.976  1.00 47.59           C  
ATOM     55  O   ALA A  12      25.771   9.386  15.753  1.00 47.97           O  
ATOM     56  CB  ALA A  12      23.749   7.469  14.598  1.00 45.77           C  
ATOM     57  N   ASN A  13      26.933   8.492  14.042  1.00 49.57           N  
ATOM     58  CA  ASN A  13      27.733   9.692  13.761  1.00 51.17           C  
ATOM     59  C   ASN A  13      26.855  10.714  12.996  1.00 52.32           C  
ATOM     60  O   ASN A  13      26.415  10.456  11.880  1.00 51.60           O  
ATOM     61  CB  ASN A  13      29.002   9.295  12.962  1.00 50.67           C  
ATOM     62  CG  ASN A  13      29.827  10.497  12.515  1.00 50.93           C  
ATOM     63  OD1 ASN A  13      29.666  11.589  13.024  1.00 51.18           O  
ATOM     64  ND2 ASN A  13      30.679  10.297  11.528  1.00 50.55           N  
ATOM     65  N   ARG A  14      26.617  11.871  13.605  1.00 54.51           N  
ATOM     66  CA  ARG A  14      25.774  12.939  13.012  1.00 56.14           C  
ATOM     67  C   ARG A  14      26.341  13.531  11.717  1.00 56.64           C  
ATOM     68  O   ARG A  14      25.607  14.101  10.929  1.00 56.38           O  
ATOM     69  CB  ARG A  14      25.639  14.044  14.036  1.00 56.22           C  
ATOM     70  CG  ARG A  14      24.630  15.121  13.707  1.00 57.81           C  
ATOM     71  CD  ARG A  14      24.608  16.244  14.782  1.00 58.55           C  
ATOM     72  NE  ARG A  14      25.941  16.772  15.128  1.00 59.72           N  
ATOM     73  CZ  ARG A  14      26.272  18.066  15.190  1.00 61.86           C  
ATOM     74  NH1 ARG A  14      25.386  19.029  14.961  1.00 63.23           N  
ATOM     75  NH2 ARG A  14      27.510  18.416  15.527  1.00 62.63           N  
ATOM     76  N   PHE A  15      27.647  13.393  11.507  1.00 58.24           N  
ATOM     77  CA  PHE A  15      28.322  13.975  10.353  1.00 60.00           C  
ATOM     78  C   PHE A  15      28.289  13.072   9.139  1.00 60.89           C  
ATOM     79  O   PHE A  15      28.837  13.399   8.088  1.00 61.83           O  
ATOM     80  CB  PHE A  15      29.751  14.392  10.745  1.00 60.64           C  
ATOM     81  CG  PHE A  15      29.780  15.249  11.983  1.00 61.47           C  
ATOM     82  CD1 PHE A  15      29.306  16.558  11.948  1.00 62.47           C  
ATOM     83  CD2 PHE A  15      30.191  14.718  13.199  1.00 62.73           C  
ATOM     84  CE1 PHE A  15      29.283  17.323  13.103  1.00 63.15           C  
ATOM     85  CE2 PHE A  15      30.173  15.470  14.360  1.00 63.52           C  
ATOM     86  CZ  PHE A  15      29.725  16.773  14.315  1.00 63.11           C  
ATOM     87  N   GLU A  16      27.635  11.930   9.278  1.00 61.88           N  
ATOM     88  CA  GLU A  16      27.321  11.082   8.143  1.00 62.81           C  
ATOM     89  C   GLU A  16      25.949  11.411   7.609  1.00 63.01           C  
ATOM     90  O   GLU A  16      24.964  11.390   8.348  1.00 63.27           O  
ATOM     91  CB  GLU A  16      27.348   9.604   8.530  1.00 62.93           C  
ATOM     92  CG  GLU A  16      28.662   8.964   8.269  1.00 64.43           C  
ATOM     93  CD  GLU A  16      28.952   7.905   9.272  1.00 67.86           C  
ATOM     94  OE1 GLU A  16      28.265   6.852   9.239  1.00 70.90           O  
ATOM     95  OE2 GLU A  16      29.859   8.131  10.107  1.00 69.37           O  
ATOM     96  N   GLN A  17      25.876  11.694   6.319  1.00 63.30           N  
ATOM     97  CA  GLN A  17      24.588  11.860   5.678  1.00 63.92           C  
ATOM     98  C   GLN A  17      24.363  10.573   4.870  1.00 62.84           C  
ATOM     99  O   GLN A  17      25.016  10.368   3.878  1.00 62.35           O  
ATOM    100  CB  GLN A  17      24.607  13.152   4.850  1.00 64.61           C  
ATOM    101  CG  GLN A  17      23.362  13.489   3.969  1.00 67.57           C  
ATOM    102  CD  GLN A  17      22.004  13.100   4.549  1.00 70.45           C  
ATOM    103  OE1 GLN A  17      21.588  13.589   5.617  1.00 71.05           O  
ATOM    104  NE2 GLN A  17      21.274  12.248   3.805  1.00 70.15           N  
ATOM    105  N   PRO A  18      23.518   9.639   5.367  1.00 62.36           N  
ATOM    106  CA  PRO A  18      23.182   8.484   4.481  1.00 61.71           C  
ATOM    107  C   PRO A  18      22.222   8.918   3.355  1.00 60.48           C  
ATOM    108  O   PRO A  18      21.435   9.853   3.544  1.00 60.06           O  
ATOM    109  CB  PRO A  18      22.529   7.466   5.446  1.00 61.68           C  
ATOM    110  CG  PRO A  18      21.905   8.346   6.509  1.00 62.24           C  
ATOM    111  CD  PRO A  18      22.861   9.522   6.688  1.00 62.26           C  
ATOM    112  N   ARG A  19      22.289   8.260   2.195  1.00 59.33           N  
ATOM    113  CA  ARG A  19      21.468   8.674   1.050  1.00 58.80           C  
ATOM    114  C   ARG A  19      20.053   8.098   1.257  1.00 57.16           C  
ATOM    115  O   ARG A  19      19.890   7.124   2.032  1.00 57.66           O  
ATOM    116  CB  ARG A  19      22.068   8.167  -0.277  1.00 59.59           C  
ATOM    117  CG  ARG A  19      23.538   7.641  -0.252  1.00 60.67           C  
ATOM    118  CD  ARG A  19      24.615   8.735  -0.129  1.00 61.71           C  
ATOM    119  NE  ARG A  19      24.207  10.022  -0.698  1.00 61.49           N  
ATOM    120  CZ  ARG A  19      25.025  10.897  -1.303  1.00 63.70           C  
ATOM    121  NH1 ARG A  19      26.325  10.642  -1.472  1.00 63.87           N  
ATOM    122  NH2 ARG A  19      24.526  12.039  -1.769  1.00 62.70           N  
ATOM    123  N   SER A  20      19.042   8.653   0.572  1.00 55.28           N  
ATOM    124  CA  SER A  20      17.670   8.028   0.543  1.00 53.97           C  
ATOM    125  C   SER A  20      17.587   6.906  -0.526  1.00 52.23           C  
ATOM    126  O   SER A  20      16.783   6.987  -1.467  1.00 53.64           O  
ATOM    127  CB  SER A  20      16.538   9.039   0.224  1.00 54.31           C  
ATOM    128  OG  SER A  20      16.398  10.079   1.152  1.00 54.58           O  
ATOM    129  N   THR A  21      18.432   5.902  -0.422  1.00 48.66           N  
ATOM    130  CA  THR A  21      18.421   4.840  -1.366  1.00 46.74           C  
ATOM    131  C   THR A  21      18.463   3.527  -0.548  1.00 45.31           C  
ATOM    132  O   THR A  21      18.898   2.469  -1.027  1.00 45.38           O  
ATOM    133  CB  THR A  21      19.557   5.004  -2.399  1.00 46.71           C  
ATOM    134  OG1 THR A  21      20.800   5.267  -1.754  1.00 44.28           O  
ATOM    135  CG2 THR A  21      19.243   6.117  -3.370  1.00 46.00           C  
ATOM    136  N   VAL A  22      17.917   3.583   0.657  1.00 41.34           N  
ATOM    137  CA  VAL A  22      18.007   2.473   1.563  1.00 40.39           C  
ATOM    138  C   VAL A  22      17.268   1.287   1.013  1.00 38.56           C  
ATOM    139  O   VAL A  22      17.521   0.125   1.401  1.00 39.28           O  
ATOM    140  CB  VAL A  22      17.428   2.810   2.994  1.00 40.59           C  
ATOM    141  CG1 VAL A  22      17.994   4.117   3.535  1.00 37.66           C  
ATOM    142  CG2 VAL A  22      15.920   2.816   2.942  1.00 42.62           C  
ATOM    143  N   LEU A  23      16.287   1.578   0.173  1.00 36.85           N  
ATOM    144  CA  LEU A  23      15.555   0.534  -0.514  1.00 35.74           C  
ATOM    145  C   LEU A  23      16.212   0.043  -1.841  1.00 34.80           C  
ATOM    146  O   LEU A  23      15.766  -0.934  -2.386  1.00 34.52           O  
ATOM    147  CB  LEU A  23      14.086   0.974  -0.729  1.00 35.32           C  
ATOM    148  CG  LEU A  23      13.111   1.017   0.474  1.00 35.74           C  
ATOM    149  CD1 LEU A  23      11.661   1.359   0.029  1.00 28.21           C  
ATOM    150  CD2 LEU A  23      13.176  -0.390   1.266  1.00 36.54           C  
ATOM    151  N   ALA A  24      17.222   0.726  -2.353  1.00 33.03           N  
ATOM    152  CA  ALA A  24      17.830   0.391  -3.677  1.00 33.22           C  
ATOM    153  C   ALA A  24      18.885  -0.717  -3.443  1.00 32.04           C  
ATOM    154  O   ALA A  24      19.433  -0.784  -2.346  1.00 32.84           O  
ATOM    155  CB  ALA A  24      18.479   1.606  -4.215  1.00 29.38           C  
ATOM    156  N   PRO A  25      19.224  -1.557  -4.448  1.00 32.06           N  
ATOM    157  CA  PRO A  25      20.480  -2.385  -4.304  1.00 29.83           C  
ATOM    158  C   PRO A  25      21.710  -1.529  -4.488  1.00 31.12           C  
ATOM    159  O   PRO A  25      21.849  -0.860  -5.543  1.00 26.26           O  
ATOM    160  CB  PRO A  25      20.365  -3.380  -5.450  1.00 30.30           C  
ATOM    161  CG  PRO A  25      19.441  -2.818  -6.364  1.00 29.41           C  
ATOM    162  CD  PRO A  25      18.553  -1.857  -5.711  1.00 31.49           C  
ATOM    163  N   THR A  26      22.564  -1.538  -3.449  1.00 30.37           N  
ATOM    164  CA  THR A  26      23.710  -0.715  -3.355  1.00 31.39           C  
ATOM    165  C   THR A  26      24.871  -1.513  -2.775  1.00 31.67           C  
ATOM    166  O   THR A  26      24.670  -2.532  -2.060  1.00 28.45           O  
ATOM    167  CB  THR A  26      23.502   0.514  -2.414  1.00 32.50           C  
ATOM    168  OG1 THR A  26      23.238   0.054  -1.111  1.00 36.29           O  
ATOM    169  CG2 THR A  26      22.364   1.433  -2.875  1.00 34.63           C  
ATOM    170  N   THR A  27      26.091  -1.087  -3.103  1.00 31.20           N  
ATOM    171  CA  THR A  27      27.284  -1.654  -2.487  1.00 30.54           C  
ATOM    172  C   THR A  27      28.148  -0.484  -2.071  1.00 30.74           C  
ATOM    173  O   THR A  27      28.216   0.527  -2.793  1.00 28.45           O  
ATOM    174  CB  THR A  27      28.045  -2.542  -3.468  1.00 32.56           C  
ATOM    175  OG1 THR A  27      27.168  -3.509  -4.060  1.00 32.04           O  
ATOM    176  CG2 THR A  27      29.191  -3.302  -2.819  1.00 31.95           C  
ATOM    177  N   VAL A  28      28.803  -0.590  -0.909  1.00 28.98           N  
ATOM    178  CA  VAL A  28      29.889   0.335  -0.532  1.00 29.77           C  
ATOM    179  C   VAL A  28      31.151  -0.457  -0.427  1.00 29.64           C  
ATOM    180  O   VAL A  28      31.160  -1.619   0.059  1.00 29.33           O  
ATOM    181  CB  VAL A  28      29.604   1.007   0.811  1.00 32.09           C  
ATOM    182  CG1 VAL A  28      30.848   1.877   1.406  1.00 31.52           C  
ATOM    183  CG2 VAL A  28      28.359   1.788   0.662  1.00 32.82           C  
ATOM    184  N   VAL A  29      32.191   0.106  -0.995  1.00 27.96           N  
ATOM    185  CA  VAL A  29      33.560  -0.406  -0.853  1.00 27.59           C  
ATOM    186  C   VAL A  29      34.333   0.688  -0.058  1.00 27.97           C  
ATOM    187  O   VAL A  29      34.413   1.839  -0.482  1.00 25.66           O  
ATOM    188  CB  VAL A  29      34.322  -0.577  -2.223  1.00 28.04           C  
ATOM    189  CG1 VAL A  29      35.727  -1.244  -2.059  1.00 25.82           C  
ATOM    190  CG2 VAL A  29      33.562  -1.399  -3.211  1.00 26.38           C  
ATOM    191  N   THR A  30      35.014   0.262   0.999  1.00 26.52           N  
ATOM    192  CA  THR A  30      35.852   1.062   1.811  1.00 26.50           C  
ATOM    193  C   THR A  30      37.271   0.840   1.472  1.00 25.30           C  
ATOM    194  O   THR A  30      37.679  -0.069   0.717  1.00 22.18           O  
ATOM    195  CB  THR A  30      35.711   0.636   3.315  1.00 28.76           C  
ATOM    196  OG1 THR A  30      36.358  -0.618   3.469  1.00 32.24           O  
ATOM    197  CG2 THR A  30      34.330   0.453   3.739  1.00 26.86           C  
ATOM    198  N   ARG A  31      38.100   1.637   2.096  1.00 28.72           N  
ATOM    199  CA  ARG A  31      39.547   1.576   1.815  1.00 30.82           C  
ATOM    200  C   ARG A  31      40.150   0.315   2.430  1.00 31.18           C  
ATOM    201  O   ARG A  31      41.156  -0.186   1.959  1.00 30.03           O  
ATOM    202  CB  ARG A  31      40.225   2.859   2.307  1.00 33.07           C  
ATOM    203  CG  ARG A  31      41.643   3.042   1.835  1.00 36.75           C  
ATOM    204  CD  ARG A  31      41.784   3.602   0.477  1.00 37.91           C  
ATOM    205  NE  ARG A  31      43.120   3.341  -0.073  1.00 42.40           N  
ATOM    206  CZ  ARG A  31      43.470   3.447  -1.394  1.00 45.91           C  
ATOM    207  NH1 ARG A  31      42.595   3.801  -2.328  1.00 39.81           N  
ATOM    208  NH2 ARG A  31      44.733   3.166  -1.824  1.00 45.78           N  
ATOM    209  N   GLN A  32      39.489  -0.237   3.440  1.00 30.09           N  
ATOM    210  CA  GLN A  32      39.887  -1.518   3.953  1.00 33.39           C  
ATOM    211  C   GLN A  32      39.680  -2.642   2.914  1.00 31.48           C  
ATOM    212  O   GLN A  32      40.543  -3.515   2.791  1.00 32.78           O  
ATOM    213  CB  GLN A  32      39.150  -1.856   5.252  1.00 32.90           C  
ATOM    214  CG  GLN A  32      39.431  -0.839   6.366  1.00 39.89           C  
ATOM    215  CD  GLN A  32      38.763  -1.162   7.707  1.00 41.68           C  
ATOM    216  OE1 GLN A  32      37.691  -1.825   7.760  1.00 52.50           O  
ATOM    217  NE2 GLN A  32      39.383  -0.679   8.813  1.00 49.91           N  
ATOM    218  N   ASP A  33      38.600  -2.569   2.123  1.00 31.40           N  
ATOM    219  CA  ASP A  33      38.361  -3.540   1.072  1.00 31.37           C  
ATOM    220  C   ASP A  33      39.428  -3.404   0.019  1.00 30.08           C  
ATOM    221  O   ASP A  33      40.111  -4.342  -0.301  1.00 31.31           O  
ATOM    222  CB  ASP A  33      36.963  -3.412   0.503  1.00 33.08           C  
ATOM    223  CG  ASP A  33      35.880  -3.676   1.542  1.00 35.25           C  
ATOM    224  OD1 ASP A  33      35.963  -4.677   2.271  1.00 40.55           O  
ATOM    225  OD2 ASP A  33      34.912  -2.880   1.620  1.00 36.27           O  
ATOM    226  N   ILE A  34      39.678  -2.203  -0.436  1.00 29.09           N  
ATOM    227  CA  ILE A  34      40.634  -1.952  -1.498  1.00 27.74           C  
ATOM    228  C   ILE A  34      42.050  -2.369  -1.138  1.00 28.63           C  
ATOM    229  O   ILE A  34      42.721  -3.021  -1.933  1.00 29.26           O  
ATOM    230  CB  ILE A  34      40.563  -0.455  -1.953  1.00 28.01           C  
ATOM    231  CG1 ILE A  34      39.180  -0.156  -2.612  1.00 27.80           C  
ATOM    232  CG2 ILE A  34      41.724  -0.159  -2.847  1.00 28.18           C  
ATOM    233  CD1 ILE A  34      38.767   1.310  -2.545  1.00 28.82           C  
ATOM    234  N   ASP A  35      42.541  -1.928   0.019  1.00 27.34           N  
ATOM    235  CA  ASP A  35      43.798  -2.380   0.580  1.00 27.36           C  
ATOM    236  C   ASP A  35      43.962  -3.934   0.575  1.00 27.92           C  
ATOM    237  O   ASP A  35      44.954  -4.425   0.121  1.00 27.80           O  
ATOM    238  CB  ASP A  35      43.975  -1.825   2.007  1.00 28.81           C  
ATOM    239  CG  ASP A  35      44.048  -0.275   2.063  1.00 33.51           C  
ATOM    240  OD1 ASP A  35      44.071   0.362   0.948  1.00 32.69           O  
ATOM    241  OD2 ASP A  35      44.091   0.267   3.225  1.00 34.65           O  
ATOM    242  N   ARG A  36      42.997  -4.646   1.121  1.00 28.26           N  
ATOM    243  CA  ARG A  36      42.980  -6.072   1.211  1.00 30.94           C  
ATOM    244  C   ARG A  36      43.038  -6.719  -0.172  1.00 29.74           C  
ATOM    245  O   ARG A  36      43.695  -7.765  -0.332  1.00 28.41           O  
ATOM    246  CB  ARG A  36      41.674  -6.580   1.835  1.00 30.42           C  
ATOM    247  CG  ARG A  36      41.609  -6.680   3.322  1.00 34.55           C  
ATOM    248  CD  ARG A  36      40.458  -7.660   3.726  1.00 37.01           C  
ATOM    249  NE  ARG A  36      40.528  -8.953   3.024  1.00 42.82           N  
ATOM    250  CZ  ARG A  36      40.543 -10.137   3.631  1.00 43.89           C  
ATOM    251  NH1 ARG A  36      40.341 -10.238   4.959  1.00 50.29           N  
ATOM    252  NH2 ARG A  36      40.696 -11.235   2.914  1.00 36.17           N  
ATOM    253  N   TRP A  37      42.208  -6.189  -1.087  1.00 28.41           N  
ATOM    254  CA  TRP A  37      42.103  -6.724  -2.479  1.00 26.84           C  
ATOM    255  C   TRP A  37      43.315  -6.439  -3.307  1.00 27.64           C  
ATOM    256  O   TRP A  37      43.563  -7.158  -4.276  1.00 28.57           O  
ATOM    257  CB  TRP A  37      40.869  -6.238  -3.194  1.00 25.65           C  
ATOM    258  CG  TRP A  37      39.576  -6.644  -2.571  1.00 22.15           C  
ATOM    259  CD1 TRP A  37      39.327  -7.719  -1.792  1.00 24.46           C  
ATOM    260  CD2 TRP A  37      38.345  -6.006  -2.790  1.00 23.98           C  
ATOM    261  NE1 TRP A  37      38.026  -7.777  -1.476  1.00 24.52           N  
ATOM    262  CE2 TRP A  37      37.389  -6.715  -2.096  1.00 24.20           C  
ATOM    263  CE3 TRP A  37      37.958  -4.846  -3.508  1.00 25.35           C  
ATOM    264  CZ2 TRP A  37      36.034  -6.317  -2.065  1.00 25.84           C  
ATOM    265  CZ3 TRP A  37      36.553  -4.427  -3.458  1.00 24.43           C  
ATOM    266  CH2 TRP A  37      35.656  -5.163  -2.749  1.00 24.69           C  
ATOM    267  N   GLN A  38      44.114  -5.480  -2.861  1.00 26.53           N  
ATOM    268  CA  GLN A  38      45.313  -5.043  -3.519  1.00 27.63           C  
ATOM    269  C   GLN A  38      45.051  -4.571  -4.978  1.00 27.61           C  
ATOM    270  O   GLN A  38      45.911  -4.656  -5.809  1.00 30.82           O  
ATOM    271  CB  GLN A  38      46.426  -6.108  -3.472  1.00 27.22           C  
ATOM    272  CG  GLN A  38      46.719  -6.518  -2.061  1.00 26.02           C  
ATOM    273  CD  GLN A  38      47.729  -7.600  -2.011  1.00 24.77           C  
ATOM    274  OE1 GLN A  38      48.701  -7.618  -2.773  1.00 25.47           O  
ATOM    275  NE2 GLN A  38      47.572  -8.460  -1.049  1.00 24.95           N  
ATOM    276  N   SER A  39      43.907  -3.977  -5.199  1.00 28.45           N  
ATOM    277  CA  SER A  39      43.498  -3.366  -6.460  1.00 28.68           C  
ATOM    278  C   SER A  39      44.439  -2.288  -6.951  1.00 28.31           C  
ATOM    279  O   SER A  39      44.778  -1.385  -6.192  1.00 27.79           O  
ATOM    280  CB  SER A  39      42.168  -2.713  -6.221  1.00 28.81           C  
ATOM    281  OG  SER A  39      41.153  -3.649  -5.861  1.00 30.43           O  
ATOM    282  N   THR A  40      44.887  -2.383  -8.212  1.00 27.73           N  
ATOM    283  CA  THR A  40      45.734  -1.332  -8.800  1.00 29.22           C  
ATOM    284  C   THR A  40      44.962  -0.435  -9.751  1.00 29.64           C  
ATOM    285  O   THR A  40      45.505   0.471 -10.340  1.00 29.90           O  
ATOM    286  CB  THR A  40      46.949  -1.928  -9.487  1.00 30.16           C  
ATOM    287  OG1 THR A  40      46.511  -2.911 -10.398  1.00 32.19           O  
ATOM    288  CG2 THR A  40      47.913  -2.601  -8.476  1.00 28.46           C  
ATOM    289  N   SER A  41      43.663  -0.642  -9.861  1.00 30.13           N  
ATOM    290  CA  SER A  41      42.843   0.163 -10.762  1.00 29.31           C  
ATOM    291  C   SER A  41      41.494   0.153 -10.224  1.00 29.20           C  
ATOM    292  O   SER A  41      41.136  -0.770  -9.454  1.00 28.48           O  
ATOM    293  CB  SER A  41      42.778  -0.437 -12.196  1.00 32.12           C  
ATOM    294  OG  SER A  41      41.799  -1.461 -12.342  1.00 30.39           O  
ATOM    295  N   VAL A  42      40.714   1.147 -10.612  1.00 29.06           N  
ATOM    296  CA  VAL A  42      39.315   1.231 -10.240  1.00 29.26           C  
ATOM    297  C   VAL A  42      38.439   0.118 -10.855  1.00 30.76           C  
ATOM    298  O   VAL A  42      37.407  -0.379 -10.247  1.00 27.03           O  
ATOM    299  CB  VAL A  42      38.732   2.590 -10.721  1.00 31.56           C  
ATOM    300  CG1 VAL A  42      37.230   2.630 -10.512  1.00 30.22           C  
ATOM    301  CG2 VAL A  42      39.363   3.797  -9.970  1.00 31.25           C  
ATOM    302  N   ASN A  43      38.855  -0.353 -12.041  1.00 29.13           N  
ATOM    303  CA  ASN A  43      38.118  -1.462 -12.639  1.00 31.44           C  
ATOM    304  C   ASN A  43      38.209  -2.757 -11.836  1.00 30.52           C  
ATOM    305  O   ASN A  43      37.235  -3.504 -11.750  1.00 30.59           O  
ATOM    306  CB  ASN A  43      38.683  -1.757 -14.032  1.00 32.24           C  
ATOM    307  CG  ASN A  43      38.506  -0.629 -14.929  1.00 33.55           C  
ATOM    308  OD1 ASN A  43      37.406  -0.130 -15.049  1.00 38.82           O  
ATOM    309  ND2 ASN A  43      39.595  -0.163 -15.530  1.00 36.78           N  
ATOM    310  N   ASP A  44      39.389  -3.030 -11.295  1.00 29.29           N  
ATOM    311  CA  ASP A  44      39.565  -4.201 -10.419  1.00 28.99           C  
ATOM    312  C   ASP A  44      38.662  -4.197  -9.220  1.00 27.42           C  
ATOM    313  O   ASP A  44      38.227  -5.263  -8.771  1.00 29.15           O  
ATOM    314  CB  ASP A  44      40.956  -4.375  -9.874  1.00 29.38           C  
ATOM    315  CG  ASP A  44      41.067  -5.714  -9.067  1.00 32.06           C  
ATOM    316  OD1 ASP A  44      40.756  -6.751  -9.662  1.00 32.29           O  
ATOM    317  OD2 ASP A  44      41.342  -5.745  -7.833  1.00 36.29           O  
ATOM    318  N   VAL A  45      38.390  -3.030  -8.674  1.00 25.69           N  
ATOM    319  CA  VAL A  45      37.281  -2.815  -7.705  1.00 24.32           C  
ATOM    320  C   VAL A  45      35.822  -3.033  -8.181  1.00 27.11           C  
ATOM    321  O   VAL A  45      35.057  -3.881  -7.586  1.00 25.78           O  
ATOM    322  CB  VAL A  45      37.351  -1.411  -7.121  1.00 26.27           C  
ATOM    323  CG1 VAL A  45      36.144  -1.132  -6.132  1.00 22.17           C  
ATOM    324  CG2 VAL A  45      38.662  -1.269  -6.421  1.00 21.62           C  
ATOM    325  N   LEU A  46      35.408  -2.337  -9.249  1.00 26.57           N  
ATOM    326  CA  LEU A  46      34.020  -2.460  -9.674  1.00 28.85           C  
ATOM    327  C   LEU A  46      33.708  -3.803 -10.227  1.00 27.76           C  
ATOM    328  O   LEU A  46      32.556  -4.264 -10.114  1.00 28.85           O  
ATOM    329  CB  LEU A  46      33.613  -1.396 -10.678  1.00 29.34           C  
ATOM    330  CG  LEU A  46      33.879   0.053 -10.320  1.00 35.06           C  
ATOM    331  CD1 LEU A  46      33.753   0.979 -11.547  1.00 35.46           C  
ATOM    332  CD2 LEU A  46      32.858   0.352  -9.192  1.00 34.73           C  
ATOM    333  N   ARG A  47      34.686  -4.507 -10.788  1.00 28.28           N  
ATOM    334  CA  ARG A  47      34.344  -5.858 -11.359  1.00 27.90           C  
ATOM    335  C   ARG A  47      33.894  -6.912 -10.323  1.00 28.98           C  
ATOM    336  O   ARG A  47      33.272  -7.932 -10.672  1.00 29.15           O  
ATOM    337  CB  ARG A  47      35.514  -6.374 -12.186  1.00 29.77           C  
ATOM    338  CG  ARG A  47      36.763  -6.691 -11.423  1.00 29.22           C  
ATOM    339  CD  ARG A  47      36.910  -8.067 -11.083  1.00 30.93           C  
ATOM    340  NE  ARG A  47      38.208  -8.260 -10.401  1.00 30.14           N  
ATOM    341  CZ  ARG A  47      38.674  -9.423  -9.954  1.00 30.98           C  
ATOM    342  NH1 ARG A  47      37.965 -10.539 -10.113  1.00 34.60           N  
ATOM    343  NH2 ARG A  47      39.872  -9.487  -9.412  1.00 29.07           N  
ATOM    344  N   ARG A  48      34.160  -6.637  -9.045  1.00 27.29           N  
ATOM    345  CA  ARG A  48      33.827  -7.545  -7.957  1.00 27.29           C  
ATOM    346  C   ARG A  48      32.371  -7.454  -7.634  1.00 26.62           C  
ATOM    347  O   ARG A  48      31.856  -8.317  -6.994  1.00 27.43           O  
ATOM    348  CB  ARG A  48      34.658  -7.196  -6.701  1.00 25.98           C  
ATOM    349  CG  ARG A  48      36.088  -7.448  -6.937  1.00 24.99           C  
ATOM    350  CD  ARG A  48      37.026  -6.746  -5.874  1.00 26.43           C  
ATOM    351  NE  ARG A  48      38.385  -6.924  -6.283  1.00 25.52           N  
ATOM    352  CZ  ARG A  48      39.158  -7.972  -6.032  1.00 29.69           C  
ATOM    353  NH1 ARG A  48      38.744  -8.987  -5.295  1.00 30.47           N  
ATOM    354  NH2 ARG A  48      40.377  -8.007  -6.536  1.00 29.47           N  
ATOM    355  N   LEU A  49      31.688  -6.399  -8.105  1.00 27.11           N  
ATOM    356  CA  LEU A  49      30.405  -6.006  -7.494  1.00 25.66           C  
ATOM    357  C   LEU A  49      29.147  -6.451  -8.272  1.00 26.09           C  
ATOM    358  O   LEU A  49      29.204  -6.618  -9.481  1.00 27.29           O  
ATOM    359  CB  LEU A  49      30.359  -4.510  -7.343  1.00 25.23           C  
ATOM    360  CG  LEU A  49      31.565  -3.961  -6.600  1.00 26.28           C  
ATOM    361  CD1 LEU A  49      31.431  -2.431  -6.512  1.00 26.16           C  
ATOM    362  CD2 LEU A  49      31.768  -4.699  -5.226  1.00 23.70           C  
ATOM    363  N   PRO A  50      28.017  -6.646  -7.598  1.00 24.66           N  
ATOM    364  CA  PRO A  50      26.899  -7.236  -8.321  1.00 27.18           C  
ATOM    365  C   PRO A  50      26.353  -6.345  -9.445  1.00 27.50           C  
ATOM    366  O   PRO A  50      26.212  -5.165  -9.248  1.00 26.03           O  
ATOM    367  CB  PRO A  50      25.801  -7.379  -7.240  1.00 25.90           C  
ATOM    368  CG  PRO A  50      26.456  -7.232  -6.015  1.00 27.33           C  
ATOM    369  CD  PRO A  50      27.720  -6.468  -6.185  1.00 27.80           C  
ATOM    370  N   GLY A  51      25.981  -6.922 -10.570  1.00 27.96           N  
ATOM    371  CA  GLY A  51      25.366  -6.160 -11.654  1.00 29.12           C  
ATOM    372  C   GLY A  51      26.384  -5.525 -12.596  1.00 27.99           C  
ATOM    373  O   GLY A  51      26.023  -4.927 -13.566  1.00 28.91           O  
ATOM    374  N   VAL A  52      27.660  -5.570 -12.238  1.00 30.00           N  
ATOM    375  CA  VAL A  52      28.704  -4.897 -12.942  1.00 28.40           C  
ATOM    376  C   VAL A  52      29.399  -5.880 -13.905  1.00 30.20           C  
ATOM    377  O   VAL A  52      29.871  -6.906 -13.472  1.00 32.43           O  
ATOM    378  CB  VAL A  52      29.855  -4.425 -12.063  1.00 28.92           C  
ATOM    379  CG1 VAL A  52      30.875  -3.733 -13.004  1.00 29.57           C  
ATOM    380  CG2 VAL A  52      29.443  -3.383 -11.069  1.00 25.58           C  
ATOM    381  N   ASP A  53      29.538  -5.516 -15.188  1.00 29.86           N  
ATOM    382  CA  ASP A  53      30.271  -6.298 -16.196  1.00 29.59           C  
ATOM    383  C   ASP A  53      31.317  -5.353 -16.825  1.00 30.29           C  
ATOM    384  O   ASP A  53      30.983  -4.370 -17.463  1.00 32.36           O  
ATOM    385  CB  ASP A  53      29.265  -6.791 -17.194  1.00 28.76           C  
ATOM    386  CG  ASP A  53      29.841  -7.600 -18.311  1.00 31.82           C  
ATOM    387  OD1 ASP A  53      31.072  -7.829 -18.460  1.00 33.63           O  
ATOM    388  OD2 ASP A  53      28.986  -8.068 -19.109  1.00 37.89           O  
ATOM    389  N   ILE A  54      32.565  -5.582 -16.571  1.00 30.12           N  
ATOM    390  CA  ILE A  54      33.597  -4.719 -17.124  1.00 30.07           C  
ATOM    391  C   ILE A  54      34.319  -5.376 -18.319  1.00 30.27           C  
ATOM    392  O   ILE A  54      34.816  -6.494 -18.225  1.00 28.08           O  
ATOM    393  CB  ILE A  54      34.570  -4.292 -16.052  1.00 30.24           C  
ATOM    394  CG1 ILE A  54      33.850  -3.370 -15.033  1.00 33.76           C  
ATOM    395  CG2 ILE A  54      35.809  -3.477 -16.627  1.00 30.92           C  
ATOM    396  CD1 ILE A  54      34.760  -2.808 -14.018  1.00 34.34           C  
ATOM    397  N   THR A  55      34.400  -4.649 -19.433  1.00 29.64           N  
ATOM    398  CA  THR A  55      35.357  -5.042 -20.477  1.00 31.12           C  
ATOM    399  C   THR A  55      36.532  -4.100 -20.613  1.00 30.27           C  
ATOM    400  O   THR A  55      36.475  -2.968 -20.149  1.00 30.73           O  
ATOM    401  CB  THR A  55      34.681  -5.249 -21.823  1.00 32.18           C  
ATOM    402  OG1 THR A  55      34.174  -4.000 -22.323  1.00 33.12           O  
ATOM    403  CG2 THR A  55      33.530  -6.230 -21.693  1.00 32.52           C  
ATOM    404  N   GLN A  56      37.600  -4.540 -21.283  1.00 29.66           N  
ATOM    405  CA  GLN A  56      38.776  -3.688 -21.386  1.00 29.70           C  
ATOM    406  C   GLN A  56      39.643  -3.978 -22.628  1.00 28.66           C  
ATOM    407  O   GLN A  56      39.990  -5.144 -22.960  1.00 26.25           O  
ATOM    408  CB  GLN A  56      39.629  -3.833 -20.118  1.00 28.73           C  
ATOM    409  CG  GLN A  56      40.714  -2.754 -19.995  1.00 28.36           C  
ATOM    410  CD  GLN A  56      41.297  -2.641 -18.582  1.00 32.77           C  
ATOM    411  OE1 GLN A  56      41.274  -3.653 -17.823  1.00 30.34           O  
ATOM    412  NE2 GLN A  56      41.873  -1.425 -18.220  1.00 28.65           N  
ATOM    413  N   ASN A  57      40.000  -2.885 -23.295  1.00 27.78           N  
ATOM    414  CA  ASN A  57      40.783  -2.931 -24.514  1.00 26.99           C  
ATOM    415  C   ASN A  57      42.273  -3.124 -24.171  1.00 26.57           C  
ATOM    416  O   ASN A  57      43.156  -2.362 -24.589  1.00 26.28           O  
ATOM    417  CB  ASN A  57      40.477  -1.651 -25.326  1.00 27.26           C  
ATOM    418  CG  ASN A  57      39.098  -1.684 -26.030  1.00 26.18           C  
ATOM    419  OD1 ASN A  57      38.971  -2.342 -27.108  1.00 32.25           O  
ATOM    420  ND2 ASN A  57      38.002  -1.057 -25.418  1.00 23.99           N  
ATOM    421  N   GLY A  58      42.559  -4.185 -23.404  1.00 27.27           N  
ATOM    422  CA  GLY A  58      43.885  -4.484 -22.904  1.00 26.74           C  
ATOM    423  C   GLY A  58      44.028  -4.606 -21.392  1.00 28.80           C  
ATOM    424  O   GLY A  58      43.288  -5.341 -20.722  1.00 28.91           O  
ATOM    425  N   GLY A  59      44.953  -3.846 -20.830  1.00 29.05           N  
ATOM    426  CA  GLY A  59      45.245  -3.973 -19.445  1.00 29.05           C  
ATOM    427  C   GLY A  59      45.352  -2.624 -18.824  1.00 30.19           C  
ATOM    428  O   GLY A  59      44.645  -1.726 -19.213  1.00 27.95           O  
ATOM    429  N   SER A  60      46.310  -2.449 -17.908  1.00 32.61           N  
ATOM    430  CA  SER A  60      46.329  -1.213 -17.102  1.00 33.26           C  
ATOM    431  C   SER A  60      46.447  -0.036 -18.022  1.00 31.60           C  
ATOM    432  O   SER A  60      47.331   0.000 -18.875  1.00 32.35           O  
ATOM    433  CB  SER A  60      47.437  -1.191 -16.048  1.00 32.71           C  
ATOM    434  OG  SER A  60      47.459  -2.409 -15.305  1.00 38.01           O  
ATOM    435  N   GLY A  61      45.477   0.855 -17.892  1.00 29.69           N  
ATOM    436  CA  GLY A  61      45.546   2.139 -18.547  1.00 30.28           C  
ATOM    437  C   GLY A  61      44.793   2.188 -19.849  1.00 28.61           C  
ATOM    438  O   GLY A  61      44.441   3.271 -20.292  1.00 29.83           O  
ATOM    439  N   GLN A  62      44.552   1.027 -20.460  1.00 27.65           N  
ATOM    440  CA  GLN A  62      43.794   0.960 -21.719  1.00 27.55           C  
ATOM    441  C   GLN A  62      42.349   1.073 -21.430  1.00 27.87           C  
ATOM    442  O   GLN A  62      41.921   0.721 -20.297  1.00 31.09           O  
ATOM    443  CB  GLN A  62      44.127  -0.320 -22.455  1.00 26.14           C  
ATOM    444  CG  GLN A  62      45.500  -0.266 -23.133  1.00 24.39           C  
ATOM    445  CD  GLN A  62      46.692  -0.734 -22.418  1.00 25.10           C  
ATOM    446  OE1 GLN A  62      46.697  -1.808 -21.852  1.00 26.67           O  
ATOM    447  NE2 GLN A  62      47.768   0.020 -22.520  1.00 21.26           N  
ATOM    448  N   LEU A  63      41.535   1.440 -22.436  1.00 27.98           N  
ATOM    449  CA  LEU A  63      40.110   1.763 -22.230  1.00 27.20           C  
ATOM    450  C   LEU A  63      39.343   0.620 -21.577  1.00 29.54           C  
ATOM    451  O   LEU A  63      39.408  -0.489 -22.046  1.00 28.61           O  
ATOM    452  CB  LEU A  63      39.423   2.086 -23.580  1.00 28.60           C  
ATOM    453  CG  LEU A  63      37.942   2.291 -23.569  1.00 26.50           C  
ATOM    454  CD1 LEU A  63      37.670   3.590 -22.681  1.00 28.13           C  
ATOM    455  CD2 LEU A  63      37.399   2.363 -24.964  1.00 24.39           C  
ATOM    456  N   SER A  64      38.562   0.930 -20.526  1.00 29.68           N  
ATOM    457  CA  SER A  64      37.646   0.005 -19.978  1.00 30.02           C  
ATOM    458  C   SER A  64      36.231   0.539 -20.139  1.00 29.01           C  
ATOM    459  O   SER A  64      35.990   1.753 -20.238  1.00 30.94           O  
ATOM    460  CB  SER A  64      37.993  -0.278 -18.531  1.00 30.77           C  
ATOM    461  OG  SER A  64      37.778   0.877 -17.748  1.00 34.39           O  
ATOM    462  N   SER A  65      35.323  -0.393 -20.293  1.00 29.09           N  
ATOM    463  CA  SER A  65      33.893  -0.134 -20.410  1.00 29.74           C  
ATOM    464  C   SER A  65      33.139  -0.845 -19.303  1.00 28.82           C  
ATOM    465  O   SER A  65      33.483  -1.967 -19.006  1.00 27.80           O  
ATOM    466  CB  SER A  65      33.366  -0.668 -21.768  1.00 29.50           C  
ATOM    467  OG  SER A  65      34.068  -0.025 -22.850  1.00 32.12           O  
ATOM    468  N   ILE A  66      32.064  -0.201 -18.792  1.00 27.73           N  
ATOM    469  CA  ILE A  66      31.258  -0.665 -17.649  1.00 26.86           C  
ATOM    470  C   ILE A  66      29.812  -0.766 -18.071  1.00 23.50           C  
ATOM    471  O   ILE A  66      29.176   0.251 -18.420  1.00 24.75           O  
ATOM    472  CB  ILE A  66      31.319   0.317 -16.465  1.00 28.32           C  
ATOM    473  CG1 ILE A  66      32.742   0.443 -15.932  1.00 31.40           C  
ATOM    474  CG2 ILE A  66      30.383  -0.154 -15.251  1.00 27.52           C  
ATOM    475  CD1 ILE A  66      32.874   1.628 -14.999  1.00 36.90           C  
ATOM    476  N   PHE A  67      29.323  -1.992 -18.108  1.00 21.24           N  
ATOM    477  CA  PHE A  67      27.939  -2.348 -18.344  1.00 22.20           C  
ATOM    478  C   PHE A  67      27.284  -2.787 -17.090  1.00 22.61           C  
ATOM    479  O   PHE A  67      27.465  -3.922 -16.667  1.00 21.74           O  
ATOM    480  CB  PHE A  67      27.857  -3.475 -19.387  1.00 23.99           C  
ATOM    481  CG  PHE A  67      28.713  -3.248 -20.629  1.00 25.83           C  
ATOM    482  CD1 PHE A  67      28.172  -2.704 -21.763  1.00 27.92           C  
ATOM    483  CD2 PHE A  67      30.009  -3.636 -20.657  1.00 28.19           C  
ATOM    484  CE1 PHE A  67      28.926  -2.533 -22.905  1.00 23.84           C  
ATOM    485  CE2 PHE A  67      30.754  -3.439 -21.789  1.00 32.56           C  
ATOM    486  CZ  PHE A  67      30.206  -2.862 -22.902  1.00 26.82           C  
ATOM    487  N   ILE A  68      26.451  -1.891 -16.525  1.00 24.02           N  
ATOM    488  CA  ILE A  68      25.605  -2.165 -15.451  1.00 23.20           C  
ATOM    489  C   ILE A  68      24.244  -2.663 -15.910  1.00 23.86           C  
ATOM    490  O   ILE A  68      23.474  -1.992 -16.585  1.00 25.26           O  
ATOM    491  CB  ILE A  68      25.380  -0.908 -14.585  1.00 23.48           C  
ATOM    492  CG1 ILE A  68      26.658  -0.287 -14.070  1.00 28.51           C  
ATOM    493  CG2 ILE A  68      24.433  -1.173 -13.364  1.00 22.82           C  
ATOM    494  CD1 ILE A  68      27.668  -1.192 -13.515  1.00 26.63           C  
ATOM    495  N   ARG A  69      23.882  -3.815 -15.366  1.00 25.02           N  
ATOM    496  CA  ARG A  69      22.650  -4.484 -15.616  1.00 24.35           C  
ATOM    497  C   ARG A  69      22.195  -4.455 -17.092  1.00 25.54           C  
ATOM    498  O   ARG A  69      21.049  -4.128 -17.423  1.00 24.95           O  
ATOM    499  CB  ARG A  69      21.599  -3.956 -14.696  1.00 23.67           C  
ATOM    500  CG  ARG A  69      21.658  -4.370 -13.331  1.00 25.60           C  
ATOM    501  CD  ARG A  69      20.438  -3.865 -12.613  1.00 28.32           C  
ATOM    502  NE  ARG A  69      20.416  -4.442 -11.280  1.00 28.63           N  
ATOM    503  CZ  ARG A  69      19.445  -4.316 -10.404  1.00 22.32           C  
ATOM    504  NH1 ARG A  69      18.295  -3.724 -10.706  1.00 23.04           N  
ATOM    505  NH2 ARG A  69      19.603  -4.884  -9.233  1.00 27.20           N  
ATOM    506  N   GLY A  70      23.119  -4.861 -17.939  1.00 24.96           N  
ATOM    507  CA  GLY A  70      22.905  -5.018 -19.345  1.00 25.34           C  
ATOM    508  C   GLY A  70      22.899  -3.740 -20.118  1.00 24.16           C  
ATOM    509  O   GLY A  70      22.742  -3.801 -21.313  1.00 24.21           O  
ATOM    510  N   THR A  71      23.115  -2.573 -19.485  1.00 23.37           N  
ATOM    511  CA  THR A  71      22.935  -1.324 -20.223  1.00 22.65           C  
ATOM    512  C   THR A  71      24.221  -0.973 -20.905  1.00 25.24           C  
ATOM    513  O   THR A  71      25.255  -1.542 -20.628  1.00 25.14           O  
ATOM    514  CB  THR A  71      22.471  -0.163 -19.247  1.00 24.01           C  
ATOM    515  OG1 THR A  71      23.432  -0.021 -18.233  1.00 21.74           O  
ATOM    516  CG2 THR A  71      21.028  -0.434 -18.626  1.00 18.95           C  
ATOM    517  N   ASN A  72      24.208   0.034 -21.773  1.00 26.18           N  
ATOM    518  CA  ASN A  72      25.436   0.386 -22.481  1.00 24.67           C  
ATOM    519  C   ASN A  72      26.491   1.073 -21.603  1.00 24.90           C  
ATOM    520  O   ASN A  72      26.184   1.639 -20.584  1.00 22.87           O  
ATOM    521  CB  ASN A  72      25.063   1.322 -23.616  1.00 26.52           C  
ATOM    522  CG  ASN A  72      24.325   0.593 -24.785  1.00 28.24           C  
ATOM    523  OD1 ASN A  72      24.236  -0.636 -24.844  1.00 30.45           O  
ATOM    524  ND2 ASN A  72      23.861   1.348 -25.681  1.00 22.66           N  
ATOM    525  N   ALA A  73      27.710   1.099 -22.092  1.00 23.07           N  
ATOM    526  CA  ALA A  73      28.840   1.727 -21.440  1.00 24.85           C  
ATOM    527  C   ALA A  73      28.616   3.191 -21.060  1.00 25.68           C  
ATOM    528  O   ALA A  73      29.210   3.663 -20.084  1.00 26.66           O  
ATOM    529  CB  ALA A  73      30.155   1.561 -22.348  1.00 25.42           C  
ATOM    530  N   SER A  74      27.760   3.919 -21.780  1.00 25.36           N  
ATOM    531  CA  SER A  74      27.535   5.325 -21.439  1.00 27.02           C  
ATOM    532  C   SER A  74      26.354   5.460 -20.486  1.00 27.71           C  
ATOM    533  O   SER A  74      25.903   6.578 -20.177  1.00 28.46           O  
ATOM    534  CB  SER A  74      27.247   6.116 -22.721  1.00 26.78           C  
ATOM    535  OG  SER A  74      26.049   5.581 -23.251  1.00 24.19           O  
ATOM    536  N   HIS A  75      25.749   4.343 -20.121  1.00 28.32           N  
ATOM    537  CA  HIS A  75      24.593   4.395 -19.270  1.00 28.49           C  
ATOM    538  C   HIS A  75      24.906   4.361 -17.763  1.00 28.58           C  
ATOM    539  O   HIS A  75      24.021   4.441 -16.891  1.00 29.40           O  
ATOM    540  CB  HIS A  75      23.610   3.310 -19.676  1.00 27.20           C  
ATOM    541  CG  HIS A  75      22.979   3.549 -21.005  1.00 23.90           C  
ATOM    542  ND1 HIS A  75      22.245   2.585 -21.654  1.00 24.77           N  
ATOM    543  CD2 HIS A  75      22.976   4.644 -21.820  1.00 28.64           C  
ATOM    544  CE1 HIS A  75      21.780   3.082 -22.800  1.00 28.68           C  
ATOM    545  NE2 HIS A  75      22.210   4.331 -22.926  1.00 30.77           N  
ATOM    546  N   VAL A  76      26.143   4.165 -17.448  1.00 28.87           N  
ATOM    547  CA  VAL A  76      26.563   4.307 -16.093  1.00 28.73           C  
ATOM    548  C   VAL A  76      26.948   5.787 -15.868  1.00 28.42           C  
ATOM    549  O   VAL A  76      27.755   6.387 -16.647  1.00 29.16           O  
ATOM    550  CB  VAL A  76      27.675   3.347 -15.768  1.00 28.99           C  
ATOM    551  CG1 VAL A  76      28.926   3.710 -16.539  1.00 28.51           C  
ATOM    552  CG2 VAL A  76      27.948   3.389 -14.156  1.00 27.90           C  
ATOM    553  N   LEU A  77      26.362   6.372 -14.839  1.00 26.42           N  
ATOM    554  CA  LEU A  77      26.711   7.713 -14.365  1.00 26.20           C  
ATOM    555  C   LEU A  77      27.852   7.641 -13.366  1.00 26.30           C  
ATOM    556  O   LEU A  77      27.708   7.080 -12.276  1.00 25.32           O  
ATOM    557  CB  LEU A  77      25.463   8.471 -13.787  1.00 25.77           C  
ATOM    558  CG  LEU A  77      25.790   9.893 -13.270  1.00 27.39           C  
ATOM    559  CD1 LEU A  77      26.428  10.885 -14.294  1.00 26.55           C  
ATOM    560  CD2 LEU A  77      24.610  10.559 -12.644  1.00 27.42           C  
ATOM    561  N   VAL A  78      29.003   8.231 -13.712  1.00 26.01           N  
ATOM    562  CA  VAL A  78      30.176   8.179 -12.885  1.00 25.41           C  
ATOM    563  C   VAL A  78      30.357   9.567 -12.237  1.00 27.15           C  
ATOM    564  O   VAL A  78      30.495  10.622 -12.934  1.00 25.92           O  
ATOM    565  CB  VAL A  78      31.449   7.763 -13.621  1.00 25.81           C  
ATOM    566  CG1 VAL A  78      32.641   7.807 -12.638  1.00 24.92           C  
ATOM    567  CG2 VAL A  78      31.353   6.322 -14.207  1.00 23.99           C  
ATOM    568  N   LEU A  79      30.303   9.572 -10.905  1.00 26.29           N  
ATOM    569  CA  LEU A  79      30.537  10.768 -10.085  1.00 26.75           C  
ATOM    570  C   LEU A  79      31.814  10.701  -9.277  1.00 25.31           C  
ATOM    571  O   LEU A  79      32.219   9.589  -8.787  1.00 26.04           O  
ATOM    572  CB  LEU A  79      29.330  10.983  -9.143  1.00 24.87           C  
ATOM    573  CG  LEU A  79      27.926  10.901  -9.764  1.00 25.96           C  
ATOM    574  CD1 LEU A  79      26.836  10.938  -8.717  1.00 23.96           C  
ATOM    575  CD2 LEU A  79      27.605  12.068 -10.816  1.00 23.26           C  
ATOM    576  N   ILE A  80      32.467  11.855  -9.096  1.00 25.63           N  
ATOM    577  CA  ILE A  80      33.607  11.985  -8.179  1.00 25.77           C  
ATOM    578  C   ILE A  80      33.133  12.972  -7.103  1.00 28.46           C  
ATOM    579  O   ILE A  80      32.860  14.136  -7.370  1.00 29.79           O  
ATOM    580  CB  ILE A  80      34.928  12.478  -8.748  1.00 27.15           C  
ATOM    581  CG1 ILE A  80      35.256  11.874 -10.128  1.00 26.07           C  
ATOM    582  CG2 ILE A  80      36.121  12.195  -7.666  1.00 26.13           C  
ATOM    583  CD1 ILE A  80      35.587  10.362 -10.117  1.00 25.72           C  
ATOM    584  N   ASP A  81      33.003  12.485  -5.881  1.00 30.11           N  
ATOM    585  CA  ASP A  81      32.432  13.255  -4.754  1.00 28.29           C  
ATOM    586  C   ASP A  81      31.097  13.904  -5.109  1.00 28.19           C  
ATOM    587  O   ASP A  81      30.784  14.992  -4.653  1.00 26.92           O  
ATOM    588  CB  ASP A  81      33.434  14.276  -4.294  1.00 29.34           C  
ATOM    589  CG  ASP A  81      34.713  13.630  -3.812  1.00 28.38           C  
ATOM    590  OD1 ASP A  81      34.656  12.753  -2.886  1.00 28.40           O  
ATOM    591  OD2 ASP A  81      35.785  14.061  -4.267  1.00 36.15           O  
ATOM    592  N   GLY A  82      30.283  13.204  -5.872  1.00 27.39           N  
ATOM    593  CA  GLY A  82      28.922  13.682  -6.125  1.00 28.13           C  
ATOM    594  C   GLY A  82      28.745  14.533  -7.367  1.00 26.48           C  
ATOM    595  O   GLY A  82      27.632  14.887  -7.720  1.00 28.01           O  
ATOM    596  N   VAL A  83      29.838  14.774  -8.056  1.00 27.13           N  
ATOM    597  CA  VAL A  83      29.911  15.570  -9.289  1.00 25.35           C  
ATOM    598  C   VAL A  83      30.422  14.731 -10.463  1.00 24.59           C  
ATOM    599  O   VAL A  83      31.467  14.057 -10.384  1.00 23.39           O  
ATOM    600  CB  VAL A  83      30.950  16.747  -9.042  1.00 26.67           C  
ATOM    601  CG1 VAL A  83      31.128  17.649 -10.250  1.00 24.88           C  
ATOM    602  CG2 VAL A  83      30.525  17.623  -7.794  1.00 26.67           C  
ATOM    603  N   ARG A  84      29.788  14.857 -11.630  1.00 24.90           N  
ATOM    604  CA  ARG A  84      30.188  14.105 -12.842  1.00 24.90           C  
ATOM    605  C   ARG A  84      31.645  14.192 -13.170  1.00 24.80           C  
ATOM    606  O   ARG A  84      32.142  15.273 -13.336  1.00 25.96           O  
ATOM    607  CB  ARG A  84      29.512  14.699 -14.060  1.00 27.75           C  
ATOM    608  CG  ARG A  84      28.044  14.575 -14.014  1.00 31.25           C  
ATOM    609  CD  ARG A  84      27.411  15.550 -15.001  1.00 34.91           C  
ATOM    610  NE  ARG A  84      25.999  15.313 -14.795  1.00 34.90           N  
ATOM    611  CZ  ARG A  84      25.386  14.284 -15.306  1.00 31.26           C  
ATOM    612  NH1 ARG A  84      26.040  13.492 -16.144  1.00 32.21           N  
ATOM    613  NH2 ARG A  84      24.110  14.098 -15.010  1.00 34.26           N  
ATOM    614  N   LEU A  85      32.323  13.071 -13.364  1.00 25.25           N  
ATOM    615  CA  LEU A  85      33.683  13.070 -13.902  1.00 25.64           C  
ATOM    616  C   LEU A  85      33.645  13.675 -15.319  1.00 26.07           C  
ATOM    617  O   LEU A  85      32.678  13.454 -16.033  1.00 24.48           O  
ATOM    618  CB  LEU A  85      34.118  11.633 -14.002  1.00 25.86           C  
ATOM    619  CG  LEU A  85      35.425  11.169 -14.624  1.00 29.81           C  
ATOM    620  CD1 LEU A  85      36.620  11.682 -13.870  1.00 32.33           C  
ATOM    621  CD2 LEU A  85      35.353   9.697 -14.626  1.00 25.50           C  
ATOM    622  N   ASN A  86      34.617  14.514 -15.640  1.00 27.94           N  
ATOM    623  CA  ASN A  86      34.785  15.128 -16.981  1.00 29.62           C  
ATOM    624  C   ASN A  86      34.762  14.059 -18.001  1.00 30.02           C  
ATOM    625  O   ASN A  86      35.542  13.140 -17.937  1.00 30.86           O  
ATOM    626  CB  ASN A  86      36.095  15.962 -17.110  1.00 29.44           C  
ATOM    627  CG  ASN A  86      35.904  17.344 -16.677  1.00 30.00           C  
ATOM    628  OD1 ASN A  86      34.952  17.578 -15.942  1.00 28.14           O  
ATOM    629  ND2 ASN A  86      36.768  18.299 -17.120  1.00 23.33           N  
ATOM    630  N   LEU A  87      33.807  14.179 -18.904  1.00 32.88           N  
ATOM    631  CA  LEU A  87      33.622  13.241 -20.008  1.00 34.05           C  
ATOM    632  C   LEU A  87      33.385  14.015 -21.339  1.00 33.31           C  
ATOM    633  O   LEU A  87      32.289  14.435 -21.588  1.00 33.41           O  
ATOM    634  CB  LEU A  87      32.424  12.388 -19.674  1.00 34.65           C  
ATOM    635  CG  LEU A  87      32.199  11.086 -20.420  1.00 38.85           C  
ATOM    636  CD1 LEU A  87      33.498  10.543 -20.952  1.00 43.11           C  
ATOM    637  CD2 LEU A  87      31.435  10.134 -19.445  1.00 37.32           C  
ATOM    638  N   ALA A  88      34.431  14.195 -22.164  1.00 32.08           N  
ATOM    639  CA  ALA A  88      34.361  15.111 -23.326  1.00 32.25           C  
ATOM    640  C   ALA A  88      34.192  14.331 -24.643  1.00 31.73           C  
ATOM    641  O   ALA A  88      33.977  14.897 -25.707  1.00 32.55           O  
ATOM    642  CB  ALA A  88      35.663  15.982 -23.373  1.00 31.43           C  
ATOM    643  N   GLY A  89      34.261  13.025 -24.570  1.00 30.01           N  
ATOM    644  CA  GLY A  89      34.380  12.262 -25.776  1.00 31.08           C  
ATOM    645  C   GLY A  89      33.076  12.104 -26.523  1.00 29.73           C  
ATOM    646  O   GLY A  89      32.004  12.186 -25.940  1.00 30.50           O  
ATOM    647  N   VAL A  90      33.146  11.844 -27.810  1.00 27.93           N  
ATOM    648  CA  VAL A  90      31.886  11.629 -28.580  1.00 26.04           C  
ATOM    649  C   VAL A  90      31.180  10.348 -28.136  1.00 26.93           C  
ATOM    650  O   VAL A  90      29.946  10.323 -28.047  1.00 28.68           O  
ATOM    651  CB  VAL A  90      32.197  11.719 -30.096  1.00 26.38           C  
ATOM    652  CG1 VAL A  90      33.170  10.552 -30.529  1.00 22.61           C  
ATOM    653  CG2 VAL A  90      30.925  11.908 -30.990  1.00 22.71           C  
ATOM    654  N   SER A  91      31.908   9.298 -27.748  1.00 28.25           N  
ATOM    655  CA  SER A  91      31.235   8.038 -27.365  1.00 28.80           C  
ATOM    656  C   SER A  91      30.280   8.207 -26.187  1.00 29.60           C  
ATOM    657  O   SER A  91      29.311   7.468 -26.073  1.00 30.18           O  
ATOM    658  CB  SER A  91      32.222   6.979 -26.996  1.00 30.73           C  
ATOM    659  OG  SER A  91      32.801   7.245 -25.668  1.00 30.82           O  
ATOM    660  N   GLY A  92      30.580   9.188 -25.331  1.00 30.73           N  
ATOM    661  CA  GLY A  92      29.890   9.440 -24.066  1.00 30.97           C  
ATOM    662  C   GLY A  92      30.178   8.388 -22.984  1.00 31.59           C  
ATOM    663  O   GLY A  92      29.457   8.322 -21.992  1.00 32.49           O  
ATOM    664  N   SER A  93      31.193   7.549 -23.149  1.00 32.81           N  
ATOM    665  CA  SER A  93      31.432   6.532 -22.162  1.00 34.97           C  
ATOM    666  C   SER A  93      32.649   6.894 -21.329  1.00 35.61           C  
ATOM    667  O   SER A  93      33.680   7.250 -21.880  1.00 36.45           O  
ATOM    668  CB  SER A  93      31.549   5.129 -22.771  1.00 34.72           C  
ATOM    669  OG  SER A  93      32.750   4.997 -23.431  1.00 38.90           O  
ATOM    670  N   ALA A  94      32.480   6.779 -20.016  1.00 35.27           N  
ATOM    671  CA  ALA A  94      33.557   6.909 -18.981  1.00 36.50           C  
ATOM    672  C   ALA A  94      34.591   5.807 -19.113  1.00 36.52           C  
ATOM    673  O   ALA A  94      34.252   4.600 -19.336  1.00 39.19           O  
ATOM    674  CB  ALA A  94      32.922   6.861 -17.537  1.00 34.89           C  
ATOM    675  N   ASP A  95      35.841   6.214 -18.972  1.00 36.17           N  
ATOM    676  CA  ASP A  95      36.967   5.321 -18.971  1.00 34.59           C  
ATOM    677  C   ASP A  95      37.598   5.386 -17.584  1.00 33.56           C  
ATOM    678  O   ASP A  95      38.393   6.260 -17.305  1.00 33.38           O  
ATOM    679  CB  ASP A  95      38.007   5.765 -19.999  1.00 33.76           C  
ATOM    680  CG  ASP A  95      39.189   4.856 -20.015  1.00 33.23           C  
ATOM    681  OD1 ASP A  95      39.131   3.763 -19.372  1.00 35.99           O  
ATOM    682  OD2 ASP A  95      40.200   5.166 -20.688  1.00 34.13           O  
ATOM    683  N   LEU A  96      37.266   4.459 -16.705  1.00 32.72           N  
ATOM    684  CA  LEU A  96      37.745   4.547 -15.331  1.00 33.32           C  
ATOM    685  C   LEU A  96      39.106   3.907 -15.167  1.00 32.51           C  
ATOM    686  O   LEU A  96      39.677   3.916 -14.075  1.00 32.12           O  
ATOM    687  CB  LEU A  96      36.717   3.951 -14.373  1.00 34.99           C  
ATOM    688  CG  LEU A  96      35.481   4.839 -14.037  1.00 35.42           C  
ATOM    689  CD1 LEU A  96      34.494   4.117 -13.124  1.00 35.44           C  
ATOM    690  CD2 LEU A  96      35.875   6.086 -13.301  1.00 35.69           C  
ATOM    691  N   SER A  97      39.714   3.496 -16.278  1.00 31.06           N  
ATOM    692  CA  SER A  97      41.110   3.084 -16.256  1.00 30.01           C  
ATOM    693  C   SER A  97      41.992   4.247 -15.968  1.00 27.81           C  
ATOM    694  O   SER A  97      43.105   4.092 -15.528  1.00 27.21           O  
ATOM    695  CB  SER A  97      41.506   2.450 -17.606  1.00 30.03           C  
ATOM    696  OG  SER A  97      41.480   3.448 -18.622  1.00 32.75           O  
ATOM    697  N   GLN A  98      41.510   5.437 -16.235  1.00 26.88           N  
ATOM    698  CA  GLN A  98      42.332   6.613 -16.082  1.00 27.50           C  
ATOM    699  C   GLN A  98      42.220   7.293 -14.682  1.00 28.32           C  
ATOM    700  O   GLN A  98      43.009   8.194 -14.381  1.00 30.42           O  
ATOM    701  CB  GLN A  98      41.931   7.642 -17.134  1.00 27.90           C  
ATOM    702  CG  GLN A  98      42.163   7.175 -18.524  1.00 27.09           C  
ATOM    703  CD  GLN A  98      43.622   6.916 -18.808  1.00 30.11           C  
ATOM    704  OE1 GLN A  98      44.444   7.812 -18.663  1.00 31.50           O  
ATOM    705  NE2 GLN A  98      43.956   5.680 -19.235  1.00 27.76           N  
ATOM    706  N   PHE A  99      41.214   6.950 -13.900  1.00 27.87           N  
ATOM    707  CA  PHE A  99      41.058   7.524 -12.581  1.00 28.26           C  
ATOM    708  C   PHE A  99      41.991   6.806 -11.663  1.00 28.65           C  
ATOM    709  O   PHE A  99      41.899   5.593 -11.527  1.00 28.21           O  
ATOM    710  CB  PHE A  99      39.611   7.532 -12.075  1.00 29.34           C  
ATOM    711  CG  PHE A  99      39.403   8.447 -10.880  1.00 28.73           C  
ATOM    712  CD1 PHE A  99      39.094   9.788 -11.040  1.00 32.06           C  
ATOM    713  CD2 PHE A  99      39.640   8.005  -9.611  1.00 33.40           C  
ATOM    714  CE1 PHE A  99      38.985  10.639  -9.911  1.00 30.75           C  
ATOM    715  CE2 PHE A  99      39.568   8.869  -8.498  1.00 33.55           C  
ATOM    716  CZ  PHE A  99      39.199  10.160  -8.654  1.00 32.36           C  
ATOM    717  N   PRO A 100      42.866   7.543 -10.965  1.00 29.08           N  
ATOM    718  CA  PRO A 100      43.851   6.859 -10.109  1.00 29.41           C  
ATOM    719  C   PRO A 100      43.235   6.204  -8.837  1.00 29.83           C  
ATOM    720  O   PRO A 100      42.635   6.910  -7.951  1.00 31.17           O  
ATOM    721  CB  PRO A 100      44.820   7.989  -9.695  1.00 29.35           C  
ATOM    722  CG  PRO A 100      44.441   9.147 -10.491  1.00 30.71           C  
ATOM    723  CD  PRO A 100      42.979   9.001 -10.842  1.00 29.16           C  
ATOM    724  N   ILE A 101      43.500   4.912  -8.687  1.00 28.03           N  
ATOM    725  CA  ILE A 101      43.134   4.179  -7.498  1.00 27.20           C  
ATOM    726  C   ILE A 101      43.612   4.822  -6.168  1.00 27.69           C  
ATOM    727  O   ILE A 101      42.931   4.658  -5.198  1.00 28.13           O  
ATOM    728  CB  ILE A 101      43.608   2.756  -7.568  1.00 26.75           C  
ATOM    729  CG1 ILE A 101      42.886   1.871  -6.546  1.00 27.41           C  
ATOM    730  CG2 ILE A 101      45.123   2.689  -7.370  1.00 25.54           C  
ATOM    731  CD1 ILE A 101      41.374   1.657  -6.752  1.00 28.02           C  
ATOM    732  N   ALA A 102      44.712   5.574  -6.167  1.00 26.78           N  
ATOM    733  CA  ALA A 102      45.256   6.209  -4.971  1.00 26.47           C  
ATOM    734  C   ALA A 102      44.363   7.299  -4.434  1.00 27.09           C  
ATOM    735  O   ALA A 102      44.501   7.639  -3.270  1.00 26.96           O  
ATOM    736  CB  ALA A 102      46.601   6.747  -5.234  1.00 26.06           C  
ATOM    737  N   LEU A 103      43.431   7.807  -5.249  1.00 26.55           N  
ATOM    738  CA  LEU A 103      42.477   8.781  -4.791  1.00 26.48           C  
ATOM    739  C   LEU A 103      41.202   8.161  -4.282  1.00 26.35           C  
ATOM    740  O   LEU A 103      40.349   8.825  -3.719  1.00 27.92           O  
ATOM    741  CB  LEU A 103      42.143   9.828  -5.902  1.00 26.49           C  
ATOM    742  CG  LEU A 103      43.195  10.896  -6.256  1.00 26.24           C  
ATOM    743  CD1 LEU A 103      42.763  11.880  -7.372  1.00 29.55           C  
ATOM    744  CD2 LEU A 103      43.680  11.709  -5.032  1.00 24.28           C  
ATOM    745  N   VAL A 104      41.019   6.884  -4.473  1.00 27.66           N  
ATOM    746  CA  VAL A 104      39.731   6.271  -4.125  1.00 27.83           C  
ATOM    747  C   VAL A 104      39.701   5.876  -2.617  1.00 29.71           C  
ATOM    748  O   VAL A 104      40.388   4.894  -2.189  1.00 28.66           O  
ATOM    749  CB  VAL A 104      39.504   5.056  -4.986  1.00 29.00           C  
ATOM    750  CG1 VAL A 104      38.233   4.379  -4.576  1.00 28.30           C  
ATOM    751  CG2 VAL A 104      39.568   5.450  -6.492  1.00 28.95           C  
ATOM    752  N   GLN A 105      38.918   6.592  -1.783  1.00 28.35           N  
ATOM    753  CA  GLN A 105      38.823   6.157  -0.375  1.00 29.28           C  
ATOM    754  C   GLN A 105      37.552   5.405  -0.085  1.00 28.93           C  
ATOM    755  O   GLN A 105      37.472   4.735   0.908  1.00 30.67           O  
ATOM    756  CB  GLN A 105      38.933   7.368   0.579  1.00 29.87           C  
ATOM    757  CG  GLN A 105      40.031   8.292   0.237  1.00 27.58           C  
ATOM    758  CD  GLN A 105      41.344   7.665   0.486  1.00 34.30           C  
ATOM    759  OE1 GLN A 105      41.478   6.871   1.437  1.00 28.55           O  
ATOM    760  NE2 GLN A 105      42.354   7.976  -0.394  1.00 34.17           N  
ATOM    761  N   ARG A 106      36.557   5.531  -0.935  1.00 29.66           N  
ATOM    762  CA  ARG A 106      35.321   4.800  -0.827  1.00 29.82           C  
ATOM    763  C   ARG A 106      34.642   4.735  -2.190  1.00 30.26           C  
ATOM    764  O   ARG A 106      34.710   5.674  -2.949  1.00 30.11           O  
ATOM    765  CB  ARG A 106      34.447   5.623   0.099  1.00 30.77           C  
ATOM    766  CG  ARG A 106      33.254   5.011   0.603  1.00 33.05           C  
ATOM    767  CD  ARG A 106      32.792   5.899   1.808  1.00 35.12           C  
ATOM    768  NE  ARG A 106      31.358   5.791   1.938  1.00 39.59           N  
ATOM    769  CZ  ARG A 106      30.716   4.968   2.767  1.00 46.03           C  
ATOM    770  NH1 ARG A 106      31.366   4.147   3.635  1.00 43.94           N  
ATOM    771  NH2 ARG A 106      29.379   4.987   2.748  1.00 48.71           N  
ATOM    772  N   VAL A 107      33.956   3.650  -2.502  1.00 29.28           N  
ATOM    773  CA  VAL A 107      33.093   3.664  -3.625  1.00 28.47           C  
ATOM    774  C   VAL A 107      31.717   3.417  -3.209  1.00 27.90           C  
ATOM    775  O   VAL A 107      31.468   2.437  -2.490  1.00 25.47           O  
ATOM    776  CB  VAL A 107      33.491   2.643  -4.669  1.00 29.52           C  
ATOM    777  CG1 VAL A 107      32.445   2.615  -5.870  1.00 28.69           C  
ATOM    778  CG2 VAL A 107      34.881   2.919  -5.112  1.00 28.98           C  
ATOM    779  N   GLU A 108      30.803   4.292  -3.628  1.00 27.02           N  
ATOM    780  CA  GLU A 108      29.381   4.046  -3.474  1.00 28.42           C  
ATOM    781  C   GLU A 108      28.681   3.710  -4.789  1.00 28.71           C  
ATOM    782  O   GLU A 108      28.734   4.526  -5.736  1.00 28.48           O  
ATOM    783  CB  GLU A 108      28.757   5.277  -2.865  1.00 30.12           C  
ATOM    784  CG  GLU A 108      29.146   5.372  -1.404  1.00 36.16           C  
ATOM    785  CD  GLU A 108      28.553   6.617  -0.698  1.00 43.67           C  
ATOM    786  OE1 GLU A 108      27.811   7.454  -1.313  1.00 49.06           O  
ATOM    787  OE2 GLU A 108      28.880   6.742   0.475  1.00 40.42           O  
ATOM    788  N   TYR A 109      27.997   2.558  -4.859  1.00 26.98           N  
ATOM    789  CA  TYR A 109      27.573   2.002  -6.153  1.00 26.15           C  
ATOM    790  C   TYR A 109      26.129   1.653  -6.054  1.00 25.28           C  
ATOM    791  O   TYR A 109      25.730   0.909  -5.180  1.00 23.62           O  
ATOM    792  CB  TYR A 109      28.466   0.812  -6.584  1.00 27.28           C  
ATOM    793  CG  TYR A 109      27.875  -0.085  -7.695  1.00 28.09           C  
ATOM    794  CD1 TYR A 109      27.286   0.447  -8.837  1.00 28.06           C  
ATOM    795  CD2 TYR A 109      27.809  -1.480  -7.527  1.00 30.90           C  
ATOM    796  CE1 TYR A 109      26.666  -0.409  -9.806  1.00 28.76           C  
ATOM    797  CE2 TYR A 109      27.224  -2.317  -8.470  1.00 30.99           C  
ATOM    798  CZ  TYR A 109      26.661  -1.788  -9.594  1.00 28.78           C  
ATOM    799  OH  TYR A 109      26.085  -2.662 -10.491  1.00 30.58           O  
ATOM    800  N   ILE A 110      25.289   2.246  -6.894  1.00 24.63           N  
ATOM    801  CA  ILE A 110      23.865   1.795  -7.011  1.00 24.38           C  
ATOM    802  C   ILE A 110      23.443   1.337  -8.416  1.00 25.40           C  
ATOM    803  O   ILE A 110      23.938   1.879  -9.420  1.00 24.77           O  
ATOM    804  CB  ILE A 110      23.020   2.928  -6.572  1.00 25.40           C  
ATOM    805  CG1 ILE A 110      21.532   2.587  -6.690  1.00 23.97           C  
ATOM    806  CG2 ILE A 110      23.404   4.149  -7.358  1.00 25.16           C  
ATOM    807  CD1 ILE A 110      20.725   3.520  -5.946  1.00 20.30           C  
ATOM    808  N   ARG A 111      22.482   0.413  -8.496  1.00 25.63           N  
ATOM    809  CA  ARG A 111      21.963  -0.091  -9.743  1.00 24.47           C  
ATOM    810  C   ARG A 111      20.452  -0.211  -9.710  1.00 25.18           C  
ATOM    811  O   ARG A 111      19.861  -0.312  -8.644  1.00 24.84           O  
ATOM    812  CB  ARG A 111      22.631  -1.405 -10.129  1.00 26.22           C  
ATOM    813  CG  ARG A 111      22.354  -2.576  -9.181  1.00 28.10           C  
ATOM    814  CD  ARG A 111      23.464  -2.715  -8.193  1.00 30.32           C  
ATOM    815  NE  ARG A 111      23.343  -3.908  -7.316  1.00 28.63           N  
ATOM    816  CZ  ARG A 111      24.056  -4.017  -6.217  1.00 28.31           C  
ATOM    817  NH1 ARG A 111      24.922  -3.075  -5.931  1.00 28.97           N  
ATOM    818  NH2 ARG A 111      23.914  -5.054  -5.408  1.00 30.74           N  
ATOM    819  N   GLY A 112      19.829  -0.112 -10.888  1.00 24.79           N  
ATOM    820  CA  GLY A 112      18.393  -0.306 -11.040  1.00 26.44           C  
ATOM    821  C   GLY A 112      17.662   0.995 -11.077  1.00 26.33           C  
ATOM    822  O   GLY A 112      18.296   2.046 -11.221  1.00 27.31           O  
ATOM    823  N   PRO A 113      16.342   0.921 -10.994  1.00 28.89           N  
ATOM    824  CA  PRO A 113      15.444   2.042 -11.207  1.00 28.50           C  
ATOM    825  C   PRO A 113      15.687   3.232 -10.329  1.00 29.57           C  
ATOM    826  O   PRO A 113      15.284   4.275 -10.731  1.00 28.11           O  
ATOM    827  CB  PRO A 113      14.061   1.471 -10.883  1.00 28.68           C  
ATOM    828  CG  PRO A 113      14.207   0.140 -10.630  1.00 30.68           C  
ATOM    829  CD  PRO A 113      15.586  -0.348 -10.911  1.00 28.62           C  
ATOM    830  N   ARG A 114      16.309   3.056  -9.145  1.00 29.37           N  
ATOM    831  CA  ARG A 114      16.455   4.176  -8.209  1.00 27.82           C  
ATOM    832  C   ARG A 114      17.694   5.001  -8.454  1.00 27.11           C  
ATOM    833  O   ARG A 114      17.792   6.081  -7.912  1.00 25.43           O  
ATOM    834  CB  ARG A 114      16.403   3.717  -6.758  1.00 28.13           C  
ATOM    835  CG  ARG A 114      15.159   2.916  -6.378  1.00 28.86           C  
ATOM    836  CD  ARG A 114      13.925   3.743  -6.458  1.00 29.36           C  
ATOM    837  NE  ARG A 114      14.216   5.018  -5.839  1.00 29.15           N  
ATOM    838  CZ  ARG A 114      14.486   5.219  -4.557  1.00 36.06           C  
ATOM    839  NH1 ARG A 114      14.374   4.246  -3.662  1.00 32.88           N  
ATOM    840  NH2 ARG A 114      14.852   6.435  -4.156  1.00 35.68           N  
ATOM    841  N   SER A 115      18.650   4.477  -9.246  1.00 26.34           N  
ATOM    842  CA  SER A 115      19.875   5.151  -9.570  1.00 26.62           C  
ATOM    843  C   SER A 115      19.751   6.620 -10.058  1.00 26.26           C  
ATOM    844  O   SER A 115      20.680   7.442  -9.783  1.00 28.45           O  
ATOM    845  CB  SER A 115      20.602   4.362 -10.710  1.00 27.23           C  
ATOM    846  OG  SER A 115      20.766   3.003 -10.348  1.00 25.56           O  
ATOM    847  N   ALA A 116      18.689   6.921 -10.795  1.00 23.83           N  
ATOM    848  CA  ALA A 116      18.562   8.217 -11.422  1.00 25.51           C  
ATOM    849  C   ALA A 116      18.223   9.385 -10.447  1.00 25.81           C  
ATOM    850  O   ALA A 116      18.192  10.514 -10.833  1.00 24.74           O  
ATOM    851  CB  ALA A 116      17.567   8.169 -12.515  1.00 24.25           C  
ATOM    852  N   VAL A 117      17.990   9.113  -9.201  1.00 28.68           N  
ATOM    853  CA  VAL A 117      18.033  10.216  -8.211  1.00 29.94           C  
ATOM    854  C   VAL A 117      19.333  11.041  -8.288  1.00 29.08           C  
ATOM    855  O   VAL A 117      19.309  12.223  -8.085  1.00 29.35           O  
ATOM    856  CB  VAL A 117      17.842   9.722  -6.733  1.00 30.16           C  
ATOM    857  CG1 VAL A 117      19.004   8.873  -6.280  1.00 31.14           C  
ATOM    858  CG2 VAL A 117      17.702  10.949  -5.824  1.00 31.55           C  
ATOM    859  N   TYR A 118      20.477  10.404  -8.533  1.00 29.96           N  
ATOM    860  CA  TYR A 118      21.730  11.138  -8.722  1.00 30.70           C  
ATOM    861  C   TYR A 118      21.884  11.844 -10.067  1.00 28.97           C  
ATOM    862  O   TYR A 118      22.866  12.528 -10.292  1.00 28.05           O  
ATOM    863  CB  TYR A 118      22.908  10.248  -8.591  1.00 32.16           C  
ATOM    864  CG  TYR A 118      23.138   9.681  -7.251  1.00 35.20           C  
ATOM    865  CD1 TYR A 118      23.934  10.372  -6.326  1.00 39.42           C  
ATOM    866  CD2 TYR A 118      22.598   8.464  -6.879  1.00 37.70           C  
ATOM    867  CE1 TYR A 118      24.212   9.843  -5.061  1.00 38.53           C  
ATOM    868  CE2 TYR A 118      22.854   7.926  -5.615  1.00 39.29           C  
ATOM    869  CZ  TYR A 118      23.693   8.622  -4.719  1.00 37.84           C  
ATOM    870  OH  TYR A 118      23.987   8.151  -3.439  1.00 41.27           O  
ATOM    871  N   GLY A 119      20.928  11.718 -10.954  1.00 28.12           N  
ATOM    872  CA  GLY A 119      21.033  12.402 -12.297  1.00 27.46           C  
ATOM    873  C   GLY A 119      20.263  11.544 -13.280  1.00 25.57           C  
ATOM    874  O   GLY A 119      20.415  10.335 -13.349  1.00 22.47           O  
ATOM    875  N   SER A 120      19.406  12.175 -14.025  1.00 26.45           N  
ATOM    876  CA  SER A 120      18.435  11.468 -14.798  1.00 27.57           C  
ATOM    877  C   SER A 120      19.013  10.531 -15.858  1.00 27.09           C  
ATOM    878  O   SER A 120      18.304   9.682 -16.351  1.00 26.49           O  
ATOM    879  CB  SER A 120      17.459  12.478 -15.410  1.00 30.07           C  
ATOM    880  OG  SER A 120      18.127  13.226 -16.366  1.00 33.77           O  
ATOM    881  N   ASP A 121      20.287  10.682 -16.197  1.00 27.92           N  
ATOM    882  CA  ASP A 121      20.956   9.851 -17.229  1.00 29.04           C  
ATOM    883  C   ASP A 121      21.655   8.569 -16.706  1.00 29.34           C  
ATOM    884  O   ASP A 121      22.313   7.859 -17.476  1.00 28.76           O  
ATOM    885  CB  ASP A 121      21.971  10.723 -18.000  1.00 29.58           C  
ATOM    886  CG  ASP A 121      22.975  11.465 -17.068  1.00 34.76           C  
ATOM    887  OD1 ASP A 121      22.621  11.861 -15.925  1.00 32.45           O  
ATOM    888  OD2 ASP A 121      24.117  11.670 -17.502  1.00 35.51           O  
ATOM    889  N   ALA A 122      21.501   8.264 -15.404  1.00 28.56           N  
ATOM    890  CA  ALA A 122      21.946   7.000 -14.863  1.00 27.99           C  
ATOM    891  C   ALA A 122      20.880   5.946 -15.214  1.00 28.64           C  
ATOM    892  O   ALA A 122      20.187   5.460 -14.342  1.00 28.14           O  
ATOM    893  CB  ALA A 122      22.089   7.092 -13.433  1.00 28.02           C  
ATOM    894  N   ILE A 123      20.823   5.587 -16.490  1.00 27.01           N  
ATOM    895  CA  ILE A 123      20.050   4.467 -16.991  1.00 26.82           C  
ATOM    896  C   ILE A 123      20.440   3.092 -16.324  1.00 27.39           C  
ATOM    897  O   ILE A 123      19.565   2.362 -15.861  1.00 29.06           O  
ATOM    898  CB  ILE A 123      20.060   4.433 -18.567  1.00 28.24           C  
ATOM    899  CG1 ILE A 123      19.485   5.767 -19.135  1.00 28.05           C  
ATOM    900  CG2 ILE A 123      19.229   3.142 -19.078  1.00 26.58           C  
ATOM    901  CD1 ILE A 123      19.208   5.880 -20.780  1.00 22.43           C  
ATOM    902  N   GLY A 124      21.707   2.773 -16.205  1.00 27.59           N  
ATOM    903  CA  GLY A 124      22.103   1.482 -15.660  1.00 28.05           C  
ATOM    904  C   GLY A 124      22.351   1.589 -14.170  1.00 28.12           C  
ATOM    905  O   GLY A 124      21.741   0.877 -13.353  1.00 27.13           O  
ATOM    906  N   GLY A 125      23.250   2.516 -13.833  1.00 27.99           N  
ATOM    907  CA  GLY A 125      23.649   2.701 -12.454  1.00 27.22           C  
ATOM    908  C   GLY A 125      24.400   3.950 -12.216  1.00 26.72           C  
ATOM    909  O   GLY A 125      24.503   4.808 -13.125  1.00 26.36           O  
ATOM    910  N   VAL A 126      24.857   4.099 -10.948  1.00 26.06           N  
ATOM    911  CA  VAL A 126      25.714   5.214 -10.533  1.00 24.43           C  
ATOM    912  C   VAL A 126      26.863   4.704  -9.814  1.00 24.32           C  
ATOM    913  O   VAL A 126      26.735   3.847  -8.896  1.00 23.74           O  
ATOM    914  CB  VAL A 126      25.000   6.255  -9.644  1.00 25.09           C  
ATOM    915  CG1 VAL A 126      26.008   7.365  -9.208  1.00 23.56           C  
ATOM    916  CG2 VAL A 126      23.853   6.902 -10.337  1.00 25.27           C  
ATOM    917  N   VAL A 127      28.036   5.158 -10.231  1.00 24.25           N  
ATOM    918  CA  VAL A 127      29.290   4.858  -9.491  1.00 25.23           C  
ATOM    919  C   VAL A 127      29.790   6.212  -8.895  1.00 25.43           C  
ATOM    920  O   VAL A 127      30.133   7.097  -9.653  1.00 24.56           O  
ATOM    921  CB  VAL A 127      30.383   4.185 -10.362  1.00 23.07           C  
ATOM    922  CG1 VAL A 127      31.680   4.097  -9.592  1.00 26.70           C  
ATOM    923  CG2 VAL A 127      30.019   2.823 -10.746  1.00 23.54           C  
ATOM    924  N   ASN A 128      29.805   6.332  -7.562  1.00 24.69           N  
ATOM    925  CA  ASN A 128      30.280   7.489  -6.857  1.00 24.75           C  
ATOM    926  C   ASN A 128      31.592   7.205  -6.148  1.00 26.12           C  
ATOM    927  O   ASN A 128      31.710   6.371  -5.180  1.00 25.36           O  
ATOM    928  CB  ASN A 128      29.146   8.092  -5.977  1.00 25.92           C  
ATOM    929  CG  ASN A 128      29.500   9.516  -5.415  1.00 28.78           C  
ATOM    930  OD1 ASN A 128      30.455  10.151  -5.851  1.00 27.65           O  
ATOM    931  ND2 ASN A 128      28.751   9.978  -4.412  1.00 29.85           N  
ATOM    932  N   ILE A 129      32.650   7.755  -6.726  1.00 24.97           N  
ATOM    933  CA  ILE A 129      33.970   7.699  -6.175  1.00 26.30           C  
ATOM    934  C   ILE A 129      34.214   8.800  -5.176  1.00 27.41           C  
ATOM    935  O   ILE A 129      34.269   9.951  -5.553  1.00 28.40           O  
ATOM    936  CB  ILE A 129      35.052   7.737  -7.252  1.00 27.12           C  
ATOM    937  CG1 ILE A 129      34.868   6.547  -8.162  1.00 25.51           C  
ATOM    938  CG2 ILE A 129      36.494   7.767  -6.686  1.00 24.30           C  
ATOM    939  CD1 ILE A 129      35.911   6.478  -9.232  1.00 28.38           C  
ATOM    940  N   ILE A 130      34.409   8.430  -3.889  1.00 26.06           N  
ATOM    941  CA  ILE A 130      34.626   9.424  -2.789  1.00 26.43           C  
ATOM    942  C   ILE A 130      36.147   9.551  -2.536  1.00 26.21           C  
ATOM    943  O   ILE A 130      36.780   8.572  -2.315  1.00 24.52           O  
ATOM    944  CB  ILE A 130      33.801   9.013  -1.564  1.00 26.70           C  
ATOM    945  CG1 ILE A 130      32.327   8.958  -1.982  1.00 28.36           C  
ATOM    946  CG2 ILE A 130      33.903  10.053  -0.296  1.00 26.19           C  
ATOM    947  CD1 ILE A 130      31.487   8.265  -1.051  1.00 31.03           C  
ATOM    948  N   THR A 131      36.736  10.732  -2.676  1.00 24.74           N  
ATOM    949  CA  THR A 131      38.139  10.893  -2.485  1.00 26.90           C  
ATOM    950  C   THR A 131      38.600  11.297  -1.040  1.00 28.05           C  
ATOM    951  O   THR A 131      39.783  11.548  -0.797  1.00 26.95           O  
ATOM    952  CB  THR A 131      38.693  11.987  -3.416  1.00 27.25           C  
ATOM    953  OG1 THR A 131      37.913  13.223  -3.243  1.00 28.50           O  
ATOM    954  CG2 THR A 131      38.683  11.490  -4.871  1.00 27.77           C  
ATOM    955  N   THR A 132      37.666  11.473  -0.142  1.00 29.67           N  
ATOM    956  CA  THR A 132      37.986  12.017   1.173  1.00 31.78           C  
ATOM    957  C   THR A 132      37.776  10.872   2.196  1.00 33.32           C  
ATOM    958  O   THR A 132      36.841  10.094   2.081  1.00 34.10           O  
ATOM    959  CB  THR A 132      37.065  13.209   1.500  1.00 32.02           C  
ATOM    960  OG1 THR A 132      35.731  12.723   1.559  1.00 35.86           O  
ATOM    961  CG2 THR A 132      37.097  14.279   0.442  1.00 33.49           C  
ATOM    962  N   ARG A 133      38.612  10.810   3.207  1.00 35.26           N  
ATOM    963  CA  ARG A 133      38.411   9.904   4.345  1.00 38.30           C  
ATOM    964  C   ARG A 133      38.675  10.600   5.677  1.00 37.57           C  
ATOM    965  O   ARG A 133      39.270  11.645   5.703  1.00 36.84           O  
ATOM    966  CB  ARG A 133      39.414   8.760   4.214  1.00 39.54           C  
ATOM    967  CG  ARG A 133      38.990   7.494   4.837  1.00 43.73           C  
ATOM    968  CD  ARG A 133      40.034   6.401   4.680  1.00 46.46           C  
ATOM    969  NE  ARG A 133      41.455   6.810   4.697  1.00 46.91           N  
ATOM    970  CZ  ARG A 133      42.428   5.912   4.848  1.00 46.01           C  
ATOM    971  NH1 ARG A 133      43.716   6.231   4.849  1.00 42.77           N  
ATOM    972  NH2 ARG A 133      42.087   4.657   5.007  1.00 48.14           N  
ATOM    973  N   ASP A 134      38.237  10.002   6.778  1.00 39.78           N  
ATOM    974  CA  ASP A 134      38.586  10.455   8.156  1.00 41.47           C  
ATOM    975  C   ASP A 134      39.473   9.376   8.786  1.00 41.52           C  
ATOM    976  O   ASP A 134      39.002   8.350   9.353  1.00 42.52           O  
ATOM    977  CB  ASP A 134      37.326  10.757   9.020  1.00 41.49           C  
ATOM    978  CG  ASP A 134      37.694  11.405  10.397  1.00 44.68           C  
ATOM    979  OD1 ASP A 134      38.827  11.129  10.919  1.00 48.45           O  
ATOM    980  OD2 ASP A 134      36.873  12.200  10.973  1.00 51.29           O  
ATOM    981  N   GLU A 135      40.769   9.555   8.608  1.00 41.08           N  
ATOM    982  CA  GLU A 135      41.737   8.564   9.038  1.00 41.13           C  
ATOM    983  C   GLU A 135      43.014   9.341   9.327  1.00 39.43           C  
ATOM    984  O   GLU A 135      43.850   9.518   8.417  1.00 38.74           O  
ATOM    985  CB  GLU A 135      41.959   7.467   7.952  1.00 41.82           C  
ATOM    986  CG  GLU A 135      42.875   6.292   8.437  1.00 47.56           C  
ATOM    987  CD  GLU A 135      42.296   5.517   9.667  1.00 52.58           C  
ATOM    988  OE1 GLU A 135      41.279   4.802   9.487  1.00 54.89           O  
ATOM    989  OE2 GLU A 135      42.855   5.627  10.811  1.00 55.22           O  
ATOM    990  N   PRO A 136      43.169   9.820  10.581  1.00 38.31           N  
ATOM    991  CA  PRO A 136      44.341  10.562  11.022  1.00 37.47           C  
ATOM    992  C   PRO A 136      45.616   9.770  10.809  1.00 36.68           C  
ATOM    993  O   PRO A 136      45.633   8.550  10.969  1.00 35.97           O  
ATOM    994  CB  PRO A 136      44.091  10.756  12.533  1.00 39.02           C  
ATOM    995  CG  PRO A 136      42.588  10.756  12.678  1.00 40.51           C  
ATOM    996  CD  PRO A 136      42.132   9.726  11.636  1.00 39.31           C  
ATOM    997  N   GLY A 137      46.729  10.427  10.529  1.00 34.76           N  
ATOM    998  CA  GLY A 137      47.962   9.651  10.372  1.00 32.39           C  
ATOM    999  C   GLY A 137      48.606   9.779   9.018  1.00 31.70           C  
ATOM   1000  O   GLY A 137      48.144  10.542   8.115  1.00 30.58           O  
ATOM   1001  N   THR A 138      49.691   9.045   8.879  1.00 30.43           N  
ATOM   1002  CA  THR A 138      50.521   9.048   7.696  1.00 31.22           C  
ATOM   1003  C   THR A 138      50.649   7.630   7.200  1.00 31.48           C  
ATOM   1004  O   THR A 138      50.747   6.691   8.011  1.00 28.92           O  
ATOM   1005  CB  THR A 138      51.886   9.640   7.998  1.00 30.64           C  
ATOM   1006  OG1 THR A 138      51.723  10.960   8.570  1.00 33.53           O  
ATOM   1007  CG2 THR A 138      52.687   9.731   6.816  1.00 28.95           C  
ATOM   1008  N   GLU A 139      50.623   7.461   5.879  1.00 29.89           N  
ATOM   1009  CA  GLU A 139      50.965   6.189   5.253  1.00 30.60           C  
ATOM   1010  C   GLU A 139      51.920   6.333   4.130  1.00 32.48           C  
ATOM   1011  O   GLU A 139      51.693   7.206   3.196  1.00 31.61           O  
ATOM   1012  CB  GLU A 139      49.753   5.466   4.703  1.00 30.57           C  
ATOM   1013  CG  GLU A 139      50.069   3.986   4.241  1.00 27.94           C  
ATOM   1014  N   ILE A 140      53.003   5.556   4.213  1.00 31.98           N  
ATOM   1015  CA  ILE A 140      53.934   5.436   3.122  1.00 34.44           C  
ATOM   1016  C   ILE A 140      53.832   4.022   2.585  1.00 34.90           C  
ATOM   1017  O   ILE A 140      53.943   3.056   3.353  1.00 33.85           O  
ATOM   1018  CB  ILE A 140      55.398   5.781   3.467  1.00 35.00           C  
ATOM   1019  CG1 ILE A 140      56.233   5.748   2.197  1.00 37.96           C  
ATOM   1020  CG2 ILE A 140      56.077   4.732   4.215  1.00 39.48           C  
ATOM   1021  CD1 ILE A 140      57.706   6.026   2.372  1.00 42.29           C  
ATOM   1022  N   SER A 141      53.632   3.912   1.269  1.00 34.33           N  
ATOM   1023  CA  SER A 141      53.461   2.627   0.600  1.00 35.13           C  
ATOM   1024  C   SER A 141      54.158   2.528  -0.744  1.00 34.44           C  
ATOM   1025  O   SER A 141      54.496   3.518  -1.382  1.00 33.74           O  
ATOM   1026  CB  SER A 141      52.003   2.159   0.519  1.00 34.42           C  
ATOM   1027  OG  SER A 141      51.116   3.168   0.120  1.00 42.09           O  
ATOM   1028  N   ALA A 142      54.450   1.295  -1.110  1.00 35.18           N  
ATOM   1029  CA  ALA A 142      55.456   0.954  -2.197  1.00 34.88           C  
ATOM   1030  C   ALA A 142      55.131  -0.414  -2.680  1.00 34.89           C  
ATOM   1031  O   ALA A 142      54.562  -1.226  -1.954  1.00 34.29           O  
ATOM   1032  CB  ALA A 142      56.885   0.977  -1.712  1.00 37.93           C  
ATOM   1033  N   GLY A 143      55.354  -0.661  -3.958  1.00 34.88           N  
ATOM   1034  CA  GLY A 143      54.948  -1.947  -4.489  1.00 34.25           C  
ATOM   1035  C   GLY A 143      55.556  -2.212  -5.807  1.00 32.45           C  
ATOM   1036  O   GLY A 143      55.843  -1.281  -6.513  1.00 29.13           O  
ATOM   1037  N   TRP A 144      55.742  -3.488  -6.116  1.00 33.10           N  
ATOM   1038  CA  TRP A 144      56.358  -3.926  -7.371  1.00 33.77           C  
ATOM   1039  C   TRP A 144      55.618  -5.146  -7.806  1.00 32.00           C  
ATOM   1040  O   TRP A 144      55.206  -5.998  -6.986  1.00 33.13           O  
ATOM   1041  CB  TRP A 144      57.867  -4.208  -7.201  1.00 36.52           C  
ATOM   1042  CG  TRP A 144      58.642  -3.006  -6.576  1.00 43.77           C  
ATOM   1043  CD1 TRP A 144      59.357  -2.014  -7.258  1.00 46.92           C  
ATOM   1044  CD2 TRP A 144      58.703  -2.627  -5.172  1.00 49.31           C  
ATOM   1045  NE1 TRP A 144      59.850  -1.063  -6.359  1.00 48.49           N  
ATOM   1046  CE2 TRP A 144      59.477  -1.417  -5.087  1.00 50.94           C  
ATOM   1047  CE3 TRP A 144      58.189  -3.185  -3.984  1.00 49.72           C  
ATOM   1048  CZ3 TRP A 144      58.457  -2.538  -2.762  1.00 47.19           C  
ATOM   1049  N   GLY A 145      55.513  -5.314  -9.109  1.00 31.95           N  
ATOM   1050  CA  GLY A 145      54.873  -6.484  -9.679  1.00 32.02           C  
ATOM   1051  C   GLY A 145      55.343  -6.835 -11.080  1.00 32.43           C  
ATOM   1052  O   GLY A 145      56.271  -6.260 -11.616  1.00 32.78           O  
ATOM   1053  N   SER A 146      54.681  -7.814 -11.652  1.00 32.91           N  
ATOM   1054  CA  SER A 146      54.882  -8.206 -13.066  1.00 32.89           C  
ATOM   1055  C   SER A 146      54.854  -6.998 -14.022  1.00 32.24           C  
ATOM   1056  O   SER A 146      54.161  -5.993 -13.746  1.00 32.39           O  
ATOM   1057  CB  SER A 146      53.767  -9.215 -13.420  1.00 31.01           C  
ATOM   1058  OG  SER A 146      54.027 -10.360 -12.654  1.00 31.01           O  
ATOM   1059  N   ASN A 147      55.578  -7.128 -15.142  1.00 31.60           N  
ATOM   1060  CA  ASN A 147      55.619  -6.157 -16.254  1.00 31.86           C  
ATOM   1061  C   ASN A 147      56.178  -4.806 -15.790  1.00 32.20           C  
ATOM   1062  O   ASN A 147      55.748  -3.745 -16.244  1.00 33.96           O  
ATOM   1063  CB  ASN A 147      54.206  -6.005 -16.870  1.00 30.34           C  
ATOM   1064  CG  ASN A 147      53.693  -7.307 -17.541  1.00 34.14           C  
ATOM   1065  OD1 ASN A 147      54.480  -8.094 -18.030  1.00 34.99           O  
ATOM   1066  ND2 ASN A 147      52.352  -7.521 -17.555  1.00 33.62           N  
ATOM   1067  N   SER A 148      57.159  -4.878 -14.918  1.00 32.67           N  
ATOM   1068  CA  SER A 148      57.858  -3.732 -14.319  1.00 34.64           C  
ATOM   1069  C   SER A 148      56.947  -2.753 -13.579  1.00 33.34           C  
ATOM   1070  O   SER A 148      57.302  -1.598 -13.496  1.00 33.77           O  
ATOM   1071  CB  SER A 148      58.665  -2.932 -15.367  1.00 35.19           C  
ATOM   1072  OG  SER A 148      59.709  -3.728 -15.916  1.00 40.50           O  
ATOM   1073  N   TYR A 149      55.810  -3.220 -13.082  1.00 31.89           N  
ATOM   1074  CA  TYR A 149      54.891  -2.429 -12.292  1.00 32.61           C  
ATOM   1075  C   TYR A 149      55.674  -1.817 -11.074  1.00 31.51           C  
ATOM   1076  O   TYR A 149      56.473  -2.486 -10.425  1.00 31.28           O  
ATOM   1077  CB  TYR A 149      53.765  -3.308 -11.790  1.00 32.87           C  
ATOM   1078  CG  TYR A 149      52.881  -2.581 -10.813  1.00 34.62           C  
ATOM   1079  CD1 TYR A 149      51.991  -1.622 -11.266  1.00 34.87           C  
ATOM   1080  CD2 TYR A 149      52.938  -2.829  -9.449  1.00 32.46           C  
ATOM   1081  CE1 TYR A 149      51.184  -0.917 -10.424  1.00 38.77           C  
ATOM   1082  CE2 TYR A 149      52.138  -2.076  -8.572  1.00 36.33           C  
ATOM   1083  CZ  TYR A 149      51.278  -1.129  -9.086  1.00 36.31           C  
ATOM   1084  OH  TYR A 149      50.423  -0.442  -8.360  1.00 37.22           O  
ATOM   1085  N   GLN A 150      55.401  -0.567 -10.758  1.00 31.86           N  
ATOM   1086  CA  GLN A 150      55.980   0.101  -9.588  1.00 31.93           C  
ATOM   1087  C   GLN A 150      55.029   1.193  -9.144  1.00 32.55           C  
ATOM   1088  O   GLN A 150      54.500   1.891  -9.988  1.00 30.16           O  
ATOM   1089  CB  GLN A 150      57.206   0.858  -9.963  1.00 32.90           C  
ATOM   1090  CG  GLN A 150      58.431   0.102 -10.270  1.00 39.49           C  
ATOM   1091  CD  GLN A 150      59.648   1.031 -10.301  1.00 47.69           C  
ATOM   1092  OE1 GLN A 150      59.513   2.264 -10.276  1.00 50.54           O  
ATOM   1093  NE2 GLN A 150      60.845   0.437 -10.329  1.00 50.83           N  
ATOM   1094  N   ASN A 151      54.917   1.363  -7.827  1.00 31.19           N  
ATOM   1095  CA  ASN A 151      54.018   2.295  -7.191  1.00 32.63           C  
ATOM   1096  C   ASN A 151      54.745   2.781  -5.908  1.00 32.84           C  
ATOM   1097  O   ASN A 151      55.487   2.003  -5.263  1.00 29.42           O  
ATOM   1098  CB  ASN A 151      52.669   1.651  -6.907  1.00 33.52           C  
ATOM   1099  CG  ASN A 151      51.779   2.462  -5.977  1.00 35.05           C  
ATOM   1100  OD1 ASN A 151      51.509   2.056  -4.850  1.00 36.92           O  
ATOM   1101  ND2 ASN A 151      51.296   3.578  -6.450  1.00 33.23           N  
ATOM   1102  N   TYR A 152      54.611   4.090  -5.673  1.00 32.01           N  
ATOM   1103  CA  TYR A 152      55.149   4.787  -4.572  1.00 32.72           C  
ATOM   1104  C   TYR A 152      54.045   5.764  -4.227  1.00 32.15           C  
ATOM   1105  O   TYR A 152      53.565   6.467  -5.122  1.00 30.79           O  
ATOM   1106  CB  TYR A 152      56.388   5.578  -4.961  1.00 35.42           C  
ATOM   1107  CG  TYR A 152      57.475   4.690  -5.479  1.00 36.64           C  
ATOM   1108  CD1 TYR A 152      58.008   3.658  -4.674  1.00 41.35           C  
ATOM   1109  CD2 TYR A 152      57.937   4.824  -6.766  1.00 38.12           C  
ATOM   1110  CE1 TYR A 152      58.966   2.757  -5.189  1.00 41.73           C  
ATOM   1111  CE2 TYR A 152      58.882   3.950  -7.279  1.00 40.02           C  
ATOM   1112  CZ  TYR A 152      59.401   2.933  -6.480  1.00 41.63           C  
ATOM   1113  OH  TYR A 152      60.384   2.108  -7.005  1.00 45.71           O  
ATOM   1114  N   ASP A 153      53.662   5.791  -2.961  1.00 29.99           N  
ATOM   1115  CA  ASP A 153      52.586   6.619  -2.434  1.00 31.72           C  
ATOM   1116  C   ASP A 153      52.914   7.132  -1.042  1.00 31.50           C  
ATOM   1117  O   ASP A 153      53.474   6.388  -0.202  1.00 30.82           O  
ATOM   1118  CB  ASP A 153      51.293   5.825  -2.418  1.00 33.18           C  
ATOM   1119  CG  ASP A 153      50.066   6.693  -2.164  1.00 36.61           C  
ATOM   1120  OD1 ASP A 153      49.321   6.938  -3.132  1.00 45.08           O  
ATOM   1121  OD2 ASP A 153      49.847   7.162  -1.005  1.00 46.61           O  
ATOM   1122  N   VAL A 154      52.637   8.430  -0.812  1.00 31.92           N  
ATOM   1123  CA  VAL A 154      52.614   8.996   0.549  1.00 29.80           C  
ATOM   1124  C   VAL A 154      51.333   9.793   0.715  1.00 30.02           C  
ATOM   1125  O   VAL A 154      50.890  10.500  -0.205  1.00 27.90           O  
ATOM   1126  CB  VAL A 154      53.792   9.886   0.845  1.00 31.86           C  
ATOM   1127  CG1 VAL A 154      53.837  10.240   2.335  1.00 30.94           C  
ATOM   1128  CG2 VAL A 154      55.093   9.214   0.409  1.00 31.85           C  
ATOM   1129  N   SER A 155      50.686   9.611   1.856  1.00 28.37           N  
ATOM   1130  CA  SER A 155      49.520  10.412   2.211  1.00 29.05           C  
ATOM   1131  C   SER A 155      49.485  10.666   3.728  1.00 28.56           C  
ATOM   1132  O   SER A 155      49.943   9.825   4.491  1.00 26.17           O  
ATOM   1133  CB  SER A 155      48.264   9.744   1.735  1.00 30.45           C  
ATOM   1134  OG  SER A 155      47.935   8.631   2.475  1.00 32.13           O  
ATOM   1135  N   THR A 156      48.945  11.802   4.127  1.00 27.31           N  
ATOM   1136  CA  THR A 156      48.900  12.208   5.494  1.00 27.14           C  
ATOM   1137  C   THR A 156      47.627  12.978   5.705  1.00 27.66           C  
ATOM   1138  O   THR A 156      47.071  13.648   4.796  1.00 25.73           O  
ATOM   1139  CB  THR A 156      50.112  13.062   5.853  1.00 28.66           C  
ATOM   1140  OG1 THR A 156      50.257  13.161   7.272  1.00 26.59           O  
ATOM   1141  CG2 THR A 156      49.940  14.486   5.239  1.00 29.25           C  
ATOM   1142  N   GLN A 157      47.107  12.851   6.911  1.00 26.92           N  
ATOM   1143  CA  GLN A 157      45.976  13.669   7.327  1.00 26.64           C  
ATOM   1144  C   GLN A 157      46.237  14.116   8.744  1.00 26.10           C  
ATOM   1145  O   GLN A 157      46.437  13.320   9.603  1.00 24.63           O  
ATOM   1146  CB  GLN A 157      44.672  12.925   7.160  1.00 27.01           C  
ATOM   1147  CG  GLN A 157      43.539  13.591   7.857  1.00 29.42           C  
ATOM   1148  CD  GLN A 157      42.219  12.952   7.519  1.00 35.18           C  
ATOM   1149  OE1 GLN A 157      41.605  12.339   8.394  1.00 35.71           O  
ATOM   1150  NE2 GLN A 157      41.761  13.082   6.228  1.00 40.30           N  
ATOM   1151  N   GLN A 158      46.291  15.431   8.959  1.00 27.31           N  
ATOM   1152  CA  GLN A 158      46.808  16.011  10.185  1.00 27.44           C  
ATOM   1153  C   GLN A 158      46.010  17.229  10.595  1.00 27.08           C  
ATOM   1154  O   GLN A 158      45.417  17.915   9.766  1.00 25.40           O  
ATOM   1155  CB  GLN A 158      48.275  16.434  10.017  1.00 27.43           C  
ATOM   1156  CG  GLN A 158      49.218  15.347   9.539  1.00 29.35           C  
ATOM   1157  CD  GLN A 158      49.457  14.299  10.592  1.00 36.85           C  
ATOM   1158  OE1 GLN A 158      49.088  14.479  11.753  1.00 40.34           O  
ATOM   1159  NE2 GLN A 158      50.053  13.194  10.200  1.00 38.21           N  
ATOM   1160  N   GLN A 159      46.035  17.503  11.895  1.00 28.67           N  
ATOM   1161  CA  GLN A 159      45.375  18.652  12.450  1.00 30.86           C  
ATOM   1162  C   GLN A 159      46.315  19.848  12.177  1.00 31.25           C  
ATOM   1163  O   GLN A 159      47.484  19.798  12.530  1.00 31.15           O  
ATOM   1164  CB  GLN A 159      45.098  18.475  13.945  1.00 31.54           C  
ATOM   1165  CG  GLN A 159      43.905  17.511  14.234  1.00 36.50           C  
ATOM   1166  CD  GLN A 159      42.569  17.911  13.553  1.00 40.76           C  
ATOM   1167  OE1 GLN A 159      42.051  17.176  12.676  1.00 35.60           O  
ATOM   1168  NE2 GLN A 159      41.982  19.057  13.994  1.00 37.64           N  
ATOM   1169  N   LEU A 160      45.784  20.901  11.589  1.00 31.76           N  
ATOM   1170  CA  LEU A 160      46.566  22.096  11.280  1.00 35.35           C  
ATOM   1171  C   LEU A 160      46.245  23.203  12.323  1.00 38.16           C  
ATOM   1172  O   LEU A 160      46.987  24.197  12.528  1.00 40.29           O  
ATOM   1173  CB  LEU A 160      46.276  22.433   9.794  1.00 34.92           C  
ATOM   1174  CG  LEU A 160      47.019  23.442   8.990  1.00 34.33           C  
ATOM   1175  CD1 LEU A 160      48.446  23.085   8.684  1.00 32.53           C  
ATOM   1176  CD2 LEU A 160      46.133  23.638   7.745  1.00 32.33           C  
ATOM   1177  N   GLY A 161      45.115  23.006  12.998  1.00 39.99           N  
ATOM   1178  CA  GLY A 161      44.756  23.660  14.229  1.00 40.02           C  
ATOM   1179  C   GLY A 161      43.655  22.774  14.832  1.00 40.52           C  
ATOM   1180  O   GLY A 161      43.290  21.703  14.283  1.00 38.93           O  
ATOM   1181  N   ASP A 162      43.068  23.249  15.920  1.00 41.08           N  
ATOM   1182  CA  ASP A 162      42.150  22.437  16.732  1.00 41.09           C  
ATOM   1183  C   ASP A 162      40.841  22.161  16.049  1.00 40.39           C  
ATOM   1184  O   ASP A 162      40.223  21.121  16.333  1.00 41.66           O  
ATOM   1185  N   LYS A 163      40.441  23.072  15.145  1.00 39.21           N  
ATOM   1186  CA  LYS A 163      39.244  22.904  14.285  1.00 37.71           C  
ATOM   1187  C   LYS A 163      39.554  22.868  12.747  1.00 36.72           C  
ATOM   1188  O   LYS A 163      38.705  23.159  11.926  1.00 35.94           O  
ATOM   1189  CB  LYS A 163      38.271  24.055  14.605  1.00 38.51           C  
ATOM   1190  CG  LYS A 163      37.713  24.109  16.114  1.00 38.74           C  
ATOM   1191  N   THR A 164      40.793  22.571  12.383  1.00 34.47           N  
ATOM   1192  CA  THR A 164      41.253  22.632  11.012  1.00 32.47           C  
ATOM   1193  C   THR A 164      42.090  21.413  10.678  1.00 31.27           C  
ATOM   1194  O   THR A 164      43.095  21.153  11.344  1.00 27.84           O  
ATOM   1195  CB  THR A 164      42.246  23.786  10.773  1.00 32.04           C  
ATOM   1196  OG1 THR A 164      41.648  25.010  11.098  1.00 32.84           O  
ATOM   1197  CG2 THR A 164      42.609  23.867   9.319  1.00 31.48           C  
ATOM   1198  N   ARG A 165      41.720  20.701   9.601  1.00 29.88           N  
ATOM   1199  CA  ARG A 165      42.483  19.518   9.198  1.00 30.82           C  
ATOM   1200  C   ARG A 165      42.996  19.681   7.768  1.00 29.11           C  
ATOM   1201  O   ARG A 165      42.337  20.277   6.924  1.00 31.28           O  
ATOM   1202  CB  ARG A 165      41.574  18.326   9.407  1.00 30.99           C  
ATOM   1203  CG  ARG A 165      41.864  17.059   8.694  1.00 36.42           C  
ATOM   1204  CD  ARG A 165      40.954  15.942   9.280  1.00 39.58           C  
ATOM   1205  NE  ARG A 165      39.861  15.587   8.352  1.00 44.06           N  
ATOM   1206  N   VAL A 166      44.186  19.139   7.534  1.00 28.37           N  
ATOM   1207  CA  VAL A 166      44.839  19.105   6.234  1.00 27.77           C  
ATOM   1208  C   VAL A 166      45.133  17.629   5.859  1.00 27.65           C  
ATOM   1209  O   VAL A 166      45.623  16.856   6.672  1.00 27.07           O  
ATOM   1210  CB  VAL A 166      46.139  19.974   6.235  1.00 28.82           C  
ATOM   1211  CG1 VAL A 166      47.148  19.418   7.234  1.00 23.53           C  
ATOM   1212  CG2 VAL A 166      46.735  20.179   4.817  1.00 27.74           C  
ATOM   1213  N   THR A 167      44.768  17.276   4.621  1.00 27.51           N  
ATOM   1214  CA  THR A 167      45.109  16.010   3.927  1.00 28.17           C  
ATOM   1215  C   THR A 167      45.887  16.270   2.668  1.00 28.20           C  
ATOM   1216  O   THR A 167      45.454  17.084   1.823  1.00 26.24           O  
ATOM   1217  CB  THR A 167      43.899  15.287   3.469  1.00 29.45           C  
ATOM   1218  OG1 THR A 167      42.892  15.364   4.497  1.00 30.77           O  
ATOM   1219  CG2 THR A 167      44.260  13.786   3.030  1.00 26.79           C  
ATOM   1220  N   LEU A 168      47.016  15.567   2.562  1.00 27.27           N  
ATOM   1221  CA  LEU A 168      47.922  15.591   1.416  1.00 28.78           C  
ATOM   1222  C   LEU A 168      48.150  14.178   0.874  1.00 29.67           C  
ATOM   1223  O   LEU A 168      48.194  13.218   1.652  1.00 30.76           O  
ATOM   1224  CB  LEU A 168      49.322  16.140   1.829  1.00 27.81           C  
ATOM   1225  CG  LEU A 168      49.360  17.607   2.375  1.00 29.45           C  
ATOM   1226  CD1 LEU A 168      50.847  18.048   2.737  1.00 29.62           C  
ATOM   1227  CD2 LEU A 168      48.728  18.656   1.403  1.00 32.18           C  
ATOM   1228  N   LEU A 169      48.346  14.065  -0.432  1.00 27.98           N  
ATOM   1229  CA  LEU A 169      48.694  12.817  -1.025  1.00 29.47           C  
ATOM   1230  C   LEU A 169      49.457  13.019  -2.297  1.00 29.52           C  
ATOM   1231  O   LEU A 169      49.079  13.865  -3.119  1.00 28.61           O  
ATOM   1232  CB  LEU A 169      47.450  11.925  -1.280  1.00 30.82           C  
ATOM   1233  CG  LEU A 169      47.687  10.637  -2.098  1.00 33.35           C  
ATOM   1234  CD1 LEU A 169      46.699   9.484  -1.590  1.00 36.58           C  
ATOM   1235  CD2 LEU A 169      47.485  10.831  -3.598  1.00 32.28           C  
ATOM   1236  N   GLY A 170      50.503  12.215  -2.452  1.00 29.05           N  
ATOM   1237  CA  GLY A 170      51.140  12.005  -3.751  1.00 29.44           C  
ATOM   1238  C   GLY A 170      51.273  10.544  -4.110  1.00 30.11           C  
ATOM   1239  O   GLY A 170      51.510   9.735  -3.233  1.00 31.30           O  
ATOM   1240  N   ASP A 171      51.089  10.213  -5.400  1.00 28.79           N  
ATOM   1241  CA  ASP A 171      51.220   8.843  -5.902  1.00 27.71           C  
ATOM   1242  C   ASP A 171      51.886   8.815  -7.234  1.00 27.22           C  
ATOM   1243  O   ASP A 171      51.611   9.653  -8.120  1.00 26.47           O  
ATOM   1244  CB  ASP A 171      49.863   8.128  -5.972  1.00 26.88           C  
ATOM   1245  CG  ASP A 171      49.988   6.668  -6.350  1.00 31.57           C  
ATOM   1246  OD1 ASP A 171      49.911   6.359  -7.545  1.00 38.02           O  
ATOM   1247  OD2 ASP A 171      50.113   5.814  -5.435  1.00 36.28           O  
ATOM   1248  N   TYR A 172      52.804   7.882  -7.374  1.00 28.23           N  
ATOM   1249  CA  TYR A 172      53.397   7.529  -8.668  1.00 28.49           C  
ATOM   1250  C   TYR A 172      53.186   6.056  -8.927  1.00 29.59           C  
ATOM   1251  O   TYR A 172      53.608   5.254  -8.064  1.00 27.85           O  
ATOM   1252  CB  TYR A 172      54.846   7.770  -8.650  1.00 29.94           C  
ATOM   1253  CG  TYR A 172      55.617   7.309  -9.895  1.00 30.71           C  
ATOM   1254  CD1 TYR A 172      55.909   8.208 -10.917  1.00 32.54           C  
ATOM   1255  CD2 TYR A 172      56.114   6.008  -9.990  1.00 34.43           C  
ATOM   1256  CE1 TYR A 172      56.659   7.797 -12.024  1.00 34.96           C  
ATOM   1257  CE2 TYR A 172      56.819   5.572 -11.092  1.00 31.23           C  
ATOM   1258  CZ  TYR A 172      57.101   6.467 -12.094  1.00 34.00           C  
ATOM   1259  OH  TYR A 172      57.809   6.007 -13.189  1.00 36.03           O  
ATOM   1260  N   ALA A 173      52.578   5.717 -10.102  1.00 27.67           N  
ATOM   1261  CA  ALA A 173      52.408   4.317 -10.602  1.00 29.43           C  
ATOM   1262  C   ALA A 173      52.897   4.205 -12.086  1.00 29.67           C  
ATOM   1263  O   ALA A 173      52.610   5.071 -12.898  1.00 28.78           O  
ATOM   1264  CB  ALA A 173      50.967   3.899 -10.525  1.00 28.53           C  
ATOM   1265  N   HIS A 174      53.674   3.168 -12.379  1.00 30.36           N  
ATOM   1266  CA  HIS A 174      54.228   2.904 -13.678  1.00 32.02           C  
ATOM   1267  C   HIS A 174      54.141   1.407 -13.927  1.00 30.56           C  
ATOM   1268  O   HIS A 174      54.390   0.620 -13.022  1.00 30.55           O  
ATOM   1269  CB  HIS A 174      55.700   3.310 -13.707  1.00 33.64           C  
ATOM   1270  CG  HIS A 174      56.361   3.029 -15.000  1.00 41.77           C  
ATOM   1271  ND1 HIS A 174      55.911   3.576 -16.194  1.00 47.63           N  
ATOM   1272  CD2 HIS A 174      57.402   2.217 -15.316  1.00 45.30           C  
ATOM   1273  CE1 HIS A 174      56.669   3.130 -17.188  1.00 46.80           C  
ATOM   1274  NE2 HIS A 174      57.574   2.303 -16.683  1.00 47.05           N  
ATOM   1275  N   THR A 175      53.747   1.029 -15.148  1.00 30.50           N  
ATOM   1276  CA  THR A 175      53.996  -0.282 -15.716  1.00 29.71           C  
ATOM   1277  C   THR A 175      54.397  -0.234 -17.194  1.00 30.03           C  
ATOM   1278  O   THR A 175      53.900   0.607 -17.974  1.00 26.67           O  
ATOM   1279  CB  THR A 175      52.816  -1.207 -15.546  1.00 31.47           C  
ATOM   1280  OG1 THR A 175      53.214  -2.519 -15.986  1.00 33.79           O  
ATOM   1281  CG2 THR A 175      51.578  -0.752 -16.239  1.00 30.10           C  
ATOM   1282  N   HIS A 176      55.276  -1.157 -17.561  1.00 30.54           N  
ATOM   1283  CA  HIS A 176      55.575  -1.440 -18.971  1.00 31.74           C  
ATOM   1284  C   HIS A 176      54.458  -2.164 -19.702  1.00 31.74           C  
ATOM   1285  O   HIS A 176      54.420  -2.130 -20.909  1.00 32.76           O  
ATOM   1286  CB  HIS A 176      56.797  -2.313 -19.126  1.00 34.63           C  
ATOM   1287  CG  HIS A 176      58.067  -1.632 -18.766  1.00 37.56           C  
ATOM   1288  ND1 HIS A 176      59.244  -2.332 -18.604  1.00 45.72           N  
ATOM   1289  CD2 HIS A 176      58.358  -0.329 -18.536  1.00 40.73           C  
ATOM   1290  CE1 HIS A 176      60.211  -1.482 -18.287  1.00 45.67           C  
ATOM   1291  NE2 HIS A 176      59.708  -0.260 -18.246  1.00 40.57           N  
ATOM   1292  N   GLY A 177      53.563  -2.827 -18.980  1.00 30.38           N  
ATOM   1293  CA  GLY A 177      52.457  -3.472 -19.575  1.00 30.13           C  
ATOM   1294  C   GLY A 177      52.919  -4.586 -20.504  1.00 29.82           C  
ATOM   1295  O   GLY A 177      54.031  -5.039 -20.395  1.00 29.47           O  
ATOM   1296  N   TYR A 178      51.988  -5.047 -21.323  1.00 29.07           N  
ATOM   1297  CA  TYR A 178      52.196  -6.110 -22.256  1.00 30.15           C  
ATOM   1298  C   TYR A 178      51.570  -5.678 -23.629  1.00 29.45           C  
ATOM   1299  O   TYR A 178      50.883  -4.659 -23.758  1.00 28.66           O  
ATOM   1300  CB  TYR A 178      51.612  -7.435 -21.624  1.00 29.83           C  
ATOM   1301  CG  TYR A 178      50.162  -7.344 -21.375  1.00 28.88           C  
ATOM   1302  CD1 TYR A 178      49.651  -6.982 -20.150  1.00 31.09           C  
ATOM   1303  CD2 TYR A 178      49.241  -7.513 -22.441  1.00 30.53           C  
ATOM   1304  CE1 TYR A 178      48.256  -6.842 -19.983  1.00 29.82           C  
ATOM   1305  CE2 TYR A 178      47.902  -7.363 -22.276  1.00 27.41           C  
ATOM   1306  CZ  TYR A 178      47.409  -7.024 -21.071  1.00 29.97           C  
ATOM   1307  OH  TYR A 178      46.033  -6.871 -20.978  1.00 33.33           O  
ATOM   1308  N   ASP A 179      51.794  -6.465 -24.662  1.00 30.07           N  
ATOM   1309  CA  ASP A 179      51.327  -6.139 -25.983  1.00 29.17           C  
ATOM   1310  C   ASP A 179      49.827  -6.385 -26.037  1.00 28.72           C  
ATOM   1311  O   ASP A 179      49.400  -7.495 -25.878  1.00 29.04           O  
ATOM   1312  CB  ASP A 179      52.045  -7.022 -26.996  1.00 29.93           C  
ATOM   1313  CG  ASP A 179      51.594  -6.731 -28.458  1.00 29.35           C  
ATOM   1314  OD1 ASP A 179      50.972  -5.668 -28.744  1.00 28.48           O  
ATOM   1315  OD2 ASP A 179      51.882  -7.554 -29.321  1.00 34.07           O  
ATOM   1316  N   VAL A 180      48.994  -5.362 -26.178  1.00 28.06           N  
ATOM   1317  CA  VAL A 180      47.568  -5.610 -26.193  1.00 27.30           C  
ATOM   1318  C   VAL A 180      47.049  -6.298 -27.486  1.00 26.76           C  
ATOM   1319  O   VAL A 180      45.914  -6.734 -27.527  1.00 26.81           O  
ATOM   1320  CB  VAL A 180      46.697  -4.334 -25.847  1.00 27.50           C  
ATOM   1321  CG1 VAL A 180      46.933  -3.915 -24.406  1.00 30.68           C  
ATOM   1322  CG2 VAL A 180      46.893  -3.166 -26.793  1.00 28.62           C  
ATOM   1323  N   VAL A 181      47.879  -6.312 -28.530  1.00 26.93           N  
ATOM   1324  CA  VAL A 181      47.634  -6.864 -29.899  1.00 28.37           C  
ATOM   1325  C   VAL A 181      46.601  -6.080 -30.731  1.00 29.50           C  
ATOM   1326  O   VAL A 181      46.954  -5.618 -31.827  1.00 29.79           O  
ATOM   1327  CB  VAL A 181      47.357  -8.328 -29.943  1.00 28.23           C  
ATOM   1328  CG1 VAL A 181      47.293  -8.845 -31.439  1.00 27.94           C  
ATOM   1329  CG2 VAL A 181      48.473  -9.087 -29.129  1.00 27.17           C  
ATOM   1330  N   ALA A 182      45.399  -5.902 -30.188  1.00 28.47           N  
ATOM   1331  CA  ALA A 182      44.330  -5.170 -30.821  1.00 29.13           C  
ATOM   1332  C   ALA A 182      44.046  -5.850 -32.205  1.00 29.27           C  
ATOM   1333  O   ALA A 182      43.904  -5.208 -33.171  1.00 27.98           O  
ATOM   1334  CB  ALA A 182      44.680  -3.706 -30.982  1.00 27.95           C  
ATOM   1335  N   TYR A 183      43.920  -7.168 -32.206  1.00 30.07           N  
ATOM   1336  CA  TYR A 183      43.658  -7.902 -33.405  1.00 29.19           C  
ATOM   1337  C   TYR A 183      42.397  -7.444 -34.121  1.00 29.94           C  
ATOM   1338  O   TYR A 183      41.311  -7.296 -33.537  1.00 27.76           O  
ATOM   1339  CB  TYR A 183      43.702  -9.413 -33.173  1.00 29.78           C  
ATOM   1340  CG  TYR A 183      43.366 -10.227 -34.421  1.00 24.88           C  
ATOM   1341  CD1 TYR A 183      44.348 -10.601 -35.282  1.00 25.85           C  
ATOM   1342  CD2 TYR A 183      42.070 -10.604 -34.700  1.00 24.47           C  
ATOM   1343  CE1 TYR A 183      44.077 -11.325 -36.425  1.00 26.93           C  
ATOM   1344  CE2 TYR A 183      41.746 -11.356 -35.891  1.00 25.50           C  
ATOM   1345  CZ  TYR A 183      42.781 -11.717 -36.721  1.00 30.64           C  
ATOM   1346  OH  TYR A 183      42.567 -12.430 -37.866  1.00 33.99           O  
ATOM   1347  N   GLY A 184      42.616  -7.196 -35.419  1.00 30.60           N  
ATOM   1348  CA  GLY A 184      41.651  -6.667 -36.396  1.00 31.25           C  
ATOM   1349  C   GLY A 184      41.481  -5.143 -36.438  1.00 31.22           C  
ATOM   1350  O   GLY A 184      40.554  -4.651 -37.084  1.00 30.52           O  
ATOM   1351  N   ASN A 185      42.301  -4.417 -35.675  1.00 30.96           N  
ATOM   1352  CA  ASN A 185      42.112  -2.970 -35.454  1.00 29.81           C  
ATOM   1353  C   ASN A 185      43.356  -2.211 -35.722  1.00 29.71           C  
ATOM   1354  O   ASN A 185      43.401  -1.025 -35.419  1.00 30.53           O  
ATOM   1355  CB  ASN A 185      41.713  -2.675 -33.962  1.00 30.45           C  
ATOM   1356  CG  ASN A 185      40.379  -3.258 -33.602  1.00 25.57           C  
ATOM   1357  OD1 ASN A 185      39.353  -2.596 -33.729  1.00 27.24           O  
ATOM   1358  ND2 ASN A 185      40.379  -4.511 -33.113  1.00 23.79           N  
ATOM   1359  N   THR A 186      44.407  -2.915 -36.175  1.00 29.03           N  
ATOM   1360  CA  THR A 186      45.724  -2.346 -36.350  1.00 28.91           C  
ATOM   1361  C   THR A 186      46.094  -2.131 -37.814  1.00 28.49           C  
ATOM   1362  O   THR A 186      47.275  -1.896 -38.104  1.00 27.66           O  
ATOM   1363  CB  THR A 186      46.859  -3.205 -35.704  1.00 28.37           C  
ATOM   1364  OG1 THR A 186      46.811  -4.535 -36.221  1.00 29.12           O  
ATOM   1365  CG2 THR A 186      46.760  -3.233 -34.173  1.00 27.24           C  
ATOM   1366  N   GLY A 187      45.082  -2.203 -38.697  1.00 29.95           N  
ATOM   1367  CA  GLY A 187      45.228  -1.909 -40.108  1.00 31.06           C  
ATOM   1368  C   GLY A 187      46.215  -2.840 -40.788  1.00 31.86           C  
ATOM   1369  O   GLY A 187      46.098  -4.021 -40.678  1.00 33.12           O  
ATOM   1370  N   THR A 188      47.257  -2.295 -41.392  1.00 33.48           N  
ATOM   1371  CA  THR A 188      48.116  -3.050 -42.262  1.00 33.42           C  
ATOM   1372  C   THR A 188      49.207  -3.802 -41.509  1.00 34.91           C  
ATOM   1373  O   THR A 188      49.844  -4.721 -42.065  1.00 34.57           O  
ATOM   1374  CB  THR A 188      48.806  -2.135 -43.256  1.00 33.57           C  
ATOM   1375  OG1 THR A 188      49.879  -1.435 -42.616  1.00 33.01           O  
ATOM   1376  CG2 THR A 188      47.805  -1.177 -43.919  1.00 33.55           C  
ATOM   1377  N   GLN A 189      49.464  -3.395 -40.261  1.00 34.50           N  
ATOM   1378  CA  GLN A 189      50.523  -4.026 -39.510  1.00 34.70           C  
ATOM   1379  C   GLN A 189      50.376  -3.931 -37.998  1.00 33.76           C  
ATOM   1380  O   GLN A 189      50.060  -2.859 -37.467  1.00 31.89           O  
ATOM   1381  CB  GLN A 189      51.869  -3.449 -39.974  1.00 35.91           C  
ATOM   1382  CG  GLN A 189      53.040  -4.117 -39.310  1.00 38.97           C  
ATOM   1383  CD  GLN A 189      54.285  -3.731 -39.976  1.00 44.06           C  
ATOM   1384  OE1 GLN A 189      54.280  -3.388 -41.168  1.00 48.38           O  
ATOM   1385  NE2 GLN A 189      55.381  -3.762 -39.235  1.00 46.29           N  
ATOM   1386  N   ALA A 190      50.561  -5.090 -37.338  1.00 33.19           N  
ATOM   1387  CA  ALA A 190      50.520  -5.232 -35.893  1.00 32.85           C  
ATOM   1388  C   ALA A 190      51.703  -4.511 -35.231  1.00 32.34           C  
ATOM   1389  O   ALA A 190      52.805  -4.417 -35.789  1.00 30.71           O  
ATOM   1390  CB  ALA A 190      50.545  -6.697 -35.505  1.00 34.24           C  
ATOM   1391  N   GLN A 191      51.462  -3.994 -34.021  1.00 30.35           N  
ATOM   1392  CA  GLN A 191      52.484  -3.276 -33.294  1.00 30.32           C  
ATOM   1393  C   GLN A 191      52.833  -4.095 -32.041  1.00 29.47           C  
ATOM   1394  O   GLN A 191      52.039  -4.088 -31.104  1.00 31.13           O  
ATOM   1395  CB  GLN A 191      51.881  -1.913 -32.999  1.00 29.49           C  
ATOM   1396  CG  GLN A 191      51.583  -1.160 -34.239  1.00 30.41           C  
ATOM   1397  CD  GLN A 191      50.224  -0.625 -34.279  1.00 31.77           C  
ATOM   1398  OE1 GLN A 191      49.850   0.114 -33.371  1.00 28.96           O  
ATOM   1399  NE2 GLN A 191      49.475  -0.894 -35.387  1.00 21.22           N  
ATOM   1400  N   THR A 192      53.952  -4.821 -32.050  1.00 28.94           N  
ATOM   1401  CA  THR A 192      54.306  -5.820 -31.025  1.00 30.60           C  
ATOM   1402  C   THR A 192      54.948  -5.205 -29.747  1.00 31.50           C  
ATOM   1403  O   THR A 192      55.276  -5.907 -28.791  1.00 33.49           O  
ATOM   1404  CB  THR A 192      55.204  -6.904 -31.563  1.00 30.92           C  
ATOM   1405  OG1 THR A 192      56.383  -6.296 -32.134  1.00 31.78           O  
ATOM   1406  CG2 THR A 192      54.466  -7.776 -32.655  1.00 29.88           C  
ATOM   1407  N   ASP A 193      55.084  -3.882 -29.732  1.00 31.37           N  
ATOM   1408  CA  ASP A 193      55.399  -3.157 -28.522  1.00 30.94           C  
ATOM   1409  C   ASP A 193      54.516  -3.558 -27.365  1.00 29.34           C  
ATOM   1410  O   ASP A 193      53.321  -3.870 -27.571  1.00 31.35           O  
ATOM   1411  CB  ASP A 193      55.363  -1.645 -28.741  1.00 29.58           C  
ATOM   1412  CG  ASP A 193      54.015  -1.077 -29.028  1.00 29.42           C  
ATOM   1413  OD1 ASP A 193      52.918  -1.760 -29.217  1.00 24.47           O  
ATOM   1414  OD2 ASP A 193      54.056   0.206 -28.953  1.00 25.39           O  
ATOM   1415  N   ASN A 194      55.145  -3.625 -26.194  1.00 29.27           N  
ATOM   1416  CA  ASN A 194      54.486  -3.547 -24.885  1.00 29.17           C  
ATOM   1417  C   ASN A 194      53.801  -2.231 -24.744  1.00 28.99           C  
ATOM   1418  O   ASN A 194      54.377  -1.216 -25.071  1.00 27.78           O  
ATOM   1419  CB  ASN A 194      55.467  -3.722 -23.700  1.00 28.70           C  
ATOM   1420  CG  ASN A 194      56.029  -5.132 -23.627  1.00 31.00           C  
ATOM   1421  OD1 ASN A 194      55.309  -6.081 -23.905  1.00 28.28           O  
ATOM   1422  ND2 ASN A 194      57.316  -5.278 -23.258  1.00 30.52           N  
ATOM   1423  N   ASP A 195      52.550  -2.285 -24.263  1.00 27.65           N  
ATOM   1424  CA  ASP A 195      51.724  -1.098 -24.134  1.00 27.10           C  
ATOM   1425  C   ASP A 195      51.520  -0.729 -22.668  1.00 27.14           C  
ATOM   1426  O   ASP A 195      50.636  -1.273 -22.034  1.00 26.02           O  
ATOM   1427  CB  ASP A 195      50.391  -1.361 -24.798  1.00 24.24           C  
ATOM   1428  CG  ASP A 195      50.559  -1.594 -26.289  1.00 28.55           C  
ATOM   1429  OD1 ASP A 195      50.886  -0.626 -27.013  1.00 25.80           O  
ATOM   1430  OD2 ASP A 195      50.438  -2.765 -26.683  1.00 23.95           O  
ATOM   1431  N   GLY A 196      52.356   0.179 -22.168  1.00 28.94           N  
ATOM   1432  CA  GLY A 196      52.328   0.537 -20.732  1.00 29.62           C  
ATOM   1433  C   GLY A 196      51.470   1.745 -20.337  1.00 29.38           C  
ATOM   1434  O   GLY A 196      50.796   2.388 -21.163  1.00 29.02           O  
ATOM   1435  N   PHE A 197      51.563   2.084 -19.049  1.00 28.83           N  
ATOM   1436  CA  PHE A 197      50.793   3.131 -18.398  1.00 29.48           C  
ATOM   1437  C   PHE A 197      51.603   3.784 -17.289  1.00 30.02           C  
ATOM   1438  O   PHE A 197      52.241   3.090 -16.435  1.00 29.87           O  
ATOM   1439  CB  PHE A 197      49.533   2.491 -17.898  1.00 30.66           C  
ATOM   1440  CG  PHE A 197      48.591   3.376 -17.243  1.00 32.04           C  
ATOM   1441  CD1 PHE A 197      48.090   4.474 -17.888  1.00 32.69           C  
ATOM   1442  CD2 PHE A 197      48.080   3.051 -15.981  1.00 31.41           C  
ATOM   1443  CE1 PHE A 197      47.133   5.237 -17.304  1.00 28.43           C  
ATOM   1444  CE2 PHE A 197      47.154   3.827 -15.403  1.00 33.44           C  
ATOM   1445  CZ  PHE A 197      46.688   4.958 -16.061  1.00 32.57           C  
ATOM   1446  N   LEU A 198      51.691   5.113 -17.369  1.00 32.12           N  
ATOM   1447  CA  LEU A 198      52.278   5.939 -16.306  1.00 32.36           C  
ATOM   1448  C   LEU A 198      51.272   6.975 -15.775  1.00 32.46           C  
ATOM   1449  O   LEU A 198      50.696   7.758 -16.565  1.00 30.88           O  
ATOM   1450  CB  LEU A 198      53.551   6.597 -16.801  1.00 33.63           C  
ATOM   1451  CG  LEU A 198      54.374   7.617 -15.968  1.00 36.48           C  
ATOM   1452  CD1 LEU A 198      55.082   7.003 -14.703  1.00 37.69           C  
ATOM   1453  CD2 LEU A 198      55.392   8.218 -16.826  1.00 35.05           C  
ATOM   1454  N   SER A 199      51.068   6.976 -14.440  1.00 30.16           N  
ATOM   1455  CA  SER A 199      50.059   7.796 -13.806  1.00 31.70           C  
ATOM   1456  C   SER A 199      50.754   8.476 -12.586  1.00 32.36           C  
ATOM   1457  O   SER A 199      51.357   7.776 -11.784  1.00 31.41           O  
ATOM   1458  CB  SER A 199      48.910   6.925 -13.300  1.00 30.57           C  
ATOM   1459  OG  SER A 199      47.813   7.694 -12.682  1.00 35.46           O  
ATOM   1460  N   LYS A 200      50.727   9.802 -12.522  1.00 32.38           N  
ATOM   1461  CA  LYS A 200      51.238  10.595 -11.393  1.00 32.53           C  
ATOM   1462  C   LYS A 200      50.058  11.385 -10.834  1.00 31.94           C  
ATOM   1463  O   LYS A 200      49.345  12.015 -11.627  1.00 29.76           O  
ATOM   1464  CB  LYS A 200      52.277  11.601 -11.857  1.00 33.62           C  
ATOM   1465  CG  LYS A 200      53.591  11.006 -12.517  1.00 36.27           C  
ATOM   1466  CD  LYS A 200      54.575  12.081 -13.121  1.00 38.45           C  
ATOM   1467  CE  LYS A 200      54.177  12.536 -14.546  1.00 46.27           C  
ATOM   1468  NZ  LYS A 200      54.264  14.057 -14.771  1.00 50.63           N  
ATOM   1469  N   THR A 201      49.862  11.379  -9.502  1.00 29.78           N  
ATOM   1470  CA  THR A 201      48.748  12.090  -8.828  1.00 30.78           C  
ATOM   1471  C   THR A 201      49.183  12.953  -7.686  1.00 29.72           C  
ATOM   1472  O   THR A 201      50.105  12.562  -6.926  1.00 29.49           O  
ATOM   1473  CB  THR A 201      47.730  11.096  -8.252  1.00 32.40           C  
ATOM   1474  OG1 THR A 201      47.492  10.142  -9.276  1.00 40.57           O  
ATOM   1475  CG2 THR A 201      46.337  11.781  -7.794  1.00 30.56           C  
ATOM   1476  N   LEU A 202      48.458  14.036  -7.485  1.00 29.06           N  
ATOM   1477  CA  LEU A 202      48.690  14.914  -6.358  1.00 30.82           C  
ATOM   1478  C   LEU A 202      47.364  15.410  -5.807  1.00 29.47           C  
ATOM   1479  O   LEU A 202      46.469  15.769  -6.567  1.00 29.12           O  
ATOM   1480  CB  LEU A 202      49.567  16.094  -6.863  1.00 32.54           C  
ATOM   1481  CG  LEU A 202      50.542  16.689  -5.898  1.00 36.72           C  
ATOM   1482  CD1 LEU A 202      51.741  15.683  -5.731  1.00 42.42           C  
ATOM   1483  CD2 LEU A 202      50.948  18.106  -6.404  1.00 35.98           C  
ATOM   1484  N   TYR A 203      47.243  15.545  -4.473  1.00 28.63           N  
ATOM   1485  CA  TYR A 203      45.966  15.892  -3.835  1.00 26.15           C  
ATOM   1486  C   TYR A 203      46.179  16.642  -2.543  1.00 26.51           C  
ATOM   1487  O   TYR A 203      47.131  16.344  -1.773  1.00 25.15           O  
ATOM   1488  CB  TYR A 203      45.210  14.607  -3.538  1.00 28.17           C  
ATOM   1489  CG  TYR A 203      43.900  14.735  -2.721  1.00 27.27           C  
ATOM   1490  CD1 TYR A 203      42.650  14.689  -3.321  1.00 29.19           C  
ATOM   1491  CD2 TYR A 203      43.932  14.807  -1.360  1.00 26.19           C  
ATOM   1492  CE1 TYR A 203      41.473  14.797  -2.561  1.00 27.77           C  
ATOM   1493  CE2 TYR A 203      42.757  14.939  -0.588  1.00 31.07           C  
ATOM   1494  CZ  TYR A 203      41.527  14.893  -1.210  1.00 32.21           C  
ATOM   1495  OH  TYR A 203      40.369  15.022  -0.434  1.00 32.10           O  
ATOM   1496  N   GLY A 204      45.389  17.677  -2.343  1.00 25.79           N  
ATOM   1497  CA  GLY A 204      45.423  18.411  -1.119  1.00 26.58           C  
ATOM   1498  C   GLY A 204      44.025  18.816  -0.740  1.00 27.16           C  
ATOM   1499  O   GLY A 204      43.230  19.148  -1.628  1.00 29.22           O  
ATOM   1500  N   ALA A 205      43.702  18.743   0.543  1.00 27.76           N  
ATOM   1501  CA  ALA A 205      42.436  19.255   1.064  1.00 29.34           C  
ATOM   1502  C   ALA A 205      42.588  19.961   2.439  1.00 29.91           C  
ATOM   1503  O   ALA A 205      43.407  19.549   3.238  1.00 31.25           O  
ATOM   1504  CB  ALA A 205      41.339  18.140   1.188  1.00 27.18           C  
ATOM   1505  N   LEU A 206      41.699  20.919   2.708  1.00 29.74           N  
ATOM   1506  CA  LEU A 206      41.715  21.710   3.930  1.00 32.67           C  
ATOM   1507  C   LEU A 206      40.276  21.785   4.401  1.00 32.58           C  
ATOM   1508  O   LEU A 206      39.424  22.302   3.685  1.00 31.39           O  
ATOM   1509  CB  LEU A 206      42.288  23.117   3.670  1.00 32.50           C  
ATOM   1510  CG  LEU A 206      42.572  24.004   4.865  1.00 36.21           C  
ATOM   1511  CD1 LEU A 206      43.706  23.435   5.669  1.00 37.28           C  
ATOM   1512  CD2 LEU A 206      42.918  25.439   4.387  1.00 35.59           C  
ATOM   1513  N   GLU A 207      40.014  21.234   5.604  1.00 32.68           N  
ATOM   1514  CA  GLU A 207      38.682  21.278   6.189  1.00 32.86           C  
ATOM   1515  C   GLU A 207      38.719  22.046   7.536  1.00 33.55           C  
ATOM   1516  O   GLU A 207      39.686  21.962   8.290  1.00 32.99           O  
ATOM   1517  CB  GLU A 207      38.172  19.845   6.393  1.00 34.15           C  
ATOM   1518  N   HIS A 208      37.671  22.799   7.814  1.00 32.88           N  
ATOM   1519  CA  HIS A 208      37.657  23.677   8.946  1.00 33.22           C  
ATOM   1520  C   HIS A 208      36.272  23.744   9.483  1.00 33.34           C  
ATOM   1521  O   HIS A 208      35.372  24.037   8.753  1.00 34.61           O  
ATOM   1522  CB  HIS A 208      38.122  25.081   8.554  1.00 32.65           C  
ATOM   1523  CG  HIS A 208      37.987  26.095   9.643  1.00 31.82           C  
ATOM   1524  ND1 HIS A 208      38.943  26.274  10.607  1.00 33.56           N  
ATOM   1525  CD2 HIS A 208      37.007  26.981   9.924  1.00 31.78           C  
ATOM   1526  CE1 HIS A 208      38.561  27.221  11.440  1.00 30.57           C  
ATOM   1527  NE2 HIS A 208      37.395  27.671  11.042  1.00 35.25           N  
ATOM   1528  N   ASN A 209      36.145  23.530  10.787  1.00 33.81           N  
ATOM   1529  CA  ASN A 209      34.919  23.668  11.519  1.00 35.10           C  
ATOM   1530  C   ASN A 209      34.840  25.048  12.110  1.00 36.32           C  
ATOM   1531  O   ASN A 209      35.622  25.387  13.043  1.00 36.01           O  
ATOM   1532  CB  ASN A 209      34.894  22.633  12.638  1.00 35.41           C  
ATOM   1533  CG  ASN A 209      34.731  21.221  12.129  1.00 39.24           C  
ATOM   1534  OD1 ASN A 209      33.945  20.966  11.225  1.00 40.37           O  
ATOM   1535  ND2 ASN A 209      35.486  20.285  12.705  1.00 42.57           N  
ATOM   1536  N   PHE A 210      33.921  25.855  11.592  1.00 37.66           N  
ATOM   1537  CA  PHE A 210      33.700  27.206  12.129  1.00 38.73           C  
ATOM   1538  C   PHE A 210      33.002  27.139  13.487  1.00 39.86           C  
ATOM   1539  O   PHE A 210      33.295  27.922  14.383  1.00 38.48           O  
ATOM   1540  CB  PHE A 210      32.850  28.061  11.179  1.00 39.83           C  
ATOM   1541  CG  PHE A 210      33.498  28.347   9.867  1.00 39.72           C  
ATOM   1542  CD1 PHE A 210      34.431  29.381   9.746  1.00 42.28           C  
ATOM   1543  CD2 PHE A 210      33.147  27.606   8.741  1.00 40.54           C  
ATOM   1544  CE1 PHE A 210      35.030  29.652   8.495  1.00 41.68           C  
ATOM   1545  CE2 PHE A 210      33.717  27.842   7.529  1.00 37.95           C  
ATOM   1546  CZ  PHE A 210      34.663  28.859   7.387  1.00 41.50           C  
ATOM   1547  N   THR A 211      32.051  26.206  13.598  1.00 40.11           N  
ATOM   1548  CA  THR A 211      31.424  25.859  14.855  1.00 40.56           C  
ATOM   1549  C   THR A 211      31.283  24.353  14.861  1.00 41.34           C  
ATOM   1550  O   THR A 211      31.854  23.661  13.977  1.00 39.10           O  
ATOM   1551  CB  THR A 211      30.101  26.630  15.015  1.00 41.02           C  
ATOM   1552  OG1 THR A 211      29.257  26.389  13.895  1.00 40.26           O  
ATOM   1553  CG2 THR A 211      30.383  28.143  15.055  1.00 40.38           C  
ATOM   1554  N   ASP A 212      30.565  23.798  15.833  1.00 41.63           N  
ATOM   1555  CA  ASP A 212      30.309  22.347  15.785  1.00 41.96           C  
ATOM   1556  C   ASP A 212      29.420  21.958  14.508  1.00 41.54           C  
ATOM   1557  O   ASP A 212      29.648  20.924  13.836  1.00 42.94           O  
ATOM   1558  CB  ASP A 212      29.711  21.893  17.128  1.00 43.30           C  
ATOM   1559  N   ALA A 213      28.518  22.866  14.129  1.00 40.87           N  
ATOM   1560  CA  ALA A 213      27.535  22.720  13.038  1.00 39.88           C  
ATOM   1561  C   ALA A 213      28.007  23.156  11.619  1.00 39.21           C  
ATOM   1562  O   ALA A 213      27.618  22.554  10.613  1.00 40.78           O  
ATOM   1563  CB  ALA A 213      26.282  23.580  13.438  1.00 39.81           C  
ATOM   1564  N   TRP A 214      28.802  24.225  11.555  1.00 38.76           N  
ATOM   1565  CA  TRP A 214      29.198  24.884  10.340  1.00 37.47           C  
ATOM   1566  C   TRP A 214      30.628  24.506  10.063  1.00 36.64           C  
ATOM   1567  O   TRP A 214      31.522  24.697  10.904  1.00 34.76           O  
ATOM   1568  CB  TRP A 214      29.092  26.398  10.473  1.00 38.90           C  
ATOM   1569  CG  TRP A 214      27.678  26.972  10.389  1.00 40.69           C  
ATOM   1570  CD1 TRP A 214      26.860  27.348  11.448  1.00 42.72           C  
ATOM   1571  CD2 TRP A 214      26.935  27.291   9.197  1.00 40.72           C  
ATOM   1572  NE1 TRP A 214      25.655  27.851  10.970  1.00 42.19           N  
ATOM   1573  CE2 TRP A 214      25.684  27.819   9.599  1.00 41.50           C  
ATOM   1574  CE3 TRP A 214      27.193  27.156   7.837  1.00 40.52           C  
ATOM   1575  CZ2 TRP A 214      24.719  28.194   8.685  1.00 42.27           C  
ATOM   1576  CZ3 TRP A 214      26.241  27.540   6.949  1.00 41.88           C  
ATOM   1577  CH2 TRP A 214      25.012  28.041   7.372  1.00 41.09           C  
ATOM   1578  N   SER A 215      30.836  23.967   8.870  1.00 34.35           N  
ATOM   1579  CA  SER A 215      32.132  23.619   8.370  1.00 34.81           C  
ATOM   1580  C   SER A 215      32.370  24.131   6.928  1.00 34.30           C  
ATOM   1581  O   SER A 215      31.461  24.458   6.212  1.00 32.90           O  
ATOM   1582  CB  SER A 215      32.356  22.105   8.403  1.00 35.23           C  
ATOM   1583  OG  SER A 215      31.195  21.381   8.007  1.00 36.95           O  
ATOM   1584  N   GLY A 216      33.636  24.210   6.582  1.00 33.99           N  
ATOM   1585  CA  GLY A 216      34.065  24.653   5.276  1.00 35.07           C  
ATOM   1586  C   GLY A 216      35.203  23.762   4.823  1.00 34.52           C  
ATOM   1587  O   GLY A 216      35.958  23.236   5.679  1.00 32.70           O  
ATOM   1588  N   PHE A 217      35.295  23.553   3.498  1.00 33.04           N  
ATOM   1589  CA  PHE A 217      36.432  22.860   2.907  1.00 33.04           C  
ATOM   1590  C   PHE A 217      36.891  23.494   1.578  1.00 32.23           C  
ATOM   1591  O   PHE A 217      36.123  24.146   0.879  1.00 31.70           O  
ATOM   1592  CB  PHE A 217      36.115  21.354   2.698  1.00 34.03           C  
ATOM   1593  CG  PHE A 217      35.084  21.081   1.644  1.00 35.20           C  
ATOM   1594  CD1 PHE A 217      33.751  20.933   2.000  1.00 35.68           C  
ATOM   1595  CD2 PHE A 217      35.451  20.966   0.292  1.00 38.19           C  
ATOM   1596  CE1 PHE A 217      32.791  20.705   1.052  1.00 35.76           C  
ATOM   1597  CE2 PHE A 217      34.479  20.732  -0.696  1.00 37.32           C  
ATOM   1598  CZ  PHE A 217      33.150  20.573  -0.296  1.00 37.62           C  
ATOM   1599  N   VAL A 218      38.147  23.290   1.239  1.00 32.46           N  
ATOM   1600  CA  VAL A 218      38.646  23.580  -0.093  1.00 33.23           C  
ATOM   1601  C   VAL A 218      39.606  22.471  -0.445  1.00 32.87           C  
ATOM   1602  O   VAL A 218      40.416  22.078   0.341  1.00 31.75           O  
ATOM   1603  CB  VAL A 218      39.377  24.928  -0.205  1.00 34.25           C  
ATOM   1604  CG1 VAL A 218      38.407  26.149  -0.076  1.00 35.70           C  
ATOM   1605  CG2 VAL A 218      40.533  25.023   0.841  1.00 34.98           C  
ATOM   1606  N   ARG A 219      39.526  22.002  -1.670  1.00 33.79           N  
ATOM   1607  CA  ARG A 219      40.307  20.849  -2.149  1.00 34.98           C  
ATOM   1608  C   ARG A 219      40.713  21.050  -3.580  1.00 33.77           C  
ATOM   1609  O   ARG A 219      39.963  21.654  -4.343  1.00 33.50           O  
ATOM   1610  CB  ARG A 219      39.469  19.600  -2.261  1.00 35.59           C  
ATOM   1611  CG  ARG A 219      38.950  19.059  -1.022  1.00 41.99           C  
ATOM   1612  CD  ARG A 219      38.447  17.688  -1.287  1.00 49.47           C  
ATOM   1613  NE  ARG A 219      36.974  17.625  -1.261  1.00 53.41           N  
ATOM   1614  CZ  ARG A 219      36.184  17.158  -2.228  1.00 53.86           C  
ATOM   1615  NH1 ARG A 219      36.704  16.706  -3.359  1.00 54.66           N  
ATOM   1616  NH2 ARG A 219      34.848  17.162  -2.046  1.00 54.31           N  
ATOM   1617  N   GLY A 220      41.854  20.470  -3.911  1.00 31.73           N  
ATOM   1618  CA  GLY A 220      42.376  20.485  -5.224  1.00 31.27           C  
ATOM   1619  C   GLY A 220      43.133  19.194  -5.482  1.00 30.83           C  
ATOM   1620  O   GLY A 220      43.889  18.727  -4.634  1.00 28.29           O  
ATOM   1621  N   TYR A 221      42.988  18.651  -6.694  1.00 31.44           N  
ATOM   1622  CA  TYR A 221      43.845  17.529  -7.128  1.00 31.09           C  
ATOM   1623  C   TYR A 221      43.963  17.432  -8.625  1.00 30.10           C  
ATOM   1624  O   TYR A 221      43.181  18.032  -9.354  1.00 28.77           O  
ATOM   1625  CB  TYR A 221      43.380  16.228  -6.544  1.00 32.66           C  
ATOM   1626  CG  TYR A 221      42.069  15.813  -7.033  1.00 34.05           C  
ATOM   1627  CD1 TYR A 221      40.934  16.131  -6.328  1.00 36.40           C  
ATOM   1628  CD2 TYR A 221      41.940  15.126  -8.234  1.00 36.66           C  
ATOM   1629  CE1 TYR A 221      39.690  15.768  -6.791  1.00 37.00           C  
ATOM   1630  CE2 TYR A 221      40.688  14.769  -8.718  1.00 38.08           C  
ATOM   1631  CZ  TYR A 221      39.571  15.067  -7.955  1.00 38.91           C  
ATOM   1632  OH  TYR A 221      38.296  14.759  -8.415  1.00 41.57           O  
ATOM   1633  N   GLY A 222      44.990  16.712  -9.069  1.00 29.35           N  
ATOM   1634  CA  GLY A 222      45.148  16.387 -10.442  1.00 28.92           C  
ATOM   1635  C   GLY A 222      46.025  15.167 -10.668  1.00 30.01           C  
ATOM   1636  O   GLY A 222      46.736  14.677  -9.753  1.00 29.61           O  
ATOM   1637  N   TYR A 223      45.947  14.668 -11.886  1.00 27.65           N  
ATOM   1638  CA  TYR A 223      46.799  13.599 -12.349  1.00 27.57           C  
ATOM   1639  C   TYR A 223      47.114  13.792 -13.810  1.00 27.29           C  
ATOM   1640  O   TYR A 223      46.462  14.553 -14.514  1.00 28.84           O  
ATOM   1641  CB  TYR A 223      46.167  12.238 -12.073  1.00 27.84           C  
ATOM   1642  CG  TYR A 223      44.718  12.163 -12.474  1.00 25.35           C  
ATOM   1643  CD1 TYR A 223      43.720  12.575 -11.655  1.00 27.22           C  
ATOM   1644  CD2 TYR A 223      44.359  11.656 -13.750  1.00 30.36           C  
ATOM   1645  CE1 TYR A 223      42.417  12.486 -12.019  1.00 26.23           C  
ATOM   1646  CE2 TYR A 223      43.026  11.579 -14.153  1.00 27.81           C  
ATOM   1647  CZ  TYR A 223      42.064  11.966 -13.324  1.00 30.50           C  
ATOM   1648  OH  TYR A 223      40.737  11.830 -13.797  1.00 30.28           O  
ATOM   1649  N   ASP A 224      48.146  13.079 -14.233  1.00 29.44           N  
ATOM   1650  CA  ASP A 224      48.782  13.170 -15.536  1.00 30.53           C  
ATOM   1651  C   ASP A 224      49.026  11.721 -15.866  1.00 30.51           C  
ATOM   1652  O   ASP A 224      49.755  11.079 -15.113  1.00 30.89           O  
ATOM   1653  CB  ASP A 224      50.067  13.920 -15.284  1.00 32.11           C  
ATOM   1654  CG  ASP A 224      51.051  13.826 -16.368  1.00 42.27           C  
ATOM   1655  OD1 ASP A 224      50.820  13.053 -17.329  1.00 52.05           O  
ATOM   1656  OD2 ASP A 224      52.082  14.604 -16.285  1.00 52.12           O  
ATOM   1657  N   ASN A 225      48.349  11.180 -16.913  1.00 28.87           N  
ATOM   1658  CA  ASN A 225      48.398   9.752 -17.257  1.00 28.46           C  
ATOM   1659  C   ASN A 225      48.943   9.716 -18.696  1.00 30.17           C  
ATOM   1660  O   ASN A 225      48.491  10.476 -19.523  1.00 32.47           O  
ATOM   1661  CB  ASN A 225      47.036   9.055 -17.226  1.00 28.46           C  
ATOM   1662  CG  ASN A 225      46.427   8.972 -15.881  1.00 24.94           C  
ATOM   1663  OD1 ASN A 225      47.049   9.278 -14.843  1.00 27.67           O  
ATOM   1664  ND2 ASN A 225      45.176   8.578 -15.855  1.00 30.40           N  
ATOM   1665  N   ARG A 226      49.918   8.868 -18.983  1.00 29.86           N  
ATOM   1666  CA  ARG A 226      50.325   8.569 -20.336  1.00 30.59           C  
ATOM   1667  C   ARG A 226      50.110   7.068 -20.520  1.00 29.58           C  
ATOM   1668  O   ARG A 226      50.600   6.233 -19.684  1.00 28.04           O  
ATOM   1669  CB  ARG A 226      51.795   8.874 -20.540  1.00 33.19           C  
ATOM   1670  CG  ARG A 226      52.237   8.910 -22.041  1.00 40.48           C  
ATOM   1671  CD  ARG A 226      53.489   8.082 -22.339  1.00 49.02           C  
ATOM   1672  NE  ARG A 226      53.391   6.694 -21.866  1.00 52.92           N  
ATOM   1673  CZ  ARG A 226      54.332   6.057 -21.168  1.00 55.74           C  
ATOM   1674  NH1 ARG A 226      54.130   4.791 -20.786  1.00 53.61           N  
ATOM   1675  NH2 ARG A 226      55.484   6.674 -20.837  1.00 57.84           N  
ATOM   1676  N   THR A 227      49.362   6.721 -21.579  1.00 28.10           N  
ATOM   1677  CA  THR A 227      49.063   5.354 -21.968  1.00 27.53           C  
ATOM   1678  C   THR A 227      49.515   5.057 -23.408  1.00 28.20           C  
ATOM   1679  O   THR A 227      49.262   5.867 -24.354  1.00 25.96           O  
ATOM   1680  CB  THR A 227      47.551   5.138 -21.994  1.00 27.19           C  
ATOM   1681  OG1 THR A 227      46.943   5.799 -20.913  1.00 32.70           O  
ATOM   1682  CG2 THR A 227      47.215   3.676 -21.902  1.00 28.52           C  
ATOM   1683  N   ASN A 228      50.131   3.903 -23.598  1.00 28.09           N  
ATOM   1684  CA  ASN A 228      50.417   3.397 -24.930  1.00 28.77           C  
ATOM   1685  C   ASN A 228      49.369   2.361 -25.284  1.00 29.16           C  
ATOM   1686  O   ASN A 228      48.837   1.617 -24.406  1.00 26.18           O  
ATOM   1687  CB  ASN A 228      51.821   2.816 -25.036  1.00 29.42           C  
ATOM   1688  CG  ASN A 228      52.909   3.847 -24.972  1.00 33.01           C  
ATOM   1689  OD1 ASN A 228      52.716   5.007 -25.241  1.00 38.26           O  
ATOM   1690  ND2 ASN A 228      54.115   3.398 -24.657  1.00 40.14           N  
ATOM   1691  N   TYR A 229      48.974   2.383 -26.570  1.00 28.53           N  
ATOM   1692  CA  TYR A 229      48.080   1.362 -27.109  1.00 27.52           C  
ATOM   1693  C   TYR A 229      48.524   1.029 -28.568  1.00 26.61           C  
ATOM   1694  O   TYR A 229      49.698   1.323 -28.974  1.00 28.35           O  
ATOM   1695  CB  TYR A 229      46.571   1.764 -26.934  1.00 26.74           C  
ATOM   1696  CG  TYR A 229      46.210   3.093 -27.574  1.00 24.56           C  
ATOM   1697  CD1 TYR A 229      46.286   4.275 -26.845  1.00 24.12           C  
ATOM   1698  CD2 TYR A 229      45.850   3.183 -28.909  1.00 27.14           C  
ATOM   1699  CE1 TYR A 229      45.956   5.492 -27.389  1.00 25.53           C  
ATOM   1700  CE2 TYR A 229      45.549   4.455 -29.523  1.00 25.72           C  
ATOM   1701  CZ  TYR A 229      45.634   5.606 -28.728  1.00 27.54           C  
ATOM   1702  OH  TYR A 229      45.293   6.836 -29.213  1.00 28.39           O  
ATOM   1703  N   ASP A 230      47.675   0.265 -29.259  1.00 26.26           N  
ATOM   1704  CA  ASP A 230      47.916  -0.147 -30.656  1.00 26.06           C  
ATOM   1705  C   ASP A 230      46.802   0.449 -31.513  1.00 26.99           C  
ATOM   1706  O   ASP A 230      45.679   0.651 -31.024  1.00 28.00           O  
ATOM   1707  CB  ASP A 230      48.046  -1.642 -30.762  1.00 26.04           C  
ATOM   1708  CG  ASP A 230      49.307  -2.175 -30.092  1.00 27.14           C  
ATOM   1709  OD1 ASP A 230      50.262  -1.401 -29.758  1.00 25.06           O  
ATOM   1710  OD2 ASP A 230      49.369  -3.384 -29.917  1.00 22.96           O  
ATOM   1711  N   ALA A 231      47.134   0.911 -32.733  1.00 26.84           N  
ATOM   1712  CA  ALA A 231      46.171   1.573 -33.570  1.00 28.53           C  
ATOM   1713  C   ALA A 231      46.349   1.230 -35.066  1.00 29.41           C  
ATOM   1714  O   ALA A 231      47.233   0.440 -35.461  1.00 26.50           O  
ATOM   1715  CB  ALA A 231      46.098   3.122 -33.308  1.00 28.15           C  
ATOM   1716  N   TYR A 232      45.364   1.690 -35.834  1.00 31.04           N  
ATOM   1717  CA  TYR A 232      45.348   1.530 -37.286  1.00 32.91           C  
ATOM   1718  C   TYR A 232      46.617   2.027 -37.947  1.00 32.90           C  
ATOM   1719  O   TYR A 232      46.910   3.229 -37.935  1.00 31.17           O  
ATOM   1720  CB  TYR A 232      44.158   2.227 -37.908  1.00 35.22           C  
ATOM   1721  CG  TYR A 232      43.938   1.771 -39.307  1.00 38.24           C  
ATOM   1722  CD1 TYR A 232      43.055   0.736 -39.587  1.00 40.51           C  
ATOM   1723  CD2 TYR A 232      44.644   2.349 -40.358  1.00 41.69           C  
ATOM   1724  CE1 TYR A 232      42.847   0.321 -40.889  1.00 43.42           C  
ATOM   1725  CE2 TYR A 232      44.450   1.928 -41.675  1.00 41.87           C  
ATOM   1726  CZ  TYR A 232      43.575   0.922 -41.927  1.00 40.29           C  
ATOM   1727  OH  TYR A 232      43.439   0.530 -43.220  1.00 42.54           O  
ATOM   1728  N   TYR A 233      47.375   1.105 -38.546  1.00 33.07           N  
ATOM   1729  CA  TYR A 233      48.565   1.513 -39.244  1.00 34.00           C  
ATOM   1730  C   TYR A 233      48.444   1.536 -40.780  1.00 34.63           C  
ATOM   1731  O   TYR A 233      48.079   0.539 -41.399  1.00 33.57           O  
ATOM   1732  CB  TYR A 233      49.748   0.648 -38.789  1.00 34.99           C  
ATOM   1733  CG  TYR A 233      51.037   1.043 -39.443  1.00 35.12           C  
ATOM   1734  CD1 TYR A 233      51.562   2.308 -39.282  1.00 34.98           C  
ATOM   1735  CD2 TYR A 233      51.721   0.142 -40.257  1.00 38.23           C  
ATOM   1736  CE1 TYR A 233      52.751   2.688 -39.931  1.00 38.78           C  
ATOM   1737  CE2 TYR A 233      52.889   0.484 -40.874  1.00 38.77           C  
ATOM   1738  CZ  TYR A 233      53.406   1.760 -40.731  1.00 38.19           C  
ATOM   1739  OH  TYR A 233      54.595   2.047 -41.354  1.00 36.49           O  
ATOM   1740  N   SER A 234      48.698   2.707 -41.361  1.00 35.85           N  
ATOM   1741  CA  SER A 234      48.839   2.905 -42.803  1.00 37.54           C  
ATOM   1742  C   SER A 234      50.247   3.446 -43.060  1.00 37.71           C  
ATOM   1743  O   SER A 234      50.639   4.464 -42.501  1.00 35.45           O  
ATOM   1744  CB  SER A 234      47.868   3.940 -43.415  1.00 37.79           C  
ATOM   1745  OG  SER A 234      46.557   3.941 -42.844  1.00 41.13           O  
ATOM   1746  N   PRO A 235      51.007   2.766 -43.930  1.00 38.97           N  
ATOM   1747  CA  PRO A 235      52.368   3.235 -44.127  1.00 39.45           C  
ATOM   1748  C   PRO A 235      52.324   4.642 -44.745  1.00 39.66           C  
ATOM   1749  O   PRO A 235      51.434   4.938 -45.599  1.00 40.78           O  
ATOM   1750  CB  PRO A 235      52.988   2.175 -45.038  1.00 39.89           C  
ATOM   1751  CG  PRO A 235      51.825   1.524 -45.742  1.00 40.09           C  
ATOM   1752  CD  PRO A 235      50.684   1.588 -44.752  1.00 39.64           C  
ATOM   1753  N   GLY A 236      53.183   5.524 -44.224  1.00 39.25           N  
ATOM   1754  CA  GLY A 236      53.289   6.905 -44.704  1.00 39.09           C  
ATOM   1755  C   GLY A 236      52.341   7.893 -44.049  1.00 38.87           C  
ATOM   1756  O   GLY A 236      52.366   9.077 -44.405  1.00 38.57           O  
ATOM   1757  N   SER A 237      51.510   7.406 -43.103  1.00 38.23           N  
ATOM   1758  CA  SER A 237      50.578   8.227 -42.311  1.00 36.69           C  
ATOM   1759  C   SER A 237      50.869   8.168 -40.785  1.00 35.38           C  
ATOM   1760  O   SER A 237      51.493   7.230 -40.276  1.00 34.45           O  
ATOM   1761  CB  SER A 237      49.133   7.788 -42.589  1.00 37.82           C  
ATOM   1762  OG  SER A 237      48.680   8.282 -43.866  1.00 38.81           O  
ATOM   1763  N   PRO A 238      50.414   9.187 -40.046  1.00 33.66           N  
ATOM   1764  CA  PRO A 238      50.509   9.174 -38.592  1.00 33.22           C  
ATOM   1765  C   PRO A 238      49.805   7.945 -37.998  1.00 32.38           C  
ATOM   1766  O   PRO A 238      48.774   7.468 -38.524  1.00 32.73           O  
ATOM   1767  CB  PRO A 238      49.815  10.452 -38.160  1.00 32.21           C  
ATOM   1768  CG  PRO A 238      49.682  11.251 -39.373  1.00 34.43           C  
ATOM   1769  CD  PRO A 238      49.742  10.377 -40.563  1.00 33.75           C  
ATOM   1770  N   LEU A 239      50.455   7.396 -36.996  1.00 30.46           N  
ATOM   1771  CA  LEU A 239      49.965   6.253 -36.202  1.00 30.15           C  
ATOM   1772  C   LEU A 239      49.691   6.815 -34.776  1.00 28.74           C  
ATOM   1773  O   LEU A 239      50.607   7.078 -34.072  1.00 27.76           O  
ATOM   1774  CB  LEU A 239      51.052   5.173 -36.153  1.00 30.46           C  
ATOM   1775  CG  LEU A 239      50.779   3.985 -35.243  1.00 30.87           C  
ATOM   1776  CD1 LEU A 239      49.490   3.421 -35.723  1.00 29.12           C  
ATOM   1777  CD2 LEU A 239      51.944   2.949 -35.245  1.00 29.32           C  
ATOM   1778  N   LEU A 240      48.429   7.076 -34.439  1.00 28.58           N  
ATOM   1779  CA  LEU A 240      48.025   7.662 -33.154  1.00 28.52           C  
ATOM   1780  C   LEU A 240      47.859   6.495 -32.179  1.00 28.79           C  
ATOM   1781  O   LEU A 240      46.885   5.791 -32.186  1.00 29.21           O  
ATOM   1782  CB  LEU A 240      46.725   8.422 -33.288  1.00 29.27           C  
ATOM   1783  CG  LEU A 240      46.862   9.915 -33.731  1.00 30.91           C  
ATOM   1784  CD1 LEU A 240      47.512  10.086 -35.107  1.00 25.64           C  
ATOM   1785  CD2 LEU A 240      45.548  10.691 -33.692  1.00 30.37           C  
ATOM   1786  N   ASP A 241      48.837   6.412 -31.319  1.00 29.14           N  
ATOM   1787  CA  ASP A 241      49.355   5.291 -30.596  1.00 30.08           C  
ATOM   1788  C   ASP A 241      49.498   5.484 -29.070  1.00 28.37           C  
ATOM   1789  O   ASP A 241      49.905   4.572 -28.333  1.00 27.13           O  
ATOM   1790  CB  ASP A 241      50.902   5.266 -30.991  1.00 31.46           C  
ATOM   1791  CG  ASP A 241      51.219   4.021 -31.396  1.00 33.19           C  
ATOM   1792  OD1 ASP A 241      50.080   3.415 -31.393  1.00 40.93           O  
ATOM   1793  OD2 ASP A 241      52.380   3.636 -31.661  1.00 30.66           O  
ATOM   1794  N   THR A 242      49.384   6.723 -28.645  1.00 29.17           N  
ATOM   1795  CA  THR A 242      49.716   7.115 -27.306  1.00 30.30           C  
ATOM   1796  C   THR A 242      48.721   8.165 -26.963  1.00 31.12           C  
ATOM   1797  O   THR A 242      48.269   8.899 -27.861  1.00 32.02           O  
ATOM   1798  CB  THR A 242      51.113   7.795 -27.223  1.00 30.76           C  
ATOM   1799  OG1 THR A 242      51.932   7.256 -28.195  1.00 35.37           O  
ATOM   1800  CG2 THR A 242      51.753   7.518 -25.923  1.00 31.94           C  
ATOM   1801  N   ARG A 243      48.360   8.197 -25.682  1.00 30.31           N  
ATOM   1802  CA  ARG A 243      47.399   9.105 -25.053  1.00 29.51           C  
ATOM   1803  C   ARG A 243      48.071   9.793 -23.863  1.00 29.84           C  
ATOM   1804  O   ARG A 243      48.837   9.145 -23.060  1.00 26.17           O  
ATOM   1805  CB  ARG A 243      46.238   8.295 -24.510  1.00 29.15           C  
ATOM   1806  CG  ARG A 243      45.104   9.054 -24.069  1.00 27.81           C  
ATOM   1807  CD  ARG A 243      44.122   8.148 -23.343  1.00 31.81           C  
ATOM   1808  NE  ARG A 243      42.935   8.856 -22.915  1.00 33.86           N  
ATOM   1809  CZ  ARG A 243      41.925   8.317 -22.250  1.00 34.29           C  
ATOM   1810  NH1 ARG A 243      41.949   7.067 -21.846  1.00 38.62           N  
ATOM   1811  NH2 ARG A 243      40.868   9.027 -21.994  1.00 33.80           N  
ATOM   1812  N   LYS A 244      47.839  11.103 -23.764  1.00 29.97           N  
ATOM   1813  CA  LYS A 244      48.324  11.901 -22.628  1.00 31.15           C  
ATOM   1814  C   LYS A 244      47.080  12.562 -22.124  1.00 30.87           C  
ATOM   1815  O   LYS A 244      46.411  13.234 -22.881  1.00 29.41           O  
ATOM   1816  CB  LYS A 244      49.401  12.905 -23.012  1.00 32.51           C  
ATOM   1817  CG  LYS A 244      49.980  13.767 -21.887  1.00 38.86           C  
ATOM   1818  CD  LYS A 244      50.581  12.942 -20.673  1.00 39.85           C  
ATOM   1819  CE  LYS A 244      51.875  13.567 -20.021  1.00 40.48           C  
ATOM   1820  NZ  LYS A 244      52.328  12.564 -18.944  1.00 42.93           N  
ATOM   1821  N   LEU A 245      46.710  12.248 -20.871  1.00 28.62           N  
ATOM   1822  CA  LEU A 245      45.528  12.787 -20.252  1.00 30.10           C  
ATOM   1823  C   LEU A 245      45.992  13.604 -19.026  1.00 30.22           C  
ATOM   1824  O   LEU A 245      46.831  13.143 -18.228  1.00 30.21           O  
ATOM   1825  CB  LEU A 245      44.534  11.667 -19.853  1.00 30.97           C  
ATOM   1826  CG  LEU A 245      43.388  12.105 -18.923  1.00 33.36           C  
ATOM   1827  CD1 LEU A 245      42.190  12.597 -19.762  1.00 41.58           C  
ATOM   1828  CD2 LEU A 245      42.860  11.116 -17.962  1.00 37.80           C  
ATOM   1829  N   TYR A 246      45.548  14.839 -18.964  1.00 31.24           N  
ATOM   1830  CA  TYR A 246      45.807  15.724 -17.838  1.00 32.78           C  
ATOM   1831  C   TYR A 246      44.479  16.048 -17.292  1.00 32.14           C  
ATOM   1832  O   TYR A 246      43.618  16.443 -18.031  1.00 30.09           O  
ATOM   1833  CB  TYR A 246      46.437  17.071 -18.218  1.00 35.34           C  
ATOM   1834  CG  TYR A 246      47.807  16.977 -18.837  1.00 37.43           C  
ATOM   1835  CD1 TYR A 246      48.929  16.933 -18.042  1.00 41.68           C  
ATOM   1836  CD2 TYR A 246      47.973  16.903 -20.223  1.00 39.41           C  
ATOM   1837  CE1 TYR A 246      50.187  16.845 -18.578  1.00 40.64           C  
ATOM   1838  CE2 TYR A 246      49.236  16.811 -20.788  1.00 42.07           C  
ATOM   1839  CZ  TYR A 246      50.351  16.783 -19.958  1.00 42.37           C  
ATOM   1840  OH  TYR A 246      51.672  16.714 -20.463  1.00 44.57           O  
ATOM   1841  N   SER A 247      44.372  15.995 -15.966  1.00 31.97           N  
ATOM   1842  CA  SER A 247      43.142  16.356 -15.285  1.00 31.82           C  
ATOM   1843  C   SER A 247      43.402  17.080 -13.964  1.00 31.68           C  
ATOM   1844  O   SER A 247      44.335  16.740 -13.219  1.00 31.35           O  
ATOM   1845  CB  SER A 247      42.256  15.163 -15.108  1.00 30.84           C  
ATOM   1846  OG  SER A 247      40.969  15.548 -14.601  1.00 34.12           O  
ATOM   1847  N   GLN A 248      42.610  18.101 -13.709  1.00 30.83           N  
ATOM   1848  CA  GLN A 248      42.640  18.752 -12.417  1.00 33.21           C  
ATOM   1849  C   GLN A 248      41.266  19.172 -11.967  1.00 31.52           C  
ATOM   1850  O   GLN A 248      40.458  19.563 -12.808  1.00 31.49           O  
ATOM   1851  CB  GLN A 248      43.646  19.907 -12.413  1.00 33.33           C  
ATOM   1852  CG  GLN A 248      43.369  21.032 -13.338  1.00 39.14           C  
ATOM   1853  CD  GLN A 248      44.436  22.182 -13.222  1.00 39.53           C  
ATOM   1854  OE1 GLN A 248      44.176  23.224 -12.607  1.00 45.79           O  
ATOM   1855  NE2 GLN A 248      45.601  21.987 -13.855  1.00 44.66           N  
ATOM   1856  N   SER A 249      40.971  18.989 -10.665  1.00 30.84           N  
ATOM   1857  CA  SER A 249      39.734  19.409 -10.036  1.00 31.09           C  
ATOM   1858  C   SER A 249      39.912  20.198  -8.726  1.00 32.06           C  
ATOM   1859  O   SER A 249      40.793  19.911  -7.896  1.00 34.41           O  
ATOM   1860  CB  SER A 249      38.810  18.216  -9.767  1.00 31.42           C  
ATOM   1861  OG  SER A 249      38.856  17.275 -10.795  1.00 34.72           O  
ATOM   1862  N   TRP A 250      39.056  21.182  -8.546  1.00 32.41           N  
ATOM   1863  CA  TRP A 250      39.125  22.105  -7.440  1.00 33.62           C  
ATOM   1864  C   TRP A 250      37.691  22.206  -7.009  1.00 34.02           C  
ATOM   1865  O   TRP A 250      36.819  22.417  -7.872  1.00 33.20           O  
ATOM   1866  CB  TRP A 250      39.609  23.532  -7.865  1.00 33.16           C  
ATOM   1867  CG  TRP A 250      40.958  23.522  -8.433  1.00 33.98           C  
ATOM   1868  CD1 TRP A 250      41.335  23.273  -9.784  1.00 32.34           C  
ATOM   1869  CD2 TRP A 250      42.144  23.650  -7.712  1.00 33.15           C  
ATOM   1870  NE1 TRP A 250      42.682  23.276  -9.891  1.00 35.20           N  
ATOM   1871  CE2 TRP A 250      43.221  23.500  -8.641  1.00 36.04           C  
ATOM   1872  CE3 TRP A 250      42.436  23.858  -6.351  1.00 35.36           C  
ATOM   1873  CZ2 TRP A 250      44.564  23.590  -8.241  1.00 36.31           C  
ATOM   1874  CZ3 TRP A 250      43.796  23.978  -5.956  1.00 34.29           C  
ATOM   1875  CH2 TRP A 250      44.831  23.812  -6.888  1.00 33.02           C  
ATOM   1876  N   ASP A 251      37.465  22.094  -5.688  1.00 34.29           N  
ATOM   1877  CA  ASP A 251      36.139  22.070  -5.042  1.00 35.33           C  
ATOM   1878  C   ASP A 251      36.278  23.020  -3.784  1.00 34.33           C  
ATOM   1879  O   ASP A 251      37.333  23.080  -3.154  1.00 31.39           O  
ATOM   1880  CB  ASP A 251      35.820  20.730  -4.356  1.00 36.61           C  
ATOM   1881  CG  ASP A 251      35.555  19.529  -5.246  1.00 46.87           C  
ATOM   1882  OD1 ASP A 251      35.878  19.338  -6.508  1.00 52.93           O  
ATOM   1883  OD2 ASP A 251      35.013  18.630  -4.522  1.00 50.90           O  
ATOM   1884  N   ALA A 252      35.175  23.623  -3.372  1.00 35.07           N  
ATOM   1885  CA  ALA A 252      35.080  24.470  -2.149  1.00 35.20           C  
ATOM   1886  C   ALA A 252      33.635  24.341  -1.659  1.00 35.25           C  
ATOM   1887  O   ALA A 252      32.695  24.189  -2.438  1.00 37.06           O  
ATOM   1888  CB  ALA A 252      35.399  25.914  -2.451  1.00 35.04           C  
ATOM   1889  N   GLY A 253      33.442  24.361  -0.371  1.00 35.63           N  
ATOM   1890  CA  GLY A 253      32.109  24.136   0.157  1.00 35.39           C  
ATOM   1891  C   GLY A 253      31.863  24.547   1.612  1.00 34.15           C  
ATOM   1892  O   GLY A 253      32.779  24.671   2.394  1.00 32.01           O  
ATOM   1893  N   LEU A 254      30.584  24.747   1.912  1.00 32.69           N  
ATOM   1894  CA  LEU A 254      30.093  25.112   3.185  1.00 32.66           C  
ATOM   1895  C   LEU A 254      29.030  24.066   3.448  1.00 33.54           C  
ATOM   1896  O   LEU A 254      28.270  23.729   2.534  1.00 31.75           O  
ATOM   1897  CB  LEU A 254      29.441  26.506   3.145  1.00 32.91           C  
ATOM   1898  CG  LEU A 254      30.246  27.675   3.629  1.00 37.26           C  
ATOM   1899  CD1 LEU A 254      29.498  29.034   3.452  1.00 41.25           C  
ATOM   1900  CD2 LEU A 254      30.599  27.378   5.170  1.00 38.57           C  
ATOM   1901  N   ARG A 255      29.035  23.540   4.679  1.00 33.89           N  
ATOM   1902  CA  ARG A 255      28.048  22.609   5.254  1.00 36.13           C  
ATOM   1903  C   ARG A 255      27.526  23.087   6.594  1.00 36.59           C  
ATOM   1904  O   ARG A 255      28.293  23.506   7.430  1.00 36.27           O  
ATOM   1905  CB  ARG A 255      28.662  21.239   5.483  1.00 36.81           C  
ATOM   1906  CG  ARG A 255      29.422  20.818   4.266  1.00 41.09           C  
ATOM   1907  CD  ARG A 255      29.711  19.335   4.193  1.00 50.87           C  
ATOM   1908  NE  ARG A 255      31.100  19.095   4.590  1.00 55.01           N  
ATOM   1909  CZ  ARG A 255      32.002  18.423   3.886  1.00 57.98           C  
ATOM   1910  NH1 ARG A 255      31.698  17.853   2.708  1.00 62.92           N  
ATOM   1911  NH2 ARG A 255      33.232  18.281   4.388  1.00 58.93           N  
ATOM   1912  N   TYR A 256      26.216  23.060   6.743  1.00 37.77           N  
ATOM   1913  CA  TYR A 256      25.534  23.105   7.985  1.00 38.68           C  
ATOM   1914  C   TYR A 256      25.097  21.684   8.338  1.00 39.78           C  
ATOM   1915  O   TYR A 256      24.469  20.941   7.534  1.00 37.03           O  
ATOM   1916  CB  TYR A 256      24.336  24.047   7.931  1.00 40.74           C  
ATOM   1917  CG  TYR A 256      23.630  24.076   9.260  1.00 42.22           C  
ATOM   1918  CD1 TYR A 256      24.149  24.806  10.338  1.00 43.87           C  
ATOM   1919  CD2 TYR A 256      22.506  23.299   9.478  1.00 41.42           C  
ATOM   1920  CE1 TYR A 256      23.512  24.786  11.607  1.00 43.28           C  
ATOM   1921  CE2 TYR A 256      21.893  23.229  10.735  1.00 44.27           C  
ATOM   1922  CZ  TYR A 256      22.390  23.991  11.793  1.00 45.18           C  
ATOM   1923  OH  TYR A 256      21.714  23.939  13.017  1.00 47.00           O  
ATOM   1924  N   ASN A 257      25.475  21.273   9.546  1.00 40.49           N  
ATOM   1925  CA  ASN A 257      25.146  19.948  10.015  1.00 43.23           C  
ATOM   1926  C   ASN A 257      24.521  19.976  11.389  1.00 43.79           C  
ATOM   1927  O   ASN A 257      25.195  19.868  12.356  1.00 44.73           O  
ATOM   1928  CB  ASN A 257      26.355  19.031  10.048  1.00 43.52           C  
ATOM   1929  CG  ASN A 257      25.982  17.649  10.409  1.00 46.40           C  
ATOM   1930  OD1 ASN A 257      25.469  17.423  11.494  1.00 53.36           O  
ATOM   1931  ND2 ASN A 257      26.213  16.707   9.512  1.00 48.27           N  
ATOM   1932  N   GLY A 258      23.217  20.148  11.432  1.00 44.94           N  
ATOM   1933  CA  GLY A 258      22.470  20.084  12.662  1.00 44.74           C  
ATOM   1934  C   GLY A 258      21.896  18.722  12.943  1.00 45.00           C  
ATOM   1935  O   GLY A 258      22.064  17.788  12.208  1.00 43.31           O  
ATOM   1936  N   GLU A 259      21.180  18.658  14.057  1.00 47.01           N  
ATOM   1937  CA  GLU A 259      20.575  17.426  14.543  1.00 47.09           C  
ATOM   1938  C   GLU A 259      19.517  17.005  13.547  1.00 46.19           C  
ATOM   1939  O   GLU A 259      19.497  15.874  13.158  1.00 46.76           O  
ATOM   1940  CB  GLU A 259      19.959  17.634  15.929  1.00 47.35           C  
ATOM   1941  CG  GLU A 259      20.967  18.073  16.994  1.00 48.71           C  
ATOM   1942  N   LEU A 260      18.673  17.930  13.103  1.00 45.70           N  
ATOM   1943  CA  LEU A 260      17.584  17.574  12.201  1.00 44.60           C  
ATOM   1944  C   LEU A 260      17.743  18.087  10.747  1.00 42.72           C  
ATOM   1945  O   LEU A 260      17.173  17.499   9.818  1.00 41.57           O  
ATOM   1946  CB  LEU A 260      16.243  18.009  12.803  1.00 45.65           C  
ATOM   1947  CG  LEU A 260      15.728  17.196  14.026  1.00 46.47           C  
ATOM   1948  CD1 LEU A 260      15.914  15.645  13.984  1.00 47.97           C  
ATOM   1949  CD2 LEU A 260      16.372  17.717  15.281  1.00 50.03           C  
ATOM   1950  N   ILE A 261      18.529  19.144  10.552  1.00 41.39           N  
ATOM   1951  CA  ILE A 261      18.748  19.729   9.238  1.00 41.12           C  
ATOM   1952  C   ILE A 261      20.204  19.704   8.849  1.00 40.46           C  
ATOM   1953  O   ILE A 261      21.093  20.028   9.646  1.00 40.21           O  
ATOM   1954  CB  ILE A 261      18.291  21.186   9.160  1.00 41.81           C  
ATOM   1955  CG1 ILE A 261      16.800  21.274   9.508  1.00 43.49           C  
ATOM   1956  CG2 ILE A 261      18.500  21.696   7.769  1.00 39.93           C  
ATOM   1957  CD1 ILE A 261      16.178  22.540   9.061  1.00 44.36           C  
ATOM   1958  N   LYS A 262      20.440  19.332   7.608  1.00 38.38           N  
ATOM   1959  CA  LYS A 262      21.752  19.321   7.042  1.00 38.27           C  
ATOM   1960  C   LYS A 262      21.639  19.957   5.671  1.00 37.64           C  
ATOM   1961  O   LYS A 262      20.701  19.659   4.956  1.00 35.39           O  
ATOM   1962  CB  LYS A 262      22.248  17.879   6.927  1.00 38.82           C  
ATOM   1963  CG  LYS A 262      22.149  17.126   8.234  1.00 39.49           C  
ATOM   1964  CD  LYS A 262      22.885  15.786   8.213  1.00 42.32           C  
ATOM   1965  CE  LYS A 262      22.245  14.852   9.276  1.00 43.92           C  
ATOM   1966  NZ  LYS A 262      21.972  15.603  10.528  1.00 42.45           N  
ATOM   1967  N   SER A 263      22.598  20.827   5.374  1.00 36.56           N  
ATOM   1968  CA  SER A 263      22.660  21.610   4.181  1.00 36.87           C  
ATOM   1969  C   SER A 263      24.097  21.711   3.705  1.00 36.31           C  
ATOM   1970  O   SER A 263      25.026  21.804   4.523  1.00 33.66           O  
ATOM   1971  CB  SER A 263      22.112  22.997   4.446  1.00 37.18           C  
ATOM   1972  OG  SER A 263      21.879  23.646   3.206  1.00 42.28           O  
ATOM   1973  N   GLN A 264      24.299  21.575   2.377  1.00 34.61           N  
ATOM   1974  CA  GLN A 264      25.572  21.868   1.788  1.00 34.89           C  
ATOM   1975  C   GLN A 264      25.489  22.663   0.507  1.00 33.63           C  
ATOM   1976  O   GLN A 264      24.572  22.527  -0.290  1.00 33.25           O  
ATOM   1977  CB  GLN A 264      26.438  20.656   1.548  1.00 36.20           C  
ATOM   1978  CG  GLN A 264      25.795  19.328   1.522  1.00 41.31           C  
ATOM   1979  CD  GLN A 264      26.802  18.241   1.170  1.00 47.46           C  
ATOM   1980  OE1 GLN A 264      27.574  17.770   2.026  1.00 51.64           O  
ATOM   1981  NE2 GLN A 264      26.795  17.841  -0.079  1.00 49.75           N  
ATOM   1982  N   LEU A 265      26.480  23.511   0.344  1.00 33.50           N  
ATOM   1983  CA  LEU A 265      26.591  24.392  -0.805  1.00 33.11           C  
ATOM   1984  C   LEU A 265      27.972  24.167  -1.281  1.00 33.24           C  
ATOM   1985  O   LEU A 265      28.983  24.455  -0.573  1.00 33.09           O  
ATOM   1986  CB  LEU A 265      26.336  25.838  -0.466  1.00 33.19           C  
ATOM   1987  CG  LEU A 265      26.328  26.849  -1.650  1.00 32.64           C  
ATOM   1988  CD1 LEU A 265      25.311  26.429  -2.691  1.00 28.90           C  
ATOM   1989  CD2 LEU A 265      26.029  28.312  -1.217  1.00 35.77           C  
ATOM   1990  N   ILE A 266      28.055  23.574  -2.470  1.00 32.37           N  
ATOM   1991  CA  ILE A 266      29.375  23.193  -2.992  1.00 31.88           C  
ATOM   1992  C   ILE A 266      29.605  23.671  -4.412  1.00 31.45           C  
ATOM   1993  O   ILE A 266      28.740  23.542  -5.273  1.00 28.86           O  
ATOM   1994  CB  ILE A 266      29.557  21.706  -2.947  1.00 32.29           C  
ATOM   1995  CG1 ILE A 266      29.343  21.242  -1.496  1.00 36.37           C  
ATOM   1996  CG2 ILE A 266      30.992  21.250  -3.563  1.00 32.62           C  
ATOM   1997  CD1 ILE A 266      29.622  19.869  -1.292  1.00 34.33           C  
ATOM   1998  N   THR A 267      30.827  24.137  -4.633  1.00 31.90           N  
ATOM   1999  CA  THR A 267      31.249  24.687  -5.932  1.00 30.50           C  
ATOM   2000  C   THR A 267      32.456  23.927  -6.460  1.00 30.90           C  
ATOM   2001  O   THR A 267      33.377  23.670  -5.698  1.00 28.37           O  
ATOM   2002  CB  THR A 267      31.452  26.218  -5.875  1.00 31.04           C  
ATOM   2003  OG1 THR A 267      31.642  26.660  -7.206  1.00 36.28           O  
ATOM   2004  CG2 THR A 267      32.645  26.660  -5.064  1.00 31.85           C  
ATOM   2005  N   SER A 268      32.373  23.429  -7.718  1.00 29.02           N  
ATOM   2006  CA  SER A 268      33.393  22.524  -8.259  1.00 30.08           C  
ATOM   2007  C   SER A 268      33.840  23.016  -9.640  1.00 29.52           C  
ATOM   2008  O   SER A 268      33.014  23.531 -10.401  1.00 27.66           O  
ATOM   2009  CB  SER A 268      32.811  21.122  -8.440  1.00 31.48           C  
ATOM   2010  OG  SER A 268      31.936  20.806  -7.285  1.00 33.92           O  
ATOM   2011  N   TYR A 269      35.113  22.847  -9.931  1.00 29.15           N  
ATOM   2012  CA  TYR A 269      35.683  23.118 -11.248  1.00 31.08           C  
ATOM   2013  C   TYR A 269      36.627  21.967 -11.562  1.00 30.40           C  
ATOM   2014  O   TYR A 269      37.471  21.619 -10.752  1.00 28.46           O  
ATOM   2015  CB  TYR A 269      36.442  24.464 -11.284  1.00 32.39           C  
ATOM   2016  CG  TYR A 269      37.353  24.765 -12.500  1.00 31.37           C  
ATOM   2017  CD1 TYR A 269      36.839  25.115 -13.731  1.00 35.89           C  
ATOM   2018  CD2 TYR A 269      38.731  24.676 -12.384  1.00 36.75           C  
ATOM   2019  CE1 TYR A 269      37.689  25.431 -14.846  1.00 34.47           C  
ATOM   2020  CE2 TYR A 269      39.558  24.949 -13.451  1.00 37.24           C  
ATOM   2021  CZ  TYR A 269      39.035  25.341 -14.666  1.00 34.35           C  
ATOM   2022  OH  TYR A 269      39.925  25.551 -15.653  1.00 37.74           O  
ATOM   2023  N   SER A 270      36.444  21.408 -12.770  1.00 29.01           N  
ATOM   2024  CA  SER A 270      37.274  20.434 -13.328  1.00 28.95           C  
ATOM   2025  C   SER A 270      37.695  20.787 -14.768  1.00 28.05           C  
ATOM   2026  O   SER A 270      36.873  21.201 -15.534  1.00 27.55           O  
ATOM   2027  CB  SER A 270      36.496  19.119 -13.322  1.00 28.99           C  
ATOM   2028  OG  SER A 270      37.423  18.049 -13.563  1.00 36.99           O  
ATOM   2029  N   HIS A 271      38.979  20.626 -15.080  1.00 28.01           N  
ATOM   2030  CA  HIS A 271      39.589  20.878 -16.371  1.00 29.22           C  
ATOM   2031  C   HIS A 271      40.369  19.638 -16.792  1.00 28.14           C  
ATOM   2032  O   HIS A 271      41.245  19.181 -16.054  1.00 24.35           O  
ATOM   2033  CB  HIS A 271      40.557  22.112 -16.315  1.00 31.03           C  
ATOM   2034  CG  HIS A 271      41.107  22.539 -17.659  1.00 31.62           C  
ATOM   2035  ND1 HIS A 271      42.229  23.338 -17.787  1.00 34.92           N  
ATOM   2036  CD2 HIS A 271      40.736  22.210 -18.931  1.00 34.47           C  
ATOM   2037  CE1 HIS A 271      42.480  23.546 -19.076  1.00 36.07           C  
ATOM   2038  NE2 HIS A 271      41.623  22.823 -19.789  1.00 37.03           N  
ATOM   2039  N   SER A 272      39.979  19.045 -17.925  1.00 28.35           N  
ATOM   2040  CA  SER A 272      40.579  17.852 -18.507  1.00 29.62           C  
ATOM   2041  C   SER A 272      41.127  18.130 -19.930  1.00 29.65           C  
ATOM   2042  O   SER A 272      40.488  18.813 -20.680  1.00 28.10           O  
ATOM   2043  CB  SER A 272      39.525  16.717 -18.545  1.00 29.49           C  
ATOM   2044  OG  SER A 272      38.396  17.071 -19.327  1.00 34.09           O  
ATOM   2045  N   LYS A 273      42.286  17.566 -20.283  1.00 30.83           N  
ATOM   2046  CA  LYS A 273      42.824  17.618 -21.628  1.00 32.06           C  
ATOM   2047  C   LYS A 273      43.240  16.206 -21.922  1.00 32.60           C  
ATOM   2048  O   LYS A 273      44.149  15.700 -21.279  1.00 32.05           O  
ATOM   2049  CB  LYS A 273      44.067  18.466 -21.767  1.00 32.09           C  
ATOM   2050  CG  LYS A 273      43.827  19.911 -21.451  1.00 34.97           C  
ATOM   2051  CD  LYS A 273      45.061  20.740 -21.468  1.00 37.72           C  
ATOM   2052  CE  LYS A 273      44.645  22.206 -21.188  1.00 45.30           C  
ATOM   2053  NZ  LYS A 273      45.327  23.236 -22.083  1.00 46.41           N  
ATOM   2054  N   ASP A 274      42.629  15.642 -22.975  1.00 31.94           N  
ATOM   2055  CA  ASP A 274      42.872  14.314 -23.455  1.00 30.69           C  
ATOM   2056  C   ASP A 274      43.417  14.332 -24.910  1.00 30.56           C  
ATOM   2057  O   ASP A 274      42.670  14.637 -25.908  1.00 29.09           O  
ATOM   2058  CB  ASP A 274      41.533  13.639 -23.347  1.00 32.25           C  
ATOM   2059  CG  ASP A 274      41.612  12.173 -23.499  1.00 36.15           C  
ATOM   2060  OD1 ASP A 274      42.743  11.704 -23.690  1.00 39.96           O  
ATOM   2061  OD2 ASP A 274      40.524  11.505 -23.389  1.00 44.74           O  
ATOM   2062  N   TYR A 275      44.724  14.058 -25.028  1.00 29.32           N  
ATOM   2063  CA  TYR A 275      45.440  14.001 -26.304  1.00 30.47           C  
ATOM   2064  C   TYR A 275      45.720  12.586 -26.751  1.00 30.60           C  
ATOM   2065  O   TYR A 275      46.247  11.794 -25.993  1.00 29.72           O  
ATOM   2066  CB  TYR A 275      46.863  14.608 -26.207  1.00 31.67           C  
ATOM   2067  CG  TYR A 275      46.990  16.042 -25.775  1.00 29.53           C  
ATOM   2068  CD1 TYR A 275      47.095  17.047 -26.707  1.00 33.82           C  
ATOM   2069  CD2 TYR A 275      47.049  16.389 -24.402  1.00 33.06           C  
ATOM   2070  CE1 TYR A 275      47.248  18.374 -26.328  1.00 35.60           C  
ATOM   2071  CE2 TYR A 275      47.197  17.692 -23.999  1.00 33.33           C  
ATOM   2072  CZ  TYR A 275      47.328  18.689 -24.965  1.00 33.32           C  
ATOM   2073  OH  TYR A 275      47.417  20.029 -24.593  1.00 34.94           O  
ATOM   2074  N   ASN A 276      45.463  12.323 -28.028  1.00 30.53           N  
ATOM   2075  CA  ASN A 276      45.953  11.125 -28.765  1.00 29.18           C  
ATOM   2076  C   ASN A 276      46.832  11.520 -29.924  1.00 28.93           C  
ATOM   2077  O   ASN A 276      46.521  12.435 -30.666  1.00 26.35           O  
ATOM   2078  CB  ASN A 276      44.752  10.326 -29.214  1.00 28.88           C  
ATOM   2079  CG  ASN A 276      44.048   9.699 -28.073  1.00 29.21           C  
ATOM   2080  OD1 ASN A 276      44.365   8.562 -27.700  1.00 27.14           O  
ATOM   2081  ND2 ASN A 276      43.016  10.406 -27.514  1.00 29.13           N  
ATOM   2082  N   TYR A 277      48.025  10.976 -29.980  1.00 29.92           N  
ATOM   2083  CA  TYR A 277      48.964  11.473 -30.927  1.00 31.30           C  
ATOM   2084  C   TYR A 277      49.968  10.390 -31.285  1.00 32.01           C  
ATOM   2085  O   TYR A 277      49.937   9.298 -30.675  1.00 28.86           O  
ATOM   2086  CB  TYR A 277      49.694  12.726 -30.378  1.00 34.02           C  
ATOM   2087  CG  TYR A 277      50.508  12.469 -29.168  1.00 34.40           C  
ATOM   2088  CD1 TYR A 277      49.895  12.357 -27.927  1.00 35.96           C  
ATOM   2089  CD2 TYR A 277      51.878  12.331 -29.254  1.00 37.15           C  
ATOM   2090  CE1 TYR A 277      50.616  12.091 -26.819  1.00 35.63           C  
ATOM   2091  CE2 TYR A 277      52.624  12.047 -28.137  1.00 38.41           C  
ATOM   2092  CZ  TYR A 277      51.967  11.951 -26.913  1.00 37.38           C  
ATOM   2093  OH  TYR A 277      52.693  11.758 -25.777  1.00 39.51           O  
ATOM   2094  N   ASP A 278      50.749  10.684 -32.343  1.00 31.74           N  
ATOM   2095  CA  ASP A 278      51.868   9.862 -32.797  1.00 34.52           C  
ATOM   2096  C   ASP A 278      53.093  10.543 -32.206  1.00 34.68           C  
ATOM   2097  O   ASP A 278      53.374  11.681 -32.543  1.00 33.24           O  
ATOM   2098  CB  ASP A 278      51.954   9.842 -34.341  1.00 34.08           C  
ATOM   2099  CG  ASP A 278      53.042   8.888 -34.908  1.00 38.52           C  
ATOM   2100  OD1 ASP A 278      54.206   8.882 -34.418  1.00 37.14           O  
ATOM   2101  OD2 ASP A 278      52.755   8.199 -35.927  1.00 40.27           O  
ATOM   2102  N   PRO A 279      53.830   9.852 -31.319  1.00 36.37           N  
ATOM   2103  CA  PRO A 279      55.077  10.447 -30.781  1.00 37.31           C  
ATOM   2104  C   PRO A 279      56.039  11.019 -31.843  1.00 37.98           C  
ATOM   2105  O   PRO A 279      56.751  11.959 -31.562  1.00 38.79           O  
ATOM   2106  CB  PRO A 279      55.735   9.273 -30.001  1.00 36.98           C  
ATOM   2107  CG  PRO A 279      54.673   8.333 -29.708  1.00 37.98           C  
ATOM   2108  CD  PRO A 279      53.578   8.507 -30.755  1.00 37.60           C  
ATOM   2109  N   HIS A 280      56.064  10.438 -33.038  1.00 38.89           N  
ATOM   2110  CA  HIS A 280      56.948  10.864 -34.115  1.00 40.12           C  
ATOM   2111  C   HIS A 280      56.486  12.131 -34.822  1.00 40.64           C  
ATOM   2112  O   HIS A 280      57.296  12.804 -35.440  1.00 41.14           O  
ATOM   2113  CB  HIS A 280      57.086   9.738 -35.144  1.00 40.98           C  
ATOM   2114  CG  HIS A 280      57.519   8.439 -34.537  1.00 43.84           C  
ATOM   2115  ND1 HIS A 280      56.624   7.480 -34.083  1.00 44.62           N  
ATOM   2116  CD2 HIS A 280      58.758   7.982 -34.224  1.00 46.28           C  
ATOM   2117  CE1 HIS A 280      57.302   6.475 -33.555  1.00 46.75           C  
ATOM   2118  NE2 HIS A 280      58.597   6.758 -33.621  1.00 47.69           N  
ATOM   2119  N   TYR A 281      55.187  12.446 -34.813  1.00 40.64           N  
ATOM   2120  CA  TYR A 281      54.745  13.735 -35.375  1.00 40.55           C  
ATOM   2121  C   TYR A 281      54.564  14.764 -34.230  1.00 41.64           C  
ATOM   2122  O   TYR A 281      54.585  15.975 -34.454  1.00 42.88           O  
ATOM   2123  CB  TYR A 281      53.457  13.577 -36.169  1.00 41.37           C  
ATOM   2124  CG  TYR A 281      53.575  12.838 -37.500  1.00 40.03           C  
ATOM   2125  CD1 TYR A 281      53.393  13.510 -38.715  1.00 42.41           C  
ATOM   2126  CD2 TYR A 281      53.848  11.491 -37.551  1.00 39.50           C  
ATOM   2127  CE1 TYR A 281      53.480  12.834 -39.955  1.00 39.74           C  
ATOM   2128  CE2 TYR A 281      53.919  10.807 -38.773  1.00 40.15           C  
ATOM   2129  CZ  TYR A 281      53.729  11.494 -39.970  1.00 39.90           C  
ATOM   2130  OH  TYR A 281      53.807  10.837 -41.191  1.00 41.50           O  
ATOM   2131  N   GLY A 282      54.383  14.269 -33.008  1.00 40.84           N  
ATOM   2132  CA  GLY A 282      54.182  15.124 -31.865  1.00 40.55           C  
ATOM   2133  C   GLY A 282      52.733  15.365 -31.482  1.00 39.74           C  
ATOM   2134  O   GLY A 282      51.822  15.199 -32.270  1.00 36.81           O  
ATOM   2135  N   ARG A 283      52.584  15.797 -30.229  1.00 40.22           N  
ATOM   2136  CA  ARG A 283      51.320  15.997 -29.538  1.00 41.09           C  
ATOM   2137  C   ARG A 283      50.510  17.262 -29.927  1.00 42.33           C  
ATOM   2138  O   ARG A 283      49.287  17.351 -29.623  1.00 41.19           O  
ATOM   2139  CB  ARG A 283      51.672  16.118 -28.065  1.00 41.46           C  
ATOM   2140  CG  ARG A 283      50.554  16.233 -27.141  1.00 42.54           C  
ATOM   2141  CD  ARG A 283      51.065  15.942 -25.779  1.00 46.10           C  
ATOM   2142  NE  ARG A 283      51.296  17.171 -25.057  1.00 50.59           N  
ATOM   2143  CZ  ARG A 283      52.081  17.246 -23.993  1.00 55.67           C  
ATOM   2144  NH1 ARG A 283      52.754  16.163 -23.574  1.00 59.02           N  
ATOM   2145  NH2 ARG A 283      52.237  18.411 -23.378  1.00 57.44           N  
ATOM   2146  N   TYR A 284      51.214  18.243 -30.543  1.00 43.40           N  
ATOM   2147  CA  TYR A 284      50.597  19.466 -31.072  1.00 43.93           C  
ATOM   2148  C   TYR A 284      50.591  19.465 -32.579  1.00 43.40           C  
ATOM   2149  O   TYR A 284      50.111  20.400 -33.201  1.00 44.92           O  
ATOM   2150  CB  TYR A 284      51.356  20.680 -30.565  1.00 44.99           C  
ATOM   2151  CG  TYR A 284      51.466  20.660 -29.067  1.00 45.94           C  
ATOM   2152  CD1 TYR A 284      50.338  20.853 -28.264  1.00 44.68           C  
ATOM   2153  CD2 TYR A 284      52.683  20.403 -28.449  1.00 48.58           C  
ATOM   2154  CE1 TYR A 284      50.423  20.804 -26.927  1.00 47.15           C  
ATOM   2155  CE2 TYR A 284      52.775  20.352 -27.090  1.00 47.14           C  
ATOM   2156  CZ  TYR A 284      51.643  20.561 -26.329  1.00 48.79           C  
ATOM   2157  OH  TYR A 284      51.754  20.521 -24.958  1.00 47.96           O  
ATOM   2158  N   ASP A 285      51.088  18.411 -33.195  1.00 41.77           N  
ATOM   2159  CA  ASP A 285      51.026  18.339 -34.633  1.00 40.75           C  
ATOM   2160  C   ASP A 285      49.564  18.329 -35.085  1.00 38.89           C  
ATOM   2161  O   ASP A 285      48.693  17.998 -34.310  1.00 37.68           O  
ATOM   2162  CB  ASP A 285      51.753  17.091 -35.093  1.00 41.43           C  
ATOM   2163  CG  ASP A 285      51.745  16.940 -36.601  1.00 42.26           C  
ATOM   2164  OD1 ASP A 285      52.600  17.567 -37.267  1.00 43.85           O  
ATOM   2165  OD2 ASP A 285      50.872  16.186 -37.101  1.00 45.59           O  
ATOM   2166  N   SER A 286      49.302  18.703 -36.340  1.00 37.85           N  
ATOM   2167  CA  SER A 286      47.951  18.649 -36.941  1.00 36.73           C  
ATOM   2168  C   SER A 286      47.263  17.234 -36.845  1.00 35.76           C  
ATOM   2169  O   SER A 286      45.994  17.094 -36.792  1.00 32.97           O  
ATOM   2170  CB  SER A 286      48.027  19.174 -38.404  1.00 37.66           C  
ATOM   2171  OG  SER A 286      49.008  18.477 -39.171  1.00 36.90           O  
ATOM   2172  N   SER A 287      48.118  16.198 -36.764  1.00 34.92           N  
ATOM   2173  CA  SER A 287      47.664  14.802 -36.701  1.00 34.70           C  
ATOM   2174  C   SER A 287      47.099  14.447 -35.289  1.00 34.70           C  
ATOM   2175  O   SER A 287      46.206  13.615 -35.176  1.00 36.80           O  
ATOM   2176  CB  SER A 287      48.766  13.821 -37.177  1.00 34.36           C  
ATOM   2177  OG  SER A 287      49.866  13.743 -36.281  1.00 34.28           O  
ATOM   2178  N   ALA A 288      47.561  15.101 -34.216  1.00 33.90           N  
ATOM   2179  CA  ALA A 288      47.028  14.823 -32.838  1.00 32.50           C  
ATOM   2180  C   ALA A 288      45.567  15.225 -32.661  1.00 31.88           C  
ATOM   2181  O   ALA A 288      45.115  16.167 -33.284  1.00 32.51           O  
ATOM   2182  CB  ALA A 288      47.894  15.585 -31.821  1.00 31.17           C  
ATOM   2183  N   THR A 289      44.815  14.565 -31.763  1.00 30.67           N  
ATOM   2184  CA  THR A 289      43.463  15.009 -31.375  1.00 30.13           C  
ATOM   2185  C   THR A 289      43.540  15.459 -29.943  1.00 29.24           C  
ATOM   2186  O   THR A 289      44.432  14.981 -29.234  1.00 29.72           O  
ATOM   2187  CB  THR A 289      42.407  13.891 -31.503  1.00 29.90           C  
ATOM   2188  OG1 THR A 289      42.876  12.722 -30.846  1.00 30.06           O  
ATOM   2189  CG2 THR A 289      42.092  13.549 -33.021  1.00 29.30           C  
ATOM   2190  N   LEU A 290      42.661  16.379 -29.531  1.00 28.61           N  
ATOM   2191  CA  LEU A 290      42.504  16.855 -28.109  1.00 28.66           C  
ATOM   2192  C   LEU A 290      41.056  16.912 -27.798  1.00 28.46           C  
ATOM   2193  O   LEU A 290      40.359  17.568 -28.548  1.00 27.02           O  
ATOM   2194  CB  LEU A 290      43.014  18.283 -27.916  1.00 29.72           C  
ATOM   2195  CG  LEU A 290      43.654  18.791 -26.609  1.00 30.32           C  
ATOM   2196  CD1 LEU A 290      43.661  20.360 -26.599  1.00 34.53           C  
ATOM   2197  CD2 LEU A 290      43.206  18.180 -25.318  1.00 29.20           C  
ATOM   2198  N   ASP A 291      40.587  16.219 -26.728  1.00 28.81           N  
ATOM   2199  CA  ASP A 291      39.322  16.467 -26.141  1.00 30.66           C  
ATOM   2200  C   ASP A 291      39.652  17.254 -24.851  1.00 31.84           C  
ATOM   2201  O   ASP A 291      40.335  16.743 -23.963  1.00 32.01           O  
ATOM   2202  CB  ASP A 291      38.580  15.184 -25.789  1.00 32.01           C  
ATOM   2203  CG  ASP A 291      38.074  14.461 -26.980  1.00 37.26           C  
ATOM   2204  OD1 ASP A 291      37.906  15.065 -28.089  1.00 37.66           O  
ATOM   2205  OD2 ASP A 291      37.757  13.284 -26.791  1.00 44.00           O  
ATOM   2206  N   GLU A 292      39.127  18.481 -24.755  1.00 32.81           N  
ATOM   2207  CA  GLU A 292      39.345  19.317 -23.582  1.00 32.35           C  
ATOM   2208  C   GLU A 292      38.024  19.863 -23.112  1.00 31.92           C  
ATOM   2209  O   GLU A 292      37.265  20.380 -23.910  1.00 30.22           O  
ATOM   2210  CB  GLU A 292      40.324  20.444 -23.869  1.00 32.06           C  
ATOM   2211  CG  GLU A 292      40.306  21.566 -22.824  1.00 33.13           C  
ATOM   2212  CD  GLU A 292      41.454  22.520 -23.055  1.00 37.84           C  
ATOM   2213  OE1 GLU A 292      42.112  22.382 -24.085  1.00 40.98           O  
ATOM   2214  OE2 GLU A 292      41.696  23.420 -22.242  1.00 43.08           O  
ATOM   2215  N   MET A 293      37.779  19.751 -21.808  1.00 30.13           N  
ATOM   2216  CA  MET A 293      36.581  20.230 -21.164  1.00 31.45           C  
ATOM   2217  C   MET A 293      36.888  20.987 -19.873  1.00 30.05           C  
ATOM   2218  O   MET A 293      37.761  20.597 -19.074  1.00 28.27           O  
ATOM   2219  CB  MET A 293      35.641  19.020 -20.884  1.00 31.30           C  
ATOM   2220  CG  MET A 293      34.307  19.396 -20.223  1.00 32.02           C  
ATOM   2221  SD  MET A 293      33.211  18.020 -19.883  1.00 39.93           S  
ATOM   2222  CE  MET A 293      32.583  17.896 -21.550  1.00 38.10           C  
ATOM   2223  N   LYS A 294      36.151  22.065 -19.661  1.00 30.04           N  
ATOM   2224  CA  LYS A 294      36.091  22.769 -18.395  1.00 29.44           C  
ATOM   2225  C   LYS A 294      34.679  22.634 -17.961  1.00 30.00           C  
ATOM   2226  O   LYS A 294      33.778  23.009 -18.684  1.00 28.61           O  
ATOM   2227  CB  LYS A 294      36.452  24.221 -18.597  1.00 30.50           C  
ATOM   2228  CG  LYS A 294      37.963  24.461 -18.846  1.00 27.88           C  
ATOM   2229  CD  LYS A 294      38.266  25.963 -18.922  1.00 28.70           C  
ATOM   2230  CE  LYS A 294      39.797  26.207 -19.017  1.00 32.61           C  
ATOM   2231  NZ  LYS A 294      40.230  27.667 -18.826  1.00 30.50           N  
ATOM   2232  N   GLN A 295      34.462  22.089 -16.761  1.00 30.52           N  
ATOM   2233  CA  GLN A 295      33.142  21.878 -16.219  1.00 30.13           C  
ATOM   2234  C   GLN A 295      33.036  22.531 -14.834  1.00 31.18           C  
ATOM   2235  O   GLN A 295      33.897  22.354 -14.003  1.00 32.00           O  
ATOM   2236  CB  GLN A 295      32.905  20.408 -16.068  1.00 30.91           C  
ATOM   2237  CG  GLN A 295      31.552  20.053 -15.439  1.00 28.93           C  
ATOM   2238  CD  GLN A 295      31.449  18.545 -15.223  1.00 33.92           C  
ATOM   2239  OE1 GLN A 295      31.064  17.811 -16.149  1.00 35.37           O  
ATOM   2240  NE2 GLN A 295      31.776  18.089 -14.001  1.00 28.40           N  
ATOM   2241  N   TYR A 296      31.967  23.284 -14.631  1.00 30.56           N  
ATOM   2242  CA  TYR A 296      31.763  24.111 -13.439  1.00 30.86           C  
ATOM   2243  C   TYR A 296      30.435  23.605 -12.942  1.00 29.84           C  
ATOM   2244  O   TYR A 296      29.529  23.454 -13.759  1.00 28.76           O  
ATOM   2245  CB  TYR A 296      31.622  25.583 -13.764  1.00 31.32           C  
ATOM   2246  CG  TYR A 296      32.696  26.160 -14.643  1.00 31.49           C  
ATOM   2247  CD1 TYR A 296      33.723  26.919 -14.102  1.00 33.06           C  
ATOM   2248  CD2 TYR A 296      32.686  25.956 -16.032  1.00 31.94           C  
ATOM   2249  CE1 TYR A 296      34.730  27.465 -14.912  1.00 33.59           C  
ATOM   2250  CE2 TYR A 296      33.710  26.507 -16.855  1.00 31.55           C  
ATOM   2251  CZ  TYR A 296      34.705  27.249 -16.303  1.00 33.27           C  
ATOM   2252  OH  TYR A 296      35.684  27.808 -17.118  1.00 37.07           O  
ATOM   2253  N   THR A 297      30.354  23.269 -11.645  1.00 29.14           N  
ATOM   2254  CA  THR A 297      29.151  22.755 -11.032  1.00 29.08           C  
ATOM   2255  C   THR A 297      28.933  23.544  -9.692  1.00 30.70           C  
ATOM   2256  O   THR A 297      29.899  23.902  -8.996  1.00 29.38           O  
ATOM   2257  CB  THR A 297      29.300  21.256 -10.705  1.00 30.74           C  
ATOM   2258  OG1 THR A 297      29.790  20.536 -11.852  1.00 29.92           O  
ATOM   2259  CG2 THR A 297      27.922  20.575 -10.111  1.00 29.79           C  
ATOM   2260  N   VAL A 298      27.678  23.864  -9.395  1.00 31.23           N  
ATOM   2261  CA  VAL A 298      27.282  24.371  -8.111  1.00 30.79           C  
ATOM   2262  C   VAL A 298      26.073  23.505  -7.673  1.00 31.85           C  
ATOM   2263  O   VAL A 298      25.093  23.292  -8.409  1.00 31.92           O  
ATOM   2264  CB  VAL A 298      26.947  25.918  -8.158  1.00 33.09           C  
ATOM   2265  CG1 VAL A 298      26.508  26.421  -6.677  1.00 28.94           C  
ATOM   2266  CG2 VAL A 298      28.149  26.726  -8.697  1.00 31.27           C  
ATOM   2267  N   GLN A 299      26.179  22.913  -6.501  1.00 30.98           N  
ATOM   2268  CA  GLN A 299      25.081  22.169  -5.913  1.00 32.05           C  
ATOM   2269  C   GLN A 299      24.661  22.749  -4.570  1.00 32.66           C  
ATOM   2270  O   GLN A 299      25.512  23.051  -3.685  1.00 32.16           O  
ATOM   2271  CB  GLN A 299      25.511  20.713  -5.658  1.00 32.44           C  
ATOM   2272  CG  GLN A 299      26.198  20.042  -6.873  1.00 37.81           C  
ATOM   2273  CD  GLN A 299      26.444  18.550  -6.699  1.00 37.49           C  
ATOM   2274  OE1 GLN A 299      26.546  18.062  -5.597  1.00 47.54           O  
ATOM   2275  NE2 GLN A 299      26.507  17.829  -7.803  1.00 44.06           N  
ATOM   2276  N   TRP A 300      23.363  22.769  -4.334  1.00 32.74           N  
ATOM   2277  CA  TRP A 300      22.866  23.132  -3.017  1.00 35.05           C  
ATOM   2278  C   TRP A 300      21.861  22.058  -2.634  1.00 33.75           C  
ATOM   2279  O   TRP A 300      20.909  21.770  -3.368  1.00 35.00           O  
ATOM   2280  CB  TRP A 300      22.297  24.558  -3.020  1.00 37.28           C  
ATOM   2281  CG  TRP A 300      21.990  25.136  -1.678  1.00 39.86           C  
ATOM   2282  CD1 TRP A 300      22.318  24.624  -0.461  1.00 40.66           C  
ATOM   2283  CD2 TRP A 300      21.268  26.352  -1.424  1.00 42.64           C  
ATOM   2284  NE1 TRP A 300      21.842  25.422   0.534  1.00 40.41           N  
ATOM   2285  CE2 TRP A 300      21.218  26.514  -0.023  1.00 43.33           C  
ATOM   2286  CE3 TRP A 300      20.700  27.340  -2.247  1.00 42.47           C  
ATOM   2287  CZ2 TRP A 300      20.601  27.627   0.589  1.00 43.82           C  
ATOM   2288  CZ3 TRP A 300      20.090  28.445  -1.649  1.00 42.34           C  
ATOM   2289  CH2 TRP A 300      20.059  28.580  -0.233  1.00 41.98           C  
ATOM   2290  N   ALA A 301      22.224  21.312  -1.623  1.00 32.76           N  
ATOM   2291  CA  ALA A 301      21.478  20.153  -1.169  1.00 32.55           C  
ATOM   2292  C   ALA A 301      21.041  20.373   0.276  1.00 32.37           C  
ATOM   2293  O   ALA A 301      21.746  20.967   1.038  1.00 31.15           O  
ATOM   2294  CB  ALA A 301      22.392  18.875  -1.234  1.00 33.18           C  
ATOM   2295  N   ASN A 302      19.880  19.857   0.640  1.00 32.78           N  
ATOM   2296  CA  ASN A 302      19.342  19.984   1.960  1.00 33.48           C  
ATOM   2297  C   ASN A 302      18.577  18.720   2.328  1.00 32.94           C  
ATOM   2298  O   ASN A 302      17.988  18.047   1.463  1.00 33.77           O  
ATOM   2299  CB  ASN A 302      18.400  21.205   2.044  1.00 34.28           C  
ATOM   2300  CG  ASN A 302      19.134  22.526   1.748  1.00 40.69           C  
ATOM   2301  OD1 ASN A 302      19.698  23.167   2.668  1.00 41.03           O  
ATOM   2302  ND2 ASN A 302      19.136  22.946   0.444  1.00 42.25           N  
ATOM   2303  N   ASN A 303      18.628  18.382   3.594  1.00 31.48           N  
ATOM   2304  CA  ASN A 303      17.984  17.172   4.160  1.00 32.13           C  
ATOM   2305  C   ASN A 303      17.466  17.540   5.496  1.00 31.41           C  
ATOM   2306  O   ASN A 303      18.180  18.159   6.242  1.00 31.97           O  
ATOM   2307  CB  ASN A 303      19.004  16.059   4.337  1.00 33.52           C  
ATOM   2308  CG  ASN A 303      18.401  14.760   4.911  1.00 34.02           C  
ATOM   2309  OD1 ASN A 303      18.322  14.558   6.147  1.00 41.85           O  
ATOM   2310  ND2 ASN A 303      17.916  13.910   4.018  1.00 32.27           N  
ATOM   2311  N   VAL A 304      16.221  17.186   5.770  1.00 30.79           N  
ATOM   2312  CA  VAL A 304      15.527  17.364   7.041  1.00 29.64           C  
ATOM   2313  C   VAL A 304      15.050  16.010   7.591  1.00 30.19           C  
ATOM   2314  O   VAL A 304      14.356  15.296   6.874  1.00 30.17           O  
ATOM   2315  CB  VAL A 304      14.240  18.150   6.789  1.00 29.76           C  
ATOM   2316  CG1 VAL A 304      13.616  18.531   8.053  1.00 32.26           C  
ATOM   2317  CG2 VAL A 304      14.567  19.331   6.058  1.00 31.97           C  
ATOM   2318  N   ILE A 305      15.408  15.652   8.831  1.00 29.25           N  
ATOM   2319  CA  ILE A 305      14.915  14.451   9.453  1.00 30.17           C  
ATOM   2320  C   ILE A 305      13.455  14.666   9.797  1.00 30.01           C  
ATOM   2321  O   ILE A 305      13.079  15.705  10.350  1.00 29.19           O  
ATOM   2322  CB  ILE A 305      15.770  14.067  10.671  1.00 30.47           C  
ATOM   2323  CG1 ILE A 305      17.179  13.768  10.155  1.00 32.72           C  
ATOM   2324  CG2 ILE A 305      15.271  12.767  11.388  1.00 30.32           C  
ATOM   2325  CD1 ILE A 305      18.213  14.667  10.779  1.00 38.80           C  
ATOM   2326  N   VAL A 306      12.634  13.702   9.418  1.00 30.50           N  
ATOM   2327  CA  VAL A 306      11.206  13.755   9.630  1.00 31.78           C  
ATOM   2328  C   VAL A 306      10.802  12.358  10.053  1.00 32.07           C  
ATOM   2329  O   VAL A 306      10.758  11.437   9.250  1.00 34.74           O  
ATOM   2330  CB  VAL A 306      10.404  14.126   8.360  1.00 32.54           C  
ATOM   2331  CG1 VAL A 306       8.891  14.280   8.724  1.00 34.02           C  
ATOM   2332  CG2 VAL A 306      10.962  15.419   7.711  1.00 35.87           C  
ATOM   2333  N   GLY A 307      10.551  12.162  11.314  1.00 31.95           N  
ATOM   2334  CA  GLY A 307      10.035  10.880  11.789  1.00 32.25           C  
ATOM   2335  C   GLY A 307      11.031   9.819  11.509  1.00 30.47           C  
ATOM   2336  O   GLY A 307      12.203  10.029  11.656  1.00 31.56           O  
ATOM   2337  N   HIS A 308      10.551   8.684  11.042  1.00 31.85           N  
ATOM   2338  CA  HIS A 308      11.395   7.573  10.647  1.00 32.44           C  
ATOM   2339  C   HIS A 308      11.777   7.681   9.192  1.00 31.71           C  
ATOM   2340  O   HIS A 308      11.430   6.837   8.411  1.00 31.81           O  
ATOM   2341  CB  HIS A 308      10.691   6.258  10.966  1.00 34.11           C  
ATOM   2342  CG  HIS A 308      10.679   5.952  12.436  1.00 37.13           C  
ATOM   2343  ND1 HIS A 308      11.761   5.373  13.070  1.00 38.61           N  
ATOM   2344  CD2 HIS A 308       9.774   6.240  13.401  1.00 41.13           C  
ATOM   2345  CE1 HIS A 308      11.490   5.264  14.358  1.00 41.61           C  
ATOM   2346  NE2 HIS A 308      10.291   5.782  14.586  1.00 42.33           N  
ATOM   2347  N   GLY A 309      12.595   8.680   8.922  1.00 30.50           N  
ATOM   2348  CA  GLY A 309      13.146   8.978   7.621  1.00 31.45           C  
ATOM   2349  C   GLY A 309      13.399  10.450   7.509  1.00 31.72           C  
ATOM   2350  O   GLY A 309      13.784  11.092   8.499  1.00 32.71           O  
ATOM   2351  N   SER A 310      13.151  10.997   6.324  1.00 32.01           N  
ATOM   2352  CA  SER A 310      13.567  12.356   5.945  1.00 33.05           C  
ATOM   2353  C   SER A 310      12.962  12.805   4.609  1.00 32.73           C  
ATOM   2354  O   SER A 310      12.366  12.021   3.825  1.00 31.69           O  
ATOM   2355  CB  SER A 310      15.098  12.487   5.852  1.00 34.96           C  
ATOM   2356  OG  SER A 310      15.693  11.816   4.745  1.00 34.87           O  
ATOM   2357  N   ILE A 311      13.103  14.094   4.377  1.00 32.87           N  
ATOM   2358  CA  ILE A 311      12.802  14.736   3.105  1.00 32.31           C  
ATOM   2359  C   ILE A 311      14.048  15.493   2.676  1.00 31.50           C  
ATOM   2360  O   ILE A 311      14.650  16.232   3.451  1.00 30.28           O  
ATOM   2361  CB  ILE A 311      11.749  15.788   3.240  1.00 32.80           C  
ATOM   2362  CG1 ILE A 311      10.393  15.189   3.580  1.00 34.37           C  
ATOM   2363  CG2 ILE A 311      11.675  16.668   1.908  1.00 32.53           C  
ATOM   2364  CD1 ILE A 311       9.527  16.301   4.017  1.00 38.56           C  
ATOM   2365  N   GLY A 312      14.415  15.360   1.423  1.00 29.82           N  
ATOM   2366  CA  GLY A 312      15.538  16.121   0.940  1.00 30.29           C  
ATOM   2367  C   GLY A 312      15.208  16.933  -0.318  1.00 29.48           C  
ATOM   2368  O   GLY A 312      14.306  16.620  -1.072  1.00 29.85           O  
ATOM   2369  N   ALA A 313      15.944  17.984  -0.558  1.00 29.63           N  
ATOM   2370  CA  ALA A 313      15.641  18.805  -1.770  1.00 31.07           C  
ATOM   2371  C   ALA A 313      16.864  19.608  -2.101  1.00 32.44           C  
ATOM   2372  O   ALA A 313      17.642  19.914  -1.235  1.00 31.99           O  
ATOM   2373  CB  ALA A 313      14.471  19.757  -1.532  1.00 29.46           C  
ATOM   2374  N   GLY A 314      17.028  19.941  -3.365  1.00 33.46           N  
ATOM   2375  CA  GLY A 314      18.182  20.731  -3.793  1.00 33.83           C  
ATOM   2376  C   GLY A 314      18.097  21.149  -5.240  1.00 33.93           C  
ATOM   2377  O   GLY A 314      17.142  20.820  -5.967  1.00 32.14           O  
ATOM   2378  N   VAL A 315      19.091  21.925  -5.616  1.00 34.13           N  
ATOM   2379  CA  VAL A 315      19.143  22.602  -6.858  1.00 34.10           C  
ATOM   2380  C   VAL A 315      20.618  22.428  -7.304  1.00 35.14           C  
ATOM   2381  O   VAL A 315      21.579  22.322  -6.494  1.00 32.53           O  
ATOM   2382  CB  VAL A 315      18.661  24.107  -6.781  1.00 35.35           C  
ATOM   2383  CG1 VAL A 315      17.102  24.243  -6.523  1.00 35.83           C  
ATOM   2384  CG2 VAL A 315      19.421  24.935  -5.715  1.00 35.67           C  
ATOM   2385  N   ASP A 316      20.805  22.267  -8.593  1.00 34.37           N  
ATOM   2386  CA  ASP A 316      22.183  22.272  -9.121  1.00 36.49           C  
ATOM   2387  C   ASP A 316      22.303  23.020 -10.435  1.00 34.17           C  
ATOM   2388  O   ASP A 316      21.307  23.257 -11.117  1.00 34.16           O  
ATOM   2389  CB  ASP A 316      22.813  20.884  -9.180  1.00 37.00           C  
ATOM   2390  CG  ASP A 316      21.929  19.895  -9.790  1.00 45.13           C  
ATOM   2391  OD1 ASP A 316      21.432  20.211 -10.899  1.00 52.06           O  
ATOM   2392  OD2 ASP A 316      21.704  18.813  -9.158  1.00 53.79           O  
ATOM   2393  N   TRP A 317      23.540  23.397 -10.775  1.00 34.29           N  
ATOM   2394  CA  TRP A 317      23.832  24.173 -12.002  1.00 31.96           C  
ATOM   2395  C   TRP A 317      25.144  23.595 -12.489  1.00 32.17           C  
ATOM   2396  O   TRP A 317      26.054  23.376 -11.667  1.00 30.52           O  
ATOM   2397  CB  TRP A 317      23.964  25.696 -11.702  1.00 33.00           C  
ATOM   2398  CG  TRP A 317      24.494  26.523 -12.896  1.00 34.27           C  
ATOM   2399  CD1 TRP A 317      23.750  27.012 -13.924  1.00 34.89           C  
ATOM   2400  CD2 TRP A 317      25.871  26.910 -13.179  1.00 30.85           C  
ATOM   2401  NE1 TRP A 317      24.570  27.684 -14.837  1.00 33.52           N  
ATOM   2402  CE2 TRP A 317      25.866  27.643 -14.382  1.00 32.75           C  
ATOM   2403  CE3 TRP A 317      27.074  26.715 -12.527  1.00 35.12           C  
ATOM   2404  CZ2 TRP A 317      27.015  28.146 -14.947  1.00 35.36           C  
ATOM   2405  CZ3 TRP A 317      28.247  27.226 -13.105  1.00 34.03           C  
ATOM   2406  CH2 TRP A 317      28.204  27.943 -14.279  1.00 34.53           C  
ATOM   2407  N   GLN A 318      25.194  23.228 -13.779  1.00 29.35           N  
ATOM   2408  CA  GLN A 318      26.409  22.762 -14.396  1.00 31.52           C  
ATOM   2409  C   GLN A 318      26.534  23.491 -15.718  1.00 31.23           C  
ATOM   2410  O   GLN A 318      25.528  23.752 -16.396  1.00 31.11           O  
ATOM   2411  CB  GLN A 318      26.369  21.238 -14.564  1.00 31.20           C  
ATOM   2412  CG  GLN A 318      27.412  20.542 -15.365  1.00 34.96           C  
ATOM   2413  CD  GLN A 318      26.937  19.121 -15.629  1.00 42.79           C  
ATOM   2414  OE1 GLN A 318      26.860  18.331 -14.693  1.00 41.44           O  
ATOM   2415  NE2 GLN A 318      26.484  18.825 -16.880  1.00 44.76           N  
ATOM   2416  N   LYS A 319      27.777  23.813 -16.060  1.00 31.37           N  
ATOM   2417  CA  LYS A 319      28.149  24.333 -17.350  1.00 30.67           C  
ATOM   2418  C   LYS A 319      29.313  23.497 -17.839  1.00 31.07           C  
ATOM   2419  O   LYS A 319      30.222  23.279 -17.053  1.00 29.78           O  
ATOM   2420  CB  LYS A 319      28.622  25.747 -17.184  1.00 31.33           C  
ATOM   2421  CG  LYS A 319      29.207  26.434 -18.420  1.00 32.16           C  
ATOM   2422  CD  LYS A 319      29.406  27.880 -18.081  1.00 34.93           C  
ATOM   2423  CE  LYS A 319      30.195  28.653 -19.072  1.00 39.88           C  
ATOM   2424  NZ  LYS A 319      30.599  29.985 -18.345  1.00 46.49           N  
ATOM   2425  N   GLN A 320      29.284  23.052 -19.107  1.00 29.58           N  
ATOM   2426  CA  GLN A 320      30.425  22.429 -19.759  1.00 31.53           C  
ATOM   2427  C   GLN A 320      30.805  23.235 -20.972  1.00 30.64           C  
ATOM   2428  O   GLN A 320      29.933  23.613 -21.726  1.00 29.68           O  
ATOM   2429  CB  GLN A 320      30.116  21.024 -20.223  1.00 32.23           C  
ATOM   2430  CG  GLN A 320      29.873  20.039 -19.072  1.00 36.96           C  
ATOM   2431  CD  GLN A 320      29.294  18.716 -19.546  1.00 41.79           C  
ATOM   2432  OE1 GLN A 320      28.672  18.630 -20.627  1.00 46.68           O  
ATOM   2433  NE2 GLN A 320      29.493  17.686 -18.754  1.00 47.05           N  
ATOM   2434  N   THR A 321      32.086  23.525 -21.111  1.00 30.50           N  
ATOM   2435  CA  THR A 321      32.613  24.123 -22.319  1.00 31.63           C  
ATOM   2436  C   THR A 321      33.794  23.269 -22.829  1.00 30.35           C  
ATOM   2437  O   THR A 321      34.645  22.806 -22.058  1.00 29.38           O  
ATOM   2438  CB  THR A 321      33.084  25.565 -22.112  1.00 32.44           C  
ATOM   2439  OG1 THR A 321      34.310  25.542 -21.393  1.00 32.63           O  
ATOM   2440  CG2 THR A 321      32.024  26.452 -21.377  1.00 31.94           C  
ATOM   2441  N   THR A 322      33.786  23.009 -24.118  1.00 29.08           N  
ATOM   2442  CA  THR A 322      34.837  22.221 -24.769  1.00 28.20           C  
ATOM   2443  C   THR A 322      35.494  23.021 -25.833  1.00 28.89           C  
ATOM   2444  O   THR A 322      34.831  23.846 -26.445  1.00 25.55           O  
ATOM   2445  CB  THR A 322      34.314  20.939 -25.491  1.00 29.16           C  
ATOM   2446  OG1 THR A 322      33.407  21.275 -26.548  1.00 26.76           O  
ATOM   2447  CG2 THR A 322      33.691  19.979 -24.562  1.00 24.19           C  
ATOM   2448  N   THR A 323      36.786  22.774 -26.050  1.00 29.26           N  
ATOM   2449  CA  THR A 323      37.551  23.494 -27.079  1.00 30.40           C  
ATOM   2450  C   THR A 323      37.323  22.956 -28.505  1.00 30.57           C  
ATOM   2451  O   THR A 323      36.853  21.840 -28.672  1.00 30.60           O  
ATOM   2452  CB  THR A 323      39.045  23.474 -26.757  1.00 29.92           C  
ATOM   2453  OG1 THR A 323      39.520  22.116 -26.691  1.00 28.42           O  
ATOM   2454  CG2 THR A 323      39.245  24.163 -25.432  1.00 30.28           C  
ATOM   2455  N   PRO A 324      37.621  23.762 -29.550  1.00 30.26           N  
ATOM   2456  CA  PRO A 324      37.451  23.265 -30.933  1.00 29.59           C  
ATOM   2457  C   PRO A 324      38.066  21.890 -31.241  1.00 28.43           C  
ATOM   2458  O   PRO A 324      39.228  21.639 -30.922  1.00 27.58           O  
ATOM   2459  CB  PRO A 324      38.197  24.327 -31.788  1.00 28.70           C  
ATOM   2460  CG  PRO A 324      37.903  25.629 -31.052  1.00 30.20           C  
ATOM   2461  CD  PRO A 324      38.135  25.146 -29.541  1.00 31.57           C  
ATOM   2462  N   GLY A 325      37.284  21.044 -31.918  1.00 28.61           N  
ATOM   2463  CA  GLY A 325      37.684  19.716 -32.273  1.00 27.07           C  
ATOM   2464  C   GLY A 325      37.343  18.671 -31.193  1.00 27.89           C  
ATOM   2465  O   GLY A 325      37.316  17.434 -31.495  1.00 26.29           O  
ATOM   2466  N   THR A 326      37.072  19.096 -29.957  1.00 28.92           N  
ATOM   2467  CA  THR A 326      36.569  18.153 -28.912  1.00 28.21           C  
ATOM   2468  C   THR A 326      35.278  17.475 -29.422  1.00 30.23           C  
ATOM   2469  O   THR A 326      34.354  18.134 -29.932  1.00 30.67           O  
ATOM   2470  CB  THR A 326      36.261  18.887 -27.543  1.00 28.74           C  
ATOM   2471  OG1 THR A 326      37.438  19.577 -27.095  1.00 25.28           O  
ATOM   2472  CG2 THR A 326      35.813  17.850 -26.458  1.00 28.61           C  
ATOM   2473  N   GLY A 327      35.201  16.159 -29.317  1.00 31.31           N  
ATOM   2474  CA  GLY A 327      34.056  15.399 -29.822  1.00 29.38           C  
ATOM   2475  C   GLY A 327      33.849  15.428 -31.306  1.00 29.79           C  
ATOM   2476  O   GLY A 327      32.732  15.162 -31.780  1.00 29.97           O  
ATOM   2477  N   TYR A 328      34.923  15.731 -32.025  1.00 29.97           N  
ATOM   2478  CA  TYR A 328      34.931  16.163 -33.420  1.00 30.77           C  
ATOM   2479  C   TYR A 328      33.908  17.280 -33.800  1.00 30.77           C  
ATOM   2480  O   TYR A 328      33.375  17.304 -34.941  1.00 29.44           O  
ATOM   2481  CB  TYR A 328      34.759  14.951 -34.347  1.00 31.61           C  
ATOM   2482  CG  TYR A 328      35.593  13.778 -33.962  1.00 31.89           C  
ATOM   2483  CD1 TYR A 328      36.908  13.634 -34.420  1.00 33.08           C  
ATOM   2484  CD2 TYR A 328      35.091  12.843 -33.100  1.00 33.85           C  
ATOM   2485  CE1 TYR A 328      37.705  12.480 -34.006  1.00 35.91           C  
ATOM   2486  CE2 TYR A 328      35.853  11.696 -32.692  1.00 36.37           C  
ATOM   2487  CZ  TYR A 328      37.138  11.529 -33.128  1.00 34.67           C  
ATOM   2488  OH  TYR A 328      37.783  10.380 -32.696  1.00 36.71           O  
ATOM   2489  N   VAL A 329      33.556  18.128 -32.837  1.00 30.64           N  
ATOM   2490  CA  VAL A 329      32.767  19.298 -33.119  1.00 29.49           C  
ATOM   2491  C   VAL A 329      33.769  20.378 -33.486  1.00 29.59           C  
ATOM   2492  O   VAL A 329      34.558  20.833 -32.614  1.00 27.13           O  
ATOM   2493  CB  VAL A 329      31.960  19.722 -31.960  1.00 30.41           C  
ATOM   2494  CG1 VAL A 329      31.068  20.921 -32.378  1.00 28.65           C  
ATOM   2495  CG2 VAL A 329      31.059  18.525 -31.478  1.00 27.80           C  
ATOM   2496  N   GLU A 330      33.705  20.814 -34.764  1.00 26.36           N  
ATOM   2497  CA  GLU A 330      34.707  21.738 -35.306  1.00 25.94           C  
ATOM   2498  C   GLU A 330      35.088  22.858 -34.318  1.00 24.97           C  
ATOM   2499  O   GLU A 330      36.300  23.029 -34.026  1.00 25.92           O  
ATOM   2500  CB  GLU A 330      34.343  22.270 -36.709  1.00 26.87           C  
ATOM   2501  CG  GLU A 330      35.637  22.555 -37.613  1.00 29.02           C  
ATOM   2502  N   ASP A 331      34.114  23.570 -33.781  1.00 23.68           N  
ATOM   2503  CA  ASP A 331      34.385  24.722 -32.904  1.00 26.29           C  
ATOM   2504  C   ASP A 331      34.166  24.568 -31.394  1.00 29.08           C  
ATOM   2505  O   ASP A 331      34.162  25.572 -30.728  1.00 30.04           O  
ATOM   2506  CB  ASP A 331      33.532  25.913 -33.321  1.00 27.26           C  
ATOM   2507  N   GLY A 332      33.919  23.340 -30.943  1.00 30.15           N  
ATOM   2508  CA  GLY A 332      33.572  23.020 -29.581  1.00 31.79           C  
ATOM   2509  C   GLY A 332      32.151  23.398 -29.264  1.00 31.99           C  
ATOM   2510  O   GLY A 332      31.349  23.693 -30.165  1.00 29.65           O  
ATOM   2511  N   TYR A 333      31.841  23.419 -27.974  1.00 30.83           N  
ATOM   2512  CA  TYR A 333      30.502  23.736 -27.576  1.00 33.36           C  
ATOM   2513  C   TYR A 333      30.415  24.262 -26.187  1.00 34.86           C  
ATOM   2514  O   TYR A 333      31.341  24.148 -25.405  1.00 34.87           O  
ATOM   2515  CB  TYR A 333      29.501  22.574 -27.807  1.00 34.38           C  
ATOM   2516  CG  TYR A 333      29.866  21.262 -27.166  1.00 37.90           C  
ATOM   2517  CD1 TYR A 333      30.549  20.320 -27.877  1.00 38.73           C  
ATOM   2518  CD2 TYR A 333      29.514  20.974 -25.829  1.00 40.07           C  
ATOM   2519  CE1 TYR A 333      30.877  19.110 -27.335  1.00 42.18           C  
ATOM   2520  CE2 TYR A 333      29.860  19.718 -25.236  1.00 40.38           C  
ATOM   2521  CZ  TYR A 333      30.548  18.810 -25.995  1.00 41.37           C  
ATOM   2522  OH  TYR A 333      30.925  17.562 -25.495  1.00 43.12           O  
ATOM   2523  N   ASP A 334      29.250  24.805 -25.888  1.00 36.80           N  
ATOM   2524  CA  ASP A 334      28.929  25.265 -24.561  1.00 39.55           C  
ATOM   2525  C   ASP A 334      27.592  24.616 -24.195  1.00 40.45           C  
ATOM   2526  O   ASP A 334      26.607  24.769 -24.932  1.00 38.80           O  
ATOM   2527  CB  ASP A 334      28.817  26.779 -24.470  1.00 38.52           C  
ATOM   2528  CG  ASP A 334      28.497  27.242 -23.051  1.00 44.78           C  
ATOM   2529  OD1 ASP A 334      27.495  26.745 -22.496  1.00 48.82           O  
ATOM   2530  OD2 ASP A 334      29.246  28.083 -22.467  1.00 48.96           O  
ATOM   2531  N   GLN A 335      27.566  23.940 -23.036  1.00 40.89           N  
ATOM   2532  CA  GLN A 335      26.357  23.306 -22.562  1.00 41.69           C  
ATOM   2533  C   GLN A 335      26.070  23.642 -21.085  1.00 41.88           C  
ATOM   2534  O   GLN A 335      26.975  23.608 -20.258  1.00 38.07           O  
ATOM   2535  CB  GLN A 335      26.437  21.815 -22.773  1.00 42.11           C  
ATOM   2536  CG  GLN A 335      25.024  21.223 -22.696  1.00 46.22           C  
ATOM   2537  CD  GLN A 335      24.930  19.808 -23.154  1.00 46.24           C  
ATOM   2538  OE1 GLN A 335      25.932  19.110 -23.218  1.00 45.96           O  
ATOM   2539  NE2 GLN A 335      23.722  19.395 -23.529  1.00 46.40           N  
ATOM   2540  N   ARG A 336      24.838  24.065 -20.810  1.00 42.35           N  
ATOM   2541  CA  ARG A 336      24.416  24.461 -19.470  1.00 43.77           C  
ATOM   2542  C   ARG A 336      23.186  23.674 -19.014  1.00 43.62           C  
ATOM   2543  O   ARG A 336      22.343  23.316 -19.805  1.00 43.97           O  
ATOM   2544  CB  ARG A 336      24.163  25.946 -19.390  1.00 45.06           C  
ATOM   2545  CG  ARG A 336      25.458  26.711 -19.457  1.00 48.13           C  
ATOM   2546  CD  ARG A 336      25.272  28.185 -19.604  1.00 55.51           C  
ATOM   2547  NE  ARG A 336      26.187  28.898 -18.701  1.00 61.30           N  
ATOM   2548  CZ  ARG A 336      26.430  30.215 -18.733  1.00 62.16           C  
ATOM   2549  NH1 ARG A 336      25.812  30.982 -19.636  1.00 64.85           N  
ATOM   2550  NH2 ARG A 336      27.295  30.769 -17.861  1.00 59.45           N  
ATOM   2551  N   ASN A 337      23.131  23.363 -17.719  1.00 43.59           N  
ATOM   2552  CA  ASN A 337      22.044  22.598 -17.148  1.00 41.66           C  
ATOM   2553  C   ASN A 337      21.721  23.088 -15.742  1.00 41.51           C  
ATOM   2554  O   ASN A 337      22.648  23.417 -14.968  1.00 41.26           O  
ATOM   2555  CB  ASN A 337      22.398  21.134 -17.191  1.00 41.13           C  
ATOM   2556  CG  ASN A 337      21.238  20.252 -16.810  1.00 41.43           C  
ATOM   2557  OD1 ASN A 337      20.472  19.840 -17.683  1.00 41.19           O  
ATOM   2558  ND2 ASN A 337      21.108  19.912 -15.473  1.00 40.19           N  
ATOM   2559  N   THR A 338      20.416  23.240 -15.478  1.00 40.51           N  
ATOM   2560  CA  THR A 338      19.835  23.679 -14.188  1.00 39.70           C  
ATOM   2561  C   THR A 338      18.893  22.557 -13.764  1.00 38.07           C  
ATOM   2562  O   THR A 338      18.092  22.062 -14.547  1.00 37.71           O  
ATOM   2563  CB  THR A 338      19.114  25.023 -14.294  1.00 40.77           C  
ATOM   2564  OG1 THR A 338      20.058  26.078 -14.136  1.00 44.47           O  
ATOM   2565  CG2 THR A 338      18.140  25.230 -13.238  1.00 41.43           C  
ATOM   2566  N   GLY A 339      19.043  22.101 -12.530  1.00 36.55           N  
ATOM   2567  CA  GLY A 339      18.258  20.969 -12.025  1.00 35.80           C  
ATOM   2568  C   GLY A 339      17.633  21.271 -10.657  1.00 34.14           C  
ATOM   2569  O   GLY A 339      18.154  22.077  -9.863  1.00 32.83           O  
ATOM   2570  N   ILE A 340      16.470  20.696 -10.421  1.00 32.61           N  
ATOM   2571  CA  ILE A 340      15.877  20.749  -9.083  1.00 30.89           C  
ATOM   2572  C   ILE A 340      15.405  19.339  -8.774  1.00 31.14           C  
ATOM   2573  O   ILE A 340      14.933  18.587  -9.675  1.00 30.60           O  
ATOM   2574  CB  ILE A 340      14.841  21.903  -8.927  1.00 30.73           C  
ATOM   2575  CG1 ILE A 340      14.521  22.138  -7.450  1.00 34.19           C  
ATOM   2576  CG2 ILE A 340      13.513  21.711  -9.756  1.00 29.18           C  
ATOM   2577  CD1 ILE A 340      13.522  23.381  -7.155  1.00 31.89           C  
ATOM   2578  N   TYR A 341      15.573  18.940  -7.525  1.00 30.91           N  
ATOM   2579  CA  TYR A 341      15.129  17.628  -7.058  1.00 32.03           C  
ATOM   2580  C   TYR A 341      14.466  17.614  -5.700  1.00 31.76           C  
ATOM   2581  O   TYR A 341      14.671  18.543  -4.930  1.00 29.95           O  
ATOM   2582  CB  TYR A 341      16.304  16.666  -7.052  1.00 33.79           C  
ATOM   2583  CG  TYR A 341      17.350  16.918  -6.007  1.00 36.46           C  
ATOM   2584  CD1 TYR A 341      18.454  17.728  -6.248  1.00 40.44           C  
ATOM   2585  CD2 TYR A 341      17.227  16.320  -4.764  1.00 40.58           C  
ATOM   2586  CE1 TYR A 341      19.443  17.915  -5.236  1.00 42.25           C  
ATOM   2587  CE2 TYR A 341      18.128  16.530  -3.770  1.00 40.41           C  
ATOM   2588  CZ  TYR A 341      19.250  17.283  -4.012  1.00 40.90           C  
ATOM   2589  OH  TYR A 341      20.097  17.419  -2.952  1.00 44.41           O  
ATOM   2590  N   LEU A 342      13.632  16.579  -5.446  1.00 31.24           N  
ATOM   2591  CA  LEU A 342      12.966  16.372  -4.175  1.00 31.12           C  
ATOM   2592  C   LEU A 342      13.117  14.892  -3.895  1.00 32.08           C  
ATOM   2593  O   LEU A 342      13.052  14.144  -4.841  1.00 30.02           O  
ATOM   2594  CB  LEU A 342      11.479  16.709  -4.343  1.00 31.96           C  
ATOM   2595  CG  LEU A 342      10.630  16.931  -3.141  1.00 34.14           C  
ATOM   2596  CD1 LEU A 342      11.167  18.173  -2.325  1.00 34.62           C  
ATOM   2597  CD2 LEU A 342       9.131  17.103  -3.550  1.00 32.01           C  
ATOM   2598  N   THR A 343      13.334  14.480  -2.628  1.00 30.42           N  
ATOM   2599  CA  THR A 343      13.420  13.065  -2.218  1.00 31.37           C  
ATOM   2600  C   THR A 343      12.666  12.932  -0.910  1.00 31.58           C  
ATOM   2601  O   THR A 343      12.590  13.907  -0.130  1.00 29.88           O  
ATOM   2602  CB  THR A 343      14.863  12.559  -1.897  1.00 32.45           C  
ATOM   2603  OG1 THR A 343      15.358  13.255  -0.726  1.00 35.96           O  
ATOM   2604  CG2 THR A 343      15.806  12.800  -3.016  1.00 32.32           C  
ATOM   2605  N   GLY A 344      12.104  11.743  -0.703  1.00 31.64           N  
ATOM   2606  CA  GLY A 344      11.364  11.387   0.520  1.00 31.88           C  
ATOM   2607  C   GLY A 344      11.577   9.944   0.954  1.00 31.66           C  
ATOM   2608  O   GLY A 344      11.660   9.047   0.107  1.00 31.56           O  
ATOM   2609  N   LEU A 345      11.582   9.698   2.279  1.00 31.33           N  
ATOM   2610  CA  LEU A 345      11.798   8.368   2.849  1.00 31.67           C  
ATOM   2611  C   LEU A 345      11.016   8.275   4.135  1.00 31.28           C  
ATOM   2612  O   LEU A 345      11.080   9.224   4.932  1.00 29.91           O  
ATOM   2613  CB  LEU A 345      13.288   8.173   3.133  1.00 32.59           C  
ATOM   2614  CG  LEU A 345      13.735   6.917   3.846  1.00 35.15           C  
ATOM   2615  CD1 LEU A 345      13.414   5.606   3.063  1.00 36.44           C  
ATOM   2616  CD2 LEU A 345      15.169   7.076   4.129  1.00 34.83           C  
ATOM   2617  N   GLN A 346      10.236   7.196   4.314  1.00 30.70           N  
ATOM   2618  CA  GLN A 346       9.482   6.999   5.543  1.00 32.19           C  
ATOM   2619  C   GLN A 346       9.138   5.544   5.774  1.00 32.82           C  
ATOM   2620  O   GLN A 346       8.685   4.830   4.841  1.00 31.79           O  
ATOM   2621  CB  GLN A 346       8.206   7.856   5.515  1.00 32.08           C  
ATOM   2622  CG  GLN A 346       7.613   8.122   6.919  1.00 32.26           C  
ATOM   2623  CD  GLN A 346       8.465   9.103   7.749  1.00 34.06           C  
ATOM   2624  OE1 GLN A 346       9.394   9.781   7.230  1.00 33.71           O  
ATOM   2625  NE2 GLN A 346       8.183   9.149   9.033  1.00 28.47           N  
ATOM   2626  N   GLN A 347       9.515   5.073   6.946  1.00 32.98           N  
ATOM   2627  CA  GLN A 347       9.067   3.787   7.449  1.00 34.71           C  
ATOM   2628  C   GLN A 347       7.792   4.010   8.204  1.00 36.06           C  
ATOM   2629  O   GLN A 347       7.777   4.878   9.088  1.00 35.63           O  
ATOM   2630  CB  GLN A 347      10.081   3.205   8.418  1.00 34.84           C  
ATOM   2631  CG  GLN A 347       9.579   1.931   9.055  1.00 36.59           C  
ATOM   2632  CD  GLN A 347      10.529   0.767   8.979  1.00 43.95           C  
ATOM   2633  OE1 GLN A 347      11.537   0.812   8.288  1.00 49.00           O  
ATOM   2634  NE2 GLN A 347      10.172  -0.330   9.669  1.00 44.98           N  
ATOM   2635  N   VAL A 348       6.738   3.255   7.854  1.00 37.19           N  
ATOM   2636  CA  VAL A 348       5.431   3.305   8.545  1.00 39.13           C  
ATOM   2637  C   VAL A 348       5.035   1.882   8.917  1.00 38.82           C  
ATOM   2638  O   VAL A 348       4.714   1.099   8.037  1.00 38.31           O  
ATOM   2639  CB  VAL A 348       4.289   3.877   7.657  1.00 39.58           C  
ATOM   2640  CG1 VAL A 348       3.035   4.012   8.485  1.00 40.64           C  
ATOM   2641  CG2 VAL A 348       4.647   5.251   7.035  1.00 43.27           C  
ATOM   2642  N   GLY A 349       5.069   1.533  10.201  1.00 38.19           N  
ATOM   2643  CA  GLY A 349       4.852   0.127  10.597  1.00 38.05           C  
ATOM   2644  C   GLY A 349       5.812  -0.835   9.889  1.00 37.00           C  
ATOM   2645  O   GLY A 349       7.023  -0.674   9.986  1.00 37.90           O  
ATOM   2646  N   ASP A 350       5.292  -1.842   9.184  1.00 35.95           N  
ATOM   2647  CA  ASP A 350       6.175  -2.773   8.464  1.00 35.52           C  
ATOM   2648  C   ASP A 350       6.438  -2.370   7.015  1.00 33.27           C  
ATOM   2649  O   ASP A 350       7.028  -3.133   6.296  1.00 30.79           O  
ATOM   2650  CB  ASP A 350       5.656  -4.196   8.524  1.00 35.50           C  
ATOM   2651  CG  ASP A 350       5.817  -4.810   9.931  1.00 40.09           C  
ATOM   2652  OD1 ASP A 350       6.961  -4.995  10.453  1.00 44.91           O  
ATOM   2653  OD2 ASP A 350       4.774  -5.092  10.502  1.00 40.73           O  
ATOM   2654  N   PHE A 351       5.965  -1.181   6.624  1.00 32.33           N  
ATOM   2655  CA  PHE A 351       6.113  -0.625   5.288  1.00 31.68           C  
ATOM   2656  C   PHE A 351       7.142   0.470   5.281  1.00 31.19           C  
ATOM   2657  O   PHE A 351       7.184   1.297   6.190  1.00 28.72           O  
ATOM   2658  CB  PHE A 351       4.754  -0.138   4.727  1.00 33.54           C  
ATOM   2659  CG  PHE A 351       3.786  -1.247   4.494  1.00 34.51           C  
ATOM   2660  CD1 PHE A 351       3.770  -1.917   3.292  1.00 38.23           C  
ATOM   2661  CD2 PHE A 351       2.937  -1.657   5.482  1.00 37.92           C  
ATOM   2662  CE1 PHE A 351       2.887  -2.975   3.074  1.00 39.22           C  
ATOM   2663  CE2 PHE A 351       2.064  -2.728   5.291  1.00 40.38           C  
ATOM   2664  CZ  PHE A 351       2.044  -3.377   4.049  1.00 39.06           C  
ATOM   2665  N   THR A 352       7.991   0.455   4.253  1.00 29.37           N  
ATOM   2666  CA  THR A 352       8.882   1.556   3.954  1.00 29.87           C  
ATOM   2667  C   THR A 352       8.636   2.101   2.534  1.00 30.47           C  
ATOM   2668  O   THR A 352       8.451   1.324   1.560  1.00 29.74           O  
ATOM   2669  CB  THR A 352      10.373   1.119   3.989  1.00 30.29           C  
ATOM   2670  OG1 THR A 352      10.614   0.311   5.137  1.00 32.57           O  
ATOM   2671  CG2 THR A 352      11.292   2.325   3.917  1.00 26.30           C  
ATOM   2672  N   PHE A 353       8.661   3.419   2.416  1.00 32.18           N  
ATOM   2673  CA  PHE A 353       8.434   4.143   1.156  1.00 33.62           C  
ATOM   2674  C   PHE A 353       9.488   5.110   0.920  1.00 33.47           C  
ATOM   2675  O   PHE A 353       9.912   5.839   1.837  1.00 32.98           O  
ATOM   2676  CB  PHE A 353       7.156   4.932   1.166  1.00 35.89           C  
ATOM   2677  CG  PHE A 353       5.988   4.097   1.481  1.00 38.60           C  
ATOM   2678  CD1 PHE A 353       5.375   3.348   0.476  1.00 39.27           C  
ATOM   2679  CD2 PHE A 353       5.516   4.034   2.774  1.00 38.79           C  
ATOM   2680  CE1 PHE A 353       4.266   2.542   0.778  1.00 42.00           C  
ATOM   2681  CE2 PHE A 353       4.441   3.240   3.079  1.00 40.99           C  
ATOM   2682  CZ  PHE A 353       3.816   2.478   2.064  1.00 39.66           C  
ATOM   2683  N   GLU A 354       9.875   5.164  -0.337  1.00 31.67           N  
ATOM   2684  CA  GLU A 354      10.897   6.062  -0.780  1.00 32.57           C  
ATOM   2685  C   GLU A 354      10.578   6.503  -2.220  1.00 33.67           C  
ATOM   2686  O   GLU A 354       9.919   5.785  -3.000  1.00 32.26           O  
ATOM   2687  CB  GLU A 354      12.246   5.385  -0.634  1.00 31.80           C  
ATOM   2688  CG  GLU A 354      13.475   6.350  -0.521  1.00 36.71           C  
ATOM   2689  N   GLY A 355      10.999   7.728  -2.549  1.00 34.41           N  
ATOM   2690  CA  GLY A 355      10.498   8.451  -3.709  1.00 34.31           C  
ATOM   2691  C   GLY A 355      11.443   9.584  -4.002  1.00 33.64           C  
ATOM   2692  O   GLY A 355      12.031  10.122  -3.082  1.00 33.63           O  
ATOM   2693  N   ALA A 356      11.694   9.829  -5.275  1.00 31.51           N  
ATOM   2694  CA  ALA A 356      12.472  10.981  -5.722  1.00 29.74           C  
ATOM   2695  C   ALA A 356      11.953  11.444  -7.071  1.00 30.00           C  
ATOM   2696  O   ALA A 356      11.372  10.658  -7.872  1.00 26.42           O  
ATOM   2697  CB  ALA A 356      13.940  10.693  -5.761  1.00 29.62           C  
ATOM   2698  N   ALA A 357      12.122  12.740  -7.348  1.00 30.36           N  
ATOM   2699  CA  ALA A 357      11.698  13.304  -8.613  1.00 30.09           C  
ATOM   2700  C   ALA A 357      12.693  14.351  -8.847  1.00 31.63           C  
ATOM   2701  O   ALA A 357      13.112  15.018  -7.916  1.00 30.57           O  
ATOM   2702  CB  ALA A 357      10.316  13.886  -8.563  1.00 29.95           C  
ATOM   2703  N   ARG A 358      13.090  14.507 -10.094  1.00 32.36           N  
ATOM   2704  CA  ARG A 358      13.968  15.592 -10.505  1.00 34.29           C  
ATOM   2705  C   ARG A 358      13.574  16.210 -11.846  1.00 33.54           C  
ATOM   2706  O   ARG A 358      12.827  15.571 -12.626  1.00 33.22           O  
ATOM   2707  CB  ARG A 358      15.424  15.151 -10.460  1.00 36.17           C  
ATOM   2708  CG  ARG A 358      16.003  14.678 -11.673  1.00 40.78           C  
ATOM   2709  CD  ARG A 358      17.327  15.407 -11.928  1.00 45.66           C  
ATOM   2710  NE  ARG A 358      18.239  15.381 -10.815  1.00 46.30           N  
ATOM   2711  CZ  ARG A 358      19.170  16.300 -10.593  1.00 47.10           C  
ATOM   2712  NH1 ARG A 358      19.348  17.322 -11.440  1.00 43.92           N  
ATOM   2713  NH2 ARG A 358      19.929  16.196  -9.512  1.00 47.99           N  
ATOM   2714  N   SER A 359      13.872  17.509 -12.018  1.00 32.84           N  
ATOM   2715  CA  SER A 359      13.679  18.151 -13.319  1.00 34.07           C  
ATOM   2716  C   SER A 359      14.936  18.822 -13.698  1.00 34.39           C  
ATOM   2717  O   SER A 359      15.606  19.410 -12.855  1.00 33.00           O  
ATOM   2718  CB  SER A 359      12.540  19.163 -13.341  1.00 34.61           C  
ATOM   2719  OG  SER A 359      12.215  19.600 -14.686  1.00 35.45           O  
ATOM   2720  N   ASP A 360      15.297  18.680 -14.965  1.00 34.86           N  
ATOM   2721  CA  ASP A 360      16.465  19.344 -15.514  1.00 35.66           C  
ATOM   2722  C   ASP A 360      16.101  20.222 -16.730  1.00 36.09           C  
ATOM   2723  O   ASP A 360      15.466  19.734 -17.704  1.00 35.86           O  
ATOM   2724  CB  ASP A 360      17.518  18.297 -15.979  1.00 36.74           C  
ATOM   2725  CG  ASP A 360      18.092  17.446 -14.825  1.00 40.39           C  
ATOM   2726  OD1 ASP A 360      19.149  17.824 -14.245  1.00 41.81           O  
ATOM   2727  OD2 ASP A 360      17.448  16.429 -14.510  1.00 41.28           O  
ATOM   2728  N   ASP A 361      16.588  21.457 -16.706  1.00 37.07           N  
ATOM   2729  CA  ASP A 361      16.495  22.400 -17.839  1.00 38.99           C  
ATOM   2730  C   ASP A 361      17.853  22.522 -18.568  1.00 40.00           C  
ATOM   2731  O   ASP A 361      18.811  23.076 -18.028  1.00 39.84           O  
ATOM   2732  CB  ASP A 361      16.141  23.778 -17.345  1.00 39.88           C  
ATOM   2733  CG  ASP A 361      14.689  24.110 -17.547  1.00 43.80           C  
ATOM   2734  OD1 ASP A 361      13.897  23.121 -17.631  1.00 43.19           O  
ATOM   2735  OD2 ASP A 361      14.369  25.344 -17.684  1.00 43.10           O  
ATOM   2736  N   ASN A 362      17.908  21.991 -19.777  1.00 40.79           N  
ATOM   2737  CA  ASN A 362      19.131  21.919 -20.580  1.00 41.97           C  
ATOM   2738  C   ASN A 362      19.121  22.969 -21.700  1.00 41.33           C  
ATOM   2739  O   ASN A 362      18.096  23.140 -22.375  1.00 39.75           O  
ATOM   2740  CB  ASN A 362      19.233  20.527 -21.163  1.00 42.27           C  
ATOM   2741  CG  ASN A 362      20.628  20.219 -21.675  1.00 48.02           C  
ATOM   2742  OD1 ASN A 362      20.977  20.490 -22.855  1.00 47.55           O  
ATOM   2743  ND2 ASN A 362      21.465  19.713 -20.775  1.00 48.28           N  
ATOM   2744  N   SER A 363      20.253  23.670 -21.887  1.00 40.76           N  
ATOM   2745  CA  SER A 363      20.393  24.798 -22.839  1.00 39.15           C  
ATOM   2746  C   SER A 363      20.156  24.377 -24.296  1.00 40.03           C  
ATOM   2747  O   SER A 363      19.919  25.206 -25.163  1.00 39.74           O  
ATOM   2748  CB  SER A 363      21.803  25.409 -22.758  1.00 39.13           C  
ATOM   2749  OG  SER A 363      22.763  24.381 -22.981  1.00 38.08           O  
ATOM   2750  N   GLN A 364      20.262  23.081 -24.538  1.00 39.90           N  
ATOM   2751  CA  GLN A 364      20.102  22.500 -25.828  1.00 39.83           C  
ATOM   2752  C   GLN A 364      18.815  21.704 -25.965  1.00 38.92           C  
ATOM   2753  O   GLN A 364      18.113  21.794 -26.954  1.00 37.23           O  
ATOM   2754  CB  GLN A 364      21.312  21.631 -26.032  1.00 40.02           C  
ATOM   2755  CG  GLN A 364      21.309  20.861 -27.296  1.00 42.77           C  
ATOM   2756  CD  GLN A 364      21.542  21.725 -28.539  1.00 42.19           C  
ATOM   2757  OE1 GLN A 364      22.203  22.798 -28.488  1.00 45.57           O  
ATOM   2758  NE2 GLN A 364      20.977  21.264 -29.655  1.00 40.78           N  
ATOM   2759  N   PHE A 365      18.467  20.928 -24.952  1.00 39.14           N  
ATOM   2760  CA  PHE A 365      17.392  19.972 -25.092  1.00 38.69           C  
ATOM   2761  C   PHE A 365      16.098  20.380 -24.410  1.00 37.96           C  
ATOM   2762  O   PHE A 365      15.043  19.767 -24.614  1.00 37.88           O  
ATOM   2763  CB  PHE A 365      17.868  18.628 -24.586  1.00 40.95           C  
ATOM   2764  CG  PHE A 365      18.824  17.935 -25.535  1.00 44.50           C  
ATOM   2765  CD1 PHE A 365      18.332  17.225 -26.619  1.00 45.32           C  
ATOM   2766  CD2 PHE A 365      20.211  18.019 -25.347  1.00 44.36           C  
ATOM   2767  CE1 PHE A 365      19.200  16.587 -27.501  1.00 46.57           C  
ATOM   2768  CE2 PHE A 365      21.073  17.409 -26.250  1.00 44.71           C  
ATOM   2769  CZ  PHE A 365      20.569  16.697 -27.310  1.00 43.44           C  
ATOM   2770  N   GLY A 366      16.148  21.452 -23.651  1.00 36.10           N  
ATOM   2771  CA  GLY A 366      14.954  21.880 -22.974  1.00 35.89           C  
ATOM   2772  C   GLY A 366      14.750  21.128 -21.624  1.00 35.99           C  
ATOM   2773  O   GLY A 366      15.687  20.610 -21.016  1.00 34.68           O  
ATOM   2774  N   ARG A 367      13.512  21.100 -21.183  1.00 34.96           N  
ATOM   2775  CA  ARG A 367      13.150  20.634 -19.855  1.00 36.77           C  
ATOM   2776  C   ARG A 367      12.669  19.200 -19.835  1.00 36.65           C  
ATOM   2777  O   ARG A 367      11.724  18.886 -20.513  1.00 38.00           O  
ATOM   2778  CB  ARG A 367      12.009  21.492 -19.362  1.00 36.27           C  
ATOM   2779  CG  ARG A 367      11.834  21.403 -17.848  1.00 39.63           C  
ATOM   2780  CD  ARG A 367      10.731  22.299 -17.354  1.00 40.97           C  
ATOM   2781  NE  ARG A 367       9.504  21.504 -17.349  1.00 41.61           N  
ATOM   2782  N   HIS A 368      13.238  18.364 -18.978  1.00 37.09           N  
ATOM   2783  CA  HIS A 368      12.820  16.993 -18.829  1.00 36.83           C  
ATOM   2784  C   HIS A 368      12.744  16.546 -17.358  1.00 35.15           C  
ATOM   2785  O   HIS A 368      13.586  16.861 -16.558  1.00 32.36           O  
ATOM   2786  CB  HIS A 368      13.800  16.128 -19.622  1.00 38.54           C  
ATOM   2787  CG  HIS A 368      13.813  16.468 -21.087  1.00 45.38           C  
ATOM   2788  ND1 HIS A 368      12.860  15.993 -21.966  1.00 45.94           N  
ATOM   2789  CD2 HIS A 368      14.630  17.280 -21.809  1.00 47.68           C  
ATOM   2790  CE1 HIS A 368      13.116  16.460 -23.175  1.00 53.32           C  
ATOM   2791  NE2 HIS A 368      14.180  17.244 -23.107  1.00 52.57           N  
ATOM   2792  N   GLY A 369      11.690  15.829 -17.016  1.00 33.91           N  
ATOM   2793  CA  GLY A 369      11.595  15.257 -15.670  1.00 32.73           C  
ATOM   2794  C   GLY A 369      11.731  13.722 -15.596  1.00 31.75           C  
ATOM   2795  O   GLY A 369      11.246  12.988 -16.466  1.00 31.23           O  
ATOM   2796  N   THR A 370      12.293  13.272 -14.475  1.00 29.52           N  
ATOM   2797  CA  THR A 370      12.356  11.883 -14.136  1.00 28.22           C  
ATOM   2798  C   THR A 370      11.965  11.680 -12.678  1.00 26.67           C  
ATOM   2799  O   THR A 370      11.910  12.657 -11.866  1.00 23.99           O  
ATOM   2800  CB  THR A 370      13.757  11.313 -14.455  1.00 28.18           C  
ATOM   2801  OG1 THR A 370      14.753  12.104 -13.799  1.00 31.20           O  
ATOM   2802  CG2 THR A 370      13.965  11.297 -15.936  1.00 29.12           C  
ATOM   2803  N   TRP A 371      11.595  10.455 -12.373  1.00 27.88           N  
ATOM   2804  CA  TRP A 371      11.162  10.090 -11.041  1.00 28.34           C  
ATOM   2805  C   TRP A 371      11.278   8.621 -10.781  1.00 29.71           C  
ATOM   2806  O   TRP A 371      11.288   7.796 -11.714  1.00 26.59           O  
ATOM   2807  CB  TRP A 371       9.736  10.517 -10.730  1.00 30.50           C  
ATOM   2808  CG  TRP A 371       8.728   9.843 -11.525  1.00 32.33           C  
ATOM   2809  CD1 TRP A 371       8.505  10.010 -12.845  1.00 33.42           C  
ATOM   2810  CD2 TRP A 371       7.820   8.847 -11.082  1.00 33.74           C  
ATOM   2811  NE1 TRP A 371       7.488   9.209 -13.268  1.00 32.14           N  
ATOM   2812  CE2 TRP A 371       7.073   8.441 -12.216  1.00 36.25           C  
ATOM   2813  CE3 TRP A 371       7.564   8.259  -9.846  1.00 34.42           C  
ATOM   2814  CZ2 TRP A 371       6.035   7.495 -12.141  1.00 36.97           C  
ATOM   2815  CZ3 TRP A 371       6.531   7.294  -9.758  1.00 37.53           C  
ATOM   2816  CH2 TRP A 371       5.786   6.930 -10.908  1.00 37.40           C  
ATOM   2817  N   GLN A 372      11.368   8.284  -9.490  1.00 28.30           N  
ATOM   2818  CA  GLN A 372      11.435   6.896  -9.051  1.00 29.02           C  
ATOM   2819  C   GLN A 372      10.748   6.750  -7.732  1.00 30.43           C  
ATOM   2820  O   GLN A 372      10.668   7.728  -6.981  1.00 30.11           O  
ATOM   2821  CB  GLN A 372      12.858   6.539  -8.795  1.00 29.73           C  
ATOM   2822  CG  GLN A 372      13.870   6.869  -9.871  1.00 28.19           C  
ATOM   2823  CD  GLN A 372      14.320   8.266  -9.894  1.00 30.51           C  
ATOM   2824  OE1 GLN A 372      14.747   8.802  -8.870  1.00 27.33           O  
ATOM   2825  NE2 GLN A 372      14.366   8.859 -11.117  1.00 26.13           N  
ATOM   2826  N   THR A 373      10.204   5.568  -7.484  1.00 30.99           N  
ATOM   2827  CA  THR A 373       9.687   5.140  -6.206  1.00 32.16           C  
ATOM   2828  C   THR A 373      10.006   3.693  -5.874  1.00 31.72           C  
ATOM   2829  O   THR A 373      10.219   2.884  -6.758  1.00 29.02           O  
ATOM   2830  CB  THR A 373       8.171   5.277  -6.185  1.00 32.89           C  
ATOM   2831  OG1 THR A 373       7.578   4.363  -7.117  1.00 39.29           O  
ATOM   2832  CG2 THR A 373       7.834   6.623  -6.644  1.00 37.28           C  
ATOM   2833  N   SER A 374      10.112   3.413  -4.564  1.00 31.28           N  
ATOM   2834  CA  SER A 374      10.187   2.075  -3.971  1.00 32.18           C  
ATOM   2835  C   SER A 374       9.186   1.979  -2.782  1.00 31.21           C  
ATOM   2836  O   SER A 374       9.001   2.972  -2.015  1.00 28.94           O  
ATOM   2837  CB  SER A 374      11.598   1.828  -3.405  1.00 32.64           C  
ATOM   2838  OG  SER A 374      12.519   1.596  -4.446  1.00 36.22           O  
ATOM   2839  N   ALA A 375       8.545   0.825  -2.680  1.00 29.50           N  
ATOM   2840  CA  ALA A 375       7.720   0.422  -1.552  1.00 30.31           C  
ATOM   2841  C   ALA A 375       8.226  -0.971  -1.075  1.00 29.71           C  
ATOM   2842  O   ALA A 375       8.383  -1.928  -1.873  1.00 28.68           O  
ATOM   2843  CB  ALA A 375       6.253   0.385  -1.890  1.00 30.37           C  
ATOM   2844  N   GLY A 376       8.520  -1.055   0.216  1.00 27.91           N  
ATOM   2845  CA  GLY A 376       8.978  -2.258   0.863  1.00 26.88           C  
ATOM   2846  C   GLY A 376       8.034  -2.741   1.935  1.00 28.24           C  
ATOM   2847  O   GLY A 376       7.429  -1.942   2.634  1.00 30.36           O  
ATOM   2848  N   TRP A 377       7.947  -4.057   2.101  1.00 30.24           N  
ATOM   2849  CA  TRP A 377       7.175  -4.692   3.195  1.00 31.00           C  
ATOM   2850  C   TRP A 377       7.936  -5.778   3.916  1.00 31.45           C  
ATOM   2851  O   TRP A 377       8.380  -6.747   3.274  1.00 30.53           O  
ATOM   2852  CB  TRP A 377       5.955  -5.323   2.561  1.00 32.45           C  
ATOM   2853  CG  TRP A 377       4.949  -5.886   3.498  1.00 32.70           C  
ATOM   2854  CD1 TRP A 377       4.651  -5.485   4.788  1.00 33.24           C  
ATOM   2855  CD2 TRP A 377       4.082  -6.943   3.196  1.00 32.24           C  
ATOM   2856  NE1 TRP A 377       3.659  -6.256   5.287  1.00 35.13           N  
ATOM   2857  CE2 TRP A 377       3.279  -7.156   4.321  1.00 33.51           C  
ATOM   2858  CE3 TRP A 377       3.900  -7.742   2.059  1.00 36.82           C  
ATOM   2859  CZ2 TRP A 377       2.302  -8.121   4.353  1.00 36.56           C  
ATOM   2860  CZ3 TRP A 377       2.925  -8.730   2.100  1.00 34.84           C  
ATOM   2861  CH2 TRP A 377       2.137  -8.899   3.236  1.00 34.86           C  
ATOM   2862  N   GLU A 378       8.017  -5.688   5.242  1.00 30.77           N  
ATOM   2863  CA  GLU A 378       8.678  -6.717   6.021  1.00 31.73           C  
ATOM   2864  C   GLU A 378       7.544  -7.562   6.463  1.00 29.88           C  
ATOM   2865  O   GLU A 378       6.816  -7.206   7.372  1.00 31.16           O  
ATOM   2866  CB  GLU A 378       9.431  -6.175   7.244  1.00 31.53           C  
ATOM   2867  CG  GLU A 378      10.171  -7.259   7.988  1.00 35.13           C  
ATOM   2868  CD  GLU A 378      11.121  -6.778   9.109  1.00 35.20           C  
ATOM   2869  OE1 GLU A 378      11.273  -5.583   9.240  1.00 46.51           O  
ATOM   2870  OE2 GLU A 378      11.762  -7.579   9.826  1.00 37.48           O  
ATOM   2871  N   PHE A 379       7.348  -8.676   5.798  1.00 29.63           N  
ATOM   2872  CA  PHE A 379       6.104  -9.434   5.941  1.00 29.32           C  
ATOM   2873  C   PHE A 379       6.217 -10.537   7.008  1.00 29.18           C  
ATOM   2874  O   PHE A 379       5.210 -11.012   7.496  1.00 30.08           O  
ATOM   2875  CB  PHE A 379       5.706 -10.026   4.604  1.00 30.62           C  
ATOM   2876  CG  PHE A 379       6.801 -10.797   3.899  1.00 30.66           C  
ATOM   2877  CD1 PHE A 379       7.544 -10.211   2.914  1.00 28.26           C  
ATOM   2878  CD2 PHE A 379       7.074 -12.140   4.240  1.00 32.31           C  
ATOM   2879  CE1 PHE A 379       8.518 -10.901   2.296  1.00 27.66           C  
ATOM   2880  CE2 PHE A 379       8.033 -12.836   3.589  1.00 28.35           C  
ATOM   2881  CZ  PHE A 379       8.765 -12.218   2.617  1.00 29.91           C  
ATOM   2882  N   ILE A 380       7.441 -10.930   7.315  1.00 27.88           N  
ATOM   2883  CA  ILE A 380       7.824 -11.819   8.403  1.00 29.44           C  
ATOM   2884  C   ILE A 380       9.104 -11.157   8.949  1.00 29.82           C  
ATOM   2885  O   ILE A 380       9.920 -10.629   8.158  1.00 28.00           O  
ATOM   2886  CB  ILE A 380       8.195 -13.194   7.860  1.00 29.24           C  
ATOM   2887  CG1 ILE A 380       6.935 -13.883   7.321  1.00 31.72           C  
ATOM   2888  CG2 ILE A 380       8.858 -14.073   8.941  1.00 29.99           C  
ATOM   2889  CD1 ILE A 380       7.246 -14.965   6.286  1.00 32.67           C  
ATOM   2890  N   GLU A 381       9.303 -11.175  10.268  1.00 29.90           N  
ATOM   2891  CA  GLU A 381      10.481 -10.507  10.862  1.00 30.14           C  
ATOM   2892  C   GLU A 381      11.737 -10.944  10.161  1.00 30.00           C  
ATOM   2893  O   GLU A 381      11.970 -12.122   9.962  1.00 31.89           O  
ATOM   2894  CB  GLU A 381      10.639 -10.860  12.353  1.00 31.02           C  
ATOM   2895  CG  GLU A 381      10.900  -9.650  13.247  1.00 32.06           C  
ATOM   2896  N   GLY A 382      12.547  -9.982   9.764  1.00 31.40           N  
ATOM   2897  CA  GLY A 382      13.754 -10.259   9.033  1.00 31.67           C  
ATOM   2898  C   GLY A 382      13.618 -10.422   7.516  1.00 30.83           C  
ATOM   2899  O   GLY A 382      14.614 -10.421   6.877  1.00 31.17           O  
ATOM   2900  N   TYR A 383      12.410 -10.575   6.959  1.00 29.99           N  
ATOM   2901  CA  TYR A 383      12.228 -10.844   5.533  1.00 28.09           C  
ATOM   2902  C   TYR A 383      11.478  -9.709   4.899  1.00 29.38           C  
ATOM   2903  O   TYR A 383      10.444  -9.326   5.404  1.00 28.31           O  
ATOM   2904  CB  TYR A 383      11.548 -12.185   5.226  1.00 28.19           C  
ATOM   2905  CG  TYR A 383      12.325 -13.402   5.731  1.00 25.64           C  
ATOM   2906  CD1 TYR A 383      13.182 -14.076   4.911  1.00 26.98           C  
ATOM   2907  CD2 TYR A 383      12.277 -13.779   7.075  1.00 24.67           C  
ATOM   2908  CE1 TYR A 383      13.945 -15.166   5.373  1.00 27.93           C  
ATOM   2909  CE2 TYR A 383      13.031 -14.891   7.576  1.00 23.24           C  
ATOM   2910  CZ  TYR A 383      13.851 -15.582   6.712  1.00 26.71           C  
ATOM   2911  OH  TYR A 383      14.640 -16.644   7.081  1.00 25.35           O  
ATOM   2912  N   ARG A 384      12.003  -9.195   3.764  1.00 28.56           N  
ATOM   2913  CA  ARG A 384      11.304  -8.099   3.030  1.00 30.73           C  
ATOM   2914  C   ARG A 384      11.038  -8.422   1.564  1.00 29.04           C  
ATOM   2915  O   ARG A 384      11.866  -9.061   0.907  1.00 26.00           O  
ATOM   2916  CB  ARG A 384      12.141  -6.800   3.074  1.00 30.44           C  
ATOM   2917  CG  ARG A 384      12.566  -6.451   4.489  1.00 34.12           C  
ATOM   2918  CD  ARG A 384      13.172  -5.081   4.724  1.00 36.32           C  
ATOM   2919  NE  ARG A 384      13.556  -5.044   6.143  1.00 42.20           N  
ATOM   2920  CZ  ARG A 384      14.690  -5.534   6.653  1.00 45.05           C  
ATOM   2921  NH1 ARG A 384      15.609  -6.072   5.854  1.00 47.26           N  
ATOM   2922  NH2 ARG A 384      14.899  -5.478   7.972  1.00 45.30           N  
ATOM   2923  N   PHE A 385       9.927  -7.891   1.070  1.00 28.11           N  
ATOM   2924  CA  PHE A 385       9.673  -7.685  -0.390  1.00 28.09           C  
ATOM   2925  C   PHE A 385       9.709  -6.155  -0.633  1.00 28.11           C  
ATOM   2926  O   PHE A 385       9.024  -5.355   0.054  1.00 27.49           O  
ATOM   2927  CB  PHE A 385       8.317  -8.299  -0.908  1.00 27.59           C  
ATOM   2928  CG  PHE A 385       8.056  -8.073  -2.403  1.00 29.31           C  
ATOM   2929  CD1 PHE A 385       8.766  -8.775  -3.353  1.00 28.74           C  
ATOM   2930  CD2 PHE A 385       7.137  -7.097  -2.848  1.00 29.69           C  
ATOM   2931  CE1 PHE A 385       8.572  -8.540  -4.705  1.00 30.99           C  
ATOM   2932  CE2 PHE A 385       6.936  -6.892  -4.229  1.00 31.26           C  
ATOM   2933  CZ  PHE A 385       7.635  -7.592  -5.133  1.00 28.76           C  
ATOM   2934  N   ILE A 386      10.485  -5.786  -1.631  1.00 28.13           N  
ATOM   2935  CA  ILE A 386      10.635  -4.457  -2.124  1.00 28.24           C  
ATOM   2936  C   ILE A 386      10.385  -4.355  -3.676  1.00 26.80           C  
ATOM   2937  O   ILE A 386      10.980  -5.110  -4.464  1.00 26.48           O  
ATOM   2938  CB  ILE A 386      12.070  -4.035  -1.874  1.00 29.33           C  
ATOM   2939  CG1 ILE A 386      12.461  -4.241  -0.432  1.00 30.34           C  
ATOM   2940  CG2 ILE A 386      12.276  -2.520  -2.289  1.00 31.57           C  
ATOM   2941  CD1 ILE A 386      13.911  -4.096  -0.163  1.00 34.33           C  
ATOM   2942  N   ALA A 387       9.448  -3.496  -4.064  1.00 25.98           N  
ATOM   2943  CA  ALA A 387       9.137  -3.198  -5.427  1.00 26.10           C  
ATOM   2944  C   ALA A 387       9.591  -1.786  -5.734  1.00 27.49           C  
ATOM   2945  O   ALA A 387       9.476  -0.860  -4.920  1.00 27.70           O  
ATOM   2946  CB  ALA A 387       7.621  -3.299  -5.739  1.00 25.19           C  
ATOM   2947  N   SER A 388      10.072  -1.586  -6.944  1.00 26.71           N  
ATOM   2948  CA  SER A 388      10.501  -0.299  -7.322  1.00 27.80           C  
ATOM   2949  C   SER A 388      10.422  -0.071  -8.813  1.00 29.16           C  
ATOM   2950  O   SER A 388      10.474  -1.015  -9.592  1.00 27.68           O  
ATOM   2951  CB  SER A 388      11.889  -0.114  -6.811  1.00 28.33           C  
ATOM   2952  OG  SER A 388      12.820  -0.659  -7.626  1.00 38.21           O  
ATOM   2953  N   TYR A 389      10.257   1.198  -9.158  1.00 29.46           N  
ATOM   2954  CA  TYR A 389       9.983   1.675 -10.484  1.00 29.65           C  
ATOM   2955  C   TYR A 389      10.697   3.018 -10.649  1.00 29.45           C  
ATOM   2956  O   TYR A 389      10.807   3.831  -9.738  1.00 26.50           O  
ATOM   2957  CB  TYR A 389       8.507   1.907 -10.694  1.00 31.86           C  
ATOM   2958  CG  TYR A 389       8.186   2.522 -12.029  1.00 34.92           C  
ATOM   2959  CD1 TYR A 389       8.144   1.726 -13.195  1.00 38.66           C  
ATOM   2960  CD2 TYR A 389       7.929   3.905 -12.161  1.00 37.99           C  
ATOM   2961  CE1 TYR A 389       7.875   2.290 -14.458  1.00 39.21           C  
ATOM   2962  CE2 TYR A 389       7.676   4.490 -13.464  1.00 38.28           C  
ATOM   2963  CZ  TYR A 389       7.636   3.667 -14.576  1.00 37.71           C  
ATOM   2964  OH  TYR A 389       7.334   4.207 -15.831  1.00 41.62           O  
ATOM   2965  N   GLY A 390      11.221   3.228 -11.802  1.00 29.06           N  
ATOM   2966  CA  GLY A 390      11.624   4.600 -12.148  1.00 30.92           C  
ATOM   2967  C   GLY A 390      11.852   4.866 -13.611  1.00 31.14           C  
ATOM   2968  O   GLY A 390      11.937   3.936 -14.470  1.00 31.76           O  
ATOM   2969  N   THR A 391      11.977   6.152 -13.904  1.00 30.43           N  
ATOM   2970  CA  THR A 391      12.340   6.588 -15.229  1.00 29.12           C  
ATOM   2971  C   THR A 391      13.693   7.248 -15.208  1.00 28.82           C  
ATOM   2972  O   THR A 391      14.235   7.721 -14.188  1.00 25.40           O  
ATOM   2973  CB  THR A 391      11.275   7.558 -15.787  1.00 29.05           C  
ATOM   2974  OG1 THR A 391      11.366   8.807 -15.076  1.00 27.73           O  
ATOM   2975  CG2 THR A 391       9.843   6.953 -15.563  1.00 28.79           C  
ATOM   2976  N   SER A 392      14.220   7.352 -16.408  1.00 27.92           N  
ATOM   2977  CA  SER A 392      15.477   7.962 -16.631  1.00 29.14           C  
ATOM   2978  C   SER A 392      15.509   8.502 -18.084  1.00 28.05           C  
ATOM   2979  O   SER A 392      14.696   8.140 -18.952  1.00 26.74           O  
ATOM   2980  CB  SER A 392      16.651   7.010 -16.296  1.00 30.06           C  
ATOM   2981  OG  SER A 392      16.538   5.717 -16.848  1.00 37.71           O  
ATOM   2982  N   TYR A 393      16.477   9.351 -18.329  1.00 29.30           N  
ATOM   2983  CA  TYR A 393      16.525  10.194 -19.523  1.00 29.75           C  
ATOM   2984  C   TYR A 393      17.952  10.601 -19.804  1.00 29.92           C  
ATOM   2985  O   TYR A 393      18.669  11.194 -18.921  1.00 28.17           O  
ATOM   2986  CB  TYR A 393      15.650  11.446 -19.322  1.00 31.93           C  
ATOM   2987  CG  TYR A 393      15.850  12.517 -20.390  1.00 34.47           C  
ATOM   2988  CD1 TYR A 393      15.119  12.519 -21.538  1.00 38.11           C  
ATOM   2989  CD2 TYR A 393      16.863  13.491 -20.238  1.00 39.42           C  
ATOM   2990  CE1 TYR A 393      15.317  13.521 -22.525  1.00 37.13           C  
ATOM   2991  CE2 TYR A 393      17.083  14.452 -21.186  1.00 40.48           C  
ATOM   2992  CZ  TYR A 393      16.318  14.438 -22.342  1.00 38.11           C  
ATOM   2993  OH  TYR A 393      16.545  15.426 -23.274  1.00 43.78           O  
ATOM   2994  N   LYS A 394      18.430  10.288 -21.010  1.00 29.66           N  
ATOM   2995  CA  LYS A 394      19.798  10.661 -21.374  1.00 30.78           C  
ATOM   2996  C   LYS A 394      19.847  11.287 -22.783  1.00 31.48           C  
ATOM   2997  O   LYS A 394      19.448  10.649 -23.740  1.00 29.29           O  
ATOM   2998  CB  LYS A 394      20.727   9.479 -21.342  1.00 31.73           C  
ATOM   2999  CG  LYS A 394      22.185   9.813 -21.582  1.00 33.75           C  
ATOM   3000  CD  LYS A 394      22.968   8.539 -21.517  1.00 34.20           C  
ATOM   3001  CE  LYS A 394      24.416   8.751 -21.803  1.00 34.96           C  
ATOM   3002  NZ  LYS A 394      25.183   9.517 -20.796  1.00 37.46           N  
ATOM   3003  N   ALA A 395      20.216  12.570 -22.843  1.00 31.77           N  
ATOM   3004  CA  ALA A 395      20.297  13.298 -24.124  1.00 33.35           C  
ATOM   3005  C   ALA A 395      21.612  12.939 -24.784  1.00 33.54           C  
ATOM   3006  O   ALA A 395      22.582  12.660 -24.074  1.00 33.01           O  
ATOM   3007  CB  ALA A 395      20.239  14.783 -23.894  1.00 33.87           C  
ATOM   3008  N   PRO A 396      21.648  12.910 -26.137  1.00 35.16           N  
ATOM   3009  CA  PRO A 396      22.941  12.710 -26.756  1.00 34.96           C  
ATOM   3010  C   PRO A 396      23.847  13.863 -26.298  1.00 34.46           C  
ATOM   3011  O   PRO A 396      23.365  14.940 -26.055  1.00 35.09           O  
ATOM   3012  CB  PRO A 396      22.670  12.865 -28.233  1.00 35.49           C  
ATOM   3013  CG  PRO A 396      21.191  12.884 -28.395  1.00 34.79           C  
ATOM   3014  CD  PRO A 396      20.578  13.148 -27.138  1.00 35.07           C  
ATOM   3015  N   ASN A 397      25.129  13.565 -26.209  1.00 33.24           N  
ATOM   3016  CA  ASN A 397      26.184  14.517 -26.160  1.00 33.95           C  
ATOM   3017  C   ASN A 397      26.277  15.331 -27.499  1.00 33.83           C  
ATOM   3018  O   ASN A 397      25.725  14.935 -28.546  1.00 33.35           O  
ATOM   3019  CB  ASN A 397      27.484  13.798 -25.599  1.00 33.71           C  
ATOM   3020  CG  ASN A 397      28.461  13.274 -26.641  1.00 35.65           C  
ATOM   3021  OD1 ASN A 397      29.092  14.016 -27.371  1.00 40.40           O  
ATOM   3022  ND2 ASN A 397      28.692  11.986 -26.603  1.00 37.60           N  
ATOM   3023  N   LEU A 398      26.809  16.546 -27.435  1.00 32.40           N  
ATOM   3024  CA  LEU A 398      26.616  17.484 -28.528  1.00 30.67           C  
ATOM   3025  C   LEU A 398      27.488  17.075 -29.689  1.00 29.75           C  
ATOM   3026  O   LEU A 398      27.233  17.446 -30.849  1.00 29.66           O  
ATOM   3027  CB  LEU A 398      26.955  18.899 -28.083  1.00 31.71           C  
ATOM   3028  CG  LEU A 398      25.886  19.588 -27.204  1.00 31.76           C  
ATOM   3029  CD1 LEU A 398      26.081  21.100 -27.120  1.00 35.69           C  
ATOM   3030  CD2 LEU A 398      24.487  19.348 -27.712  1.00 34.71           C  
ATOM   3031  N   GLY A 399      28.526  16.289 -29.373  1.00 28.93           N  
ATOM   3032  CA  GLY A 399      29.314  15.599 -30.348  1.00 28.53           C  
ATOM   3033  C   GLY A 399      28.526  14.678 -31.272  1.00 28.15           C  
ATOM   3034  O   GLY A 399      28.799  14.609 -32.475  1.00 27.75           O  
ATOM   3035  N   GLN A 400      27.618  13.898 -30.682  1.00 28.15           N  
ATOM   3036  CA  GLN A 400      26.764  12.947 -31.395  1.00 28.63           C  
ATOM   3037  C   GLN A 400      25.697  13.608 -32.275  1.00 29.64           C  
ATOM   3038  O   GLN A 400      25.158  12.979 -33.163  1.00 30.85           O  
ATOM   3039  CB  GLN A 400      26.075  12.021 -30.391  1.00 28.52           C  
ATOM   3040  CG  GLN A 400      27.035  11.085 -29.678  1.00 26.38           C  
ATOM   3041  CD  GLN A 400      26.319  10.238 -28.660  1.00 31.47           C  
ATOM   3042  OE1 GLN A 400      25.263  10.605 -28.156  1.00 32.14           O  
ATOM   3043  NE2 GLN A 400      26.905   9.145 -28.334  1.00 26.97           N  
ATOM   3044  N   LEU A 401      25.382  14.866 -31.971  1.00 30.49           N  
ATOM   3045  CA  LEU A 401      24.585  15.772 -32.840  1.00 30.32           C  
ATOM   3046  C   LEU A 401      25.353  16.569 -33.888  1.00 29.99           C  
ATOM   3047  O   LEU A 401      24.943  16.608 -35.013  1.00 28.16           O  
ATOM   3048  CB  LEU A 401      23.864  16.818 -31.944  1.00 30.49           C  
ATOM   3049  CG  LEU A 401      22.842  16.201 -30.986  1.00 33.09           C  
ATOM   3050  CD1 LEU A 401      21.945  17.305 -30.442  1.00 38.38           C  
ATOM   3051  CD2 LEU A 401      21.962  15.275 -31.697  1.00 36.28           C  
ATOM   3052  N   TYR A 402      26.435  17.232 -33.489  1.00 30.27           N  
ATOM   3053  CA  TYR A 402      27.036  18.294 -34.288  1.00 30.79           C  
ATOM   3054  C   TYR A 402      28.414  18.088 -34.777  1.00 30.03           C  
ATOM   3055  O   TYR A 402      28.819  18.836 -35.629  1.00 31.22           O  
ATOM   3056  CB  TYR A 402      27.036  19.603 -33.541  1.00 32.65           C  
ATOM   3057  CG  TYR A 402      25.645  20.015 -33.183  1.00 35.08           C  
ATOM   3058  CD1 TYR A 402      24.667  20.174 -34.180  1.00 39.83           C  
ATOM   3059  CD2 TYR A 402      25.293  20.242 -31.867  1.00 35.61           C  
ATOM   3060  CE1 TYR A 402      23.365  20.545 -33.842  1.00 39.90           C  
ATOM   3061  CE2 TYR A 402      24.051  20.653 -31.520  1.00 37.06           C  
ATOM   3062  CZ  TYR A 402      23.090  20.797 -32.483  1.00 38.55           C  
ATOM   3063  OH  TYR A 402      21.837  21.160 -32.077  1.00 39.09           O  
ATOM   3064  N   GLY A 403      29.143  17.081 -34.328  1.00 28.51           N  
ATOM   3065  CA  GLY A 403      30.500  16.860 -34.834  1.00 27.71           C  
ATOM   3066  C   GLY A 403      30.607  16.065 -36.132  1.00 27.82           C  
ATOM   3067  O   GLY A 403      29.592  15.771 -36.742  1.00 27.68           O  
ATOM   3068  N   PHE A 404      31.838  15.645 -36.505  1.00 28.13           N  
ATOM   3069  CA  PHE A 404      32.042  14.841 -37.692  1.00 28.09           C  
ATOM   3070  C   PHE A 404      31.112  13.633 -37.720  1.00 28.21           C  
ATOM   3071  O   PHE A 404      30.557  13.298 -38.748  1.00 26.55           O  
ATOM   3072  CB  PHE A 404      33.492  14.405 -37.767  1.00 28.83           C  
ATOM   3073  CG  PHE A 404      33.814  13.651 -38.999  1.00 30.44           C  
ATOM   3074  CD1 PHE A 404      34.082  14.347 -40.191  1.00 31.17           C  
ATOM   3075  CD2 PHE A 404      33.790  12.249 -39.024  1.00 29.11           C  
ATOM   3076  CE1 PHE A 404      34.406  13.658 -41.327  1.00 29.83           C  
ATOM   3077  CE2 PHE A 404      34.100  11.564 -40.203  1.00 31.13           C  
ATOM   3078  CZ  PHE A 404      34.396  12.239 -41.327  1.00 30.16           C  
ATOM   3079  N   TYR A 405      30.833  13.051 -36.546  1.00 26.74           N  
ATOM   3080  CA  TYR A 405      30.094  11.783 -36.488  1.00 26.75           C  
ATOM   3081  C   TYR A 405      28.668  11.968 -36.182  1.00 25.87           C  
ATOM   3082  O   TYR A 405      28.012  11.027 -35.971  1.00 25.82           O  
ATOM   3083  CB  TYR A 405      30.720  10.823 -35.461  1.00 26.35           C  
ATOM   3084  CG  TYR A 405      32.115  10.385 -35.835  1.00 26.74           C  
ATOM   3085  CD1 TYR A 405      32.335   9.443 -36.855  1.00 30.23           C  
ATOM   3086  CD2 TYR A 405      33.211  10.910 -35.185  1.00 29.71           C  
ATOM   3087  CE1 TYR A 405      33.673   9.070 -37.222  1.00 32.61           C  
ATOM   3088  CE2 TYR A 405      34.502  10.530 -35.513  1.00 29.80           C  
ATOM   3089  CZ  TYR A 405      34.734   9.610 -36.512  1.00 28.87           C  
ATOM   3090  OH  TYR A 405      36.046   9.296 -36.841  1.00 31.97           O  
ATOM   3091  N   GLY A 406      28.182  13.190 -36.253  1.00 26.13           N  
ATOM   3092  CA  GLY A 406      26.938  13.551 -35.678  1.00 28.56           C  
ATOM   3093  C   GLY A 406      25.754  13.553 -36.557  1.00 29.78           C  
ATOM   3094  O   GLY A 406      25.867  13.717 -37.722  1.00 31.58           O  
ATOM   3095  N   ASN A 407      24.596  13.481 -35.930  1.00 30.86           N  
ATOM   3096  CA  ASN A 407      23.324  13.416 -36.559  1.00 31.59           C  
ATOM   3097  C   ASN A 407      22.440  14.404 -35.779  1.00 30.77           C  
ATOM   3098  O   ASN A 407      22.070  14.119 -34.610  1.00 31.62           O  
ATOM   3099  CB  ASN A 407      22.844  11.980 -36.381  1.00 31.82           C  
ATOM   3100  CG  ASN A 407      21.432  11.796 -36.745  1.00 33.02           C  
ATOM   3101  OD1 ASN A 407      20.780  12.731 -37.151  1.00 33.90           O  
ATOM   3102  ND2 ASN A 407      20.924  10.550 -36.598  1.00 35.76           N  
ATOM   3103  N   PRO A 408      22.184  15.601 -36.344  1.00 30.93           N  
ATOM   3104  CA  PRO A 408      21.560  16.683 -35.556  1.00 30.31           C  
ATOM   3105  C   PRO A 408      20.119  16.377 -35.164  1.00 30.04           C  
ATOM   3106  O   PRO A 408      19.575  17.010 -34.287  1.00 28.65           O  
ATOM   3107  CB  PRO A 408      21.662  17.902 -36.474  1.00 31.91           C  
ATOM   3108  CG  PRO A 408      22.105  17.365 -37.843  1.00 32.18           C  
ATOM   3109  CD  PRO A 408      22.609  16.041 -37.713  1.00 30.89           C  
ATOM   3110  N   ASN A 409      19.510  15.372 -35.767  1.00 29.81           N  
ATOM   3111  CA  ASN A 409      18.195  14.962 -35.329  1.00 30.48           C  
ATOM   3112  C   ASN A 409      18.195  13.748 -34.387  1.00 31.20           C  
ATOM   3113  O   ASN A 409      17.186  13.105 -34.274  1.00 31.78           O  
ATOM   3114  CB  ASN A 409      17.313  14.755 -36.532  1.00 30.58           C  
ATOM   3115  CG  ASN A 409      17.097  16.063 -37.296  1.00 34.47           C  
ATOM   3116  OD1 ASN A 409      17.647  16.262 -38.356  1.00 27.44           O  
ATOM   3117  ND2 ASN A 409      16.339  16.974 -36.704  1.00 37.31           N  
ATOM   3118  N   LEU A 410      19.320  13.430 -33.733  1.00 30.96           N  
ATOM   3119  CA  LEU A 410      19.299  12.366 -32.741  1.00 32.84           C  
ATOM   3120  C   LEU A 410      18.315  12.699 -31.586  1.00 33.16           C  
ATOM   3121  O   LEU A 410      18.325  13.781 -31.022  1.00 35.56           O  
ATOM   3122  CB  LEU A 410      20.683  12.113 -32.132  1.00 32.97           C  
ATOM   3123  CG  LEU A 410      21.601  10.979 -32.564  1.00 36.07           C  
ATOM   3124  CD1 LEU A 410      22.634  10.849 -31.467  1.00 35.78           C  
ATOM   3125  CD2 LEU A 410      20.868   9.650 -32.766  1.00 34.67           C  
ATOM   3126  N   ASP A 411      17.463  11.752 -31.251  1.00 33.16           N  
ATOM   3127  CA  ASP A 411      16.559  11.812 -30.100  1.00 32.52           C  
ATOM   3128  C   ASP A 411      17.281  11.293 -28.806  1.00 32.25           C  
ATOM   3129  O   ASP A 411      18.221  10.465 -28.874  1.00 31.78           O  
ATOM   3130  CB  ASP A 411      15.295  10.976 -30.426  1.00 34.00           C  
ATOM   3131  CG  ASP A 411      14.334  11.694 -31.386  1.00 37.94           C  
ATOM   3132  OD1 ASP A 411      14.071  12.914 -31.212  1.00 45.02           O  
ATOM   3133  OD2 ASP A 411      13.810  11.078 -32.328  1.00 41.41           O  
ATOM   3134  N   PRO A 412      16.886  11.807 -27.612  1.00 32.50           N  
ATOM   3135  CA  PRO A 412      17.365  11.313 -26.312  1.00 31.57           C  
ATOM   3136  C   PRO A 412      16.982   9.822 -26.029  1.00 30.84           C  
ATOM   3137  O   PRO A 412      15.955   9.330 -26.487  1.00 29.41           O  
ATOM   3138  CB  PRO A 412      16.644  12.241 -25.304  1.00 30.49           C  
ATOM   3139  CG  PRO A 412      15.549  12.871 -26.073  1.00 35.00           C  
ATOM   3140  CD  PRO A 412      15.913  12.920 -27.469  1.00 33.49           C  
ATOM   3141  N   GLU A 413      17.817   9.095 -25.324  1.00 30.60           N  
ATOM   3142  CA  GLU A 413      17.399   7.763 -24.786  1.00 32.36           C  
ATOM   3143  C   GLU A 413      16.495   7.931 -23.518  1.00 32.45           C  
ATOM   3144  O   GLU A 413      16.829   8.671 -22.593  1.00 29.76           O  
ATOM   3145  CB  GLU A 413      18.673   6.908 -24.423  1.00 31.68           C  
ATOM   3146  CG  GLU A 413      19.590   6.656 -25.679  1.00 35.20           C  
ATOM   3147  CD  GLU A 413      20.976   5.967 -25.398  1.00 35.50           C  
ATOM   3148  OE1 GLU A 413      21.794   6.549 -24.669  1.00 35.34           O  
ATOM   3149  OE2 GLU A 413      21.244   4.844 -25.938  1.00 36.55           O  
ATOM   3150  N   LYS A 414      15.368   7.231 -23.471  1.00 33.40           N  
ATOM   3151  CA  LYS A 414      14.481   7.253 -22.317  1.00 33.50           C  
ATOM   3152  C   LYS A 414      14.311   5.812 -21.816  1.00 33.74           C  
ATOM   3153  O   LYS A 414      14.317   4.900 -22.619  1.00 34.22           O  
ATOM   3154  CB  LYS A 414      13.115   7.808 -22.659  1.00 35.11           C  
ATOM   3155  CG  LYS A 414      13.140   9.250 -23.116  1.00 38.78           C  
ATOM   3156  CD  LYS A 414      11.674   9.760 -23.110  1.00 45.43           C  
ATOM   3157  CE  LYS A 414      11.595  11.254 -22.885  1.00 49.42           C  
ATOM   3158  NZ  LYS A 414      12.108  12.027 -24.049  1.00 50.77           N  
ATOM   3159  N   SER A 415      14.211   5.632 -20.499  1.00 30.91           N  
ATOM   3160  CA  SER A 415      14.212   4.337 -19.818  1.00 32.18           C  
ATOM   3161  C   SER A 415      13.065   4.276 -18.853  1.00 30.98           C  
ATOM   3162  O   SER A 415      12.838   5.219 -18.105  1.00 29.98           O  
ATOM   3163  CB  SER A 415      15.478   4.198 -19.014  1.00 33.03           C  
ATOM   3164  OG  SER A 415      15.497   3.038 -18.248  1.00 34.58           O  
ATOM   3165  N   LYS A 416      12.258   3.234 -18.967  1.00 30.59           N  
ATOM   3166  CA  LYS A 416      11.416   2.768 -17.896  1.00 28.94           C  
ATOM   3167  C   LYS A 416      11.867   1.452 -17.353  1.00 28.35           C  
ATOM   3168  O   LYS A 416      12.180   0.482 -18.111  1.00 25.57           O  
ATOM   3169  CB  LYS A 416       9.971   2.623 -18.346  1.00 27.67           C  
ATOM   3170  CG  LYS A 416       9.394   3.980 -18.693  1.00 32.87           C  
ATOM   3171  N   GLN A 417      11.751   1.327 -16.021  1.00 27.85           N  
ATOM   3172  CA  GLN A 417      12.557   0.315 -15.357  1.00 29.76           C  
ATOM   3173  C   GLN A 417      11.796  -0.151 -14.102  1.00 29.46           C  
ATOM   3174  O   GLN A 417      11.226   0.669 -13.406  1.00 27.29           O  
ATOM   3175  CB  GLN A 417      13.871   1.004 -15.129  1.00 30.01           C  
ATOM   3176  CG  GLN A 417      14.934   0.247 -14.546  1.00 37.54           C  
ATOM   3177  CD  GLN A 417      16.299   0.907 -14.731  1.00 38.46           C  
ATOM   3178  OE1 GLN A 417      16.428   1.971 -15.351  1.00 40.52           O  
ATOM   3179  NE2 GLN A 417      17.341   0.247 -14.183  1.00 37.96           N  
ATOM   3180  N   TRP A 418      11.648  -1.451 -13.906  1.00 29.47           N  
ATOM   3181  CA  TRP A 418      11.107  -1.966 -12.647  1.00 30.61           C  
ATOM   3182  C   TRP A 418      11.893  -3.132 -12.093  1.00 30.56           C  
ATOM   3183  O   TRP A 418      12.737  -3.760 -12.785  1.00 28.88           O  
ATOM   3184  CB  TRP A 418       9.623  -2.264 -12.654  1.00 34.57           C  
ATOM   3185  CG  TRP A 418       9.112  -2.951 -13.800  1.00 39.79           C  
ATOM   3186  CD1 TRP A 418       8.841  -4.289 -13.890  1.00 48.41           C  
ATOM   3187  CD2 TRP A 418       8.765  -2.368 -15.060  1.00 47.94           C  
ATOM   3188  NE1 TRP A 418       8.339  -4.589 -15.153  1.00 47.99           N  
ATOM   3189  CE2 TRP A 418       8.296  -3.432 -15.894  1.00 51.15           C  
ATOM   3190  N   GLU A 419      11.701  -3.340 -10.789  1.00 28.52           N  
ATOM   3191  CA  GLU A 419      12.452  -4.359 -10.044  1.00 27.95           C  
ATOM   3192  C   GLU A 419      11.574  -4.843  -8.869  1.00 27.47           C  
ATOM   3193  O   GLU A 419      10.801  -4.072  -8.262  1.00 25.59           O  
ATOM   3194  CB  GLU A 419      13.799  -3.819  -9.562  1.00 27.13           C  
ATOM   3195  CG  GLU A 419      14.638  -4.844  -8.836  1.00 29.09           C  
ATOM   3196  CD  GLU A 419      16.006  -4.387  -8.452  1.00 36.01           C  
ATOM   3197  OE1 GLU A 419      16.368  -3.211  -8.730  1.00 35.65           O  
ATOM   3198  OE2 GLU A 419      16.785  -5.242  -7.944  1.00 37.43           O  
ATOM   3199  N   GLY A 420      11.653  -6.143  -8.622  1.00 27.84           N  
ATOM   3200  CA  GLY A 420      11.011  -6.762  -7.480  1.00 26.89           C  
ATOM   3201  C   GLY A 420      12.050  -7.626  -6.807  1.00 27.27           C  
ATOM   3202  O   GLY A 420      12.709  -8.446  -7.503  1.00 28.53           O  
ATOM   3203  N   ALA A 421      12.235  -7.436  -5.480  1.00 25.91           N  
ATOM   3204  CA  ALA A 421      13.288  -8.063  -4.720  1.00 24.88           C  
ATOM   3205  C   ALA A 421      12.800  -8.644  -3.391  1.00 26.52           C  
ATOM   3206  O   ALA A 421      11.961  -8.052  -2.738  1.00 28.83           O  
ATOM   3207  CB  ALA A 421      14.390  -7.010  -4.464  1.00 26.26           C  
ATOM   3208  N   PHE A 422      13.310  -9.815  -3.000  1.00 28.49           N  
ATOM   3209  CA  PHE A 422      13.178 -10.372  -1.655  1.00 28.52           C  
ATOM   3210  C   PHE A 422      14.544 -10.345  -0.935  1.00 28.77           C  
ATOM   3211  O   PHE A 422      15.555 -10.682  -1.544  1.00 28.81           O  
ATOM   3212  CB  PHE A 422      12.706 -11.843  -1.719  1.00 29.66           C  
ATOM   3213  CG  PHE A 422      11.288 -12.027  -2.192  1.00 29.59           C  
ATOM   3214  CD1 PHE A 422      10.260 -12.089  -1.278  1.00 33.27           C  
ATOM   3215  CD2 PHE A 422      10.997 -12.188  -3.517  1.00 33.96           C  
ATOM   3216  CE1 PHE A 422       8.946 -12.282  -1.689  1.00 32.83           C  
ATOM   3217  CE2 PHE A 422       9.669 -12.390  -3.933  1.00 37.13           C  
ATOM   3218  CZ  PHE A 422       8.670 -12.437  -3.002  1.00 31.45           C  
ATOM   3219  N   GLU A 423      14.576  -9.982   0.340  1.00 27.87           N  
ATOM   3220  CA  GLU A 423      15.820 -10.077   1.077  1.00 30.96           C  
ATOM   3221  C   GLU A 423      15.530 -10.796   2.406  1.00 28.97           C  
ATOM   3222  O   GLU A 423      14.444 -10.733   2.908  1.00 27.81           O  
ATOM   3223  CB  GLU A 423      16.483  -8.710   1.275  1.00 31.39           C  
ATOM   3224  CG  GLU A 423      15.516  -7.574   1.521  1.00 37.42           C  
ATOM   3225  CD  GLU A 423      16.234  -6.226   1.914  1.00 38.68           C  
ATOM   3226  OE1 GLU A 423      16.842  -5.598   1.014  1.00 50.96           O  
ATOM   3227  OE2 GLU A 423      16.210  -5.854   3.123  1.00 43.49           O  
ATOM   3228  N   GLY A 424      16.518 -11.433   2.980  1.00 26.93           N  
ATOM   3229  CA  GLY A 424      16.285 -12.131   4.168  1.00 27.45           C  
ATOM   3230  C   GLY A 424      17.540 -12.332   4.930  1.00 27.65           C  
ATOM   3231  O   GLY A 424      18.646 -12.070   4.402  1.00 27.27           O  
ATOM   3232  N   LEU A 425      17.356 -12.772   6.163  1.00 27.85           N  
ATOM   3233  CA  LEU A 425      18.446 -13.241   6.936  1.00 28.04           C  
ATOM   3234  C   LEU A 425      18.012 -14.576   7.431  1.00 28.86           C  
ATOM   3235  O   LEU A 425      17.056 -14.662   8.215  1.00 31.09           O  
ATOM   3236  CB  LEU A 425      18.752 -12.275   8.065  1.00 27.53           C  
ATOM   3237  CG  LEU A 425      19.761 -12.839   9.065  1.00 29.08           C  
ATOM   3238  CD1 LEU A 425      21.100 -13.242   8.431  1.00 30.72           C  
ATOM   3239  CD2 LEU A 425      19.981 -11.764  10.136  1.00 29.97           C  
ATOM   3240  N   THR A 426      18.724 -15.612   7.037  1.00 28.92           N  
ATOM   3241  CA  THR A 426      18.280 -16.996   7.287  1.00 30.15           C  
ATOM   3242  C   THR A 426      19.498 -17.778   7.742  1.00 30.19           C  
ATOM   3243  O   THR A 426      20.407 -17.939   6.993  1.00 29.55           O  
ATOM   3244  CB  THR A 426      17.705 -17.585   6.014  1.00 31.71           C  
ATOM   3245  OG1 THR A 426      16.533 -16.854   5.607  1.00 31.01           O  
ATOM   3246  CG2 THR A 426      17.339 -19.081   6.152  1.00 32.30           C  
ATOM   3247  N   ALA A 427      19.523 -18.246   8.986  1.00 31.46           N  
ATOM   3248  CA  ALA A 427      20.608 -19.097   9.524  1.00 32.29           C  
ATOM   3249  C   ALA A 427      21.980 -18.510   9.293  1.00 32.37           C  
ATOM   3250  O   ALA A 427      22.873 -19.197   8.838  1.00 33.47           O  
ATOM   3251  CB  ALA A 427      20.530 -20.537   8.946  1.00 34.16           C  
ATOM   3252  N   GLY A 428      22.147 -17.232   9.607  1.00 31.32           N  
ATOM   3253  CA  GLY A 428      23.441 -16.581   9.435  1.00 30.49           C  
ATOM   3254  C   GLY A 428      23.727 -16.106   8.018  1.00 29.21           C  
ATOM   3255  O   GLY A 428      24.752 -15.523   7.779  1.00 29.19           O  
ATOM   3256  N   VAL A 429      22.804 -16.286   7.089  1.00 28.70           N  
ATOM   3257  CA  VAL A 429      23.021 -15.844   5.680  1.00 27.26           C  
ATOM   3258  C   VAL A 429      22.179 -14.663   5.330  1.00 26.25           C  
ATOM   3259  O   VAL A 429      20.958 -14.730   5.297  1.00 25.03           O  
ATOM   3260  CB  VAL A 429      22.677 -16.994   4.667  1.00 28.12           C  
ATOM   3261  CG1 VAL A 429      23.062 -16.624   3.283  1.00 26.20           C  
ATOM   3262  CG2 VAL A 429      23.355 -18.370   5.057  1.00 25.64           C  
ATOM   3263  N   ASN A 430      22.832 -13.569   5.030  1.00 27.14           N  
ATOM   3264  CA  ASN A 430      22.159 -12.380   4.490  1.00 28.14           C  
ATOM   3265  C   ASN A 430      22.056 -12.531   2.975  1.00 28.16           C  
ATOM   3266  O   ASN A 430      23.069 -12.521   2.332  1.00 26.01           O  
ATOM   3267  CB  ASN A 430      23.016 -11.128   4.753  1.00 28.98           C  
ATOM   3268  CG  ASN A 430      22.812 -10.555   6.117  1.00 33.51           C  
ATOM   3269  OD1 ASN A 430      21.816  -9.888   6.363  1.00 40.91           O  
ATOM   3270  ND2 ASN A 430      23.744 -10.778   6.997  1.00 39.71           N  
ATOM   3271  N   TRP A 431      20.851 -12.673   2.437  1.00 27.08           N  
ATOM   3272  CA  TRP A 431      20.627 -12.924   1.057  1.00 26.69           C  
ATOM   3273  C   TRP A 431      19.654 -11.888   0.479  1.00 27.09           C  
ATOM   3274  O   TRP A 431      18.834 -11.277   1.158  1.00 23.84           O  
ATOM   3275  CB  TRP A 431      20.061 -14.335   0.798  1.00 29.53           C  
ATOM   3276  CG  TRP A 431      18.718 -14.684   1.515  1.00 28.27           C  
ATOM   3277  CD1 TRP A 431      18.565 -15.312   2.717  1.00 29.23           C  
ATOM   3278  CD2 TRP A 431      17.383 -14.502   0.990  1.00 31.23           C  
ATOM   3279  NE1 TRP A 431      17.220 -15.495   2.999  1.00 28.57           N  
ATOM   3280  CE2 TRP A 431      16.476 -14.958   1.984  1.00 31.15           C  
ATOM   3281  CE3 TRP A 431      16.874 -13.940  -0.186  1.00 28.58           C  
ATOM   3282  CZ2 TRP A 431      15.081 -14.911   1.811  1.00 31.58           C  
ATOM   3283  CZ3 TRP A 431      15.526 -13.868  -0.357  1.00 31.17           C  
ATOM   3284  CH2 TRP A 431      14.621 -14.329   0.657  1.00 30.60           C  
ATOM   3285  N   ARG A 432      19.796 -11.689  -0.812  1.00 26.89           N  
ATOM   3286  CA  ARG A 432      18.870 -10.920  -1.592  1.00 28.80           C  
ATOM   3287  C   ARG A 432      18.706 -11.539  -2.995  1.00 28.73           C  
ATOM   3288  O   ARG A 432      19.684 -11.861  -3.566  1.00 26.96           O  
ATOM   3289  CB  ARG A 432      19.416  -9.525  -1.723  1.00 29.09           C  
ATOM   3290  CG  ARG A 432      18.445  -8.549  -2.336  1.00 35.71           C  
ATOM   3291  CD  ARG A 432      19.175  -7.248  -2.565  1.00 40.67           C  
ATOM   3292  NE  ARG A 432      18.343  -6.312  -3.277  1.00 41.59           N  
ATOM   3293  CZ  ARG A 432      18.154  -6.323  -4.596  1.00 42.56           C  
ATOM   3294  NH1 ARG A 432      18.765  -7.195  -5.384  1.00 45.87           N  
ATOM   3295  NH2 ARG A 432      17.346  -5.438  -5.126  1.00 43.02           N  
ATOM   3296  N   ILE A 433      17.491 -11.598  -3.555  1.00 28.08           N  
ATOM   3297  CA  ILE A 433      17.262 -12.044  -4.925  1.00 29.30           C  
ATOM   3298  C   ILE A 433      16.265 -11.069  -5.546  1.00 28.80           C  
ATOM   3299  O   ILE A 433      15.243 -10.774  -4.947  1.00 27.60           O  
ATOM   3300  CB  ILE A 433      16.737 -13.576  -4.994  1.00 30.08           C  
ATOM   3301  CG1 ILE A 433      17.454 -14.460  -3.980  1.00 33.41           C  
ATOM   3302  CG2 ILE A 433      16.967 -14.253  -6.461  1.00 30.53           C  
ATOM   3303  CD1 ILE A 433      16.940 -15.913  -3.774  1.00 33.40           C  
ATOM   3304  N   SER A 434      16.585 -10.518  -6.730  1.00 29.43           N  
ATOM   3305  CA  SER A 434      15.673  -9.691  -7.476  1.00 27.76           C  
ATOM   3306  C   SER A 434      15.655  -9.975  -8.975  1.00 28.34           C  
ATOM   3307  O   SER A 434      16.557 -10.600  -9.541  1.00 24.77           O  
ATOM   3308  CB  SER A 434      15.956  -8.218  -7.245  1.00 29.40           C  
ATOM   3309  OG  SER A 434      17.228  -7.821  -7.687  1.00 30.51           O  
ATOM   3310  N   GLY A 435      14.511  -9.643  -9.566  1.00 26.29           N  
ATOM   3311  CA  GLY A 435      14.373  -9.628 -10.990  1.00 27.00           C  
ATOM   3312  C   GLY A 435      14.039  -8.239 -11.386  1.00 27.02           C  
ATOM   3313  O   GLY A 435      13.388  -7.533 -10.614  1.00 28.33           O  
ATOM   3314  N   TYR A 436      14.557  -7.835 -12.540  1.00 27.25           N  
ATOM   3315  CA  TYR A 436      14.459  -6.478 -13.054  1.00 27.86           C  
ATOM   3316  C   TYR A 436      14.207  -6.477 -14.551  1.00 27.16           C  
ATOM   3317  O   TYR A 436      14.534  -7.398 -15.246  1.00 26.30           O  
ATOM   3318  CB  TYR A 436      15.710  -5.628 -12.747  1.00 28.23           C  
ATOM   3319  CG  TYR A 436      17.014  -6.068 -13.348  1.00 28.55           C  
ATOM   3320  CD1 TYR A 436      17.902  -6.883 -12.627  1.00 29.69           C  
ATOM   3321  CD2 TYR A 436      17.376  -5.679 -14.636  1.00 31.16           C  
ATOM   3322  CE1 TYR A 436      19.115  -7.274 -13.162  1.00 28.88           C  
ATOM   3323  CE2 TYR A 436      18.615  -6.095 -15.200  1.00 31.14           C  
ATOM   3324  CZ  TYR A 436      19.470  -6.869 -14.470  1.00 27.40           C  
ATOM   3325  OH  TYR A 436      20.662  -7.273 -15.057  1.00 31.92           O  
ATOM   3326  N   ARG A 437      13.549  -5.439 -15.019  1.00 29.44           N  
ATOM   3327  CA  ARG A 437      13.324  -5.201 -16.465  1.00 29.01           C  
ATOM   3328  C   ARG A 437      13.623  -3.730 -16.736  1.00 30.30           C  
ATOM   3329  O   ARG A 437      13.249  -2.872 -15.913  1.00 28.71           O  
ATOM   3330  CB  ARG A 437      11.900  -5.557 -16.825  1.00 29.56           C  
ATOM   3331  CG  ARG A 437      11.432  -4.979 -18.229  1.00 35.17           C  
ATOM   3332  CD  ARG A 437      10.836  -5.963 -19.198  1.00 35.70           C  
ATOM   3333  NE  ARG A 437      10.090  -5.355 -20.320  1.00 38.10           N  
ATOM   3334  N   ASN A 438      14.272  -3.452 -17.875  1.00 28.09           N  
ATOM   3335  CA  ASN A 438      14.642  -2.105 -18.294  1.00 28.59           C  
ATOM   3336  C   ASN A 438      14.249  -2.043 -19.780  1.00 29.99           C  
ATOM   3337  O   ASN A 438      14.639  -2.889 -20.591  1.00 30.39           O  
ATOM   3338  CB  ASN A 438      16.141  -1.898 -17.996  1.00 28.15           C  
ATOM   3339  CG  ASN A 438      16.640  -0.467 -18.227  1.00 27.25           C  
ATOM   3340  OD1 ASN A 438      15.962   0.360 -18.775  1.00 30.91           O  
ATOM   3341  ND2 ASN A 438      17.869  -0.208 -17.828  1.00 33.78           N  
ATOM   3342  N   ASP A 439      13.332  -1.161 -20.085  1.00 30.68           N  
ATOM   3343  CA  ASP A 439      13.027  -0.816 -21.472  1.00 32.36           C  
ATOM   3344  C   ASP A 439      13.551   0.564 -21.820  1.00 30.96           C  
ATOM   3345  O   ASP A 439      13.002   1.553 -21.332  1.00 32.64           O  
ATOM   3346  CB  ASP A 439      11.528  -0.755 -21.614  1.00 32.90           C  
ATOM   3347  CG  ASP A 439      10.855  -2.098 -21.571  1.00 37.80           C  
ATOM   3348  OD1 ASP A 439      11.493  -3.138 -21.725  1.00 46.10           O  
ATOM   3349  OD2 ASP A 439       9.617  -2.080 -21.469  1.00 43.60           O  
ATOM   3350  N   VAL A 440      14.610   0.620 -22.621  1.00 30.32           N  
ATOM   3351  CA  VAL A 440      15.261   1.815 -23.049  1.00 28.72           C  
ATOM   3352  C   VAL A 440      14.922   2.196 -24.517  1.00 31.69           C  
ATOM   3353  O   VAL A 440      15.244   1.472 -25.453  1.00 29.19           O  
ATOM   3354  CB  VAL A 440      16.704   1.598 -23.063  1.00 29.93           C  
ATOM   3355  CG1 VAL A 440      17.390   2.866 -23.523  1.00 29.76           C  
ATOM   3356  CG2 VAL A 440      17.219   1.164 -21.730  1.00 26.20           C  
ATOM   3357  N   SER A 441      14.216   3.287 -24.701  1.00 32.96           N  
ATOM   3358  CA  SER A 441      13.690   3.698 -25.998  1.00 33.07           C  
ATOM   3359  C   SER A 441      14.767   4.511 -26.697  1.00 34.61           C  
ATOM   3360  O   SER A 441      15.508   5.199 -26.041  1.00 34.24           O  
ATOM   3361  CB  SER A 441      12.557   4.647 -25.794  1.00 34.00           C  
ATOM   3362  OG  SER A 441      11.406   3.944 -25.452  1.00 37.13           O  
ATOM   3363  N   ASP A 442      14.794   4.434 -28.032  1.00 35.01           N  
ATOM   3364  CA  ASP A 442      15.593   5.290 -28.916  1.00 36.73           C  
ATOM   3365  C   ASP A 442      17.058   5.111 -28.684  1.00 35.36           C  
ATOM   3366  O   ASP A 442      17.860   6.051 -28.772  1.00 35.28           O  
ATOM   3367  CB  ASP A 442      15.163   6.737 -28.783  1.00 38.55           C  
ATOM   3368  CG  ASP A 442      13.830   6.976 -29.391  1.00 42.77           C  
ATOM   3369  OD1 ASP A 442      13.678   6.678 -30.611  1.00 47.54           O  
ATOM   3370  OD2 ASP A 442      12.936   7.424 -28.628  1.00 51.20           O  
ATOM   3371  N   LEU A 443      17.373   3.861 -28.388  1.00 34.05           N  
ATOM   3372  CA  LEU A 443      18.704   3.410 -28.172  1.00 34.26           C  
ATOM   3373  C   LEU A 443      19.649   3.939 -29.231  1.00 33.65           C  
ATOM   3374  O   LEU A 443      19.422   3.733 -30.436  1.00 32.46           O  
ATOM   3375  CB  LEU A 443      18.716   1.875 -28.170  1.00 34.59           C  
ATOM   3376  CG  LEU A 443      19.994   1.335 -27.545  1.00 35.70           C  
ATOM   3377  CD1 LEU A 443      19.951   1.569 -26.101  1.00 31.85           C  
ATOM   3378  CD2 LEU A 443      20.132  -0.214 -27.849  1.00 34.17           C  
ATOM   3379  N   ILE A 444      20.738   4.578 -28.768  1.00 33.59           N  
ATOM   3380  CA  ILE A 444      21.698   5.227 -29.659  1.00 32.04           C  
ATOM   3381  C   ILE A 444      22.843   4.252 -30.011  1.00 33.93           C  
ATOM   3382  O   ILE A 444      23.479   3.668 -29.134  1.00 31.34           O  
ATOM   3383  CB  ILE A 444      22.226   6.589 -29.088  1.00 32.16           C  
ATOM   3384  CG1 ILE A 444      21.077   7.596 -28.952  1.00 31.06           C  
ATOM   3385  CG2 ILE A 444      23.364   7.158 -29.972  1.00 31.67           C  
ATOM   3386  CD1 ILE A 444      21.432   8.969 -28.303  1.00 28.74           C  
ATOM   3387  N   ASP A 445      23.111   4.057 -31.317  1.00 34.11           N  
ATOM   3388  CA  ASP A 445      24.349   3.364 -31.722  1.00 34.10           C  
ATOM   3389  C   ASP A 445      25.090   4.115 -32.847  1.00 33.69           C  
ATOM   3390  O   ASP A 445      24.567   5.014 -33.477  1.00 29.76           O  
ATOM   3391  CB  ASP A 445      24.011   1.941 -32.122  1.00 36.17           C  
ATOM   3392  CG  ASP A 445      25.182   0.917 -31.897  1.00 40.09           C  
ATOM   3393  OD1 ASP A 445      26.392   1.261 -31.694  1.00 43.40           O  
ATOM   3394  OD2 ASP A 445      24.869  -0.289 -31.902  1.00 46.16           O  
ATOM   3395  N   TYR A 446      26.338   3.718 -33.051  1.00 34.58           N  
ATOM   3396  CA  TYR A 446      27.225   4.233 -34.059  1.00 33.57           C  
ATOM   3397  C   TYR A 446      27.194   3.259 -35.212  1.00 36.04           C  
ATOM   3398  O   TYR A 446      27.279   2.039 -35.012  1.00 35.07           O  
ATOM   3399  CB  TYR A 446      28.625   4.327 -33.479  1.00 32.77           C  
ATOM   3400  CG  TYR A 446      29.681   4.730 -34.447  1.00 33.47           C  
ATOM   3401  CD1 TYR A 446      29.787   6.060 -34.846  1.00 30.93           C  
ATOM   3402  CD2 TYR A 446      30.585   3.794 -34.973  1.00 30.89           C  
ATOM   3403  CE1 TYR A 446      30.744   6.453 -35.667  1.00 30.31           C  
ATOM   3404  CE2 TYR A 446      31.569   4.179 -35.805  1.00 28.83           C  
ATOM   3405  CZ  TYR A 446      31.636   5.523 -36.167  1.00 33.05           C  
ATOM   3406  OH  TYR A 446      32.511   5.984 -37.048  1.00 31.81           O  
ATOM   3407  N   ASP A 447      27.075   3.808 -36.425  1.00 37.41           N  
ATOM   3408  CA  ASP A 447      26.980   3.037 -37.632  1.00 38.95           C  
ATOM   3409  C   ASP A 447      28.343   3.100 -38.350  1.00 40.03           C  
ATOM   3410  O   ASP A 447      28.802   4.156 -38.727  1.00 38.39           O  
ATOM   3411  CB  ASP A 447      25.830   3.576 -38.455  1.00 39.58           C  
ATOM   3412  CG  ASP A 447      25.620   2.812 -39.755  1.00 43.93           C  
ATOM   3413  OD1 ASP A 447      26.608   2.458 -40.427  1.00 45.25           O  
ATOM   3414  OD2 ASP A 447      24.435   2.594 -40.108  1.00 50.47           O  
ATOM   3415  N   ASP A 448      28.958   1.924 -38.486  1.00 43.07           N  
ATOM   3416  CA  ASP A 448      30.256   1.691 -39.091  1.00 45.79           C  
ATOM   3417  C   ASP A 448      30.230   1.987 -40.535  1.00 46.69           C  
ATOM   3418  O   ASP A 448      31.221   2.468 -41.098  1.00 49.99           O  
ATOM   3419  CB  ASP A 448      30.615   0.204 -39.031  1.00 47.59           C  
ATOM   3420  CG  ASP A 448      30.877  -0.285 -37.608  1.00 50.44           C  
ATOM   3421  OD1 ASP A 448      31.461   0.499 -36.775  1.00 56.72           O  
ATOM   3422  OD2 ASP A 448      30.494  -1.465 -37.349  1.00 56.80           O  
ATOM   3423  N   HIS A 449      29.108   1.675 -41.158  1.00 46.03           N  
ATOM   3424  CA  HIS A 449      28.976   1.893 -42.597  1.00 44.38           C  
ATOM   3425  C   HIS A 449      29.088   3.407 -42.911  1.00 42.65           C  
ATOM   3426  O   HIS A 449      30.057   3.834 -43.533  1.00 43.21           O  
ATOM   3427  CB  HIS A 449      27.640   1.318 -43.063  1.00 44.84           C  
ATOM   3428  N   THR A 450      28.117   4.192 -42.414  1.00 39.58           N  
ATOM   3429  CA  THR A 450      27.988   5.657 -42.655  1.00 37.70           C  
ATOM   3430  C   THR A 450      28.795   6.625 -41.716  1.00 36.30           C  
ATOM   3431  O   THR A 450      28.851   7.843 -41.941  1.00 35.59           O  
ATOM   3432  CB  THR A 450      26.482   6.028 -42.659  1.00 37.57           C  
ATOM   3433  OG1 THR A 450      25.908   5.813 -41.358  1.00 34.99           O  
ATOM   3434  CG2 THR A 450      25.704   5.164 -43.664  1.00 36.21           C  
ATOM   3435  N   LEU A 451      29.456   6.069 -40.702  1.00 35.99           N  
ATOM   3436  CA  LEU A 451      30.232   6.830 -39.718  1.00 34.63           C  
ATOM   3437  C   LEU A 451      29.411   7.953 -39.015  1.00 31.76           C  
ATOM   3438  O   LEU A 451      29.886   9.074 -38.801  1.00 29.38           O  
ATOM   3439  CB  LEU A 451      31.538   7.336 -40.350  1.00 36.57           C  
ATOM   3440  CG  LEU A 451      32.354   6.279 -41.168  1.00 39.23           C  
ATOM   3441  CD1 LEU A 451      33.735   6.775 -41.514  1.00 43.63           C  
ATOM   3442  CD2 LEU A 451      32.446   4.929 -40.421  1.00 41.55           C  
ATOM   3443  N   LYS A 452      28.198   7.597 -38.596  1.00 30.18           N  
ATOM   3444  CA  LYS A 452      27.277   8.524 -37.896  1.00 29.64           C  
ATOM   3445  C   LYS A 452      26.509   7.808 -36.823  1.00 29.02           C  
ATOM   3446  O   LYS A 452      26.388   6.640 -36.926  1.00 31.10           O  
ATOM   3447  CB  LYS A 452      26.310   9.184 -38.867  1.00 30.75           C  
ATOM   3448  CG  LYS A 452      26.979  10.377 -39.621  1.00 34.08           C  
ATOM   3449  CD  LYS A 452      26.009  11.060 -40.485  1.00 40.24           C  
ATOM   3450  CE  LYS A 452      26.704  12.165 -41.268  1.00 41.67           C  
ATOM   3451  NZ  LYS A 452      27.943  11.701 -41.972  1.00 43.44           N  
ATOM   3452  N   TYR A 453      26.061   8.515 -35.781  1.00 27.97           N  
ATOM   3453  CA  TYR A 453      25.186   8.026 -34.763  1.00 28.11           C  
ATOM   3454  C   TYR A 453      23.769   8.114 -35.194  1.00 28.30           C  
ATOM   3455  O   TYR A 453      23.373   9.042 -35.933  1.00 30.06           O  
ATOM   3456  CB  TYR A 453      25.325   8.810 -33.448  1.00 28.92           C  
ATOM   3457  CG  TYR A 453      26.643   8.574 -32.746  1.00 28.44           C  
ATOM   3458  CD1 TYR A 453      26.814   7.555 -31.758  1.00 29.94           C  
ATOM   3459  CD2 TYR A 453      27.749   9.293 -33.136  1.00 28.94           C  
ATOM   3460  CE1 TYR A 453      28.056   7.361 -31.149  1.00 28.88           C  
ATOM   3461  CE2 TYR A 453      28.964   9.100 -32.559  1.00 31.86           C  
ATOM   3462  CZ  TYR A 453      29.146   8.144 -31.580  1.00 28.73           C  
ATOM   3463  OH  TYR A 453      30.414   7.995 -31.047  1.00 30.69           O  
ATOM   3464  N   TYR A 454      23.011   7.108 -34.786  1.00 27.65           N  
ATOM   3465  CA  TYR A 454      21.568   7.020 -35.013  1.00 28.94           C  
ATOM   3466  C   TYR A 454      20.821   6.415 -33.868  1.00 29.98           C  
ATOM   3467  O   TYR A 454      21.406   5.729 -33.012  1.00 28.41           O  
ATOM   3468  CB  TYR A 454      21.277   6.118 -36.211  1.00 30.01           C  
ATOM   3469  CG  TYR A 454      21.840   6.578 -37.490  1.00 30.63           C  
ATOM   3470  CD1 TYR A 454      21.147   7.458 -38.361  1.00 30.66           C  
ATOM   3471  CD2 TYR A 454      23.081   6.121 -37.878  1.00 33.77           C  
ATOM   3472  CE1 TYR A 454      21.749   7.862 -39.578  1.00 31.64           C  
ATOM   3473  CE2 TYR A 454      23.655   6.506 -39.060  1.00 32.81           C  
ATOM   3474  CZ  TYR A 454      23.014   7.336 -39.927  1.00 32.07           C  
ATOM   3475  OH  TYR A 454      23.746   7.610 -41.108  1.00 32.43           O  
ATOM   3476  N   ASN A 455      19.512   6.651 -33.851  1.00 32.05           N  
ATOM   3477  CA  ASN A 455      18.623   5.973 -32.910  1.00 33.20           C  
ATOM   3478  C   ASN A 455      18.245   4.636 -33.528  1.00 34.13           C  
ATOM   3479  O   ASN A 455      17.890   4.604 -34.689  1.00 33.78           O  
ATOM   3480  CB  ASN A 455      17.354   6.794 -32.609  1.00 33.34           C  
ATOM   3481  CG  ASN A 455      17.655   8.163 -31.903  1.00 34.46           C  
ATOM   3482  OD1 ASN A 455      17.564   9.202 -32.540  1.00 26.40           O  
ATOM   3483  ND2 ASN A 455      17.928   8.146 -30.573  1.00 28.26           N  
ATOM   3484  N   GLU A 456      18.361   3.526 -32.774  1.00 34.76           N  
ATOM   3485  CA  GLU A 456      18.266   2.189 -33.353  1.00 35.01           C  
ATOM   3486  C   GLU A 456      17.105   1.380 -32.747  1.00 35.90           C  
ATOM   3487  O   GLU A 456      17.007   0.163 -32.936  1.00 39.31           O  
ATOM   3488  CB  GLU A 456      19.620   1.467 -33.322  1.00 35.99           C  
ATOM   3489  N   GLY A 457      16.142   2.075 -32.177  1.00 35.05           N  
ATOM   3490  CA  GLY A 457      14.914   1.460 -31.714  1.00 36.68           C  
ATOM   3491  C   GLY A 457      15.001   1.315 -30.196  1.00 36.24           C  
ATOM   3492  O   GLY A 457      15.492   2.148 -29.539  1.00 38.02           O  
ATOM   3493  N   LYS A 458      14.640   0.180 -29.676  1.00 36.48           N  
ATOM   3494  CA  LYS A 458      14.399   0.015 -28.258  1.00 35.76           C  
ATOM   3495  C   LYS A 458      15.213  -1.146 -27.812  1.00 34.23           C  
ATOM   3496  O   LYS A 458      15.420  -2.047 -28.587  1.00 34.34           O  
ATOM   3497  CB  LYS A 458      12.935  -0.315 -28.001  1.00 35.82           C  
ATOM   3498  N   ALA A 459      15.666  -1.103 -26.580  1.00 31.17           N  
ATOM   3499  CA  ALA A 459      16.365  -2.220 -25.968  1.00 32.10           C  
ATOM   3500  C   ALA A 459      15.489  -2.747 -24.856  1.00 29.83           C  
ATOM   3501  O   ALA A 459      14.807  -1.965 -24.142  1.00 30.43           O  
ATOM   3502  CB  ALA A 459      17.666  -1.853 -25.420  1.00 29.50           C  
ATOM   3503  N   ARG A 460      15.495  -4.056 -24.715  1.00 27.83           N  
ATOM   3504  CA  ARG A 460      14.771  -4.679 -23.611  1.00 29.56           C  
ATOM   3505  C   ARG A 460      15.700  -5.541 -22.818  1.00 28.19           C  
ATOM   3506  O   ARG A 460      16.336  -6.438 -23.370  1.00 27.80           O  
ATOM   3507  CB  ARG A 460      13.637  -5.529 -24.090  1.00 30.56           C  
ATOM   3508  CG  ARG A 460      13.228  -6.478 -22.945  1.00 34.78           C  
ATOM   3509  N   ILE A 461      15.817  -5.237 -21.535  1.00 29.07           N  
ATOM   3510  CA  ILE A 461      16.740  -5.928 -20.619  1.00 28.77           C  
ATOM   3511  C   ILE A 461      15.893  -6.613 -19.558  1.00 29.57           C  
ATOM   3512  O   ILE A 461      14.997  -6.022 -18.946  1.00 30.98           O  
ATOM   3513  CB  ILE A 461      17.745  -4.982 -20.035  1.00 29.37           C  
ATOM   3514  CG1 ILE A 461      18.484  -4.288 -21.183  1.00 27.23           C  
ATOM   3515  CG2 ILE A 461      18.743  -5.705 -19.181  1.00 26.05           C  
ATOM   3516  CD1 ILE A 461      19.174  -3.033 -20.744  1.00 23.82           C  
ATOM   3517  N   LYS A 462      16.080  -7.908 -19.422  1.00 28.79           N  
ATOM   3518  CA  LYS A 462      15.592  -8.568 -18.282  1.00 28.69           C  
ATOM   3519  C   LYS A 462      16.763  -9.223 -17.521  1.00 27.82           C  
ATOM   3520  O   LYS A 462      17.662  -9.804 -18.125  1.00 25.97           O  
ATOM   3521  CB  LYS A 462      14.613  -9.609 -18.704  1.00 29.63           C  
ATOM   3522  CG  LYS A 462      13.413  -9.083 -19.409  1.00 33.30           C  
ATOM   3523  CD  LYS A 462      12.425 -10.212 -19.755  1.00 37.83           C  
ATOM   3524  N   GLY A 463      16.697  -9.200 -16.177  1.00 26.82           N  
ATOM   3525  CA  GLY A 463      17.783  -9.729 -15.403  1.00 26.81           C  
ATOM   3526  C   GLY A 463      17.382 -10.275 -14.039  1.00 27.37           C  
ATOM   3527  O   GLY A 463      16.324 -10.023 -13.609  1.00 25.44           O  
ATOM   3528  N   VAL A 464      18.316 -10.997 -13.401  1.00 28.11           N  
ATOM   3529  CA  VAL A 464      18.188 -11.539 -12.030  1.00 28.60           C  
ATOM   3530  C   VAL A 464      19.422 -11.173 -11.282  1.00 29.13           C  
ATOM   3531  O   VAL A 464      20.503 -11.319 -11.813  1.00 27.67           O  
ATOM   3532  CB  VAL A 464      18.011 -13.018 -11.997  1.00 28.01           C  
ATOM   3533  CG1 VAL A 464      18.195 -13.590 -10.492  1.00 32.19           C  
ATOM   3534  CG2 VAL A 464      16.610 -13.371 -12.560  1.00 28.69           C  
ATOM   3535  N   GLU A 465      19.293 -10.615 -10.079  1.00 29.27           N  
ATOM   3536  CA  GLU A 465      20.470 -10.360  -9.275  1.00 29.92           C  
ATOM   3537  C   GLU A 465      20.307 -11.130  -7.951  1.00 29.76           C  
ATOM   3538  O   GLU A 465      19.281 -11.039  -7.306  1.00 31.38           O  
ATOM   3539  CB  GLU A 465      20.664  -8.852  -9.017  1.00 30.92           C  
ATOM   3540  CG  GLU A 465      21.893  -8.581  -8.080  1.00 32.56           C  
ATOM   3541  CD  GLU A 465      21.983  -7.144  -7.493  1.00 35.77           C  
ATOM   3542  OE1 GLU A 465      21.966  -6.172  -8.272  1.00 37.14           O  
ATOM   3543  OE2 GLU A 465      22.126  -7.009  -6.227  1.00 41.27           O  
ATOM   3544  N   ALA A 466      21.282 -11.951  -7.614  1.00 30.43           N  
ATOM   3545  CA  ALA A 466      21.307 -12.687  -6.384  1.00 30.08           C  
ATOM   3546  C   ALA A 466      22.603 -12.452  -5.613  1.00 31.22           C  
ATOM   3547  O   ALA A 466      23.710 -12.539  -6.177  1.00 29.35           O  
ATOM   3548  CB  ALA A 466      21.096 -14.155  -6.618  1.00 31.10           C  
ATOM   3549  N   THR A 467      22.458 -12.164  -4.301  1.00 29.68           N  
ATOM   3550  CA  THR A 467      23.600 -11.989  -3.413  1.00 31.82           C  
ATOM   3551  C   THR A 467      23.416 -12.797  -2.083  1.00 30.18           C  
ATOM   3552  O   THR A 467      22.276 -12.976  -1.600  1.00 29.36           O  
ATOM   3553  CB  THR A 467      23.762 -10.442  -3.081  1.00 31.62           C  
ATOM   3554  OG1 THR A 467      24.059  -9.730  -4.278  1.00 38.20           O  
ATOM   3555  CG2 THR A 467      25.004 -10.209  -2.254  1.00 41.63           C  
ATOM   3556  N   ALA A 468      24.521 -13.190  -1.471  1.00 30.84           N  
ATOM   3557  CA  ALA A 468      24.547 -13.885  -0.172  1.00 29.20           C  
ATOM   3558  C   ALA A 468      25.846 -13.527   0.518  1.00 30.78           C  
ATOM   3559  O   ALA A 468      26.887 -13.559  -0.135  1.00 28.63           O  
ATOM   3560  CB  ALA A 468      24.472 -15.363  -0.357  1.00 30.50           C  
ATOM   3561  N   ASN A 469      25.819 -13.117   1.804  1.00 29.57           N  
ATOM   3562  CA  ASN A 469      27.012 -13.191   2.610  1.00 30.12           C  
ATOM   3563  C   ASN A 469      26.722 -13.881   3.925  1.00 28.92           C  
ATOM   3564  O   ASN A 469      25.602 -13.785   4.501  1.00 26.74           O  
ATOM   3565  CB  ASN A 469      27.727 -11.905   2.965  1.00 32.88           C  
ATOM   3566  CG  ASN A 469      26.965 -10.722   2.684  1.00 38.87           C  
ATOM   3567  OD1 ASN A 469      26.056 -10.345   3.456  1.00 50.21           O  
ATOM   3568  ND2 ASN A 469      27.306 -10.067   1.549  1.00 44.23           N  
ATOM   3569  N   PHE A 470      27.746 -14.564   4.351  1.00 28.76           N  
ATOM   3570  CA  PHE A 470      27.653 -15.515   5.486  1.00 30.10           C  
ATOM   3571  C   PHE A 470      29.040 -15.885   5.927  1.00 30.86           C  
ATOM   3572  O   PHE A 470      29.976 -15.688   5.182  1.00 30.07           O  
ATOM   3573  CB  PHE A 470      26.839 -16.736   5.132  1.00 30.99           C  
ATOM   3574  CG  PHE A 470      27.373 -17.545   3.974  1.00 30.41           C  
ATOM   3575  CD1 PHE A 470      27.019 -17.215   2.657  1.00 30.05           C  
ATOM   3576  CD2 PHE A 470      28.235 -18.638   4.188  1.00 33.04           C  
ATOM   3577  CE1 PHE A 470      27.492 -17.907   1.609  1.00 27.21           C  
ATOM   3578  CE2 PHE A 470      28.726 -19.370   3.047  1.00 32.30           C  
ATOM   3579  CZ  PHE A 470      28.320 -18.993   1.803  1.00 31.92           C  
ATOM   3580  N   ASP A 471      29.184 -16.371   7.154  1.00 33.04           N  
ATOM   3581  CA  ASP A 471      30.482 -16.707   7.732  1.00 35.73           C  
ATOM   3582  C   ASP A 471      30.342 -18.165   8.136  1.00 36.79           C  
ATOM   3583  O   ASP A 471      29.294 -18.514   8.669  1.00 36.60           O  
ATOM   3584  CB  ASP A 471      30.793 -15.919   9.019  1.00 37.07           C  
ATOM   3585  CG  ASP A 471      31.126 -14.430   8.785  1.00 41.34           C  
ATOM   3586  OD1 ASP A 471      31.686 -14.081   7.747  1.00 51.60           O  
ATOM   3587  OD2 ASP A 471      30.906 -13.614   9.703  1.00 48.74           O  
ATOM   3588  N   THR A 472      31.349 -18.991   7.798  1.00 36.40           N  
ATOM   3589  CA  THR A 472      31.494 -20.383   8.251  1.00 37.23           C  
ATOM   3590  C   THR A 472      32.803 -20.457   9.059  1.00 37.98           C  
ATOM   3591  O   THR A 472      33.896 -20.603   8.503  1.00 38.06           O  
ATOM   3592  CB  THR A 472      31.507 -21.442   7.079  1.00 37.58           C  
ATOM   3593  OG1 THR A 472      32.630 -21.233   6.218  1.00 36.77           O  
ATOM   3594  CG2 THR A 472      30.191 -21.389   6.283  1.00 36.49           C  
ATOM   3595  N   GLY A 473      32.679 -20.191  10.365  1.00 37.70           N  
ATOM   3596  CA  GLY A 473      33.798 -20.249  11.262  1.00 37.25           C  
ATOM   3597  C   GLY A 473      34.757 -19.157  10.946  1.00 35.90           C  
ATOM   3598  O   GLY A 473      34.371 -18.011  10.874  1.00 36.34           O  
ATOM   3599  N   PRO A 474      36.038 -19.498  10.754  1.00 35.23           N  
ATOM   3600  CA  PRO A 474      37.028 -18.465  10.434  1.00 34.62           C  
ATOM   3601  C   PRO A 474      36.808 -17.747   9.018  1.00 33.54           C  
ATOM   3602  O   PRO A 474      37.397 -16.695   8.774  1.00 31.60           O  
ATOM   3603  CB  PRO A 474      38.340 -19.248  10.436  1.00 35.08           C  
ATOM   3604  CG  PRO A 474      37.940 -20.635  10.108  1.00 36.57           C  
ATOM   3605  CD  PRO A 474      36.631 -20.851  10.768  1.00 36.08           C  
ATOM   3606  N   LEU A 475      35.968 -18.328   8.149  1.00 32.46           N  
ATOM   3607  CA  LEU A 475      35.811 -17.897   6.756  1.00 32.90           C  
ATOM   3608  C   LEU A 475      34.627 -16.953   6.545  1.00 32.18           C  
ATOM   3609  O   LEU A 475      33.541 -17.227   7.026  1.00 32.20           O  
ATOM   3610  CB  LEU A 475      35.611 -19.110   5.835  1.00 32.26           C  
ATOM   3611  CG  LEU A 475      36.599 -20.306   5.874  1.00 34.04           C  
ATOM   3612  CD1 LEU A 475      36.062 -21.386   4.898  1.00 35.86           C  
ATOM   3613  CD2 LEU A 475      38.004 -19.956   5.463  1.00 35.16           C  
ATOM   3614  N   THR A 476      34.851 -15.885   5.776  1.00 30.71           N  
ATOM   3615  CA  THR A 476      33.804 -14.991   5.332  1.00 29.35           C  
ATOM   3616  C   THR A 476      33.506 -15.120   3.837  1.00 27.24           C  
ATOM   3617  O   THR A 476      34.387 -15.032   3.001  1.00 26.45           O  
ATOM   3618  CB  THR A 476      34.095 -13.517   5.745  1.00 29.53           C  
ATOM   3619  OG1 THR A 476      34.199 -13.452   7.187  1.00 34.63           O  
ATOM   3620  CG2 THR A 476      32.984 -12.521   5.247  1.00 30.84           C  
ATOM   3621  N   HIS A 477      32.241 -15.329   3.503  1.00 27.18           N  
ATOM   3622  CA  HIS A 477      31.851 -15.554   2.083  1.00 28.72           C  
ATOM   3623  C   HIS A 477      31.004 -14.395   1.577  1.00 30.45           C  
ATOM   3624  O   HIS A 477      29.995 -13.999   2.247  1.00 31.38           O  
ATOM   3625  CB  HIS A 477      31.054 -16.832   1.910  1.00 28.06           C  
ATOM   3626  CG  HIS A 477      31.626 -18.015   2.595  1.00 28.36           C  
ATOM   3627  ND1 HIS A 477      31.942 -19.169   1.918  1.00 31.84           N  
ATOM   3628  CD2 HIS A 477      31.762 -18.298   3.913  1.00 30.29           C  
ATOM   3629  CE1 HIS A 477      32.329 -20.088   2.792  1.00 31.99           C  
ATOM   3630  NE2 HIS A 477      32.229 -19.578   4.008  1.00 33.13           N  
ATOM   3631  N   THR A 478      31.384 -13.868   0.403  1.00 29.90           N  
ATOM   3632  CA  THR A 478      30.628 -12.787  -0.297  1.00 29.57           C  
ATOM   3633  C   THR A 478      30.369 -13.292  -1.673  1.00 29.97           C  
ATOM   3634  O   THR A 478      31.314 -13.445  -2.411  1.00 28.77           O  
ATOM   3635  CB  THR A 478      31.413 -11.371  -0.398  1.00 28.95           C  
ATOM   3636  OG1 THR A 478      31.943 -11.004   0.871  1.00 31.27           O  
ATOM   3637  CG2 THR A 478      30.494 -10.242  -0.990  1.00 30.13           C  
ATOM   3638  N   VAL A 479      29.094 -13.577  -2.015  1.00 30.13           N  
ATOM   3639  CA  VAL A 479      28.780 -14.182  -3.297  1.00 30.03           C  
ATOM   3640  C   VAL A 479      27.732 -13.375  -4.054  1.00 29.84           C  
ATOM   3641  O   VAL A 479      26.742 -12.912  -3.455  1.00 28.16           O  
ATOM   3642  CB  VAL A 479      28.284 -15.628  -3.128  1.00 29.66           C  
ATOM   3643  CG1 VAL A 479      28.296 -16.417  -4.455  1.00 28.59           C  
ATOM   3644  CG2 VAL A 479      29.111 -16.344  -2.171  1.00 30.03           C  
ATOM   3645  N   SER A 480      27.920 -13.239  -5.377  1.00 29.15           N  
ATOM   3646  CA  SER A 480      26.843 -12.764  -6.249  1.00 27.90           C  
ATOM   3647  C   SER A 480      26.682 -13.580  -7.502  1.00 27.95           C  
ATOM   3648  O   SER A 480      27.597 -14.197  -7.954  1.00 25.98           O  
ATOM   3649  CB  SER A 480      27.014 -11.301  -6.647  1.00 28.86           C  
ATOM   3650  OG  SER A 480      28.240 -10.990  -7.312  1.00 31.54           O  
ATOM   3651  N   TYR A 481      25.466 -13.584  -8.030  1.00 28.69           N  
ATOM   3652  CA  TYR A 481      25.130 -14.220  -9.267  1.00 29.34           C  
ATOM   3653  C   TYR A 481      24.315 -13.162 -10.021  1.00 29.41           C  
ATOM   3654  O   TYR A 481      23.385 -12.569  -9.461  1.00 27.02           O  
ATOM   3655  CB  TYR A 481      24.278 -15.454  -9.059  1.00 31.34           C  
ATOM   3656  CG  TYR A 481      23.724 -16.012 -10.380  1.00 31.79           C  
ATOM   3657  CD1 TYR A 481      24.509 -16.806 -11.234  1.00 34.88           C  
ATOM   3658  CD2 TYR A 481      22.465 -15.691 -10.790  1.00 33.62           C  
ATOM   3659  CE1 TYR A 481      23.995 -17.279 -12.431  1.00 32.11           C  
ATOM   3660  CE2 TYR A 481      21.949 -16.157 -11.960  1.00 34.45           C  
ATOM   3661  CZ  TYR A 481      22.699 -16.924 -12.770  1.00 33.36           C  
ATOM   3662  OH  TYR A 481      22.106 -17.324 -13.934  1.00 32.85           O  
ATOM   3663  N   ASP A 482      24.669 -12.959 -11.281  1.00 27.89           N  
ATOM   3664  CA  ASP A 482      23.875 -12.111 -12.224  1.00 29.66           C  
ATOM   3665  C   ASP A 482      23.545 -12.884 -13.503  1.00 29.82           C  
ATOM   3666  O   ASP A 482      24.389 -13.570 -14.015  1.00 28.92           O  
ATOM   3667  CB  ASP A 482      24.733 -10.955 -12.648  1.00 28.29           C  
ATOM   3668  CG  ASP A 482      24.798  -9.866 -11.586  1.00 36.72           C  
ATOM   3669  OD1 ASP A 482      23.720  -9.134 -11.384  1.00 41.37           O  
ATOM   3670  OD2 ASP A 482      25.947  -9.724 -11.047  1.00 39.32           O  
ATOM   3671  N   TYR A 483      22.329 -12.740 -13.996  1.00 31.12           N  
ATOM   3672  CA  TYR A 483      21.912 -13.205 -15.283  1.00 31.73           C  
ATOM   3673  C   TYR A 483      21.394 -11.955 -15.954  1.00 31.49           C  
ATOM   3674  O   TYR A 483      20.569 -11.246 -15.332  1.00 28.79           O  
ATOM   3675  CB  TYR A 483      20.747 -14.205 -15.172  1.00 34.54           C  
ATOM   3676  CG  TYR A 483      19.996 -14.506 -16.502  1.00 36.82           C  
ATOM   3677  CD1 TYR A 483      20.427 -15.498 -17.373  1.00 39.36           C  
ATOM   3678  CD2 TYR A 483      18.845 -13.821 -16.837  1.00 40.93           C  
ATOM   3679  CE1 TYR A 483      19.752 -15.770 -18.603  1.00 37.57           C  
ATOM   3680  CE2 TYR A 483      18.132 -14.102 -18.020  1.00 41.62           C  
ATOM   3681  CZ  TYR A 483      18.611 -15.070 -18.915  1.00 42.08           C  
ATOM   3682  OH  TYR A 483      17.888 -15.327 -20.108  1.00 43.94           O  
ATOM   3683  N   VAL A 484      21.840 -11.686 -17.193  1.00 30.96           N  
ATOM   3684  CA  VAL A 484      21.271 -10.574 -17.978  1.00 32.96           C  
ATOM   3685  C   VAL A 484      20.989 -11.028 -19.422  1.00 32.43           C  
ATOM   3686  O   VAL A 484      21.797 -11.687 -20.023  1.00 30.90           O  
ATOM   3687  CB  VAL A 484      22.123  -9.271 -17.875  1.00 35.81           C  
ATOM   3688  CG1 VAL A 484      23.026  -9.337 -16.642  1.00 40.73           C  
ATOM   3689  CG2 VAL A 484      22.985  -8.944 -19.132  1.00 38.59           C  
ATOM   3690  N   ASP A 485      19.771 -10.781 -19.865  1.00 30.89           N  
ATOM   3691  CA  ASP A 485      19.329 -10.901 -21.216  1.00 30.48           C  
ATOM   3692  C   ASP A 485      19.039  -9.513 -21.805  1.00 28.84           C  
ATOM   3693  O   ASP A 485      17.965  -8.961 -21.655  1.00 28.01           O  
ATOM   3694  CB  ASP A 485      18.039 -11.683 -21.258  1.00 31.12           C  
ATOM   3695  CG  ASP A 485      17.660 -12.083 -22.681  1.00 35.77           C  
ATOM   3696  OD1 ASP A 485      18.549 -12.481 -23.485  1.00 40.29           O  
ATOM   3697  OD2 ASP A 485      16.482 -11.988 -22.977  1.00 41.18           O  
ATOM   3698  N   ALA A 486      20.005  -8.967 -22.475  1.00 28.84           N  
ATOM   3699  CA  ALA A 486      19.969  -7.591 -22.999  1.00 29.19           C  
ATOM   3700  C   ALA A 486      19.822  -7.733 -24.466  1.00 30.03           C  
ATOM   3701  O   ALA A 486      20.750  -8.169 -25.120  1.00 29.74           O  
ATOM   3702  CB  ALA A 486      21.274  -6.879 -22.669  1.00 28.12           C  
ATOM   3703  N   ARG A 487      18.672  -7.365 -25.001  1.00 30.64           N  
ATOM   3704  CA  ARG A 487      18.458  -7.422 -26.464  1.00 31.12           C  
ATOM   3705  C   ARG A 487      17.894  -6.167 -27.109  1.00 31.87           C  
ATOM   3706  O   ARG A 487      17.107  -5.426 -26.517  1.00 30.27           O  
ATOM   3707  CB  ARG A 487      17.414  -8.449 -26.760  1.00 31.42           C  
ATOM   3708  CG  ARG A 487      17.904  -9.830 -26.702  1.00 34.40           C  
ATOM   3709  CD  ARG A 487      16.726 -10.774 -26.594  1.00 39.66           C  
ATOM   3710  NE  ARG A 487      17.302 -12.034 -26.149  1.00 46.56           N  
ATOM   3711  CZ  ARG A 487      17.965 -12.894 -26.921  1.00 49.35           C  
ATOM   3712  NH1 ARG A 487      18.070 -12.749 -28.238  1.00 51.13           N  
ATOM   3713  NH2 ARG A 487      18.468 -13.978 -26.373  1.00 52.73           N  
ATOM   3714  N   ASN A 488      18.249  -5.988 -28.378  1.00 31.68           N  
ATOM   3715  CA  ASN A 488      17.595  -5.026 -29.193  1.00 32.68           C  
ATOM   3716  C   ASN A 488      16.272  -5.647 -29.521  1.00 33.90           C  
ATOM   3717  O   ASN A 488      16.209  -6.749 -30.040  1.00 33.38           O  
ATOM   3718  CB  ASN A 488      18.435  -4.633 -30.445  1.00 34.06           C  
ATOM   3719  CG  ASN A 488      17.723  -3.642 -31.296  1.00 33.62           C  
ATOM   3720  OD1 ASN A 488      16.600  -3.893 -31.700  1.00 36.42           O  
ATOM   3721  ND2 ASN A 488      18.328  -2.463 -31.519  1.00 40.86           N  
ATOM   3722  N   ALA A 489      15.196  -4.958 -29.144  1.00 33.80           N  
ATOM   3723  CA  ALA A 489      13.871  -5.533 -29.157  1.00 35.23           C  
ATOM   3724  C   ALA A 489      13.361  -5.626 -30.582  1.00 35.97           C  
ATOM   3725  O   ALA A 489      12.461  -6.400 -30.840  1.00 38.40           O  
ATOM   3726  CB  ALA A 489      12.909  -4.705 -28.328  1.00 33.71           C  
ATOM   3727  N   ILE A 490      13.912  -4.844 -31.487  1.00 37.43           N  
ATOM   3728  CA  ILE A 490      13.387  -4.812 -32.854  1.00 39.47           C  
ATOM   3729  C   ILE A 490      13.920  -6.046 -33.587  1.00 39.31           C  
ATOM   3730  O   ILE A 490      13.201  -6.708 -34.265  1.00 39.29           O  
ATOM   3731  CB  ILE A 490      13.788  -3.507 -33.601  1.00 40.21           C  
ATOM   3732  CG1 ILE A 490      13.322  -2.226 -32.821  1.00 40.26           C  
ATOM   3733  CG2 ILE A 490      13.282  -3.558 -35.065  1.00 40.32           C  
ATOM   3734  CD1 ILE A 490      11.837  -2.099 -32.459  1.00 38.43           C  
ATOM   3735  N   THR A 491      15.177  -6.406 -33.349  1.00 40.24           N  
ATOM   3736  CA  THR A 491      15.802  -7.492 -34.095  1.00 40.81           C  
ATOM   3737  C   THR A 491      15.983  -8.738 -33.233  1.00 41.77           C  
ATOM   3738  O   THR A 491      16.523  -9.765 -33.711  1.00 42.26           O  
ATOM   3739  CB  THR A 491      17.125  -7.015 -34.573  1.00 40.93           C  
ATOM   3740  OG1 THR A 491      17.991  -6.753 -33.451  1.00 42.51           O  
ATOM   3741  CG2 THR A 491      16.935  -5.696 -35.278  1.00 42.67           C  
ATOM   3742  N   ASP A 492      15.595  -8.625 -31.955  1.00 40.78           N  
ATOM   3743  CA  ASP A 492      15.814  -9.644 -30.933  1.00 40.96           C  
ATOM   3744  C   ASP A 492      17.259 -10.088 -30.902  1.00 40.28           C  
ATOM   3745  O   ASP A 492      17.571 -11.158 -30.466  1.00 42.74           O  
ATOM   3746  CB  ASP A 492      14.849 -10.819 -31.153  1.00 42.14           C  
ATOM   3747  CG  ASP A 492      14.433 -11.558 -29.856  1.00 46.53           C  
ATOM   3748  OD1 ASP A 492      13.939 -10.917 -28.864  1.00 48.37           O  
ATOM   3749  OD2 ASP A 492      14.519 -12.822 -29.892  1.00 52.11           O  
ATOM   3750  N   THR A 493      18.179  -9.247 -31.303  1.00 39.77           N  
ATOM   3751  CA  THR A 493      19.565  -9.625 -31.267  1.00 38.43           C  
ATOM   3752  C   THR A 493      20.286  -9.141 -29.997  1.00 37.07           C  
ATOM   3753  O   THR A 493      20.100  -7.987 -29.546  1.00 35.09           O  
ATOM   3754  CB  THR A 493      20.241  -9.177 -32.531  1.00 39.12           C  
ATOM   3755  OG1 THR A 493      20.557  -7.797 -32.467  1.00 40.90           O  
ATOM   3756  CG2 THR A 493      19.333  -9.437 -33.695  1.00 40.65           C  
ATOM   3757  N   PRO A 494      21.040 -10.054 -29.347  1.00 36.82           N  
ATOM   3758  CA  PRO A 494      21.692  -9.713 -28.125  1.00 35.12           C  
ATOM   3759  C   PRO A 494      22.610  -8.542 -28.313  1.00 34.97           C  
ATOM   3760  O   PRO A 494      23.239  -8.427 -29.352  1.00 33.12           O  
ATOM   3761  CB  PRO A 494      22.519 -10.951 -27.797  1.00 36.50           C  
ATOM   3762  CG  PRO A 494      21.777 -12.053 -28.389  1.00 37.18           C  
ATOM   3763  CD  PRO A 494      21.234 -11.485 -29.668  1.00 37.48           C  
ATOM   3764  N   LEU A 495      22.657  -7.660 -27.297  1.00 32.84           N  
ATOM   3765  CA  LEU A 495      23.526  -6.532 -27.303  1.00 30.24           C  
ATOM   3766  C   LEU A 495      24.934  -7.025 -27.025  1.00 30.26           C  
ATOM   3767  O   LEU A 495      25.184  -7.992 -26.283  1.00 28.24           O  
ATOM   3768  CB  LEU A 495      23.044  -5.497 -26.287  1.00 31.46           C  
ATOM   3769  CG  LEU A 495      21.695  -4.862 -26.619  1.00 29.97           C  
ATOM   3770  CD1 LEU A 495      21.416  -3.898 -25.447  1.00 33.85           C  
ATOM   3771  CD2 LEU A 495      21.640  -4.161 -27.981  1.00 30.62           C  
ATOM   3772  N   LEU A 496      25.888  -6.400 -27.689  1.00 29.66           N  
ATOM   3773  CA  LEU A 496      27.260  -6.855 -27.664  1.00 30.26           C  
ATOM   3774  C   LEU A 496      28.004  -6.556 -26.395  1.00 29.67           C  
ATOM   3775  O   LEU A 496      27.754  -5.555 -25.721  1.00 29.49           O  
ATOM   3776  CB  LEU A 496      28.058  -6.224 -28.862  1.00 31.20           C  
ATOM   3777  CG  LEU A 496      27.724  -6.635 -30.297  1.00 32.70           C  
ATOM   3778  CD1 LEU A 496      28.848  -6.099 -31.273  1.00 33.48           C  
ATOM   3779  CD2 LEU A 496      27.639  -8.121 -30.430  1.00 29.69           C  
ATOM   3780  N   ARG A 497      29.015  -7.396 -26.148  1.00 29.71           N  
ATOM   3781  CA  ARG A 497      29.987  -7.387 -25.042  1.00 30.77           C  
ATOM   3782  C   ARG A 497      29.452  -7.516 -23.637  1.00 29.45           C  
ATOM   3783  O   ARG A 497      30.174  -7.272 -22.716  1.00 29.68           O  
ATOM   3784  CB  ARG A 497      31.005  -6.183 -25.048  1.00 31.01           C  
ATOM   3785  CG  ARG A 497      31.577  -5.884 -26.360  1.00 32.87           C  
ATOM   3786  CD  ARG A 497      32.653  -4.855 -26.335  1.00 28.92           C  
ATOM   3787  NE  ARG A 497      33.191  -4.756 -27.685  1.00 29.61           N  
ATOM   3788  CZ  ARG A 497      34.122  -3.894 -28.088  1.00 30.37           C  
ATOM   3789  NH1 ARG A 497      34.664  -3.028 -27.262  1.00 26.02           N  
ATOM   3790  NH2 ARG A 497      34.581  -3.952 -29.329  1.00 28.74           N  
ATOM   3791  N   ARG A 498      28.203  -7.874 -23.501  1.00 30.44           N  
ATOM   3792  CA  ARG A 498      27.588  -8.182 -22.244  1.00 30.73           C  
ATOM   3793  C   ARG A 498      27.536  -9.676 -22.004  1.00 30.79           C  
ATOM   3794  O   ARG A 498      26.854 -10.399 -22.750  1.00 29.30           O  
ATOM   3795  CB  ARG A 498      26.172  -7.596 -22.235  1.00 31.10           C  
ATOM   3796  CG  ARG A 498      26.280  -6.197 -21.770  1.00 32.43           C  
ATOM   3797  CD  ARG A 498      25.291  -5.334 -22.357  1.00 34.75           C  
ATOM   3798  NE  ARG A 498      25.848  -4.778 -23.526  1.00 31.65           N  
ATOM   3799  CZ  ARG A 498      25.416  -3.699 -24.155  1.00 31.26           C  
ATOM   3800  NH1 ARG A 498      24.441  -2.978 -23.660  1.00 28.36           N  
ATOM   3801  NH2 ARG A 498      26.013  -3.351 -25.321  1.00 30.49           N  
ATOM   3802  N   ALA A 499      28.146 -10.089 -20.901  1.00 29.10           N  
ATOM   3803  CA  ALA A 499      28.076 -11.471 -20.404  1.00 30.49           C  
ATOM   3804  C   ALA A 499      26.653 -11.838 -19.960  1.00 30.51           C  
ATOM   3805  O   ALA A 499      26.115 -11.107 -19.200  1.00 28.90           O  
ATOM   3806  CB  ALA A 499      28.962 -11.642 -19.282  1.00 30.20           C  
ATOM   3807  N   LYS A 500      26.135 -12.984 -20.404  1.00 29.57           N  
ATOM   3808  CA  LYS A 500      24.778 -13.478 -20.040  1.00 30.67           C  
ATOM   3809  C   LYS A 500      24.736 -13.817 -18.546  1.00 29.97           C  
ATOM   3810  O   LYS A 500      23.719 -13.568 -17.897  1.00 28.40           O  
ATOM   3811  CB  LYS A 500      24.435 -14.668 -20.921  1.00 30.75           C  
ATOM   3812  CG  LYS A 500      23.198 -15.361 -20.658  1.00 33.11           C  
ATOM   3813  CD  LYS A 500      22.885 -16.309 -21.794  1.00 40.93           C  
ATOM   3814  N   GLN A 501      25.886 -14.273 -17.987  1.00 30.95           N  
ATOM   3815  CA  GLN A 501      25.981 -14.751 -16.616  1.00 29.97           C  
ATOM   3816  C   GLN A 501      27.269 -14.335 -16.004  1.00 30.48           C  
ATOM   3817  O   GLN A 501      28.329 -14.348 -16.707  1.00 29.85           O  
ATOM   3818  CB  GLN A 501      25.936 -16.294 -16.573  1.00 31.85           C  
ATOM   3819  CG  GLN A 501      24.569 -16.768 -16.616  1.00 34.13           C  
ATOM   3820  CD  GLN A 501      24.476 -18.232 -16.481  1.00 39.04           C  
ATOM   3821  OE1 GLN A 501      25.026 -18.963 -17.321  1.00 46.79           O  
ATOM   3822  NE2 GLN A 501      23.734 -18.699 -15.461  1.00 38.28           N  
ATOM   3823  N   GLN A 502      27.221 -13.992 -14.706  1.00 28.75           N  
ATOM   3824  CA  GLN A 502      28.469 -13.899 -13.912  1.00 28.71           C  
ATOM   3825  C   GLN A 502      28.303 -14.439 -12.518  1.00 28.49           C  
ATOM   3826  O   GLN A 502      27.284 -14.236 -11.908  1.00 25.78           O  
ATOM   3827  CB  GLN A 502      28.929 -12.471 -13.798  1.00 29.80           C  
ATOM   3828  CG  GLN A 502      29.458 -11.836 -15.066  1.00 33.04           C  
ATOM   3829  CD  GLN A 502      30.029 -10.456 -14.780  1.00 35.61           C  
ATOM   3830  OE1 GLN A 502      31.200 -10.293 -14.322  1.00 36.78           O  
ATOM   3831  NE2 GLN A 502      29.204  -9.460 -14.991  1.00 34.85           N  
ATOM   3832  N   VAL A 503      29.385 -15.021 -11.996  1.00 28.73           N  
ATOM   3833  CA  VAL A 503      29.485 -15.459 -10.622  1.00 27.68           C  
ATOM   3834  C   VAL A 503      30.699 -14.801 -10.011  1.00 27.21           C  
ATOM   3835  O   VAL A 503      31.710 -14.758 -10.599  1.00 26.11           O  
ATOM   3836  CB  VAL A 503      29.633 -16.990 -10.485  1.00 27.59           C  
ATOM   3837  CG1 VAL A 503      29.623 -17.427  -8.922  1.00 27.11           C  
ATOM   3838  CG2 VAL A 503      28.502 -17.743 -11.269  1.00 25.10           C  
ATOM   3839  N   LYS A 504      30.542 -14.241  -8.827  1.00 26.94           N  
ATOM   3840  CA  LYS A 504      31.623 -13.610  -8.104  1.00 26.56           C  
ATOM   3841  C   LYS A 504      31.607 -14.149  -6.669  1.00 27.55           C  
ATOM   3842  O   LYS A 504      30.567 -14.215  -6.039  1.00 26.89           O  
ATOM   3843  CB  LYS A 504      31.428 -12.105  -8.161  1.00 27.36           C  
ATOM   3844  CG  LYS A 504      31.173 -11.653  -9.606  1.00 27.62           C  
ATOM   3845  CD  LYS A 504      30.878 -10.148  -9.710  1.00 31.94           C  
ATOM   3846  CE  LYS A 504      30.280  -9.765 -11.074  1.00 31.48           C  
ATOM   3847  NZ  LYS A 504      30.601  -8.379 -11.364  1.00 38.05           N  
ATOM   3848  N   TYR A 505      32.757 -14.555  -6.182  1.00 28.61           N  
ATOM   3849  CA  TYR A 505      32.823 -15.241  -4.944  1.00 28.07           C  
ATOM   3850  C   TYR A 505      34.098 -14.747  -4.312  1.00 28.96           C  
ATOM   3851  O   TYR A 505      35.133 -14.954  -4.859  1.00 26.34           O  
ATOM   3852  CB  TYR A 505      32.777 -16.744  -5.179  1.00 29.46           C  
ATOM   3853  CG  TYR A 505      32.318 -17.564  -3.949  1.00 25.78           C  
ATOM   3854  CD1 TYR A 505      31.361 -18.528  -4.059  1.00 24.63           C  
ATOM   3855  CD2 TYR A 505      32.910 -17.387  -2.738  1.00 27.68           C  
ATOM   3856  CE1 TYR A 505      30.951 -19.283  -2.954  1.00 31.56           C  
ATOM   3857  CE2 TYR A 505      32.532 -18.131  -1.629  1.00 27.61           C  
ATOM   3858  CZ  TYR A 505      31.535 -19.046  -1.734  1.00 28.85           C  
ATOM   3859  OH  TYR A 505      31.179 -19.726  -0.613  1.00 34.56           O  
ATOM   3860  N   GLN A 506      33.969 -14.039  -3.168  1.00 27.94           N  
ATOM   3861  CA  GLN A 506      35.088 -13.712  -2.313  1.00 27.61           C  
ATOM   3862  C   GLN A 506      35.099 -14.556  -1.033  1.00 29.26           C  
ATOM   3863  O   GLN A 506      34.061 -14.769  -0.382  1.00 29.85           O  
ATOM   3864  CB  GLN A 506      35.094 -12.241  -1.963  1.00 27.22           C  
ATOM   3865  CG  GLN A 506      36.298 -11.765  -1.135  1.00 25.33           C  
ATOM   3866  CD  GLN A 506      37.473 -11.579  -1.949  1.00 26.51           C  
ATOM   3867  OE1 GLN A 506      37.367 -11.398  -3.182  1.00 25.83           O  
ATOM   3868  NE2 GLN A 506      38.661 -11.682  -1.313  1.00 26.54           N  
ATOM   3869  N   LEU A 507      36.280 -15.084  -0.715  1.00 29.34           N  
ATOM   3870  CA  LEU A 507      36.492 -15.898   0.468  1.00 29.57           C  
ATOM   3871  C   LEU A 507      37.686 -15.361   1.264  1.00 27.68           C  
ATOM   3872  O   LEU A 507      38.796 -15.388   0.741  1.00 25.80           O  
ATOM   3873  CB  LEU A 507      36.723 -17.348   0.064  1.00 29.99           C  
ATOM   3874  CG  LEU A 507      36.802 -18.349   1.223  1.00 32.39           C  
ATOM   3875  CD1 LEU A 507      35.431 -18.560   1.827  1.00 32.32           C  
ATOM   3876  CD2 LEU A 507      37.290 -19.732   0.813  1.00 31.82           C  
ATOM   3877  N   ASP A 508      37.427 -14.888   2.506  1.00 26.90           N  
ATOM   3878  CA  ASP A 508      38.390 -14.227   3.401  1.00 26.01           C  
ATOM   3879  C   ASP A 508      38.575 -14.994   4.715  1.00 27.20           C  
ATOM   3880  O   ASP A 508      37.622 -15.538   5.239  1.00 25.86           O  
ATOM   3881  CB  ASP A 508      37.931 -12.797   3.778  1.00 26.91           C  
ATOM   3882  CG  ASP A 508      37.683 -11.903   2.526  1.00 29.90           C  
ATOM   3883  OD1 ASP A 508      38.571 -11.943   1.638  1.00 29.11           O  
ATOM   3884  OD2 ASP A 508      36.558 -11.311   2.363  1.00 31.87           O  
ATOM   3885  N   TRP A 509      39.818 -15.060   5.219  1.00 27.14           N  
ATOM   3886  CA  TRP A 509      40.061 -15.690   6.495  1.00 29.24           C  
ATOM   3887  C   TRP A 509      41.429 -15.267   6.951  1.00 29.94           C  
ATOM   3888  O   TRP A 509      42.206 -14.757   6.142  1.00 28.37           O  
ATOM   3889  CB  TRP A 509      39.945 -17.205   6.361  1.00 30.61           C  
ATOM   3890  CG  TRP A 509      41.089 -17.897   5.721  1.00 28.08           C  
ATOM   3891  CD1 TRP A 509      42.167 -18.508   6.361  1.00 30.82           C  
ATOM   3892  CD2 TRP A 509      41.280 -18.093   4.329  1.00 31.65           C  
ATOM   3893  NE1 TRP A 509      43.017 -19.044   5.430  1.00 31.03           N  
ATOM   3894  CE2 TRP A 509      42.494 -18.813   4.173  1.00 32.92           C  
ATOM   3895  CE3 TRP A 509      40.538 -17.747   3.183  1.00 28.59           C  
ATOM   3896  CZ2 TRP A 509      42.972 -19.180   2.923  1.00 32.61           C  
ATOM   3897  CZ3 TRP A 509      41.041 -18.048   1.973  1.00 30.05           C  
ATOM   3898  CH2 TRP A 509      42.223 -18.799   1.835  1.00 32.65           C  
ATOM   3899  N   GLN A 510      41.671 -15.421   8.250  1.00 31.50           N  
ATOM   3900  CA  GLN A 510      42.996 -15.226   8.821  1.00 33.38           C  
ATOM   3901  C   GLN A 510      43.342 -16.495   9.572  1.00 33.27           C  
ATOM   3902  O   GLN A 510      42.474 -17.220  10.068  1.00 34.44           O  
ATOM   3903  CB  GLN A 510      43.115 -13.971   9.720  1.00 32.70           C  
ATOM   3904  CG  GLN A 510      42.356 -12.691   9.203  1.00 38.59           C  
ATOM   3905  N   LEU A 511      44.614 -16.792   9.554  1.00 35.11           N  
ATOM   3906  CA  LEU A 511      45.176 -17.900  10.291  1.00 36.62           C  
ATOM   3907  C   LEU A 511      46.589 -17.486  10.547  1.00 37.10           C  
ATOM   3908  O   LEU A 511      47.305 -17.179   9.590  1.00 36.21           O  
ATOM   3909  CB  LEU A 511      45.112 -19.183   9.442  1.00 36.30           C  
ATOM   3910  CG  LEU A 511      45.629 -20.506  10.033  1.00 39.00           C  
ATOM   3911  CD1 LEU A 511      44.840 -21.067  11.241  1.00 37.88           C  
ATOM   3912  CD2 LEU A 511      45.683 -21.603   8.930  1.00 37.51           C  
ATOM   3913  N   TYR A 512      46.976 -17.471  11.834  1.00 38.27           N  
ATOM   3914  CA  TYR A 512      48.322 -17.181  12.303  1.00 38.77           C  
ATOM   3915  C   TYR A 512      48.794 -15.814  11.885  1.00 38.44           C  
ATOM   3916  O   TYR A 512      49.962 -15.643  11.542  1.00 38.27           O  
ATOM   3917  CB  TYR A 512      49.318 -18.212  11.820  1.00 41.62           C  
ATOM   3918  CG  TYR A 512      48.966 -19.666  12.168  1.00 43.51           C  
ATOM   3919  CD1 TYR A 512      48.469 -20.007  13.423  1.00 44.16           C  
ATOM   3920  CD2 TYR A 512      49.111 -20.686  11.208  1.00 46.97           C  
ATOM   3921  CE1 TYR A 512      48.136 -21.313  13.736  1.00 45.40           C  
ATOM   3922  CE2 TYR A 512      48.763 -22.000  11.509  1.00 46.33           C  
ATOM   3923  CZ  TYR A 512      48.275 -22.302  12.778  1.00 46.88           C  
ATOM   3924  OH  TYR A 512      47.948 -23.629  13.094  1.00 49.13           O  
ATOM   3925  N   ASP A 513      47.857 -14.874  11.956  1.00 37.79           N  
ATOM   3926  CA  ASP A 513      47.956 -13.450  11.573  1.00 37.64           C  
ATOM   3927  C   ASP A 513      48.161 -13.127  10.119  1.00 35.37           C  
ATOM   3928  O   ASP A 513      48.360 -11.966   9.797  1.00 34.25           O  
ATOM   3929  CB  ASP A 513      48.985 -12.699  12.392  1.00 39.71           C  
ATOM   3930  CG  ASP A 513      48.486 -12.377  13.776  1.00 44.20           C  
ATOM   3931  OD1 ASP A 513      47.496 -11.629  13.836  1.00 48.45           O  
ATOM   3932  OD2 ASP A 513      49.073 -12.903  14.776  1.00 47.86           O  
ATOM   3933  N   PHE A 514      48.141 -14.150   9.260  1.00 33.69           N  
ATOM   3934  CA  PHE A 514      48.073 -13.951   7.827  1.00 32.74           C  
ATOM   3935  C   PHE A 514      46.620 -13.784   7.402  1.00 31.48           C  
ATOM   3936  O   PHE A 514      45.797 -14.602   7.727  1.00 29.46           O  
ATOM   3937  CB  PHE A 514      48.642 -15.154   7.079  1.00 33.30           C  
ATOM   3938  CG  PHE A 514      50.106 -15.368   7.278  1.00 32.26           C  
ATOM   3939  CD1 PHE A 514      51.029 -14.903   6.354  1.00 36.06           C  
ATOM   3940  CD2 PHE A 514      50.569 -16.064   8.368  1.00 35.55           C  
ATOM   3941  CE1 PHE A 514      52.384 -15.118   6.518  1.00 36.91           C  
ATOM   3942  CE2 PHE A 514      51.929 -16.266   8.538  1.00 37.93           C  
ATOM   3943  CZ  PHE A 514      52.831 -15.800   7.585  1.00 37.91           C  
ATOM   3944  N   ASP A 515      46.319 -12.728   6.651  1.00 30.00           N  
ATOM   3945  CA  ASP A 515      44.965 -12.431   6.218  1.00 29.79           C  
ATOM   3946  C   ASP A 515      44.926 -12.802   4.745  1.00 30.41           C  
ATOM   3947  O   ASP A 515      45.643 -12.248   3.949  1.00 29.31           O  
ATOM   3948  CB  ASP A 515      44.647 -10.930   6.464  1.00 30.58           C  
ATOM   3949  CG  ASP A 515      43.339 -10.499   5.871  1.00 34.88           C  
ATOM   3950  OD1 ASP A 515      42.310 -11.279   5.904  1.00 37.99           O  
ATOM   3951  OD2 ASP A 515      43.330  -9.348   5.382  1.00 44.35           O  
ATOM   3952  N   TRP A 516      44.097 -13.790   4.401  1.00 30.46           N  
ATOM   3953  CA  TRP A 516      44.045 -14.315   3.073  1.00 30.68           C  
ATOM   3954  C   TRP A 516      42.711 -13.911   2.415  1.00 29.74           C  
ATOM   3955  O   TRP A 516      41.698 -13.742   3.101  1.00 27.03           O  
ATOM   3956  CB  TRP A 516      44.069 -15.820   3.111  1.00 30.62           C  
ATOM   3957  CG  TRP A 516      45.349 -16.421   3.574  1.00 31.05           C  
ATOM   3958  CD1 TRP A 516      45.671 -16.757   4.839  1.00 33.56           C  
ATOM   3959  CD2 TRP A 516      46.458 -16.797   2.767  1.00 32.14           C  
ATOM   3960  NE1 TRP A 516      46.929 -17.297   4.889  1.00 33.30           N  
ATOM   3961  CE2 TRP A 516      47.427 -17.361   3.630  1.00 31.54           C  
ATOM   3962  CE3 TRP A 516      46.713 -16.739   1.392  1.00 32.56           C  
ATOM   3963  CZ2 TRP A 516      48.645 -17.833   3.186  1.00 33.21           C  
ATOM   3964  CZ3 TRP A 516      47.957 -17.214   0.931  1.00 33.41           C  
ATOM   3965  CH2 TRP A 516      48.884 -17.765   1.808  1.00 33.81           C  
ATOM   3966  N   GLY A 517      42.749 -13.788   1.089  1.00 29.20           N  
ATOM   3967  CA  GLY A 517      41.556 -13.616   0.290  1.00 29.78           C  
ATOM   3968  C   GLY A 517      41.661 -14.425  -1.032  1.00 29.93           C  
ATOM   3969  O   GLY A 517      42.654 -14.351  -1.718  1.00 30.07           O  
ATOM   3970  N   ILE A 518      40.636 -15.182  -1.355  1.00 29.07           N  
ATOM   3971  CA  ILE A 518      40.522 -15.797  -2.649  1.00 30.18           C  
ATOM   3972  C   ILE A 518      39.390 -15.097  -3.396  1.00 27.85           C  
ATOM   3973  O   ILE A 518      38.361 -14.868  -2.832  1.00 29.86           O  
ATOM   3974  CB  ILE A 518      40.195 -17.319  -2.507  1.00 30.45           C  
ATOM   3975  CG1 ILE A 518      41.393 -18.081  -1.913  1.00 28.85           C  
ATOM   3976  CG2 ILE A 518      39.753 -17.857  -3.858  1.00 31.41           C  
ATOM   3977  CD1 ILE A 518      41.065 -19.583  -1.648  1.00 27.78           C  
ATOM   3978  N   THR A 519      39.605 -14.694  -4.636  1.00 27.29           N  
ATOM   3979  CA  THR A 519      38.561 -14.160  -5.479  1.00 25.60           C  
ATOM   3980  C   THR A 519      38.313 -15.090  -6.660  1.00 27.03           C  
ATOM   3981  O   THR A 519      39.181 -15.347  -7.425  1.00 26.63           O  
ATOM   3982  CB  THR A 519      38.936 -12.756  -5.978  1.00 27.90           C  
ATOM   3983  OG1 THR A 519      39.348 -11.892  -4.877  1.00 27.91           O  
ATOM   3984  CG2 THR A 519      37.711 -12.119  -6.747  1.00 24.00           C  
ATOM   3985  N   TYR A 520      37.104 -15.622  -6.811  1.00 27.43           N  
ATOM   3986  CA  TYR A 520      36.759 -16.359  -7.983  1.00 27.51           C  
ATOM   3987  C   TYR A 520      35.819 -15.518  -8.815  1.00 27.51           C  
ATOM   3988  O   TYR A 520      34.902 -14.875  -8.280  1.00 27.09           O  
ATOM   3989  CB  TYR A 520      36.112 -17.681  -7.609  1.00 27.60           C  
ATOM   3990  CG  TYR A 520      35.429 -18.390  -8.745  1.00 26.73           C  
ATOM   3991  CD1 TYR A 520      36.148 -19.142  -9.634  1.00 26.66           C  
ATOM   3992  CD2 TYR A 520      34.068 -18.284  -8.944  1.00 28.33           C  
ATOM   3993  CE1 TYR A 520      35.538 -19.758 -10.705  1.00 23.00           C  
ATOM   3994  CE2 TYR A 520      33.463 -18.872  -9.988  1.00 27.06           C  
ATOM   3995  CZ  TYR A 520      34.220 -19.662 -10.856  1.00 28.32           C  
ATOM   3996  OH  TYR A 520      33.643 -20.285 -11.960  1.00 27.55           O  
ATOM   3997  N   GLN A 521      36.001 -15.522 -10.128  1.00 26.42           N  
ATOM   3998  CA  GLN A 521      35.005 -14.940 -11.029  1.00 27.96           C  
ATOM   3999  C   GLN A 521      34.668 -15.861 -12.232  1.00 29.49           C  
ATOM   4000  O   GLN A 521      35.591 -16.363 -12.867  1.00 29.42           O  
ATOM   4001  CB  GLN A 521      35.482 -13.613 -11.562  1.00 27.85           C  
ATOM   4002  CG  GLN A 521      34.287 -12.796 -12.119  1.00 29.99           C  
ATOM   4003  CD  GLN A 521      34.335 -11.301 -11.749  1.00 36.52           C  
ATOM   4004  OE1 GLN A 521      35.007 -10.869 -10.744  1.00 34.53           O  
ATOM   4005  NE2 GLN A 521      33.597 -10.492 -12.541  1.00 34.52           N  
ATOM   4006  N   TYR A 522      33.387 -16.096 -12.497  1.00 28.31           N  
ATOM   4007  CA  TYR A 522      32.927 -16.704 -13.743  1.00 28.82           C  
ATOM   4008  C   TYR A 522      32.338 -15.610 -14.648  1.00 28.86           C  
ATOM   4009  O   TYR A 522      31.337 -14.967 -14.269  1.00 26.97           O  
ATOM   4010  CB  TYR A 522      31.805 -17.736 -13.511  1.00 30.79           C  
ATOM   4011  CG  TYR A 522      31.315 -18.417 -14.821  1.00 30.73           C  
ATOM   4012  CD1 TYR A 522      32.149 -19.232 -15.553  1.00 31.78           C  
ATOM   4013  CD2 TYR A 522      30.071 -18.139 -15.358  1.00 34.79           C  
ATOM   4014  CE1 TYR A 522      31.736 -19.831 -16.724  1.00 31.22           C  
ATOM   4015  CE2 TYR A 522      29.668 -18.719 -16.559  1.00 35.28           C  
ATOM   4016  CZ  TYR A 522      30.516 -19.563 -17.218  1.00 32.69           C  
ATOM   4017  OH  TYR A 522      30.118 -20.182 -18.390  1.00 35.01           O  
ATOM   4018  N   LEU A 523      32.927 -15.448 -15.833  1.00 27.75           N  
ATOM   4019  CA  LEU A 523      32.409 -14.580 -16.875  1.00 29.52           C  
ATOM   4020  C   LEU A 523      31.789 -15.445 -17.936  1.00 29.87           C  
ATOM   4021  O   LEU A 523      32.490 -16.188 -18.591  1.00 29.77           O  
ATOM   4022  CB  LEU A 523      33.528 -13.758 -17.545  1.00 30.48           C  
ATOM   4023  CG  LEU A 523      34.674 -13.176 -16.688  1.00 34.01           C  
ATOM   4024  CD1 LEU A 523      35.644 -12.480 -17.647  1.00 34.85           C  
ATOM   4025  CD2 LEU A 523      34.149 -12.142 -15.744  1.00 33.69           C  
ATOM   4026  N   GLY A 524      30.483 -15.325 -18.103  1.00 29.64           N  
ATOM   4027  CA  GLY A 524      29.759 -16.050 -19.059  1.00 30.16           C  
ATOM   4028  C   GLY A 524      29.899 -15.581 -20.499  1.00 31.31           C  
ATOM   4029  O   GLY A 524      30.708 -14.701 -20.832  1.00 29.12           O  
ATOM   4030  N   THR A 525      28.981 -16.129 -21.288  1.00 31.76           N  
ATOM   4031  CA  THR A 525      28.927 -16.004 -22.735  1.00 33.61           C  
ATOM   4032  C   THR A 525      28.704 -14.612 -23.160  1.00 31.54           C  
ATOM   4033  O   THR A 525      27.859 -13.897 -22.559  1.00 31.07           O  
ATOM   4034  CB  THR A 525      27.758 -16.833 -23.312  1.00 33.14           C  
ATOM   4035  OG1 THR A 525      28.052 -18.202 -23.059  1.00 39.01           O  
ATOM   4036  CG2 THR A 525      27.723 -16.664 -24.774  1.00 36.90           C  
ATOM   4037  N   ARG A 526      29.512 -14.193 -24.130  1.00 29.52           N  
ATOM   4038  CA  ARG A 526      29.529 -12.784 -24.561  1.00 31.28           C  
ATOM   4039  C   ARG A 526      29.677 -12.728 -26.109  1.00 32.78           C  
ATOM   4040  O   ARG A 526      30.409 -13.525 -26.678  1.00 30.94           O  
ATOM   4041  CB  ARG A 526      30.760 -12.157 -23.889  1.00 31.28           C  
ATOM   4042  CG  ARG A 526      31.006 -10.716 -24.098  1.00 32.26           C  
ATOM   4043  CD  ARG A 526      32.288 -10.068 -23.426  1.00 33.97           C  
ATOM   4044  NE  ARG A 526      32.765 -10.593 -22.130  1.00 33.01           N  
ATOM   4045  CZ  ARG A 526      32.578 -10.020 -20.949  1.00 34.52           C  
ATOM   4046  NH1 ARG A 526      31.779  -8.965 -20.812  1.00 34.99           N  
ATOM   4047  NH2 ARG A 526      33.085 -10.592 -19.840  1.00 33.47           N  
ATOM   4048  N   TYR A 527      28.982 -11.795 -26.774  1.00 33.67           N  
ATOM   4049  CA  TYR A 527      29.155 -11.542 -28.200  1.00 33.84           C  
ATOM   4050  C   TYR A 527      29.958 -10.264 -28.394  1.00 33.92           C  
ATOM   4051  O   TYR A 527      29.889  -9.345 -27.595  1.00 32.71           O  
ATOM   4052  CB  TYR A 527      27.801 -11.387 -28.839  1.00 34.82           C  
ATOM   4053  CG  TYR A 527      26.953 -12.606 -28.686  1.00 36.11           C  
ATOM   4054  CD1 TYR A 527      27.105 -13.689 -29.551  1.00 37.20           C  
ATOM   4055  CD2 TYR A 527      25.985 -12.686 -27.702  1.00 40.45           C  
ATOM   4056  CE1 TYR A 527      26.302 -14.816 -29.431  1.00 39.17           C  
ATOM   4057  CE2 TYR A 527      25.157 -13.819 -27.576  1.00 37.68           C  
ATOM   4058  CZ  TYR A 527      25.327 -14.872 -28.431  1.00 40.40           C  
ATOM   4059  OH  TYR A 527      24.500 -16.019 -28.311  1.00 42.53           O  
ATOM   4060  N   ASP A 528      30.739 -10.240 -29.448  1.00 33.66           N  
ATOM   4061  CA  ASP A 528      31.517  -9.129 -29.841  1.00 33.33           C  
ATOM   4062  C   ASP A 528      31.667  -9.170 -31.330  1.00 33.79           C  
ATOM   4063  O   ASP A 528      31.356 -10.178 -31.973  1.00 34.51           O  
ATOM   4064  CB  ASP A 528      32.924  -9.148 -29.207  1.00 33.44           C  
ATOM   4065  CG  ASP A 528      33.545  -7.739 -29.157  1.00 33.34           C  
ATOM   4066  OD1 ASP A 528      32.819  -6.755 -29.475  1.00 33.52           O  
ATOM   4067  OD2 ASP A 528      34.691  -7.607 -28.703  1.00 35.08           O  
ATOM   4068  N   LYS A 529      32.131  -8.060 -31.871  1.00 33.54           N  
ATOM   4069  CA  LYS A 529      32.292  -7.841 -33.326  1.00 34.52           C  
ATOM   4070  C   LYS A 529      33.743  -8.059 -33.696  1.00 32.82           C  
ATOM   4071  O   LYS A 529      34.651  -7.632 -32.966  1.00 30.35           O  
ATOM   4072  CB  LYS A 529      31.849  -6.407 -33.636  1.00 34.10           C  
ATOM   4073  CG  LYS A 529      31.727  -6.105 -35.106  1.00 39.01           C  
ATOM   4074  CD  LYS A 529      31.216  -4.686 -35.370  1.00 37.79           C  
ATOM   4075  CE  LYS A 529      29.750  -4.543 -35.043  1.00 42.45           C  
ATOM   4076  NZ  LYS A 529      29.353  -3.071 -35.212  1.00 41.90           N  
ATOM   4077  N   ASP A 530      33.961  -8.836 -34.760  1.00 31.86           N  
ATOM   4078  CA  ASP A 530      35.275  -9.048 -35.340  1.00 31.56           C  
ATOM   4079  C   ASP A 530      35.524  -8.011 -36.424  1.00 31.40           C  
ATOM   4080  O   ASP A 530      34.902  -8.074 -37.478  1.00 28.60           O  
ATOM   4081  CB  ASP A 530      35.325 -10.424 -35.952  1.00 32.33           C  
ATOM   4082  CG  ASP A 530      36.637 -10.752 -36.631  1.00 35.00           C  
ATOM   4083  OD1 ASP A 530      37.453  -9.830 -36.903  1.00 39.33           O  
ATOM   4084  OD2 ASP A 530      36.805 -11.976 -36.960  1.00 33.90           O  
ATOM   4085  N   TYR A 531      36.464  -7.100 -36.143  1.00 31.69           N  
ATOM   4086  CA  TYR A 531      36.821  -5.979 -37.034  1.00 31.86           C  
ATOM   4087  C   TYR A 531      37.868  -6.321 -38.134  1.00 32.60           C  
ATOM   4088  O   TYR A 531      38.178  -5.457 -38.969  1.00 30.02           O  
ATOM   4089  CB  TYR A 531      37.315  -4.802 -36.216  1.00 31.81           C  
ATOM   4090  CG  TYR A 531      36.132  -4.072 -35.520  1.00 31.93           C  
ATOM   4091  CD1 TYR A 531      35.360  -3.198 -36.215  1.00 33.56           C  
ATOM   4092  CD2 TYR A 531      35.807  -4.309 -34.203  1.00 29.34           C  
ATOM   4093  CE1 TYR A 531      34.294  -2.546 -35.628  1.00 32.76           C  
ATOM   4094  CE2 TYR A 531      34.671  -3.679 -33.616  1.00 29.74           C  
ATOM   4095  CZ  TYR A 531      33.985  -2.772 -34.334  1.00 28.50           C  
ATOM   4096  OH  TYR A 531      32.868  -2.126 -33.851  1.00 34.48           O  
ATOM   4097  N   SER A 532      38.402  -7.558 -38.131  1.00 33.65           N  
ATOM   4098  CA  SER A 532      39.479  -7.948 -39.086  1.00 34.70           C  
ATOM   4099  C   SER A 532      39.063  -8.048 -40.530  1.00 37.58           C  
ATOM   4100  O   SER A 532      39.929  -8.045 -41.434  1.00 37.86           O  
ATOM   4101  CB  SER A 532      40.074  -9.289 -38.709  1.00 34.80           C  
ATOM   4102  OG  SER A 532      39.081 -10.310 -38.776  1.00 36.89           O  
ATOM   4103  N   SER A 533      37.755  -8.198 -40.778  1.00 39.31           N  
ATOM   4104  CA  SER A 533      37.237  -8.162 -42.133  1.00 39.53           C  
ATOM   4105  C   SER A 533      35.771  -7.669 -42.160  1.00 40.51           C  
ATOM   4106  O   SER A 533      34.956  -8.001 -41.255  1.00 40.07           O  
ATOM   4107  CB  SER A 533      37.387  -9.557 -42.765  1.00 40.29           C  
ATOM   4108  OG  SER A 533      36.285 -10.397 -42.502  1.00 38.33           O  
ATOM   4109  N   TYR A 534      35.479  -6.847 -43.176  1.00 40.90           N  
ATOM   4110  CA  TYR A 534      34.154  -6.281 -43.461  1.00 41.78           C  
ATOM   4111  C   TYR A 534      33.350  -7.189 -44.477  1.00 41.09           C  
ATOM   4112  O   TYR A 534      33.942  -7.734 -45.385  1.00 40.08           O  
ATOM   4113  CB  TYR A 534      34.320  -4.876 -44.046  1.00 43.58           C  
ATOM   4114  CG  TYR A 534      33.043  -4.067 -44.140  1.00 45.41           C  
ATOM   4115  CD1 TYR A 534      32.715  -3.184 -43.149  1.00 48.63           C  
ATOM   4116  CD2 TYR A 534      32.199  -4.154 -45.248  1.00 49.19           C  
ATOM   4117  CE1 TYR A 534      31.554  -2.406 -43.201  1.00 51.23           C  
ATOM   4118  CE2 TYR A 534      31.015  -3.366 -45.334  1.00 50.17           C  
ATOM   4119  CZ  TYR A 534      30.720  -2.484 -44.290  1.00 47.85           C  
ATOM   4120  OH  TYR A 534      29.603  -1.687 -44.282  1.00 49.20           O  
ATOM   4121  N   PRO A 535      32.026  -7.374 -44.264  1.00 39.32           N  
ATOM   4122  CA  PRO A 535      31.199  -6.837 -43.178  1.00 39.84           C  
ATOM   4123  C   PRO A 535      31.551  -7.493 -41.843  1.00 38.03           C  
ATOM   4124  O   PRO A 535      31.984  -8.670 -41.806  1.00 36.65           O  
ATOM   4125  CB  PRO A 535      29.778  -7.229 -43.579  1.00 40.37           C  
ATOM   4126  CG  PRO A 535      29.943  -8.438 -44.358  1.00 40.75           C  
ATOM   4127  CD  PRO A 535      31.249  -8.273 -45.118  1.00 40.99           C  
ATOM   4128  N   TYR A 536      31.397  -6.743 -40.762  1.00 37.91           N  
ATOM   4129  CA  TYR A 536      32.003  -7.147 -39.505  1.00 37.54           C  
ATOM   4130  C   TYR A 536      31.118  -8.184 -38.864  1.00 38.01           C  
ATOM   4131  O   TYR A 536      30.008  -7.862 -38.486  1.00 38.94           O  
ATOM   4132  CB  TYR A 536      32.132  -5.971 -38.574  1.00 38.45           C  
ATOM   4133  CG  TYR A 536      33.023  -4.861 -39.077  1.00 39.33           C  
ATOM   4134  CD1 TYR A 536      34.253  -5.153 -39.664  1.00 37.12           C  
ATOM   4135  CD2 TYR A 536      32.629  -3.516 -38.950  1.00 36.29           C  
ATOM   4136  CE1 TYR A 536      35.047  -4.179 -40.096  1.00 38.34           C  
ATOM   4137  CE2 TYR A 536      33.415  -2.524 -39.421  1.00 38.11           C  
ATOM   4138  CZ  TYR A 536      34.627  -2.853 -39.984  1.00 39.49           C  
ATOM   4139  OH  TYR A 536      35.444  -1.880 -40.461  1.00 39.94           O  
ATOM   4140  N   GLN A 537      31.592  -9.419 -38.734  1.00 36.74           N  
ATOM   4141  CA  GLN A 537      30.778 -10.448 -38.114  1.00 36.89           C  
ATOM   4142  C   GLN A 537      30.801 -10.441 -36.563  1.00 35.83           C  
ATOM   4143  O   GLN A 537      31.674  -9.895 -35.939  1.00 34.54           O  
ATOM   4144  CB  GLN A 537      31.184 -11.818 -38.635  1.00 38.38           C  
ATOM   4145  CG  GLN A 537      31.212 -11.918 -40.208  1.00 39.97           C  
ATOM   4146  CD  GLN A 537      29.904 -11.530 -40.920  1.00 40.04           C  
ATOM   4147  OE1 GLN A 537      29.902 -10.664 -41.793  1.00 43.29           O  
ATOM   4148  NE2 GLN A 537      28.812 -12.188 -40.578  1.00 43.09           N  
ATOM   4149  N   THR A 538      29.803 -11.086 -35.999  1.00 34.58           N  
ATOM   4150  CA  THR A 538      29.691 -11.278 -34.605  1.00 34.72           C  
ATOM   4151  C   THR A 538      30.302 -12.601 -34.227  1.00 33.56           C  
ATOM   4152  O   THR A 538      30.054 -13.614 -34.842  1.00 34.17           O  
ATOM   4153  CB  THR A 538      28.238 -11.157 -34.227  1.00 34.56           C  
ATOM   4154  OG1 THR A 538      27.845  -9.793 -34.466  1.00 34.81           O  
ATOM   4155  CG2 THR A 538      28.012 -11.470 -32.729  1.00 34.66           C  
ATOM   4156  N   VAL A 539      31.161 -12.571 -33.249  1.00 32.18           N  
ATOM   4157  CA  VAL A 539      31.739 -13.780 -32.667  1.00 32.38           C  
ATOM   4158  C   VAL A 539      31.112 -13.948 -31.281  1.00 32.44           C  
ATOM   4159  O   VAL A 539      30.623 -12.954 -30.684  1.00 30.56           O  
ATOM   4160  CB  VAL A 539      33.309 -13.734 -32.677  1.00 31.67           C  
ATOM   4161  CG1 VAL A 539      33.813 -13.717 -34.145  1.00 34.73           C  
ATOM   4162  CG2 VAL A 539      33.871 -12.525 -31.825  1.00 34.36           C  
ATOM   4163  N   LYS A 540      31.082 -15.193 -30.812  1.00 33.53           N  
ATOM   4164  CA  LYS A 540      30.681 -15.542 -29.436  1.00 35.55           C  
ATOM   4165  C   LYS A 540      31.886 -16.030 -28.658  1.00 35.08           C  
ATOM   4166  O   LYS A 540      32.642 -16.874 -29.145  1.00 34.07           O  
ATOM   4167  CB  LYS A 540      29.582 -16.608 -29.436  1.00 35.67           C  
ATOM   4168  CG  LYS A 540      29.095 -17.024 -28.016  1.00 38.90           C  
ATOM   4169  CD  LYS A 540      27.781 -17.847 -28.059  1.00 38.97           C  
ATOM   4170  CE  LYS A 540      28.105 -19.367 -28.189  1.00 45.54           C  
ATOM   4171  N   MET A 541      32.109 -15.463 -27.480  1.00 34.77           N  
ATOM   4172  CA  MET A 541      33.218 -15.872 -26.646  1.00 37.20           C  
ATOM   4173  C   MET A 541      32.623 -16.763 -25.545  1.00 35.21           C  
ATOM   4174  O   MET A 541      31.609 -16.408 -24.975  1.00 33.02           O  
ATOM   4175  CB  MET A 541      33.954 -14.662 -26.063  1.00 36.84           C  
ATOM   4176  CG  MET A 541      34.896 -13.919 -27.104  1.00 43.59           C  
ATOM   4177  SD  MET A 541      35.647 -12.334 -26.505  1.00 46.90           S  
ATOM   4178  CE  MET A 541      34.070 -11.467 -26.706  1.00 43.62           C  
ATOM   4179  N   GLY A 542      33.240 -17.928 -25.294  1.00 33.62           N  
ATOM   4180  CA  GLY A 542      32.795 -18.827 -24.216  1.00 32.97           C  
ATOM   4181  C   GLY A 542      33.074 -18.282 -22.784  1.00 31.90           C  
ATOM   4182  O   GLY A 542      34.016 -17.521 -22.513  1.00 30.36           O  
ATOM   4183  N   GLY A 543      32.332 -18.795 -21.848  1.00 31.73           N  
ATOM   4184  CA  GLY A 543      32.593 -18.536 -20.441  1.00 32.04           C  
ATOM   4185  C   GLY A 543      33.941 -19.007 -19.932  1.00 31.48           C  
ATOM   4186  O   GLY A 543      34.498 -19.943 -20.439  1.00 31.22           O  
ATOM   4187  N   VAL A 544      34.478 -18.268 -18.976  1.00 31.45           N  
ATOM   4188  CA  VAL A 544      35.758 -18.538 -18.303  1.00 31.90           C  
ATOM   4189  C   VAL A 544      35.707 -18.254 -16.800  1.00 31.75           C  
ATOM   4190  O   VAL A 544      34.969 -17.345 -16.314  1.00 29.60           O  
ATOM   4191  CB  VAL A 544      36.948 -17.729 -18.894  1.00 32.43           C  
ATOM   4192  CG1 VAL A 544      37.135 -18.138 -20.364  1.00 36.41           C  
ATOM   4193  CG2 VAL A 544      36.795 -16.198 -18.780  1.00 30.39           C  
ATOM   4194  N   SER A 545      36.541 -19.034 -16.103  1.00 32.01           N
[truncated: 135,514 more chars]
