# Supplementary material for: Epitope Prediction Based on Random Peptide Library Screening: Benchmark Dataset and Prediction Tools Evaluation
Source: Molecules. 2011 Jun 16;16(6):4971–93. doi: 10.3390/molecules16064971 (PMC6264216; doi:10.3390/molecules16064971)
Supplement: Supplementary file 1 [file molecules-16-04971-s001.zip › supplementary materials/datasets/MS00278/2GSK_A.pdb]

HEADER    SIGNALING PROTEIN/MEMBRANE PROTEIN      26-APR-06   2GSK              
TITLE     STRUCTURE OF THE BTUB:TONB COMPLEX                                    
ATOM      1  N   PRO A   5      28.025  -9.741  31.371  1.00 40.06           N  
ATOM      2  CA  PRO A   5      28.412  -9.309  30.014  1.00 39.52           C  
ATOM      3  C   PRO A   5      28.741  -7.815  29.990  1.00 39.50           C  
ATOM      4  O   PRO A   5      28.118  -7.055  30.696  1.00 39.95           O  
ATOM      5  CB  PRO A   5      27.166  -9.584  29.171  1.00 39.17           C  
ATOM      6  CG  PRO A   5      26.192 -10.240  30.065  1.00 39.94           C  
ATOM      7  CD  PRO A   5      26.829 -10.586  31.358  1.00 40.28           C  
ATOM      8  N   ASP A   6      29.736  -7.422  29.211  1.00 39.15           N  
ATOM      9  CA  ASP A   6      30.027  -6.039  28.988  1.00 39.16           C  
ATOM     10  C   ASP A   6      28.965  -5.549  27.974  1.00 38.87           C  
ATOM     11  O   ASP A   6      28.441  -6.355  27.202  1.00 37.80           O  
ATOM     12  CB  ASP A   6      31.444  -5.892  28.387  1.00 40.22           C  
ATOM     13  CG  ASP A   6      32.618  -6.184  29.394  1.00 42.48           C  
ATOM     14  OD1 ASP A   6      32.418  -6.394  30.618  1.00 46.38           O  
ATOM     15  OD2 ASP A   6      33.786  -6.208  28.920  1.00 43.30           O  
ATOM     16  N   THR A   7      28.638  -4.253  28.002  1.00 38.36           N  
ATOM     17  CA  THR A   7      27.824  -3.564  26.967  1.00 38.07           C  
ATOM     18  C   THR A   7      28.693  -2.598  26.189  1.00 37.81           C  
ATOM     19  O   THR A   7      29.330  -1.756  26.806  1.00 38.95           O  
ATOM     20  CB  THR A   7      26.694  -2.720  27.616  1.00 38.70           C  
ATOM     21  OG1 THR A   7      25.938  -3.523  28.530  1.00 36.99           O  
ATOM     22  CG2 THR A   7      25.716  -2.147  26.556  1.00 35.29           C  
ATOM     23  N   LEU A   8      28.748  -2.707  24.864  1.00 37.38           N  
ATOM     24  CA  LEU A   8      29.365  -1.672  24.001  1.00 37.62           C  
ATOM     25  C   LEU A   8      28.255  -0.794  23.509  1.00 37.09           C  
ATOM     26  O   LEU A   8      27.134  -1.248  23.397  1.00 38.56           O  
ATOM     27  CB  LEU A   8      30.112  -2.218  22.755  1.00 37.35           C  
ATOM     28  CG  LEU A   8      31.273  -3.195  22.881  1.00 39.23           C  
ATOM     29  CD1 LEU A   8      32.067  -3.262  21.550  1.00 42.97           C  
ATOM     30  CD2 LEU A   8      32.232  -2.868  24.019  1.00 43.88           C  
ATOM     31  N   VAL A   9      28.546   0.459  23.210  1.00 36.19           N  
ATOM     32  CA  VAL A   9      27.498   1.352  22.795  1.00 35.32           C  
ATOM     33  C   VAL A   9      27.961   1.985  21.517  1.00 36.58           C  
ATOM     34  O   VAL A   9      29.009   2.628  21.507  1.00 36.40           O  
ATOM     35  CB  VAL A   9      27.167   2.459  23.827  1.00 35.46           C  
ATOM     36  CG1 VAL A   9      26.239   3.513  23.204  1.00 33.23           C  
ATOM     37  CG2 VAL A   9      26.579   1.877  25.088  1.00 32.94           C  
ATOM     38  N   VAL A  10      27.165   1.823  20.456  1.00 36.30           N  
ATOM     39  CA  VAL A  10      27.457   2.431  19.187  1.00 37.27           C  
ATOM     40  C   VAL A  10      26.467   3.567  18.966  1.00 38.66           C  
ATOM     41  O   VAL A  10      25.281   3.325  18.955  1.00 38.38           O  
ATOM     42  CB  VAL A  10      27.380   1.379  18.009  1.00 37.46           C  
ATOM     43  CG1 VAL A  10      27.834   2.008  16.645  1.00 35.52           C  
ATOM     44  CG2 VAL A  10      28.205   0.155  18.363  1.00 35.14           C  
ATOM     45  N   THR A  11      26.964   4.796  18.820  1.00 40.77           N  
ATOM     46  CA  THR A  11      26.119   5.971  18.549  1.00 43.00           C  
ATOM     47  C   THR A  11      26.297   6.443  17.103  1.00 44.49           C  
ATOM     48  O   THR A  11      27.431   6.509  16.585  1.00 44.40           O  
ATOM     49  CB  THR A  11      26.407   7.161  19.526  1.00 43.98           C  
ATOM     50  OG1 THR A  11      26.480   6.679  20.884  1.00 45.49           O  
ATOM     51  CG2 THR A  11      25.320   8.199  19.420  1.00 42.79           C  
ATOM     52  N   ALA A  12      25.166   6.694  16.427  1.00 45.96           N  
ATOM     53  CA  ALA A  12      25.166   7.185  15.049  1.00 46.18           C  
ATOM     54  C   ALA A  12      25.988   8.459  14.976  1.00 47.59           C  
ATOM     55  O   ALA A  12      25.771   9.386  15.753  1.00 47.97           O  
ATOM     56  CB  ALA A  12      23.749   7.469  14.598  1.00 45.77           C  
ATOM     57  N   ASN A  13      26.933   8.492  14.042  1.00 49.57           N  
ATOM     58  CA  ASN A  13      27.733   9.692  13.761  1.00 51.17           C  
ATOM     59  C   ASN A  13      26.855  10.714  12.996  1.00 52.32           C  
ATOM     60  O   ASN A  13      26.415  10.456  11.880  1.00 51.60           O  
ATOM     61  CB  ASN A  13      29.002   9.295  12.962  1.00 50.67           C  
ATOM     62  CG  ASN A  13      29.827  10.497  12.515  1.00 50.93           C  
ATOM     63  OD1 ASN A  13      29.666  11.589  13.024  1.00 51.18           O  
ATOM     64  ND2 ASN A  13      30.679  10.297  11.528  1.00 50.55           N  
ATOM     65  N   ARG A  14      26.617  11.871  13.605  1.00 54.51           N  
ATOM     66  CA  ARG A  14      25.774  12.939  13.012  1.00 56.14           C  
ATOM     67  C   ARG A  14      26.341  13.531  11.717  1.00 56.64           C  
ATOM     68  O   ARG A  14      25.607  14.101  10.929  1.00 56.38           O  
ATOM     69  CB  ARG A  14      25.639  14.044  14.036  1.00 56.22           C  
ATOM     70  CG  ARG A  14      24.630  15.121  13.707  1.00 57.81           C  
ATOM     71  CD  ARG A  14      24.608  16.244  14.782  1.00 58.55           C  
ATOM     72  NE  ARG A  14      25.941  16.772  15.128  1.00 59.72           N  
ATOM     73  CZ  ARG A  14      26.272  18.066  15.190  1.00 61.86           C  
ATOM     74  NH1 ARG A  14      25.386  19.029  14.961  1.00 63.23           N  
ATOM     75  NH2 ARG A  14      27.510  18.416  15.527  1.00 62.63           N  
ATOM     76  N   PHE A  15      27.647  13.393  11.507  1.00 58.24           N  
ATOM     77  CA  PHE A  15      28.322  13.975  10.353  1.00 60.00           C  
ATOM     78  C   PHE A  15      28.289  13.072   9.139  1.00 60.89           C  
ATOM     79  O   PHE A  15      28.837  13.399   8.088  1.00 61.83           O  
ATOM     80  CB  PHE A  15      29.751  14.392  10.745  1.00 60.64           C  
ATOM     81  CG  PHE A  15      29.780  15.249  11.983  1.00 61.47           C  
ATOM     82  CD1 PHE A  15      29.306  16.558  11.948  1.00 62.47           C  
ATOM     83  CD2 PHE A  15      30.191  14.718  13.199  1.00 62.73           C  
ATOM     84  CE1 PHE A  15      29.283  17.323  13.103  1.00 63.15           C  
ATOM     85  CE2 PHE A  15      30.173  15.470  14.360  1.00 63.52           C  
ATOM     86  CZ  PHE A  15      29.725  16.773  14.315  1.00 63.11           C  
ATOM     87  N   GLU A  16      27.635  11.930   9.278  1.00 61.88           N  
ATOM     88  CA  GLU A  16      27.321  11.082   8.143  1.00 62.81           C  
ATOM     89  C   GLU A  16      25.949  11.411   7.609  1.00 63.01           C  
ATOM     90  O   GLU A  16      24.964  11.390   8.348  1.00 63.27           O  
ATOM     91  CB  GLU A  16      27.348   9.604   8.530  1.00 62.93           C  
ATOM     92  CG  GLU A  16      28.662   8.964   8.269  1.00 64.43           C  
ATOM     93  CD  GLU A  16      28.952   7.905   9.272  1.00 67.86           C  
ATOM     94  OE1 GLU A  16      28.265   6.852   9.239  1.00 70.90           O  
ATOM     95  OE2 GLU A  16      29.859   8.131  10.107  1.00 69.37           O  
ATOM     96  N   GLN A  17      25.876  11.694   6.319  1.00 63.30           N  
ATOM     97  CA  GLN A  17      24.588  11.860   5.678  1.00 63.92           C  
ATOM     98  C   GLN A  17      24.363  10.573   4.870  1.00 62.84           C  
ATOM     99  O   GLN A  17      25.016  10.368   3.878  1.00 62.35           O  
ATOM    100  CB  GLN A  17      24.607  13.152   4.850  1.00 64.61           C  
ATOM    101  CG  GLN A  17      23.362  13.489   3.969  1.00 67.57           C  
ATOM    102  CD  GLN A  17      22.004  13.100   4.549  1.00 70.45           C  
ATOM    103  OE1 GLN A  17      21.588  13.589   5.617  1.00 71.05           O  
ATOM    104  NE2 GLN A  17      21.274  12.248   3.805  1.00 70.15           N  
ATOM    105  N   PRO A  18      23.518   9.639   5.367  1.00 62.36           N  
ATOM    106  CA  PRO A  18      23.182   8.484   4.481  1.00 61.71           C  
ATOM    107  C   PRO A  18      22.222   8.918   3.355  1.00 60.48           C  
ATOM    108  O   PRO A  18      21.435   9.853   3.544  1.00 60.06           O  
ATOM    109  CB  PRO A  18      22.529   7.466   5.446  1.00 61.68           C  
ATOM    110  CG  PRO A  18      21.905   8.346   6.509  1.00 62.24           C  
ATOM    111  CD  PRO A  18      22.861   9.522   6.688  1.00 62.26           C  
ATOM    112  N   ARG A  19      22.289   8.260   2.195  1.00 59.33           N  
ATOM    113  CA  ARG A  19      21.468   8.674   1.050  1.00 58.80           C  
ATOM    114  C   ARG A  19      20.053   8.098   1.257  1.00 57.16           C  
ATOM    115  O   ARG A  19      19.890   7.124   2.032  1.00 57.66           O  
ATOM    116  CB  ARG A  19      22.068   8.167  -0.277  1.00 59.59           C  
ATOM    117  CG  ARG A  19      23.538   7.641  -0.252  1.00 60.67           C  
ATOM    118  CD  ARG A  19      24.615   8.735  -0.129  1.00 61.71           C  
ATOM    119  NE  ARG A  19      24.207  10.022  -0.698  1.00 61.49           N  
ATOM    120  CZ  ARG A  19      25.025  10.897  -1.303  1.00 63.70           C  
ATOM    121  NH1 ARG A  19      26.325  10.642  -1.472  1.00 63.87           N  
ATOM    122  NH2 ARG A  19      24.526  12.039  -1.769  1.00 62.70           N  
ATOM    123  N   SER A  20      19.042   8.653   0.572  1.00 55.28           N  
ATOM    124  CA  SER A  20      17.670   8.028   0.543  1.00 53.97           C  
ATOM    125  C   SER A  20      17.587   6.906  -0.526  1.00 52.23           C  
ATOM    126  O   SER A  20      16.783   6.987  -1.467  1.00 53.64           O  
ATOM    127  CB  SER A  20      16.538   9.039   0.224  1.00 54.31           C  
ATOM    128  OG  SER A  20      16.398  10.079   1.152  1.00 54.58           O  
ATOM    129  N   THR A  21      18.432   5.902  -0.422  1.00 48.66           N  
ATOM    130  CA  THR A  21      18.421   4.840  -1.366  1.00 46.74           C  
ATOM    131  C   THR A  21      18.463   3.527  -0.548  1.00 45.31           C  
ATOM    132  O   THR A  21      18.898   2.469  -1.027  1.00 45.38           O  
ATOM    133  CB  THR A  21      19.557   5.004  -2.399  1.00 46.71           C  
ATOM    134  OG1 THR A  21      20.800   5.267  -1.754  1.00 44.28           O  
ATOM    135  CG2 THR A  21      19.243   6.117  -3.370  1.00 46.00           C  
ATOM    136  N   VAL A  22      17.917   3.583   0.657  1.00 41.34           N  
ATOM    137  CA  VAL A  22      18.007   2.473   1.563  1.00 40.39           C  
ATOM    138  C   VAL A  22      17.268   1.287   1.013  1.00 38.56           C  
ATOM    139  O   VAL A  22      17.521   0.125   1.401  1.00 39.28           O  
ATOM    140  CB  VAL A  22      17.428   2.810   2.994  1.00 40.59           C  
ATOM    141  CG1 VAL A  22      17.994   4.117   3.535  1.00 37.66           C  
ATOM    142  CG2 VAL A  22      15.920   2.816   2.942  1.00 42.62           C  
ATOM    143  N   LEU A  23      16.287   1.578   0.173  1.00 36.85           N  
ATOM    144  CA  LEU A  23      15.555   0.534  -0.514  1.00 35.74           C  
ATOM    145  C   LEU A  23      16.212   0.043  -1.841  1.00 34.80           C  
ATOM    146  O   LEU A  23      15.766  -0.934  -2.386  1.00 34.52           O  
ATOM    147  CB  LEU A  23      14.086   0.974  -0.729  1.00 35.32           C  
ATOM    148  CG  LEU A  23      13.111   1.017   0.474  1.00 35.74           C  
ATOM    149  CD1 LEU A  23      11.661   1.359   0.029  1.00 28.21           C  
ATOM    150  CD2 LEU A  23      13.176  -0.390   1.266  1.00 36.54           C  
ATOM    151  N   ALA A  24      17.222   0.726  -2.353  1.00 33.03           N  
ATOM    152  CA  ALA A  24      17.830   0.391  -3.677  1.00 33.22           C  
ATOM    153  C   ALA A  24      18.885  -0.717  -3.443  1.00 32.04           C  
ATOM    154  O   ALA A  24      19.433  -0.784  -2.346  1.00 32.84           O  
ATOM    155  CB  ALA A  24      18.479   1.606  -4.215  1.00 29.38           C  
ATOM    156  N   PRO A  25      19.224  -1.557  -4.448  1.00 32.06           N  
ATOM    157  CA  PRO A  25      20.480  -2.385  -4.304  1.00 29.83           C  
ATOM    158  C   PRO A  25      21.710  -1.529  -4.488  1.00 31.12           C  
ATOM    159  O   PRO A  25      21.849  -0.860  -5.543  1.00 26.26           O  
ATOM    160  CB  PRO A  25      20.365  -3.380  -5.450  1.00 30.30           C  
ATOM    161  CG  PRO A  25      19.441  -2.818  -6.364  1.00 29.41           C  
ATOM    162  CD  PRO A  25      18.553  -1.857  -5.711  1.00 31.49           C  
ATOM    163  N   THR A  26      22.564  -1.538  -3.449  1.00 30.37           N  
ATOM    164  CA  THR A  26      23.710  -0.715  -3.355  1.00 31.39           C  
ATOM    165  C   THR A  26      24.871  -1.513  -2.775  1.00 31.67           C  
ATOM    166  O   THR A  26      24.670  -2.532  -2.060  1.00 28.45           O  
ATOM    167  CB  THR A  26      23.502   0.514  -2.414  1.00 32.50           C  
ATOM    168  OG1 THR A  26      23.238   0.054  -1.111  1.00 36.29           O  
ATOM    169  CG2 THR A  26      22.364   1.433  -2.875  1.00 34.63           C  
ATOM    170  N   THR A  27      26.091  -1.087  -3.103  1.00 31.20           N  
ATOM    171  CA  THR A  27      27.284  -1.654  -2.487  1.00 30.54           C  
ATOM    172  C   THR A  27      28.148  -0.484  -2.071  1.00 30.74           C  
ATOM    173  O   THR A  27      28.216   0.527  -2.793  1.00 28.45           O  
ATOM    174  CB  THR A  27      28.045  -2.542  -3.468  1.00 32.56           C  
ATOM    175  OG1 THR A  27      27.168  -3.509  -4.060  1.00 32.04           O  
ATOM    176  CG2 THR A  27      29.191  -3.302  -2.819  1.00 31.95           C  
ATOM    177  N   VAL A  28      28.803  -0.590  -0.909  1.00 28.98           N  
ATOM    178  CA  VAL A  28      29.889   0.335  -0.532  1.00 29.77           C  
ATOM    179  C   VAL A  28      31.151  -0.457  -0.427  1.00 29.64           C  
ATOM    180  O   VAL A  28      31.160  -1.619   0.059  1.00 29.33           O  
ATOM    181  CB  VAL A  28      29.604   1.007   0.811  1.00 32.09           C  
ATOM    182  CG1 VAL A  28      30.848   1.877   1.406  1.00 31.52           C  
ATOM    183  CG2 VAL A  28      28.359   1.788   0.662  1.00 32.82           C  
ATOM    184  N   VAL A  29      32.191   0.106  -0.995  1.00 27.96           N  
ATOM    185  CA  VAL A  29      33.560  -0.406  -0.853  1.00 27.59           C  
ATOM    186  C   VAL A  29      34.333   0.688  -0.058  1.00 27.97           C  
ATOM    187  O   VAL A  29      34.413   1.839  -0.482  1.00 25.66           O  
ATOM    188  CB  VAL A  29      34.322  -0.577  -2.223  1.00 28.04           C  
ATOM    189  CG1 VAL A  29      35.727  -1.244  -2.059  1.00 25.82           C  
ATOM    190  CG2 VAL A  29      33.562  -1.399  -3.211  1.00 26.38           C  
ATOM    191  N   THR A  30      35.014   0.262   0.999  1.00 26.52           N  
ATOM    192  CA  THR A  30      35.852   1.062   1.811  1.00 26.50           C  
ATOM    193  C   THR A  30      37.271   0.840   1.472  1.00 25.30           C  
ATOM    194  O   THR A  30      37.679  -0.069   0.717  1.00 22.18           O  
ATOM    195  CB  THR A  30      35.711   0.636   3.315  1.00 28.76           C  
ATOM    196  OG1 THR A  30      36.358  -0.618   3.469  1.00 32.24           O  
ATOM    197  CG2 THR A  30      34.330   0.453   3.739  1.00 26.86           C  
ATOM    198  N   ARG A  31      38.100   1.637   2.096  1.00 28.72           N  
ATOM    199  CA  ARG A  31      39.547   1.576   1.815  1.00 30.82           C  
ATOM    200  C   ARG A  31      40.150   0.315   2.430  1.00 31.18           C  
ATOM    201  O   ARG A  31      41.156  -0.186   1.959  1.00 30.03           O  
ATOM    202  CB  ARG A  31      40.225   2.859   2.307  1.00 33.07           C  
ATOM    203  CG  ARG A  31      41.643   3.042   1.835  1.00 36.75           C  
ATOM    204  CD  ARG A  31      41.784   3.602   0.477  1.00 37.91           C  
ATOM    205  NE  ARG A  31      43.120   3.341  -0.073  1.00 42.40           N  
ATOM    206  CZ  ARG A  31      43.470   3.447  -1.394  1.00 45.91           C  
ATOM    207  NH1 ARG A  31      42.595   3.801  -2.328  1.00 39.81           N  
ATOM    208  NH2 ARG A  31      44.733   3.166  -1.824  1.00 45.78           N  
ATOM    209  N   GLN A  32      39.489  -0.237   3.440  1.00 30.09           N  
ATOM    210  CA  GLN A  32      39.887  -1.518   3.953  1.00 33.39           C  
ATOM    211  C   GLN A  32      39.680  -2.642   2.914  1.00 31.48           C  
ATOM    212  O   GLN A  32      40.543  -3.515   2.791  1.00 32.78           O  
ATOM    213  CB  GLN A  32      39.150  -1.856   5.252  1.00 32.90           C  
ATOM    214  CG  GLN A  32      39.431  -0.839   6.366  1.00 39.89           C  
ATOM    215  CD  GLN A  32      38.763  -1.162   7.707  1.00 41.68           C  
ATOM    216  OE1 GLN A  32      37.691  -1.825   7.760  1.00 52.50           O  
ATOM    217  NE2 GLN A  32      39.383  -0.679   8.813  1.00 49.91           N  
ATOM    218  N   ASP A  33      38.600  -2.569   2.123  1.00 31.40           N  
ATOM    219  CA  ASP A  33      38.361  -3.540   1.072  1.00 31.37           C  
ATOM    220  C   ASP A  33      39.428  -3.404   0.019  1.00 30.08           C  
ATOM    221  O   ASP A  33      40.111  -4.342  -0.301  1.00 31.31           O  
ATOM    222  CB  ASP A  33      36.963  -3.412   0.503  1.00 33.08           C  
ATOM    223  CG  ASP A  33      35.880  -3.676   1.542  1.00 35.25           C  
ATOM    224  OD1 ASP A  33      35.963  -4.677   2.271  1.00 40.55           O  
ATOM    225  OD2 ASP A  33      34.912  -2.880   1.620  1.00 36.27           O  
ATOM    226  N   ILE A  34      39.678  -2.203  -0.436  1.00 29.09           N  
ATOM    227  CA  ILE A  34      40.634  -1.952  -1.498  1.00 27.74           C  
ATOM    228  C   ILE A  34      42.050  -2.369  -1.138  1.00 28.63           C  
ATOM    229  O   ILE A  34      42.721  -3.021  -1.933  1.00 29.26           O  
ATOM    230  CB  ILE A  34      40.563  -0.455  -1.953  1.00 28.01           C  
ATOM    231  CG1 ILE A  34      39.180  -0.156  -2.612  1.00 27.80           C  
ATOM    232  CG2 ILE A  34      41.724  -0.159  -2.847  1.00 28.18           C  
ATOM    233  CD1 ILE A  34      38.767   1.310  -2.545  1.00 28.82           C  
ATOM    234  N   ASP A  35      42.541  -1.928   0.019  1.00 27.34           N  
ATOM    235  CA  ASP A  35      43.798  -2.380   0.580  1.00 27.36           C  
ATOM    236  C   ASP A  35      43.962  -3.934   0.575  1.00 27.92           C  
ATOM    237  O   ASP A  35      44.954  -4.425   0.121  1.00 27.80           O  
ATOM    238  CB  ASP A  35      43.975  -1.825   2.007  1.00 28.81           C  
ATOM    239  CG  ASP A  35      44.048  -0.275   2.063  1.00 33.51           C  
ATOM    240  OD1 ASP A  35      44.071   0.362   0.948  1.00 32.69           O  
ATOM    241  OD2 ASP A  35      44.091   0.267   3.225  1.00 34.65           O  
ATOM    242  N   ARG A  36      42.997  -4.646   1.121  1.00 28.26           N  
ATOM    243  CA  ARG A  36      42.980  -6.072   1.211  1.00 30.94           C  
ATOM    244  C   ARG A  36      43.038  -6.719  -0.172  1.00 29.74           C  
ATOM    245  O   ARG A  36      43.695  -7.765  -0.332  1.00 28.41           O  
ATOM    246  CB  ARG A  36      41.674  -6.580   1.835  1.00 30.42           C  
ATOM    247  CG  ARG A  36      41.609  -6.680   3.322  1.00 34.55           C  
ATOM    248  CD  ARG A  36      40.458  -7.660   3.726  1.00 37.01           C  
ATOM    249  NE  ARG A  36      40.528  -8.953   3.024  1.00 42.82           N  
ATOM    250  CZ  ARG A  36      40.543 -10.137   3.631  1.00 43.89           C  
ATOM    251  NH1 ARG A  36      40.341 -10.238   4.959  1.00 50.29           N  
ATOM    252  NH2 ARG A  36      40.696 -11.235   2.914  1.00 36.17           N  
ATOM    253  N   TRP A  37      42.208  -6.189  -1.087  1.00 28.41           N  
ATOM    254  CA  TRP A  37      42.103  -6.724  -2.479  1.00 26.84           C  
ATOM    255  C   TRP A  37      43.315  -6.439  -3.307  1.00 27.64           C  
ATOM    256  O   TRP A  37      43.563  -7.158  -4.276  1.00 28.57           O  
ATOM    257  CB  TRP A  37      40.869  -6.238  -3.194  1.00 25.65           C  
ATOM    258  CG  TRP A  37      39.576  -6.644  -2.571  1.00 22.15           C  
ATOM    259  CD1 TRP A  37      39.327  -7.719  -1.792  1.00 24.46           C  
ATOM    260  CD2 TRP A  37      38.345  -6.006  -2.790  1.00 23.98           C  
ATOM    261  NE1 TRP A  37      38.026  -7.777  -1.476  1.00 24.52           N  
ATOM    262  CE2 TRP A  37      37.389  -6.715  -2.096  1.00 24.20           C  
ATOM    263  CE3 TRP A  37      37.958  -4.846  -3.508  1.00 25.35           C  
ATOM    264  CZ2 TRP A  37      36.034  -6.317  -2.065  1.00 25.84           C  
ATOM    265  CZ3 TRP A  37      36.553  -4.427  -3.458  1.00 24.43           C  
ATOM    266  CH2 TRP A  37      35.656  -5.163  -2.749  1.00 24.69           C  
ATOM    267  N   GLN A  38      44.114  -5.480  -2.861  1.00 26.53           N  
ATOM    268  CA  GLN A  38      45.313  -5.043  -3.519  1.00 27.63           C  
ATOM    269  C   GLN A  38      45.051  -4.571  -4.978  1.00 27.61           C  
ATOM    270  O   GLN A  38      45.911  -4.656  -5.809  1.00 30.82           O  
ATOM    271  CB  GLN A  38      46.426  -6.108  -3.472  1.00 27.22           C  
ATOM    272  CG  GLN A  38      46.719  -6.518  -2.061  1.00 26.02           C  
ATOM    273  CD  GLN A  38      47.729  -7.600  -2.011  1.00 24.77           C  
ATOM    274  OE1 GLN A  38      48.701  -7.618  -2.773  1.00 25.47           O  
ATOM    275  NE2 GLN A  38      47.572  -8.460  -1.049  1.00 24.95           N  
ATOM    276  N   SER A  39      43.907  -3.977  -5.199  1.00 28.45           N  
ATOM    277  CA  SER A  39      43.498  -3.366  -6.460  1.00 28.68           C  
ATOM    278  C   SER A  39      44.439  -2.288  -6.951  1.00 28.31           C  
ATOM    279  O   SER A  39      44.778  -1.385  -6.192  1.00 27.79           O  
ATOM    280  CB  SER A  39      42.168  -2.713  -6.221  1.00 28.81           C  
ATOM    281  OG  SER A  39      41.153  -3.649  -5.861  1.00 30.43           O  
ATOM    282  N   THR A  40      44.887  -2.383  -8.212  1.00 27.73           N  
ATOM    283  CA  THR A  40      45.734  -1.332  -8.800  1.00 29.22           C  
ATOM    284  C   THR A  40      44.962  -0.435  -9.751  1.00 29.64           C  
ATOM    285  O   THR A  40      45.505   0.471 -10.340  1.00 29.90           O  
ATOM    286  CB  THR A  40      46.949  -1.928  -9.487  1.00 30.16           C  
ATOM    287  OG1 THR A  40      46.511  -2.911 -10.398  1.00 32.19           O  
ATOM    288  CG2 THR A  40      47.913  -2.601  -8.476  1.00 28.46           C  
ATOM    289  N   SER A  41      43.663  -0.642  -9.861  1.00 30.13           N  
ATOM    290  CA  SER A  41      42.843   0.163 -10.762  1.00 29.31           C  
ATOM    291  C   SER A  41      41.494   0.153 -10.224  1.00 29.20           C  
ATOM    292  O   SER A  41      41.136  -0.770  -9.454  1.00 28.48           O  
ATOM    293  CB  SER A  41      42.778  -0.437 -12.196  1.00 32.12           C  
ATOM    294  OG  SER A  41      41.799  -1.461 -12.342  1.00 30.39           O  
ATOM    295  N   VAL A  42      40.714   1.147 -10.612  1.00 29.06           N  
ATOM    296  CA  VAL A  42      39.315   1.231 -10.240  1.00 29.26           C  
ATOM    297  C   VAL A  42      38.439   0.118 -10.855  1.00 30.76           C  
ATOM    298  O   VAL A  42      37.407  -0.379 -10.247  1.00 27.03           O  
ATOM    299  CB  VAL A  42      38.732   2.590 -10.721  1.00 31.56           C  
ATOM    300  CG1 VAL A  42      37.230   2.630 -10.512  1.00 30.22           C  
ATOM    301  CG2 VAL A  42      39.363   3.797  -9.970  1.00 31.25           C  
ATOM    302  N   ASN A  43      38.855  -0.353 -12.041  1.00 29.13           N  
ATOM    303  CA  ASN A  43      38.118  -1.462 -12.639  1.00 31.44           C  
ATOM    304  C   ASN A  43      38.209  -2.757 -11.836  1.00 30.52           C  
ATOM    305  O   ASN A  43      37.235  -3.504 -11.750  1.00 30.59           O  
ATOM    306  CB  ASN A  43      38.683  -1.757 -14.032  1.00 32.24           C  
ATOM    307  CG  ASN A  43      38.506  -0.629 -14.929  1.00 33.55           C  
ATOM    308  OD1 ASN A  43      37.406  -0.130 -15.049  1.00 38.82           O  
ATOM    309  ND2 ASN A  43      39.595  -0.163 -15.530  1.00 36.78           N  
ATOM    310  N   ASP A  44      39.389  -3.030 -11.295  1.00 29.29           N  
ATOM    311  CA  ASP A  44      39.565  -4.201 -10.419  1.00 28.99           C  
ATOM    312  C   ASP A  44      38.662  -4.197  -9.220  1.00 27.42           C  
ATOM    313  O   ASP A  44      38.227  -5.263  -8.771  1.00 29.15           O  
ATOM    314  CB  ASP A  44      40.956  -4.375  -9.874  1.00 29.38           C  
ATOM    315  CG  ASP A  44      41.067  -5.714  -9.067  1.00 32.06           C  
ATOM    316  OD1 ASP A  44      40.756  -6.751  -9.662  1.00 32.29           O  
ATOM    317  OD2 ASP A  44      41.342  -5.745  -7.833  1.00 36.29           O  
ATOM    318  N   VAL A  45      38.390  -3.030  -8.674  1.00 25.69           N  
ATOM    319  CA  VAL A  45      37.281  -2.815  -7.705  1.00 24.32           C  
ATOM    320  C   VAL A  45      35.822  -3.033  -8.181  1.00 27.11           C  
ATOM    321  O   VAL A  45      35.057  -3.881  -7.586  1.00 25.78           O  
ATOM    322  CB  VAL A  45      37.351  -1.411  -7.121  1.00 26.27           C  
ATOM    323  CG1 VAL A  45      36.144  -1.132  -6.132  1.00 22.17           C  
ATOM    324  CG2 VAL A  45      38.662  -1.269  -6.421  1.00 21.62           C  
ATOM    325  N   LEU A  46      35.408  -2.337  -9.249  1.00 26.57           N  
ATOM    326  CA  LEU A  46      34.020  -2.460  -9.674  1.00 28.85           C  
ATOM    327  C   LEU A  46      33.708  -3.803 -10.227  1.00 27.76           C  
ATOM    328  O   LEU A  46      32.556  -4.264 -10.114  1.00 28.85           O  
ATOM    329  CB  LEU A  46      33.613  -1.396 -10.678  1.00 29.34           C  
ATOM    330  CG  LEU A  46      33.879   0.053 -10.320  1.00 35.06           C  
ATOM    331  CD1 LEU A  46      33.753   0.979 -11.547  1.00 35.46           C  
ATOM    332  CD2 LEU A  46      32.858   0.352  -9.192  1.00 34.73           C  
ATOM    333  N   ARG A  47      34.686  -4.507 -10.788  1.00 28.28           N  
ATOM    334  CA  ARG A  47      34.344  -5.858 -11.359  1.00 27.90           C  
ATOM    335  C   ARG A  47      33.894  -6.912 -10.323  1.00 28.98           C  
ATOM    336  O   ARG A  47      33.272  -7.932 -10.672  1.00 29.15           O  
ATOM    337  CB  ARG A  47      35.514  -6.374 -12.186  1.00 29.77           C  
ATOM    338  CG  ARG A  47      36.763  -6.691 -11.423  1.00 29.22           C  
ATOM    339  CD  ARG A  47      36.910  -8.067 -11.083  1.00 30.93           C  
ATOM    340  NE  ARG A  47      38.208  -8.260 -10.401  1.00 30.14           N  
ATOM    341  CZ  ARG A  47      38.674  -9.423  -9.954  1.00 30.98           C  
ATOM    342  NH1 ARG A  47      37.965 -10.539 -10.113  1.00 34.60           N  
ATOM    343  NH2 ARG A  47      39.872  -9.487  -9.412  1.00 29.07           N  
ATOM    344  N   ARG A  48      34.160  -6.637  -9.045  1.00 27.29           N  
ATOM    345  CA  ARG A  48      33.827  -7.545  -7.957  1.00 27.29           C  
ATOM    346  C   ARG A  48      32.371  -7.454  -7.634  1.00 26.62           C  
ATOM    347  O   ARG A  48      31.856  -8.317  -6.994  1.00 27.43           O  
ATOM    348  CB  ARG A  48      34.658  -7.196  -6.701  1.00 25.98           C  
ATOM    349  CG  ARG A  48      36.088  -7.448  -6.937  1.00 24.99           C  
ATOM    350  CD  ARG A  48      37.026  -6.746  -5.874  1.00 26.43           C  
ATOM    351  NE  ARG A  48      38.385  -6.924  -6.283  1.00 25.52           N  
ATOM    352  CZ  ARG A  48      39.158  -7.972  -6.032  1.00 29.69           C  
ATOM    353  NH1 ARG A  48      38.744  -8.987  -5.295  1.00 30.47           N  
ATOM    354  NH2 ARG A  48      40.377  -8.007  -6.536  1.00 29.47           N  
ATOM    355  N   LEU A  49      31.688  -6.399  -8.105  1.00 27.11           N  
ATOM    356  CA  LEU A  49      30.405  -6.006  -7.494  1.00 25.66           C  
ATOM    357  C   LEU A  49      29.147  -6.451  -8.272  1.00 26.09           C  
ATOM    358  O   LEU A  49      29.204  -6.618  -9.481  1.00 27.29           O  
ATOM    359  CB  LEU A  49      30.359  -4.510  -7.343  1.00 25.23           C  
ATOM    360  CG  LEU A  49      31.565  -3.961  -6.600  1.00 26.28           C  
ATOM    361  CD1 LEU A  49      31.431  -2.431  -6.512  1.00 26.16           C  
ATOM    362  CD2 LEU A  49      31.768  -4.699  -5.226  1.00 23.70           C  
ATOM    363  N   PRO A  50      28.017  -6.646  -7.598  1.00 24.66           N  
ATOM    364  CA  PRO A  50      26.899  -7.236  -8.321  1.00 27.18           C  
ATOM    365  C   PRO A  50      26.353  -6.345  -9.445  1.00 27.50           C  
ATOM    366  O   PRO A  50      26.212  -5.165  -9.248  1.00 26.03           O  
ATOM    367  CB  PRO A  50      25.801  -7.379  -7.240  1.00 25.90           C  
ATOM    368  CG  PRO A  50      26.456  -7.232  -6.015  1.00 27.33           C  
ATOM    369  CD  PRO A  50      27.720  -6.468  -6.185  1.00 27.80           C  
ATOM    370  N   GLY A  51      25.981  -6.922 -10.570  1.00 27.96           N  
ATOM    371  CA  GLY A  51      25.366  -6.160 -11.654  1.00 29.12           C  
ATOM    372  C   GLY A  51      26.384  -5.525 -12.596  1.00 27.99           C  
ATOM    373  O   GLY A  51      26.023  -4.927 -13.566  1.00 28.91           O  
ATOM    374  N   VAL A  52      27.660  -5.570 -12.238  1.00 30.00           N  
ATOM    375  CA  VAL A  52      28.704  -4.897 -12.942  1.00 28.40           C  
ATOM    376  C   VAL A  52      29.399  -5.880 -13.905  1.00 30.20           C  
ATOM    377  O   VAL A  52      29.871  -6.906 -13.472  1.00 32.43           O  
ATOM    378  CB  VAL A  52      29.855  -4.425 -12.063  1.00 28.92           C  
ATOM    379  CG1 VAL A  52      30.875  -3.733 -13.004  1.00 29.57           C  
ATOM    380  CG2 VAL A  52      29.443  -3.383 -11.069  1.00 25.58           C  
ATOM    381  N   ASP A  53      29.538  -5.516 -15.188  1.00 29.86           N  
ATOM    382  CA  ASP A  53      30.271  -6.298 -16.196  1.00 29.59           C  
ATOM    383  C   ASP A  53      31.317  -5.353 -16.825  1.00 30.29           C  
ATOM    384  O   ASP A  53      30.983  -4.370 -17.463  1.00 32.36           O  
ATOM    385  CB  ASP A  53      29.265  -6.791 -17.194  1.00 28.76           C  
ATOM    386  CG  ASP A  53      29.841  -7.600 -18.311  1.00 31.82           C  
ATOM    387  OD1 ASP A  53      31.072  -7.829 -18.460  1.00 33.63           O  
ATOM    388  OD2 ASP A  53      28.986  -8.068 -19.109  1.00 37.89           O  
ATOM    389  N   ILE A  54      32.565  -5.582 -16.571  1.00 30.12           N  
ATOM    390  CA  ILE A  54      33.597  -4.719 -17.124  1.00 30.07           C  
ATOM    391  C   ILE A  54      34.319  -5.376 -18.319  1.00 30.27           C  
ATOM    392  O   ILE A  54      34.816  -6.494 -18.225  1.00 28.08           O  
ATOM    393  CB  ILE A  54      34.570  -4.292 -16.052  1.00 30.24           C  
ATOM    394  CG1 ILE A  54      33.850  -3.370 -15.033  1.00 33.76           C  
ATOM    395  CG2 ILE A  54      35.809  -3.477 -16.627  1.00 30.92           C  
ATOM    396  CD1 ILE A  54      34.760  -2.808 -14.018  1.00 34.34           C  
ATOM    397  N   THR A  55      34.400  -4.649 -19.433  1.00 29.64           N  
ATOM    398  CA  THR A  55      35.357  -5.042 -20.477  1.00 31.12           C  
ATOM    399  C   THR A  55      36.532  -4.100 -20.613  1.00 30.27           C  
ATOM    400  O   THR A  55      36.475  -2.968 -20.149  1.00 30.73           O  
ATOM    401  CB  THR A  55      34.681  -5.249 -21.823  1.00 32.18           C  
ATOM    402  OG1 THR A  55      34.174  -4.000 -22.323  1.00 33.12           O  
ATOM    403  CG2 THR A  55      33.530  -6.230 -21.693  1.00 32.52           C  
ATOM    404  N   GLN A  56      37.600  -4.540 -21.283  1.00 29.66           N  
ATOM    405  CA  GLN A  56      38.776  -3.688 -21.386  1.00 29.70           C  
ATOM    406  C   GLN A  56      39.643  -3.978 -22.628  1.00 28.66           C  
ATOM    407  O   GLN A  56      39.990  -5.144 -22.960  1.00 26.25           O  
ATOM    408  CB  GLN A  56      39.629  -3.833 -20.118  1.00 28.73           C  
ATOM    409  CG  GLN A  56      40.714  -2.754 -19.995  1.00 28.36           C  
ATOM    410  CD  GLN A  56      41.297  -2.641 -18.582  1.00 32.77           C  
ATOM    411  OE1 GLN A  56      41.274  -3.653 -17.823  1.00 30.34           O  
ATOM    412  NE2 GLN A  56      41.873  -1.425 -18.220  1.00 28.65           N  
ATOM    413  N   ASN A  57      40.000  -2.885 -23.295  1.00 27.78           N  
ATOM    414  CA  ASN A  57      40.783  -2.931 -24.514  1.00 26.99           C  
ATOM    415  C   ASN A  57      42.273  -3.124 -24.171  1.00 26.57           C  
ATOM    416  O   ASN A  57      43.156  -2.362 -24.589  1.00 26.28           O  
ATOM    417  CB  ASN A  57      40.477  -1.651 -25.326  1.00 27.26           C  
ATOM    418  CG  ASN A  57      39.098  -1.684 -26.030  1.00 26.18           C  
ATOM    419  OD1 ASN A  57      38.971  -2.342 -27.108  1.00 32.25           O  
ATOM    420  ND2 ASN A  57      38.002  -1.057 -25.418  1.00 23.99           N  
ATOM    421  N   GLY A  58      42.559  -4.185 -23.404  1.00 27.27           N  
ATOM    422  CA  GLY A  58      43.885  -4.484 -22.904  1.00 26.74           C  
ATOM    423  C   GLY A  58      44.028  -4.606 -21.392  1.00 28.80           C  
ATOM    424  O   GLY A  58      43.288  -5.341 -20.722  1.00 28.91           O  
ATOM    425  N   GLY A  59      44.953  -3.846 -20.830  1.00 29.05           N  
ATOM    426  CA  GLY A  59      45.245  -3.973 -19.445  1.00 29.05           C  
ATOM    427  C   GLY A  59      45.352  -2.624 -18.824  1.00 30.19           C  
ATOM    428  O   GLY A  59      44.645  -1.726 -19.213  1.00 27.95           O  
ATOM    429  N   SER A  60      46.310  -2.449 -17.908  1.00 32.61           N  
ATOM    430  CA  SER A  60      46.329  -1.213 -17.102  1.00 33.26           C  
ATOM    431  C   SER A  60      46.447  -0.036 -18.022  1.00 31.60           C  
ATOM    432  O   SER A  60      47.331   0.000 -18.875  1.00 32.35           O  
ATOM    433  CB  SER A  60      47.437  -1.191 -16.048  1.00 32.71           C  
ATOM    434  OG  SER A  60      47.459  -2.409 -15.305  1.00 38.01           O  
ATOM    435  N   GLY A  61      45.477   0.855 -17.892  1.00 29.69           N  
ATOM    436  CA  GLY A  61      45.546   2.139 -18.547  1.00 30.28           C  
ATOM    437  C   GLY A  61      44.793   2.188 -19.849  1.00 28.61           C  
ATOM    438  O   GLY A  61      44.441   3.271 -20.292  1.00 29.83           O  
ATOM    439  N   GLN A  62      44.552   1.027 -20.460  1.00 27.65           N  
ATOM    440  CA  GLN A  62      43.794   0.960 -21.719  1.00 27.55           C  
ATOM    441  C   GLN A  62      42.349   1.073 -21.430  1.00 27.87           C  
ATOM    442  O   GLN A  62      41.921   0.721 -20.297  1.00 31.09           O  
ATOM    443  CB  GLN A  62      44.127  -0.320 -22.455  1.00 26.14           C  
ATOM    444  CG  GLN A  62      45.500  -0.266 -23.133  1.00 24.39           C  
ATOM    445  CD  GLN A  62      46.692  -0.734 -22.418  1.00 25.10           C  
ATOM    446  OE1 GLN A  62      46.697  -1.808 -21.852  1.00 26.67           O  
ATOM    447  NE2 GLN A  62      47.768   0.020 -22.520  1.00 21.26           N  
ATOM    448  N   LEU A  63      41.535   1.440 -22.436  1.00 27.98           N  
ATOM    449  CA  LEU A  63      40.110   1.763 -22.230  1.00 27.20           C  
ATOM    450  C   LEU A  63      39.343   0.620 -21.577  1.00 29.54           C  
ATOM    451  O   LEU A  63      39.408  -0.489 -22.046  1.00 28.61           O  
ATOM    452  CB  LEU A  63      39.423   2.086 -23.580  1.00 28.60           C  
ATOM    453  CG  LEU A  63      37.942   2.291 -23.569  1.00 26.50           C  
ATOM    454  CD1 LEU A  63      37.670   3.590 -22.681  1.00 28.13           C  
ATOM    455  CD2 LEU A  63      37.399   2.363 -24.964  1.00 24.39           C  
ATOM    456  N   SER A  64      38.562   0.930 -20.526  1.00 29.68           N  
ATOM    457  CA  SER A  64      37.646   0.005 -19.978  1.00 30.02           C  
ATOM    458  C   SER A  64      36.231   0.539 -20.139  1.00 29.01           C  
ATOM    459  O   SER A  64      35.990   1.753 -20.238  1.00 30.94           O  
ATOM    460  CB  SER A  64      37.993  -0.278 -18.531  1.00 30.77           C  
ATOM    461  OG  SER A  64      37.778   0.877 -17.748  1.00 34.39           O  
ATOM    462  N   SER A  65      35.323  -0.393 -20.293  1.00 29.09           N  
ATOM    463  CA  SER A  65      33.893  -0.134 -20.410  1.00 29.74           C  
ATOM    464  C   SER A  65      33.139  -0.845 -19.303  1.00 28.82           C  
ATOM    465  O   SER A  65      33.483  -1.967 -19.006  1.00 27.80           O  
ATOM    466  CB  SER A  65      33.366  -0.668 -21.768  1.00 29.50           C  
ATOM    467  OG  SER A  65      34.068  -0.025 -22.850  1.00 32.12           O  
ATOM    468  N   ILE A  66      32.064  -0.201 -18.792  1.00 27.73           N  
ATOM    469  CA  ILE A  66      31.258  -0.665 -17.649  1.00 26.86           C  
ATOM    470  C   ILE A  66      29.812  -0.766 -18.071  1.00 23.50           C  
ATOM    471  O   ILE A  66      29.176   0.251 -18.420  1.00 24.75           O  
ATOM    472  CB  ILE A  66      31.319   0.317 -16.465  1.00 28.32           C  
ATOM    473  CG1 ILE A  66      32.742   0.443 -15.932  1.00 31.40           C  
ATOM    474  CG2 ILE A  66      30.383  -0.154 -15.251  1.00 27.52           C  
ATOM    475  CD1 ILE A  66      32.874   1.628 -14.999  1.00 36.90           C  
ATOM    476  N   PHE A  67      29.323  -1.992 -18.108  1.00 21.24           N  
ATOM    477  CA  PHE A  67      27.939  -2.348 -18.344  1.00 22.20           C  
ATOM    478  C   PHE A  67      27.284  -2.787 -17.090  1.00 22.61           C  
ATOM    479  O   PHE A  67      27.465  -3.922 -16.667  1.00 21.74           O  
ATOM    480  CB  PHE A  67      27.857  -3.475 -19.387  1.00 23.99           C  
ATOM    481  CG  PHE A  67      28.713  -3.248 -20.629  1.00 25.83           C  
ATOM    482  CD1 PHE A  67      28.172  -2.704 -21.763  1.00 27.92           C  
ATOM    483  CD2 PHE A  67      30.009  -3.636 -20.657  1.00 28.19           C  
ATOM    484  CE1 PHE A  67      28.926  -2.533 -22.905  1.00 23.84           C  
ATOM    485  CE2 PHE A  67      30.754  -3.439 -21.789  1.00 32.56           C  
ATOM    486  CZ  PHE A  67      30.206  -2.862 -22.902  1.00 26.82           C  
ATOM    487  N   ILE A  68      26.451  -1.891 -16.525  1.00 24.02           N  
ATOM    488  CA  ILE A  68      25.605  -2.165 -15.451  1.00 23.20           C  
ATOM    489  C   ILE A  68      24.244  -2.663 -15.910  1.00 23.86           C  
ATOM    490  O   ILE A  68      23.474  -1.992 -16.585  1.00 25.26           O  
ATOM    491  CB  ILE A  68      25.380  -0.908 -14.585  1.00 23.48           C  
ATOM    492  CG1 ILE A  68      26.658  -0.287 -14.070  1.00 28.51           C  
ATOM    493  CG2 ILE A  68      24.433  -1.173 -13.364  1.00 22.82           C  
ATOM    494  CD1 ILE A  68      27.668  -1.192 -13.515  1.00 26.63           C  
ATOM    495  N   ARG A  69      23.882  -3.815 -15.366  1.00 25.02           N  
ATOM    496  CA  ARG A  69      22.650  -4.484 -15.616  1.00 24.35           C  
ATOM    497  C   ARG A  69      22.195  -4.455 -17.092  1.00 25.54           C  
ATOM    498  O   ARG A  69      21.049  -4.128 -17.423  1.00 24.95           O  
ATOM    499  CB  ARG A  69      21.599  -3.956 -14.696  1.00 23.67           C  
ATOM    500  CG  ARG A  69      21.658  -4.370 -13.331  1.00 25.60           C  
ATOM    501  CD  ARG A  69      20.438  -3.865 -12.613  1.00 28.32           C  
ATOM    502  NE  ARG A  69      20.416  -4.442 -11.280  1.00 28.63           N  
ATOM    503  CZ  ARG A  69      19.445  -4.316 -10.404  1.00 22.32           C  
ATOM    504  NH1 ARG A  69      18.295  -3.724 -10.706  1.00 23.04           N  
ATOM    505  NH2 ARG A  69      19.603  -4.884  -9.233  1.00 27.20           N  
ATOM    506  N   GLY A  70      23.119  -4.861 -17.939  1.00 24.96           N  
ATOM    507  CA  GLY A  70      22.905  -5.018 -19.345  1.00 25.34           C  
ATOM    508  C   GLY A  70      22.899  -3.740 -20.118  1.00 24.16           C  
ATOM    509  O   GLY A  70      22.742  -3.801 -21.313  1.00 24.21           O  
ATOM    510  N   THR A  71      23.115  -2.573 -19.485  1.00 23.37           N  
ATOM    511  CA  THR A  71      22.935  -1.324 -20.223  1.00 22.65           C  
ATOM    512  C   THR A  71      24.221  -0.973 -20.905  1.00 25.24           C  
ATOM    513  O   THR A  71      25.255  -1.542 -20.628  1.00 25.14           O  
ATOM    514  CB  THR A  71      22.471  -0.163 -19.247  1.00 24.01           C  
ATOM    515  OG1 THR A  71      23.432  -0.021 -18.233  1.00 21.74           O  
ATOM    516  CG2 THR A  71      21.028  -0.434 -18.626  1.00 18.95           C  
ATOM    517  N   ASN A  72      24.208   0.034 -21.773  1.00 26.18           N  
ATOM    518  CA  ASN A  72      25.436   0.386 -22.481  1.00 24.67           C  
ATOM    519  C   ASN A  72      26.491   1.073 -21.603  1.00 24.90           C  
ATOM    520  O   ASN A  72      26.184   1.639 -20.584  1.00 22.87           O  
ATOM    521  CB  ASN A  72      25.063   1.322 -23.616  1.00 26.52           C  
ATOM    522  CG  ASN A  72      24.325   0.593 -24.785  1.00 28.24           C  
ATOM    523  OD1 ASN A  72      24.236  -0.636 -24.844  1.00 30.45           O  
ATOM    524  ND2 ASN A  72      23.861   1.348 -25.681  1.00 22.66           N  
ATOM    525  N   ALA A  73      27.710   1.099 -22.092  1.00 23.07           N  
ATOM    526  CA  ALA A  73      28.840   1.727 -21.440  1.00 24.85           C  
ATOM    527  C   ALA A  73      28.616   3.191 -21.060  1.00 25.68           C  
ATOM    528  O   ALA A  73      29.210   3.663 -20.084  1.00 26.66           O  
ATOM    529  CB  ALA A  73      30.155   1.561 -22.348  1.00 25.42           C  
ATOM    530  N   SER A  74      27.760   3.919 -21.780  1.00 25.36           N  
ATOM    531  CA  SER A  74      27.535   5.325 -21.439  1.00 27.02           C  
ATOM    532  C   SER A  74      26.354   5.460 -20.486  1.00 27.71           C  
ATOM    533  O   SER A  74      25.903   6.578 -20.177  1.00 28.46           O  
ATOM    534  CB  SER A  74      27.247   6.116 -22.721  1.00 26.78           C  
ATOM    535  OG  SER A  74      26.049   5.581 -23.251  1.00 24.19           O  
ATOM    536  N   HIS A  75      25.749   4.343 -20.121  1.00 28.32           N  
ATOM    537  CA  HIS A  75      24.593   4.395 -19.270  1.00 28.49           C  
ATOM    538  C   HIS A  75      24.906   4.361 -17.763  1.00 28.58           C  
ATOM    539  O   HIS A  75      24.021   4.441 -16.891  1.00 29.40           O  
ATOM    540  CB  HIS A  75      23.610   3.310 -19.676  1.00 27.20           C  
ATOM    541  CG  HIS A  75      22.979   3.549 -21.005  1.00 23.90           C  
ATOM    542  ND1 HIS A  75      22.245   2.585 -21.654  1.00 24.77           N  
ATOM    543  CD2 HIS A  75      22.976   4.644 -21.820  1.00 28.64           C  
ATOM    544  CE1 HIS A  75      21.780   3.082 -22.800  1.00 28.68           C  
ATOM    545  NE2 HIS A  75      22.210   4.331 -22.926  1.00 30.77           N  
ATOM    546  N   VAL A  76      26.143   4.165 -17.448  1.00 28.87           N  
ATOM    547  CA  VAL A  76      26.563   4.307 -16.093  1.00 28.73           C  
ATOM    548  C   VAL A  76      26.948   5.787 -15.868  1.00 28.42           C  
ATOM    549  O   VAL A  76      27.755   6.387 -16.647  1.00 29.16           O  
ATOM    550  CB  VAL A  76      27.675   3.347 -15.768  1.00 28.99           C  
ATOM    551  CG1 VAL A  76      28.926   3.710 -16.539  1.00 28.51           C  
ATOM    552  CG2 VAL A  76      27.948   3.389 -14.156  1.00 27.90           C  
ATOM    553  N   LEU A  77      26.362   6.372 -14.839  1.00 26.42           N  
ATOM    554  CA  LEU A  77      26.711   7.713 -14.365  1.00 26.20           C  
ATOM    555  C   LEU A  77      27.852   7.641 -13.366  1.00 26.30           C  
ATOM    556  O   LEU A  77      27.708   7.080 -12.276  1.00 25.32           O  
ATOM    557  CB  LEU A  77      25.463   8.471 -13.787  1.00 25.77           C  
ATOM    558  CG  LEU A  77      25.790   9.893 -13.270  1.00 27.39           C  
ATOM    559  CD1 LEU A  77      26.428  10.885 -14.294  1.00 26.55           C  
ATOM    560  CD2 LEU A  77      24.610  10.559 -12.644  1.00 27.42           C  
ATOM    561  N   VAL A  78      29.003   8.231 -13.712  1.00 26.01           N  
ATOM    562  CA  VAL A  78      30.176   8.179 -12.885  1.00 25.41           C  
ATOM    563  C   VAL A  78      30.357   9.567 -12.237  1.00 27.15           C  
ATOM    564  O   VAL A  78      30.495  10.622 -12.934  1.00 25.92           O  
ATOM    565  CB  VAL A  78      31.449   7.763 -13.621  1.00 25.81           C  
ATOM    566  CG1 VAL A  78      32.641   7.807 -12.638  1.00 24.92           C  
ATOM    567  CG2 VAL A  78      31.353   6.322 -14.207  1.00 23.99           C  
ATOM    568  N   LEU A  79      30.303   9.572 -10.905  1.00 26.29           N  
ATOM    569  CA  LEU A  79      30.537  10.768 -10.085  1.00 26.75           C  
ATOM    570  C   LEU A  79      31.814  10.701  -9.277  1.00 25.31           C  
ATOM    571  O   LEU A  79      32.219   9.589  -8.787  1.00 26.04           O  
ATOM    572  CB  LEU A  79      29.330  10.983  -9.143  1.00 24.87           C  
ATOM    573  CG  LEU A  79      27.926  10.901  -9.764  1.00 25.96           C  
ATOM    574  CD1 LEU A  79      26.836  10.938  -8.717  1.00 23.96           C  
ATOM    575  CD2 LEU A  79      27.605  12.068 -10.816  1.00 23.26           C  
ATOM    576  N   ILE A  80      32.467  11.855  -9.096  1.00 25.63           N  
ATOM    577  CA  ILE A  80      33.607  11.985  -8.179  1.00 25.77           C  
ATOM    578  C   ILE A  80      33.133  12.972  -7.103  1.00 28.46           C  
ATOM    579  O   ILE A  80      32.860  14.136  -7.370  1.00 29.79           O  
ATOM    580  CB  ILE A  80      34.928  12.478  -8.748  1.00 27.15           C  
ATOM    581  CG1 ILE A  80      35.256  11.874 -10.128  1.00 26.07           C  
ATOM    582  CG2 ILE A  80      36.121  12.195  -7.666  1.00 26.13           C  
ATOM    583  CD1 ILE A  80      35.587  10.362 -10.117  1.00 25.72           C  
ATOM    584  N   ASP A  81      33.003  12.485  -5.881  1.00 30.11           N  
ATOM    585  CA  ASP A  81      32.432  13.255  -4.754  1.00 28.29           C  
ATOM    586  C   ASP A  81      31.097  13.904  -5.109  1.00 28.19           C  
ATOM    587  O   ASP A  81      30.784  14.992  -4.653  1.00 26.92           O  
ATOM    588  CB  ASP A  81      33.434  14.276  -4.294  1.00 29.34           C  
ATOM    589  CG  ASP A  81      34.713  13.630  -3.812  1.00 28.38           C  
ATOM    590  OD1 ASP A  81      34.656  12.753  -2.886  1.00 28.40           O  
ATOM    591  OD2 ASP A  81      35.785  14.061  -4.267  1.00 36.15           O  
ATOM    592  N   GLY A  82      30.283  13.204  -5.872  1.00 27.39           N  
ATOM    593  CA  GLY A  82      28.922  13.682  -6.125  1.00 28.13           C  
ATOM    594  C   GLY A  82      28.745  14.533  -7.367  1.00 26.48           C  
ATOM    595  O   GLY A  82      27.632  14.887  -7.720  1.00 28.01           O  
ATOM    596  N   VAL A  83      29.838  14.774  -8.056  1.00 27.13           N  
ATOM    597  CA  VAL A  83      29.911  15.570  -9.289  1.00 25.35           C  
ATOM    598  C   VAL A  83      30.422  14.731 -10.463  1.00 24.59           C  
ATOM    599  O   VAL A  83      31.467  14.057 -10.384  1.00 23.39           O  
ATOM    600  CB  VAL A  83      30.950  16.747  -9.042  1.00 26.67           C  
ATOM    601  CG1 VAL A  83      31.128  17.649 -10.250  1.00 24.88           C  
ATOM    602  CG2 VAL A  83      30.525  17.623  -7.794  1.00 26.67           C  
ATOM    603  N   ARG A  84      29.788  14.857 -11.630  1.00 24.90           N  
ATOM    604  CA  ARG A  84      30.188  14.105 -12.842  1.00 24.90           C  
ATOM    605  C   ARG A  84      31.645  14.192 -13.170  1.00 24.80           C  
ATOM    606  O   ARG A  84      32.142  15.273 -13.336  1.00 25.96           O  
ATOM    607  CB  ARG A  84      29.512  14.699 -14.060  1.00 27.75           C  
ATOM    608  CG  ARG A  84      28.044  14.575 -14.014  1.00 31.25           C  
ATOM    609  CD  ARG A  84      27.411  15.550 -15.001  1.00 34.91           C  
ATOM    610  NE  ARG A  84      25.999  15.313 -14.795  1.00 34.90           N  
ATOM    611  CZ  ARG A  84      25.386  14.284 -15.306  1.00 31.26           C  
ATOM    612  NH1 ARG A  84      26.040  13.492 -16.144  1.00 32.21           N  
ATOM    613  NH2 ARG A  84      24.110  14.098 -15.010  1.00 34.26           N  
ATOM    614  N   LEU A  85      32.323  13.071 -13.364  1.00 25.25           N  
ATOM    615  CA  LEU A  85      33.683  13.070 -13.902  1.00 25.64           C  
ATOM    616  C   LEU A  85      33.645  13.675 -15.319  1.00 26.07           C  
ATOM    617  O   LEU A  85      32.678  13.454 -16.033  1.00 24.48           O  
ATOM    618  CB  LEU A  85      34.118  11.633 -14.002  1.00 25.86           C  
ATOM    619  CG  LEU A  85      35.425  11.169 -14.624  1.00 29.81           C  
ATOM    620  CD1 LEU A  85      36.620  11.682 -13.870  1.00 32.33           C  
ATOM    621  CD2 LEU A  85      35.353   9.697 -14.626  1.00 25.50           C  
ATOM    622  N   ASN A  86      34.617  14.514 -15.640  1.00 27.94           N  
ATOM    623  CA  ASN A  86      34.785  15.128 -16.981  1.00 29.62           C  
ATOM    624  C   ASN A  86      34.762  14.059 -18.001  1.00 30.02           C  
ATOM    625  O   ASN A  86      35.542  13.140 -17.937  1.00 30.86           O  
ATOM    626  CB  ASN A  86      36.095  15.962 -17.110  1.00 29.44           C  
ATOM    627  CG  ASN A  86      35.904  17.344 -16.677  1.00 30.00           C  
ATOM    628  OD1 ASN A  86      34.952  17.578 -15.942  1.00 28.14           O  
ATOM    629  ND2 ASN A  86      36.768  18.299 -17.120  1.00 23.33           N  
ATOM    630  N   LEU A  87      33.807  14.179 -18.904  1.00 32.88           N  
ATOM    631  CA  LEU A  87      33.622  13.241 -20.008  1.00 34.05           C  
ATOM    632  C   LEU A  87      33.385  14.015 -21.339  1.00 33.31           C  
ATOM    633  O   LEU A  87      32.289  14.435 -21.588  1.00 33.41           O  
ATOM    634  CB  LEU A  87      32.424  12.388 -19.674  1.00 34.65           C  
ATOM    635  CG  LEU A  87      32.199  11.086 -20.420  1.00 38.85           C  
ATOM    636  CD1 LEU A  87      33.498  10.543 -20.952  1.00 43.11           C  
ATOM    637  CD2 LEU A  87      31.435  10.134 -19.445  1.00 37.32           C  
ATOM    638  N   ALA A  88      34.431  14.195 -22.164  1.00 32.08           N  
ATOM    639  CA  ALA A  88      34.361  15.111 -23.326  1.00 32.25           C  
ATOM    640  C   ALA A  88      34.192  14.331 -24.643  1.00 31.73           C  
ATOM    641  O   ALA A  88      33.977  14.897 -25.707  1.00 32.55           O  
ATOM    642  CB  ALA A  88      35.663  15.982 -23.373  1.00 31.43           C  
ATOM    643  N   GLY A  89      34.261  13.025 -24.570  1.00 30.01           N  
ATOM    644  CA  GLY A  89      34.380  12.262 -25.776  1.00 31.08           C  
ATOM    645  C   GLY A  89      33.076  12.104 -26.523  1.00 29.73           C  
ATOM    646  O   GLY A  89      32.004  12.186 -25.940  1.00 30.50           O  
ATOM    647  N   VAL A  90      33.146  11.844 -27.810  1.00 27.93           N  
ATOM    648  CA  VAL A  90      31.886  11.629 -28.580  1.00 26.04           C  
ATOM    649  C   VAL A  90      31.180  10.348 -28.136  1.00 26.93           C  
ATOM    650  O   VAL A  90      29.946  10.323 -28.047  1.00 28.68           O  
ATOM    651  CB  VAL A  90      32.197  11.719 -30.096  1.00 26.38           C  
ATOM    652  CG1 VAL A  90      33.170  10.552 -30.529  1.00 22.61           C  
ATOM    653  CG2 VAL A  90      30.925  11.908 -30.990  1.00 22.71           C  
ATOM    654  N   SER A  91      31.908   9.298 -27.748  1.00 28.25           N  
ATOM    655  CA  SER A  91      31.235   8.038 -27.365  1.00 28.80           C  
ATOM    656  C   SER A  91      30.280   8.207 -26.187  1.00 29.60           C  
ATOM    657  O   SER A  91      29.311   7.468 -26.073  1.00 30.18           O  
ATOM    658  CB  SER A  91      32.222   6.979 -26.996  1.00 30.73           C  
ATOM    659  OG  SER A  91      32.801   7.245 -25.668  1.00 30.82           O  
ATOM    660  N   GLY A  92      30.580   9.188 -25.331  1.00 30.73           N  
ATOM    661  CA  GLY A  92      29.890   9.440 -24.066  1.00 30.97           C  
ATOM    662  C   GLY A  92      30.178   8.388 -22.984  1.00 31.59           C  
ATOM    663  O   GLY A  92      29.457   8.322 -21.992  1.00 32.49           O  
ATOM    664  N   SER A  93      31.193   7.549 -23.149  1.00 32.81           N  
ATOM    665  CA  SER A  93      31.432   6.532 -22.162  1.00 34.97           C  
ATOM    666  C   SER A  93      32.649   6.894 -21.329  1.00 35.61           C  
ATOM    667  O   SER A  93      33.680   7.250 -21.880  1.00 36.45           O  
ATOM    668  CB  SER A  93      31.549   5.129 -22.771  1.00 34.72           C  
ATOM    669  OG  SER A  93      32.750   4.997 -23.431  1.00 38.90           O  
ATOM    670  N   ALA A  94      32.480   6.779 -20.016  1.00 35.27           N  
ATOM    671  CA  ALA A  94      33.557   6.909 -18.981  1.00 36.50           C  
ATOM    672  C   ALA A  94      34.591   5.807 -19.113  1.00 36.52           C  
ATOM    673  O   ALA A  94      34.252   4.600 -19.336  1.00 39.19           O  
ATOM    674  CB  ALA A  94      32.922   6.861 -17.537  1.00 34.89           C  
ATOM    675  N   ASP A  95      35.841   6.214 -18.972  1.00 36.17           N  
ATOM    676  CA  ASP A  95      36.967   5.321 -18.971  1.00 34.59           C  
ATOM    677  C   ASP A  95      37.598   5.386 -17.584  1.00 33.56           C  
ATOM    678  O   ASP A  95      38.393   6.260 -17.305  1.00 33.38           O  
ATOM    679  CB  ASP A  95      38.007   5.765 -19.999  1.00 33.76           C  
ATOM    680  CG  ASP A  95      39.189   4.856 -20.015  1.00 33.23           C  
ATOM    681  OD1 ASP A  95      39.131   3.763 -19.372  1.00 35.99           O  
ATOM    682  OD2 ASP A  95      40.200   5.166 -20.688  1.00 34.13           O  
ATOM    683  N   LEU A  96      37.266   4.459 -16.705  1.00 32.72           N  
ATOM    684  CA  LEU A  96      37.745   4.547 -15.331  1.00 33.32           C  
ATOM    685  C   LEU A  96      39.106   3.907 -15.167  1.00 32.51           C  
ATOM    686  O   LEU A  96      39.677   3.916 -14.075  1.00 32.12           O  
ATOM    687  CB  LEU A  96      36.717   3.951 -14.373  1.00 34.99           C  
ATOM    688  CG  LEU A  96      35.481   4.839 -14.037  1.00 35.42           C  
ATOM    689  CD1 LEU A  96      34.494   4.117 -13.124  1.00 35.44           C  
ATOM    690  CD2 LEU A  96      35.875   6.086 -13.301  1.00 35.69           C  
ATOM    691  N   SER A  97      39.714   3.496 -16.278  1.00 31.06           N  
ATOM    692  CA  SER A  97      41.110   3.084 -16.256  1.00 30.01           C  
ATOM    693  C   SER A  97      41.992   4.247 -15.968  1.00 27.81           C  
ATOM    694  O   SER A  97      43.105   4.092 -15.528  1.00 27.21           O  
ATOM    695  CB  SER A  97      41.506   2.450 -17.606  1.00 30.03           C  
ATOM    696  OG  SER A  97      41.480   3.448 -18.622  1.00 32.75           O  
ATOM    697  N   GLN A  98      41.510   5.437 -16.235  1.00 26.88           N  
ATOM    698  CA  GLN A  98      42.332   6.613 -16.082  1.00 27.50           C  
ATOM    699  C   GLN A  98      42.220   7.293 -14.682  1.00 28.32           C  
ATOM    700  O   GLN A  98      43.009   8.194 -14.381  1.00 30.42           O  
ATOM    701  CB  GLN A  98      41.931   7.642 -17.134  1.00 27.90           C  
ATOM    702  CG  GLN A  98      42.163   7.175 -18.524  1.00 27.09           C  
ATOM    703  CD  GLN A  98      43.622   6.916 -18.808  1.00 30.11           C  
ATOM    704  OE1 GLN A  98      44.444   7.812 -18.663  1.00 31.50           O  
ATOM    705  NE2 GLN A  98      43.956   5.680 -19.235  1.00 27.76           N  
ATOM    706  N   PHE A  99      41.214   6.950 -13.900  1.00 27.87           N  
ATOM    707  CA  PHE A  99      41.058   7.524 -12.581  1.00 28.26           C  
ATOM    708  C   PHE A  99      41.991   6.806 -11.663  1.00 28.65           C  
ATOM    709  O   PHE A  99      41.899   5.593 -11.527  1.00 28.21           O  
ATOM    710  CB  PHE A  99      39.611   7.532 -12.075  1.00 29.34           C  
ATOM    711  CG  PHE A  99      39.403   8.447 -10.880  1.00 28.73           C  
ATOM    712  CD1 PHE A  99      39.094   9.788 -11.040  1.00 32.06           C  
ATOM    713  CD2 PHE A  99      39.640   8.005  -9.611  1.00 33.40           C  
ATOM    714  CE1 PHE A  99      38.985  10.639  -9.911  1.00 30.75           C  
ATOM    715  CE2 PHE A  99      39.568   8.869  -8.498  1.00 33.55           C  
ATOM    716  CZ  PHE A  99      39.199  10.160  -8.654  1.00 32.36           C  
ATOM    717  N   PRO A 100      42.866   7.543 -10.965  1.00 29.08           N  
ATOM    718  CA  PRO A 100      43.851   6.859 -10.109  1.00 29.41           C  
ATOM    719  C   PRO A 100      43.235   6.204  -8.837  1.00 29.83           C  
ATOM    720  O   PRO A 100      42.635   6.910  -7.951  1.00 31.17           O  
ATOM    721  CB  PRO A 100      44.820   7.989  -9.695  1.00 29.35           C  
ATOM    722  CG  PRO A 100      44.441   9.147 -10.491  1.00 30.71           C  
ATOM    723  CD  PRO A 100      42.979   9.001 -10.842  1.00 29.16           C  
ATOM    724  N   ILE A 101      43.500   4.912  -8.687  1.00 28.03           N  
ATOM    725  CA  ILE A 101      43.134   4.179  -7.498  1.00 27.20           C  
ATOM    726  C   ILE A 101      43.612   4.822  -6.168  1.00 27.69           C  
ATOM    727  O   ILE A 101      42.931   4.658  -5.198  1.00 28.13           O  
ATOM    728  CB  ILE A 101      43.608   2.756  -7.568  1.00 26.75           C  
ATOM    729  CG1 ILE A 101      42.886   1.871  -6.546  1.00 27.41           C  
ATOM    730  CG2 ILE A 101      45.123   2.689  -7.370  1.00 25.54           C  
ATOM    731  CD1 ILE A 101      41.374   1.657  -6.752  1.00 28.02           C  
ATOM    732  N   ALA A 102      44.712   5.574  -6.167  1.00 26.78           N  
ATOM    733  CA  ALA A 102      45.256   6.209  -4.971  1.00 26.47           C  
ATOM    734  C   ALA A 102      44.363   7.299  -4.434  1.00 27.09           C  
ATOM    735  O   ALA A 102      44.501   7.639  -3.270  1.00 26.96           O  
ATOM    736  CB  ALA A 102      46.601   6.747  -5.234  1.00 26.06           C  
ATOM    737  N   LEU A 103      43.431   7.807  -5.249  1.00 26.55           N  
ATOM    738  CA  LEU A 103      42.477   8.781  -4.791  1.00 26.48           C  
ATOM    739  C   LEU A 103      41.202   8.161  -4.282  1.00 26.35           C  
ATOM    740  O   LEU A 103      40.349   8.825  -3.719  1.00 27.92           O  
ATOM    741  CB  LEU A 103      42.143   9.828  -5.902  1.00 26.49           C  
ATOM    742  CG  LEU A 103      43.195  10.896  -6.256  1.00 26.24           C  
ATOM    743  CD1 LEU A 103      42.763  11.880  -7.372  1.00 29.55           C  
ATOM    744  CD2 LEU A 103      43.680  11.709  -5.032  1.00 24.28           C  
ATOM    745  N   VAL A 104      41.019   6.884  -4.473  1.00 27.66           N  
ATOM    746  CA  VAL A 104      39.731   6.271  -4.125  1.00 27.83           C  
ATOM    747  C   VAL A 104      39.701   5.876  -2.617  1.00 29.71           C  
ATOM    748  O   VAL A 104      40.388   4.894  -2.189  1.00 28.66           O  
ATOM    749  CB  VAL A 104      39.504   5.056  -4.986  1.00 29.00           C  
ATOM    750  CG1 VAL A 104      38.233   4.379  -4.576  1.00 28.30           C  
ATOM    751  CG2 VAL A 104      39.568   5.450  -6.492  1.00 28.95           C  
ATOM    752  N   GLN A 105      38.918   6.592  -1.783  1.00 28.35           N  
ATOM    753  CA  GLN A 105      38.823   6.157  -0.375  1.00 29.28           C  
ATOM    754  C   GLN A 105      37.552   5.405  -0.085  1.00 28.93           C  
ATOM    755  O   GLN A 105      37.472   4.735   0.908  1.00 30.67           O  
ATOM    756  CB  GLN A 105      38.933   7.368   0.579  1.00 29.87           C  
ATOM    757  CG  GLN A 105      40.031   8.292   0.237  1.00 27.58           C  
ATOM    758  CD  GLN A 105      41.344   7.665   0.486  1.00 34.30           C  
ATOM    759  OE1 GLN A 105      41.478   6.871   1.437  1.00 28.55           O  
ATOM    760  NE2 GLN A 105      42.354   7.976  -0.394  1.00 34.17           N  
ATOM    761  N   ARG A 106      36.557   5.531  -0.935  1.00 29.66           N  
ATOM    762  CA  ARG A 106      35.321   4.800  -0.827  1.00 29.82           C  
ATOM    763  C   ARG A 106      34.642   4.735  -2.190  1.00 30.26           C  
ATOM    764  O   ARG A 106      34.710   5.674  -2.949  1.00 30.11           O  
ATOM    765  CB  ARG A 106      34.447   5.623   0.099  1.00 30.77           C  
ATOM    766  CG  ARG A 106      33.254   5.011   0.603  1.00 33.05           C  
ATOM    767  CD  ARG A 106      32.792   5.899   1.808  1.00 35.12           C  
ATOM    768  NE  ARG A 106      31.358   5.791   1.938  1.00 39.59           N  
ATOM    769  CZ  ARG A 106      30.716   4.968   2.767  1.00 46.03           C  
ATOM    770  NH1 ARG A 106      31.366   4.147   3.635  1.00 43.94           N  
ATOM    771  NH2 ARG A 106      29.379   4.987   2.748  1.00 48.71           N  
ATOM    772  N   VAL A 107      33.956   3.650  -2.502  1.00 29.28           N  
ATOM    773  CA  VAL A 107      33.093   3.664  -3.625  1.00 28.47           C  
ATOM    774  C   VAL A 107      31.717   3.417  -3.209  1.00 27.90           C  
ATOM    775  O   VAL A 107      31.468   2.437  -2.490  1.00 25.47           O  
ATOM    776  CB  VAL A 107      33.491   2.643  -4.669  1.00 29.52           C  
ATOM    777  CG1 VAL A 107      32.445   2.615  -5.870  1.00 28.69           C  
ATOM    778  CG2 VAL A 107      34.881   2.919  -5.112  1.00 28.98           C  
ATOM    779  N   GLU A 108      30.803   4.292  -3.628  1.00 27.02           N  
ATOM    780  CA  GLU A 108      29.381   4.046  -3.474  1.00 28.42           C  
ATOM    781  C   GLU A 108      28.681   3.710  -4.789  1.00 28.71           C  
ATOM    782  O   GLU A 108      28.734   4.526  -5.736  1.00 28.48           O  
ATOM    783  CB  GLU A 108      28.757   5.277  -2.865  1.00 30.12           C  
ATOM    784  CG  GLU A 108      29.146   5.372  -1.404  1.00 36.16           C  
ATOM    785  CD  GLU A 108      28.553   6.617  -0.698  1.00 43.67           C  
ATOM    786  OE1 GLU A 108      27.811   7.454  -1.313  1.00 49.06           O  
ATOM    787  OE2 GLU A 108      28.880   6.742   0.475  1.00 40.42           O  
ATOM    788  N   TYR A 109      27.997   2.558  -4.859  1.00 26.98           N  
ATOM    789  CA  TYR A 109      27.573   2.002  -6.153  1.00 26.15           C  
ATOM    790  C   TYR A 109      26.129   1.653  -6.054  1.00 25.28           C  
ATOM    791  O   TYR A 109      25.730   0.909  -5.180  1.00 23.62           O  
ATOM    792  CB  TYR A 109      28.466   0.812  -6.584  1.00 27.28           C  
ATOM    793  CG  TYR A 109      27.875  -0.085  -7.695  1.00 28.09           C  
ATOM    794  CD1 TYR A 109      27.286   0.447  -8.837  1.00 28.06           C  
ATOM    795  CD2 TYR A 109      27.809  -1.480  -7.527  1.00 30.90           C  
ATOM    796  CE1 TYR A 109      26.666  -0.409  -9.806  1.00 28.76           C  
ATOM    797  CE2 TYR A 109      27.224  -2.317  -8.470  1.00 30.99           C  
ATOM    798  CZ  TYR A 109      26.661  -1.788  -9.594  1.00 28.78           C  
ATOM    799  OH  TYR A 109      26.085  -2.662 -10.491  1.00 30.58           O  
ATOM    800  N   ILE A 110      25.289   2.246  -6.894  1.00 24.63           N  
ATOM    801  CA  ILE A 110      23.865   1.795  -7.011  1.00 24.38           C  
ATOM    802  C   ILE A 110      23.443   1.337  -8.416  1.00 25.40           C  
ATOM    803  O   ILE A 110      23.938   1.879  -9.420  1.00 24.77           O  
ATOM    804  CB  ILE A 110      23.020   2.928  -6.572  1.00 25.40           C  
ATOM    805  CG1 ILE A 110      21.532   2.587  -6.690  1.00 23.97           C  
ATOM    806  CG2 ILE A 110      23.404   4.149  -7.358  1.00 25.16           C  
ATOM    807  CD1 ILE A 110      20.725   3.520  -5.946  1.00 20.30           C  
ATOM    808  N   ARG A 111      22.482   0.413  -8.496  1.00 25.63           N  
ATOM    809  CA  ARG A 111      21.963  -0.091  -9.743  1.00 24.47           C  
ATOM    810  C   ARG A 111      20.452  -0.211  -9.710  1.00 25.18           C  
ATOM    811  O   ARG A 111      19.861  -0.312  -8.644  1.00 24.84           O  
ATOM    812  CB  ARG A 111      22.631  -1.405 -10.129  1.00 26.22           C  
ATOM    813  CG  ARG A 111      22.354  -2.576  -9.181  1.00 28.10           C  
ATOM    814  CD  ARG A 111      23.464  -2.715  -8.193  1.00 30.32           C  
ATOM    815  NE  ARG A 111      23.343  -3.908  -7.316  1.00 28.63           N  
ATOM    816  CZ  ARG A 111      24.056  -4.017  -6.217  1.00 28.31           C  
ATOM    817  NH1 ARG A 111      24.922  -3.075  -5.931  1.00 28.97           N  
ATOM    818  NH2 ARG A 111      23.914  -5.054  -5.408  1.00 30.74           N  
ATOM    819  N   GLY A 112      19.829  -0.112 -10.888  1.00 24.79           N  
ATOM    820  CA  GLY A 112      18.393  -0.306 -11.040  1.00 26.44           C  
ATOM    821  C   GLY A 112      17.662   0.995 -11.077  1.00 26.33           C  
ATOM    822  O   GLY A 112      18.296   2.046 -11.221  1.00 27.31           O  
ATOM    823  N   PRO A 113      16.342   0.921 -10.994  1.00 28.89           N  
ATOM    824  CA  PRO A 113      15.444   2.042 -11.207  1.00 28.50           C  
ATOM    825  C   PRO A 113      15.687   3.232 -10.329  1.00 29.57           C  
ATOM    826  O   PRO A 113      15.284   4.275 -10.731  1.00 28.11           O  
ATOM    827  CB  PRO A 113      14.061   1.471 -10.883  1.00 28.68           C  
ATOM    828  CG  PRO A 113      14.207   0.140 -10.630  1.00 30.68           C  
ATOM    829  CD  PRO A 113      15.586  -0.348 -10.911  1.00 28.62           C  
ATOM    830  N   ARG A 114      16.309   3.056  -9.145  1.00 29.37           N  
ATOM    831  CA  ARG A 114      16.455   4.176  -8.209  1.00 27.82           C  
ATOM    832  C   ARG A 114      17.694   5.001  -8.454  1.00 27.11           C  
ATOM    833  O   ARG A 114      17.792   6.081  -7.912  1.00 25.43           O  
ATOM    834  CB  ARG A 114      16.403   3.717  -6.758  1.00 28.13           C  
ATOM    835  CG  ARG A 114      15.159   2.916  -6.378  1.00 28.86           C  
ATOM    836  CD  ARG A 114      13.925   3.743  -6.458  1.00 29.36           C  
ATOM    837  NE  ARG A 114      14.216   5.018  -5.839  1.00 29.15           N  
ATOM    838  CZ  ARG A 114      14.486   5.219  -4.557  1.00 36.06           C  
ATOM    839  NH1 ARG A 114      14.374   4.246  -3.662  1.00 32.88           N  
ATOM    840  NH2 ARG A 114      14.852   6.435  -4.156  1.00 35.68           N  
ATOM    841  N   SER A 115      18.650   4.477  -9.246  1.00 26.34           N  
ATOM    842  CA  SER A 115      19.875   5.151  -9.570  1.00 26.62           C  
ATOM    843  C   SER A 115      19.751   6.620 -10.058  1.00 26.26           C  
ATOM    844  O   SER A 115      20.680   7.442  -9.783  1.00 28.45           O  
ATOM    845  CB  SER A 115      20.602   4.362 -10.710  1.00 27.23           C  
ATOM    846  OG  SER A 115      20.766   3.003 -10.348  1.00 25.56           O  
ATOM    847  N   ALA A 116      18.689   6.921 -10.795  1.00 23.83           N  
ATOM    848  CA  ALA A 116      18.562   8.217 -11.422  1.00 25.51           C  
ATOM    849  C   ALA A 116      18.223   9.385 -10.447  1.00 25.81           C  
ATOM    850  O   ALA A 116      18.192  10.514 -10.833  1.00 24.74           O  
ATOM    851  CB  ALA A 116      17.567   8.169 -12.515  1.00 24.25           C  
ATOM    852  N   VAL A 117      17.990   9.113  -9.201  1.00 28.68           N  
ATOM    853  CA  VAL A 117      18.033  10.216  -8.211  1.00 29.94           C  
ATOM    854  C   VAL A 117      19.333  11.041  -8.288  1.00 29.08           C  
ATOM    855  O   VAL A 117      19.309  12.223  -8.085  1.00 29.35           O  
ATOM    856  CB  VAL A 117      17.842   9.722  -6.733  1.00 30.16           C  
ATOM    857  CG1 VAL A 117      19.004   8.873  -6.280  1.00 31.14           C  
ATOM    858  CG2 VAL A 117      17.702  10.949  -5.824  1.00 31.55           C  
ATOM    859  N   TYR A 118      20.477  10.404  -8.533  1.00 29.96           N  
ATOM    860  CA  TYR A 118      21.730  11.138  -8.722  1.00 30.70           C  
ATOM    861  C   TYR A 118      21.884  11.844 -10.067  1.00 28.97           C  
ATOM    862  O   TYR A 118      22.866  12.528 -10.292  1.00 28.05           O  
ATOM    863  CB  TYR A 118      22.908  10.248  -8.591  1.00 32.16           C  
ATOM    864  CG  TYR A 118      23.138   9.681  -7.251  1.00 35.20           C  
ATOM    865  CD1 TYR A 118      23.934  10.372  -6.326  1.00 39.42           C  
ATOM    866  CD2 TYR A 118      22.598   8.464  -6.879  1.00 37.70           C  
ATOM    867  CE1 TYR A 118      24.212   9.843  -5.061  1.00 38.53           C  
ATOM    868  CE2 TYR A 118      22.854   7.926  -5.615  1.00 39.29           C  
ATOM    869  CZ  TYR A 118      23.693   8.622  -4.719  1.00 37.84           C  
ATOM    870  OH  TYR A 118      23.987   8.151  -3.439  1.00 41.27           O  
ATOM    871  N   GLY A 119      20.928  11.718 -10.954  1.00 28.12           N  
ATOM    872  CA  GLY A 119      21.033  12.402 -12.297  1.00 27.46           C  
ATOM    873  C   GLY A 119      20.263  11.544 -13.280  1.00 25.57           C  
ATOM    874  O   GLY A 119      20.415  10.335 -13.349  1.00 22.47           O  
ATOM    875  N   SER A 120      19.406  12.175 -14.025  1.00 26.45           N  
ATOM    876  CA  SER A 120      18.435  11.468 -14.798  1.00 27.57           C  
ATOM    877  C   SER A 120      19.013  10.531 -15.858  1.00 27.09           C  
ATOM    878  O   SER A 120      18.304   9.682 -16.351  1.00 26.49           O  
ATOM    879  CB  SER A 120      17.459  12.478 -15.410  1.00 30.07           C  
ATOM    880  OG  SER A 120      18.127  13.226 -16.366  1.00 33.77           O  
ATOM    881  N   ASP A 121      20.287  10.682 -16.197  1.00 27.92           N  
ATOM    882  CA  ASP A 121      20.956   9.851 -17.229  1.00 29.04           C  
ATOM    883  C   ASP A 121      21.655   8.569 -16.706  1.00 29.34           C  
ATOM    884  O   ASP A 121      22.313   7.859 -17.476  1.00 28.76           O  
ATOM    885  CB  ASP A 121      21.971  10.723 -18.000  1.00 29.58           C  
ATOM    886  CG  ASP A 121      22.975  11.465 -17.068  1.00 34.76           C  
ATOM    887  OD1 ASP A 121      22.621  11.861 -15.925  1.00 32.45           O  
ATOM    888  OD2 ASP A 121      24.117  11.670 -17.502  1.00 35.51           O  
ATOM    889  N   ALA A 122      21.501   8.264 -15.404  1.00 28.56           N  
ATOM    890  CA  ALA A 122      21.946   7.000 -14.863  1.00 27.99           C  
ATOM    891  C   ALA A 122      20.880   5.946 -15.214  1.00 28.64           C  
ATOM    892  O   ALA A 122      20.187   5.460 -14.342  1.00 28.14           O  
ATOM    893  CB  ALA A 122      22.089   7.092 -13.433  1.00 28.02           C  
ATOM    894  N   ILE A 123      20.823   5.587 -16.490  1.00 27.01           N  
ATOM    895  CA  ILE A 123      20.050   4.467 -16.991  1.00 26.82           C  
ATOM    896  C   ILE A 123      20.440   3.092 -16.324  1.00 27.39           C  
ATOM    897  O   ILE A 123      19.565   2.362 -15.861  1.00 29.06           O  
ATOM    898  CB  ILE A 123      20.060   4.433 -18.567  1.00 28.24           C  
ATOM    899  CG1 ILE A 123      19.485   5.767 -19.135  1.00 28.05           C  
ATOM    900  CG2 ILE A 123      19.229   3.142 -19.078  1.00 26.58           C  
ATOM    901  CD1 ILE A 123      19.208   5.880 -20.780  1.00 22.43           C  
ATOM    902  N   GLY A 124      21.707   2.773 -16.205  1.00 27.59           N  
ATOM    903  CA  GLY A 124      22.103   1.482 -15.660  1.00 28.05           C  
ATOM    904  C   GLY A 124      22.351   1.589 -14.170  1.00 28.12           C  
ATOM    905  O   GLY A 124      21.741   0.877 -13.353  1.00 27.13           O  
ATOM    906  N   GLY A 125      23.250   2.516 -13.833  1.00 27.99           N  
ATOM    907  CA  GLY A 125      23.649   2.701 -12.454  1.00 27.22           C  
ATOM    908  C   GLY A 125      24.400   3.950 -12.216  1.00 26.72           C  
ATOM    909  O   GLY A 125      24.503   4.808 -13.125  1.00 26.36           O  
ATOM    910  N   VAL A 126      24.857   4.099 -10.948  1.00 26.06           N  
ATOM    911  CA  VAL A 126      25.714   5.214 -10.533  1.00 24.43           C  
ATOM    912  C   VAL A 126      26.863   4.704  -9.814  1.00 24.32           C  
ATOM    913  O   VAL A 126      26.735   3.847  -8.896  1.00 23.74           O  
ATOM    914  CB  VAL A 126      25.000   6.255  -9.644  1.00 25.09           C  
ATOM    915  CG1 VAL A 126      26.008   7.365  -9.208  1.00 23.56           C  
ATOM    916  CG2 VAL A 126      23.853   6.902 -10.337  1.00 25.27           C  
ATOM    917  N   VAL A 127      28.036   5.158 -10.231  1.00 24.25           N  
ATOM    918  CA  VAL A 127      29.290   4.858  -9.491  1.00 25.23           C  
ATOM    919  C   VAL A 127      29.790   6.212  -8.895  1.00 25.43           C  
ATOM    920  O   VAL A 127      30.133   7.097  -9.653  1.00 24.56           O  
ATOM    921  CB  VAL A 127      30.383   4.185 -10.362  1.00 23.07           C  
ATOM    922  CG1 VAL A 127      31.680   4.097  -9.592  1.00 26.70           C  
ATOM    923  CG2 VAL A 127      30.019   2.823 -10.746  1.00 23.54           C  
ATOM    924  N   ASN A 128      29.805   6.332  -7.562  1.00 24.69           N  
ATOM    925  CA  ASN A 128      30.280   7.489  -6.857  1.00 24.75           C  
ATOM    926  C   ASN A 128      31.592   7.205  -6.148  1.00 26.12           C  
ATOM    927  O   ASN A 128      31.710   6.371  -5.180  1.00 25.36           O  
ATOM    928  CB  ASN A 128      29.146   8.092  -5.977  1.00 25.92           C  
ATOM    929  CG  ASN A 128      29.500   9.516  -5.415  1.00 28.78           C  
ATOM    930  OD1 ASN A 128      30.455  10.151  -5.851  1.00 27.65           O  
ATOM    931  ND2 ASN A 128      28.751   9.978  -4.412  1.00 29.85           N  
ATOM    932  N   ILE A 129      32.650   7.755  -6.726  1.00 24.97           N  
ATOM    933  CA  ILE A 129      33.970   7.699  -6.175  1.00 26.30           C  
ATOM    934  C   ILE A 129      34.214   8.800  -5.176  1.00 27.41           C  
ATOM    935  O   ILE A 129      34.269   9.951  -5.553  1.00 28.40           O  
ATOM    936  CB  ILE A 129      35.052   7.737  -7.252  1.00 27.12           C  
ATOM    937  CG1 ILE A 129      34.868   6.547  -8.162  1.00 25.51           C  
ATOM    938  CG2 ILE A 129      36.494   7.767  -6.686  1.00 24.30           C  
ATOM    939  CD1 ILE A 129      35.911   6.478  -9.232  1.00 28.38           C  
ATOM    940  N   ILE A 130      34.409   8.430  -3.889  1.00 26.06           N  
ATOM    941  CA  ILE A 130      34.626   9.424  -2.789  1.00 26.43           C  
ATOM    942  C   ILE A 130      36.147   9.551  -2.536  1.00 26.21           C  
ATOM    943  O   ILE A 130      36.780   8.572  -2.315  1.00 24.52           O  
ATOM    944  CB  ILE A 130      33.801   9.013  -1.564  1.00 26.70           C  
ATOM    945  CG1 ILE A 130      32.327   8.958  -1.982  1.00 28.36           C  
ATOM    946  CG2 ILE A 130      33.903  10.053  -0.296  1.00 26.19           C  
ATOM    947  CD1 ILE A 130      31.487   8.265  -1.051  1.00 31.03           C  
ATOM    948  N   THR A 131      36.736  10.732  -2.676  1.00 24.74           N  
ATOM    949  CA  THR A 131      38.139  10.893  -2.485  1.00 26.90           C  
ATOM    950  C   THR A 131      38.600  11.297  -1.040  1.00 28.05           C  
ATOM    951  O   THR A 131      39.783  11.548  -0.797  1.00 26.95           O  
ATOM    952  CB  THR A 131      38.693  11.987  -3.416  1.00 27.25           C  
ATOM    953  OG1 THR A 131      37.913  13.223  -3.243  1.00 28.50           O  
ATOM    954  CG2 THR A 131      38.683  11.490  -4.871  1.00 27.77           C  
ATOM    955  N   THR A 132      37.666  11.473  -0.142  1.00 29.67           N  
ATOM    956  CA  THR A 132      37.986  12.017   1.173  1.00 31.78           C  
ATOM    957  C   THR A 132      37.776  10.872   2.196  1.00 33.32           C  
ATOM    958  O   THR A 132      36.841  10.094   2.081  1.00 34.10           O  
ATOM    959  CB  THR A 132      37.065  13.209   1.500  1.00 32.02           C  
ATOM    960  OG1 THR A 132      35.731  12.723   1.559  1.00 35.86           O  
ATOM    961  CG2 THR A 132      37.097  14.279   0.442  1.00 33.49           C  
ATOM    962  N   ARG A 133      38.612  10.810   3.207  1.00 35.26           N  
ATOM    963  CA  ARG A 133      38.411   9.904   4.345  1.00 38.30           C  
ATOM    964  C   ARG A 133      38.675  10.600   5.677  1.00 37.57           C  
ATOM    965  O   ARG A 133      39.270  11.645   5.703  1.00 36.84           O  
ATOM    966  CB  ARG A 133      39.414   8.760   4.214  1.00 39.54           C  
ATOM    967  CG  ARG A 133      38.990   7.494   4.837  1.00 43.73           C  
ATOM    968  CD  ARG A 133      40.034   6.401   4.680  1.00 46.46           C  
ATOM    969  NE  ARG A 133      41.455   6.810   4.697  1.00 46.91           N  
ATOM    970  CZ  ARG A 133      42.428   5.912   4.848  1.00 46.01           C  
ATOM    971  NH1 ARG A 133      43.716   6.231   4.849  1.00 42.77           N  
ATOM    972  NH2 ARG A 133      42.087   4.657   5.007  1.00 48.14           N  
ATOM    973  N   ASP A 134      38.237  10.002   6.778  1.00 39.78           N  
ATOM    974  CA  ASP A 134      38.586  10.455   8.156  1.00 41.47           C  
ATOM    975  C   ASP A 134      39.473   9.376   8.786  1.00 41.52           C  
ATOM    976  O   ASP A 134      39.002   8.350   9.353  1.00 42.52           O  
ATOM    977  CB  ASP A 134      37.326  10.757   9.020  1.00 41.49           C  
ATOM    978  CG  ASP A 134      37.694  11.405  10.397  1.00 44.68           C  
ATOM    979  OD1 ASP A 134      38.827  11.129  10.919  1.00 48.45           O  
ATOM    980  OD2 ASP A 134      36.873  12.200  10.973  1.00 51.29           O  
ATOM    981  N   GLU A 135      40.769   9.555   8.608  1.00 41.08           N  
ATOM    982  CA  GLU A 135      41.737   8.564   9.038  1.00 41.13           C  
ATOM    983  C   GLU A 135      43.014   9.341   9.327  1.00 39.43           C  
ATOM    984  O   GLU A 135      43.850   9.518   8.417  1.00 38.74           O  
ATOM    985  CB  GLU A 135      41.959   7.467   7.952  1.00 41.82           C  
ATOM    986  CG  GLU A 135      42.875   6.292   8.437  1.00 47.56           C  
ATOM    987  CD  GLU A 135      42.296   5.517   9.667  1.00 52.58           C  
ATOM    988  OE1 GLU A 135      41.279   4.802   9.487  1.00 54.89           O  
ATOM    989  OE2 GLU A 135      42.855   5.627  10.811  1.00 55.22           O  
ATOM    990  N   PRO A 136      43.169   9.820  10.581  1.00 38.31           N  
ATOM    991  CA  PRO A 136      44.341  10.562  11.022  1.00 37.47           C  
ATOM    992  C   PRO A 136      45.616   9.770  10.809  1.00 36.68           C  
ATOM    993  O   PRO A 136      45.633   8.550  10.969  1.00 35.97           O  
ATOM    994  CB  PRO A 136      44.091  10.756  12.533  1.00 39.02           C  
ATOM    995  CG  PRO A 136      42.588  10.756  12.678  1.00 40.51           C  
ATOM    996  CD  PRO A 136      42.132   9.726  11.636  1.00 39.31           C  
ATOM    997  N   GLY A 137      46.729  10.427  10.529  1.00 34.76           N  
ATOM    998  CA  GLY A 137      47.962   9.651  10.372  1.00 32.39           C  
ATOM    999  C   GLY A 137      48.606   9.779   9.018  1.00 31.70           C  
ATOM   1000  O   GLY A 137      48.144  10.542   8.115  1.00 30.58           O  
ATOM   1001  N   THR A 138      49.691   9.045   8.879  1.00 30.43           N  
ATOM   1002  CA  THR A 138      50.521   9.048   7.696  1.00 31.22           C  
ATOM   1003  C   THR A 138      50.649   7.630   7.200  1.00 31.48           C  
ATOM   1004  O   THR A 138      50.747   6.691   8.011  1.00 28.92           O  
ATOM   1005  CB  THR A 138      51.886   9.640   7.998  1.00 30.64           C  
ATOM   1006  OG1 THR A 138      51.723  10.960   8.570  1.00 33.53           O  
ATOM   1007  CG2 THR A 138      52.687   9.731   6.816  1.00 28.95           C  
ATOM   1008  N   GLU A 139      50.623   7.461   5.879  1.00 29.89           N  
ATOM   1009  CA  GLU A 139      50.965   6.189   5.253  1.00 30.60           C  
ATOM   1010  C   GLU A 139      51.920   6.333   4.130  1.00 32.48           C  
ATOM   1011  O   GLU A 139      51.693   7.206   3.196  1.00 31.61           O  
ATOM   1012  CB  GLU A 139      49.753   5.466   4.703  1.00 30.57           C  
ATOM   1013  CG  GLU A 139      50.069   3.986   4.241  1.00 27.94           C  
ATOM   1014  N   ILE A 140      53.003   5.556   4.213  1.00 31.98           N  
ATOM   1015  CA  ILE A 140      53.934   5.436   3.122  1.00 34.44           C  
ATOM   1016  C   ILE A 140      53.832   4.022   2.585  1.00 34.90           C  
ATOM   1017  O   ILE A 140      53.943   3.056   3.353  1.00 33.85           O  
ATOM   1018  CB  ILE A 140      55.398   5.781   3.467  1.00 35.00           C  
ATOM   1019  CG1 ILE A 140      56.233   5.748   2.197  1.00 37.96           C  
ATOM   1020  CG2 ILE A 140      56.077   4.732   4.215  1.00 39.48           C  
ATOM   1021  CD1 ILE A 140      57.706   6.026   2.372  1.00 42.29           C  
ATOM   1022  N   SER A 141      53.632   3.912   1.269  1.00 34.33           N  
ATOM   1023  CA  SER A 141      53.461   2.627   0.600  1.00 35.13           C  
ATOM   1024  C   SER A 141      54.158   2.528  -0.744  1.00 34.44           C  
ATOM   1025  O   SER A 141      54.496   3.518  -1.382  1.00 33.74           O  
ATOM   1026  CB  SER A 141      52.003   2.159   0.519  1.00 34.42           C  
ATOM   1027  OG  SER A 141      51.116   3.168   0.120  1.00 42.09           O  
ATOM   1028  N   ALA A 142      54.450   1.295  -1.110  1.00 35.18           N  
ATOM   1029  CA  ALA A 142      55.456   0.954  -2.197  1.00 34.88           C  
ATOM   1030  C   ALA A 142      55.131  -0.414  -2.680  1.00 34.89           C  
ATOM   1031  O   ALA A 142      54.562  -1.226  -1.954  1.00 34.29           O  
ATOM   1032  CB  ALA A 142      56.885   0.977  -1.712  1.00 37.93           C  
ATOM   1033  N   GLY A 143      55.354  -0.661  -3.958  1.00 34.88           N  
ATOM   1034  CA  GLY A 143      54.948  -1.947  -4.489  1.00 34.25           C  
ATOM   1035  C   GLY A 143      55.556  -2.212  -5.807  1.00 32.45           C  
ATOM   1036  O   GLY A 143      55.843  -1.281  -6.513  1.00 29.13           O  
ATOM   1037  N   TRP A 144      55.742  -3.488  -6.116  1.00 33.10           N  
ATOM   1038  CA  TRP A 144      56.358  -3.926  -7.371  1.00 33.77           C  
ATOM   1039  C   TRP A 144      55.618  -5.146  -7.806  1.00 32.00           C  
ATOM   1040  O   TRP A 144      55.206  -5.998  -6.986  1.00 33.13           O  
ATOM   1041  CB  TRP A 144      57.867  -4.208  -7.201  1.00 36.52           C  
ATOM   1042  CG  TRP A 144      58.642  -3.006  -6.576  1.00 43.77           C  
ATOM   1043  CD1 TRP A 144      59.357  -2.014  -7.258  1.00 46.92           C  
ATOM   1044  CD2 TRP A 144      58.703  -2.627  -5.172  1.00 49.31           C  
ATOM   1045  NE1 TRP A 144      59.850  -1.063  -6.359  1.00 48.49           N  
ATOM   1046  CE2 TRP A 144      59.477  -1.417  -5.087  1.00 50.94           C  
ATOM   1047  CE3 TRP A 144      58.189  -3.185  -3.984  1.00 49.72           C  
ATOM   1048  CZ3 TRP A 144      58.457  -2.538  -2.762  1.00 47.19           C  
ATOM   1049  N   GLY A 145      55.513  -5.314  -9.109  1.00 31.95           N  
ATOM   1050  CA  GLY A 145      54.873  -6.484  -9.679  1.00 32.02           C  
ATOM   1051  C   GLY A 145      55.343  -6.835 -11.080  1.00 32.43           C  
ATOM   1052  O   GLY A 145      56.271  -6.260 -11.616  1.00 32.78           O  
ATOM   1053  N   SER A 146      54.681  -7.814 -11.652  1.00 32.91           N  
ATOM   1054  CA  SER A 146      54.882  -8.206 -13.066  1.00 32.89           C  
ATOM   1055  C   SER A 146      54.854  -6.998 -14.022  1.00 32.24           C  
ATOM   1056  O   SER A 146      54.161  -5.993 -13.746  1.00 32.39           O  
ATOM   1057  CB  SER A 146      53.767  -9.215 -13.420  1.00 31.01           C  
ATOM   1058  OG  SER A 146      54.027 -10.360 -12.654  1.00 31.01           O  
ATOM   1059  N   ASN A 147      55.578  -7.128 -15.142  1.00 31.60           N  
ATOM   1060  CA  ASN A 147      55.619  -6.157 -16.254  1.00 31.86           C  
ATOM   1061  C   ASN A 147      56.178  -4.806 -15.790  1.00 32.20           C  
ATOM   1062  O   ASN A 147      55.748  -3.745 -16.244  1.00 33.96           O  
ATOM   1063  CB  ASN A 147      54.206  -6.005 -16.870  1.00 30.34           C  
ATOM   1064  CG  ASN A 147      53.693  -7.307 -17.541  1.00 34.14           C  
ATOM   1065  OD1 ASN A 147      54.480  -8.094 -18.030  1.00 34.99           O  
ATOM   1066  ND2 ASN A 147      52.352  -7.521 -17.555  1.00 33.62           N  
ATOM   1067  N   SER A 148      57.159  -4.878 -14.918  1.00 32.67           N  
ATOM   1068  CA  SER A 148      57.858  -3.732 -14.319  1.00 34.64           C  
ATOM   1069  C   SER A 148      56.947  -2.753 -13.579  1.00 33.34           C  
ATOM   1070  O   SER A 148      57.302  -1.598 -13.496  1.00 33.77           O  
ATOM   1071  CB  SER A 148      58.665  -2.932 -15.367  1.00 35.19           C  
ATOM   1072  OG  SER A 148      59.709  -3.728 -15.916  1.00 40.50           O  
ATOM   1073  N   TYR A 149      55.810  -3.220 -13.082  1.00 31.89           N  
ATOM   1074  CA  TYR A 149      54.891  -2.429 -12.292  1.00 32.61           C  
ATOM   1075  C   TYR A 149      55.674  -1.817 -11.074  1.00 31.51           C  
ATOM   1076  O   TYR A 149      56.473  -2.486 -10.425  1.00 31.28           O  
ATOM   1077  CB  TYR A 149      53.765  -3.308 -11.790  1.00 32.87           C  
ATOM   1078  CG  TYR A 149      52.881  -2.581 -10.813  1.00 34.62           C  
ATOM   1079  CD1 TYR A 149      51.991  -1.622 -11.266  1.00 34.87           C  
ATOM   1080  CD2 TYR A 149      52.938  -2.829  -9.449  1.00 32.46           C  
ATOM   1081  CE1 TYR A 149      51.184  -0.917 -10.424  1.00 38.77           C  
ATOM   1082  CE2 TYR A 149      52.138  -2.076  -8.572  1.00 36.33           C  
ATOM   1083  CZ  TYR A 149      51.278  -1.129  -9.086  1.00 36.31           C  
ATOM   1084  OH  TYR A 149      50.423  -0.442  -8.360  1.00 37.22           O  
ATOM   1085  N   GLN A 150      55.401  -0.567 -10.758  1.00 31.86           N  
ATOM   1086  CA  GLN A 150      55.980   0.101  -9.588  1.00 31.93           C  
ATOM   1087  C   GLN A 150      55.029   1.193  -9.144  1.00 32.55           C  
ATOM   1088  O   GLN A 150      54.500   1.891  -9.988  1.00 30.16           O  
ATOM   1089  CB  GLN A 150      57.206   0.858  -9.963  1.00 32.90           C  
ATOM   1090  CG  GLN A 150      58.431   0.102 -10.270  1.00 39.49           C  
ATOM   1091  CD  GLN A 150      59.648   1.031 -10.301  1.00 47.69           C  
ATOM   1092  OE1 GLN A 150      59.513   2.264 -10.276  1.00 50.54           O  
ATOM   1093  NE2 GLN A 150      60.845   0.437 -10.329  1.00 50.83           N  
ATOM   1094  N   ASN A 151      54.917   1.363  -7.827  1.00 31.19           N  
ATOM   1095  CA  ASN A 151      54.018   2.295  -7.191  1.00 32.63           C  
ATOM   1096  C   ASN A 151      54.745   2.781  -5.908  1.00 32.84           C  
ATOM   1097  O   ASN A 151      55.487   2.003  -5.263  1.00 29.42           O  
ATOM   1098  CB  ASN A 151      52.669   1.651  -6.907  1.00 33.52           C  
ATOM   1099  CG  ASN A 151      51.779   2.462  -5.977  1.00 35.05           C  
ATOM   1100  OD1 ASN A 151      51.509   2.056  -4.850  1.00 36.92           O  
ATOM   1101  ND2 ASN A 151      51.296   3.578  -6.450  1.00 33.23           N  
ATOM   1102  N   TYR A 152      54.611   4.090  -5.673  1.00 32.01           N  
ATOM   1103  CA  TYR A 152      55.149   4.787  -4.572  1.00 32.72           C  
ATOM   1104  C   TYR A 152      54.045   5.764  -4.227  1.00 32.15           C  
ATOM   1105  O   TYR A 152      53.565   6.467  -5.122  1.00 30.79           O  
ATOM   1106  CB  TYR A 152      56.388   5.578  -4.961  1.00 35.42           C  
ATOM   1107  CG  TYR A 152      57.475   4.690  -5.479  1.00 36.64           C  
ATOM   1108  CD1 TYR A 152      58.008   3.658  -4.674  1.00 41.35           C  
ATOM   1109  CD2 TYR A 152      57.937   4.824  -6.766  1.00 38.12           C  
ATOM   1110  CE1 TYR A 152      58.966   2.757  -5.189  1.00 41.73           C  
ATOM   1111  CE2 TYR A 152      58.882   3.950  -7.279  1.00 40.02           C  
ATOM   1112  CZ  TYR A 152      59.401   2.933  -6.480  1.00 41.63           C  
ATOM   1113  OH  TYR A 152      60.384   2.108  -7.005  1.00 45.71           O  
ATOM   1114  N   ASP A 153      53.662   5.791  -2.961  1.00 29.99           N  
ATOM   1115  CA  ASP A 153      52.586   6.619  -2.434  1.00 31.72           C  
ATOM   1116  C   ASP A 153      52.914   7.132  -1.042  1.00 31.50           C  
ATOM   1117  O   ASP A 153      53.474   6.388  -0.202  1.00 30.82           O  
ATOM   1118  CB  ASP A 153      51.293   5.825  -2.418  1.00 33.18           C  
ATOM   1119  CG  ASP A 153      50.066   6.693  -2.164  1.00 36.61           C  
ATOM   1120  OD1 ASP A 153      49.321   6.938  -3.132  1.00 45.08           O  
ATOM   1121  OD2 ASP A 153      49.847   7.162  -1.005  1.00 46.61           O  
ATOM   1122  N   VAL A 154      52.637   8.430  -0.812  1.00 31.92           N  
ATOM   1123  CA  VAL A 154      52.614   8.996   0.549  1.00 29.80           C  
ATOM   1124  C   VAL A 154      51.333   9.793   0.715  1.00 30.02           C  
ATOM   1125  O   VAL A 154      50.890  10.500  -0.205  1.00 27.90           O  
ATOM   1126  CB  VAL A 154      53.792   9.886   0.845  1.00 31.86           C  
ATOM   1127  CG1 VAL A 154      53.837  10.240   2.335  1.00 30.94           C  
ATOM   1128  CG2 VAL A 154      55.093   9.214   0.409  1.00 31.85           C  
ATOM   1129  N   SER A 155      50.686   9.611   1.856  1.00 28.37           N  
ATOM   1130  CA  SER A 155      49.520  10.412   2.211  1.00 29.05           C  
ATOM   1131  C   SER A 155      49.485  10.666   3.728  1.00 28.56           C  
ATOM   1132  O   SER A 155      49.943   9.825   4.491  1.00 26.17           O  
ATOM   1133  CB  SER A 155      48.264   9.744   1.735  1.00 30.45           C  
ATOM   1134  OG  SER A 155      47.935   8.631   2.475  1.00 32.13           O  
ATOM   1135  N   THR A 156      48.945  11.802   4.127  1.00 27.31           N  
ATOM   1136  CA  THR A 156      48.900  12.208   5.494  1.00 27.14           C  
ATOM   1137  C   THR A 156      47.627  12.978   5.705  1.00 27.66           C  
ATOM   1138  O   THR A 156      47.071  13.648   4.796  1.00 25.73           O  
ATOM   1139  CB  THR A 156      50.112  13.062   5.853  1.00 28.66           C  
ATOM   1140  OG1 THR A 156      50.257  13.161   7.272  1.00 26.59           O  
ATOM   1141  CG2 THR A 156      49.940  14.486   5.239  1.00 29.25           C  
ATOM   1142  N   GLN A 157      47.107  12.851   6.911  1.00 26.92           N  
ATOM   1143  CA  GLN A 157      45.976  13.669   7.327  1.00 26.64           C  
ATOM   1144  C   GLN A 157      46.237  14.116   8.744  1.00 26.10           C  
ATOM   1145  O   GLN A 157      46.437  13.320   9.603  1.00 24.63           O  
ATOM   1146  CB  GLN A 157      44.672  12.925   7.160  1.00 27.01           C  
ATOM   1147  CG  GLN A 157      43.539  13.591   7.857  1.00 29.42           C  
ATOM   1148  CD  GLN A 157      42.219  12.952   7.519  1.00 35.18           C  
ATOM   1149  OE1 GLN A 157      41.605  12.339   8.394  1.00 35.71           O  
ATOM   1150  NE2 GLN A 157      41.761  13.082   6.228  1.00 40.30           N  
ATOM   1151  N   GLN A 158      46.291  15.431   8.959  1.00 27.31           N  
ATOM   1152  CA  GLN A 158      46.808  16.011  10.185  1.00 27.44           C  
ATOM   1153  C   GLN A 158      46.010  17.229  10.595  1.00 27.08           C  
ATOM   1154  O   GLN A 158      45.417  17.915   9.766  1.00 25.40           O  
ATOM   1155  CB  GLN A 158      48.275  16.434  10.017  1.00 27.43           C  
ATOM   1156  CG  GLN A 158      49.218  15.347   9.539  1.00 29.35           C  
ATOM   1157  CD  GLN A 158      49.457  14.299  10.592  1.00 36.85           C  
ATOM   1158  OE1 GLN A 158      49.088  14.479  11.753  1.00 40.34           O  
ATOM   1159  NE2 GLN A 158      50.053  13.194  10.200  1.00 38.21           N  
ATOM   1160  N   GLN A 159      46.035  17.503  11.895  1.00 28.67           N  
ATOM   1161  CA  GLN A 159      45.375  18.652  12.450  1.00 30.86           C  
ATOM   1162  C   GLN A 159      46.315  19.848  12.177  1.00 31.25           C  
ATOM   1163  O   GLN A 159      47.484  19.798  12.530  1.00 31.15           O  
ATOM   1164  CB  GLN A 159      45.098  18.475  13.945  1.00 31.54           C  
ATOM   1165  CG  GLN A 159      43.905  17.511  14.234  1.00 36.50           C  
ATOM   1166  CD  GLN A 159      42.569  17.911  13.553  1.00 40.76           C  
ATOM   1167  OE1 GLN A 159      42.051  17.176  12.676  1.00 35.60           O  
ATOM   1168  NE2 GLN A 159      41.982  19.057  13.994  1.00 37.64           N  
ATOM   1169  N   LEU A 160      45.784  20.901  11.589  1.00 31.76           N  
ATOM   1170  CA  LEU A 160      46.566  22.096  11.280  1.00 35.35           C  
ATOM   1171  C   LEU A 160      46.245  23.203  12.323  1.00 38.16           C  
ATOM   1172  O   LEU A 160      46.987  24.197  12.528  1.00 40.29           O  
ATOM   1173  CB  LEU A 160      46.276  22.433   9.794  1.00 34.92           C  
ATOM   1174  CG  LEU A 160      47.019  23.442   8.990  1.00 34.33           C  
ATOM   1175  CD1 LEU A 160      48.446  23.085   8.684  1.00 32.53           C  
ATOM   1176  CD2 LEU A 160      46.133  23.638   7.745  1.00 32.33           C  
ATOM   1177  N   GLY A 161      45.115  23.006  12.998  1.00 39.99           N  
ATOM   1178  CA  GLY A 161      44.756  23.660  14.229  1.00 40.02           C  
ATOM   1179  C   GLY A 161      43.655  22.774  14.832  1.00 40.52           C  
ATOM   1180  O   GLY A 161      43.290  21.703  14.283  1.00 38.93           O  
ATOM   1181  N   ASP A 162      43.068  23.249  15.920  1.00 41.08           N  
ATOM   1182  CA  ASP A 162      42.150  22.437  16.732  1.00 41.09           C  
ATOM   1183  C   ASP A 162      40.841  22.161  16.049  1.00 40.39           C  
ATOM   1184  O   ASP A 162      40.223  21.121  16.333  1.00 41.66           O  
ATOM   1185  N   LYS A 163      40.441  23.072  15.145  1.00 39.21           N  
ATOM   1186  CA  LYS A 163      39.244  22.904  14.285  1.00 37.71           C  
ATOM   1187  C   LYS A 163      39.554  22.868  12.747  1.00 36.72           C  
ATOM   1188  O   LYS A 163      38.705  23.159  11.926  1.00 35.94           O  
ATOM   1189  CB  LYS A 163      38.271  24.055  14.605  1.00 38.51           C  
ATOM   1190  CG  LYS A 163      37.713  24.109  16.114  1.00 38.74           C  
ATOM   1191  N   THR A 164      40.793  22.571  12.383  1.00 34.47           N  
ATOM   1192  CA  THR A 164      41.253  22.632  11.012  1.00 32.47           C  
ATOM   1193  C   THR A 164      42.090  21.413  10.678  1.00 31.27           C  
ATOM   1194  O   THR A 164      43.095  21.153  11.344  1.00 27.84           O  
ATOM   1195  CB  THR A 164      42.246  23.786  10.773  1.00 32.04           C  
ATOM   1196  OG1 THR A 164      41.648  25.010  11.098  1.00 32.84           O  
ATOM   1197  CG2 THR A 164      42.609  23.867   9.319  1.00 31.48           C  
ATOM   1198  N   ARG A 165      41.720  20.701   9.601  1.00 29.88           N  
ATOM   1199  CA  ARG A 165      42.483  19.518   9.198  1.00 30.82           C  
ATOM   1200  C   ARG A 165      42.996  19.681   7.768  1.00 29.11           C  
ATOM   1201  O   ARG A 165      42.337  20.277   6.924  1.00 31.28           O  
ATOM   1202  CB  ARG A 165      41.574  18.326   9.407  1.00 30.99           C  
ATOM   1203  CG  ARG A 165      41.864  17.059   8.694  1.00 36.42           C  
ATOM   1204  CD  ARG A 165      40.954  15.942   9.280  1.00 39.58           C  
ATOM   1205  NE  ARG A 165      39.861  15.587   8.352  1.00 44.06           N  
ATOM   1206  N   VAL A 166      44.186  19.139   7.534  1.00 28.37           N  
ATOM   1207  CA  VAL A 166      44.839  19.105   6.234  1.00 27.77           C  
ATOM   1208  C   VAL A 166      45.133  17.629   5.859  1.00 27.65           C  
ATOM   1209  O   VAL A 166      45.623  16.856   6.672  1.00 27.07           O  
ATOM   1210  CB  VAL A 166      46.139  19.974   6.235  1.00 28.82           C  
ATOM   1211  CG1 VAL A 166      47.148  19.418   7.234  1.00 23.53           C  
ATOM   1212  CG2 VAL A 166      46.735  20.179   4.817  1.00 27.74           C  
ATOM   1213  N   THR A 167      44.768  17.276   4.621  1.00 27.51           N  
ATOM   1214  CA  THR A 167      45.109  16.010   3.927  1.00 28.17           C  
ATOM   1215  C   THR A 167      45.887  16.270   2.668  1.00 28.20           C  
ATOM   1216  O   THR A 167      45.454  17.084   1.823  1.00 26.24           O  
ATOM   1217  CB  THR A 167      43.899  15.287   3.469  1.00 29.45           C  
ATOM   1218  OG1 THR A 167      42.892  15.364   4.497  1.00 30.77           O  
ATOM   1219  CG2 THR A 167      44.260  13.786   3.030  1.00 26.79           C  
ATOM   1220  N   LEU A 168      47.016  15.567   2.562  1.00 27.27           N  
ATOM   1221  CA  LEU A 168      47.922  15.591   1.416  1.00 28.78           C  
ATOM   1222  C   LEU A 168      48.150  14.178   0.874  1.00 29.67           C  
ATOM   1223  O   LEU A 168      48.194  13.218   1.652  1.00 30.76           O  
ATOM   1224  CB  LEU A 168      49.322  16.140   1.829  1.00 27.81           C  
ATOM   1225  CG  LEU A 168      49.360  17.607   2.375  1.00 29.45           C  
ATOM   1226  CD1 LEU A 168      50.847  18.048   2.737  1.00 29.62           C  
ATOM   1227  CD2 LEU A 168      48.728  18.656   1.403  1.00 32.18           C  
ATOM   1228  N   LEU A 169      48.346  14.065  -0.432  1.00 27.98           N  
ATOM   1229  CA  LEU A 169      48.694  12.817  -1.025  1.00 29.47           C  
ATOM   1230  C   LEU A 169      49.457  13.019  -2.297  1.00 29.52           C  
ATOM   1231  O   LEU A 169      49.079  13.865  -3.119  1.00 28.61           O  
ATOM   1232  CB  LEU A 169      47.450  11.925  -1.280  1.00 30.82           C  
ATOM   1233  CG  LEU A 169      47.687  10.637  -2.098  1.00 33.35           C  
ATOM   1234  CD1 LEU A 169      46.699   9.484  -1.590  1.00 36.58           C  
ATOM   1235  CD2 LEU A 169      47.485  10.831  -3.598  1.00 32.28           C  
ATOM   1236  N   GLY A 170      50.503  12.215  -2.452  1.00 29.05           N  
ATOM   1237  CA  GLY A 170      51.140  12.005  -3.751  1.00 29.44           C  
ATOM   1238  C   GLY A 170      51.273  10.544  -4.110  1.00 30.11           C  
ATOM   1239  O   GLY A 170      51.510   9.735  -3.233  1.00 31.30           O  
ATOM   1240  N   ASP A 171      51.089  10.213  -5.400  1.00 28.79           N  
ATOM   1241  CA  ASP A 171      51.220   8.843  -5.902  1.00 27.71           C  
ATOM   1242  C   ASP A 171      51.886   8.815  -7.234  1.00 27.22           C  
ATOM   1243  O   ASP A 171      51.611   9.653  -8.120  1.00 26.47           O  
ATOM   1244  CB  ASP A 171      49.863   8.128  -5.972  1.00 26.88           C  
ATOM   1245  CG  ASP A 171      49.988   6.668  -6.350  1.00 31.57           C  
ATOM   1246  OD1 ASP A 171      49.911   6.359  -7.545  1.00 38.02           O  
ATOM   1247  OD2 ASP A 171      50.113   5.814  -5.435  1.00 36.28           O  
ATOM   1248  N   TYR A 172      52.804   7.882  -7.374  1.00 28.23           N  
ATOM   1249  CA  TYR A 172      53.397   7.529  -8.668  1.00 28.49           C  
ATOM   1250  C   TYR A 172      53.186   6.056  -8.927  1.00 29.59           C  
ATOM   1251  O   TYR A 172      53.608   5.254  -8.064  1.00 27.85           O  
ATOM   1252  CB  TYR A 172      54.846   7.770  -8.650  1.00 29.94           C  
ATOM   1253  CG  TYR A 172      55.617   7.309  -9.895  1.00 30.71           C  
ATOM   1254  CD1 TYR A 172      55.909   8.208 -10.917  1.00 32.54           C  
ATOM   1255  CD2 TYR A 172      56.114   6.008  -9.990  1.00 34.43           C  
ATOM   1256  CE1 TYR A 172      56.659   7.797 -12.024  1.00 34.96           C  
ATOM   1257  CE2 TYR A 172      56.819   5.572 -11.092  1.00 31.23           C  
ATOM   1258  CZ  TYR A 172      57.101   6.467 -12.094  1.00 34.00           C  
ATOM   1259  OH  TYR A 172      57.809   6.007 -13.189  1.00 36.03           O  
ATOM   1260  N   ALA A 173      52.578   5.717 -10.102  1.00 27.67           N  
ATOM   1261  CA  ALA A 173      52.408   4.317 -10.602  1.00 29.43           C  
ATOM   1262  C   ALA A 173      52.897   4.205 -12.086  1.00 29.67           C  
ATOM   1263  O   ALA A 173      52.610   5.071 -12.898  1.00 28.78           O  
ATOM   1264  CB  ALA A 173      50.967   3.899 -10.525  1.00 28.53           C  
ATOM   1265  N   HIS A 174      53.674   3.168 -12.379  1.00 30.36           N  
ATOM   1266  CA  HIS A 174      54.228   2.904 -13.678  1.00 32.02           C  
ATOM   1267  C   HIS A 174      54.141   1.407 -13.927  1.00 30.56           C  
ATOM   1268  O   HIS A 174      54.390   0.620 -13.022  1.00 30.55           O  
ATOM   1269  CB  HIS A 174      55.700   3.310 -13.707  1.00 33.64           C  
ATOM   1270  CG  HIS A 174      56.361   3.029 -15.000  1.00 41.77           C  
ATOM   1271  ND1 HIS A 174      55.911   3.576 -16.194  1.00 47.63           N  
ATOM   1272  CD2 HIS A 174      57.402   2.217 -15.316  1.00 45.30           C  
ATOM   1273  CE1 HIS A 174      56.669   3.130 -17.188  1.00 46.80           C  
ATOM   1274  NE2 HIS A 174      57.574   2.303 -16.683  1.00 47.05           N  
ATOM   1275  N   THR A 175      53.747   1.029 -15.148  1.00 30.50           N  
ATOM   1276  CA  THR A 175      53.996  -0.282 -15.716  1.00 29.71           C  
ATOM   1277  C   THR A 175      54.397  -0.234 -17.194  1.00 30.03           C  
ATOM   1278  O   THR A 175      53.900   0.607 -17.974  1.00 26.67           O  
ATOM   1279  CB  THR A 175      52.816  -1.207 -15.546  1.00 31.47           C  
ATOM   1280  OG1 THR A 175      53.214  -2.519 -15.986  1.00 33.79           O  
ATOM   1281  CG2 THR A 175      51.578  -0.752 -16.239  1.00 30.10           C  
ATOM   1282  N   HIS A 176      55.276  -1.157 -17.561  1.00 30.54           N  
ATOM   1283  CA  HIS A 176      55.575  -1.440 -18.971  1.00 31.74           C  
ATOM   1284  C   HIS A 176      54.458  -2.164 -19.702  1.00 31.74           C  
ATOM   1285  O   HIS A 176      54.420  -2.130 -20.909  1.00 32.76           O  
ATOM   1286  CB  HIS A 176      56.797  -2.313 -19.126  1.00 34.63           C  
ATOM   1287  CG  HIS A 176      58.067  -1.632 -18.766  1.00 37.56           C  
ATOM   1288  ND1 HIS A 176      59.244  -2.332 -18.604  1.00 45.72           N  
ATOM   1289  CD2 HIS A 176      58.358  -0.329 -18.536  1.00 40.73           C  
ATOM   1290  CE1 HIS A 176      60.211  -1.482 -18.287  1.00 45.67           C  
ATOM   1291  NE2 HIS A 176      59.708  -0.260 -18.246  1.00 40.57           N  
ATOM   1292  N   GLY A 177      53.563  -2.827 -18.980  1.00 30.38           N  
ATOM   1293  CA  GLY A 177      52.457  -3.472 -19.575  1.00 30.13           C  
ATOM   1294  C   GLY A 177      52.919  -4.586 -20.504  1.00 29.82           C  
ATOM   1295  O   GLY A 177      54.031  -5.039 -20.395  1.00 29.47           O  
ATOM   1296  N   TYR A 178      51.988  -5.047 -21.323  1.00 29.07           N  
ATOM   1297  CA  TYR A 178      52.196  -6.110 -22.256  1.00 30.15           C  
ATOM   1298  C   TYR A 178      51.570  -5.678 -23.629  1.00 29.45           C  
ATOM   1299  O   TYR A 178      50.883  -4.659 -23.758  1.00 28.66           O  
ATOM   1300  CB  TYR A 178      51.612  -7.435 -21.624  1.00 29.83           C  
ATOM   1301  CG  TYR A 178      50.162  -7.344 -21.375  1.00 28.88           C  
ATOM   1302  CD1 TYR A 178      49.651  -6.982 -20.150  1.00 31.09           C  
ATOM   1303  CD2 TYR A 178      49.241  -7.513 -22.441  1.00 30.53           C  
ATOM   1304  CE1 TYR A 178      48.256  -6.842 -19.983  1.00 29.82           C  
ATOM   1305  CE2 TYR A 178      47.902  -7.363 -22.276  1.00 27.41           C  
ATOM   1306  CZ  TYR A 178      47.409  -7.024 -21.071  1.00 29.97           C  
ATOM   1307  OH  TYR A 178      46.033  -6.871 -20.978  1.00 33.33           O  
ATOM   1308  N   ASP A 179      51.794  -6.465 -24.662  1.00 30.07           N  
ATOM   1309  CA  ASP A 179      51.327  -6.139 -25.983  1.00 29.17           C  
ATOM   1310  C   ASP A 179      49.827  -6.385 -26.037  1.00 28.72           C  
ATOM   1311  O   ASP A 179      49.400  -7.495 -25.878  1.00 29.04           O  
ATOM   1312  CB  ASP A 179      52.045  -7.022 -26.996  1.00 29.93           C  
ATOM   1313  CG  ASP A 179      51.594  -6.731 -28.458  1.00 29.35           C  
ATOM   1314  OD1 ASP A 179      50.972  -5.668 -28.744  1.00 28.48           O  
ATOM   1315  OD2 ASP A 179      51.882  -7.554 -29.321  1.00 34.07           O  
ATOM   1316  N   VAL A 180      48.994  -5.362 -26.178  1.00 28.06           N  
ATOM   1317  CA  VAL A 180      47.568  -5.610 -26.193  1.00 27.30           C  
ATOM   1318  C   VAL A 180      47.049  -6.298 -27.486  1.00 26.76           C  
ATOM   1319  O   VAL A 180      45.914  -6.734 -27.527  1.00 26.81           O  
ATOM   1320  CB  VAL A 180      46.697  -4.334 -25.847  1.00 27.50           C  
ATOM   1321  CG1 VAL A 180      46.933  -3.915 -24.406  1.00 30.68           C  
ATOM   1322  CG2 VAL A 180      46.893  -3.166 -26.793  1.00 28.62           C  
ATOM   1323  N   VAL A 181      47.879  -6.312 -28.530  1.00 26.93           N  
ATOM   1324  CA  VAL A 181      47.634  -6.864 -29.899  1.00 28.37           C  
ATOM   1325  C   VAL A 181      46.601  -6.080 -30.731  1.00 29.50           C  
ATOM   1326  O   VAL A 181      46.954  -5.618 -31.827  1.00 29.79           O  
ATOM   1327  CB  VAL A 181      47.357  -8.328 -29.943  1.00 28.23           C  
ATOM   1328  CG1 VAL A 181      47.293  -8.845 -31.439  1.00 27.94           C  
ATOM   1329  CG2 VAL A 181      48.473  -9.087 -29.129  1.00 27.17           C  
ATOM   1330  N   ALA A 182      45.399  -5.902 -30.188  1.00 28.47           N  
ATOM   1331  CA  ALA A 182      44.330  -5.170 -30.821  1.00 29.13           C  
ATOM   1332  C   ALA A 182      44.046  -5.850 -32.205  1.00 29.27           C  
ATOM   1333  O   ALA A 182      43.904  -5.208 -33.171  1.00 27.98           O  
ATOM   1334  CB  ALA A 182      44.680  -3.706 -30.982  1.00 27.95           C  
ATOM   1335  N   TYR A 183      43.920  -7.168 -32.206  1.00 30.07           N  
ATOM   1336  CA  TYR A 183      43.658  -7.902 -33.405  1.00 29.19           C  
ATOM   1337  C   TYR A 183      42.397  -7.444 -34.121  1.00 29.94           C  
ATOM   1338  O   TYR A 183      41.311  -7.296 -33.537  1.00 27.76           O  
ATOM   1339  CB  TYR A 183      43.702  -9.413 -33.173  1.00 29.78           C  
ATOM   1340  CG  TYR A 183      43.366 -10.227 -34.421  1.00 24.88           C  
ATOM   1341  CD1 TYR A 183      44.348 -10.601 -35.282  1.00 25.85           C  
ATOM   1342  CD2 TYR A 183      42.070 -10.604 -34.700  1.00 24.47           C  
ATOM   1343  CE1 TYR A 183      44.077 -11.325 -36.425  1.00 26.93           C  
ATOM   1344  CE2 TYR A 183      41.746 -11.356 -35.891  1.00 25.50           C  
ATOM   1345  CZ  TYR A 183      42.781 -11.717 -36.721  1.00 30.64           C  
ATOM   1346  OH  TYR A 183      42.567 -12.430 -37.866  1.00 33.99           O  
ATOM   1347  N   GLY A 184      42.616  -7.196 -35.419  1.00 30.60           N  
ATOM   1348  CA  GLY A 184      41.651  -6.667 -36.396  1.00 31.25           C  
ATOM   1349  C   GLY A 184      41.481  -5.143 -36.438  1.00 31.22           C  
ATOM   1350  O   GLY A 184      40.554  -4.651 -37.084  1.00 30.52           O  
ATOM   1351  N   ASN A 185      42.301  -4.417 -35.675  1.00 30.96           N  
ATOM   1352  CA  ASN A 185      42.112  -2.970 -35.454  1.00 29.81           C  
ATOM   1353  C   ASN A 185      43.356  -2.211 -35.722  1.00 29.71           C  
ATOM   1354  O   ASN A 185      43.401  -1.025 -35.419  1.00 30.53           O  
ATOM   1355  CB  ASN A 185      41.713  -2.675 -33.962  1.00 30.45           C  
ATOM   1356  CG  ASN A 185      40.379  -3.258 -33.602  1.00 25.57           C  
ATOM   1357  OD1 ASN A 185      39.353  -2.596 -33.729  1.00 27.24           O  
ATOM   1358  ND2 ASN A 185      40.379  -4.511 -33.113  1.00 23.79           N  
ATOM   1359  N   THR A 186      44.407  -2.915 -36.175  1.00 29.03           N  
ATOM   1360  CA  THR A 186      45.724  -2.346 -36.350  1.00 28.91           C  
ATOM   1361  C   THR A 186      46.094  -2.131 -37.814  1.00 28.49           C  
ATOM   1362  O   THR A 186      47.275  -1.896 -38.104  1.00 27.66           O  
ATOM   1363  CB  THR A 186      46.859  -3.205 -35.704  1.00 28.37           C  
ATOM   1364  OG1 THR A 186      46.811  -4.535 -36.221  1.00 29.12           O  
ATOM   1365  CG2 THR A 186      46.760  -3.233 -34.173  1.00 27.24           C  
ATOM   1366  N   GLY A 187      45.082  -2.203 -38.697  1.00 29.95           N  
ATOM   1367  CA  GLY A 187      45.228  -1.909 -40.108  1.00 31.06           C  
ATOM   1368  C   GLY A 187      46.215  -2.840 -40.788  1.00 31.86           C  
ATOM   1369  O   GLY A 187      46.098  -4.021 -40.678  1.00 33.12           O  
ATOM   1370  N   THR A 188      47.257  -2.295 -41.392  1.00 33.48           N  
ATOM   1371  CA  THR A 188      48.116  -3.050 -42.262  1.00 33.42           C  
ATOM   1372  C   THR A 188      49.207  -3.802 -41.509  1.00 34.91           C  
ATOM   1373  O   THR A 188      49.844  -4.721 -42.065  1.00 34.57           O  
ATOM   1374  CB  THR A 188      48.806  -2.135 -43.256  1.00 33.57           C  
ATOM   1375  OG1 THR A 188      49.879  -1.435 -42.616  1.00 33.01           O  
ATOM   1376  CG2 THR A 188      47.805  -1.177 -43.919  1.00 33.55           C  
ATOM   1377  N   GLN A 189      49.464  -3.395 -40.261  1.00 34.50           N  
ATOM   1378  CA  GLN A 189      50.523  -4.026 -39.510  1.00 34.70           C  
ATOM   1379  C   GLN A 189      50.376  -3.931 -37.998  1.00 33.76           C  
ATOM   1380  O   GLN A 189      50.060  -2.859 -37.467  1.00 31.89           O  
ATOM   1381  CB  GLN A 189      51.869  -3.449 -39.974  1.00 35.91           C  
ATOM   1382  CG  GLN A 189      53.040  -4.117 -39.310  1.00 38.97           C  
ATOM   1383  CD  GLN A 189      54.285  -3.731 -39.976  1.00 44.06           C  
ATOM   1384  OE1 GLN A 189      54.280  -3.388 -41.168  1.00 48.38           O  
ATOM   1385  NE2 GLN A 189      55.381  -3.762 -39.235  1.00 46.29           N  
ATOM   1386  N   ALA A 190      50.561  -5.090 -37.338  1.00 33.19           N  
ATOM   1387  CA  ALA A 190      50.520  -5.232 -35.893  1.00 32.85           C  
ATOM   1388  C   ALA A 190      51.703  -4.511 -35.231  1.00 32.34           C  
ATOM   1389  O   ALA A 190      52.805  -4.417 -35.789  1.00 30.71           O  
ATOM   1390  CB  ALA A 190      50.545  -6.697 -35.505  1.00 34.24           C  
ATOM   1391  N   GLN A 191      51.462  -3.994 -34.021  1.00 30.35           N  
ATOM   1392  CA  GLN A 191      52.484  -3.276 -33.294  1.00 30.32           C  
ATOM   1393  C   GLN A 191      52.833  -4.095 -32.041  1.00 29.47           C  
ATOM   1394  O   GLN A 191      52.039  -4.088 -31.104  1.00 31.13           O  
ATOM   1395  CB  GLN A 191      51.881  -1.913 -32.999  1.00 29.49           C  
ATOM   1396  CG  GLN A 191      51.583  -1.160 -34.239  1.00 30.41           C  
ATOM   1397  CD  GLN A 191      50.224  -0.625 -34.279  1.00 31.77           C  
ATOM   1398  OE1 GLN A 191      49.850   0.114 -33.371  1.00 28.96           O  
ATOM   1399  NE2 GLN A 191      49.475  -0.894 -35.387  1.00 21.22           N  
ATOM   1400  N   THR A 192      53.952  -4.821 -32.050  1.00 28.94           N  
ATOM   1401  CA  THR A 192      54.306  -5.820 -31.025  1.00 30.60           C  
ATOM   1402  C   THR A 192      54.948  -5.205 -29.747  1.00 31.50           C  
ATOM   1403  O   THR A 192      55.276  -5.907 -28.791  1.00 33.49           O  
ATOM   1404  CB  THR A 192      55.204  -6.904 -31.563  1.00 30.92           C  
ATOM   1405  OG1 THR A 192      56.383  -6.296 -32.134  1.00 31.78           O  
ATOM   1406  CG2 THR A 192      54.466  -7.776 -32.655  1.00 29.88           C  
ATOM   1407  N   ASP A 193      55.084  -3.882 -29.732  1.00 31.37           N  
ATOM   1408  CA  ASP A 193      55.399  -3.157 -28.522  1.00 30.94           C  
ATOM   1409  C   ASP A 193      54.516  -3.558 -27.365  1.00 29.34           C  
ATOM   1410  O   ASP A 193      53.321  -3.870 -27.571  1.00 31.35           O  
ATOM   1411  CB  ASP A 193      55.363  -1.645 -28.741  1.00 29.58           C  
ATOM   1412  CG  ASP A 193      54.015  -1.077 -29.028  1.00 29.42           C  
ATOM   1413  OD1 ASP A 193      52.918  -1.760 -29.217  1.00 24.47           O  
ATOM   1414  OD2 ASP A 193      54.056   0.206 -28.953  1.00 25.39           O  
ATOM   1415  N   ASN A 194      55.145  -3.625 -26.194  1.00 29.27           N  
ATOM   1416  CA  ASN A 194      54.486  -3.547 -24.885  1.00 29.17           C  
ATOM   1417  C   ASN A 194      53.801  -2.231 -24.744  1.00 28.99           C  
ATOM   1418  O   ASN A 194      54.377  -1.216 -25.071  1.00 27.78           O  
ATOM   1419  CB  ASN A 194      55.467  -3.722 -23.700  1.00 28.70           C  
ATOM   1420  CG  ASN A 194      56.029  -5.132 -23.627  1.00 31.00           C  
ATOM   1421  OD1 ASN A 194      55.309  -6.081 -23.905  1.00 28.28           O  
ATOM   1422  ND2 ASN A 194      57.316  -5.278 -23.258  1.00 30.52           N  
ATOM   1423  N   ASP A 195      52.550  -2.285 -24.263  1.00 27.65           N  
ATOM   1424  CA  ASP A 195      51.724  -1.098 -24.134  1.00 27.10           C  
ATOM   1425  C   ASP A 195      51.520  -0.729 -22.668  1.00 27.14           C  
ATOM   1426  O   ASP A 195      50.636  -1.273 -22.034  1.00 26.02           O  
ATOM   1427  CB  ASP A 195      50.391  -1.361 -24.798  1.00 24.24           C  
ATOM   1428  CG  ASP A 195      50.559  -1.594 -26.289  1.00 28.55           C  
ATOM   1429  OD1 ASP A 195      50.886  -0.626 -27.013  1.00 25.80           O  
ATOM   1430  OD2 ASP A 195      50.438  -2.765 -26.683  1.00 23.95           O  
ATOM   1431  N   GLY A 196      52.356   0.179 -22.168  1.00 28.94           N  
ATOM   1432  CA  GLY A 196      52.328   0.537 -20.732  1.00 29.62           C  
ATOM   1433  C   GLY A 196      51.470   1.745 -20.337  1.00 29.38           C  
ATOM   1434  O   GLY A 196      50.796   2.388 -21.163  1.00 29.02           O  
ATOM   1435  N   PHE A 197      51.563   2.084 -19.049  1.00 28.83           N  
ATOM   1436  CA  PHE A 197      50.793   3.131 -18.398  1.00 29.48           C  
ATOM   1437  C   PHE A 197      51.603   3.784 -17.289  1.00 30.02           C  
ATOM   1438  O   PHE A 197      52.241   3.090 -16.435  1.00 29.87           O  
ATOM   1439  CB  PHE A 197      49.533   2.491 -17.898  1.00 30.66           C  
ATOM   1440  CG  PHE A 197      48.591   3.376 -17.243  1.00 32.04           C  
ATOM   1441  CD1 PHE A 197      48.090   4.474 -17.888  1.00 32.69           C  
ATOM   1442  CD2 PHE A 197      48.080   3.051 -15.981  1.00 31.41           C  
ATOM   1443  CE1 PHE A 197      47.133   5.237 -17.304  1.00 28.43           C  
ATOM   1444  CE2 PHE A 197      47.154   3.827 -15.403  1.00 33.44           C  
ATOM   1445  CZ  PHE A 197      46.688   4.958 -16.061  1.00 32.57           C  
ATOM   1446  N   LEU A 198      51.691   5.113 -17.369  1.00 32.12           N  
ATOM   1447  CA  LEU A 198      52.278   5.939 -16.306  1.00 32.36           C  
ATOM   1448  C   LEU A 198      51.272   6.975 -15.775  1.00 32.46           C  
ATOM   1449  O   LEU A 198      50.696   7.758 -16.565  1.00 30.88           O  
ATOM   1450  CB  LEU A 198      53.551   6.597 -16.801  1.00 33.63           C  
ATOM   1451  CG  LEU A 198      54.374   7.617 -15.968  1.00 36.48           C  
ATOM   1452  CD1 LEU A 198      55.082   7.003 -14.703  1.00 37.69           C  
ATOM   1453  CD2 LEU A 198      55.392   8.218 -16.826  1.00 35.05           C  
ATOM   1454  N   SER A 199      51.068   6.976 -14.440  1.00 30.16           N  
ATOM   1455  CA  SER A 199      50.059   7.796 -13.806  1.00 31.70           C  
ATOM   1456  C   SER A 199      50.754   8.476 -12.586  1.00 32.36           C  
ATOM   1457  O   SER A 199      51.357   7.776 -11.784  1.00 31.41           O  
ATOM   1458  CB  SER A 199      48.910   6.925 -13.300  1.00 30.57           C  
ATOM   1459  OG  SER A 199      47.813   7.694 -12.682  1.00 35.46           O  
ATOM   1460  N   LYS A 200      50.727   9.802 -12.522  1.00 32.38           N  
ATOM   1461  CA  LYS A 200      51.238  10.595 -11.393  1.00 32.53           C  
ATOM   1462  C   LYS A 200      50.058  11.385 -10.834  1.00 31.94           C  
ATOM   1463  O   LYS A 200      49.345  12.015 -11.627  1.00 29.76           O  
ATOM   1464  CB  LYS A 200      52.277  11.601 -11.857  1.00 33.62           C  
ATOM   1465  CG  LYS A 200      53.591  11.006 -12.517  1.00 36.27           C  
ATOM   1466  CD  LYS A 200      54.575  12.081 -13.121  1.00 38.45           C  
ATOM   1467  CE  LYS A 200      54.177  12.536 -14.546  1.00 46.27           C  
ATOM   1468  NZ  LYS A 200      54.264  14.057 -14.771  1.00 50.63           N  
ATOM   1469  N   THR A 201      49.862  11.379  -9.502  1.00 29.78           N  
ATOM   1470  CA  THR A 201      48.748  12.090  -8.828  1.00 30.78           C  
ATOM   1471  C   THR A 201      49.183  12.953  -7.686  1.00 29.72           C  
ATOM   1472  O   THR A 201      50.105  12.562  -6.926  1.00 29.49           O  
ATOM   1473  CB  THR A 201      47.730  11.096  -8.252  1.00 32.40           C  
ATOM   1474  OG1 THR A 201      47.492  10.142  -9.276  1.00 40.57           O  
ATOM   1475  CG2 THR A 201      46.337  11.781  -7.794  1.00 30.56           C  
ATOM   1476  N   LEU A 202      48.458  14.036  -7.485  1.00 29.06           N  
ATOM   1477  CA  LEU A 202      48.690  14.914  -6.358  1.00 30.82           C  
ATOM   1478  C   LEU A 202      47.364  15.410  -5.807  1.00 29.47           C  
ATOM   1479  O   LEU A 202      46.469  15.769  -6.567  1.00 29.12           O  
ATOM   1480  CB  LEU A 202      49.567  16.094  -6.863  1.00 32.54           C  
ATOM   1481  CG  LEU A 202      50.542  16.689  -5.898  1.00 36.72           C  
ATOM   1482  CD1 LEU A 202      51.741  15.683  -5.731  1.00 42.42           C  
ATOM   1483  CD2 LEU A 202      50.948  18.106  -6.404  1.00 35.98           C  
ATOM   1484  N   TYR A 203      47.243  15.545  -4.473  1.00 28.63           N  
ATOM   1485  CA  TYR A 203      45.966  15.892  -3.835  1.00 26.15           C  
ATOM   1486  C   TYR A 203      46.179  16.642  -2.543  1.00 26.51           C  
ATOM   1487  O   TYR A 203      47.131  16.344  -1.773  1.00 25.15           O  
ATOM   1488  CB  TYR A 203      45.210  14.607  -3.538  1.00 28.17           C  
ATOM   1489  CG  TYR A 203      43.900  14.735  -2.721  1.00 27.27           C  
ATOM   1490  CD1 TYR A 203      42.650  14.689  -3.321  1.00 29.19           C  
ATOM   1491  CD2 TYR A 203      43.932  14.807  -1.360  1.00 26.19           C  
ATOM   1492  CE1 TYR A 203      41.473  14.797  -2.561  1.00 27.77           C  
ATOM   1493  CE2 TYR A 203      42.757  14.939  -0.588  1.00 31.07           C  
ATOM   1494  CZ  TYR A 203      41.527  14.893  -1.210  1.00 32.21           C  
ATOM   1495  OH  TYR A 203      40.369  15.022  -0.434  1.00 32.10           O  
ATOM   1496  N   GLY A 204      45.389  17.677  -2.343  1.00 25.79           N  
ATOM   1497  CA  GLY A 204      45.423  18.411  -1.119  1.00 26.58           C  
ATOM   1498  C   GLY A 204      44.025  18.816  -0.740  1.00 27.16           C  
ATOM   1499  O   GLY A 204      43.230  19.148  -1.628  1.00 29.22           O  
ATOM   1500  N   ALA A 205      43.702  18.743   0.543  1.00 27.76           N  
ATOM   1501  CA  ALA A 205      42.436  19.255   1.064  1.00 29.34           C  
ATOM   1502  C   ALA A 205      42.588  19.961   2.439  1.00 29.91           C  
ATOM   1503  O   ALA A 205      43.407  19.549   3.238  1.00 31.25           O  
ATOM   1504  CB  ALA A 205      41.339  18.140   1.188  1.00 27.18           C  
ATOM   1505  N   LEU A 206      41.699  20.919   2.708  1.00 29.74           N  
ATOM   1506  CA  LEU A 206      41.715  21.710   3.930  1.00 32.67           C  
ATOM   1507  C   LEU A 206      40.276  21.785   4.401  1.00 32.58           C  
ATOM   1508  O   LEU A 206      39.424  22.302   3.685  1.00 31.39           O  
ATOM   1509  CB  LEU A 206      42.288  23.117   3.670  1.00 32.50           C  
ATOM   1510  CG  LEU A 206      42.572  24.004   4.865  1.00 36.21           C  
ATOM   1511  CD1 LEU A 206      43.706  23.435   5.669  1.00 37.28           C  
ATOM   1512  CD2 LEU A 206      42.918  25.439   4.387  1.00 35.59           C  
ATOM   1513  N   GLU A 207      40.014  21.234   5.604  1.00 32.68           N  
ATOM   1514  CA  GLU A 207      38.682  21.278   6.189  1.00 32.86           C  
ATOM   1515  C   GLU A 207      38.719  22.046   7.536  1.00 33.55           C  
ATOM   1516  O   GLU A 207      39.686  21.962   8.290  1.00 32.99           O  
ATOM   1517  CB  GLU A 207      38.172  19.845   6.393  1.00 34.15           C  
ATOM   1518  N   HIS A 208      37.671  22.799   7.814  1.00 32.88           N  
ATOM   1519  CA  HIS A 208      37.657  23.677   8.946  1.00 33.22           C  
ATOM   1520  C   HIS A 208      36.272  23.744   9.483  1.00 33.34           C  
ATOM   1521  O   HIS A 208      35.372  24.037   8.753  1.00 34.61           O  
ATOM   1522  CB  HIS A 208      38.122  25.081   8.554  1.00 32.65           C  
ATOM   1523  CG  HIS A 208      37.987  26.095   9.643  1.00 31.82           C  
ATOM   1524  ND1 HIS A 208      38.943  26.274  10.607  1.00 33.56           N  
ATOM   1525  CD2 HIS A 208      37.007  26.981   9.924  1.00 31.78           C  
ATOM   1526  CE1 HIS A 208      38.561  27.221  11.440  1.00 30.57           C  
ATOM   1527  NE2 HIS A 208      37.395  27.671  11.042  1.00 35.25           N  
ATOM   1528  N   ASN A 209      36.145  23.530  10.787  1.00 33.81           N  
ATOM   1529  CA  ASN A 209      34.919  23.668  11.519  1.00 35.10           C  
ATOM   1530  C   ASN A 209      34.840  25.048  12.110  1.00 36.32           C  
ATOM   1531  O   ASN A 209      35.622  25.387  13.043  1.00 36.01           O  
ATOM   1532  CB  ASN A 209      34.894  22.633  12.638  1.00 35.41           C  
ATOM   1533  CG  ASN A 209      34.731  21.221  12.129  1.00 39.24           C  
ATOM   1534  OD1 ASN A 209      33.945  20.966  11.225  1.00 40.37           O  
ATOM   1535  ND2 ASN A 209      35.486  20.285  12.705  1.00 42.57           N  
ATOM   1536  N   PHE A 210      33.921  25.855  11.592  1.00 37.66           N  
ATOM   1537  CA  PHE A 210      33.700  27.206  12.129  1.00 38.73           C  
ATOM   1538  C   PHE A 210      33.002  27.139  13.487  1.00 39.86           C  
ATOM   1539  O   PHE A 210      33.295  27.922  14.383  1.00 38.48           O  
ATOM   1540  CB  PHE A 210      32.850  28.061  11.179  1.00 39.83           C  
ATOM   1541  CG  PHE A 210      33.498  28.347   9.867  1.00 39.72           C  
ATOM   1542  CD1 PHE A 210      34.431  29.381   9.746  1.00 42.28           C  
ATOM   1543  CD2 PHE A 210      33.147  27.606   8.741  1.00 40.54           C  
ATOM   1544  CE1 PHE A 210      35.030  29.652   8.495  1.00 41.68           C  
ATOM   1545  CE2 PHE A 210      33.717  27.842   7.529  1.00 37.95           C  
ATOM   1546  CZ  PHE A 210      34.663  28.859   7.387  1.00 41.50           C  
ATOM   1547  N   THR A 211      32.051  26.206  13.598  1.00 40.11           N  
ATOM   1548  CA  THR A 211      31.424  25.859  14.855  1.00 40.56           C  
ATOM   1549  C   THR A 211      31.283  24.353  14.861  1.00 41.34           C  
ATOM   1550  O   THR A 211      31.854  23.661  13.977  1.00 39.10           O  
ATOM   1551  CB  THR A 211      30.101  26.630  15.015  1.00 41.02           C  
ATOM   1552  OG1 THR A 211      29.257  26.389  13.895  1.00 40.26           O  
ATOM   1553  CG2 THR A 211      30.383  28.143  15.055  1.00 40.38           C  
ATOM   1554  N   ASP A 212      30.565  23.798  15.833  1.00 41.63           N  
ATOM   1555  CA  ASP A 212      30.309  22.347  15.785  1.00 41.96           C  
ATOM   1556  C   ASP A 212      29.420  21.958  14.508  1.00 41.54           C  
ATOM   1557  O   ASP A 212      29.648  20.924  13.836  1.00 42.94           O  
ATOM   1558  CB  ASP A 212      29.711  21.893  17.128  1.00 43.30           C  
ATOM   1559  N   ALA A 213      28.518  22.866  14.129  1.00 40.87           N  
ATOM   1560  CA  ALA A 213      27.535  22.720  13.038  1.00 39.88           C  
ATOM   1561  C   ALA A 213      28.007  23.156  11.619  1.00 39.21           C  
ATOM   1562  O   ALA A 213      27.618  22.554  10.613  1.00 40.78           O  
ATOM   1563  CB  ALA A 213      26.282  23.580  13.438  1.00 39.81           C  
ATOM   1564  N   TRP A 214      28.802  24.225  11.555  1.00 38.76           N  
ATOM   1565  CA  TRP A 214      29.198  24.884  10.340  1.00 37.47           C  
ATOM   1566  C   TRP A 214      30.628  24.506  10.063  1.00 36.64           C  
ATOM   1567  O   TRP A 214      31.522  24.697  10.904  1.00 34.76           O  
ATOM   1568  CB  TRP A 214      29.092  26.398  10.473  1.00 38.90           C  
ATOM   1569  CG  TRP A 214      27.678  26.972  10.389  1.00 40.69           C  
ATOM   1570  CD1 TRP A 214      26.860  27.348  11.448  1.00 42.72           C  
ATOM   1571  CD2 TRP A 214      26.935  27.291   9.197  1.00 40.72           C  
ATOM   1572  NE1 TRP A 214      25.655  27.851  10.970  1.00 42.19           N  
ATOM   1573  CE2 TRP A 214      25.684  27.819   9.599  1.00 41.50           C  
ATOM   1574  CE3 TRP A 214      27.193  27.156   7.837  1.00 40.52           C  
ATOM   1575  CZ2 TRP A 214      24.719  28.194   8.685  1.00 42.27           C  
ATOM   1576  CZ3 TRP A 214      26.241  27.540   6.949  1.00 41.88           C  
ATOM   1577  CH2 TRP A 214      25.012  28.041   7.372  1.00 41.09           C  
ATOM   1578  N   SER A 215      30.836  23.967   8.870  1.00 34.35           N  
ATOM   1579  CA  SER A 215      32.132  23.619   8.370  1.00 34.81           C  
ATOM   1580  C   SER A 215      32.370  24.131   6.928  1.00 34.30           C  
ATOM   1581  O   SER A 215      31.461  24.458   6.212  1.00 32.90           O  
ATOM   1582  CB  SER A 215      32.356  22.105   8.403  1.00 35.23           C  
ATOM   1583  OG  SER A 215      31.195  21.381   8.007  1.00 36.95           O  
ATOM   1584  N   GLY A 216      33.636  24.210   6.582  1.00 33.99           N  
ATOM   1585  CA  GLY A 216      34.065  24.653   5.276  1.00 35.07           C  
ATOM   1586  C   GLY A 216      35.203  23.762   4.823  1.00 34.52           C  
ATOM   1587  O   GLY A 216      35.958  23.236   5.679  1.00 32.70           O  
ATOM   1588  N   PHE A 217      35.295  23.553   3.498  1.00 33.04           N  
ATOM   1589  CA  PHE A 217      36.432  22.860   2.907  1.00 33.04           C  
ATOM   1590  C   PHE A 217      36.891  23.494   1.578  1.00 32.23           C  
ATOM   1591  O   PHE A 217      36.123  24.146   0.879  1.00 31.70           O  
ATOM   1592  CB  PHE A 217      36.115  21.354   2.698  1.00 34.03           C  
ATOM   1593  CG  PHE A 217      35.084  21.081   1.644  1.00 35.20           C  
ATOM   1594  CD1 PHE A 217      33.751  20.933   2.000  1.00 35.68           C  
ATOM   1595  CD2 PHE A 217      35.451  20.966   0.292  1.00 38.19           C  
ATOM   1596  CE1 PHE A 217      32.791  20.705   1.052  1.00 35.76           C  
ATOM   1597  CE2 PHE A 217      34.479  20.732  -0.696  1.00 37.32           C  
ATOM   1598  CZ  PHE A 217      33.150  20.573  -0.296  1.00 37.62           C  
ATOM   1599  N   VAL A 218      38.147  23.290   1.239  1.00 32.46           N  
ATOM   1600  CA  VAL A 218      38.646  23.580  -0.093  1.00 33.23           C  
ATOM   1601  C   VAL A 218      39.606  22.471  -0.445  1.00 32.87           C  
ATOM   1602  O   VAL A 218      40.416  22.078   0.341  1.00 31.75           O  
ATOM   1603  CB  VAL A 218      39.377  24.928  -0.205  1.00 34.25           C  
ATOM   1604  CG1 VAL A 218      38.407  26.149  -0.076  1.00 35.70           C  
ATOM   1605  CG2 VAL A 218      40.533  25.023   0.841  1.00 34.98           C  
ATOM   1606  N   ARG A 219      39.526  22.002  -1.670  1.00 33.79           N  
ATOM   1607  CA  ARG A 219      40.307  20.849  -2.149  1.00 34.98           C  
ATOM   1608  C   ARG A 219      40.713  21.050  -3.580  1.00 33.77           C  
ATOM   1609  O   ARG A 219      39.963  21.654  -4.343  1.00 33.50           O  
ATOM   1610  CB  ARG A 219      39.469  19.600  -2.261  1.00 35.59           C  
ATOM   1611  CG  ARG A 219      38.950  19.059  -1.022  1.00 41.99           C  
ATOM   1612  CD  ARG A 219      38.447  17.688  -1.287  1.00 49.47           C  
ATOM   1613  NE  ARG A 219      36.974  17.625  -1.261  1.00 53.41           N  
ATOM   1614  CZ  ARG A 219      36.184  17.158  -2.228  1.00 53.86           C  
ATOM   1615  NH1 ARG A 219      36.704  16.706  -3.359  1.00 54.66           N  
ATOM   1616  NH2 ARG A 219      34.848  17.162  -2.046  1.00 54.31           N  
ATOM   1617  N   GLY A 220      41.854  20.470  -3.911  1.00 31.73           N  
ATOM   1618  CA  GLY A 220      42.376  20.485  -5.224  1.00 31.27           C  
ATOM   1619  C   GLY A 220      43.133  19.194  -5.482  1.00 30.83           C  
ATOM   1620  O   GLY A 220      43.889  18.727  -4.634  1.00 28.29           O  
ATOM   1621  N   TYR A 221      42.988  18.651  -6.694  1.00 31.44           N  
ATOM   1622  CA  TYR A 221      43.845  17.529  -7.128  1.00 31.09           C  
ATOM   1623  C   TYR A 221      43.963  17.432  -8.625  1.00 30.10           C  
ATOM   1624  O   TYR A 221      43.181  18.032  -9.354  1.00 28.77           O  
ATOM   1625  CB  TYR A 221      43.380  16.228  -6.544  1.00 32.66           C  
ATOM   1626  CG  TYR A 221      42.069  15.813  -7.033  1.00 34.05           C  
ATOM   1627  CD1 TYR A 221      40.934  16.131  -6.328  1.00 36.40           C  
ATOM   1628  CD2 TYR A 221      41.940  15.126  -8.234  1.00 36.66           C  
ATOM   1629  CE1 TYR A 221      39.690  15.768  -6.791  1.00 37.00           C  
ATOM   1630  CE2 TYR A 221      40.688  14.769  -8.718  1.00 38.08           C  
ATOM   1631  CZ  TYR A 221      39.571  15.067  -7.955  1.00 38.91           C  
ATOM   1632  OH  TYR A 221      38.296  14.759  -8.415  1.00 41.57           O  
ATOM   1633  N   GLY A 222      44.990  16.712  -9.069  1.00 29.35           N  
ATOM   1634  CA  GLY A 222      45.148  16.387 -10.442  1.00 28.92           C  
ATOM   1635  C   GLY A 222      46.025  15.167 -10.668  1.00 30.01           C  
ATOM   1636  O   GLY A 222      46.736  14.677  -9.753  1.00 29.61           O  
ATOM   1637  N   TYR A 223      45.947  14.668 -11.886  1.00 27.65           N  
ATOM   1638  CA  TYR A 223      46.799  13.599 -12.349  1.00 27.57           C  
ATOM   1639  C   TYR A 223      47.114  13.792 -13.810  1.00 27.29           C  
ATOM   1640  O   TYR A 223      46.462  14.553 -14.514  1.00 28.84           O  
ATOM   1641  CB  TYR A 223      46.167  12.238 -12.073  1.00 27.84           C  
ATOM   1642  CG  TYR A 223      44.718  12.163 -12.474  1.00 25.35           C  
ATOM   1643  CD1 TYR A 223      43.720  12.575 -11.655  1.00 27.22           C  
ATOM   1644  CD2 TYR A 223      44.359  11.656 -13.750  1.00 30.36           C  
ATOM   1645  CE1 TYR A 223      42.417  12.486 -12.019  1.00 26.23           C  
ATOM   1646  CE2 TYR A 223      43.026  11.579 -14.153  1.00 27.81           C  
ATOM   1647  CZ  TYR A 223      42.064  11.966 -13.324  1.00 30.50           C  
ATOM   1648  OH  TYR A 223      40.737  11.830 -13.797  1.00 30.28           O  
ATOM   1649  N   ASP A 224      48.146  13.079 -14.233  1.00 29.44           N  
ATOM   1650  CA  ASP A 224      48.782  13.170 -15.536  1.00 30.53           C  
ATOM   1651  C   ASP A 224      49.026  11.721 -15.866  1.00 30.51           C  
ATOM   1652  O   ASP A 224      49.755  11.079 -15.113  1.00 30.89           O  
ATOM   1653  CB  ASP A 224      50.067  13.920 -15.284  1.00 32.11           C  
ATOM   1654  CG  ASP A 224      51.051  13.826 -16.368  1.00 42.27           C  
ATOM   1655  OD1 ASP A 224      50.820  13.053 -17.329  1.00 52.05           O  
ATOM   1656  OD2 ASP A 224      52.082  14.604 -16.285  1.00 52.12           O  
ATOM   1657  N   ASN A 225      48.349  11.180 -16.913  1.00 28.87           N  
ATOM   1658  CA  ASN A 225      48.398   9.752 -17.257  1.00 28.46           C  
ATOM   1659  C   ASN A 225      48.943   9.716 -18.696  1.00 30.17           C  
ATOM   1660  O   ASN A 225      48.491  10.476 -19.523  1.00 32.47           O  
ATOM   1661  CB  ASN A 225      47.036   9.055 -17.226  1.00 28.46           C  
ATOM   1662  CG  ASN A 225      46.427   8.972 -15.881  1.00 24.94           C  
ATOM   1663  OD1 ASN A 225      47.049   9.278 -14.843  1.00 27.67           O  
ATOM   1664  ND2 ASN A 225      45.176   8.578 -15.855  1.00 30.40           N  
ATOM   1665  N   ARG A 226      49.918   8.868 -18.983  1.00 29.86           N  
ATOM   1666  CA  ARG A 226      50.325   8.569 -20.336  1.00 30.59           C  
ATOM   1667  C   ARG A 226      50.110   7.068 -20.520  1.00 29.58           C  
ATOM   1668  O   ARG A 226      50.600   6.233 -19.684  1.00 28.04           O  
ATOM   1669  CB  ARG A 226      51.795   8.874 -20.540  1.00 33.19           C  
ATOM   1670  CG  ARG A 226      52.237   8.910 -22.041  1.00 40.48           C  
ATOM   1671  CD  ARG A 226      53.489   8.082 -22.339  1.00 49.02           C  
ATOM   1672  NE  ARG A 226      53.391   6.694 -21.866  1.00 52.92           N  
ATOM   1673  CZ  ARG A 226      54.332   6.057 -21.168  1.00 55.74           C  
ATOM   1674  NH1 ARG A 226      54.130   4.791 -20.786  1.00 53.61           N  
ATOM   1675  NH2 ARG A 226      55.484   6.674 -20.837  1.00 57.84           N  
ATOM   1676  N   THR A 227      49.362   6.721 -21.579  1.00 28.10           N  
ATOM   1677  CA  THR A 227      49.063   5.354 -21.968  1.00 27.53           C  
ATOM   1678  C   THR A 227      49.515   5.057 -23.408  1.00 28.20           C  
ATOM   1679  O   THR A 227      49.262   5.867 -24.354  1.00 25.96           O  
ATOM   1680  CB  THR A 227      47.551   5.138 -21.994  1.00 27.19           C  
ATOM   1681  OG1 THR A 227      46.943   5.799 -20.913  1.00 32.70           O  
ATOM   1682  CG2 THR A 227      47.215   3.676 -21.902  1.00 28.52           C  
ATOM   1683  N   ASN A 228      50.131   3.903 -23.598  1.00 28.09           N  
ATOM   1684  CA  ASN A 228      50.417   3.397 -24.930  1.00 28.77           C  
ATOM   1685  C   ASN A 228      49.369   2.361 -25.284  1.00 29.16           C  
ATOM   1686  O   ASN A 228      48.837   1.617 -24.406  1.00 26.18           O  
ATOM   1687  CB  ASN A 228      51.821   2.816 -25.036  1.00 29.42           C  
ATOM   1688  CG  ASN A 228      52.909   3.847 -24.972  1.00 33.01           C  
ATOM   1689  OD1 ASN A 228      52.716   5.007 -25.241  1.00 38.26           O  
ATOM   1690  ND2 ASN A 228      54.115   3.398 -24.657  1.00 40.14           N  
ATOM   1691  N   TYR A 229      48.974   2.383 -26.570  1.00 28.53           N  
ATOM   1692  CA  TYR A 229      48.080   1.362 -27.109  1.00 27.52           C  
ATOM   1693  C   TYR A 229      48.524   1.029 -28.568  1.00 26.61           C  
ATOM   1694  O   TYR A 229      49.698   1.323 -28.974  1.00 28.35           O  
ATOM   1695  CB  TYR A 229      46.571   1.764 -26.934  1.00 26.74           C  
ATOM   1696  CG  TYR A 229      46.210   3.093 -27.574  1.00 24.56           C  
ATOM   1697  CD1 TYR A 229      46.286   4.275 -26.845  1.00 24.12           C  
ATOM   1698  CD2 TYR A 229      45.850   3.183 -28.909  1.00 27.14           C  
ATOM   1699  CE1 TYR A 229      45.956   5.492 -27.389  1.00 25.53           C  
ATOM   1700  CE2 TYR A 229      45.549   4.455 -29.523  1.00 25.72           C  
ATOM   1701  CZ  TYR A 229      45.634   5.606 -28.728  1.00 27.54           C  
ATOM   1702  OH  TYR A 229      45.293   6.836 -29.213  1.00 28.39           O  
ATOM   1703  N   ASP A 230      47.675   0.265 -29.259  1.00 26.26           N  
ATOM   1704  CA  ASP A 230      47.916  -0.147 -30.656  1.00 26.06           C  
ATOM   1705  C   ASP A 230      46.802   0.449 -31.513  1.00 26.99           C  
ATOM   1706  O   ASP A 230      45.679   0.651 -31.024  1.00 28.00           O  
ATOM   1707  CB  ASP A 230      48.046  -1.642 -30.762  1.00 26.04           C  
ATOM   1708  CG  ASP A 230      49.307  -2.175 -30.092  1.00 27.14           C  
ATOM   1709  OD1 ASP A 230      50.262  -1.401 -29.758  1.00 25.06           O  
ATOM   1710  OD2 ASP A 230      49.369  -3.384 -29.917  1.00 22.96           O  
ATOM   1711  N   ALA A 231      47.134   0.911 -32.733  1.00 26.84           N  
ATOM   1712  CA  ALA A 231      46.171   1.573 -33.570  1.00 28.53           C  
ATOM   1713  C   ALA A 231      46.349   1.230 -35.066  1.00 29.41           C  
ATOM   1714  O   ALA A 231      47.233   0.440 -35.461  1.00 26.50           O  
ATOM   1715  CB  ALA A 231      46.098   3.122 -33.308  1.00 28.15           C  
ATOM   1716  N   TYR A 232      45.364   1.690 -35.834  1.00 31.04           N  
ATOM   1717  CA  TYR A 232      45.348   1.530 -37.286  1.00 32.91           C  
ATOM   1718  C   TYR A 232      46.617   2.027 -37.947  1.00 32.90           C  
ATOM   1719  O   TYR A 232      46.910   3.229 -37.935  1.00 31.17           O  
ATOM   1720  CB  TYR A 232      44.158   2.227 -37.908  1.00 35.22           C  
ATOM   1721  CG  TYR A 232      43.938   1.771 -39.307  1.00 38.24           C  
ATOM   1722  CD1 TYR A 232      43.055   0.736 -39.587  1.00 40.51           C  
ATOM   1723  CD2 TYR A 232      44.644   2.349 -40.358  1.00 41.69           C  
ATOM   1724  CE1 TYR A 232      42.847   0.321 -40.889  1.00 43.42           C  
ATOM   1725  CE2 TYR A 232      44.450   1.928 -41.675  1.00 41.87           C  
ATOM   1726  CZ  TYR A 232      43.575   0.922 -41.927  1.00 40.29           C  
ATOM   1727  OH  TYR A 232      43.439   0.530 -43.220  1.00 42.54           O  
ATOM   1728  N   TYR A 233      47.375   1.105 -38.546  1.00 33.07           N  
ATOM   1729  CA  TYR A 233      48.565   1.513 -39.244  1.00 34.00           C  
ATOM   1730  C   TYR A 233      48.444   1.536 -40.780  1.00 34.63           C  
ATOM   1731  O   TYR A 233      48.079   0.539 -41.399  1.00 33.57           O  
ATOM   1732  CB  TYR A 233      49.748   0.648 -38.789  1.00 34.99           C  
ATOM   1733  CG  TYR A 233      51.037   1.043 -39.443  1.00 35.12           C  
ATOM   1734  CD1 TYR A 233      51.562   2.308 -39.282  1.00 34.98           C  
ATOM   1735  CD2 TYR A 233      51.721   0.142 -40.257  1.00 38.23           C  
ATOM   1736  CE1 TYR A 233      52.751   2.688 -39.931  1.00 38.78           C  
ATOM   1737  CE2 TYR A 233      52.889   0.484 -40.874  1.00 38.77           C  
ATOM   1738  CZ  TYR A 233      53.406   1.760 -40.731  1.00 38.19           C  
ATOM   1739  OH  TYR A 233      54.595   2.047 -41.354  1.00 36.49           O  
ATOM   1740  N   SER A 234      48.698   2.707 -41.361  1.00 35.85           N  
ATOM   1741  CA  SER A 234      48.839   2.905 -42.803  1.00 37.54           C  
ATOM   1742  C   SER A 234      50.247   3.446 -43.060  1.00 37.71           C  
ATOM   1743  O   SER A 234      50.639   4.464 -42.501  1.00 35.45           O  
ATOM   1744  CB  SER A 234      47.868   3.940 -43.415  1.00 37.79           C  
ATOM   1745  OG  SER A 234      46.557   3.941 -42.844  1.00 41.13           O  
ATOM   1746  N   PRO A 235      51.007   2.766 -43.930  1.00 38.97           N  
ATOM   1747  CA  PRO A 235      52.368   3.235 -44.127  1.00 39.45           C  
ATOM   1748  C   PRO A 235      52.324   4.642 -44.745  1.00 39.66           C  
ATOM   1749  O   PRO A 235      51.434   4.938 -45.599  1.00 40.78           O  
ATOM   1750  CB  PRO A 235      52.988   2.175 -45.038  1.00 39.89           C  
ATOM   1751  CG  PRO A 235      51.825   1.524 -45.742  1.00 40.09           C  
ATOM   1752  CD  PRO A 235      50.684   1.588 -44.752  1.00 39.64           C  
ATOM   1753  N   GLY A 236      53.183   5.524 -44.224  1.00 39.25           N  
ATOM   1754  CA  GLY A 236      53.289   6.905 -44.704  1.00 39.09           C  
ATOM   1755  C   GLY A 236      52.341   7.893 -44.049  1.00 38.87           C  
ATOM   1756  O   GLY A 236      52.366   9.077 -44.405  1.00 38.57           O  
ATOM   1757  N   SER A 237      51.510   7.406 -43.103  1.00 38.23           N  
ATOM   1758  CA  SER A 237      50.578   8.227 -42.311  1.00 36.69           C  
ATOM   1759  C   SER A 237      50.869   8.168 -40.785  1.00 35.38           C  
ATOM   1760  O   SER A 237      51.493   7.230 -40.276  1.00 34.45           O  
ATOM   1761  CB  SER A 237      49.133   7.788 -42.589  1.00 37.82           C  
ATOM   1762  OG  SER A 237      48.680   8.282 -43.866  1.00 38.81           O  
ATOM   1763  N   PRO A 238      50.414   9.187 -40.046  1.00 33.66           N  
ATOM   1764  CA  PRO A 238      50.509   9.174 -38.592  1.00 33.22           C  
ATOM   1765  C   PRO A 238      49.805   7.945 -37.998  1.00 32.38           C  
ATOM   1766  O   PRO A 238      48.774   7.468 -38.524  1.00 32.73           O  
ATOM   1767  CB  PRO A 238      49.815  10.452 -38.160  1.00 32.21           C  
ATOM   1768  CG  PRO A 238      49.682  11.251 -39.373  1.00 34.43           C  
ATOM   1769  CD  PRO A 238      49.742  10.377 -40.563  1.00 33.75           C  
ATOM   1770  N   LEU A 239      50.455   7.396 -36.996  1.00 30.46           N  
ATOM   1771  CA  LEU A 239      49.965   6.253 -36.202  1.00 30.15           C  
ATOM   1772  C   LEU A 239      49.691   6.815 -34.776  1.00 28.74           C  
ATOM   1773  O   LEU A 239      50.607   7.078 -34.072  1.00 27.76           O  
ATOM   1774  CB  LEU A 239      51.052   5.173 -36.153  1.00 30.46           C  
ATOM   1775  CG  LEU A 239      50.779   3.985 -35.243  1.00 30.87           C  
ATOM   1776  CD1 LEU A 239      49.490   3.421 -35.723  1.00 29.12           C  
ATOM   1777  CD2 LEU A 239      51.944   2.949 -35.245  1.00 29.32           C  
ATOM   1778  N   LEU A 240      48.429   7.076 -34.439  1.00 28.58           N  
ATOM   1779  CA  LEU A 240      48.025   7.662 -33.154  1.00 28.52           C  
ATOM   1780  C   LEU A 240      47.859   6.495 -32.179  1.00 28.79           C  
ATOM   1781  O   LEU A 240      46.885   5.791 -32.186  1.00 29.21           O  
ATOM   1782  CB  LEU A 240      46.725   8.422 -33.288  1.00 29.27           C  
ATOM   1783  CG  LEU A 240      46.862   9.915 -33.731  1.00 30.91           C  
ATOM   1784  CD1 LEU A 240      47.512  10.086 -35.107  1.00 25.64           C  
ATOM   1785  CD2 LEU A 240      45.548  10.691 -33.692  1.00 30.37           C  
ATOM   1786  N   ASP A 241      48.837   6.412 -31.319  1.00 29.14           N  
ATOM   1787  CA  ASP A 241      49.355   5.291 -30.596  1.00 30.08           C  
ATOM   1788  C   ASP A 241      49.498   5.484 -29.070  1.00 28.37           C  
ATOM   1789  O   ASP A 241      49.905   4.572 -28.333  1.00 27.13           O  
ATOM   1790  CB  ASP A 241      50.902   5.266 -30.991  1.00 31.46           C  
ATOM   1791  CG  ASP A 241      51.219   4.021 -31.396  1.00 33.19           C  
ATOM   1792  OD1 ASP A 241      50.080   3.415 -31.393  1.00 40.93           O  
ATOM   1793  OD2 ASP A 241      52.380   3.636 -31.661  1.00 30.66           O  
ATOM   1794  N   THR A 242      49.384   6.723 -28.645  1.00 29.17           N  
ATOM   1795  CA  THR A 242      49.716   7.115 -27.306  1.00 30.30           C  
ATOM   1796  C   THR A 242      48.721   8.165 -26.963  1.00 31.12           C  
ATOM   1797  O   THR A 242      48.269   8.899 -27.861  1.00 32.02           O  
ATOM   1798  CB  THR A 242      51.113   7.795 -27.223  1.00 30.76           C  
ATOM   1799  OG1 THR A 242      51.932   7.256 -28.195  1.00 35.37           O  
ATOM   1800  CG2 THR A 242      51.753   7.518 -25.923  1.00 31.94           C  
ATOM   1801  N   ARG A 243      48.360   8.197 -25.682  1.00 30.31           N  
ATOM   1802  CA  ARG A 243      47.399   9.105 -25.053  1.00 29.51           C  
ATOM   1803  C   ARG A 243      48.071   9.793 -23.863  1.00 29.84           C  
ATOM   1804  O   ARG A 243      48.837   9.145 -23.060  1.00 26.17           O  
ATOM   1805  CB  ARG A 243      46.238   8.295 -24.510  1.00 29.15           C  
ATOM   1806  CG  ARG A 243      45.104   9.054 -24.069  1.00 27.81           C  
ATOM   1807  CD  ARG A 243      44.122   8.148 -23.343  1.00 31.81           C  
ATOM   1808  NE  ARG A 243      42.935   8.856 -22.915  1.00 33.86           N  
ATOM   1809  CZ  ARG A 243      41.925   8.317 -22.250  1.00 34.29           C  
ATOM   1810  NH1 ARG A 243      41.949   7.067 -21.846  1.00 38.62           N  
ATOM   1811  NH2 ARG A 243      40.868   9.027 -21.994  1.00 33.80           N  
ATOM   1812  N   LYS A 244      47.839  11.103 -23.764  1.00 29.97           N  
ATOM   1813  CA  LYS A 244      48.324  11.901 -22.628  1.00 31.15           C  
ATOM   1814  C   LYS A 244      47.080  12.562 -22.124  1.00 30.87           C  
ATOM   1815  O   LYS A 244      46.411  13.234 -22.881  1.00 29.41           O  
ATOM   1816  CB  LYS A 244      49.401  12.905 -23.012  1.00 32.51           C  
ATOM   1817  CG  LYS A 244      49.980  13.767 -21.887  1.00 38.86           C  
ATOM   1818  CD  LYS A 244      50.581  12.942 -20.673  1.00 39.85           C  
ATOM   1819  CE  LYS A 244      51.875  13.567 -20.021  1.00 40.48           C  
ATOM   1820  NZ  LYS A 244      52.328  12.564 -18.944  1.00 42.93           N  
ATOM   1821  N   LEU A 245      46.710  12.248 -20.871  1.00 28.62           N  
ATOM   1822  CA  LEU A 245      45.528  12.787 -20.252  1.00 30.10           C  
ATOM   1823  C   LEU A 245      45.992  13.604 -19.026  1.00 30.22           C  
ATOM   1824  O   LEU A 245      46.831  13.143 -18.228  1.00 30.21           O  
ATOM   1825  CB  LEU A 245      44.534  11.667 -19.853  1.00 30.97           C  
ATOM   1826  CG  LEU A 245      43.388  12.105 -18.923  1.00 33.36           C  
ATOM   1827  CD1 LEU A 245      42.190  12.597 -19.762  1.00 41.58           C  
ATOM   1828  CD2 LEU A 245      42.860  11.116 -17.962  1.00 37.80           C  
ATOM   1829  N   TYR A 246      45.548  14.839 -18.964  1.00 31.24           N  
ATOM   1830  CA  TYR A 246      45.807  15.724 -17.838  1.00 32.78           C  
ATOM   1831  C   TYR A 246      44.479  16.048 -17.292  1.00 32.14           C  
ATOM   1832  O   TYR A 246      43.618  16.443 -18.031  1.00 30.09           O  
ATOM   1833  CB  TYR A 246      46.437  17.071 -18.218  1.00 35.34           C  
ATOM   1834  CG  TYR A 246      47.807  16.977 -18.837  1.00 37.43           C  
ATOM   1835  CD1 TYR A 246      48.929  16.933 -18.042  1.00 41.68           C  
ATOM   1836  CD2 TYR A 246      47.973  16.903 -20.223  1.00 39.41           C  
ATOM   1837  CE1 TYR A 246      50.187  16.845 -18.578  1.00 40.64           C  
ATOM   1838  CE2 TYR A 246      49.236  16.811 -20.788  1.00 42.07           C  
ATOM   1839  CZ  TYR A 246      50.351  16.783 -19.958  1.00 42.37           C  
ATOM   1840  OH  TYR A 246      51.672  16.714 -20.463  1.00 44.57           O  
ATOM   1841  N   SER A 247      44.372  15.995 -15.966  1.00 31.97           N  
ATOM   1842  CA  SER A 247      43.142  16.356 -15.285  1.00 31.82           C  
ATOM   1843  C   SER A 247      43.402  17.080 -13.964  1.00 31.68           C  
ATOM   1844  O   SER A 247      44.335  16.740 -13.219  1.00 31.35           O  
ATOM   1845  CB  SER A 247      42.256  15.163 -15.108  1.00 30.84           C  
ATOM   1846  OG  SER A 247      40.969  15.548 -14.601  1.00 34.12           O  
ATOM   1847  N   GLN A 248      42.610  18.101 -13.709  1.00 30.83           N  
ATOM   1848  CA  GLN A 248      42.640  18.752 -12.417  1.00 33.21           C  
ATOM   1849  C   GLN A 248      41.266  19.172 -11.967  1.00 31.52           C  
ATOM   1850  O   GLN A 248      40.458  19.563 -12.808  1.00 31.49           O  
ATOM   1851  CB  GLN A 248      43.646  19.907 -12.413  1.00 33.33           C  
ATOM   1852  CG  GLN A 248      43.369  21.032 -13.338  1.00 39.14           C  
ATOM   1853  CD  GLN A 248      44.436  22.182 -13.222  1.00 39.53           C  
ATOM   1854  OE1 GLN A 248      44.176  23.224 -12.607  1.00 45.79           O  
ATOM   1855  NE2 GLN A 248      45.601  21.987 -13.855  1.00 44.66           N  
ATOM   1856  N   SER A 249      40.971  18.989 -10.665  1.00 30.84           N  
ATOM   1857  CA  SER A 249      39.734  19.409 -10.036  1.00 31.09           C  
ATOM   1858  C   SER A 249      39.912  20.198  -8.726  1.00 32.06           C  
ATOM   1859  O   SER A 249      40.793  19.911  -7.896  1.00 34.41           O  
ATOM   1860  CB  SER A 249      38.810  18.216  -9.767  1.00 31.42           C  
ATOM   1861  OG  SER A 249      38.856  17.275 -10.795  1.00 34.72           O  
ATOM   1862  N   TRP A 250      39.056  21.182  -8.546  1.00 32.41           N  
ATOM   1863  CA  TRP A 250      39.125  22.105  -7.440  1.00 33.62           C  
ATOM   1864  C   TRP A 250      37.691  22.206  -7.009  1.00 34.02           C  
ATOM   1865  O   TRP A 250      36.819  22.417  -7.872  1.00 33.20           O  
ATOM   1866  CB  TRP A 250      39.609  23.532  -7.865  1.00 33.16           C  
ATOM   1867  CG  TRP A 250      40.958  23.522  -8.433  1.00 33.98           C  
ATOM   1868  CD1 TRP A 250      41.335  23.273  -9.784  1.00 32.34           C  
ATOM   1869  CD2 TRP A 250      42.144  23.650  -7.712  1.00 33.15           C  
ATOM   1870  NE1 TRP A 250      42.682  23.276  -9.891  1.00 35.20           N  
ATOM   1871  CE2 TRP A 250      43.221  23.500  -8.641  1.00 36.04           C  
ATOM   1872  CE3 TRP A 250      42.436  23.858  -6.351  1.00 35.36           C  
ATOM   1873  CZ2 TRP A 250      44.564  23.590  -8.241  1.00 36.31           C  
ATOM   1874  CZ3 TRP A 250      43.796  23.978  -5.956  1.00 34.29           C  
ATOM   1875  CH2 TRP A 250      44.831  23.812  -6.888  1.00 33.02           C  
ATOM   1876  N   ASP A 251      37.465  22.094  -5.688  1.00 34.29           N  
ATOM   1877  CA  ASP A 251      36.139  22.070  -5.042  1.00 35.33           C  
ATOM   1878  C   ASP A 251      36.278  23.020  -3.784  1.00 34.33           C  
ATOM   1879  O   ASP A 251      37.333  23.080  -3.154  1.00 31.39           O  
ATOM   1880  CB  ASP A 251      35.820  20.730  -4.356  1.00 36.61           C  
ATOM   1881  CG  ASP A 251      35.555  19.529  -5.246  1.00 46.87           C  
ATOM   1882  OD1 ASP A 251      35.878  19.338  -6.508  1.00 52.93           O  
ATOM   1883  OD2 ASP A 251      35.013  18.630  -4.522  1.00 50.90           O  
ATOM   1884  N   ALA A 252      35.175  23.623  -3.372  1.00 35.07           N  
ATOM   1885  CA  ALA A 252      35.080  24.470  -2.149  1.00 35.20           C  
ATOM   1886  C   ALA A 252      33.635  24.341  -1.659  1.00 35.25           C  
ATOM   1887  O   ALA A 252      32.695  24.189  -2.438  1.00 37.06           O  
ATOM   1888  CB  ALA A 252      35.399  25.914  -2.451  1.00 35.04           C  
ATOM   1889  N   GLY A 253      33.442  24.361  -0.371  1.00 35.63           N  
ATOM   1890  CA  GLY A 253      32.109  24.136   0.157  1.00 35.39           C  
ATOM   1891  C   GLY A 253      31.863  24.547   1.612  1.00 34.15           C  
ATOM   1892  O   GLY A 253      32.779  24.671   2.394  1.00 32.01           O  
ATOM   1893  N   LEU A 254      30.584  24.747   1.912  1.00 32.69           N  
ATOM   1894  CA  LEU A 254      30.093  25.112   3.185  1.00 32.66           C  
ATOM   1895  C   LEU A 254      29.030  24.066   3.448  1.00 33.54           C  
ATOM   1896  O   LEU A 254      28.270  23.729   2.534  1.00 31.75           O  
ATOM   1897  CB  LEU A 254      29.441  26.506   3.145  1.00 32.91           C  
ATOM   1898  CG  LEU A 254      30.246  27.675   3.629  1.00 37.26           C  
ATOM   1899  CD1 LEU A 254      29.498  29.034   3.452  1.00 41.25           C  
ATOM   1900  CD2 LEU A 254      30.599  27.378   5.170  1.00 38.57           C  
ATOM   1901  N   ARG A 255      29.035  23.540   4.679  1.00 33.89           N  
ATOM   1902  CA  ARG A 255      28.048  22.609   5.254  1.00 36.13           C  
ATOM   1903  C   ARG A 255      27.526  23.087   6.594  1.00 36.59           C  
ATOM   1904  O   ARG A 255      28.293  23.506   7.430  1.00 36.27           O  
ATOM   1905  CB  ARG A 255      28.662  21.239   5.483  1.00 36.81           C  
ATOM   1906  CG  ARG A 255      29.422  20.818   4.266  1.00 41.09           C  
ATOM   1907  CD  ARG A 255      29.711  19.335   4.193  1.00 50.87           C  
ATOM   1908  NE  ARG A 255      31.100  19.095   4.590  1.00 55.01           N  
ATOM   1909  CZ  ARG A 255      32.002  18.423   3.886  1.00 57.98           C  
ATOM   1910  NH1 ARG A 255      31.698  17.853   2.708  1.00 62.92           N  
ATOM   1911  NH2 ARG A 255      33.232  18.281   4.388  1.00 58.93           N  
ATOM   1912  N   TYR A 256      26.216  23.060   6.743  1.00 37.77           N  
ATOM   1913  CA  TYR A 256      25.534  23.105   7.985  1.00 38.68           C  
ATOM   1914  C   TYR A 256      25.097  21.684   8.338  1.00 39.78           C  
ATOM   1915  O   TYR A 256      24.469  20.941   7.534  1.00 37.03           O  
ATOM   1916  CB  TYR A 256      24.336  24.047   7.931  1.00 40.74           C  
ATOM   1917  CG  TYR A 256      23.630  24.076   9.260  1.00 42.22           C  
ATOM   1918  CD1 TYR A 256      24.149  24.806  10.338  1.00 43.87           C  
ATOM   1919  CD2 TYR A 256      22.506  23.299   9.478  1.00 41.42           C  
ATOM   1920  CE1 TYR A 256      23.512  24.786  11.607  1.00 43.28           C  
ATOM   1921  CE2 TYR A 256      21.893  23.229  10.735  1.00 44.27           C  
ATOM   1922  CZ  TYR A 256      22.390  23.991  11.793  1.00 45.18           C  
ATOM   1923  OH  TYR A 256      21.714  23.939  13.017  1.00 47.00           O  
ATOM   1924  N   ASN A 257      25.475  21.273   9.546  1.00 40.49           N  
ATOM   1925  CA  ASN A 257      25.146  19.948  10.015  1.00 43.23           C  
ATOM   1926  C   ASN A 257      24.521  19.976  11.389  1.00 43.79           C  
ATOM   1927  O   ASN A 257      25.195  19.868  12.356  1.00 44.73           O  
ATOM   1928  CB  ASN A 257      26.355  19.031  10.048  1.00 43.52           C  
ATOM   1929  CG  ASN A 257      25.982  17.649  10.409  1.00 46.40           C  
ATOM   1930  OD1 ASN A 257      25.469  17.423  11.494  1.00 53.36           O  
ATOM   1931  ND2 ASN A 257      26.213  16.707   9.512  1.00 48.27           N  
ATOM   1932  N   GLY A 258      23.217  20.148  11.432  1.00 44.94           N  
ATOM   1933  CA  GLY A 258      22.470  20.084  12.662  1.00 44.74           C  
ATOM   1934  C   GLY A 258      21.896  18.722  12.943  1.00 45.00           C  
ATOM   1935  O   GLY A 258      22.064  17.788  12.208  1.00 43.31           O  
ATOM   1936  N   GLU A 259      21.180  18.658  14.057  1.00 47.01           N  
ATOM   1937  CA  GLU A 259      20.575  17.426  14.543  1.00 47.09           C  
ATOM   1938  C   GLU A 259      19.517  17.005  13.547  1.00 46.19           C  
ATOM   1939  O   GLU A 259      19.497  15.874  13.158  1.00 46.76           O  
ATOM   1940  CB  GLU A 259      19.959  17.634  15.929  1.00 47.35           C  
ATOM   1941  CG  GLU A 259      20.967  18.073  16.994  1.00 48.71           C  
ATOM   1942  N   LEU A 260      18.673  17.930  13.103  1.00 45.70           N  
ATOM   1943  CA  LEU A 260      17.584  17.574  12.201  1.00 44.60           C  
ATOM   1944  C   LEU A 260      17.743  18.087  10.747  1.00 42.72           C  
ATOM   1945  O   LEU A 260      17.173  17.499   9.818  1.00 41.57           O  
ATOM   1946  CB  LEU A 260      16.243  18.009  12.803  1.00 45.65           C  
ATOM   1947  CG  LEU A 260      15.728  17.196  14.026  1.00 46.47           C  
ATOM   1948  CD1 LEU A 260      15.914  15.645  13.984  1.00 47.97           C  
ATOM   1949  CD2 LEU A 260      16.372  17.717  15.281  1.00 50.03           C  
ATOM   1950  N   ILE A 261      18.529  19.144  10.552  1.00 41.39           N  
ATOM   1951  CA  ILE A 261      18.748  19.729   9.238  1.00 41.12           C  
ATOM   1952  C   ILE A 261      20.204  19.704   8.849  1.00 40.46           C  
ATOM   1953  O   ILE A 261      21.093  20.028   9.646  1.00 40.21           O  
ATOM   1954  CB  ILE A 261      18.291  21.186   9.160  1.00 41.81           C  
ATOM   1955  CG1 ILE A 261      16.800  21.274   9.508  1.00 43.49           C  
ATOM   1956  CG2 ILE A 261      18.500  21.696   7.769  1.00 39.93           C  
ATOM   1957  CD1 ILE A 261      16.178  22.540   9.061  1.00 44.36           C  
ATOM   1958  N   LYS A 262      20.440  19.332   7.608  1.00 38.38           N  
ATOM   1959  CA  LYS A 262      21.752  19.321   7.042  1.00 38.27           C  
ATOM   1960  C   LYS A 262      21.639  19.957   5.671  1.00 37.64           C  
ATOM   1961  O   LYS A 262      20.701  19.659   4.956  1.00 35.39           O  
ATOM   1962  CB  LYS A 262      22.248  17.879   6.927  1.00 38.82           C  
ATOM   1963  CG  LYS A 262      22.149  17.126   8.234  1.00 39.49           C  
ATOM   1964  CD  LYS A 262      22.885  15.786   8.213  1.00 42.32           C  
ATOM   1965  CE  LYS A 262      22.245  14.852   9.276  1.00 43.92           C  
ATOM   1966  NZ  LYS A 262      21.972  15.603  10.528  1.00 42.45           N  
ATOM   1967  N   SER A 263      22.598  20.827   5.374  1.00 36.56           N  
ATOM   1968  CA  SER A 263      22.660  21.610   4.181  1.00 36.87           C  
ATOM   1969  C   SER A 263      24.097  21.711   3.705  1.00 36.31           C  
ATOM   1970  O   SER A 263      25.026  21.804   4.523  1.00 33.66           O  
ATOM   1971  CB  SER A 263      22.112  22.997   4.446  1.00 37.18           C  
ATOM   1972  OG  SER A 263      21.879  23.646   3.206  1.00 42.28           O  
ATOM   1973  N   GLN A 264      24.299  21.575   2.377  1.00 34.61           N  
ATOM   1974  CA  GLN A 264      25.572  21.868   1.788  1.00 34.89           C  
ATOM   1975  C   GLN A 264      25.489  22.663   0.507  1.00 33.63           C  
ATOM   1976  O   GLN A 264      24.572  22.527  -0.290  1.00 33.25           O  
ATOM   1977  CB  GLN A 264      26.438  20.656   1.548  1.00 36.20           C  
ATOM   1978  CG  GLN A 264      25.795  19.328   1.522  1.00 41.31           C  
ATOM   1979  CD  GLN A 264      26.802  18.241   1.170  1.00 47.46           C  
ATOM   1980  OE1 GLN A 264      27.574  17.770   2.026  1.00 51.64           O  
ATOM   1981  NE2 GLN A 264      26.795  17.841  -0.079  1.00 49.75           N  
ATOM   1982  N   LEU A 265      26.480  23.511   0.344  1.00 33.50           N  
ATOM   1983  CA  LEU A 265      26.591  24.392  -0.805  1.00 33.11           C  
ATOM   1984  C   LEU A 265      27.972  24.167  -1.281  1.00 33.24           C  
ATOM   1985  O   LEU A 265      28.983  24.455  -0.573  1.00 33.09           O  
ATOM   1986  CB  LEU A 265      26.336  25.838  -0.466  1.00 33.19           C  
ATOM   1987  CG  LEU A 265      26.328  26.849  -1.650  1.00 32.64           C  
ATOM   1988  CD1 LEU A 265      25.311  26.429  -2.691  1.00 28.90           C  
ATOM   1989  CD2 LEU A 265      26.029  28.312  -1.217  1.00 35.77           C  
ATOM   1990  N   ILE A 266      28.055  23.574  -2.470  1.00 32.37           N  
ATOM   1991  CA  ILE A 266      29.375  23.193  -2.992  1.00 31.88           C  
ATOM   1992  C   ILE A 266      29.605  23.671  -4.412  1.00 31.45           C  
ATOM   1993  O   ILE A 266      28.740  23.542  -5.273  1.00 28.86           O  
ATOM   1994  CB  ILE A 266      29.557  21.706  -2.947  1.00 32.29           C  
ATOM   1995  CG1 ILE A 266      29.343  21.242  -1.496  1.00 36.37           C  
ATOM   1996  CG2 ILE A 266      30.992  21.250  -3.563  1.00 32.62           C  
ATOM   1997  CD1 ILE A 266      29.622  19.869  -1.292  1.00 34.33           C  
ATOM   1998  N   THR A 267      30.827  24.137  -4.633  1.00 31.90           N  
ATOM   1999  CA  THR A 267      31.249  24.687  -5.932  1.00 30.50           C  
ATOM   2000  C   THR A 267      32.456  23.927  -6.460  1.00 30.90           C  
ATOM   2001  O   THR A 267      33.377  23.670  -5.698  1.00 28.37           O  
ATOM   2002  CB  THR A 267      31.452  26.218  -5.875  1.00 31.04           C  
ATOM   2003  OG1 THR A 267      31.642  26.660  -7.206  1.00 36.28           O  
ATOM   2004  CG2 THR A 267      32.645  26.660  -5.064  1.00 31.85           C  
ATOM   2005  N   SER A 268      32.373  23.429  -7.718  1.00 29.02           N  
ATOM   2006  CA  SER A 268      33.393  22.524  -8.259  1.00 30.08           C  
ATOM   2007  C   SER A 268      33.840  23.016  -9.640  1.00 29.52           C  
ATOM   2008  O   SER A 268      33.014  23.531 -10.401  1.00 27.66           O  
ATOM   2009  CB  SER A 268      32.811  21.122  -8.440  1.00 31.48           C  
ATOM   2010  OG  SER A 268      31.936  20.806  -7.285  1.00 33.92           O  
ATOM   2011  N   TYR A 269      35.113  22.847  -9.931  1.00 29.15           N  
ATOM   2012  CA  TYR A 269      35.683  23.118 -11.248  1.00 31.08           C  
ATOM   2013  C   TYR A 269      36.627  21.967 -11.562  1.00 30.40           C  
ATOM   2014  O   TYR A 269      37.471  21.619 -10.752  1.00 28.46           O  
ATOM   2015  CB  TYR A 269      36.442  24.464 -11.284  1.00 32.39           C  
ATOM   2016  CG  TYR A 269      37.353  24.765 -12.500  1.00 31.37           C  
ATOM   2017  CD1 TYR A 269      36.839  25.115 -13.731  1.00 35.89           C  
ATOM   2018  CD2 TYR A 269      38.731  24.676 -12.384  1.00 36.75           C  
ATOM   2019  CE1 TYR A 269      37.689  25.431 -14.846  1.00 34.47           C  
ATOM   2020  CE2 TYR A 269      39.558  24.949 -13.451  1.00 37.24           C  
ATOM   2021  CZ  TYR A 269      39.035  25.341 -14.666  1.00 34.35           C  
ATOM   2022  OH  TYR A 269      39.925  25.551 -15.653  1.00 37.74           O  
ATOM   2023  N   SER A 270      36.444  21.408 -12.770  1.00 29.01           N  
ATOM   2024  CA  SER A 270      37.274  20.434 -13.328  1.00 28.95           C  
ATOM   2025  C   SER A 270      37.695  20.787 -14.768  1.00 28.05           C  
ATOM   2026  O   SER A 270      36.873  21.201 -15.534  1.00 27.55           O  
ATOM   2027  CB  SER A 270      36.496  19.119 -13.322  1.00 28.99           C  
ATOM   2028  OG  SER A 270      37.423  18.049 -13.563  1.00 36.99           O  
ATOM   2029  N   HIS A 271      38.979  20.626 -15.080  1.00 28.01           N  
ATOM   2030  CA  HIS A 271      39.589  20.878 -16.371  1.00 29.22           C  
ATOM   2031  C   HIS A 271      40.369  19.638 -16.792  1.00 28.14           C  
ATOM   2032  O   HIS A 271      41.245  19.181 -16.054  1.00 24.35           O  
ATOM   2033  CB  HIS A 271      40.557  22.112 -16.315  1.00 31.03           C  
ATOM   2034  CG  HIS A 271      41.107  22.539 -17.659  1.00 31.62           C  
ATOM   2035  ND1 HIS A 271      42.229  23.338 -17.787  1.00 34.92           N  
ATOM   2036  CD2 HIS A 271      40.736  22.210 -18.931  1.00 34.47           C  
ATOM   2037  CE1 HIS A 271      42.480  23.546 -19.076  1.00 36.07           C  
ATOM   2038  NE2 HIS A 271      41.623  22.823 -19.789  1.00 37.03           N  
ATOM   2039  N   SER A 272      39.979  19.045 -17.925  1.00 28.35           N  
ATOM   2040  CA  SER A 272      40.579  17.852 -18.507  1.00 29.62           C  
ATOM   2041  C   SER A 272      41.127  18.130 -19.930  1.00 29.65           C  
ATOM   2042  O   SER A 272      40.488  18.813 -20.680  1.00 28.10           O  
ATOM   2043  CB  SER A 272      39.525  16.717 -18.545  1.00 29.49           C  
ATOM   2044  OG  SER A 272      38.396  17.071 -19.327  1.00 34.09           O  
ATOM   2045  N   LYS A 273      42.286  17.566 -20.283  1.00 30.83           N  
ATOM   2046  CA  LYS A 273      42.824  17.618 -21.628  1.00 32.06           C  
ATOM   2047  C   LYS A 273      43.240  16.206 -21.922  1.00 32.60           C  
ATOM   2048  O   LYS A 273      44.149  15.700 -21.279  1.00 32.05           O  
ATOM   2049  CB  LYS A 273      44.067  18.466 -21.767  1.00 32.09           C  
ATOM   2050  CG  LYS A 273      43.827  19.911 -21.451  1.00 34.97           C  
ATOM   2051  CD  LYS A 273      45.061  20.740 -21.468  1.00 37.72           C  
ATOM   2052  CE  LYS A 273      44.645  22.206 -21.188  1.00 45.30           C  
ATOM   2053  NZ  LYS A 273      45.327  23.236 -22.083  1.00 46.41           N  
ATOM   2054  N   ASP A 274      42.629  15.642 -22.975  1.00 31.94           N  
ATOM   2055  CA  ASP A 274      42.872  14.314 -23.455  1.00 30.69           C  
ATOM   2056  C   ASP A 274      43.417  14.332 -24.910  1.00 30.56           C  
ATOM   2057  O   ASP A 274      42.670  14.637 -25.908  1.00 29.09           O  
ATOM   2058  CB  ASP A 274      41.533  13.639 -23.347  1.00 32.25           C  
ATOM   2059  CG  ASP A 274      41.612  12.173 -23.499  1.00 36.15           C  
ATOM   2060  OD1 ASP A 274      42.743  11.704 -23.690  1.00 39.96           O  
ATOM   2061  OD2 ASP A 274      40.524  11.505 -23.389  1.00 44.74           O  
ATOM   2062  N   TYR A 275      44.724  14.058 -25.028  1.00 29.32           N  
ATOM   2063  CA  TYR A 275      45.440  14.001 -26.304  1.00 30.47           C  
ATOM   2064  C   TYR A 275      45.720  12.586 -26.751  1.00 30.60           C  
ATOM   2065  O   TYR A 275      46.247  11.794 -25.993  1.00 29.72           O  
ATOM   2066  CB  TYR A 275      46.863  14.608 -26.207  1.00 31.67           C  
ATOM   2067  CG  TYR A 275      46.990  16.042 -25.775  1.00 29.53           C  
ATOM   2068  CD1 TYR A 275      47.095  17.047 -26.707  1.00 33.82           C  
ATOM   2069  CD2 TYR A 275      47.049  16.389 -24.402  1.00 33.06           C  
ATOM   2070  CE1 TYR A 275      47.248  18.374 -26.328  1.00 35.60           C  
ATOM   2071  CE2 TYR A 275      47.197  17.692 -23.999  1.00 33.33           C  
ATOM   2072  CZ  TYR A 275      47.328  18.689 -24.965  1.00 33.32           C  
ATOM   2073  OH  TYR A 275      47.417  20.029 -24.593  1.00 34.94           O  
ATOM   2074  N   ASN A 276      45.463  12.323 -28.028  1.00 30.53           N  
ATOM   2075  CA  ASN A 276      45.953  11.125 -28.765  1.00 29.18           C  
ATOM   2076  C   ASN A 276      46.832  11.520 -29.924  1.00 28.93           C  
ATOM   2077  O   ASN A 276      46.521  12.435 -30.666  1.00 26.35           O  
ATOM   2078  CB  ASN A 276      44.752  10.326 -29.214  1.00 28.88           C  
ATOM   2079  CG  ASN A 276      44.048   9.699 -28.073  1.00 29.21           C  
ATOM   2080  OD1 ASN A 276      44.365   8.562 -27.700  1.00 27.14           O  
ATOM   2081  ND2 ASN A 276      43.016  10.406 -27.514  1.00 29.13           N  
ATOM   2082  N   TYR A 277      48.025  10.976 -29.980  1.00 29.92           N  
ATOM   2083  CA  TYR A 277      48.964  11.473 -30.927  1.00 31.30           C  
ATOM   2084  C   TYR A 277      49.968  10.390 -31.285  1.00 32.01           C  
ATOM   2085  O   TYR A 277      49.937   9.298 -30.675  1.00 28.86           O  
ATOM   2086  CB  TYR A 277      49.694  12.726 -30.378  1.00 34.02           C  
ATOM   2087  CG  TYR A 277      50.508  12.469 -29.168  1.00 34.40           C  
ATOM   2088  CD1 TYR A 277      49.895  12.357 -27.927  1.00 35.96           C  
ATOM   2089  CD2 TYR A 277      51.878  12.331 -29.254  1.00 37.15           C  
ATOM   2090  CE1 TYR A 277      50.616  12.091 -26.819  1.00 35.63           C  
ATOM   2091  CE2 TYR A 277      52.624  12.047 -28.137  1.00 38.41           C  
ATOM   2092  CZ  TYR A 277      51.967  11.951 -26.913  1.00 37.38           C  
ATOM   2093  OH  TYR A 277      52.693  11.758 -25.777  1.00 39.51           O  
ATOM   2094  N   ASP A 278      50.749  10.684 -32.343  1.00 31.74           N  
ATOM   2095  CA  ASP A 278      51.868   9.862 -32.797  1.00 34.52           C  
ATOM   2096  C   ASP A 278      53.093  10.543 -32.206  1.00 34.68           C  
ATOM   2097  O   ASP A 278      53.374  11.681 -32.543  1.00 33.24           O  
ATOM   2098  CB  ASP A 278      51.954   9.842 -34.341  1.00 34.08           C  
ATOM   2099  CG  ASP A 278      53.042   8.888 -34.908  1.00 38.52           C  
ATOM   2100  OD1 ASP A 278      54.206   8.882 -34.418  1.00 37.14           O  
ATOM   2101  OD2 ASP A 278      52.755   8.199 -35.927  1.00 40.27           O  
ATOM   2102  N   PRO A 279      53.830   9.852 -31.319  1.00 36.37           N  
ATOM   2103  CA  PRO A 279      55.077  10.447 -30.781  1.00 37.31           C  
ATOM   2104  C   PRO A 279      56.039  11.019 -31.843  1.00 37.98           C  
ATOM   2105  O   PRO A 279      56.751  11.959 -31.562  1.00 38.79           O  
ATOM   2106  CB  PRO A 279      55.735   9.273 -30.001  1.00 36.98           C  
ATOM   2107  CG  PRO A 279      54.673   8.333 -29.708  1.00 37.98           C  
ATOM   2108  CD  PRO A 279      53.578   8.507 -30.755  1.00 37.60           C  
ATOM   2109  N   HIS A 280      56.064  10.438 -33.038  1.00 38.89           N  
ATOM   2110  CA  HIS A 280      56.948  10.864 -34.115  1.00 40.12           C  
ATOM   2111  C   HIS A 280      56.486  12.131 -34.822  1.00 40.64           C  
ATOM   2112  O   HIS A 280      57.296  12.804 -35.440  1.00 41.14           O  
ATOM   2113  CB  HIS A 280      57.086   9.738 -35.144  1.00 40.98           C  
ATOM   2114  CG  HIS A 280      57.519   8.439 -34.537  1.00 43.84           C  
ATOM   2115  ND1 HIS A 280      56.624   7.480 -34.083  1.00 44.62           N  
ATOM   2116  CD2 HIS A 280      58.758   7.982 -34.224  1.00 46.28           C  
ATOM   2117  CE1 HIS A 280      57.302   6.475 -33.555  1.00 46.75           C  
ATOM   2118  NE2 HIS A 280      58.597   6.758 -33.621  1.00 47.69           N  
ATOM   2119  N   TYR A 281      55.187  12.446 -34.813  1.00 40.64           N  
ATOM   2120  CA  TYR A 281      54.745  13.735 -35.375  1.00 40.55           C  
ATOM   2121  C   TYR A 281      54.564  14.764 -34.230  1.00 41.64           C  
ATOM   2122  O   TYR A 281      54.585  15.975 -34.454  1.00 42.88           O  
ATOM   2123  CB  TYR A 281      53.457  13.577 -36.169  1.00 41.37           C  
ATOM   2124  CG  TYR A 281      53.575  12.838 -37.500  1.00 40.03           C  
ATOM   2125  CD1 TYR A 281      53.393  13.510 -38.715  1.00 42.41           C  
ATOM   2126  CD2 TYR A 281      53.848  11.491 -37.551  1.00 39.50           C  
ATOM   2127  CE1 TYR A 281      53.480  12.834 -39.955  1.00 39.74           C  
ATOM   2128  CE2 TYR A 281      53.919  10.807 -38.773  1.00 40.15           C  
ATOM   2129  CZ  TYR A 281      53.729  11.494 -39.970  1.00 39.90           C  
ATOM   2130  OH  TYR A 281      53.807  10.837 -41.191  1.00 41.50           O  
ATOM   2131  N   GLY A 282      54.383  14.269 -33.008  1.00 40.84           N  
ATOM   2132  CA  GLY A 282      54.182  15.124 -31.865  1.00 40.55           C  
ATOM   2133  C   GLY A 282      52.733  15.365 -31.482  1.00 39.74           C  
ATOM   2134  O   GLY A 282      51.822  15.199 -32.270  1.00 36.81           O  
ATOM   2135  N   ARG A 283      52.584  15.797 -30.229  1.00 40.22           N  
ATOM   2136  CA  ARG A 283      51.320  15.997 -29.538  1.00 41.09           C  
ATOM   2137  C   ARG A 283      50.510  17.262 -29.927  1.00 42.33           C  
ATOM   2138  O   ARG A 283      49.287  17.351 -29.623  1.00 41.19           O  
ATOM   2139  CB  ARG A 283      51.672  16.118 -28.065  1.00 41.46           C  
ATOM   2140  CG  ARG A 283      50.554  16.233 -27.141  1.00 42.54           C  
ATOM   2141  CD  ARG A 283      51.065  15.942 -25.779  1.00 46.10           C  
ATOM   2142  NE  ARG A 283      51.296  17.171 -25.057  1.00 50.59           N  
ATOM   2143  CZ  ARG A 283      52.081  17.246 -23.993  1.00 55.67           C  
ATOM   2144  NH1 ARG A 283      52.754  16.163 -23.574  1.00 59.02           N  
ATOM   2145  NH2 ARG A 283      52.237  18.411 -23.378  1.00 57.44           N  
ATOM   2146  N   TYR A 284      51.214  18.243 -30.543  1.00 43.40           N  
ATOM   2147  CA  TYR A 284      50.597  19.466 -31.072  1.00 43.93           C  
ATOM   2148  C   TYR A 284      50.591  19.465 -32.579  1.00 43.40           C  
ATOM   2149  O   TYR A 284      50.111  20.400 -33.201  1.00 44.92           O  
ATOM   2150  CB  TYR A 284      51.356  20.680 -30.565  1.00 44.99           C  
ATOM   2151  CG  TYR A 284      51.466  20.660 -29.067  1.00 45.94           C  
ATOM   2152  CD1 TYR A 284      50.338  20.853 -28.264  1.00 44.68           C  
ATOM   2153  CD2 TYR A 284      52.683  20.403 -28.449  1.00 48.58           C  
ATOM   2154  CE1 TYR A 284      50.423  20.804 -26.927  1.00 47.15           C  
ATOM   2155  CE2 TYR A 284      52.775  20.352 -27.090  1.00 47.14           C  
ATOM   2156  CZ  TYR A 284      51.643  20.561 -26.329  1.00 48.79           C  
ATOM   2157  OH  TYR A 284      51.754  20.521 -24.958  1.00 47.96           O  
ATOM   2158  N   ASP A 285      51.088  18.411 -33.195  1.00 41.77           N  
ATOM   2159  CA  ASP A 285      51.026  18.339 -34.633  1.00 40.75           C  
ATOM   2160  C   ASP A 285      49.564  18.329 -35.085  1.00 38.89           C  
ATOM   2161  O   ASP A 285      48.693  17.998 -34.310  1.00 37.68           O  
ATOM   2162  CB  ASP A 285      51.753  17.091 -35.093  1.00 41.43           C  
ATOM   2163  CG  ASP A 285      51.745  16.940 -36.601  1.00 42.26           C  
ATOM   2164  OD1 ASP A 285      52.600  17.567 -37.267  1.00 43.85           O  
ATOM   2165  OD2 ASP A 285      50.872  16.186 -37.101  1.00 45.59           O  
ATOM   2166  N   SER A 286      49.302  18.703 -36.340  1.00 37.85           N  
ATOM   2167  CA  SER A 286      47.951  18.649 -36.941  1.00 36.73           C  
ATOM   2168  C   SER A 286      47.263  17.234 -36.845  1.00 35.76           C  
ATOM   2169  O   SER A 286      45.994  17.094 -36.792  1.00 32.97           O  
ATOM   2170  CB  SER A 286      48.027  19.174 -38.404  1.00 37.66           C  
ATOM   2171  OG  SER A 286      49.008  18.477 -39.171  1.00 36.90           O  
ATOM   2172  N   SER A 287      48.118  16.198 -36.764  1.00 34.92           N  
ATOM   2173  CA  SER A 287      47.664  14.802 -36.701  1.00 34.70           C  
ATOM   2174  C   SER A 287      47.099  14.447 -35.289  1.00 34.70           C  
ATOM   2175  O   SER A 287      46.206  13.615 -35.176  1.00 36.80           O  
ATOM   2176  CB  SER A 287      48.766  13.821 -37.177  1.00 34.36           C  
ATOM   2177  OG  SER A 287      49.866  13.743 -36.281  1.00 34.28           O  
ATOM   2178  N   ALA A 288      47.561  15.101 -34.216  1.00 33.90           N  
ATOM   2179  CA  ALA A 288      47.028  14.823 -32.838  1.00 32.50           C  
ATOM   2180  C   ALA A 288      45.567  15.225 -32.661  1.00 31.88           C  
ATOM   2181  O   ALA A 288      45.115  16.167 -33.284  1.00 32.51           O  
ATOM   2182  CB  ALA A 288      47.894  15.585 -31.821  1.00 31.17           C  
ATOM   2183  N   THR A 289      44.815  14.565 -31.763  1.00 30.67           N  
ATOM   2184  CA  THR A 289      43.463  15.009 -31.375  1.00 30.13           C  
ATOM   2185  C   THR A 289      43.540  15.459 -29.943  1.00 29.24           C  
ATOM   2186  O   THR A 289      44.432  14.981 -29.234  1.00 29.72           O  
ATOM   2187  CB  THR A 289      42.407  13.891 -31.503  1.00 29.90           C  
ATOM   2188  OG1 THR A 289      42.876  12.722 -30.846  1.00 30.06           O  
ATOM   2189  CG2 THR A 289      42.092  13.549 -33.021  1.00 29.30           C  
ATOM   2190  N   LEU A 290      42.661  16.379 -29.531  1.00 28.61           N  
ATOM   2191  CA  LEU A 290      42.504  16.855 -28.109  1.00 28.66           C  
ATOM   2192  C   LEU A 290      41.056  16.912 -27.798  1.00 28.46           C  
ATOM   2193  O   LEU A 290      40.359  17.568 -28.548  1.00 27.02           O  
ATOM   2194  CB  LEU A 290      43.014  18.283 -27.916  1.00 29.72           C  
ATOM   2195  CG  LEU A 290      43.654  18.791 -26.609  1.00 30.32           C  
ATOM   2196  CD1 LEU A 290      43.661  20.360 -26.599  1.00 34.53           C  
ATOM   2197  CD2 LEU A 290      43.206  18.180 -25.318  1.00 29.20           C  
ATOM   2198  N   ASP A 291      40.587  16.219 -26.728  1.00 28.81           N  
ATOM   2199  CA  ASP A 291      39.322  16.467 -26.141  1.00 30.66           C  
ATOM   2200  C   ASP A 291      39.652  17.254 -24.851  1.00 31.84           C  
ATOM   2201  O   ASP A 291      40.335  16.743 -23.963  1.00 32.01           O  
ATOM   2202  CB  ASP A 291      38.580  15.184 -25.789  1.00 32.01           C  
ATOM   2203  CG  ASP A 291      38.074  14.461 -26.980  1.00 37.26           C  
ATOM   2204  OD1 ASP A 291      37.906  15.065 -28.089  1.00 37.66           O  
ATOM   2205  OD2 ASP A 291      37.757  13.284 -26.791  1.00 44.00           O  
ATOM   2206  N   GLU A 292      39.127  18.481 -24.755  1.00 32.81           N  
ATOM   2207  CA  GLU A 292      39.345  19.317 -23.582  1.00 32.35           C  
ATOM   2208  C   GLU A 292      38.024  19.863 -23.112  1.00 31.92           C  
ATOM   2209  O   GLU A 292      37.265  20.380 -23.910  1.00 30.22           O  
ATOM   2210  CB  GLU A 292      40.324  20.444 -23.869  1.00 32.06           C  
ATOM   2211  CG  GLU A 292      40.306  21.566 -22.824  1.00 33.13           C  
ATOM   2212  CD  GLU A 292      41.454  22.520 -23.055  1.00 37.84           C  
ATOM   2213  OE1 GLU A 292      42.112  22.382 -24.085  1.00 40.98           O  
ATOM   2214  OE2 GLU A 292      41.696  23.420 -22.242  1.00 43.08           O  
ATOM   2215  N   MET A 293      37.779  19.751 -21.808  1.00 30.13           N  
ATOM   2216  CA  MET A 293      36.581  20.230 -21.164  1.00 31.45           C  
ATOM   2217  C   MET A 293      36.888  20.987 -19.873  1.00 30.05           C  
ATOM   2218  O   MET A 293      37.761  20.597 -19.074  1.00 28.27           O  
ATOM   2219  CB  MET A 293      35.641  19.020 -20.884  1.00 31.30           C  
ATOM   2220  CG  MET A 293      34.307  19.396 -20.223  1.00 32.02           C  
ATOM   2221  SD  MET A 293      33.211  18.020 -19.883  1.00 39.93           S  
ATOM   2222  CE  MET A 293      32.583  17.896 -21.550  1.00 38.10           C  
ATOM   2223  N   LYS A 294      36.151  22.065 -19.661  1.00 30.04           N  
ATOM   2224  CA  LYS A 294      36.091  22.769 -18.395  1.00 29.44           C  
ATOM   2225  C   LYS A 294      34.679  22.634 -17.961  1.00 30.00           C  
ATOM   2226  O   LYS A 294      33.778  23.009 -18.684  1.00 28.61           O  
ATOM   2227  CB  LYS A 294      36.452  24.221 -18.597  1.00 30.50           C  
ATOM   2228  CG  LYS A 294      37.963  24.461 -18.846  1.00 27.88           C  
ATOM   2229  CD  LYS A 294      38.266  25.963 -18.922  1.00 28.70           C  
ATOM   2230  CE  LYS A 294      39.797  26.207 -19.017  1.00 32.61           C  
ATOM   2231  NZ  LYS A 294      40.230  27.667 -18.826  1.00 30.50           N  
ATOM   2232  N   GLN A 295      34.462  22.089 -16.761  1.00 30.52           N  
ATOM   2233  CA  GLN A 295      33.142  21.878 -16.219  1.00 30.13           C  
ATOM   2234  C   GLN A 295      33.036  22.531 -14.834  1.00 31.18           C  
ATOM   2235  O   GLN A 295      33.897  22.354 -14.003  1.00 32.00           O  
ATOM   2236  CB  GLN A 295      32.905  20.408 -16.068  1.00 30.91           C  
ATOM   2237  CG  GLN A 295      31.552  20.053 -15.439  1.00 28.93           C  
ATOM   2238  CD  GLN A 295      31.449  18.545 -15.223  1.00 33.92           C  
ATOM   2239  OE1 GLN A 295      31.064  17.811 -16.149  1.00 35.37           O  
ATOM   2240  NE2 GLN A 295      31.776  18.089 -14.001  1.00 28.40           N  
ATOM   2241  N   TYR A 296      31.967  23.284 -14.631  1.00 30.56           N  
ATOM   2242  CA  TYR A 296      31.763  24.111 -13.439  1.00 30.86           C  
ATOM   2243  C   TYR A 296      30.435  23.605 -12.942  1.00 29.84           C  
ATOM   2244  O   TYR A 296      29.529  23.454 -13.759  1.00 28.76           O  
ATOM   2245  CB  TYR A 296      31.622  25.583 -13.764  1.00 31.32           C  
ATOM   2246  CG  TYR A 296      32.696  26.160 -14.643  1.00 31.49           C  
ATOM   2247  CD1 TYR A 296      33.723  26.919 -14.102  1.00 33.06           C  
ATOM   2248  CD2 TYR A 296      32.686  25.956 -16.032  1.00 31.94           C  
ATOM   2249  CE1 TYR A 296      34.730  27.465 -14.912  1.00 33.59           C  
ATOM   2250  CE2 TYR A 296      33.710  26.507 -16.855  1.00 31.55           C  
ATOM   2251  CZ  TYR A 296      34.705  27.249 -16.303  1.00 33.27           C  
ATOM   2252  OH  TYR A 296      35.684  27.808 -17.118  1.00 37.07           O  
ATOM   2253  N   THR A 297      30.354  23.269 -11.645  1.00 29.14           N  
ATOM   2254  CA  THR A 297      29.151  22.755 -11.032  1.00 29.08           C  
ATOM   2255  C   THR A 297      28.933  23.544  -9.692  1.00 30.70           C  
ATOM   2256  O   THR A 297      29.899  23.902  -8.996  1.00 29.38           O  
ATOM   2257  CB  THR A 297      29.300  21.256 -10.705  1.00 30.74           C  
ATOM   2258  OG1 THR A 297      29.790  20.536 -11.852  1.00 29.92           O  
ATOM   2259  CG2 THR A 297      27.922  20.575 -10.111  1.00 29.79           C  
ATOM   2260  N   VAL A 298      27.678  23.864  -9.395  1.00 31.23           N  
ATOM   2261  CA  VAL A 298      27.282  24.371  -8.111  1.00 30.79           C  
ATOM   2262  C   VAL A 298      26.073  23.505  -7.673  1.00 31.85           C  
ATOM   2263  O   VAL A 298      25.093  23.292  -8.409  1.00 31.92           O  
ATOM   2264  CB  VAL A 298      26.947  25.918  -8.158  1.00 33.09           C  
ATOM   2265  CG1 VAL A 298      26.508  26.421  -6.677  1.00 28.94           C  
ATOM   2266  CG2 VAL A 298      28.149  26.726  -8.697  1.00 31.27           C  
ATOM   2267  N   GLN A 299      26.179  22.913  -6.501  1.00 30.98           N  
ATOM   2268  CA  GLN A 299      25.081  22.169  -5.913  1.00 32.05           C  
ATOM   2269  C   GLN A 299      24.661  22.749  -4.570  1.00 32.66           C  
ATOM   2270  O   GLN A 299      25.512  23.051  -3.685  1.00 32.16           O  
ATOM   2271  CB  GLN A 299      25.511  20.713  -5.658  1.00 32.44           C  
ATOM   2272  CG  GLN A 299      26.198  20.042  -6.873  1.00 37.81           C  
ATOM   2273  CD  GLN A 299      26.444  18.550  -6.699  1.00 37.49           C  
ATOM   2274  OE1 GLN A 299      26.546  18.062  -5.597  1.00 47.54           O  
ATOM   2275  NE2 GLN A 299      26.507  17.829  -7.803  1.00 44.06           N  
ATOM   2276  N   TRP A 300      23.363  22.769  -4.334  1.00 32.74           N  
ATOM   2277  CA  TRP A 300      22.866  23.132  -3.017  1.00 35.05           C  
ATOM   2278  C   TRP A 300      21.861  22.058  -2.634  1.00 33.75           C  
ATOM   2279  O   TRP A 300      20.909  21.770  -3.368  1.00 35.00           O  
ATOM   2280  CB  TRP A 300      22.297  24.558  -3.020  1.00 37.28           C  
ATOM   2281  CG  TRP A 300      21.990  25.136  -1.678  1.00 39.86           C  
ATOM   2282  CD1 TRP A 300      22.318  24.624  -0.461  1.00 40.66           C  
ATOM   2283  CD2 TRP A 300      21.268  26.352  -1.424  1.00 42.64           C  
ATOM   2284  NE1 TRP A 300      21.842  25.422   0.534  1.00 40.41           N  
ATOM   2285  CE2 TRP A 300      21.218  26.514  -0.023  1.00 43.33           C  
ATOM   2286  CE3 TRP A 300      20.700  27.340  -2.247  1.00 42.47           C  
ATOM   2287  CZ2 TRP A 300      20.601  27.627   0.589  1.00 43.82           C  
ATOM   2288  CZ3 TRP A 300      20.090  28.445  -1.649  1.00 42.34           C  
ATOM   2289  CH2 TRP A 300      20.059  28.580  -0.233  1.00 41.98           C  
ATOM   2290  N   ALA A 301      22.224  21.312  -1.623  1.00 32.76           N  
ATOM   2291  CA  ALA A 301      21.478  20.153  -1.169  1.00 32.55           C  
ATOM   2292  C   ALA A 301      21.041  20.373   0.276  1.00 32.37           C  
ATOM   2293  O   ALA A 301      21.746  20.967   1.038  1.00 31.15           O  
ATOM   2294  CB  ALA A 301      22.392  18.875  -1.234  1.00 33.18           C  
ATOM   2295  N   ASN A 302      19.880  19.857   0.640  1.00 32.78           N  
ATOM   2296  CA  ASN A 302      19.342  19.984   1.960  1.00 33.48           C  
ATOM   2297  C   ASN A 302      18.577  18.720   2.328  1.00 32.94           C  
ATOM   2298  O   ASN A 302      17.988  18.047   1.463  1.00 33.77           O  
ATOM   2299  CB  ASN A 302      18.400  21.205   2.044  1.00 34.28           C  
ATOM   2300  CG  ASN A 302      19.134  22.526   1.748  1.00 40.69           C  
ATOM   2301  OD1 ASN A 302      19.698  23.167   2.668  1.00 41.03           O  
ATOM   2302  ND2 ASN A 302      19.136  22.946   0.444  1.00 42.25           N  
ATOM   2303  N   ASN A 303      18.628  18.382   3.594  1.00 31.48           N  
ATOM   2304  CA  ASN A 303      17.984  17.172   4.160  1.00 32.13           C  
ATOM   2305  C   ASN A 303      17.466  17.540   5.496  1.00 31.41           C  
ATOM   2306  O   ASN A 303      18.180  18.159   6.242  1.00 31.97           O  
ATOM   2307  CB  ASN A 303      19.004  16.059   4.337  1.00 33.52           C  
ATOM   2308  CG  ASN A 303      18.401  14.760   4.911  1.00 34.02           C  
ATOM   2309  OD1 ASN A 303      18.322  14.558   6.147  1.00 41.85           O  
ATOM   2310  ND2 ASN A 303      17.916  13.910   4.018  1.00 32.27           N  
ATOM   2311  N   VAL A 304      16.221  17.186   5.770  1.00 30.79           N  
ATOM   2312  CA  VAL A 304      15.527  17.364   7.041  1.00 29.64           C  
ATOM   2313  C   VAL A 304      15.050  16.010   7.591  1.00 30.19           C  
ATOM   2314  O   VAL A 304      14.356  15.296   6.874  1.00 30.17           O  
ATOM   2315  CB  VAL A 304      14.240  18.150   6.789  1.00 29.76           C  
ATOM   2316  CG1 VAL A 304      13.616  18.531   8.053  1.00 32.26           C  
ATOM   2317  CG2 VAL A 304      14.567  19.331   6.058  1.00 31.97           C  
ATOM   2318  N   ILE A 305      15.408  15.652   8.831  1.00 29.25           N  
ATOM   2319  CA  ILE A 305      14.915  14.451   9.453  1.00 30.17           C  
ATOM   2320  C   ILE A 305      13.455  14.666   9.797  1.00 30.01           C  
ATOM   2321  O   ILE A 305      13.079  15.705  10.350  1.00 29.19           O  
ATOM   2322  CB  ILE A 305      15.770  14.067  10.671  1.00 30.47           C  
ATOM   2323  CG1 ILE A 305      17.179  13.768  10.155  1.00 32.72           C  
ATOM   2324  CG2 ILE A 305      15.271  12.767  11.388  1.00 30.32           C  
ATOM   2325  CD1 ILE A 305      18.213  14.667  10.779  1.00 38.80           C  
ATOM   2326  N   VAL A 306      12.634  13.702   9.418  1.00 30.50           N  
ATOM   2327  CA  VAL A 306      11.206  13.755   9.630  1.00 31.78           C  
ATOM   2328  C   VAL A 306      10.802  12.358  10.053  1.00 32.07           C  
ATOM   2329  O   VAL A 306      10.758  11.437   9.250  1.00 34.74           O  
ATOM   2330  CB  VAL A 306      10.404  14.126   8.360  1.00 32.54           C  
ATOM   2331  CG1 VAL A 306       8.891  14.280   8.724  1.00 34.02           C  
ATOM   2332  CG2 VAL A 306      10.962  15.419   7.711  1.00 35.87           C  
ATOM   2333  N   GLY A 307      10.551  12.162  11.314  1.00 31.95           N  
ATOM   2334  CA  GLY A 307      10.035  10.880  11.789  1.00 32.25           C  
ATOM   2335  C   GLY A 307      11.031   9.819  11.509  1.00 30.47           C  
ATOM   2336  O   GLY A 307      12.203  10.029  11.656  1.00 31.56           O  
ATOM   2337  N   HIS A 308      10.551   8.684  11.042  1.00 31.85           N  
ATOM   2338  CA  HIS A 308      11.395   7.573  10.647  1.00 32.44           C  
ATOM   2339  C   HIS A 308      11.777   7.681   9.192  1.00 31.71           C  
ATOM   2340  O   HIS A 308      11.430   6.837   8.411  1.00 31.81           O  
ATOM   2341  CB  HIS A 308      10.691   6.258  10.966  1.00 34.11           C  
ATOM   2342  CG  HIS A 308      10.679   5.952  12.436  1.00 37.13           C  
ATOM   2343  ND1 HIS A 308      11.761   5.373  13.070  1.00 38.61           N  
ATOM   2344  CD2 HIS A 308       9.774   6.240  13.401  1.00 41.13           C  
ATOM   2345  CE1 HIS A 308      11.490   5.264  14.358  1.00 41.61           C  
ATOM   2346  NE2 HIS A 308      10.291   5.782  14.586  1.00 42.33           N  
ATOM   2347  N   GLY A 309      12.595   8.680   8.922  1.00 30.50           N  
ATOM   2348  CA  GLY A 309      13.146   8.978   7.621  1.00 31.45           C  
ATOM   2349  C   GLY A 309      13.399  10.450   7.509  1.00 31.72           C  
ATOM   2350  O   GLY A 309      13.784  11.092   8.499  1.00 32.71           O  
ATOM   2351  N   SER A 310      13.151  10.997   6.324  1.00 32.01           N  
ATOM   2352  CA  SER A 310      13.567  12.356   5.945  1.00 33.05           C  
ATOM   2353  C   SER A 310      12.962  12.805   4.609  1.00 32.73           C  
ATOM   2354  O   SER A 310      12.366  12.021   3.825  1.00 31.69           O  
ATOM   2355  CB  SER A 310      15.098  12.487   5.852  1.00 34.96           C  
ATOM   2356  OG  SER A 310      15.693  11.816   4.745  1.00 34.87           O  
ATOM   2357  N   ILE A 311      13.103  14.094   4.377  1.00 32.87           N  
ATOM   2358  CA  ILE A 311      12.802  14.736   3.105  1.00 32.31           C  
ATOM   2359  C   ILE A 311      14.048  15.493   2.676  1.00 31.50           C  
ATOM   2360  O   ILE A 311      14.650  16.232   3.451  1.00 30.28           O  
ATOM   2361  CB  ILE A 311      11.749  15.788   3.240  1.00 32.80           C  
ATOM   2362  CG1 ILE A 311      10.393  15.189   3.580  1.00 34.37           C  
ATOM   2363  CG2 ILE A 311      11.675  16.668   1.908  1.00 32.53           C  
ATOM   2364  CD1 ILE A 311       9.527  16.301   4.017  1.00 38.56           C  
ATOM   2365  N   GLY A 312      14.415  15.360   1.423  1.00 29.82           N  
ATOM   2366  CA  GLY A 312      15.538  16.121   0.940  1.00 30.29           C  
ATOM   2367  C   GLY A 312      15.208  16.933  -0.318  1.00 29.48           C  
ATOM   2368  O   GLY A 312      14.306  16.620  -1.072  1.00 29.85           O  
ATOM   2369  N   ALA A 313      15.944  17.984  -0.558  1.00 29.63           N  
ATOM   2370  CA  ALA A 313      15.641  18.805  -1.770  1.00 31.07           C  
ATOM   2371  C   ALA A 313      16.864  19.608  -2.101  1.00 32.44           C  
ATOM   2372  O   ALA A 313      17.642  19.914  -1.235  1.00 31.99           O  
ATOM   2373  CB  ALA A 313      14.471  19.757  -1.532  1.00 29.46           C  
ATOM   2374  N   GLY A 314      17.028  19.941  -3.365  1.00 33.46           N  
ATOM   2375  CA  GLY A 314      18.182  20.731  -3.793  1.00 33.83           C  
ATOM   2376  C   GLY A 314      18.097  21.149  -5.240  1.00 33.93           C  
ATOM   2377  O   GLY A 314      17.142  20.820  -5.967  1.00 32.14           O  
ATOM   2378  N   VAL A 315      19.091  21.925  -5.616  1.00 34.13           N  
ATOM   2379  CA  VAL A 315      19.143  22.602  -6.858  1.00 34.10           C  
ATOM   2380  C   VAL A 315      20.618  22.428  -7.304  1.00 35.14           C  
ATOM   2381  O   VAL A 315      21.579  22.322  -6.494  1.00 32.53           O  
ATOM   2382  CB  VAL A 315      18.661  24.107  -6.781  1.00 35.35           C  
ATOM   2383  CG1 VAL A 315      17.102  24.243  -6.523  1.00 35.83           C  
ATOM   2384  CG2 VAL A 315      19.421  24.935  -5.715  1.00 35.67           C  
ATOM   2385  N   ASP A 316      20.805  22.267  -8.593  1.00 34.37           N  
ATOM   2386  CA  ASP A 316      22.183  22.272  -9.121  1.00 36.49           C  
ATOM   2387  C   ASP A 316      22.303  23.020 -10.435  1.00 34.17           C  
ATOM   2388  O   ASP A 316      21.307  23.257 -11.117  1.00 34.16           O  
ATOM   2389  CB  ASP A 316      22.813  20.884  -9.180  1.00 37.00           C  
ATOM   2390  CG  ASP A 316      21.929  19.895  -9.790  1.00 45.13           C  
ATOM   2391  OD1 ASP A 316      21.432  20.211 -10.899  1.00 52.06           O  
ATOM   2392  OD2 ASP A 316      21.704  18.813  -9.158  1.00 53.79           O  
ATOM   2393  N   TRP A 317      23.540  23.397 -10.775  1.00 34.29           N  
ATOM   2394  CA  TRP A 317      23.832  24.173 -12.002  1.00 31.96           C  
ATOM   2395  C   TRP A 317      25.144  23.595 -12.489  1.00 32.17           C  
ATOM   2396  O   TRP A 317      26.054  23.376 -11.667  1.00 30.52           O  
ATOM   2397  CB  TRP A 317      23.964  25.696 -11.702  1.00 33.00           C  
ATOM   2398  CG  TRP A 317      24.494  26.523 -12.896  1.00 34.27           C  
ATOM   2399  CD1 TRP A 317      23.750  27.012 -13.924  1.00 34.89           C  
ATOM   2400  CD2 TRP A 317      25.871  26.910 -13.179  1.00 30.85           C  
ATOM   2401  NE1 TRP A 317      24.570  27.684 -14.837  1.00 33.52           N  
ATOM   2402  CE2 TRP A 317      25.866  27.643 -14.382  1.00 32.75           C  
ATOM   2403  CE3 TRP A 317      27.074  26.715 -12.527  1.00 35.12           C  
ATOM   2404  CZ2 TRP A 317      27.015  28.146 -14.947  1.00 35.36           C  
ATOM   2405  CZ3 TRP A 317      28.247  27.226 -13.105  1.00 34.03           C  
ATOM   2406  CH2 TRP A 317      28.204  27.943 -14.279  1.00 34.53           C  
ATOM   2407  N   GLN A 318      25.194  23.228 -13.779  1.00 29.35           N  
ATOM   2408  CA  GLN A 318      26.409  22.762 -14.396  1.00 31.52           C  
ATOM   2409  C   GLN A 318      26.534  23.491 -15.718  1.00 31.23           C  
ATOM   2410  O   GLN A 318      25.528  23.752 -16.396  1.00 31.11           O  
ATOM   2411  CB  GLN A 318      26.369  21.238 -14.564  1.00 31.20           C  
ATOM   2412  CG  GLN A 318      27.412  20.542 -15.365  1.00 34.96           C  
ATOM   2413  CD  GLN A 318      26.937  19.121 -15.629  1.00 42.79           C  
ATOM   2414  OE1 GLN A 318      26.860  18.331 -14.693  1.00 41.44           O  
ATOM   2415  NE2 GLN A 318      26.484  18.825 -16.880  1.00 44.76           N  
ATOM   2416  N   LYS A 319      27.777  23.813 -16.060  1.00 31.37           N  
ATOM   2417  CA  LYS A 319      28.149  24.333 -17.350  1.00 30.67           C  
ATOM   2418  C   LYS A 319      29.313  23.497 -17.839  1.00 31.07           C  
ATOM   2419  O   LYS A 319      30.222  23.279 -17.053  1.00 29.78           O  
ATOM   2420  CB  LYS A 319      28.622  25.747 -17.184  1.00 31.33           C  
ATOM   2421  CG  LYS A 319      29.207  26.434 -18.420  1.00 32.16           C  
ATOM   2422  CD  LYS A 319      29.406  27.880 -18.081  1.00 34.93           C  
ATOM   2423  CE  LYS A 319      30.195  28.653 -19.072  1.00 39.88           C  
ATOM   2424  NZ  LYS A 319      30.599  29.985 -18.345  1.00 46.49           N  
ATOM   2425  N   GLN A 320      29.284  23.052 -19.107  1.00 29.58           N  
ATOM   2426  CA  GLN A 320      30.425  22.429 -19.759  1.00 31.53           C  
ATOM   2427  C   GLN A 320      30.805  23.235 -20.972  1.00 30.64           C  
ATOM   2428  O   GLN A 320      29.933  23.613 -21.726  1.00 29.68           O  
ATOM   2429  CB  GLN A 320      30.116  21.024 -20.223  1.00 32.23           C  
ATOM   2430  CG  GLN A 320      29.873  20.039 -19.072  1.00 36.96           C  
ATOM   2431  CD  GLN A 320      29.294  18.716 -19.546  1.00 41.79           C  
ATOM   2432  OE1 GLN A 320      28.672  18.630 -20.627  1.00 46.68           O  
ATOM   2433  NE2 GLN A 320      29.493  17.686 -18.754  1.00 47.05           N  
ATOM   2434  N   THR A 321      32.086  23.525 -21.111  1.00 30.50           N  
ATOM   2435  CA  THR A 321      32.613  24.123 -22.319  1.00 31.63           C  
ATOM   2436  C   THR A 321      33.794  23.269 -22.829  1.00 30.35           C  
ATOM   2437  O   THR A 321      34.645  22.806 -22.058  1.00 29.38           O  
ATOM   2438  CB  THR A 321      33.084  25.565 -22.112  1.00 32.44           C  
ATOM   2439  OG1 THR A 321      34.310  25.542 -21.393  1.00 32.63           O  
ATOM   2440  CG2 THR A 321      32.024  26.452 -21.377  1.00 31.94           C  
ATOM   2441  N   THR A 322      33.786  23.009 -24.118  1.00 29.08           N  
ATOM   2442  CA  THR A 322      34.837  22.221 -24.769  1.00 28.20           C  
ATOM   2443  C   THR A 322      35.494  23.021 -25.833  1.00 28.89           C  
ATOM   2444  O   THR A 322      34.831  23.846 -26.445  1.00 25.55           O  
ATOM   2445  CB  THR A 322      34.314  20.939 -25.491  1.00 29.16           C  
ATOM   2446  OG1 THR A 322      33.407  21.275 -26.548  1.00 26.76           O  
ATOM   2447  CG2 THR A 322      33.691  19.979 -24.562  1.00 24.19           C  
ATOM   2448  N   THR A 323      36.786  22.774 -26.050  1.00 29.26           N  
ATOM   2449  CA  THR A 323      37.551  23.494 -27.079  1.00 30.40           C  
ATOM   2450  C   THR A 323      37.323  22.956 -28.505  1.00 30.57           C  
ATOM   2451  O   THR A 323      36.853  21.840 -28.672  1.00 30.60           O  
ATOM   2452  CB  THR A 323      39.045  23.474 -26.757  1.00 29.92           C  
ATOM   2453  OG1 THR A 323      39.520  22.116 -26.691  1.00 28.42           O  
ATOM   2454  CG2 THR A 323      39.245  24.163 -25.432  1.00 30.28           C  
ATOM   2455  N   PRO A 324      37.621  23.762 -29.550  1.00 30.26           N  
ATOM   2456  CA  PRO A 324      37.451  23.265 -30.933  1.00 29.59           C  
ATOM   2457  C   PRO A 324      38.066  21.890 -31.241  1.00 28.43           C  
ATOM   2458  O   PRO A 324      39.228  21.639 -30.922  1.00 27.58           O  
ATOM   2459  CB  PRO A 324      38.197  24.327 -31.788  1.00 28.70           C  
ATOM   2460  CG  PRO A 324      37.903  25.629 -31.052  1.00 30.20           C  
ATOM   2461  CD  PRO A 324      38.135  25.146 -29.541  1.00 31.57           C  
ATOM   2462  N   GLY A 325      37.284  21.044 -31.918  1.00 28.61           N  
ATOM   2463  CA  GLY A 325      37.684  19.716 -32.273  1.00 27.07           C  
ATOM   2464  C   GLY A 325      37.343  18.671 -31.193  1.00 27.89           C  
ATOM   2465  O   GLY A 325      37.316  17.434 -31.495  1.00 26.29           O  
ATOM   2466  N   THR A 326      37.072  19.096 -29.957  1.00 28.92           N  
ATOM   2467  CA  THR A 326      36.569  18.153 -28.912  1.00 28.21           C  
ATOM   2468  C   THR A 326      35.278  17.475 -29.422  1.00 30.23           C  
ATOM   2469  O   THR A 326      34.354  18.134 -29.932  1.00 30.67           O  
ATOM   2470  CB  THR A 326      36.261  18.887 -27.543  1.00 28.74           C  
ATOM   2471  OG1 THR A 326      37.438  19.577 -27.095  1.00 25.28           O  
ATOM   2472  CG2 THR A 326      35.813  17.850 -26.458  1.00 28.61           C  
ATOM   2473  N   GLY A 327      35.201  16.159 -29.317  1.00 31.31           N  
ATOM   2474  CA  GLY A 327      34.056  15.399 -29.822  1.00 29.38           C  
ATOM   2475  C   GLY A 327      33.849  15.428 -31.306  1.00 29.79           C  
ATOM   2476  O   GLY A 327      32.732  15.162 -31.780  1.00 29.97           O  
ATOM   2477  N   TYR A 328      34.923  15.731 -32.025  1.00 29.97           N  
ATOM   2478  CA  TYR A 328      34.931  16.163 -33.420  1.00 30.77           C  
ATOM   2479  C   TYR A 328      33.908  17.280 -33.800  1.00 30.77           C  
ATOM   2480  O   TYR A 328      33.375  17.304 -34.941  1.00 29.44           O  
ATOM   2481  CB  TYR A 328      34.759  14.951 -34.347  1.00 31.61           C  
ATOM   2482  CG  TYR A 328      35.593  13.778 -33.962  1.00 31.89           C  
ATOM   2483  CD1 TYR A 328      36.908  13.634 -34.420  1.00 33.08           C  
ATOM   2484  CD2 TYR A 328      35.091  12.843 -33.100  1.00 33.85           C  
ATOM   2485  CE1 TYR A 328      37.705  12.480 -34.006  1.00 35.91           C  
ATOM   2486  CE2 TYR A 328      35.853  11.696 -32.692  1.00 36.37           C  
ATOM   2487  CZ  TYR A 328      37.138  11.529 -33.128  1.00 34.67           C  
ATOM   2488  OH  TYR A 328      37.783  10.380 -32.696  1.00 36.71           O  
ATOM   2489  N   VAL A 329      33.556  18.128 -32.837  1.00 30.64           N  
ATOM   2490  CA  VAL A 329      32.767  19.298 -33.119  1.00 29.49           C  
ATOM   2491  C   VAL A 329      33.769  20.378 -33.486  1.00 29.59           C  
ATOM   2492  O   VAL A 329      34.558  20.833 -32.614  1.00 27.13           O  
ATOM   2493  CB  VAL A 329      31.960  19.722 -31.960  1.00 30.41           C  
ATOM   2494  CG1 VAL A 329      31.068  20.921 -32.378  1.00 28.65           C  
ATOM   2495  CG2 VAL A 329      31.059  18.525 -31.478  1.00 27.80           C  
ATOM   2496  N   GLU A 330      33.705  20.814 -34.764  1.00 26.36           N  
ATOM   2497  CA  GLU A 330      34.707  21.738 -35.306  1.00 25.94           C  
ATOM   2498  C   GLU A 330      35.088  22.858 -34.318  1.00 24.97           C  
ATOM   2499  O   GLU A 330      36.300  23.029 -34.026  1.00 25.92           O  
ATOM   2500  CB  GLU A 330      34.343  22.270 -36.709  1.00 26.87           C  
ATOM   2501  CG  GLU A 330      35.637  22.555 -37.613  1.00 29.02           C  
ATOM   2502  N   ASP A 331      34.114  23.570 -33.781  1.00 23.68           N  
ATOM   2503  CA  ASP A 331      34.385  24.722 -32.904  1.00 26.29           C  
ATOM   2504  C   ASP A 331      34.166  24.568 -31.394  1.00 29.08           C  
ATOM   2505  O   ASP A 331      34.162  25.572 -30.728  1.00 30.04           O  
ATOM   2506  CB  ASP A 331      33.532  25.913 -33.321  1.00 27.26           C  
ATOM   2507  N   GLY A 332      33.919  23.340 -30.943  1.00 30.15           N  
ATOM   2508  CA  GLY A 332      33.572  23.020 -29.581  1.00 31.79           C  
ATOM   2509  C   GLY A 332      32.151  23.398 -29.264  1.00 31.99           C  
ATOM   2510  O   GLY A 332      31.349  23.693 -30.165  1.00 29.65           O  
ATOM   2511  N   TYR A 333      31.841  23.419 -27.974  1.00 30.83           N  
ATOM   2512  CA  TYR A 333      30.502  23.736 -27.576  1.00 33.36           C  
ATOM   2513  C   TYR A 333      30.415  24.262 -26.187  1.00 34.86           C  
ATOM   2514  O   TYR A 333      31.341  24.148 -25.405  1.00 34.87           O  
ATOM   2515  CB  TYR A 333      29.501  22.574 -27.807  1.00 34.38           C  
ATOM   2516  CG  TYR A 333      29.866  21.262 -27.166  1.00 37.90           C  
ATOM   2517  CD1 TYR A 333      30.549  20.320 -27.877  1.00 38.73           C  
ATOM   2518  CD2 TYR A 333      29.514  20.974 -25.829  1.00 40.07           C  
ATOM   2519  CE1 TYR A 333      30.877  19.110 -27.335  1.00 42.18           C  
ATOM   2520  CE2 TYR A 333      29.860  19.718 -25.236  1.00 40.38           C  
ATOM   2521  CZ  TYR A 333      30.548  18.810 -25.995  1.00 41.37           C  
ATOM   2522  OH  TYR A 333      30.925  17.562 -25.495  1.00 43.12           O  
ATOM   2523  N   ASP A 334      29.250  24.805 -25.888  1.00 36.80           N  
ATOM   2524  CA  ASP A 334      28.929  25.265 -24.561  1.00 39.55           C  
ATOM   2525  C   ASP A 334      27.592  24.616 -24.195  1.00 40.45           C  
ATOM   2526  O   ASP A 334      26.607  24.769 -24.932  1.00 38.80           O  
ATOM   2527  CB  ASP A 334      28.817  26.779 -24.470  1.00 38.52           C  
ATOM   2528  CG  ASP A 334      28.497  27.242 -23.051  1.00 44.78           C  
ATOM   2529  OD1 ASP A 334      27.495  26.745 -22.496  1.00 48.82           O  
ATOM   2530  OD2 ASP A 334      29.246  28.083 -22.467  1.00 48.96           O  
ATOM   2531  N   GLN A 335      27.566  23.940 -23.036  1.00 40.89           N  
ATOM   2532  CA  GLN A 335      26.357  23.306 -22.562  1.00 41.69           C  
ATOM   2533  C   GLN A 335      26.070  23.642 -21.085  1.00 41.88           C  
ATOM   2534  O   GLN A 335      26.975  23.608 -20.258  1.00 38.07           O  
ATOM   2535  CB  GLN A 335      26.437  21.815 -22.773  1.00 42.11           C  
ATOM   2536  CG  GLN A 335      25.024  21.223 -22.696  1.00 46.22           C  
ATOM   2537  CD  GLN A 335      24.930  19.808 -23.154  1.00 46.24           C  
ATOM   2538  OE1 GLN A 335      25.932  19.110 -23.218  1.00 45.96           O  
ATOM   2539  NE2 GLN A 335      23.722  19.395 -23.529  1.00 46.40           N  
ATOM   2540  N   ARG A 336      24.838  24.065 -20.810  1.00 42.35           N  
ATOM   2541  CA  ARG A 336      24.416  24.461 -19.470  1.00 43.77           C  
ATOM   2542  C   ARG A 336      23.186  23.674 -19.014  1.00 43.62           C  
ATOM   2543  O   ARG A 336      22.343  23.316 -19.805  1.00 43.97           O  
ATOM   2544  CB  ARG A 336      24.163  25.946 -19.390  1.00 45.06           C  
ATOM   2545  CG  ARG A 336      25.458  26.711 -19.457  1.00 48.13           C  
ATOM   2546  CD  ARG A 336      25.272  28.185 -19.604  1.00 55.51           C  
ATOM   2547  NE  ARG A 336      26.187  28.898 -18.701  1.00 61.30           N  
ATOM   2548  CZ  ARG A 336      26.430  30.215 -18.733  1.00 62.16           C  
ATOM   2549  NH1 ARG A 336      25.812  30.982 -19.636  1.00 64.85           N  
ATOM   2550  NH2 ARG A 336      27.295  30.769 -17.861  1.00 59.45           N  
ATOM   2551  N   ASN A 337      23.131  23.363 -17.719  1.00 43.59           N  
ATOM   2552  CA  ASN A 337      22.044  22.598 -17.148  1.00 41.66           C  
ATOM   2553  C   ASN A 337      21.721  23.088 -15.742  1.00 41.51           C  
ATOM   2554  O   ASN A 337      22.648  23.417 -14.968  1.00 41.26           O  
ATOM   2555  CB  ASN A 337      22.398  21.134 -17.191  1.00 41.13           C  
ATOM   2556  CG  ASN A 337      21.238  20.252 -16.810  1.00 41.43           C  
ATOM   2557  OD1 ASN A 337      20.472  19.840 -17.683  1.00 41.19           O  
ATOM   2558  ND2 ASN A 337      21.108  19.912 -15.473  1.00 40.19           N  
ATOM   2559  N   THR A 338      20.416  23.240 -15.478  1.00 40.51           N  
ATOM   2560  CA  THR A 338      19.835  23.679 -14.188  1.00 39.70           C  
ATOM   2561  C   THR A 338      18.893  22.557 -13.764  1.00 38.07           C  
ATOM   2562  O   THR A 338      18.092  22.062 -14.547  1.00 37.71           O  
ATOM   2563  CB  THR A 338      19.114  25.023 -14.294  1.00 40.77           C  
ATOM   2564  OG1 THR A 338      20.058  26.078 -14.136  1.00 44.47           O  
ATOM   2565  CG2 THR A 338      18.140  25.230 -13.238  1.00 41.43           C  
ATOM   2566  N   GLY A 339      19.043  22.101 -12.530  1.00 36.55           N  
ATOM   2567  CA  GLY A 339      18.258  20.969 -12.025  1.00 35.80           C  
ATOM   2568  C   GLY A 339      17.633  21.271 -10.657  1.00 34.14           C  
ATOM   2569  O   GLY A 339      18.154  22.077  -9.863  1.00 32.83           O  
ATOM   2570  N   ILE A 340      16.470  20.696 -10.421  1.00 32.61           N  
ATOM   2571  CA  ILE A 340      15.877  20.749  -9.083  1.00 30.89           C  
ATOM   2572  C   ILE A 340      15.405  19.339  -8.774  1.00 31.14           C  
ATOM   2573  O   ILE A 340      14.933  18.587  -9.675  1.00 30.60           O  
ATOM   2574  CB  ILE A 340      14.841  21.903  -8.927  1.00 30.73           C  
ATOM   2575  CG1 ILE A 340      14.521  22.138  -7.450  1.00 34.19           C  
ATOM   2576  CG2 ILE A 340      13.513  21.711  -9.756  1.00 29.18           C  
ATOM   2577  CD1 ILE A 340      13.522  23.381  -7.155  1.00 31.89           C  
ATOM   2578  N   TYR A 341      15.573  18.940  -7.525  1.00 30.91           N  
ATOM   2579  CA  TYR A 341      15.129  17.628  -7.058  1.00 32.03           C  
ATOM   2580  C   TYR A 341      14.466  17.614  -5.700  1.00 31.76           C  
ATOM   2581  O   TYR A 341      14.671  18.543  -4.930  1.00 29.95           O  
ATOM   2582  CB  TYR A 341      16.304  16.666  -7.052  1.00 33.79           C  
ATOM   2583  CG  TYR A 341      17.350  16.918  -6.007  1.00 36.46           C  
ATOM   2584  CD1 TYR A 341      18.454  17.728  -6.248  1.00 40.44           C  
ATOM   2585  CD2 TYR A 341      17.227  16.320  -4.764  1.00 40.58           C  
ATOM   2586  CE1 TYR A 341      19.443  17.915  -5.236  1.00 42.25           C  
ATOM   2587  CE2 TYR A 341      18.128  16.530  -3.770  1.00 40.41           C  
ATOM   2588  CZ  TYR A 341      19.250  17.283  -4.012  1.00 40.90           C  
ATOM   2589  OH  TYR A 341      20.097  17.419  -2.952  1.00 44.41           O  
ATOM   2590  N   LEU A 342      13.632  16.579  -5.446  1.00 31.24           N  
ATOM   2591  CA  LEU A 342      12.966  16.372  -4.175  1.00 31.12           C  
ATOM   2592  C   LEU A 342      13.117  14.892  -3.895  1.00 32.08           C  
ATOM   2593  O   LEU A 342      13.052  14.144  -4.841  1.00 30.02           O  
ATOM   2594  CB  LEU A 342      11.479  16.709  -4.343  1.00 31.96           C  
ATOM   2595  CG  LEU A 342      10.630  16.931  -3.141  1.00 34.14           C  
ATOM   2596  CD1 LEU A 342      11.167  18.173  -2.325  1.00 34.62           C  
ATOM   2597  CD2 LEU A 342       9.131  17.103  -3.550  1.00 32.01           C  
ATOM   2598  N   THR A 343      13.334  14.480  -2.628  1.00 30.42           N  
ATOM   2599  CA  THR A 343      13.420  13.065  -2.218  1.00 31.37           C  
ATOM   2600  C   THR A 343      12.666  12.932  -0.910  1.00 31.58           C  
ATOM   2601  O   THR A 343      12.590  13.907  -0.130  1.00 29.88           O  
ATOM   2602  CB  THR A 343      14.863  12.559  -1.897  1.00 32.45           C  
ATOM   2603  OG1 THR A 343      15.358  13.255  -0.726  1.00 35.96           O  
ATOM   2604  CG2 THR A 343      15.806  12.800  -3.016  1.00 32.32           C  
ATOM   2605  N   GLY A 344      12.104  11.743  -0.703  1.00 31.64           N  
ATOM   2606  CA  GLY A 344      11.364  11.387   0.520  1.00 31.88           C  
ATOM   2607  C   GLY A 344      11.577   9.944   0.954  1.00 31.66           C  
ATOM   2608  O   GLY A 344      11.660   9.047   0.107  1.00 31.56           O  
ATOM   2609  N   LEU A 345      11.582   9.698   2.279  1.00 31.33           N  
ATOM   2610  CA  LEU A 345      11.798   8.368   2.849  1.00 31.67           C  
ATOM   2611  C   LEU A 345      11.016   8.275   4.135  1.00 31.28           C  
ATOM   2612  O   LEU A 345      11.080   9.224   4.932  1.00 29.91           O  
ATOM   2613  CB  LEU A 345      13.288   8.173   3.133  1.00 32.59           C  
ATOM   2614  CG  LEU A 345      13.735   6.917   3.846  1.00 35.15           C  
ATOM   2615  CD1 LEU A 345      13.414   5.606   3.063  1.00 36.44           C  
ATOM   2616  CD2 LEU A 345      15.169   7.076   4.129  1.00 34.83           C  
ATOM   2617  N   GLN A 346      10.236   7.196   4.314  1.00 30.70           N  
ATOM   2618  CA  GLN A 346       9.482   6.999   5.543  1.00 32.19           C  
ATOM   2619  C   GLN A 346       9.138   5.544   5.774  1.00 32.82           C  
ATOM   2620  O   GLN A 346       8.685   4.830   4.841  1.00 31.79           O  
ATOM   2621  CB  GLN A 346       8.206   7.856   5.515  1.00 32.08           C  
ATOM   2622  CG  GLN A 346       7.613   8.122   6.919  1.00 32.26           C  
ATOM   2623  CD  GLN A 346       8.465   9.103   7.749  1.00 34.06           C  
ATOM   2624  OE1 GLN A 346       9.394   9.781   7.230  1.00 33.71           O  
ATOM   2625  NE2 GLN A 346       8.183   9.149   9.033  1.00 28.47           N  
ATOM   2626  N   GLN A 347       9.515   5.073   6.946  1.00 32.98           N  
ATOM   2627  CA  GLN A 347       9.067   3.787   7.449  1.00 34.71           C  
ATOM   2628  C   GLN A 347       7.792   4.010   8.204  1.00 36.06           C  
ATOM   2629  O   GLN A 347       7.777   4.878   9.088  1.00 35.63           O  
ATOM   2630  CB  GLN A 347      10.081   3.205   8.418  1.00 34.84           C  
ATOM   2631  CG  GLN A 347       9.579   1.931   9.055  1.00 36.59           C  
ATOM   2632  CD  GLN A 347      10.529   0.767   8.979  1.00 43.95           C  
ATOM   2633  OE1 GLN A 347      11.537   0.812   8.288  1.00 49.00           O  
ATOM   2634  NE2 GLN A 347      10.172  -0.330   9.669  1.00 44.98           N  
ATOM   2635  N   VAL A 348       6.738   3.255   7.854  1.00 37.19           N  
ATOM   2636  CA  VAL A 348       5.431   3.305   8.545  1.00 39.13           C  
ATOM   2637  C   VAL A 348       5.035   1.882   8.917  1.00 38.82           C  
ATOM   2638  O   VAL A 348       4.714   1.099   8.037  1.00 38.31           O  
ATOM   2639  CB  VAL A 348       4.289   3.877   7.657  1.00 39.58           C  
ATOM   2640  CG1 VAL A 348       3.035   4.012   8.485  1.00 40.64           C  
ATOM   2641  CG2 VAL A 348       4.647   5.251   7.035  1.00 43.27           C  
ATOM   2642  N   GLY A 349       5.069   1.533  10.201  1.00 38.19           N  
ATOM   2643  CA  GLY A 349       4.852   0.127  10.597  1.00 38.05           C  
ATOM   2644  C   GLY A 349       5.812  -0.835   9.889  1.00 37.00           C  
ATOM   2645  O   GLY A 349       7.023  -0.674   9.986  1.00 37.90           O  
ATOM   2646  N   ASP A 350       5.292  -1.842   9.184  1.00 35.95           N  
ATOM   2647  CA  ASP A 350       6.175  -2.773   8.464  1.00 35.52           C  
ATOM   2648  C   ASP A 350       6.438  -2.370   7.015  1.00 33.27           C  
ATOM   2649  O   ASP A 350       7.028  -3.133   6.296  1.00 30.79           O  
ATOM   2650  CB  ASP A 350       5.656  -4.196   8.524  1.00 35.50           C  
ATOM   2651  CG  ASP A 350       5.817  -4.810   9.931  1.00 40.09           C  
ATOM   2652  OD1 ASP A 350       6.961  -4.995  10.453  1.00 44.91           O  
ATOM   2653  OD2 ASP A 350       4.774  -5.092  10.502  1.00 40.73           O  
ATOM   2654  N   PHE A 351       5.965  -1.181   6.624  1.00 32.33           N  
ATOM   2655  CA  PHE A 351       6.113  -0.625   5.288  1.00 31.68           C  
ATOM   2656  C   PHE A 351       7.142   0.470   5.281  1.00 31.19           C  
ATOM   2657  O   PHE A 351       7.184   1.297   6.190  1.00 28.72           O  
ATOM   2658  CB  PHE A 351       4.754  -0.138   4.727  1.00 33.54           C  
ATOM   2659  CG  PHE A 351       3.786  -1.247   4.494  1.00 34.51           C  
ATOM   2660  CD1 PHE A 351       3.770  -1.917   3.292  1.00 38.23           C  
ATOM   2661  CD2 PHE A 351       2.937  -1.657   5.482  1.00 37.92           C  
ATOM   2662  CE1 PHE A 351       2.887  -2.975   3.074  1.00 39.22           C  
ATOM   2663  CE2 PHE A 351       2.064  -2.728   5.291  1.00 40.38           C  
ATOM   2664  CZ  PHE A 351       2.044  -3.377   4.049  1.00 39.06           C  
ATOM   2665  N   THR A 352       7.991   0.455   4.253  1.00 29.37           N  
ATOM   2666  CA  THR A 352       8.882   1.556   3.954  1.00 29.87           C  
ATOM   2667  C   THR A 352       8.636   2.101   2.534  1.00 30.47           C  
ATOM   2668  O   THR A 352       8.451   1.324   1.560  1.00 29.74           O  
ATOM   2669  CB  THR A 352      10.373   1.119   3.989  1.00 30.29           C  
ATOM   2670  OG1 THR A 352      10.614   0.311   5.137  1.00 32.57           O  
ATOM   2671  CG2 THR A 352      11.292   2.325   3.917  1.00 26.30           C  
ATOM   2672  N   PHE A 353       8.661   3.419   2.416  1.00 32.18           N  
ATOM   2673  CA  PHE A 353       8.434   4.143   1.156  1.00 33.62           C  
ATOM   2674  C   PHE A 353       9.488   5.110   0.920  1.00 33.47           C  
ATOM   2675  O   PHE A 353       9.912   5.839   1.837  1.00 32.98           O  
ATOM   2676  CB  PHE A 353       7.156   4.932   1.166  1.00 35.89           C  
ATOM   2677  CG  PHE A 353       5.988   4.097   1.481  1.00 38.60           C  
ATOM   2678  CD1 PHE A 353       5.375   3.348   0.476  1.00 39.27           C  
ATOM   2679  CD2 PHE A 353       5.516   4.034   2.774  1.00 38.79           C  
ATOM   2680  CE1 PHE A 353       4.266   2.542   0.778  1.00 42.00           C  
ATOM   2681  CE2 PHE A 353       4.441   3.240   3.079  1.00 40.99           C  
ATOM   2682  CZ  PHE A 353       3.816   2.478   2.064  1.00 39.66           C  
ATOM   2683  N   GLU A 354       9.875   5.164  -0.337  1.00 31.67           N  
ATOM   2684  CA  GLU A 354      10.897   6.062  -0.780  1.00 32.57           C  
ATOM   2685  C   GLU A 354      10.578   6.503  -2.220  1.00 33.67           C  
ATOM   2686  O   GLU A 354       9.919   5.785  -3.000  1.00 32.26           O  
ATOM   2687  CB  GLU A 354      12.246   5.385  -0.634  1.00 31.80           C  
ATOM   2688  CG  GLU A 354      13.475   6.350  -0.521  1.00 36.71           C  
ATOM   2689  N   GLY A 355      10.999   7.728  -2.549  1.00 34.41           N  
ATOM   2690  CA  GLY A 355      10.498   8.451  -3.709  1.00 34.31           C  
ATOM   2691  C   GLY A 355      11.443   9.584  -4.002  1.00 33.64           C  
ATOM   2692  O   GLY A 355      12.031  10.122  -3.082  1.00 33.63           O  
ATOM   2693  N   ALA A 356      11.694   9.829  -5.275  1.00 31.51           N  
ATOM   2694  CA  ALA A 356      12.472  10.981  -5.722  1.00 29.74           C  
ATOM   2695  C   ALA A 356      11.953  11.444  -7.071  1.00 30.00           C  
ATOM   2696  O   ALA A 356      11.372  10.658  -7.872  1.00 26.42           O  
ATOM   2697  CB  ALA A 356      13.940  10.693  -5.761  1.00 29.62           C  
ATOM   2698  N   ALA A 357      12.122  12.740  -7.348  1.00 30.36           N  
ATOM   2699  CA  ALA A 357      11.698  13.304  -8.613  1.00 30.09           C  
ATOM   2700  C   ALA A 357      12.693  14.351  -8.847  1.00 31.63           C  
ATOM   2701  O   ALA A 357      13.112  15.018  -7.916  1.00 30.57           O  
ATOM   2702  CB  ALA A 357      10.316  13.886  -8.563  1.00 29.95           C  
ATOM   2703  N   ARG A 358      13.090  14.507 -10.094  1.00 32.36           N  
ATOM   2704  CA  ARG A 358      13.968  15.592 -10.505  1.00 34.29           C  
ATOM   2705  C   ARG A 358      13.574  16.210 -11.846  1.00 33.54           C  
ATOM   2706  O   ARG A 358      12.827  15.571 -12.626  1.00 33.22           O  
ATOM   2707  CB  ARG A 358      15.424  15.151 -10.460  1.00 36.17           C  
ATOM   2708  CG  ARG A 358      16.003  14.678 -11.673  1.00 40.78           C  
ATOM   2709  CD  ARG A 358      17.327  15.407 -11.928  1.00 45.66           C  
ATOM   2710  NE  ARG A 358      18.239  15.381 -10.815  1.00 46.30           N  
ATOM   2711  CZ  ARG A 358      19.170  16.300 -10.593  1.00 47.10           C  
ATOM   2712  NH1 ARG A 358      19.348  17.322 -11.440  1.00 43.92           N  
ATOM   2713  NH2 ARG A 358      19.929  16.196  -9.512  1.00 47.99           N  
ATOM   2714  N   SER A 359      13.872  17.509 -12.018  1.00 32.84           N  
ATOM   2715  CA  SER A 359      13.679  18.151 -13.319  1.00 34.07           C  
ATOM   2716  C   SER A 359      14.936  18.822 -13.698  1.00 34.39           C  
ATOM   2717  O   SER A 359      15.606  19.410 -12.855  1.00 33.00           O  
ATOM   2718  CB  SER A 359      12.540  19.163 -13.341  1.00 34.61           C  
ATOM   2719  OG  SER A 359      12.215  19.600 -14.686  1.00 35.45           O  
ATOM   2720  N   ASP A 360      15.297  18.680 -14.965  1.00 34.86           N  
ATOM   2721  CA  ASP A 360      16.465  19.344 -15.514  1.00 35.66           C  
ATOM   2722  C   ASP A 360      16.101  20.222 -16.730  1.00 36.09           C  
ATOM   2723  O   ASP A 360      15.466  19.734 -17.704  1.00 35.86           O  
ATOM   2724  CB  ASP A 360      17.518  18.297 -15.979  1.00 36.74           C  
ATOM   2725  CG  ASP A 360      18.092  17.446 -14.825  1.00 40.39           C  
ATOM   2726  OD1 ASP A 360      19.149  17.824 -14.245  1.00 41.81           O  
ATOM   2727  OD2 ASP A 360      17.448  16.429 -14.510  1.00 41.28           O  
ATOM   2728  N   ASP A 361      16.588  21.457 -16.706  1.00 37.07           N  
ATOM   2729  CA  ASP A 361      16.495  22.400 -17.839  1.00 38.99           C  
ATOM   2730  C   ASP A 361      17.853  22.522 -18.568  1.00 40.00           C  
ATOM   2731  O   ASP A 361      18.811  23.076 -18.028  1.00 39.84           O  
ATOM   2732  CB  ASP A 361      16.141  23.778 -17.345  1.00 39.88           C  
ATOM   2733  CG  ASP A 361      14.689  24.110 -17.547  1.00 43.80           C  
ATOM   2734  OD1 ASP A 361      13.897  23.121 -17.631  1.00 43.19           O  
ATOM   2735  OD2 ASP A 361      14.369  25.344 -17.684  1.00 43.10           O  
ATOM   2736  N   ASN A 362      17.908  21.991 -19.777  1.00 40.79           N  
ATOM   2737  CA  ASN A 362      19.131  21.919 -20.580  1.00 41.97           C  
ATOM   2738  C   ASN A 362      19.121  22.969 -21.700  1.00 41.33           C  
ATOM   2739  O   ASN A 362      18.096  23.140 -22.375  1.00 39.75           O  
ATOM   2740  CB  ASN A 362      19.233  20.527 -21.163  1.00 42.27           C  
ATOM   2741  CG  ASN A 362      20.628  20.219 -21.675  1.00 48.02           C  
ATOM   2742  OD1 ASN A 362      20.977  20.490 -22.855  1.00 47.55           O  
ATOM   2743  ND2 ASN A 362      21.465  19.713 -20.775  1.00 48.28           N  
ATOM   2744  N   SER A 363      20.253  23.670 -21.887  1.00 40.76           N  
ATOM   2745  CA  SER A 363      20.393  24.798 -22.839  1.00 39.15           C  
ATOM   2746  C   SER A 363      20.156  24.377 -24.296  1.00 40.03           C  
ATOM   2747  O   SER A 363      19.919  25.206 -25.163  1.00 39.74           O  
ATOM   2748  CB  SER A 363      21.803  25.409 -22.758  1.00 39.13           C  
ATOM   2749  OG  SER A 363      22.763  24.381 -22.981  1.00 38.08           O  
ATOM   2750  N   GLN A 364      20.262  23.081 -24.538  1.00 39.90           N  
ATOM   2751  CA  GLN A 364      20.102  22.500 -25.828  1.00 39.83           C  
ATOM   2752  C   GLN A 364      18.815  21.704 -25.965  1.00 38.92           C  
ATOM   2753  O   GLN A 364      18.113  21.794 -26.954  1.00 37.23           O  
ATOM   2754  CB  GLN A 364      21.312  21.631 -26.032  1.00 40.02           C  
ATOM   2755  CG  GLN A 364      21.309  20.861 -27.296  1.00 42.77           C  
ATOM   2756  CD  GLN A 364      21.542  21.725 -28.539  1.00 42.19           C  
ATOM   2757  OE1 GLN A 364      22.203  22.798 -28.488  1.00 45.57           O  
ATOM   2758  NE2 GLN A 364      20.977  21.264 -29.655  1.00 40.78           N  
ATOM   2759  N   PHE A 365      18.467  20.928 -24.952  1.00 39.14           N  
ATOM   2760  CA  PHE A 365      17.392  19.972 -25.092  1.00 38.69           C  
ATOM   2761  C   PHE A 365      16.098  20.380 -24.410  1.00 37.96           C  
ATOM   2762  O   PHE A 365      15.043  19.767 -24.614  1.00 37.88           O  
ATOM   2763  CB  PHE A 365      17.868  18.628 -24.586  1.00 40.95           C  
ATOM   2764  CG  PHE A 365      18.824  17.935 -25.535  1.00 44.50           C  
ATOM   2765  CD1 PHE A 365      18.332  17.225 -26.619  1.00 45.32           C  
ATOM   2766  CD2 PHE A 365      20.211  18.019 -25.347  1.00 44.36           C  
ATOM   2767  CE1 PHE A 365      19.200  16.587 -27.501  1.00 46.57           C  
ATOM   2768  CE2 PHE A 365      21.073  17.409 -26.250  1.00 44.71           C  
ATOM   2769  CZ  PHE A 365      20.569  16.697 -27.310  1.00 43.44           C  
ATOM   2770  N   GLY A 366      16.148  21.452 -23.651  1.00 36.10           N  
ATOM   2771  CA  GLY A 366      14.954  21.880 -22.974  1.00 35.89           C  
ATOM   2772  C   GLY A 366      14.750  21.128 -21.624  1.00 35.99           C  
ATOM   2773  O   GLY A 366      15.687  20.610 -21.016  1.00 34.68           O  
ATOM   2774  N   ARG A 367      13.512  21.100 -21.183  1.00 34.96           N  
ATOM   2775  CA  ARG A 367      13.150  20.634 -19.855  1.00 36.77           C  
ATOM   2776  C   ARG A 367      12.669  19.200 -19.835  1.00 36.65           C  
ATOM   2777  O   ARG A 367      11.724  18.886 -20.513  1.00 38.00           O  
ATOM   2778  CB  ARG A 367      12.009  21.492 -19.362  1.00 36.27           C  
ATOM   2779  CG  ARG A 367      11.834  21.403 -17.848  1.00 39.63           C  
ATOM   2780  CD  ARG A 367      10.731  22.299 -17.354  1.00 40.97           C  
ATOM   2781  NE  ARG A 367       9.504  21.504 -17.349  1.00 41.61           N  
ATOM   2782  N   HIS A 368      13.238  18.364 -18.978  1.00 37.09           N  
ATOM   2783  CA  HIS A 368      12.820  16.993 -18.829  1.00 36.83           C  
ATOM   2784  C   HIS A 368      12.744  16.546 -17.358  1.00 35.15           C  
ATOM   2785  O   HIS A 368      13.586  16.861 -16.558  1.00 32.36           O  
ATOM   2786  CB  HIS A 368      13.800  16.128 -19.622  1.00 38.54           C  
ATOM   2787  CG  HIS A 368      13.813  16.468 -21.087  1.00 45.38           C  
ATOM   2788  ND1 HIS A 368      12.860  15.993 -21.966  1.00 45.94           N  
ATOM   2789  CD2 HIS A 368      14.630  17.280 -21.809  1.00 47.68           C  
ATOM   2790  CE1 HIS A 368      13.116  16.460 -23.175  1.00 53.32           C  
ATOM   2791  NE2 HIS A 368      14.180  17.244 -23.107  1.00 52.57           N  
ATOM   2792  N   GLY A 369      11.690  15.829 -17.016  1.00 33.91           N  
ATOM   2793  CA  GLY A 369      11.595  15.257 -15.670  1.00 32.73           C  
ATOM   2794  C   GLY A 369      11.731  13.722 -15.596  1.00 31.75           C  
ATOM   2795  O   GLY A 369      11.246  12.988 -16.466  1.00 31.23           O  
ATOM   2796  N   THR A 370      12.293  13.272 -14.475  1.00 29.52           N  
ATOM   2797  CA  THR A 370      12.356  11.883 -14.136  1.00 28.22           C  
ATOM   2798  C   THR A 370      11.965  11.680 -12.678  1.00 26.67           C  
ATOM   2799  O   THR A 370      11.910  12.657 -11.866  1.00 23.99           O  
ATOM   2800  CB  THR A 370      13.757  11.313 -14.455  1.00 28.18           C  
ATOM   2801  OG1 THR A 370      14.753  12.104 -13.799  1.00 31.20           O  
ATOM   2802  CG2 THR A 370      13.965  11.297 -15.936  1.00 29.12           C  
ATOM   2803  N   TRP A 371      11.595  10.455 -12.373  1.00 27.88           N  
ATOM   2804  CA  TRP A 371      11.162  10.090 -11.041  1.00 28.34           C  
ATOM   2805  C   TRP A 371      11.278   8.621 -10.781  1.00 29.71           C  
ATOM   2806  O   TRP A 371      11.288   7.796 -11.714  1.00 26.59           O  
ATOM   2807  CB  TRP A 371       9.736  10.517 -10.730  1.00 30.50           C  
ATOM   2808  CG  TRP A 371       8.728   9.843 -11.525  1.00 32.33           C  
ATOM   2809  CD1 TRP A 371       8.505  10.010 -12.845  1.00 33.42           C  
ATOM   2810  CD2 TRP A 371       7.820   8.847 -11.082  1.00 33.74           C  
ATOM   2811  NE1 TRP A 371       7.488   9.209 -13.268  1.00 32.14           N  
ATOM   2812  CE2 TRP A 371       7.073   8.441 -12.216  1.00 36.25           C  
ATOM   2813  CE3 TRP A 371       7.564   8.259  -9.846  1.00 34.42           C  
ATOM   2814  CZ2 TRP A 371       6.035   7.495 -12.141  1.00 36.97           C  
ATOM   2815  CZ3 TRP A 371       6.531   7.294  -9.758  1.00 37.53           C  
ATOM   2816  CH2 TRP A 371       5.786   6.930 -10.908  1.00 37.40           C  
ATOM   2817  N   GLN A 372      11.368   8.284  -9.490  1.00 28.30           N  
ATOM   2818  CA  GLN A 372      11.435   6.896  -9.051  1.00 29.02           C  
ATOM   2819  C   GLN A 372      10.748   6.750  -7.732  1.00 30.43           C  
ATOM   2820  O   GLN A 372      10.668   7.728  -6.981  1.00 30.11           O  
ATOM   2821  CB  GLN A 372      12.858   6.539  -8.795  1.00 29.73           C  
ATOM   2822  CG  GLN A 372      13.870   6.869  -9.871  1.00 28.19           C  
ATOM   2823  CD  GLN A 372      14.320   8.266  -9.894  1.00 30.51           C  
ATOM   2824  OE1 GLN A 372      14.747   8.802  -8.870  1.00 27.33           O  
ATOM   2825  NE2 GLN A 372      14.366   8.859 -11.117  1.00 26.13           N  
ATOM   2826  N   THR A 373      10.204   5.568  -7.484  1.00 30.99           N  
ATOM   2827  CA  THR A 373       9.687   5.140  -6.206  1.00 32.16           C  
ATOM   2828  C   THR A 373      10.006   3.693  -5.874  1.00 31.72           C  
ATOM   2829  O   THR A 373      10.219   2.884  -6.758  1.00 29.02           O  
ATOM   2830  CB  THR A 373       8.171   5.277  -6.185  1.00 32.89           C  
ATOM   2831  OG1 THR A 373       7.578   4.363  -7.117  1.00 39.29           O  
ATOM   2832  CG2 THR A 373       7.834   6.623  -6.644  1.00 37.28           C  
ATOM   2833  N   SER A 374      10.112   3.413  -4.564  1.00 31.28           N  
ATOM   2834  CA  SER A 374      10.187   2.075  -3.971  1.00 32.18           C  
ATOM   2835  C   SER A 374       9.186   1.979  -2.782  1.00 31.21           C  
ATOM   2836  O   SER A 374       9.001   2.972  -2.015  1.00 28.94           O  
ATOM   2837  CB  SER A 374      11.598   1.828  -3.405  1.00 32.64           C  
ATOM   2838  OG  SER A 374      12.519   1.596  -4.446  1.00 36.22           O  
ATOM   2839  N   ALA A 375       8.545   0.825  -2.680  1.00 29.50           N  
ATOM   2840  CA  ALA A 375       7.720   0.422  -1.552  1.00 30.31           C  
ATOM   2841  C   ALA A 375       8.226  -0.971  -1.075  1.00 29.71           C  
ATOM   2842  O   ALA A 375       8.383  -1.928  -1.873  1.00 28.68           O  
ATOM   2843  CB  ALA A 375       6.253   0.385  -1.890  1.00 30.37           C  
ATOM   2844  N   GLY A 376       8.520  -1.055   0.216  1.00 27.91           N  
ATOM   2845  CA  GLY A 376       8.978  -2.258   0.863  1.00 26.88           C  
ATOM   2846  C   GLY A 376       8.034  -2.741   1.935  1.00 28.24           C  
ATOM   2847  O   GLY A 376       7.429  -1.942   2.634  1.00 30.36           O  
ATOM   2848  N   TRP A 377       7.947  -4.057   2.101  1.00 30.24           N  
ATOM   2849  CA  TRP A 377       7.175  -4.692   3.195  1.00 31.00           C  
ATOM   2850  C   TRP A 377       7.936  -5.778   3.916  1.00 31.45           C  
ATOM   2851  O   TRP A 377       8.380  -6.747   3.274  1.00 30.53           O  
ATOM   2852  CB  TRP A 377       5.955  -5.323   2.561  1.00 32.45           C  
ATOM   2853  CG  TRP A 377       4.949  -5.886   3.498  1.00 32.70           C  
ATOM   2854  CD1 TRP A 377       4.651  -5.485   4.788  1.00 33.24           C  
ATOM   2855  CD2 TRP A 377       4.082  -6.943   3.196  1.00 32.24           C  
ATOM   2856  NE1 TRP A 377       3.659  -6.256   5.287  1.00 35.13           N  
ATOM   2857  CE2 TRP A 377       3.279  -7.156   4.321  1.00 33.51           C  
ATOM   2858  CE3 TRP A 377       3.900  -7.742   2.059  1.00 36.82           C  
ATOM   2859  CZ2 TRP A 377       2.302  -8.121   4.353  1.00 36.56           C  
ATOM   2860  CZ3 TRP A 377       2.925  -8.730   2.100  1.00 34.84           C  
ATOM   2861  CH2 TRP A 377       2.137  -8.899   3.236  1.00 34.86           C  
ATOM   2862  N   GLU A 378       8.017  -5.688   5.242  1.00 30.77           N  
ATOM   2863  CA  GLU A 378       8.678  -6.717   6.021  1.00 31.73           C  
ATOM   2864  C   GLU A 378       7.544  -7.562   6.463  1.00 29.88           C  
ATOM   2865  O   GLU A 378       6.816  -7.206   7.372  1.00 31.16           O  
ATOM   2866  CB  GLU A 378       9.431  -6.175   7.244  1.00 31.53           C  
ATOM   2867  CG  GLU A 378      10.171  -7.259   7.988  1.00 35.13           C  
ATOM   2868  CD  GLU A 378      11.121  -6.778   9.109  1.00 35.20           C  
ATOM   2869  OE1 GLU A 378      11.273  -5.583   9.240  1.00 46.51           O  
ATOM   2870  OE2 GLU A 378      11.762  -7.579   9.826  1.00 37.48           O  
ATOM   2871  N   PHE A 379       7.348  -8.676   5.798  1.00 29.63           N  
ATOM   2872  CA  PHE A 379       6.104  -9.434   5.941  1.00 29.32           C  
ATOM   2873  C   PHE A 379       6.217 -10.537   7.008  1.00 29.18           C  
ATOM   2874  O   PHE A 379       5.210 -11.012   7.496  1.00 30.08           O  
ATOM   2875  CB  PHE A 379       5.706 -10.026   4.604  1.00 30.62           C  
ATOM   2876  CG  PHE A 379       6.801 -10.797   3.899  1.00 30.66           C  
ATOM   2877  CD1 PHE A 379       7.544 -10.211   2.914  1.00 28.26           C  
ATOM   2878  CD2 PHE A 379       7.074 -12.140   4.240  1.00 32.31           C  
ATOM   2879  CE1 PHE A 379       8.518 -10.901   2.296  1.00 27.66           C  
ATOM   2880  CE2 PHE A 379       8.033 -12.836   3.589  1.00 28.35           C  
ATOM   2881  CZ  PHE A 379       8.765 -12.218   2.617  1.00 29.91           C  
ATOM   2882  N   ILE A 380       7.441 -10.930   7.315  1.00 27.88           N  
ATOM   2883  CA  ILE A 380       7.824 -11.819   8.403  1.00 29.44           C  
ATOM   2884  C   ILE A 380       9.104 -11.157   8.949  1.00 29.82           C  
ATOM   2885  O   ILE A 380       9.920 -10.629   8.158  1.00 28.00           O  
ATOM   2886  CB  ILE A 380       8.195 -13.194   7.860  1.00 29.24           C  
ATOM   2887  CG1 ILE A 380       6.935 -13.883   7.321  1.00 31.72           C  
ATOM   2888  CG2 ILE A 380       8.858 -14.073   8.941  1.00 29.99           C  
ATOM   2889  CD1 ILE A 380       7.246 -14.965   6.286  1.00 32.67           C  
ATOM   2890  N   GLU A 381       9.303 -11.175  10.268  1.00 29.90           N  
ATOM   2891  CA  GLU A 381      10.481 -10.507  10.862  1.00 30.14           C  
ATOM   2892  C   GLU A 381      11.737 -10.944  10.161  1.00 30.00           C  
ATOM   2893  O   GLU A 381      11.970 -12.122   9.962  1.00 31.89           O  
ATOM   2894  CB  GLU A 381      10.639 -10.860  12.353  1.00 31.02           C  
ATOM   2895  CG  GLU A 381      10.900  -9.650  13.247  1.00 32.06           C  
ATOM   2896  N   GLY A 382      12.547  -9.982   9.764  1.00 31.40           N  
ATOM   2897  CA  GLY A 382      13.754 -10.259   9.033  1.00 31.67           C  
ATOM   2898  C   GLY A 382      13.618 -10.422   7.516  1.00 30.83           C  
ATOM   2899  O   GLY A 382      14.614 -10.421   6.877  1.00 31.17           O  
ATOM   2900  N   TYR A 383      12.410 -10.575   6.959  1.00 29.99           N  
ATOM   2901  CA  TYR A 383      12.228 -10.844   5.533  1.00 28.09           C  
ATOM   2902  C   TYR A 383      11.478  -9.709   4.899  1.00 29.38           C  
ATOM   2903  O   TYR A 383      10.444  -9.326   5.404  1.00 28.31           O  
ATOM   2904  CB  TYR A 383      11.548 -12.185   5.226  1.00 28.19           C  
ATOM   2905  CG  TYR A 383      12.325 -13.402   5.731  1.00 25.64           C  
ATOM   2906  CD1 TYR A 383      13.182 -14.076   4.911  1.00 26.98           C  
ATOM   2907  CD2 TYR A 383      12.277 -13.779   7.075  1.00 24.67           C  
ATOM   2908  CE1 TYR A 383      13.945 -15.166   5.373  1.00 27.93           C  
ATOM   2909  CE2 TYR A 383      13.031 -14.891   7.576  1.00 23.24           C  
ATOM   2910  CZ  TYR A 383      13.851 -15.582   6.712  1.00 26.71           C  
ATOM   2911  OH  TYR A 383      14.640 -16.644   7.081  1.00 25.35           O  
ATOM   2912  N   ARG A 384      12.003  -9.195   3.764  1.00 28.56           N  
ATOM   2913  CA  ARG A 384      11.304  -8.099   3.030  1.00 30.73           C  
ATOM   2914  C   ARG A 384      11.038  -8.422   1.564  1.00 29.04           C  
ATOM   2915  O   ARG A 384      11.866  -9.061   0.907  1.00 26.00           O  
ATOM   2916  CB  ARG A 384      12.141  -6.800   3.074  1.00 30.44           C  
ATOM   2917  CG  ARG A 384      12.566  -6.451   4.489  1.00 34.12           C  
ATOM   2918  CD  ARG A 384      13.172  -5.081   4.724  1.00 36.32           C  
ATOM   2919  NE  ARG A 384      13.556  -5.044   6.143  1.00 42.20           N  
ATOM   2920  CZ  ARG A 384      14.690  -5.534   6.653  1.00 45.05           C  
ATOM   2921  NH1 ARG A 384      15.609  -6.072   5.854  1.00 47.26           N  
ATOM   2922  NH2 ARG A 384      14.899  -5.478   7.972  1.00 45.30           N  
ATOM   2923  N   PHE A 385       9.927  -7.891   1.070  1.00 28.11           N  
ATOM   2924  CA  PHE A 385       9.673  -7.685  -0.390  1.00 28.09           C  
ATOM   2925  C   PHE A 385       9.709  -6.155  -0.633  1.00 28.11           C  
ATOM   2926  O   PHE A 385       9.024  -5.355   0.054  1.00 27.49           O  
ATOM   2927  CB  PHE A 385       8.317  -8.299  -0.908  1.00 27.59           C  
ATOM   2928  CG  PHE A 385       8.056  -8.073  -2.403  1.00 29.31           C  
ATOM   2929  CD1 PHE A 385       8.766  -8.775  -3.353  1.00 28.74           C  
ATOM   2930  CD2 PHE A 385       7.137  -7.097  -2.848  1.00 29.69           C  
ATOM   2931  CE1 PHE A 385       8.572  -8.540  -4.705  1.00 30.99           C  
ATOM   2932  CE2 PHE A 385       6.936  -6.892  -4.229  1.00 31.26           C  
ATOM   2933  CZ  PHE A 385       7.635  -7.592  -5.133  1.00 28.76           C  
ATOM   2934  N   ILE A 386      10.485  -5.786  -1.631  1.00 28.13           N  
ATOM   2935  CA  ILE A 386      10.635  -4.457  -2.124  1.00 28.24           C  
ATOM   2936  C   ILE A 386      10.385  -4.355  -3.676  1.00 26.80           C  
ATOM   2937  O   ILE A 386      10.980  -5.110  -4.464  1.00 26.48           O  
ATOM   2938  CB  ILE A 386      12.070  -4.035  -1.874  1.00 29.33           C  
ATOM   2939  CG1 ILE A 386      12.461  -4.241  -0.432  1.00 30.34           C  
ATOM   2940  CG2 ILE A 386      12.276  -2.520  -2.289  1.00 31.57           C  
ATOM   2941  CD1 ILE A 386      13.911  -4.096  -0.163  1.00 34.33           C  
ATOM   2942  N   ALA A 387       9.448  -3.496  -4.064  1.00 25.98           N  
ATOM   2943  CA  ALA A 387       9.137  -3.198  -5.427  1.00 26.10           C  
ATOM   2944  C   ALA A 387       9.591  -1.786  -5.734  1.00 27.49           C  
ATOM   2945  O   ALA A 387       9.476  -0.860  -4.920  1.00 27.70           O  
ATOM   2946  CB  ALA A 387       7.621  -3.299  -5.739  1.00 25.19           C  
ATOM   2947  N   SER A 388      10.072  -1.586  -6.944  1.00 26.71           N  
ATOM   2948  CA  SER A 388      10.501  -0.299  -7.322  1.00 27.80           C  
ATOM   2949  C   SER A 388      10.422  -0.071  -8.813  1.00 29.16           C  
ATOM   2950  O   SER A 388      10.474  -1.015  -9.592  1.00 27.68           O  
ATOM   2951  CB  SER A 388      11.889  -0.114  -6.811  1.00 28.33           C  
ATOM   2952  OG  SER A 388      12.820  -0.659  -7.626  1.00 38.21           O  
ATOM   2953  N   TYR A 389      10.257   1.198  -9.158  1.00 29.46           N  
ATOM   2954  CA  TYR A 389       9.983   1.675 -10.484  1.00 29.65           C  
ATOM   2955  C   TYR A 389      10.697   3.018 -10.649  1.00 29.45           C  
ATOM   2956  O   TYR A 389      10.807   3.831  -9.738  1.00 26.50           O  
ATOM   2957  CB  TYR A 389       8.507   1.907 -10.694  1.00 31.86           C  
ATOM   2958  CG  TYR A 389       8.186   2.522 -12.029  1.00 34.92           C  
ATOM   2959  CD1 TYR A 389       8.144   1.726 -13.195  1.00 38.66           C  
ATOM   2960  CD2 TYR A 389       7.929   3.905 -12.161  1.00 37.99           C  
ATOM   2961  CE1 TYR A 389       7.875   2.290 -14.458  1.00 39.21           C  
ATOM   2962  CE2 TYR A 389       7.676   4.490 -13.464  1.00 38.28           C  
ATOM   2963  CZ  TYR A 389       7.636   3.667 -14.576  1.00 37.71           C  
ATOM   2964  OH  TYR A 389       7.334   4.207 -15.831  1.00 41.62           O  
ATOM   2965  N   GLY A 390      11.221   3.228 -11.802  1.00 29.06           N  
ATOM   2966  CA  GLY A 390      11.624   4.600 -12.148  1.00 30.92           C  
ATOM   2967  C   GLY A 390      11.852   4.866 -13.611  1.00 31.14           C  
ATOM   2968  O   GLY A 390      11.937   3.936 -14.470  1.00 31.76           O  
ATOM   2969  N   THR A 391      11.977   6.152 -13.904  1.00 30.43           N  
ATOM   2970  CA  THR A 391      12.340   6.588 -15.229  1.00 29.12           C  
ATOM   2971  C   THR A 391      13.693   7.248 -15.208  1.00 28.82           C  
ATOM   2972  O   THR A 391      14.235   7.721 -14.188  1.00 25.40           O  
ATOM   2973  CB  THR A 391      11.275   7.558 -15.787  1.00 29.05           C  
ATOM   2974  OG1 THR A 391      11.366   8.807 -15.076  1.00 27.73           O  
ATOM   2975  CG2 THR A 391       9.843   6.953 -15.563  1.00 28.79           C  
ATOM   2976  N   SER A 392      14.220   7.352 -16.408  1.00 27.92           N  
ATOM   2977  CA  SER A 392      15.477   7.962 -16.631  1.00 29.14           C  
ATOM   2978  C   SER A 392      15.509   8.502 -18.084  1.00 28.05           C  
ATOM   2979  O   SER A 392      14.696   8.140 -18.952  1.00 26.74           O  
ATOM   2980  CB  SER A 392      16.651   7.010 -16.296  1.00 30.06           C  
ATOM   2981  OG  SER A 392      16.538   5.717 -16.848  1.00 37.71           O  
ATOM   2982  N   TYR A 393      16.477   9.351 -18.329  1.00 29.30           N  
ATOM   2983  CA  TYR A 393      16.525  10.194 -19.523  1.00 29.75           C  
ATOM   2984  C   TYR A 393      17.952  10.601 -19.804  1.00 29.92           C  
ATOM   2985  O   TYR A 393      18.669  11.194 -18.921  1.00 28.17           O  
ATOM   2986  CB  TYR A 393      15.650  11.446 -19.322  1.00 31.93           C  
ATOM   2987  CG  TYR A 393      15.850  12.517 -20.390  1.00 34.47           C  
ATOM   2988  CD1 TYR A 393      15.119  12.519 -21.538  1.00 38.11           C  
ATOM   2989  CD2 TYR A 393      16.863  13.491 -20.238  1.00 39.42           C  
ATOM   2990  CE1 TYR A 393      15.317  13.521 -22.525  1.00 37.13           C  
ATOM   2991  CE2 TYR A 393      17.083  14.452 -21.186  1.00 40.48           C  
ATOM   2992  CZ  TYR A 393      16.318  14.438 -22.342  1.00 38.11           C  
ATOM   2993  OH  TYR A 393      16.545  15.426 -23.274  1.00 43.78           O  
ATOM   2994  N   LYS A 394      18.430  10.288 -21.010  1.00 29.66           N  
ATOM   2995  CA  LYS A 394      19.798  10.661 -21.374  1.00 30.78           C  
ATOM   2996  C   LYS A 394      19.847  11.287 -22.783  1.00 31.48           C  
ATOM   2997  O   LYS A 394      19.448  10.649 -23.740  1.00 29.29           O  
ATOM   2998  CB  LYS A 394      20.727   9.479 -21.342  1.00 31.73           C  
ATOM   2999  CG  LYS A 394      22.185   9.813 -21.582  1.00 33.75           C  
ATOM   3000  CD  LYS A 394      22.968   8.539 -21.517  1.00 34.20           C  
ATOM   3001  CE  LYS A 394      24.416   8.751 -21.803  1.00 34.96           C  
ATOM   3002  NZ  LYS A 394      25.183   9.517 -20.796  1.00 37.46           N  
ATOM   3003  N   ALA A 395      20.216  12.570 -22.843  1.00 31.77           N  
ATOM   3004  CA  ALA A 395      20.297  13.298 -24.124  1.00 33.35           C  
ATOM   3005  C   ALA A 395      21.612  12.939 -24.784  1.00 33.54           C  
ATOM   3006  O   ALA A 395      22.582  12.660 -24.074  1.00 33.01           O  
ATOM   3007  CB  ALA A 395      20.239  14.783 -23.894  1.00 33.87           C  
ATOM   3008  N   PRO A 396      21.648  12.910 -26.137  1.00 35.16           N  
ATOM   3009  CA  PRO A 396      22.941  12.710 -26.756  1.00 34.96           C  
ATOM   3010  C   PRO A 396      23.847  13.863 -26.298  1.00 34.46           C  
ATOM   3011  O   PRO A 396      23.365  14.940 -26.055  1.00 35.09           O  
ATOM   3012  CB  PRO A 396      22.670  12.865 -28.233  1.00 35.49           C  
ATOM   3013  CG  PRO A 396      21.191  12.884 -28.395  1.00 34.79           C  
ATOM   3014  CD  PRO A 396      20.578  13.148 -27.138  1.00 35.07           C  
ATOM   3015  N   ASN A 397      25.129  13.565 -26.209  1.00 33.24           N  
ATOM   3016  CA  ASN A 397      26.184  14.517 -26.160  1.00 33.95           C  
ATOM   3017  C   ASN A 397      26.277  15.331 -27.499  1.00 33.83           C  
ATOM   3018  O   ASN A 397      25.725  14.935 -28.546  1.00 33.35           O  
ATOM   3019  CB  ASN A 397      27.484  13.798 -25.599  1.00 33.71           C  
ATOM   3020  CG  ASN A 397      28.461  13.274 -26.641  1.00 35.65           C  
ATOM   3021  OD1 ASN A 397      29.092  14.016 -27.371  1.00 40.40           O  
ATOM   3022  ND2 ASN A 397      28.692  11.986 -26.603  1.00 37.60           N  
ATOM   3023  N   LEU A 398      26.809  16.546 -27.435  1.00 32.40           N  
ATOM   3024  CA  LEU A 398      26.616  17.484 -28.528  1.00 30.67           C  
ATOM   3025  C   LEU A 398      27.488  17.075 -29.689  1.00 29.75           C  
ATOM   3026  O   LEU A 398      27.233  17.446 -30.849  1.00 29.66           O  
ATOM   3027  CB  LEU A 398      26.955  18.899 -28.083  1.00 31.71           C  
ATOM   3028  CG  LEU A 398      25.886  19.588 -27.204  1.00 31.76           C  
ATOM   3029  CD1 LEU A 398      26.081  21.100 -27.120  1.00 35.69           C  
ATOM   3030  CD2 LEU A 398      24.487  19.348 -27.712  1.00 34.71           C  
ATOM   3031  N   GLY A 399      28.526  16.289 -29.373  1.00 28.93           N  
ATOM   3032  CA  GLY A 399      29.314  15.599 -30.348  1.00 28.53           C  
ATOM   3033  C   GLY A 399      28.526  14.678 -31.272  1.00 28.15           C  
ATOM   3034  O   GLY A 399      28.799  14.609 -32.475  1.00 27.75           O  
ATOM   3035  N   GLN A 400      27.618  13.898 -30.682  1.00 28.15           N  
ATOM   3036  CA  GLN A 400      26.764  12.947 -31.395  1.00 28.63           C  
ATOM   3037  C   GLN A 400      25.697  13.608 -32.275  1.00 29.64           C  
ATOM   3038  O   GLN A 400      25.158  12.979 -33.163  1.00 30.85           O  
ATOM   3039  CB  GLN A 400      26.075  12.021 -30.391  1.00 28.52           C  
ATOM   3040  CG  GLN A 400      27.035  11.085 -29.678  1.00 26.38           C  
ATOM   3041  CD  GLN A 400      26.319  10.238 -28.660  1.00 31.47           C  
ATOM   3042  OE1 GLN A 400      25.263  10.605 -28.156  1.00 32.14           O  
ATOM   3043  NE2 GLN A 400      26.905   9.145 -28.334  1.00 26.97           N  
ATOM   3044  N   LEU A 401      25.382  14.866 -31.971  1.00 30.49           N  
ATOM   3045  CA  LEU A 401      24.585  15.772 -32.840  1.00 30.32           C  
ATOM   3046  C   LEU A 401      25.353  16.569 -33.888  1.00 29.99           C  
ATOM   3047  O   LEU A 401      24.943  16.608 -35.013  1.00 28.16           O  
ATOM   3048  CB  LEU A 401      23.864  16.818 -31.944  1.00 30.49           C  
ATOM   3049  CG  LEU A 401      22.842  16.201 -30.986  1.00 33.09           C  
ATOM   3050  CD1 LEU A 401      21.945  17.305 -30.442  1.00 38.38           C  
ATOM   3051  CD2 LEU A 401      21.962  15.275 -31.697  1.00 36.28           C  
ATOM   3052  N   TYR A 402      26.435  17.232 -33.489  1.00 30.27           N  
ATOM   3053  CA  TYR A 402      27.036  18.294 -34.288  1.00 30.79           C  
ATOM   3054  C   TYR A 402      28.414  18.088 -34.777  1.00 30.03           C  
ATOM   3055  O   TYR A 402      28.819  18.836 -35.629  1.00 31.22           O  
ATOM   3056  CB  TYR A 402      27.036  19.603 -33.541  1.00 32.65           C  
ATOM   3057  CG  TYR A 402      25.645  20.015 -33.183  1.00 35.08           C  
ATOM   3058  CD1 TYR A 402      24.667  20.174 -34.180  1.00 39.83           C  
ATOM   3059  CD2 TYR A 402      25.293  20.242 -31.867  1.00 35.61           C  
ATOM   3060  CE1 TYR A 402      23.365  20.545 -33.842  1.00 39.90           C  
ATOM   3061  CE2 TYR A 402      24.051  20.653 -31.520  1.00 37.06           C  
ATOM   3062  CZ  TYR A 402      23.090  20.797 -32.483  1.00 38.55           C  
ATOM   3063  OH  TYR A 402      21.837  21.160 -32.077  1.00 39.09           O  
ATOM   3064  N   GLY A 403      29.143  17.081 -34.328  1.00 28.51           N  
ATOM   3065  CA  GLY A 403      30.500  16.860 -34.834  1.00 27.71           C  
ATOM   3066  C   GLY A 403      30.607  16.065 -36.132  1.00 27.82           C  
ATOM   3067  O   GLY A 403      29.592  15.771 -36.742  1.00 27.68           O  
ATOM   3068  N   PHE A 404      31.838  15.645 -36.505  1.00 28.13           N  
ATOM   3069  CA  PHE A 404      32.042  14.841 -37.692  1.00 28.09           C  
ATOM   3070  C   PHE A 404      31.112  13.633 -37.720  1.00 28.21           C  
ATOM   3071  O   PHE A 404      30.557  13.298 -38.748  1.00 26.55           O  
ATOM   3072  CB  PHE A 404      33.492  14.405 -37.767  1.00 28.83           C  
ATOM   3073  CG  PHE A 404      33.814  13.651 -38.999  1.00 30.44           C  
ATOM   3074  CD1 PHE A 404      34.082  14.347 -40.191  1.00 31.17           C  
ATOM   3075  CD2 PHE A 404      33.790  12.249 -39.024  1.00 29.11           C  
ATOM   3076  CE1 PHE A 404      34.406  13.658 -41.327  1.00 29.83           C  
ATOM   3077  CE2 PHE A 404      34.100  11.564 -40.203  1.00 31.13           C  
ATOM   3078  CZ  PHE A 404      34.396  12.239 -41.327  1.00 30.16           C  
ATOM   3079  N   TYR A 405      30.833  13.051 -36.546  1.00 26.74           N  
ATOM   3080  CA  TYR A 405      30.094  11.783 -36.488  1.00 26.75           C  
ATOM   3081  C   TYR A 405      28.668  11.968 -36.182  1.00 25.87           C  
ATOM   3082  O   TYR A 405      28.012  11.027 -35.971  1.00 25.82           O  
ATOM   3083  CB  TYR A 405      30.720  10.823 -35.461  1.00 26.35           C  
ATOM   3084  CG  TYR A 405      32.115  10.385 -35.835  1.00 26.74           C  
ATOM   3085  CD1 TYR A 405      32.335   9.443 -36.855  1.00 30.23           C  
ATOM   3086  CD2 TYR A 405      33.211  10.910 -35.185  1.00 29.71           C  
ATOM   3087  CE1 TYR A 405      33.673   9.070 -37.222  1.00 32.61           C  
ATOM   3088  CE2 TYR A 405      34.502  10.530 -35.513  1.00 29.80           C  
ATOM   3089  CZ  TYR A 405      34.734   9.610 -36.512  1.00 28.87           C  
ATOM   3090  OH  TYR A 405      36.046   9.296 -36.841  1.00 31.97           O  
ATOM   3091  N   GLY A 406      28.182  13.190 -36.253  1.00 26.13           N  
ATOM   3092  CA  GLY A 406      26.938  13.551 -35.678  1.00 28.56           C  
ATOM   3093  C   GLY A 406      25.754  13.553 -36.557  1.00 29.78           C  
ATOM   3094  O   GLY A 406      25.867  13.717 -37.722  1.00 31.58           O  
ATOM   3095  N   ASN A 407      24.596  13.481 -35.930  1.00 30.86           N  
ATOM   3096  CA  ASN A 407      23.324  13.416 -36.559  1.00 31.59           C  
ATOM   3097  C   ASN A 407      22.440  14.404 -35.779  1.00 30.77           C  
ATOM   3098  O   ASN A 407      22.070  14.119 -34.610  1.00 31.62           O  
ATOM   3099  CB  ASN A 407      22.844  11.980 -36.381  1.00 31.82           C  
ATOM   3100  CG  ASN A 407      21.432  11.796 -36.745  1.00 33.02           C  
ATOM   3101  OD1 ASN A 407      20.780  12.731 -37.151  1.00 33.90           O  
ATOM   3102  ND2 ASN A 407      20.924  10.550 -36.598  1.00 35.76           N  
ATOM   3103  N   PRO A 408      22.184  15.601 -36.344  1.00 30.93           N  
ATOM   3104  CA  PRO A 408      21.560  16.683 -35.556  1.00 30.31           C  
ATOM   3105  C   PRO A 408      20.119  16.377 -35.164  1.00 30.04           C  
ATOM   3106  O   PRO A 408      19.575  17.010 -34.287  1.00 28.65           O  
ATOM   3107  CB  PRO A 408      21.662  17.902 -36.474  1.00 31.91           C  
ATOM   3108  CG  PRO A 408      22.105  17.365 -37.843  1.00 32.18           C  
ATOM   3109  CD  PRO A 408      22.609  16.041 -37.713  1.00 30.89           C  
ATOM   3110  N   ASN A 409      19.510  15.372 -35.767  1.00 29.81           N  
ATOM   3111  CA  ASN A 409      18.195  14.962 -35.329  1.00 30.48           C  
ATOM   3112  C   ASN A 409      18.195  13.748 -34.387  1.00 31.20           C  
ATOM   3113  O   ASN A 409      17.186  13.105 -34.274  1.00 31.78           O  
ATOM   3114  CB  ASN A 409      17.313  14.755 -36.532  1.00 30.58           C  
ATOM   3115  CG  ASN A 409      17.097  16.063 -37.296  1.00 34.47           C  
ATOM   3116  OD1 ASN A 409      17.647  16.262 -38.356  1.00 27.44           O  
ATOM   3117  ND2 ASN A 409      16.339  16.974 -36.704  1.00 37.31           N  
ATOM   3118  N   LEU A 410      19.320  13.430 -33.733  1.00 30.96           N  
ATOM   3119  CA  LEU A 410      19.299  12.366 -32.741  1.00 32.84           C  
ATOM   3120  C   LEU A 410      18.315  12.699 -31.586  1.00 33.16           C  
ATOM   3121  O   LEU A 410      18.325  13.781 -31.022  1.00 35.56           O  
ATOM   3122  CB  LEU A 410      20.683  12.113 -32.132  1.00 32.97           C  
ATOM   3123  CG  LEU A 410      21.601  10.979 -32.564  1.00 36.07           C  
ATOM   3124  CD1 LEU A 410      22.634  10.849 -31.467  1.00 35.78           C  
ATOM   3125  CD2 LEU A 410      20.868   9.650 -32.766  1.00 34.67           C  
ATOM   3126  N   ASP A 411      17.463  11.752 -31.251  1.00 33.16           N  
ATOM   3127  CA  ASP A 411      16.559  11.812 -30.100  1.00 32.52           C  
ATOM   3128  C   ASP A 411      17.281  11.293 -28.806  1.00 32.25           C  
ATOM   3129  O   ASP A 411      18.221  10.465 -28.874  1.00 31.78           O  
ATOM   3130  CB  ASP A 411      15.295  10.976 -30.426  1.00 34.00           C  
ATOM   3131  CG  ASP A 411      14.334  11.694 -31.386  1.00 37.94           C  
ATOM   3132  OD1 ASP A 411      14.071  12.914 -31.212  1.00 45.02           O  
ATOM   3133  OD2 ASP A 411      13.810  11.078 -32.328  1.00 41.41           O  
ATOM   3134  N   PRO A 412      16.886  11.807 -27.612  1.00 32.50           N  
ATOM   3135  CA  PRO A 412      17.365  11.313 -26.312  1.00 31.57           C  
ATOM   3136  C   PRO A 412      16.982   9.822 -26.029  1.00 30.84           C  
ATOM   3137  O   PRO A 412      15.955   9.330 -26.487  1.00 29.41           O  
ATOM   3138  CB  PRO A 412      16.644  12.241 -25.304  1.00 30.49           C  
ATOM   3139  CG  PRO A 412      15.549  12.871 -26.073  1.00 35.00           C  
ATOM   3140  CD  PRO A 412      15.913  12.920 -27.469  1.00 33.49           C  
ATOM   3141  N   GLU A 413      17.817   9.095 -25.324  1.00 30.60           N  
ATOM   3142  CA  GLU A 413      17.399   7.763 -24.786  1.00 32.36           C  
ATOM   3143  C   GLU A 413      16.495   7.931 -23.518  1.00 32.45           C  
ATOM   3144  O   GLU A 413      16.829   8.671 -22.593  1.00 29.76           O  
ATOM   3145  CB  GLU A 413      18.673   6.908 -24.423  1.00 31.68           C  
ATOM   3146  CG  GLU A 413      19.590   6.656 -25.679  1.00 35.20           C  
ATOM   3147  CD  GLU A 413      20.976   5.967 -25.398  1.00 35.50           C  
ATOM   3148  OE1 GLU A 413      21.794   6.549 -24.669  1.00 35.34           O  
ATOM   3149  OE2 GLU A 413      21.244   4.844 -25.938  1.00 36.55           O  
ATOM   3150  N   LYS A 414      15.368   7.231 -23.471  1.00 33.40           N  
ATOM   3151  CA  LYS A 414      14.481   7.253 -22.317  1.00 33.50           C  
ATOM   3152  C   LYS A 414      14.311   5.812 -21.816  1.00 33.74           C  
ATOM   3153  O   LYS A 414      14.317   4.900 -22.619  1.00 34.22           O  
ATOM   3154  CB  LYS A 414      13.115   7.808 -22.659  1.00 35.11           C  
ATOM   3155  CG  LYS A 414      13.140   9.250 -23.116  1.00 38.78           C  
ATOM   3156  CD  LYS A 414      11.674   9.760 -23.110  1.00 45.43           C  
ATOM   3157  CE  LYS A 414      11.595  11.254 -22.885  1.00 49.42           C  
ATOM   3158  NZ  LYS A 414      12.108  12.027 -24.049  1.00 50.77           N  
ATOM   3159  N   SER A 415      14.211   5.632 -20.499  1.00 30.91           N  
ATOM   3160  CA  SER A 415      14.212   4.337 -19.818  1.00 32.18           C  
ATOM   3161  C   SER A 415      13.065   4.276 -18.853  1.00 30.98           C  
ATOM   3162  O   SER A 415      12.838   5.219 -18.105  1.00 29.98           O  
ATOM   3163  CB  SER A 415      15.478   4.198 -19.014  1.00 33.03           C  
ATOM   3164  OG  SER A 415      15.497   3.038 -18.248  1.00 34.58           O  
ATOM   3165  N   LYS A 416      12.258   3.234 -18.967  1.00 30.59           N  
ATOM   3166  CA  LYS A 416      11.416   2.768 -17.896  1.00 28.94           C  
ATOM   3167  C   LYS A 416      11.867   1.452 -17.353  1.00 28.35           C  
ATOM   3168  O   LYS A 416      12.180   0.482 -18.111  1.00 25.57           O  
ATOM   3169  CB  LYS A 416       9.971   2.623 -18.346  1.00 27.67           C  
ATOM   3170  CG  LYS A 416       9.394   3.980 -18.693  1.00 32.87           C  
ATOM   3171  N   GLN A 417      11.751   1.327 -16.021  1.00 27.85           N  
ATOM   3172  CA  GLN A 417      12.557   0.315 -15.357  1.00 29.76           C  
ATOM   3173  C   GLN A 417      11.796  -0.151 -14.102  1.00 29.46           C  
ATOM   3174  O   GLN A 417      11.226   0.669 -13.406  1.00 27.29           O  
ATOM   3175  CB  GLN A 417      13.871   1.004 -15.129  1.00 30.01           C  
ATOM   3176  CG  GLN A 417      14.934   0.247 -14.546  1.00 37.54           C  
ATOM   3177  CD  GLN A 417      16.299   0.907 -14.731  1.00 38.46           C  
ATOM   3178  OE1 GLN A 417      16.428   1.971 -15.351  1.00 40.52           O  
ATOM   3179  NE2 GLN A 417      17.341   0.247 -14.183  1.00 37.96           N  
ATOM   3180  N   TRP A 418      11.648  -1.451 -13.906  1.00 29.47           N  
ATOM   3181  CA  TRP A 418      11.107  -1.966 -12.647  1.00 30.61           C  
ATOM   3182  C   TRP A 418      11.893  -3.132 -12.093  1.00 30.56           C  
ATOM   3183  O   TRP A 418      12.737  -3.760 -12.785  1.00 28.88           O  
ATOM   3184  CB  TRP A 418       9.623  -2.264 -12.654  1.00 34.57           C  
ATOM   3185  CG  TRP A 418       9.112  -2.951 -13.800  1.00 39.79           C  
ATOM   3186  CD1 TRP A 418       8.841  -4.289 -13.890  1.00 48.41           C  
ATOM   3187  CD2 TRP A 418       8.765  -2.368 -15.060  1.00 47.94           C  
ATOM   3188  NE1 TRP A 418       8.339  -4.589 -15.153  1.00 47.99           N  
ATOM   3189  CE2 TRP A 418       8.296  -3.432 -15.894  1.00 51.15           C  
ATOM   3190  N   GLU A 419      11.701  -3.340 -10.789  1.00 28.52           N  
ATOM   3191  CA  GLU A 419      12.452  -4.359 -10.044  1.00 27.95           C  
ATOM   3192  C   GLU A 419      11.574  -4.843  -8.869  1.00 27.47           C  
ATOM   3193  O   GLU A 419      10.801  -4.072  -8.262  1.00 25.59           O  
ATOM   3194  CB  GLU A 419      13.799  -3.819  -9.562  1.00 27.13           C  
ATOM   3195  CG  GLU A 419      14.638  -4.844  -8.836  1.00 29.09           C  
ATOM   3196  CD  GLU A 419      16.006  -4.387  -8.452  1.00 36.01           C  
ATOM   3197  OE1 GLU A 419      16.368  -3.211  -8.730  1.00 35.65           O  
ATOM   3198  OE2 GLU A 419      16.785  -5.242  -7.944  1.00 37.43           O  
ATOM   3199  N   GLY A 420      11.653  -6.143  -8.622  1.00 27.84           N  
ATOM   3200  CA  GLY A 420      11.011  -6.762  -7.480  1.00 26.89           C  
ATOM   3201  C   GLY A 420      12.050  -7.626  -6.807  1.00 27.27           C  
ATOM   3202  O   GLY A 420      12.709  -8.446  -7.503  1.00 28.53           O  
ATOM   3203  N   ALA A 421      12.235  -7.436  -5.480  1.00 25.91           N  
ATOM   3204  CA  ALA A 421      13.288  -8.063  -4.720  1.00 24.88           C  
ATOM   3205  C   ALA A 421      12.800  -8.644  -3.391  1.00 26.52           C  
ATOM   3206  O   ALA A 421      11.961  -8.052  -2.738  1.00 28.83           O  
ATOM   3207  CB  ALA A 421      14.390  -7.010  -4.464  1.00 26.26           C  
ATOM   3208  N   PHE A 422      13.310  -9.815  -3.000  1.00 28.49           N  
ATOM   3209  CA  PHE A 422      13.178 -10.372  -1.655  1.00 28.52           C  
ATOM   3210  C   PHE A 422      14.544 -10.345  -0.935  1.00 28.77           C  
ATOM   3211  O   PHE A 422      15.555 -10.682  -1.544  1.00 28.81           O  
ATOM   3212  CB  PHE A 422      12.706 -11.843  -1.719  1.00 29.66           C  
ATOM   3213  CG  PHE A 422      11.288 -12.027  -2.192  1.00 29.59           C  
ATOM   3214  CD1 PHE A 422      10.260 -12.089  -1.278  1.00 33.27           C  
ATOM   3215  CD2 PHE A 422      10.997 -12.188  -3.517  1.00 33.96           C  
ATOM   3216  CE1 PHE A 422       8.946 -12.282  -1.689  1.00 32.83           C  
ATOM   3217  CE2 PHE A 422       9.669 -12.390  -3.933  1.00 37.13           C  
ATOM   3218  CZ  PHE A 422       8.670 -12.437  -3.002  1.00 31.45           C  
ATOM   3219  N   GLU A 423      14.576  -9.982   0.340  1.00 27.87           N  
ATOM   3220  CA  GLU A 423      15.820 -10.077   1.077  1.00 30.96           C  
ATOM   3221  C   GLU A 423      15.530 -10.796   2.406  1.00 28.97           C  
ATOM   3222  O   GLU A 423      14.444 -10.733   2.908  1.00 27.81           O  
ATOM   3223  CB  GLU A 423      16.483  -8.710   1.275  1.00 31.39           C  
ATOM   3224  CG  GLU A 423      15.516  -7.574   1.521  1.00 37.42           C  
ATOM   3225  CD  GLU A 423      16.234  -6.226   1.914  1.00 38.68           C  
ATOM   3226  OE1 GLU A 423      16.842  -5.598   1.014  1.00 50.96           O  
ATOM   3227  OE2 GLU A 423      16.210  -5.854   3.123  1.00 43.49           O  
ATOM   3228  N   GLY A 424      16.518 -11.433   2.980  1.00 26.93           N  
ATOM   3229  CA  GLY A 424      16.285 -12.131   4.168  1.00 27.45           C  
ATOM   3230  C   GLY A 424      17.540 -12.332   4.930  1.00 27.65           C  
ATOM   3231  O   GLY A 424      18.646 -12.070   4.402  1.00 27.27           O  
ATOM   3232  N   LEU A 425      17.356 -12.772   6.163  1.00 27.85           N  
ATOM   3233  CA  LEU A 425      18.446 -13.241   6.936  1.00 28.04           C  
ATOM   3234  C   LEU A 425      18.012 -14.576   7.431  1.00 28.86           C  
ATOM   3235  O   LEU A 425      17.056 -14.662   8.215  1.00 31.09           O  
ATOM   3236  CB  LEU A 425      18.752 -12.275   8.065  1.00 27.53           C  
ATOM   3237  CG  LEU A 425      19.761 -12.839   9.065  1.00 29.08           C  
ATOM   3238  CD1 LEU A 425      21.100 -13.242   8.431  1.00 30.72           C  
ATOM   3239  CD2 LEU A 425      19.981 -11.764  10.136  1.00 29.97           C  
ATOM   3240  N   THR A 426      18.724 -15.612   7.037  1.00 28.92           N  
ATOM   3241  CA  THR A 426      18.280 -16.996   7.287  1.00 30.15           C  
ATOM   3242  C   THR A 426      19.498 -17.778   7.742  1.00 30.19           C  
ATOM   3243  O   THR A 426      20.407 -17.939   6.993  1.00 29.55           O  
ATOM   3244  CB  THR A 426      17.705 -17.585   6.014  1.00 31.71           C  
ATOM   3245  OG1 THR A 426      16.533 -16.854   5.607  1.00 31.01           O  
ATOM   3246  CG2 THR A 426      17.339 -19.081   6.152  1.00 32.30           C  
ATOM   3247  N   ALA A 427      19.523 -18.246   8.986  1.00 31.46           N  
ATOM   3248  CA  ALA A 427      20.608 -19.097   9.524  1.00 32.29           C  
ATOM   3249  C   ALA A 427      21.980 -18.510   9.293  1.00 32.37           C  
ATOM   3250  O   ALA A 427      22.873 -19.197   8.838  1.00 33.47           O  
ATOM   3251  CB  ALA A 427      20.530 -20.537   8.946  1.00 34.16           C  
ATOM   3252  N   GLY A 428      22.147 -17.232   9.607  1.00 31.32           N  
ATOM   3253  CA  GLY A 428      23.441 -16.581   9.435  1.00 30.49           C  
ATOM   3254  C   GLY A 428      23.727 -16.106   8.018  1.00 29.21           C  
ATOM   3255  O   GLY A 428      24.752 -15.523   7.779  1.00 29.19           O  
ATOM   3256  N   VAL A 429      22.804 -16.286   7.089  1.00 28.70           N  
ATOM   3257  CA  VAL A 429      23.021 -15.844   5.680  1.00 27.26           C  
ATOM   3258  C   VAL A 429      22.179 -14.663   5.330  1.00 26.25           C  
ATOM   3259  O   VAL A 429      20.958 -14.730   5.297  1.00 25.03           O  
ATOM   3260  CB  VAL A 429      22.677 -16.994   4.667  1.00 28.12           C  
ATOM   3261  CG1 VAL A 429      23.062 -16.624   3.283  1.00 26.20           C  
ATOM   3262  CG2 VAL A 429      23.355 -18.370   5.057  1.00 25.64           C  
ATOM   3263  N   ASN A 430      22.832 -13.569   5.030  1.00 27.14           N  
ATOM   3264  CA  ASN A 430      22.159 -12.380   4.490  1.00 28.14           C  
ATOM   3265  C   ASN A 430      22.056 -12.531   2.975  1.00 28.16           C  
ATOM   3266  O   ASN A 430      23.069 -12.521   2.332  1.00 26.01           O  
ATOM   3267  CB  ASN A 430      23.016 -11.128   4.753  1.00 28.98           C  
ATOM   3268  CG  ASN A 430      22.812 -10.555   6.117  1.00 33.51           C  
ATOM   3269  OD1 ASN A 430      21.816  -9.888   6.363  1.00 40.91           O  
ATOM   3270  ND2 ASN A 430      23.744 -10.778   6.997  1.00 39.71           N  
ATOM   3271  N   TRP A 431      20.851 -12.673   2.437  1.00 27.08           N  
ATOM   3272  CA  TRP A 431      20.627 -12.924   1.057  1.00 26.69           C  
ATOM   3273  C   TRP A 431      19.654 -11.888   0.479  1.00 27.09           C  
ATOM   3274  O   TRP A 431      18.834 -11.277   1.158  1.00 23.84           O  
ATOM   3275  CB  TRP A 431      20.061 -14.335   0.798  1.00 29.53           C  
ATOM   3276  CG  TRP A 431      18.718 -14.684   1.515  1.00 28.27           C  
ATOM   3277  CD1 TRP A 431      18.565 -15.312   2.717  1.00 29.23           C  
ATOM   3278  CD2 TRP A 431      17.383 -14.502   0.990  1.00 31.23           C  
ATOM   3279  NE1 TRP A 431      17.220 -15.495   2.999  1.00 28.57           N  
ATOM   3280  CE2 TRP A 431      16.476 -14.958   1.984  1.00 31.15           C  
ATOM   3281  CE3 TRP A 431      16.874 -13.940  -0.186  1.00 28.58           C  
ATOM   3282  CZ2 TRP A 431      15.081 -14.911   1.811  1.00 31.58           C  
ATOM   3283  CZ3 TRP A 431      15.526 -13.868  -0.357  1.00 31.17           C  
ATOM   3284  CH2 TRP A 431      14.621 -14.329   0.657  1.00 30.60           C  
ATOM   3285  N   ARG A 432      19.796 -11.689  -0.812  1.00 26.89           N  
ATOM   3286  CA  ARG A 432      18.870 -10.920  -1.592  1.00 28.80           C  
ATOM   3287  C   ARG A 432      18.706 -11.539  -2.995  1.00 28.73           C  
ATOM   3288  O   ARG A 432      19.684 -11.861  -3.566  1.00 26.96           O  
ATOM   3289  CB  ARG A 432      19.416  -9.525  -1.723  1.00 29.09           C  
ATOM   3290  CG  ARG A 432      18.445  -8.549  -2.336  1.00 35.71           C  
ATOM   3291  CD  ARG A 432      19.175  -7.248  -2.565  1.00 40.67           C  
ATOM   3292  NE  ARG A 432      18.343  -6.312  -3.277  1.00 41.59           N  
ATOM   3293  CZ  ARG A 432      18.154  -6.323  -4.596  1.00 42.56           C  
ATOM   3294  NH1 ARG A 432      18.765  -7.195  -5.384  1.00 45.87           N  
ATOM   3295  NH2 ARG A 432      17.346  -5.438  -5.126  1.00 43.02           N  
ATOM   3296  N   ILE A 433      17.491 -11.598  -3.555  1.00 28.08           N  
ATOM   3297  CA  ILE A 433      17.262 -12.044  -4.925  1.00 29.30           C  
ATOM   3298  C   ILE A 433      16.265 -11.069  -5.546  1.00 28.80           C  
ATOM   3299  O   ILE A 433      15.243 -10.774  -4.947  1.00 27.60           O  
ATOM   3300  CB  ILE A 433      16.737 -13.576  -4.994  1.00 30.08           C  
ATOM   3301  CG1 ILE A 433      17.454 -14.460  -3.980  1.00 33.41           C  
ATOM   3302  CG2 ILE A 433      16.967 -14.253  -6.461  1.00 30.53           C  
ATOM   3303  CD1 ILE A 433      16.940 -15.913  -3.774  1.00 33.40           C  
ATOM   3304  N   SER A 434      16.585 -10.518  -6.730  1.00 29.43           N  
ATOM   3305  CA  SER A 434      15.673  -9.691  -7.476  1.00 27.76           C  
ATOM   3306  C   SER A 434      15.655  -9.975  -8.975  1.00 28.34           C  
ATOM   3307  O   SER A 434      16.557 -10.600  -9.541  1.00 24.77           O  
ATOM   3308  CB  SER A 434      15.956  -8.218  -7.245  1.00 29.40           C  
ATOM   3309  OG  SER A 434      17.228  -7.821  -7.687  1.00 30.51           O  
ATOM   3310  N   GLY A 435      14.511  -9.643  -9.566  1.00 26.29           N  
ATOM   3311  CA  GLY A 435      14.373  -9.628 -10.990  1.00 27.00           C  
ATOM   3312  C   GLY A 435      14.039  -8.239 -11.386  1.00 27.02           C  
ATOM   3313  O   GLY A 435      13.388  -7.533 -10.614  1.00 28.33           O  
ATOM   3314  N   TYR A 436      14.557  -7.835 -12.540  1.00 27.25           N  
ATOM   3315  CA  TYR A 436      14.459  -6.478 -13.054  1.00 27.86           C  
ATOM   3316  C   TYR A 436      14.207  -6.477 -14.551  1.00 27.16           C  
ATOM   3317  O   TYR A 436      14.534  -7.398 -15.246  1.00 26.30           O  
ATOM   3318  CB  TYR A 436      15.710  -5.628 -12.747  1.00 28.23           C  
ATOM   3319  CG  TYR A 436      17.014  -6.068 -13.348  1.00 28.55           C  
ATOM   3320  CD1 TYR A 436      17.902  -6.883 -12.627  1.00 29.69           C  
ATOM   3321  CD2 TYR A 436      17.376  -5.679 -14.636  1.00 31.16           C  
ATOM   3322  CE1 TYR A 436      19.115  -7.274 -13.162  1.00 28.88           C  
ATOM   3323  CE2 TYR A 436      18.615  -6.095 -15.200  1.00 31.14           C  
ATOM   3324  CZ  TYR A 436      19.470  -6.869 -14.470  1.00 27.40           C  
ATOM   3325  OH  TYR A 436      20.662  -7.273 -15.057  1.00 31.92           O  
ATOM   3326  N   ARG A 437      13.549  -5.439 -15.019  1.00 29.44           N  
ATOM   3327  CA  ARG A 437      13.324  -5.201 -16.465  1.00 29.01           C  
ATOM   3328  C   ARG A 437      13.623  -3.730 -16.736  1.00 30.30           C  
ATOM   3329  O   ARG A 437      13.249  -2.872 -15.913  1.00 28.71           O  
ATOM   3330  CB  ARG A 437      11.900  -5.557 -16.825  1.00 29.56           C  
ATOM   3331  CG  ARG A 437      11.432  -4.979 -18.229  1.00 35.17           C  
ATOM   3332  CD  ARG A 437      10.836  -5.963 -19.198  1.00 35.70           C  
ATOM   3333  NE  ARG A 437      10.090  -5.355 -20.320  1.00 38.10           N  
ATOM   3334  N   ASN A 438      14.272  -3.452 -17.875  1.00 28.09           N  
ATOM   3335  CA  ASN A 438      14.642  -2.105 -18.294  1.00 28.59           C  
ATOM   3336  C   ASN A 438      14.249  -2.043 -19.780  1.00 29.99           C  
ATOM   3337  O   ASN A 438      14.639  -2.889 -20.591  1.00 30.39           O  
ATOM   3338  CB  ASN A 438      16.141  -1.898 -17.996  1.00 28.15           C  
ATOM   3339  CG  ASN A 438      16.640  -0.467 -18.227  1.00 27.25           C  
ATOM   3340  OD1 ASN A 438      15.962   0.360 -18.775  1.00 30.91           O  
ATOM   3341  ND2 ASN A 438      17.869  -0.208 -17.828  1.00 33.78           N  
ATOM   3342  N   ASP A 439      13.332  -1.161 -20.085  1.00 30.68           N  
ATOM   3343  CA  ASP A 439      13.027  -0.816 -21.472  1.00 32.36           C  
ATOM   3344  C   ASP A 439      13.551   0.564 -21.820  1.00 30.96           C  
ATOM   3345  O   ASP A 439      13.002   1.553 -21.332  1.00 32.64           O  
ATOM   3346  CB  ASP A 439      11.528  -0.755 -21.614  1.00 32.90           C  
ATOM   3347  CG  ASP A 439      10.855  -2.098 -21.571  1.00 37.80           C  
ATOM   3348  OD1 ASP A 439      11.493  -3.138 -21.725  1.00 46.10           O  
ATOM   3349  OD2 ASP A 439       9.617  -2.080 -21.469  1.00 43.60           O  
ATOM   3350  N   VAL A 440      14.610   0.620 -22.621  1.00 30.32           N  
ATOM   3351  CA  VAL A 440      15.261   1.815 -23.049  1.00 28.72           C  
ATOM   3352  C   VAL A 440      14.922   2.196 -24.517  1.00 31.69           C  
ATOM   3353  O   VAL A 440      15.244   1.472 -25.453  1.00 29.19           O  
ATOM   3354  CB  VAL A 440      16.704   1.598 -23.063  1.00 29.93           C  
ATOM   3355  CG1 VAL A 440      17.390   2.866 -23.523  1.00 29.76           C  
ATOM   3356  CG2 VAL A 440      17.219   1.164 -21.730  1.00 26.20           C  
ATOM   3357  N   SER A 441      14.216   3.287 -24.701  1.00 32.96           N  
ATOM   3358  CA  SER A 441      13.690   3.698 -25.998  1.00 33.07           C  
ATOM   3359  C   SER A 441      14.767   4.511 -26.697  1.00 34.61           C  
ATOM   3360  O   SER A 441      15.508   5.199 -26.041  1.00 34.24           O  
ATOM   3361  CB  SER A 441      12.557   4.647 -25.794  1.00 34.00           C  
ATOM   3362  OG  SER A 441      11.406   3.944 -25.452  1.00 37.13           O  
ATOM   3363  N   ASP A 442      14.794   4.434 -28.032  1.00 35.01           N  
ATOM   3364  CA  ASP A 442      15.593   5.290 -28.916  1.00 36.73           C  
ATOM   3365  C   ASP A 442      17.058   5.111 -28.684  1.00 35.36           C  
ATOM   3366  O   ASP A 442      17.860   6.051 -28.772  1.00 35.28           O  
ATOM   3367  CB  ASP A 442      15.163   6.737 -28.783  1.00 38.55           C  
ATOM   3368  CG  ASP A 442      13.830   6.976 -29.391  1.00 42.77           C  
ATOM   3369  OD1 ASP A 442      13.678   6.678 -30.611  1.00 47.54           O  
ATOM   3370  OD2 ASP A 442      12.936   7.424 -28.628  1.00 51.20           O  
ATOM   3371  N   LEU A 443      17.373   3.861 -28.388  1.00 34.05           N  
ATOM   3372  CA  LEU A 443      18.704   3.410 -28.172  1.00 34.26           C  
ATOM   3373  C   LEU A 443      19.649   3.939 -29.231  1.00 33.65           C  
ATOM   3374  O   LEU A 443      19.422   3.733 -30.436  1.00 32.46           O  
ATOM   3375  CB  LEU A 443      18.716   1.875 -28.170  1.00 34.59           C  
ATOM   3376  CG  LEU A 443      19.994   1.335 -27.545  1.00 35.70           C  
ATOM   3377  CD1 LEU A 443      19.951   1.569 -26.101  1.00 31.85           C  
ATOM   3378  CD2 LEU A 443      20.132  -0.214 -27.849  1.00 34.17           C  
ATOM   3379  N   ILE A 444      20.738   4.578 -28.768  1.00 33.59           N  
ATOM   3380  CA  ILE A 444      21.698   5.227 -29.659  1.00 32.04           C  
ATOM   3381  C   ILE A 444      22.843   4.252 -30.011  1.00 33.93           C  
ATOM   3382  O   ILE A 444      23.479   3.668 -29.134  1.00 31.34           O  
ATOM   3383  CB  ILE A 444      22.226   6.589 -29.088  1.00 32.16           C  
ATOM   3384  CG1 ILE A 444      21.077   7.596 -28.952  1.00 31.06           C  
ATOM   3385  CG2 ILE A 444      23.364   7.158 -29.972  1.00 31.67           C  
ATOM   3386  CD1 ILE A 444      21.432   8.969 -28.303  1.00 28.74           C  
ATOM   3387  N   ASP A 445      23.111   4.057 -31.317  1.00 34.11           N  
ATOM   3388  CA  ASP A 445      24.349   3.364 -31.722  1.00 34.10           C  
ATOM   3389  C   ASP A 445      25.090   4.115 -32.847  1.00 33.69           C  
ATOM   3390  O   ASP A 445      24.567   5.014 -33.477  1.00 29.76           O  
ATOM   3391  CB  ASP A 445      24.011   1.941 -32.122  1.00 36.17           C  
ATOM   3392  CG  ASP A 445      25.182   0.917 -31.897  1.00 40.09           C  
ATOM   3393  OD1 ASP A 445      26.392   1.261 -31.694  1.00 43.40           O  
ATOM   3394  OD2 ASP A 445      24.869  -0.289 -31.902  1.00 46.16           O  
ATOM   3395  N   TYR A 446      26.338   3.718 -33.051  1.00 34.58           N  
ATOM   3396  CA  TYR A 446      27.225   4.233 -34.059  1.00 33.57           C  
ATOM   3397  C   TYR A 446      27.194   3.259 -35.212  1.00 36.04           C  
ATOM   3398  O   TYR A 446      27.279   2.039 -35.012  1.00 35.07           O  
ATOM   3399  CB  TYR A 446      28.625   4.327 -33.479  1.00 32.77           C  
ATOM   3400  CG  TYR A 446      29.681   4.730 -34.447  1.00 33.47           C  
ATOM   3401  CD1 TYR A 446      29.787   6.060 -34.846  1.00 30.93           C  
ATOM   3402  CD2 TYR A 446      30.585   3.794 -34.973  1.00 30.89           C  
ATOM   3403  CE1 TYR A 446      30.744   6.453 -35.667  1.00 30.31           C  
ATOM   3404  CE2 TYR A 446      31.569   4.179 -35.805  1.00 28.83           C  
ATOM   3405  CZ  TYR A 446      31.636   5.523 -36.167  1.00 33.05           C  
ATOM   3406  OH  TYR A 446      32.511   5.984 -37.048  1.00 31.81           O  
ATOM   3407  N   ASP A 447      27.075   3.808 -36.425  1.00 37.41           N  
ATOM   3408  CA  ASP A 447      26.980   3.037 -37.632  1.00 38.95           C  
ATOM   3409  C   ASP A 447      28.343   3.100 -38.350  1.00 40.03           C  
ATOM   3410  O   ASP A 447      28.802   4.156 -38.727  1.00 38.39           O  
ATOM   3411  CB  ASP A 447      25.830   3.576 -38.455  1.00 39.58           C  
ATOM   3412  CG  ASP A 447      25.620   2.812 -39.755  1.00 43.93           C  
ATOM   3413  OD1 ASP A 447      26.608   2.458 -40.427  1.00 45.25           O  
ATOM   3414  OD2 ASP A 447      24.435   2.594 -40.108  1.00 50.47           O  
ATOM   3415  N   ASP A 448      28.958   1.924 -38.486  1.00 43.07           N  
ATOM   3416  CA  ASP A 448      30.256   1.691 -39.091  1.00 45.79           C  
ATOM   3417  C   ASP A 448      30.230   1.987 -40.535  1.00 46.69           C  
ATOM   3418  O   ASP A 448      31.221   2.468 -41.098  1.00 49.99           O  
ATOM   3419  CB  ASP A 448      30.615   0.204 -39.031  1.00 47.59           C  
ATOM   3420  CG  ASP A 448      30.877  -0.285 -37.608  1.00 50.44           C  
ATOM   3421  OD1 ASP A 448      31.461   0.499 -36.775  1.00 56.72           O  
ATOM   3422  OD2 ASP A 448      30.494  -1.465 -37.349  1.00 56.80           O  
ATOM   3423  N   HIS A 449      29.108   1.675 -41.158  1.00 46.03           N  
ATOM   3424  CA  HIS A 449      28.976   1.893 -42.597  1.00 44.38           C  
ATOM   3425  C   HIS A 449      29.088   3.407 -42.911  1.00 42.65           C  
ATOM   3426  O   HIS A 449      30.057   3.834 -43.533  1.00 43.21           O  
ATOM   3427  CB  HIS A 449      27.640   1.318 -43.063  1.00 44.84           C  
ATOM   3428  N   THR A 450      28.117   4.192 -42.414  1.00 39.58           N  
ATOM   3429  CA  THR A 450      27.988   5.657 -42.655  1.00 37.70           C  
ATOM   3430  C   THR A 450      28.795   6.625 -41.716  1.00 36.30           C  
ATOM   3431  O   THR A 450      28.851   7.843 -41.941  1.00 35.59           O  
ATOM   3432  CB  THR A 450      26.482   6.028 -42.659  1.00 37.57           C  
ATOM   3433  OG1 THR A 450      25.908   5.813 -41.358  1.00 34.99           O  
ATOM   3434  CG2 THR A 450      25.704   5.164 -43.664  1.00 36.21           C  
ATOM   3435  N   LEU A 451      29.456   6.069 -40.702  1.00 35.99           N  
ATOM   3436  CA  LEU A 451      30.232   6.830 -39.718  1.00 34.63           C  
ATOM   3437  C   LEU A 451      29.411   7.953 -39.015  1.00 31.76           C  
ATOM   3438  O   LEU A 451      29.886   9.074 -38.801  1.00 29.38           O  
ATOM   3439  CB  LEU A 451      31.538   7.336 -40.350  1.00 36.57           C  
ATOM   3440  CG  LEU A 451      32.354   6.279 -41.168  1.00 39.23           C  
ATOM   3441  CD1 LEU A 451      33.735   6.775 -41.514  1.00 43.63           C  
ATOM   3442  CD2 LEU A 451      32.446   4.929 -40.421  1.00 41.55           C  
ATOM   3443  N   LYS A 452      28.198   7.597 -38.596  1.00 30.18           N  
ATOM   3444  CA  LYS A 452      27.277   8.524 -37.896  1.00 29.64           C  
ATOM   3445  C   LYS A 452      26.509   7.808 -36.823  1.00 29.02           C  
ATOM   3446  O   LYS A 452      26.388   6.640 -36.926  1.00 31.10           O  
ATOM   3447  CB  LYS A 452      26.310   9.184 -38.867  1.00 30.75           C  
ATOM   3448  CG  LYS A 452      26.979  10.377 -39.621  1.00 34.08           C  
ATOM   3449  CD  LYS A 452      26.009  11.060 -40.485  1.00 40.24           C  
ATOM   3450  CE  LYS A 452      26.704  12.165 -41.268  1.00 41.67           C  
ATOM   3451  NZ  LYS A 452      27.943  11.701 -41.972  1.00 43.44           N  
ATOM   3452  N   TYR A 453      26.061   8.515 -35.781  1.00 27.97           N  
ATOM   3453  CA  TYR A 453      25.186   8.026 -34.763  1.00 28.11           C  
ATOM   3454  C   TYR A 453      23.769   8.114 -35.194  1.00 28.30           C  
ATOM   3455  O   TYR A 453      23.373   9.042 -35.933  1.00 30.06           O  
ATOM   3456  CB  TYR A 453      25.325   8.810 -33.448  1.00 28.92           C  
ATOM   3457  CG  TYR A 453      26.643   8.574 -32.746  1.00 28.44           C  
ATOM   3458  CD1 TYR A 453      26.814   7.555 -31.758  1.00 29.94           C  
ATOM   3459  CD2 TYR A 453      27.749   9.293 -33.136  1.00 28.94           C  
ATOM   3460  CE1 TYR A 453      28.056   7.361 -31.149  1.00 28.88           C  
ATOM   3461  CE2 TYR A 453      28.964   9.100 -32.559  1.00 31.86           C  
ATOM   3462  CZ  TYR A 453      29.146   8.144 -31.580  1.00 28.73           C  
ATOM   3463  OH  TYR A 453      30.414   7.995 -31.047  1.00 30.69           O  
ATOM   3464  N   TYR A 454      23.011   7.108 -34.786  1.00 27.65           N  
ATOM   3465  CA  TYR A 454      21.568   7.020 -35.013  1.00 28.94           C  
ATOM   3466  C   TYR A 454      20.821   6.415 -33.868  1.00 29.98           C  
ATOM   3467  O   TYR A 454      21.406   5.729 -33.012  1.00 28.41           O  
ATOM   3468  CB  TYR A 454      21.277   6.118 -36.211  1.00 30.01           C  
ATOM   3469  CG  TYR A 454      21.840   6.578 -37.490  1.00 30.63           C  
ATOM   3470  CD1 TYR A 454      21.147   7.458 -38.361  1.00 30.66           C  
ATOM   3471  CD2 TYR A 454      23.081   6.121 -37.878  1.00 33.77           C  
ATOM   3472  CE1 TYR A 454      21.749   7.862 -39.578  1.00 31.64           C  
ATOM   3473  CE2 TYR A 454      23.655   6.506 -39.060  1.00 32.81           C  
ATOM   3474  CZ  TYR A 454      23.014   7.336 -39.927  1.00 32.07           C  
ATOM   3475  OH  TYR A 454      23.746   7.610 -41.108  1.00 32.43           O  
ATOM   3476  N   ASN A 455      19.512   6.651 -33.851  1.00 32.05           N  
ATOM   3477  CA  ASN A 455      18.623   5.973 -32.910  1.00 33.20           C  
ATOM   3478  C   ASN A 455      18.245   4.636 -33.528  1.00 34.13           C  
ATOM   3479  O   ASN A 455      17.890   4.604 -34.689  1.00 33.78           O  
ATOM   3480  CB  ASN A 455      17.354   6.794 -32.609  1.00 33.34           C  
ATOM   3481  CG  ASN A 455      17.655   8.163 -31.903  1.00 34.46           C  
ATOM   3482  OD1 ASN A 455      17.564   9.202 -32.540  1.00 26.40           O  
ATOM   3483  ND2 ASN A 455      17.928   8.146 -30.573  1.00 28.26           N  
ATOM   3484  N   GLU A 456      18.361   3.526 -32.774  1.00 34.76           N  
ATOM   3485  CA  GLU A 456      18.266   2.189 -33.353  1.00 35.01           C  
ATOM   3486  C   GLU A 456      17.105   1.380 -32.747  1.00 35.90           C  
ATOM   3487  O   GLU A 456      17.007   0.163 -32.936  1.00 39.31           O  
ATOM   3488  CB  GLU A 456      19.620   1.467 -33.322  1.00 35.99           C  
ATOM   3489  N   GLY A 457      16.142   2.075 -32.177  1.00 35.05           N  
ATOM   3490  CA  GLY A 457      14.914   1.460 -31.714  1.00 36.68           C  
ATOM   3491  C   GLY A 457      15.001   1.315 -30.196  1.00 36.24           C  
ATOM   3492  O   GLY A 457      15.492   2.148 -29.539  1.00 38.02           O  
ATOM   3493  N   LYS A 458      14.640   0.180 -29.676  1.00 36.48           N  
ATOM   3494  CA  LYS A 458      14.399   0.015 -28.258  1.00 35.76           C  
ATOM   3495  C   LYS A 458      15.213  -1.146 -27.812  1.00 34.23           C  
ATOM   3496  O   LYS A 458      15.420  -2.047 -28.587  1.00 34.34           O  
ATOM   3497  CB  LYS A 458      12.935  -0.315 -28.001  1.00 35.82           C  
ATOM   3498  N   ALA A 459      15.666  -1.103 -26.580  1.00 31.17           N  
ATOM   3499  CA  ALA A 459      16.365  -2.220 -25.968  1.00 32.10           C  
ATOM   3500  C   ALA A 459      15.489  -2.747 -24.856  1.00 29.83           C  
ATOM   3501  O   ALA A 459      14.807  -1.965 -24.142  1.00 30.43           O  
ATOM   3502  CB  ALA A 459      17.666  -1.853 -25.420  1.00 29.50           C  
ATOM   3503  N   ARG A 460      15.495  -4.056 -24.715  1.00 27.83           N  
ATOM   3504  CA  ARG A 460      14.771  -4.679 -23.611  1.00 29.56           C  
ATOM   3505  C   ARG A 460      15.700  -5.541 -22.818  1.00 28.19           C  
ATOM   3506  O   ARG A 460      16.336  -6.438 -23.370  1.00 27.80           O  
ATOM   3507  CB  ARG A 460      13.637  -5.529 -24.090  1.00 30.56           C  
ATOM   3508  CG  ARG A 460      13.228  -6.478 -22.945  1.00 34.78           C  
ATOM   3509  N   ILE A 461      15.817  -5.237 -21.535  1.00 29.07           N  
ATOM   3510  CA  ILE A 461      16.740  -5.928 -20.619  1.00 28.77           C  
ATOM   3511  C   ILE A 461      15.893  -6.613 -19.558  1.00 29.57           C  
ATOM   3512  O   ILE A 461      14.997  -6.022 -18.946  1.00 30.98           O  
ATOM   3513  CB  ILE A 461      17.745  -4.982 -20.035  1.00 29.37           C  
ATOM   3514  CG1 ILE A 461      18.484  -4.288 -21.183  1.00 27.23           C  
ATOM   3515  CG2 ILE A 461      18.743  -5.705 -19.181  1.00 26.05           C  
ATOM   3516  CD1 ILE A 461      19.174  -3.033 -20.744  1.00 23.82           C  
ATOM   3517  N   LYS A 462      16.080  -7.908 -19.422  1.00 28.79           N  
ATOM   3518  CA  LYS A 462      15.592  -8.568 -18.282  1.00 28.69           C  
ATOM   3519  C   LYS A 462      16.763  -9.223 -17.521  1.00 27.82           C  
ATOM   3520  O   LYS A 462      17.662  -9.804 -18.125  1.00 25.97           O  
ATOM   3521  CB  LYS A 462      14.613  -9.609 -18.704  1.00 29.63           C  
ATOM   3522  CG  LYS A 462      13.413  -9.083 -19.409  1.00 33.30           C  
ATOM   3523  CD  LYS A 462      12.425 -10.212 -19.755  1.00 37.83           C  
ATOM   3524  N   GLY A 463      16.697  -9.200 -16.177  1.00 26.82           N  
ATOM   3525  CA  GLY A 463      17.783  -9.729 -15.403  1.00 26.81           C  
ATOM   3526  C   GLY A 463      17.382 -10.275 -14.039  1.00 27.37           C  
ATOM   3527  O   GLY A 463      16.324 -10.023 -13.609  1.00 25.44           O  
ATOM   3528  N   VAL A 464      18.316 -10.997 -13.401  1.00 28.11           N  
ATOM   3529  CA  VAL A 464      18.188 -11.539 -12.030  1.00 28.60           C  
ATOM   3530  C   VAL A 464      19.422 -11.173 -11.282  1.00 29.13           C  
ATOM   3531  O   VAL A 464      20.503 -11.319 -11.813  1.00 27.67           O  
ATOM   3532  CB  VAL A 464      18.011 -13.018 -11.997  1.00 28.01           C  
ATOM   3533  CG1 VAL A 464      18.195 -13.590 -10.492  1.00 32.19           C  
ATOM   3534  CG2 VAL A 464      16.610 -13.371 -12.560  1.00 28.69           C  
ATOM   3535  N   GLU A 465      19.293 -10.615 -10.079  1.00 29.27           N  
ATOM   3536  CA  GLU A 465      20.470 -10.360  -9.275  1.00 29.92           C  
ATOM   3537  C   GLU A 465      20.307 -11.130  -7.951  1.00 29.76           C  
ATOM   3538  O   GLU A 465      19.281 -11.039  -7.306  1.00 31.38           O  
ATOM   3539  CB  GLU A 465      20.664  -8.852  -9.017  1.00 30.92           C  
ATOM   3540  CG  GLU A 465      21.893  -8.581  -8.080  1.00 32.56           C  
ATOM   3541  CD  GLU A 465      21.983  -7.144  -7.493  1.00 35.77           C  
ATOM   3542  OE1 GLU A 465      21.966  -6.172  -8.272  1.00 37.14           O  
ATOM   3543  OE2 GLU A 465      22.126  -7.009  -6.227  1.00 41.27           O  
ATOM   3544  N   ALA A 466      21.282 -11.951  -7.614  1.00 30.43           N  
ATOM   3545  CA  ALA A 466      21.307 -12.687  -6.384  1.00 30.08           C  
ATOM   3546  C   ALA A 466      22.603 -12.452  -5.613  1.00 31.22           C  
ATOM   3547  O   ALA A 466      23.710 -12.539  -6.177  1.00 29.35           O  
ATOM   3548  CB  ALA A 466      21.096 -14.155  -6.618  1.00 31.10           C  
ATOM   3549  N   THR A 467      22.458 -12.164  -4.301  1.00 29.68           N  
ATOM   3550  CA  THR A 467      23.600 -11.989  -3.413  1.00 31.82           C  
ATOM   3551  C   THR A 467      23.416 -12.797  -2.083  1.00 30.18           C  
ATOM   3552  O   THR A 467      22.276 -12.976  -1.600  1.00 29.36           O  
ATOM   3553  CB  THR A 467      23.762 -10.442  -3.081  1.00 31.62           C  
ATOM   3554  OG1 THR A 467      24.059  -9.730  -4.278  1.00 38.20           O  
ATOM   3555  CG2 THR A 467      25.004 -10.209  -2.254  1.00 41.63           C  
ATOM   3556  N   ALA A 468      24.521 -13.190  -1.471  1.00 30.84           N  
ATOM   3557  CA  ALA A 468      24.547 -13.885  -0.172  1.00 29.20           C  
ATOM   3558  C   ALA A 468      25.846 -13.527   0.518  1.00 30.78           C  
ATOM   3559  O   ALA A 468      26.887 -13.559  -0.135  1.00 28.63           O  
ATOM   3560  CB  ALA A 468      24.472 -15.363  -0.357  1.00 30.50           C  
ATOM   3561  N   ASN A 469      25.819 -13.117   1.804  1.00 29.57           N  
ATOM   3562  CA  ASN A 469      27.012 -13.191   2.610  1.00 30.12           C  
ATOM   3563  C   ASN A 469      26.722 -13.881   3.925  1.00 28.92           C  
ATOM   3564  O   ASN A 469      25.602 -13.785   4.501  1.00 26.74           O  
ATOM   3565  CB  ASN A 469      27.727 -11.905   2.965  1.00 32.88           C  
ATOM   3566  CG  ASN A 469      26.965 -10.722   2.684  1.00 38.87           C  
ATOM   3567  OD1 ASN A 469      26.056 -10.345   3.456  1.00 50.21           O  
ATOM   3568  ND2 ASN A 469      27.306 -10.067   1.549  1.00 44.23           N  
ATOM   3569  N   PHE A 470      27.746 -14.564   4.351  1.00 28.76           N  
ATOM   3570  CA  PHE A 470      27.653 -15.515   5.486  1.00 30.10           C  
ATOM   3571  C   PHE A 470      29.040 -15.885   5.927  1.00 30.86           C  
ATOM   3572  O   PHE A 470      29.976 -15.688   5.182  1.00 30.07           O  
ATOM   3573  CB  PHE A 470      26.839 -16.736   5.132  1.00 30.99           C  
ATOM   3574  CG  PHE A 470      27.373 -17.545   3.974  1.00 30.41           C  
ATOM   3575  CD1 PHE A 470      27.019 -17.215   2.657  1.00 30.05           C  
ATOM   3576  CD2 PHE A 470      28.235 -18.638   4.188  1.00 33.04           C  
ATOM   3577  CE1 PHE A 470      27.492 -17.907   1.609  1.00 27.21           C  
ATOM   3578  CE2 PHE A 470      28.726 -19.370   3.047  1.00 32.30           C  
ATOM   3579  CZ  PHE A 470      28.320 -18.993   1.803  1.00 31.92           C  
ATOM   3580  N   ASP A 471      29.184 -16.371   7.154  1.00 33.04           N  
ATOM   3581  CA  ASP A 471      30.482 -16.707   7.732  1.00 35.73           C  
ATOM   3582  C   ASP A 471      30.342 -18.165   8.136  1.00 36.79           C  
ATOM   3583  O   ASP A 471      29.294 -18.514   8.669  1.00 36.60           O  
ATOM   3584  CB  ASP A 471      30.793 -15.919   9.019  1.00 37.07           C  
ATOM   3585  CG  ASP A 471      31.126 -14.430   8.785  1.00 41.34           C  
ATOM   3586  OD1 ASP A 471      31.686 -14.081   7.747  1.00 51.60           O  
ATOM   3587  OD2 ASP A 471      30.906 -13.614   9.703  1.00 48.74           O  
ATOM   3588  N   THR A 472      31.349 -18.991   7.798  1.00 36.40           N  
ATOM   3589  CA  THR A 472      31.494 -20.383   8.251  1.00 37.23           C  
ATOM   3590  C   THR A 472      32.803 -20.457   9.059  1.00 37.98           C  
ATOM   3591  O   THR A 472      33.896 -20.603   8.503  1.00 38.06           O  
ATOM   3592  CB  THR A 472      31.507 -21.442   7.079  1.00 37.58           C  
ATOM   3593  OG1 THR A 472      32.630 -21.233   6.218  1.00 36.77           O  
ATOM   3594  CG2 THR A 472      30.191 -21.389   6.283  1.00 36.49           C  
ATOM   3595  N   GLY A 473      32.679 -20.191  10.365  1.00 37.70           N  
ATOM   3596  CA  GLY A 473      33.798 -20.249  11.262  1.00 37.25           C  
ATOM   3597  C   GLY A 473      34.757 -19.157  10.946  1.00 35.90           C  
ATOM   3598  O   GLY A 473      34.371 -18.011  10.874  1.00 36.34           O  
ATOM   3599  N   PRO A 474      36.038 -19.498  10.754  1.00 35.23           N  
ATOM   3600  CA  PRO A 474      37.028 -18.465  10.434  1.00 34.62           C  
ATOM   3601  C   PRO A 474      36.808 -17.747   9.018  1.00 33.54           C  
ATOM   3602  O   PRO A 474      37.397 -16.695   8.774  1.00 31.60           O  
ATOM   3603  CB  PRO A 474      38.340 -19.248  10.436  1.00 35.08           C  
ATOM   3604  CG  PRO A 474      37.940 -20.635  10.108  1.00 36.57           C  
ATOM   3605  CD  PRO A 474      36.631 -20.851  10.768  1.00 36.08           C  
ATOM   3606  N   LEU A 475      35.968 -18.328   8.149  1.00 32.46           N  
ATOM   3607  CA  LEU A 475      35.811 -17.897   6.756  1.00 32.90           C  
ATOM   3608  C   LEU A 475      34.627 -16.953   6.545  1.00 32.18           C  
ATOM   3609  O   LEU A 475      33.541 -17.227   7.026  1.00 32.20           O  
ATOM   3610  CB  LEU A 475      35.611 -19.110   5.835  1.00 32.26           C  
ATOM   3611  CG  LEU A 475      36.599 -20.306   5.874  1.00 34.04           C  
ATOM   3612  CD1 LEU A 475      36.062 -21.386   4.898  1.00 35.86           C  
ATOM   3613  CD2 LEU A 475      38.004 -19.956   5.463  1.00 35.16           C  
ATOM   3614  N   THR A 476      34.851 -15.885   5.776  1.00 30.71           N  
ATOM   3615  CA  THR A 476      33.804 -14.991   5.332  1.00 29.35           C  
ATOM   3616  C   THR A 476      33.506 -15.120   3.837  1.00 27.24           C  
ATOM   3617  O   THR A 476      34.387 -15.032   3.001  1.00 26.45           O  
ATOM   3618  CB  THR A 476      34.095 -13.517   5.745  1.00 29.53           C  
ATOM   3619  OG1 THR A 476      34.199 -13.452   7.187  1.00 34.63           O  
ATOM   3620  CG2 THR A 476      32.984 -12.521   5.247  1.00 30.84           C  
ATOM   3621  N   HIS A 477      32.241 -15.329   3.503  1.00 27.18           N  
ATOM   3622  CA  HIS A 477      31.851 -15.554   2.083  1.00 28.72           C  
ATOM   3623  C   HIS A 477      31.004 -14.395   1.577  1.00 30.45           C  
ATOM   3624  O   HIS A 477      29.995 -13.999   2.247  1.00 31.38           O  
ATOM   3625  CB  HIS A 477      31.054 -16.832   1.910  1.00 28.06           C  
ATOM   3626  CG  HIS A 477      31.626 -18.015   2.595  1.00 28.36           C  
ATOM   3627  ND1 HIS A 477      31.942 -19.169   1.918  1.00 31.84           N  
ATOM   3628  CD2 HIS A 477      31.762 -18.298   3.913  1.00 30.29           C  
ATOM   3629  CE1 HIS A 477      32.329 -20.088   2.792  1.00 31.99           C  
ATOM   3630  NE2 HIS A 477      32.229 -19.578   4.008  1.00 33.13           N  
ATOM   3631  N   THR A 478      31.384 -13.868   0.403  1.00 29.90           N  
ATOM   3632  CA  THR A 478      30.628 -12.787  -0.297  1.00 29.57           C  
ATOM   3633  C   THR A 478      30.369 -13.292  -1.673  1.00 29.97           C  
ATOM   3634  O   THR A 478      31.314 -13.445  -2.411  1.00 28.77           O  
ATOM   3635  CB  THR A 478      31.413 -11.371  -0.398  1.00 28.95           C  
ATOM   3636  OG1 THR A 478      31.943 -11.004   0.871  1.00 31.27           O  
ATOM   3637  CG2 THR A 478      30.494 -10.242  -0.990  1.00 30.13           C  
ATOM   3638  N   VAL A 479      29.094 -13.577  -2.015  1.00 30.13           N  
ATOM   3639  CA  VAL A 479      28.780 -14.182  -3.297  1.00 30.03           C  
ATOM   3640  C   VAL A 479      27.732 -13.375  -4.054  1.00 29.84           C  
ATOM   3641  O   VAL A 479      26.742 -12.912  -3.455  1.00 28.16           O  
ATOM   3642  CB  VAL A 479      28.284 -15.628  -3.128  1.00 29.66           C  
ATOM   3643  CG1 VAL A 479      28.296 -16.417  -4.455  1.00 28.59           C  
ATOM   3644  CG2 VAL A 479      29.111 -16.344  -2.171  1.00 30.03           C  
ATOM   3645  N   SER A 480      27.920 -13.239  -5.377  1.00 29.15           N  
ATOM   3646  CA  SER A 480      26.843 -12.764  -6.249  1.00 27.90           C  
ATOM   3647  C   SER A 480      26.682 -13.580  -7.502  1.00 27.95           C  
ATOM   3648  O   SER A 480      27.597 -14.197  -7.954  1.00 25.98           O  
ATOM   3649  CB  SER A 480      27.014 -11.301  -6.647  1.00 28.86           C  
ATOM   3650  OG  SER A 480      28.240 -10.990  -7.312  1.00 31.54           O  
ATOM   3651  N   TYR A 481      25.466 -13.584  -8.030  1.00 28.69           N  
ATOM   3652  CA  TYR A 481      25.130 -14.220  -9.267  1.00 29.34           C  
ATOM   3653  C   TYR A 481      24.315 -13.162 -10.021  1.00 29.41           C  
ATOM   3654  O   TYR A 481      23.385 -12.569  -9.461  1.00 27.02           O  
ATOM   3655  CB  TYR A 481      24.278 -15.454  -9.059  1.00 31.34           C  
ATOM   3656  CG  TYR A 481      23.724 -16.012 -10.380  1.00 31.79           C  
ATOM   3657  CD1 TYR A 481      24.509 -16.806 -11.234  1.00 34.88           C  
ATOM   3658  CD2 TYR A 481      22.465 -15.691 -10.790  1.00 33.62           C  
ATOM   3659  CE1 TYR A 481      23.995 -17.279 -12.431  1.00 32.11           C  
ATOM   3660  CE2 TYR A 481      21.949 -16.157 -11.960  1.00 34.45           C  
ATOM   3661  CZ  TYR A 481      22.699 -16.924 -12.770  1.00 33.36           C  
ATOM   3662  OH  TYR A 481      22.106 -17.324 -13.934  1.00 32.85           O  
ATOM   3663  N   ASP A 482      24.669 -12.959 -11.281  1.00 27.89           N  
ATOM   3664  CA  ASP A 482      23.875 -12.111 -12.224  1.00 29.66           C  
ATOM   3665  C   ASP A 482      23.545 -12.884 -13.503  1.00 29.82           C  
ATOM   3666  O   ASP A 482      24.389 -13.570 -14.015  1.00 28.92           O  
ATOM   3667  CB  ASP A 482      24.733 -10.955 -12.648  1.00 28.29           C  
ATOM   3668  CG  ASP A 482      24.798  -9.866 -11.586  1.00 36.72           C  
ATOM   3669  OD1 ASP A 482      23.720  -9.134 -11.384  1.00 41.37           O  
ATOM   3670  OD2 ASP A 482      25.947  -9.724 -11.047  1.00 39.32           O  
ATOM   3671  N   TYR A 483      22.329 -12.740 -13.996  1.00 31.12           N  
ATOM   3672  CA  TYR A 483      21.912 -13.205 -15.283  1.00 31.73           C  
ATOM   3673  C   TYR A 483      21.394 -11.955 -15.954  1.00 31.49           C  
ATOM   3674  O   TYR A 483      20.569 -11.246 -15.332  1.00 28.79           O  
ATOM   3675  CB  TYR A 483      20.747 -14.205 -15.172  1.00 34.54           C  
ATOM   3676  CG  TYR A 483      19.996 -14.506 -16.502  1.00 36.82           C  
ATOM   3677  CD1 TYR A 483      20.427 -15.498 -17.373  1.00 39.36           C  
ATOM   3678  CD2 TYR A 483      18.845 -13.821 -16.837  1.00 40.93           C  
ATOM   3679  CE1 TYR A 483      19.752 -15.770 -18.603  1.00 37.57           C  
ATOM   3680  CE2 TYR A 483      18.132 -14.102 -18.020  1.00 41.62           C  
ATOM   3681  CZ  TYR A 483      18.611 -15.070 -18.915  1.00 42.08           C  
ATOM   3682  OH  TYR A 483      17.888 -15.327 -20.108  1.00 43.94           O  
ATOM   3683  N   VAL A 484      21.840 -11.686 -17.193  1.00 30.96           N  
ATOM   3684  CA  VAL A 484      21.271 -10.574 -17.978  1.00 32.96           C  
ATOM   3685  C   VAL A 484      20.989 -11.028 -19.422  1.00 32.43           C  
ATOM   3686  O   VAL A 484      21.797 -11.687 -20.023  1.00 30.90           O  
ATOM   3687  CB  VAL A 484      22.123  -9.271 -17.875  1.00 35.81           C  
ATOM   3688  CG1 VAL A 484      23.026  -9.337 -16.642  1.00 40.73           C  
ATOM   3689  CG2 VAL A 484      22.985  -8.944 -19.132  1.00 38.59           C  
ATOM   3690  N   ASP A 485      19.771 -10.781 -19.865  1.00 30.89           N  
ATOM   3691  CA  ASP A 485      19.329 -10.901 -21.216  1.00 30.48           C  
ATOM   3692  C   ASP A 485      19.039  -9.513 -21.805  1.00 28.84           C  
ATOM   3693  O   ASP A 485      17.965  -8.961 -21.655  1.00 28.01           O  
ATOM   3694  CB  ASP A 485      18.039 -11.683 -21.258  1.00 31.12           C  
ATOM   3695  CG  ASP A 485      17.660 -12.083 -22.681  1.00 35.77           C  
ATOM   3696  OD1 ASP A 485      18.549 -12.481 -23.485  1.00 40.29           O  
ATOM   3697  OD2 ASP A 485      16.482 -11.988 -22.977  1.00 41.18           O  
ATOM   3698  N   ALA A 486      20.005  -8.967 -22.475  1.00 28.84           N  
ATOM   3699  CA  ALA A 486      19.969  -7.591 -22.999  1.00 29.19           C  
ATOM   3700  C   ALA A 486      19.822  -7.733 -24.466  1.00 30.03           C  
ATOM   3701  O   ALA A 486      20.750  -8.169 -25.120  1.00 29.74           O  
ATOM   3702  CB  ALA A 486      21.274  -6.879 -22.669  1.00 28.12           C  
ATOM   3703  N   ARG A 487      18.672  -7.365 -25.001  1.00 30.64           N  
ATOM   3704  CA  ARG A 487      18.458  -7.422 -26.464  1.00 31.12           C  
ATOM   3705  C   ARG A 487      17.894  -6.167 -27.109  1.00 31.87           C  
ATOM   3706  O   ARG A 487      17.107  -5.426 -26.517  1.00 30.27           O  
ATOM   3707  CB  ARG A 487      17.414  -8.449 -26.760  1.00 31.42           C  
ATOM   3708  CG  ARG A 487      17.904  -9.830 -26.702  1.00 34.40           C  
ATOM   3709  CD  ARG A 487      16.726 -10.774 -26.594  1.00 39.66           C  
ATOM   3710  NE  ARG A 487      17.302 -12.034 -26.149  1.00 46.56           N  
ATOM   3711  CZ  ARG A 487      17.965 -12.894 -26.921  1.00 49.35           C  
ATOM   3712  NH1 ARG A 487      18.070 -12.749 -28.238  1.00 51.13           N  
ATOM   3713  NH2 ARG A 487      18.468 -13.978 -26.373  1.00 52.73           N  
ATOM   3714  N   ASN A 488      18.249  -5.988 -28.378  1.00 31.68           N  
ATOM   3715  CA  ASN A 488      17.595  -5.026 -29.193  1.00 32.68           C  
ATOM   3716  C   ASN A 488      16.272  -5.647 -29.521  1.00 33.90           C  
ATOM   3717  O   ASN A 488      16.209  -6.749 -30.040  1.00 33.38           O  
ATOM   3718  CB  ASN A 488      18.435  -4.633 -30.445  1.00 34.06           C  
ATOM   3719  CG  ASN A 488      17.723  -3.642 -31.296  1.00 33.62           C  
ATOM   3720  OD1 ASN A 488      16.600  -3.893 -31.700  1.00 36.42           O  
ATOM   3721  ND2 ASN A 488      18.328  -2.463 -31.519  1.00 40.86           N  
ATOM   3722  N   ALA A 489      15.196  -4.958 -29.144  1.00 33.80           N  
ATOM   3723  CA  ALA A 489      13.871  -5.533 -29.157  1.00 35.23           C  
ATOM   3724  C   ALA A 489      13.361  -5.626 -30.582  1.00 35.97           C  
ATOM   3725  O   ALA A 489      12.461  -6.400 -30.840  1.00 38.40           O  
ATOM   3726  CB  ALA A 489      12.909  -4.705 -28.328  1.00 33.71           C  
ATOM   3727  N   ILE A 490      13.912  -4.844 -31.487  1.00 37.43           N  
ATOM   3728  CA  ILE A 490      13.387  -4.812 -32.854  1.00 39.47           C  
ATOM   3729  C   ILE A 490      13.920  -6.046 -33.587  1.00 39.31           C  
ATOM   3730  O   ILE A 490      13.201  -6.708 -34.265  1.00 39.29           O  
ATOM   3731  CB  ILE A 490      13.788  -3.507 -33.601  1.00 40.21           C  
ATOM   3732  CG1 ILE A 490      13.322  -2.226 -32.821  1.00 40.26           C  
ATOM   3733  CG2 ILE A 490      13.282  -3.558 -35.065  1.00 40.32           C  
ATOM   3734  CD1 ILE A 490      11.837  -2.099 -32.459  1.00 38.43           C  
ATOM   3735  N   THR A 491      15.177  -6.406 -33.349  1.00 40.24           N  
ATOM   3736  CA  THR A 491      15.802  -7.492 -34.095  1.00 40.81           C  
ATOM   3737  C   THR A 491      15.983  -8.738 -33.233  1.00 41.77           C  
ATOM   3738  O   THR A 491      16.523  -9.765 -33.711  1.00 42.26           O  
ATOM   3739  CB  THR A 491      17.125  -7.015 -34.573  1.00 40.93           C  
ATOM   3740  OG1 THR A 491      17.991  -6.753 -33.451  1.00 42.51           O  
ATOM   3741  CG2 THR A 491      16.935  -5.696 -35.278  1.00 42.67           C  
ATOM   3742  N   ASP A 492      15.595  -8.625 -31.955  1.00 40.78           N  
ATOM   3743  CA  ASP A 492      15.814  -9.644 -30.933  1.00 40.96           C  
ATOM   3744  C   ASP A 492      17.259 -10.088 -30.902  1.00 40.28           C  
ATOM   3745  O   ASP A 492      17.571 -11.158 -30.466  1.00 42.74           O  
ATOM   3746  CB  ASP A 492      14.849 -10.819 -31.153  1.00 42.14           C  
ATOM   3747  CG  ASP A 492      14.433 -11.558 -29.856  1.00 46.53           C  
ATOM   3748  OD1 ASP A 492      13.939 -10.917 -28.864  1.00 48.37           O  
ATOM   3749  OD2 ASP A 492      14.519 -12.822 -29.892  1.00 52.11           O  
ATOM   3750  N   THR A 493      18.179  -9.247 -31.303  1.00 39.77           N  
ATOM   3751  CA  THR A 493      19.565  -9.625 -31.267  1.00 38.43           C  
ATOM   3752  C   THR A 493      20.286  -9.141 -29.997  1.00 37.07           C  
ATOM   3753  O   THR A 493      20.100  -7.987 -29.546  1.00 35.09           O  
ATOM   3754  CB  THR A 493      20.241  -9.177 -32.531  1.00 39.12           C  
ATOM   3755  OG1 THR A 493      20.557  -7.797 -32.467  1.00 40.90           O  
ATOM   3756  CG2 THR A 493      19.333  -9.437 -33.695  1.00 40.65           C  
ATOM   3757  N   PRO A 494      21.040 -10.054 -29.347  1.00 36.82           N  
ATOM   3758  CA  PRO A 494      21.692  -9.713 -28.125  1.00 35.12           C  
ATOM   3759  C   PRO A 494      22.610  -8.542 -28.313  1.00 34.97           C  
ATOM   3760  O   PRO A 494      23.239  -8.427 -29.352  1.00 33.12           O  
ATOM   3761  CB  PRO A 494      22.519 -10.951 -27.797  1.00 36.50           C  
ATOM   3762  CG  PRO A 494      21.777 -12.053 -28.389  1.00 37.18           C  
ATOM   3763  CD  PRO A 494      21.234 -11.485 -29.668  1.00 37.48           C  
ATOM   3764  N   LEU A 495      22.657  -7.660 -27.297  1.00 32.84           N  
ATOM   3765  CA  LEU A 495      23.526  -6.532 -27.303  1.00 30.24           C  
ATOM   3766  C   LEU A 495      24.934  -7.025 -27.025  1.00 30.26           C  
ATOM   3767  O   LEU A 495      25.184  -7.992 -26.283  1.00 28.24           O  
ATOM   3768  CB  LEU A 495      23.044  -5.497 -26.287  1.00 31.46           C  
ATOM   3769  CG  LEU A 495      21.695  -4.862 -26.619  1.00 29.97           C  
ATOM   3770  CD1 LEU A 495      21.416  -3.898 -25.447  1.00 33.85           C  
ATOM   3771  CD2 LEU A 495      21.640  -4.161 -27.981  1.00 30.62           C  
ATOM   3772  N   LEU A 496      25.888  -6.400 -27.689  1.00 29.66           N  
ATOM   3773  CA  LEU A 496      27.260  -6.855 -27.664  1.00 30.26           C  
ATOM   3774  C   LEU A 496      28.004  -6.556 -26.395  1.00 29.67           C  
ATOM   3775  O   LEU A 496      27.754  -5.555 -25.721  1.00 29.49           O  
ATOM   3776  CB  LEU A 496      28.058  -6.224 -28.862  1.00 31.20           C  
ATOM   3777  CG  LEU A 496      27.724  -6.635 -30.297  1.00 32.70           C  
ATOM   3778  CD1 LEU A 496      28.848  -6.099 -31.273  1.00 33.48           C  
ATOM   3779  CD2 LEU A 496      27.639  -8.121 -30.430  1.00 29.69           C  
ATOM   3780  N   ARG A 497      29.015  -7.396 -26.148  1.00 29.71           N  
ATOM   3781  CA  ARG A 497      29.987  -7.387 -25.042  1.00 30.77           C  
ATOM   3782  C   ARG A 497      29.452  -7.516 -23.637  1.00 29.45           C  
ATOM   3783  O   ARG A 497      30.174  -7.272 -22.716  1.00 29.68           O  
ATOM   3784  CB  ARG A 497      31.005  -6.183 -25.048  1.00 31.01           C  
ATOM   3785  CG  ARG A 497      31.577  -5.884 -26.360  1.00 32.87           C  
ATOM   3786  CD  ARG A 497      32.653  -4.855 -26.335  1.00 28.92           C  
ATOM   3787  NE  ARG A 497      33.191  -4.756 -27.685  1.00 29.61           N  
ATOM   3788  CZ  ARG A 497      34.122  -3.894 -28.088  1.00 30.37           C  
ATOM   3789  NH1 ARG A 497      34.664  -3.028 -27.262  1.00 26.02           N  
ATOM   3790  NH2 ARG A 497      34.581  -3.952 -29.329  1.00 28.74           N  
ATOM   3791  N   ARG A 498      28.203  -7.874 -23.501  1.00 30.44           N  
ATOM   3792  CA  ARG A 498      27.588  -8.182 -22.244  1.00 30.73           C  
ATOM   3793  C   ARG A 498      27.536  -9.676 -22.004  1.00 30.79           C  
ATOM   3794  O   ARG A 498      26.854 -10.399 -22.750  1.00 29.30           O  
ATOM   3795  CB  ARG A 498      26.172  -7.596 -22.235  1.00 31.10           C  
ATOM   3796  CG  ARG A 498      26.280  -6.197 -21.770  1.00 32.43           C  
ATOM   3797  CD  ARG A 498      25.291  -5.334 -22.357  1.00 34.75           C  
ATOM   3798  NE  ARG A 498      25.848  -4.778 -23.526  1.00 31.65           N  
ATOM   3799  CZ  ARG A 498      25.416  -3.699 -24.155  1.00 31.26           C  
ATOM   3800  NH1 ARG A 498      24.441  -2.978 -23.660  1.00 28.36           N  
ATOM   3801  NH2 ARG A 498      26.013  -3.351 -25.321  1.00 30.49           N  
ATOM   3802  N   ALA A 499      28.146 -10.089 -20.901  1.00 29.10           N  
ATOM   3803  CA  ALA A 499      28.076 -11.471 -20.404  1.00 30.49           C  
ATOM   3804  C   ALA A 499      26.653 -11.838 -19.960  1.00 30.51           C  
ATOM   3805  O   ALA A 499      26.115 -11.107 -19.200  1.00 28.90           O  
ATOM   3806  CB  ALA A 499      28.962 -11.642 -19.282  1.00 30.20           C  
ATOM   3807  N   LYS A 500      26.135 -12.984 -20.404  1.00 29.57           N  
ATOM   3808  CA  LYS A 500      24.778 -13.478 -20.040  1.00 30.67           C  
ATOM   3809  C   LYS A 500      24.736 -13.817 -18.546  1.00 29.97           C  
ATOM   3810  O   LYS A 500      23.719 -13.568 -17.897  1.00 28.40           O  
ATOM   3811  CB  LYS A 500      24.435 -14.668 -20.921  1.00 30.75           C  
ATOM   3812  CG  LYS A 500      23.198 -15.361 -20.658  1.00 33.11           C  
ATOM   3813  CD  LYS A 500      22.885 -16.309 -21.794  1.00 40.93           C  
ATOM   3814  N   GLN A 501      25.886 -14.273 -17.987  1.00 30.95           N  
ATOM   3815  CA  GLN A 501      25.981 -14.751 -16.616  1.00 29.97           C  
ATOM   3816  C   GLN A 501      27.269 -14.335 -16.004  1.00 30.48           C  
ATOM   3817  O   GLN A 501      28.329 -14.348 -16.707  1.00 29.85           O  
ATOM   3818  CB  GLN A 501      25.936 -16.294 -16.573  1.00 31.85           C  
ATOM   3819  CG  GLN A 501      24.569 -16.768 -16.616  1.00 34.13           C  
ATOM   3820  CD  GLN A 501      24.476 -18.232 -16.481  1.00 39.04           C  
ATOM   3821  OE1 GLN A 501      25.026 -18.963 -17.321  1.00 46.79           O  
ATOM   3822  NE2 GLN A 501      23.734 -18.699 -15.461  1.00 38.28           N  
ATOM   3823  N   GLN A 502      27.221 -13.992 -14.706  1.00 28.75           N  
ATOM   3824  CA  GLN A 502      28.469 -13.899 -13.912  1.00 28.71           C  
ATOM   3825  C   GLN A 502      28.303 -14.439 -12.518  1.00 28.49           C  
ATOM   3826  O   GLN A 502      27.284 -14.236 -11.908  1.00 25.78           O  
ATOM   3827  CB  GLN A 502      28.929 -12.471 -13.798  1.00 29.80           C  
ATOM   3828  CG  GLN A 502      29.458 -11.836 -15.066  1.00 33.04           C  
ATOM   3829  CD  GLN A 502      30.029 -10.456 -14.780  1.00 35.61           C  
ATOM   3830  OE1 GLN A 502      31.200 -10.293 -14.322  1.00 36.78           O  
ATOM   3831  NE2 GLN A 502      29.204  -9.460 -14.991  1.00 34.85           N  
ATOM   3832  N   VAL A 503      29.385 -15.021 -11.996  1.00 28.73           N  
ATOM   3833  CA  VAL A 503      29.485 -15.459 -10.622  1.00 27.68           C  
ATOM   3834  C   VAL A 503      30.699 -14.801 -10.011  1.00 27.21           C  
ATOM   3835  O   VAL A 503      31.710 -14.758 -10.599  1.00 26.11           O  
ATOM   3836  CB  VAL A 503      29.633 -16.990 -10.485  1.00 27.59           C  
ATOM   3837  CG1 VAL A 503      29.623 -17.427  -8.922  1.00 27.11           C  
ATOM   3838  CG2 VAL A 503      28.502 -17.743 -11.269  1.00 25.10           C  
ATOM   3839  N   LYS A 504      30.542 -14.241  -8.827  1.00 26.94           N  
ATOM   3840  CA  LYS A 504      31.623 -13.610  -8.104  1.00 26.56           C  
ATOM   3841  C   LYS A 504      31.607 -14.149  -6.669  1.00 27.55           C  
ATOM   3842  O   LYS A 504      30.567 -14.215  -6.039  1.00 26.89           O  
ATOM   3843  CB  LYS A 504      31.428 -12.105  -8.161  1.00 27.36           C  
ATOM   3844  CG  LYS A 504      31.173 -11.653  -9.606  1.00 27.62           C  
ATOM   3845  CD  LYS A 504      30.878 -10.148  -9.710  1.00 31.94           C  
ATOM   3846  CE  LYS A 504      30.280  -9.765 -11.074  1.00 31.48           C  
ATOM   3847  NZ  LYS A 504      30.601  -8.379 -11.364  1.00 38.05           N  
ATOM   3848  N   TYR A 505      32.757 -14.555  -6.182  1.00 28.61           N  
ATOM   3849  CA  TYR A 505      32.823 -15.241  -4.944  1.00 28.07           C  
ATOM   3850  C   TYR A 505      34.098 -14.747  -4.312  1.00 28.96           C  
ATOM   3851  O   TYR A 505      35.133 -14.954  -4.859  1.00 26.34           O  
ATOM   3852  CB  TYR A 505      32.777 -16.744  -5.179  1.00 29.46           C  
ATOM   3853  CG  TYR A 505      32.318 -17.564  -3.949  1.00 25.78           C  
ATOM   3854  CD1 TYR A 505      31.361 -18.528  -4.059  1.00 24.63           C  
ATOM   3855  CD2 TYR A 505      32.910 -17.387  -2.738  1.00 27.68           C  
ATOM   3856  CE1 TYR A 505      30.951 -19.283  -2.954  1.00 31.56           C  
ATOM   3857  CE2 TYR A 505      32.532 -18.131  -1.629  1.00 27.61           C  
ATOM   3858  CZ  TYR A 505      31.535 -19.046  -1.734  1.00 28.85           C  
ATOM   3859  OH  TYR A 505      31.179 -19.726  -0.613  1.00 34.56           O  
ATOM   3860  N   GLN A 506      33.969 -14.039  -3.168  1.00 27.94           N  
ATOM   3861  CA  GLN A 506      35.088 -13.712  -2.313  1.00 27.61           C  
ATOM   3862  C   GLN A 506      35.099 -14.556  -1.033  1.00 29.26           C  
ATOM   3863  O   GLN A 506      34.061 -14.769  -0.382  1.00 29.85           O  
ATOM   3864  CB  GLN A 506      35.094 -12.241  -1.963  1.00 27.22           C  
ATOM   3865  CG  GLN A 506      36.298 -11.765  -1.135  1.00 25.33           C  
ATOM   3866  CD  GLN A 506      37.473 -11.579  -1.949  1.00 26.51           C  
ATOM   3867  OE1 GLN A 506      37.367 -11.398  -3.182  1.00 25.83           O  
ATOM   3868  NE2 GLN A 506      38.661 -11.682  -1.313  1.00 26.54           N  
ATOM   3869  N   LEU A 507      36.280 -15.084  -0.715  1.00 29.34           N  
ATOM   3870  CA  LEU A 507      36.492 -15.898   0.468  1.00 29.57           C  
ATOM   3871  C   LEU A 507      37.686 -15.361   1.264  1.00 27.68           C  
ATOM   3872  O   LEU A 507      38.796 -15.388   0.741  1.00 25.80           O  
ATOM   3873  CB  LEU A 507      36.723 -17.348   0.064  1.00 29.99           C  
ATOM   3874  CG  LEU A 507      36.802 -18.349   1.223  1.00 32.39           C  
ATOM   3875  CD1 LEU A 507      35.431 -18.560   1.827  1.00 32.32           C  
ATOM   3876  CD2 LEU A 507      37.290 -19.732   0.813  1.00 31.82           C  
ATOM   3877  N   ASP A 508      37.427 -14.888   2.506  1.00 26.90           N  
ATOM   3878  CA  ASP A 508      38.390 -14.227   3.401  1.00 26.01           C  
ATOM   3879  C   ASP A 508      38.575 -14.994   4.715  1.00 27.20           C  
ATOM   3880  O   ASP A 508      37.622 -15.538   5.239  1.00 25.86           O  
ATOM   3881  CB  ASP A 508      37.931 -12.797   3.778  1.00 26.91           C  
ATOM   3882  CG  ASP A 508      37.683 -11.903   2.526  1.00 29.90           C  
ATOM   3883  OD1 ASP A 508      38.571 -11.943   1.638  1.00 29.11           O  
ATOM   3884  OD2 ASP A 508      36.558 -11.311   2.363  1.00 31.87           O  
ATOM   3885  N   TRP A 509      39.818 -15.060   5.219  1.00 27.14           N  
ATOM   3886  CA  TRP A 509      40.061 -15.690   6.495  1.00 29.24           C  
ATOM   3887  C   TRP A 509      41.429 -15.267   6.951  1.00 29.94           C  
ATOM   3888  O   TRP A 509      42.206 -14.757   6.142  1.00 28.37           O  
ATOM   3889  CB  TRP A 509      39.945 -17.205   6.361  1.00 30.61           C  
ATOM   3890  CG  TRP A 509      41.089 -17.897   5.721  1.00 28.08           C  
ATOM   3891  CD1 TRP A 509      42.167 -18.508   6.361  1.00 30.82           C  
ATOM   3892  CD2 TRP A 509      41.280 -18.093   4.329  1.00 31.65           C  
ATOM   3893  NE1 TRP A 509      43.017 -19.044   5.430  1.00 31.03           N  
ATOM   3894  CE2 TRP A 509      42.494 -18.813   4.173  1.00 32.92           C  
ATOM   3895  CE3 TRP A 509      40.538 -17.747   3.183  1.00 28.59           C  
ATOM   3896  CZ2 TRP A 509      42.972 -19.180   2.923  1.00 32.61           C  
ATOM   3897  CZ3 TRP A 509      41.041 -18.048   1.973  1.00 30.05           C  
ATOM   3898  CH2 TRP A 509      42.223 -18.799   1.835  1.00 32.65           C  
ATOM   3899  N   GLN A 510      41.671 -15.421   8.250  1.00 31.50           N  
ATOM   3900  CA  GLN A 510      42.996 -15.226   8.821  1.00 33.38           C  
ATOM   3901  C   GLN A 510      43.342 -16.495   9.572  1.00 33.27           C  
ATOM   3902  O   GLN A 510      42.474 -17.220  10.068  1.00 34.44           O  
ATOM   3903  CB  GLN A 510      43.115 -13.971   9.720  1.00 32.70           C  
ATOM   3904  CG  GLN A 510      42.356 -12.691   9.203  1.00 38.59           C  
ATOM   3905  N   LEU A 511      44.614 -16.792   9.554  1.00 35.11           N  
ATOM   3906  CA  LEU A 511      45.176 -17.900  10.291  1.00 36.62           C  
ATOM   3907  C   LEU A 511      46.589 -17.486  10.547  1.00 37.10           C  
ATOM   3908  O   LEU A 511      47.305 -17.179   9.590  1.00 36.21           O  
ATOM   3909  CB  LEU A 511      45.112 -19.183   9.442  1.00 36.30           C  
ATOM   3910  CG  LEU A 511      45.629 -20.506  10.033  1.00 39.00           C  
ATOM   3911  CD1 LEU A 511      44.840 -21.067  11.241  1.00 37.88           C  
ATOM   3912  CD2 LEU A 511      45.683 -21.603   8.930  1.00 37.51           C  
ATOM   3913  N   TYR A 512      46.976 -17.471  11.834  1.00 38.27           N  
ATOM   3914  CA  TYR A 512      48.322 -17.181  12.303  1.00 38.77           C  
ATOM   3915  C   TYR A 512      48.794 -15.814  11.885  1.00 38.44           C  
ATOM   3916  O   TYR A 512      49.962 -15.643  11.542  1.00 38.27           O  
ATOM   3917  CB  TYR A 512      49.318 -18.212  11.820  1.00 41.62           C  
ATOM   3918  CG  TYR A 512      48.966 -19.666  12.168  1.00 43.51           C  
ATOM   3919  CD1 TYR A 512      48.469 -20.007  13.423  1.00 44.16           C  
ATOM   3920  CD2 TYR A 512      49.111 -20.686  11.208  1.00 46.97           C  
ATOM   3921  CE1 TYR A 512      48.136 -21.313  13.736  1.00 45.40           C  
ATOM   3922  CE2 TYR A 512      48.763 -22.000  11.509  1.00 46.33           C  
ATOM   3923  CZ  TYR A 512      48.275 -22.302  12.778  1.00 46.88           C  
ATOM   3924  OH  TYR A 512      47.948 -23.629  13.094  1.00 49.13           O  
ATOM   3925  N   ASP A 513      47.857 -14.874  11.956  1.00 37.79           N  
ATOM   3926  CA  ASP A 513      47.956 -13.450  11.573  1.00 37.64           C  
ATOM   3927  C   ASP A 513      48.161 -13.127  10.119  1.00 35.37           C  
ATOM   3928  O   ASP A 513      48.360 -11.966   9.797  1.00 34.25           O  
ATOM   3929  CB  ASP A 513      48.985 -12.699  12.392  1.00 39.71           C  
ATOM   3930  CG  ASP A 513      48.486 -12.377  13.776  1.00 44.20           C  
ATOM   3931  OD1 ASP A 513      47.496 -11.629  13.836  1.00 48.45           O  
ATOM   3932  OD2 ASP A 513      49.073 -12.903  14.776  1.00 47.86           O  
ATOM   3933  N   PHE A 514      48.141 -14.150   9.260  1.00 33.69           N  
ATOM   3934  CA  PHE A 514      48.073 -13.951   7.827  1.00 32.74           C  
ATOM   3935  C   PHE A 514      46.620 -13.784   7.402  1.00 31.48           C  
ATOM   3936  O   PHE A 514      45.797 -14.602   7.727  1.00 29.46           O  
ATOM   3937  CB  PHE A 514      48.642 -15.154   7.079  1.00 33.30           C  
ATOM   3938  CG  PHE A 514      50.106 -15.368   7.278  1.00 32.26           C  
ATOM   3939  CD1 PHE A 514      51.029 -14.903   6.354  1.00 36.06           C  
ATOM   3940  CD2 PHE A 514      50.569 -16.064   8.368  1.00 35.55           C  
ATOM   3941  CE1 PHE A 514      52.384 -15.118   6.518  1.00 36.91           C  
ATOM   3942  CE2 PHE A 514      51.929 -16.266   8.538  1.00 37.93           C  
ATOM   3943  CZ  PHE A 514      52.831 -15.800   7.585  1.00 37.91           C  
ATOM   3944  N   ASP A 515      46.319 -12.728   6.651  1.00 30.00           N  
ATOM   3945  CA  ASP A 515      44.965 -12.431   6.218  1.00 29.79           C  
ATOM   3946  C   ASP A 515      44.926 -12.802   4.745  1.00 30.41           C  
ATOM   3947  O   ASP A 515      45.643 -12.248   3.949  1.00 29.31           O  
ATOM   3948  CB  ASP A 515      44.647 -10.930   6.464  1.00 30.58           C  
ATOM   3949  CG  ASP A 515      43.339 -10.499   5.871  1.00 34.88           C  
ATOM   3950  OD1 ASP A 515      42.310 -11.279   5.904  1.00 37.99           O  
ATOM   3951  OD2 ASP A 515      43.330  -9.348   5.382  1.00 44.35           O  
ATOM   3952  N   TRP A 516      44.097 -13.790   4.401  1.00 30.46           N  
ATOM   3953  CA  TRP A 516      44.045 -14.315   3.073  1.00 30.68           C  
ATOM   3954  C   TRP A 516      42.711 -13.911   2.415  1.00 29.74           C  
ATOM   3955  O   TRP A 516      41.698 -13.742   3.101  1.00 27.03           O  
ATOM   3956  CB  TRP A 516      44.069 -15.820   3.111  1.00 30.62           C  
ATOM   3957  CG  TRP A 516      45.349 -16.421   3.574  1.00 31.05           C  
ATOM   3958  CD1 TRP A 516      45.671 -16.757   4.839  1.00 33.56           C  
ATOM   3959  CD2 TRP A 516      46.458 -16.797   2.767  1.00 32.14           C  
ATOM   3960  NE1 TRP A 516      46.929 -17.297   4.889  1.00 33.30           N  
ATOM   3961  CE2 TRP A 516      47.427 -17.361   3.630  1.00 31.54           C  
ATOM   3962  CE3 TRP A 516      46.713 -16.739   1.392  1.00 32.56           C  
ATOM   3963  CZ2 TRP A 516      48.645 -17.833   3.186  1.00 33.21           C  
ATOM   3964  CZ3 TRP A 516      47.957 -17.214   0.931  1.00 33.41           C  
ATOM   3965  CH2 TRP A 516      48.884 -17.765   1.808  1.00 33.81           C  
ATOM   3966  N   GLY A 517      42.749 -13.788   1.089  1.00 29.20           N  
ATOM   3967  CA  GLY A 517      41.556 -13.616   0.290  1.00 29.78           C  
ATOM   3968  C   GLY A 517      41.661 -14.425  -1.032  1.00 29.93           C  
ATOM   3969  O   GLY A 517      42.654 -14.351  -1.718  1.00 30.07           O  
ATOM   3970  N   ILE A 518      40.636 -15.182  -1.355  1.00 29.07           N  
ATOM   3971  CA  ILE A 518      40.522 -15.797  -2.649  1.00 30.18           C  
ATOM   3972  C   ILE A 518      39.390 -15.097  -3.396  1.00 27.85           C  
ATOM   3973  O   ILE A 518      38.361 -14.868  -2.832  1.00 29.86           O  
ATOM   3974  CB  ILE A 518      40.195 -17.319  -2.507  1.00 30.45           C  
ATOM   3975  CG1 ILE A 518      41.393 -18.081  -1.913  1.00 28.85           C  
ATOM   3976  CG2 ILE A 518      39.753 -17.857  -3.858  1.00 31.41           C  
ATOM   3977  CD1 ILE A 518      41.065 -19.583  -1.648  1.00 27.78           C  
ATOM   3978  N   THR A 519      39.605 -14.694  -4.636  1.00 27.29           N  
ATOM   3979  CA  THR A 519      38.561 -14.160  -5.479  1.00 25.60           C  
ATOM   3980  C   THR A 519      38.313 -15.090  -6.660  1.00 27.03           C  
ATOM   3981  O   THR A 519      39.181 -15.347  -7.425  1.00 26.63           O  
ATOM   3982  CB  THR A 519      38.936 -12.756  -5.978  1.00 27.90           C  
ATOM   3983  OG1 THR A 519      39.348 -11.892  -4.877  1.00 27.91           O  
ATOM   3984  CG2 THR A 519      37.711 -12.119  -6.747  1.00 24.00           C  
ATOM   3985  N   TYR A 520      37.104 -15.622  -6.811  1.00 27.43           N  
ATOM   3986  CA  TYR A 520      36.759 -16.359  -7.983  1.00 27.51           C  
ATOM   3987  C   TYR A 520      35.819 -15.518  -8.815  1.00 27.51           C  
ATOM   3988  O   TYR A 520      34.902 -14.875  -8.280  1.00 27.09           O  
ATOM   3989  CB  TYR A 520      36.112 -17.681  -7.609  1.00 27.60           C  
ATOM   3990  CG  TYR A 520      35.429 -18.390  -8.745  1.00 26.73           C  
ATOM   3991  CD1 TYR A 520      36.148 -19.142  -9.634  1.00 26.66           C  
ATOM   3992  CD2 TYR A 520      34.068 -18.284  -8.944  1.00 28.33           C  
ATOM   3993  CE1 TYR A 520      35.538 -19.758 -10.705  1.00 23.00           C  
ATOM   3994  CE2 TYR A 520      33.463 -18.872  -9.988  1.00 27.06           C  
ATOM   3995  CZ  TYR A 520      34.220 -19.662 -10.856  1.00 28.32           C  
ATOM   3996  OH  TYR A 520      33.643 -20.285 -11.960  1.00 27.55           O  
ATOM   3997  N   GLN A 521      36.001 -15.522 -10.128  1.00 26.42           N  
ATOM   3998  CA  GLN A 521      35.005 -14.940 -11.029  1.00 27.96           C  
ATOM   3999  C   GLN A 521      34.668 -15.861 -12.232  1.00 29.49           C  
ATOM   4000  O   GLN A 521      35.591 -16.363 -12.867  1.00 29.42           O  
ATOM   4001  CB  GLN A 521      35.482 -13.613 -11.562  1.00 27.85           C  
ATOM   4002  CG  GLN A 521      34.287 -12.796 -12.119  1.00 29.99           C  
ATOM   4003  CD  GLN A 521      34.335 -11.301 -11.749  1.00 36.52           C  
ATOM   4004  OE1 GLN A 521      35.007 -10.869 -10.744  1.00 34.53           O  
ATOM   4005  NE2 GLN A 521      33.597 -10.492 -12.541  1.00 34.52           N  
ATOM   4006  N   TYR A 522      33.387 -16.096 -12.497  1.00 28.31           N  
ATOM   4007  CA  TYR A 522      32.927 -16.704 -13.743  1.00 28.82           C  
ATOM   4008  C   TYR A 522      32.338 -15.610 -14.648  1.00 28.86           C  
ATOM   4009  O   TYR A 522      31.337 -14.967 -14.269  1.00 26.97           O  
ATOM   4010  CB  TYR A 522      31.805 -17.736 -13.511  1.00 30.79           C  
ATOM   4011  CG  TYR A 522      31.315 -18.417 -14.821  1.00 30.73           C  
ATOM   4012  CD1 TYR A 522      32.149 -19.232 -15.553  1.00 31.78           C  
ATOM   4013  CD2 TYR A 522      30.071 -18.139 -15.358  1.00 34.79           C  
ATOM   4014  CE1 TYR A 522      31.736 -19.831 -16.724  1.00 31.22           C  
ATOM   4015  CE2 TYR A 522      29.668 -18.719 -16.559  1.00 35.28           C  
ATOM   4016  CZ  TYR A 522      30.516 -19.563 -17.218  1.00 32.69           C  
ATOM   4017  OH  TYR A 522      30.118 -20.182 -18.390  1.00 35.01           O  
ATOM   4018  N   LEU A 523      32.927 -15.448 -15.833  1.00 27.75           N  
ATOM   4019  CA  LEU A 523      32.409 -14.580 -16.875  1.00 29.52           C  
ATOM   4020  C   LEU A 523      31.789 -15.445 -17.936  1.00 29.87           C  
ATOM   4021  O   LEU A 523      32.490 -16.188 -18.591  1.00 29.77           O  
ATOM   4022  CB  LEU A 523      33.528 -13.758 -17.545  1.00 30.48           C  
ATOM   4023  CG  LEU A 523      34.674 -13.176 -16.688  1.00 34.01           C  
ATOM   4024  CD1 LEU A 523      35.644 -12.480 -17.647  1.00 34.85           C  
ATOM   4025  CD2 LEU A 523      34.149 -12.142 -15.744  1.00 33.69           C  
ATOM   4026  N   GLY A 524      30.483 -15.325 -18.103  1.00 29.64           N  
ATOM   4027  CA  GLY A 524      29.759 -16.050 -19.059  1.00 30.16           C  
ATOM   4028  C   GLY A 524      29.899 -15.581 -20.499  1.00 31.31           C  
ATOM   4029  O   GLY A 524      30.708 -14.701 -20.832  1.00 29.12           O  
ATOM   4030  N   THR A 525      28.981 -16.129 -21.288  1.00 31.76           N  
ATOM   4031  CA  THR A 525      28.927 -16.004 -22.735  1.00 33.61           C  
ATOM   4032  C   THR A 525      28.704 -14.612 -23.160  1.00 31.54           C  
ATOM   4033  O   THR A 525      27.859 -13.897 -22.559  1.00 31.07           O  
ATOM   4034  CB  THR A 525      27.758 -16.833 -23.312  1.00 33.14           C  
ATOM   4035  OG1 THR A 525      28.052 -18.202 -23.059  1.00 39.01           O  
ATOM   4036  CG2 THR A 525      27.723 -16.664 -24.774  1.00 36.90           C  
ATOM   4037  N   ARG A 526      29.512 -14.193 -24.130  1.00 29.52           N  
ATOM   4038  CA  ARG A 526      29.529 -12.784 -24.561  1.00 31.28           C  
ATOM   4039  C   ARG A 526      29.677 -12.728 -26.109  1.00 32.78           C  
ATOM   4040  O   ARG A 526      30.409 -13.525 -26.678  1.00 30.94           O  
ATOM   4041  CB  ARG A 526      30.760 -12.157 -23.889  1.00 31.28           C  
ATOM   4042  CG  ARG A 526      31.006 -10.716 -24.098  1.00 32.26           C  
ATOM   4043  CD  ARG A 526      32.288 -10.068 -23.426  1.00 33.97           C  
ATOM   4044  NE  ARG A 526      32.765 -10.593 -22.130  1.00 33.01           N  
ATOM   4045  CZ  ARG A 526      32.578 -10.020 -20.949  1.00 34.52           C  
ATOM   4046  NH1 ARG A 526      31.779  -8.965 -20.812  1.00 34.99           N  
ATOM   4047  NH2 ARG A 526      33.085 -10.592 -19.840  1.00 33.47           N  
ATOM   4048  N   TYR A 527      28.982 -11.795 -26.774  1.00 33.67           N  
ATOM   4049  CA  TYR A 527      29.155 -11.542 -28.200  1.00 33.84           C  
ATOM   4050  C   TYR A 527      29.958 -10.264 -28.394  1.00 33.92           C  
ATOM   4051  O   TYR A 527      29.889  -9.345 -27.595  1.00 32.71           O  
ATOM   4052  CB  TYR A 527      27.801 -11.387 -28.839  1.00 34.82           C  
ATOM   4053  CG  TYR A 527      26.953 -12.606 -28.686  1.00 36.11           C  
ATOM   4054  CD1 TYR A 527      27.105 -13.689 -29.551  1.00 37.20           C  
ATOM   4055  CD2 TYR A 527      25.985 -12.686 -27.702  1.00 40.45           C  
ATOM   4056  CE1 TYR A 527      26.302 -14.816 -29.431  1.00 39.17           C  
ATOM   4057  CE2 TYR A 527      25.157 -13.819 -27.576  1.00 37.68           C  
ATOM   4058  CZ  TYR A 527      25.327 -14.872 -28.431  1.00 40.40           C  
ATOM   4059  OH  TYR A 527      24.500 -16.019 -28.311  1.00 42.53           O  
ATOM   4060  N   ASP A 528      30.739 -10.240 -29.448  1.00 33.66           N  
ATOM   4061  CA  ASP A 528      31.517  -9.129 -29.841  1.00 33.33           C  
ATOM   4062  C   ASP A 528      31.667  -9.170 -31.330  1.00 33.79           C  
ATOM   4063  O   ASP A 528      31.356 -10.178 -31.973  1.00 34.51           O  
ATOM   4064  CB  ASP A 528      32.924  -9.148 -29.207  1.00 33.44           C  
ATOM   4065  CG  ASP A 528      33.545  -7.739 -29.157  1.00 33.34           C  
ATOM   4066  OD1 ASP A 528      32.819  -6.755 -29.475  1.00 33.52           O  
ATOM   4067  OD2 ASP A 528      34.691  -7.607 -28.703  1.00 35.08           O  
ATOM   4068  N   LYS A 529      32.131  -8.060 -31.871  1.00 33.54           N  
ATOM   4069  CA  LYS A 529      32.292  -7.841 -33.326  1.00 34.52           C  
ATOM   4070  C   LYS A 529      33.743  -8.059 -33.696  1.00 32.82           C  
ATOM   4071  O   LYS A 529      34.651  -7.632 -32.966  1.00 30.35           O  
ATOM   4072  CB  LYS A 529      31.849  -6.407 -33.636  1.00 34.10           C  
ATOM   4073  CG  LYS A 529      31.727  -6.105 -35.106  1.00 39.01           C  
ATOM   4074  CD  LYS A 529      31.216  -4.686 -35.370  1.00 37.79           C  
ATOM   4075  CE  LYS A 529      29.750  -4.543 -35.043  1.00 42.45           C  
ATOM   4076  NZ  LYS A 529      29.353  -3.071 -35.212  1.00 41.90           N  
ATOM   4077  N   ASP A 530      33.961  -8.836 -34.760  1.00 31.86           N  
ATOM   4078  CA  ASP A 530      35.275  -9.048 -35.340  1.00 31.56           C  
ATOM   4079  C   ASP A 530      35.524  -8.011 -36.424  1.00 31.40           C  
ATOM   4080  O   ASP A 530      34.902  -8.074 -37.478  1.00 28.60           O  
ATOM   4081  CB  ASP A 530      35.325 -10.424 -35.952  1.00 32.33           C  
ATOM   4082  CG  ASP A 530      36.637 -10.752 -36.631  1.00 35.00           C  
ATOM   4083  OD1 ASP A 530      37.453  -9.830 -36.903  1.00 39.33           O  
ATOM   4084  OD2 ASP A 530      36.805 -11.976 -36.960  1.00 33.90           O  
ATOM   4085  N   TYR A 531      36.464  -7.100 -36.143  1.00 31.69           N  
ATOM   4086  CA  TYR A 531      36.821  -5.979 -37.034  1.00 31.86           C  
ATOM   4087  C   TYR A 531      37.868  -6.321 -38.134  1.00 32.60           C  
ATOM   4088  O   TYR A 531      38.178  -5.457 -38.969  1.00 30.02           O  
ATOM   4089  CB  TYR A 531      37.315  -4.802 -36.216  1.00 31.81           C  
ATOM   4090  CG  TYR A 531      36.132  -4.072 -35.520  1.00 31.93           C  
ATOM   4091  CD1 TYR A 531      35.360  -3.198 -36.215  1.00 33.56           C  
ATOM   4092  CD2 TYR A 531      35.807  -4.309 -34.203  1.00 29.34           C  
ATOM   4093  CE1 TYR A 531      34.294  -2.546 -35.628  1.00 32.76           C  
ATOM   4094  CE2 TYR A 531      34.671  -3.679 -33.616  1.00 29.74           C  
ATOM   4095  CZ  TYR A 531      33.985  -2.772 -34.334  1.00 28.50           C  
ATOM   4096  OH  TYR A 531      32.868  -2.126 -33.851  1.00 34.48           O  
ATOM   4097  N   SER A 532      38.402  -7.558 -38.131  1.00 33.65           N  
ATOM   4098  CA  SER A 532      39.479  -7.948 -39.086  1.00 34.70           C  
ATOM   4099  C   SER A 532      39.063  -8.048 -40.530  1.00 37.58           C  
ATOM   4100  O   SER A 532      39.929  -8.045 -41.434  1.00 37.86           O  
ATOM   4101  CB  SER A 532      40.074  -9.289 -38.709  1.00 34.80           C  
ATOM   4102  OG  SER A 532      39.081 -10.310 -38.776  1.00 36.89           O  
ATOM   4103  N   SER A 533      37.755  -8.198 -40.778  1.00 39.31           N  
ATOM   4104  CA  SER A 533      37.237  -8.162 -42.133  1.00 39.53           C  
ATOM   4105  C   SER A 533      35.771  -7.669 -42.160  1.00 40.51           C  
ATOM   4106  O   SER A 533      34.956  -8.001 -41.255  1.00 40.07           O  
ATOM   4107  CB  SER A 533      37.387  -9.557 -42.765  1.00 40.29           C  
ATOM   4108  OG  SER A 533      36.285 -10.397 -42.502  1.00 38.33           O  
ATOM   4109  N   TYR A 534      35.479  -6.847 -43.176  1.00 40.90           N  
ATOM   4110  CA  TYR A 534      34.154  -6.281 -43.461  1.00 41.78           C  
ATOM   4111  C   TYR A 534      33.350  -7.189 -44.477  1.00 41.09           C  
ATOM   4112  O   TYR A 534      33.942  -7.734 -45.385  1.00 40.08           O  
ATOM   4113  CB  TYR A 534      34.320  -4.876 -44.046  1.00 43.58           C  
ATOM   4114  CG  TYR A 534      33.043  -4.067 -44.140  1.00 45.41           C  
ATOM   4115  CD1 TYR A 534      32.715  -3.184 -43.149  1.00 48.63           C  
ATOM   4116  CD2 TYR A 534      32.199  -4.154 -45.248  1.00 49.19           C  
ATOM   4117  CE1 TYR A 534      31.554  -2.406 -43.201  1.00 51.23           C  
ATOM   4118  CE2 TYR A 534      31.015  -3.366 -45.334  1.00 50.17           C  
ATOM   4119  CZ  TYR A 534      30.720  -2.484 -44.290  1.00 47.85           C  
ATOM   4120  OH  TYR A 534      29.603  -1.687 -44.282  1.00 49.20           O  
ATOM   4121  N   PRO A 535      32.026  -7.374 -44.264  1.00 39.32           N  
ATOM   4122  CA  PRO A 535      31.199  -6.837 -43.178  1.00 39.84           C  
ATOM   4123  C   PRO A 535      31.551  -7.493 -41.843  1.00 38.03           C  
ATOM   4124  O   PRO A 535      31.984  -8.670 -41.806  1.00 36.65           O  
ATOM   4125  CB  PRO A 535      29.778  -7.229 -43.579  1.00 40.37           C  
ATOM   4126  CG  PRO A 535      29.943  -8.438 -44.358  1.00 40.75           C  
ATOM   4127  CD  PRO A 535      31.249  -8.273 -45.118  1.00 40.99           C  
ATOM   4128  N   TYR A 536      31.397  -6.743 -40.762  1.00 37.91           N  
ATOM   4129  CA  TYR A 536      32.003  -7.147 -39.505  1.00 37.54           C  
ATOM   4130  C   TYR A 536      31.118  -8.184 -38.864  1.00 38.01           C  
ATOM   4131  O   TYR A 536      30.008  -7.862 -38.486  1.00 38.94           O  
ATOM   4132  CB  TYR A 536      32.132  -5.971 -38.574  1.00 38.45           C  
ATOM   4133  CG  TYR A 536      33.023  -4.861 -39.077  1.00 39.33           C  
ATOM   4134  CD1 TYR A 536      34.253  -5.153 -39.664  1.00 37.12           C  
ATOM   4135  CD2 TYR A 536      32.629  -3.516 -38.950  1.00 36.29           C  
ATOM   4136  CE1 TYR A 536      35.047  -4.179 -40.096  1.00 38.34           C  
ATOM   4137  CE2 TYR A 536      33.415  -2.524 -39.421  1.00 38.11           C  
ATOM   4138  CZ  TYR A 536      34.627  -2.853 -39.984  1.00 39.49           C  
ATOM   4139  OH  TYR A 536      35.444  -1.880 -40.461  1.00 39.94           O  
ATOM   4140  N   GLN A 537      31.592  -9.419 -38.734  1.00 36.74           N  
ATOM   4141  CA  GLN A 537      30.778 -10.448 -38.114  1.00 36.89           C  
ATOM   4142  C   GLN A 537      30.801 -10.441 -36.563  1.00 35.83           C  
ATOM   4143  O   GLN A 537      31.674  -9.895 -35.939  1.00 34.54           O  
ATOM   4144  CB  GLN A 537      31.184 -11.818 -38.635  1.00 38.38           C  
ATOM   4145  CG  GLN A 537      31.212 -11.918 -40.208  1.00 39.97           C  
ATOM   4146  CD  GLN A 537      29.904 -11.530 -40.920  1.00 40.04           C  
ATOM   4147  OE1 GLN A 537      29.902 -10.664 -41.793  1.00 43.29           O  
ATOM   4148  NE2 GLN A 537      28.812 -12.188 -40.578  1.00 43.09           N  
ATOM   4149  N   THR A 538      29.803 -11.086 -35.999  1.00 34.58           N  
ATOM   4150  CA  THR A 538      29.691 -11.278 -34.605  1.00 34.72           C  
ATOM   4151  C   THR A 538      30.302 -12.601 -34.227  1.00 33.56           C  
ATOM   4152  O   THR A 538      30.054 -13.614 -34.842  1.00 34.17           O  
ATOM   4153  CB  THR A 538      28.238 -11.157 -34.227  1.00 34.56           C  
ATOM   4154  OG1 THR A 538      27.845  -9.793 -34.466  1.00 34.81           O  
ATOM   4155  CG2 THR A 538      28.012 -11.470 -32.729  1.00 34.66           C  
ATOM   4156  N   VAL A 539      31.161 -12.571 -33.249  1.00 32.18           N  
ATOM   4157  CA  VAL A 539      31.739 -13.780 -32.667  1.00 32.38           C  
ATOM   4158  C   VAL A 539      31.112 -13.948 -31.281  1.00 32.44           C  
ATOM   4159  O   VAL A 539      30.623 -12.954 -30.684  1.00 30.56           O  
ATOM   4160  CB  VAL A 539      33.309 -13.734 -32.677  1.00 31.67           C  
ATOM   4161  CG1 VAL A 539      33.813 -13.717 -34.145  1.00 34.73           C  
ATOM   4162  CG2 VAL A 539      33.871 -12.525 -31.825  1.00 34.36           C  
ATOM   4163  N   LYS A 540      31.082 -15.193 -30.812  1.00 33.53           N  
ATOM   4164  CA  LYS A 540      30.681 -15.542 -29.436  1.00 35.55           C  
ATOM   4165  C   LYS A 540      31.886 -16.030 -28.658  1.00 35.08           C  
ATOM   4166  O   LYS A 540      32.642 -16.874 -29.145  1.00 34.07           O  
ATOM   4167  CB  LYS A 540      29.582 -16.608 -29.436  1.00 35.67           C  
ATOM   4168  CG  LYS A 540      29.095 -17.024 -28.016  1.00 38.90           C  
ATOM   4169  CD  LYS A 540      27.781 -17.847 -28.059  1.00 38.97           C  
ATOM   4170  CE  LYS A 540      28.105 -19.367 -28.189  1.00 45.54           C  
ATOM   4171  N   MET A 541      32.109 -15.463 -27.480  1.00 34.77           N  
ATOM   4172  CA  MET A 541      33.218 -15.872 -26.646  1.00 37.20           C  
ATOM   4173  C   MET A 541      32.623 -16.763 -25.545  1.00 35.21           C  
ATOM   4174  O   MET A 541      31.609 -16.408 -24.975  1.00 33.02           O  
ATOM   4175  CB  MET A 541      33.954 -14.662 -26.063  1.00 36.84           C  
ATOM   4176  CG  MET A 541      34.896 -13.919 -27.104  1.00 43.59           C  
ATOM   4177  SD  MET A 541      35.647 -12.334 -26.505  1.00 46.90           S  
ATOM   4178  CE  MET A 541      34.070 -11.467 -26.706  1.00 43.62           C  
ATOM   4179  N   GLY A 542      33.240 -17.928 -25.294  1.00 33.62           N  
ATOM   4180  CA  GLY A 542      32.795 -18.827 -24.216  1.00 32.97           C  
ATOM   4181  C   GLY A 542      33.074 -18.282 -22.784  1.00 31.90           C  
ATOM   4182  O   GLY A 542      34.016 -17.521 -22.513  1.00 30.36           O  
ATOM   4183  N   GLY A 543      32.332 -18.795 -21.848  1.00 31.73           N  
ATOM   4184  CA  GLY A 543      32.593 -18.536 -20.441  1.00 32.04           C  
ATOM   4185  C   GLY A 543      33.941 -19.007 -19.932  1.00 31.48           C  
ATOM   4186  O   GLY A 543      34.498 -19.943 -20.439  1.00 31.22           O  
ATOM   4187  N   VAL A 544      34.478 -18.268 -18.976  1.00 31.45           N  
ATOM   4188  CA  VAL A 544      35.758 -18.538 -18.303  1.00 31.90           C  
ATOM   4189  C   VAL A 544      35.707 -18.254 -16.800  1.00 31.75           C  
ATOM   4190  O   VAL A 544      34.969 -17.345 -16.314  1.00 29.60           O  
ATOM   4191  CB  VAL A 544      36.948 -17.729 -18.894  1.00 32.43           C  
ATOM   4192  CG1 VAL A 544      37.135 -18.138 -20.364  1.00 36.41           C  
ATOM   4193  CG2 VAL A 544      36.795 -16.198 -18.780  1.00 30.39           C  
ATOM   4194  N   SER A 545      36.541 -19.034 -16.103  1.00 32.01           N  
ATOM   4195  CA  SER A 545      36.762 -18.945 -14.682  1.00 31.96           C  
ATOM   4196  C   SER A 545      38.130 -18.415 -14.391  1.00 31.40           C  
ATOM   4197  O   SER A 545      39.131 -18.843 -14.973  1.00 32.70           O  
ATOM   4198  CB  SER A 545      36.628 -20.348 -14.116  1.00 32.96           C  
ATOM   4199  OG  SER A 545      35.275 -20.764 -14.160  1.00 30.31           O  
ATOM   4200  N   LEU A 546      38.176 -17.430 -13.506  1.00 29.65           N  
ATOM   4201  CA  LEU A 546      39.417 -16.781 -13.082  1.00 31.33           C  
ATOM   4202  C   LEU A 546      39.533 -16.752 -11.557  1.00 29.74           C  
ATOM   4203  O   LEU A 546      38.525 -16.520 -10.865  1.00 28.74           O  
ATOM   4204  CB  LEU A 546      39.449 -15.336 -13.546  1.00 31.46           C  
ATOM   4205  CG  LEU A 546      39.070 -15.196 -14.999  1.00 35.11           C  
ATOM   4206  CD1 LEU A 546      38.710 -13.757 -15.290  1.00 39.35           C  
ATOM   4207  CD2 LEU A 546      40.339 -15.665 -15.741  1.00 33.45           C  
ATOM   4208  N   TRP A 547      40.758 -16.862 -11.094  1.00 28.92           N  
ATOM   4209  CA  TRP A 547      41.114 -17.002  -9.704  1.00 28.55           C  
ATOM   4210  C   TRP A 547      42.202 -15.994  -9.376  1.00 28.44           C  
ATOM   4211  O   TRP A 547      43.039 -15.823 -10.187  1.00 29.10           O  
ATOM   4212  CB  TRP A 547      41.648 -18.416  -9.481  1.00 29.70           C  
ATOM   4213  CG  TRP A 547      40.617 -19.508  -9.635  1.00 28.30           C  
ATOM   4214  CD1 TRP A 547      40.228 -20.140 -10.789  1.00 27.99           C  
ATOM   4215  CD2 TRP A 547      39.841 -20.056  -8.606  1.00 25.22           C  
ATOM   4216  NE1 TRP A 547      39.260 -21.046 -10.517  1.00 27.62           N  
ATOM   4217  CE2 TRP A 547      39.007 -21.025  -9.182  1.00 27.63           C  
ATOM   4218  CE3 TRP A 547      39.749 -19.805  -7.224  1.00 30.12           C  
ATOM   4219  CZ2 TRP A 547      38.123 -21.804  -8.427  1.00 30.99           C  
ATOM   4220  CZ3 TRP A 547      38.877 -20.575  -6.471  1.00 30.22           C  
ATOM   4221  CH2 TRP A 547      38.048 -21.548  -7.083  1.00 29.36           C  
ATOM   4222  N   ASP A 548      42.121 -15.299  -8.225  1.00 28.03           N  
ATOM   4223  CA  ASP A 548      43.152 -14.453  -7.668  1.00 28.42           C  
ATOM   4224  C   ASP A 548      43.403 -14.934  -6.236  1.00 28.58           C  
ATOM   4225  O   ASP A 548      42.449 -15.312  -5.564  1.00 29.90           O  
ATOM   4226  CB  ASP A 548      42.647 -13.053  -7.529  1.00 29.64           C  
ATOM   4227  CG  ASP A 548      42.265 -12.418  -8.832  1.00 35.04           C  
ATOM   4228  OD1 ASP A 548      43.018 -12.570  -9.824  1.00 46.52           O  
ATOM   4229  OD2 ASP A 548      41.198 -11.758  -8.879  1.00 45.78           O  
ATOM   4230  N   LEU A 549      44.620 -14.768  -5.741  1.00 28.79           N  
ATOM   4231  CA  LEU A 549      44.972 -15.155  -4.386  1.00 29.33           C  
ATOM   4232  C   LEU A 549      45.721 -13.974  -3.801  1.00 28.42           C  
ATOM   4233  O   LEU A 549      46.599 -13.490  -4.432  1.00 29.25           O  
ATOM   4234  CB  LEU A 549      45.862 -16.437  -4.389  1.00 28.78           C  
ATOM   4235  CG  LEU A 549      46.319 -16.990  -2.996  1.00 31.63           C  
ATOM   4236  CD1 LEU A 549      45.172 -17.234  -1.947  1.00 33.98           C  
ATOM   4237  CD2 LEU A 549      47.234 -18.298  -3.203  1.00 29.59           C  
ATOM   4238  N   ALA A 550      45.327 -13.505  -2.611  1.00 27.83           N  
ATOM   4239  CA  ALA A 550      46.003 -12.402  -1.921  1.00 27.54           C  
ATOM   4240  C   ALA A 550      46.242 -12.692  -0.422  1.00 28.02           C  
ATOM   4241  O   ALA A 550      45.437 -13.357   0.245  1.00 28.14           O  
ATOM   4242  CB  ALA A 550      45.262 -11.169  -2.117  1.00 27.39           C  
ATOM   4243  N   VAL A 551      47.416 -12.278   0.056  1.00 29.03           N  
ATOM   4244  CA  VAL A 551      47.815 -12.426   1.423  1.00 29.55           C  
ATOM   4245  C   VAL A 551      48.434 -11.090   1.942  1.00 29.89           C  
ATOM   4246  O   VAL A 551      49.060 -10.319   1.199  1.00 28.12           O  
ATOM   4247  CB  VAL A 551      48.745 -13.615   1.612  1.00 28.75           C  
ATOM   4248  CG1 VAL A 551      50.156 -13.343   1.123  1.00 30.91           C  
ATOM   4249  CG2 VAL A 551      48.730 -14.029   3.075  1.00 28.27           C  
ATOM   4250  N   ALA A 552      48.194 -10.839   3.217  1.00 29.08           N  
ATOM   4251  CA  ALA A 552      48.667  -9.665   3.968  1.00 29.15           C  
ATOM   4252  C   ALA A 552      49.234 -10.163   5.328  1.00 29.83           C  
ATOM   4253  O   ALA A 552      48.688 -11.086   5.913  1.00 28.87           O  
ATOM   4254  CB  ALA A 552      47.465  -8.718   4.229  1.00 27.36           C  
ATOM   4255  N   TYR A 553      50.324  -9.567   5.805  1.00 31.58           N  
ATOM   4256  CA  TYR A 553      50.896  -9.938   7.091  1.00 31.86           C  
ATOM   4257  C   TYR A 553      51.339  -8.647   7.807  1.00 32.36           C  
ATOM   4258  O   TYR A 553      52.190  -7.909   7.280  1.00 29.05           O  
ATOM   4259  CB  TYR A 553      52.079 -10.945   6.929  1.00 33.64           C  
ATOM   4260  CG  TYR A 553      52.593 -11.436   8.262  1.00 33.60           C  
ATOM   4261  CD1 TYR A 553      51.879 -12.374   8.980  1.00 34.45           C  
ATOM   4262  CD2 TYR A 553      53.749 -10.941   8.818  1.00 36.39           C  
ATOM   4263  CE1 TYR A 553      52.297 -12.821  10.209  1.00 37.37           C  
ATOM   4264  CE2 TYR A 553      54.167 -11.376  10.054  1.00 36.25           C  
ATOM   4265  CZ  TYR A 553      53.403 -12.316  10.758  1.00 37.97           C  
ATOM   4266  OH  TYR A 553      53.754 -12.789  12.025  1.00 39.63           O  
ATOM   4267  N   PRO A 554      50.859  -8.430   9.059  1.00 33.24           N  
ATOM   4268  CA  PRO A 554      51.323  -7.256   9.844  1.00 33.75           C  
ATOM   4269  C   PRO A 554      52.668  -7.560  10.468  1.00 33.88           C  
ATOM   4270  O   PRO A 554      52.742  -8.229  11.511  1.00 33.31           O  
ATOM   4271  CB  PRO A 554      50.289  -7.153  10.974  1.00 34.78           C  
ATOM   4272  CG  PRO A 554      49.932  -8.666  11.250  1.00 33.49           C  
ATOM   4273  CD  PRO A 554      50.014  -9.332   9.877  1.00 33.18           C  
ATOM   4274  N   VAL A 555      53.741  -7.146   9.823  1.00 34.27           N  
ATOM   4275  CA  VAL A 555      55.063  -7.482  10.297  1.00 36.07           C  
ATOM   4276  C   VAL A 555      55.291  -6.866  11.673  1.00 36.82           C  
ATOM   4277  O   VAL A 555      55.888  -7.489  12.573  1.00 38.26           O  
ATOM   4278  CB  VAL A 555      56.090  -7.009   9.304  1.00 36.49           C  
ATOM   4279  CG1 VAL A 555      57.439  -6.952   9.914  1.00 36.95           C  
ATOM   4280  CG2 VAL A 555      56.062  -7.957   8.062  1.00 37.79           C  
ATOM   4281  N   THR A 556      54.857  -5.624  11.825  1.00 36.23           N  
ATOM   4282  CA  THR A 556      54.851  -4.909  13.113  1.00 35.90           C  
ATOM   4283  C   THR A 556      53.561  -4.156  13.131  1.00 36.04           C  
ATOM   4284  O   THR A 556      52.773  -4.248  12.185  1.00 34.50           O  
ATOM   4285  CB  THR A 556      56.054  -3.944  13.271  1.00 35.29           C  
ATOM   4286  OG1 THR A 556      55.847  -2.767  12.452  1.00 35.96           O  
ATOM   4287  CG2 THR A 556      57.374  -4.636  12.855  1.00 33.47           C  
ATOM   4288  N   SER A 557      53.354  -3.384  14.179  1.00 36.67           N  
ATOM   4289  CA  SER A 557      52.122  -2.597  14.345  1.00 37.75           C  
ATOM   4290  C   SER A 557      52.025  -1.471  13.273  1.00 36.80           C  
ATOM   4291  O   SER A 557      50.965  -0.971  13.009  1.00 36.93           O  
ATOM   4292  CB  SER A 557      52.086  -1.969  15.790  1.00 37.48           C  
ATOM   4293  N   HIS A 558      53.166  -1.031  12.731  1.00 36.31           N  
ATOM   4294  CA  HIS A 558      53.195   0.043  11.735  1.00 35.74           C  
ATOM   4295  C   HIS A 558      53.411  -0.520  10.290  1.00 34.46           C  
ATOM   4296  O   HIS A 558      53.132   0.155   9.345  1.00 33.61           O  
ATOM   4297  CB  HIS A 558      54.340   1.030  12.021  1.00 36.74           C  
ATOM   4298  CG  HIS A 558      54.251   1.772  13.322  1.00 40.35           C  
ATOM   4299  ND1 HIS A 558      53.413   2.852  13.531  1.00 40.83           N  
ATOM   4300  CD2 HIS A 558      55.008   1.655  14.456  1.00 42.51           C  
ATOM   4301  CE1 HIS A 558      53.613   3.322  14.750  1.00 40.96           C  
ATOM   4302  NE2 HIS A 558      54.581   2.620  15.320  1.00 38.39           N  
ATOM   4303  N   LEU A 559      53.941  -1.730  10.134  1.00 32.71           N  
ATOM   4304  CA  LEU A 559      54.337  -2.274   8.812  1.00 32.55           C  
ATOM   4305  C   LEU A 559      53.516  -3.534   8.419  1.00 31.96           C  
ATOM   4306  O   LEU A 559      53.429  -4.530   9.171  1.00 29.53           O  
ATOM   4307  CB  LEU A 559      55.818  -2.563   8.774  1.00 31.79           C  
ATOM   4308  CG  LEU A 559      56.411  -3.080   7.423  1.00 33.23           C  
ATOM   4309  CD1 LEU A 559      56.457  -2.068   6.233  1.00 34.11           C  
ATOM   4310  CD2 LEU A 559      57.766  -3.635   7.687  1.00 34.47           C  
ATOM   4311  N   THR A 560      52.857  -3.459   7.279  1.00 29.81           N  
ATOM   4312  CA  THR A 560      52.209  -4.592   6.698  1.00 30.15           C  
ATOM   4313  C   THR A 560      52.785  -4.864   5.331  1.00 29.71           C  
ATOM   4314  O   THR A 560      52.930  -3.964   4.559  1.00 28.52           O  
ATOM   4315  CB  THR A 560      50.803  -4.298   6.449  1.00 30.30           C  
ATOM   4316  OG1 THR A 560      50.197  -3.945   7.671  1.00 34.95           O  
ATOM   4317  CG2 THR A 560      50.099  -5.494   5.786  1.00 32.08           C  
ATOM   4318  N   VAL A 561      53.072  -6.116   5.033  1.00 29.79           N  
ATOM   4319  CA  VAL A 561      53.508  -6.563   3.708  1.00 31.14           C  
ATOM   4320  C   VAL A 561      52.376  -7.408   3.065  1.00 30.61           C  
ATOM   4321  O   VAL A 561      51.627  -8.192   3.738  1.00 29.70           O  
ATOM   4322  CB  VAL A 561      54.795  -7.342   3.890  1.00 31.63           C  
ATOM   4323  CG1 VAL A 561      55.275  -7.972   2.574  1.00 35.32           C  
ATOM   4324  CG2 VAL A 561      55.859  -6.350   4.524  1.00 31.52           C  
ATOM   4325  N   ARG A 562      52.228  -7.245   1.760  1.00 30.25           N  
ATOM   4326  CA  ARG A 562      51.132  -7.844   1.057  1.00 29.38           C  
ATOM   4327  C   ARG A 562      51.687  -8.420  -0.203  1.00 28.95           C  
ATOM   4328  O   ARG A 562      52.603  -7.876  -0.761  1.00 30.22           O  
ATOM   4329  CB  ARG A 562      50.044  -6.825   0.682  1.00 29.69           C  
ATOM   4330  CG  ARG A 562      49.519  -6.005   1.809  1.00 33.29           C  
ATOM   4331  CD  ARG A 562      48.179  -5.368   1.422  1.00 33.35           C  
ATOM   4332  NE  ARG A 562      47.715  -4.533   2.530  1.00 35.23           N  
ATOM   4333  CZ  ARG A 562      46.725  -4.825   3.367  1.00 40.74           C  
ATOM   4334  NH1 ARG A 562      46.031  -5.956   3.265  1.00 44.13           N  
ATOM   4335  NH2 ARG A 562      46.443  -3.979   4.361  1.00 39.82           N  
ATOM   4336  N   GLY A 563      51.045  -9.469  -0.682  1.00 29.03           N  
ATOM   4337  CA  GLY A 563      51.425 -10.126  -1.926  1.00 29.84           C  
ATOM   4338  C   GLY A 563      50.165 -10.563  -2.598  1.00 29.63           C  
ATOM   4339  O   GLY A 563      49.217 -10.883  -1.917  1.00 26.90           O  
ATOM   4340  N   LYS A 564      50.156 -10.579  -3.948  1.00 31.22           N  
ATOM   4341  CA  LYS A 564      48.949 -10.956  -4.731  1.00 32.53           C  
ATOM   4342  C   LYS A 564      49.363 -11.798  -5.988  1.00 31.05           C  
ATOM   4343  O   LYS A 564      50.377 -11.507  -6.646  1.00 29.44           O  
ATOM   4344  CB  LYS A 564      48.205  -9.636  -5.173  1.00 33.64           C  
ATOM   4345  CG  LYS A 564      46.788  -9.833  -5.734  1.00 36.23           C  
ATOM   4346  CD  LYS A 564      46.132  -8.624  -6.357  1.00 38.44           C  
ATOM   4347  CE  LYS A 564      46.930  -7.864  -7.443  1.00 45.61           C  
ATOM   4348  NZ  LYS A 564      46.081  -6.791  -8.225  1.00 48.34           N  
ATOM   4349  N   ILE A 565      48.562 -12.824  -6.322  1.00 30.08           N  
ATOM   4350  CA  ILE A 565      48.622 -13.441  -7.657  1.00 29.70           C  
ATOM   4351  C   ILE A 565      47.287 -13.290  -8.357  1.00 27.93           C  
ATOM   4352  O   ILE A 565      46.337 -13.859  -7.953  1.00 25.31           O  
ATOM   4353  CB  ILE A 565      49.036 -14.901  -7.616  1.00 29.36           C  
ATOM   4354  CG1 ILE A 565      50.255 -15.051  -6.722  1.00 30.76           C  
ATOM   4355  CG2 ILE A 565      49.286 -15.424  -8.995  1.00 31.05           C  
ATOM   4356  CD1 ILE A 565      50.598 -16.382  -6.320  1.00 26.35           C  
ATOM   4357  N   ALA A 566      47.256 -12.500  -9.439  1.00 27.16           N  
ATOM   4358  CA  ALA A 566      46.073 -12.274 -10.180  1.00 28.89           C  
ATOM   4359  C   ALA A 566      46.044 -13.283 -11.323  1.00 28.08           C  
ATOM   4360  O   ALA A 566      47.041 -13.582 -11.901  1.00 27.32           O  
ATOM   4361  CB  ALA A 566      46.035 -10.738 -10.761  1.00 29.14           C  
ATOM   4362  N   ASN A 567      44.890 -13.844 -11.623  1.00 28.41           N  
ATOM   4363  CA  ASN A 567      44.822 -14.930 -12.599  1.00 26.95           C  
ATOM   4364  C   ASN A 567      45.865 -16.009 -12.291  1.00 27.17           C  
ATOM   4365  O   ASN A 567      46.790 -16.267 -13.039  1.00 26.24           O  
ATOM   4366  CB  ASN A 567      44.963 -14.380 -14.030  1.00 27.58           C  
ATOM   4367  CG  ASN A 567      44.551 -15.426 -15.102  1.00 26.40           C  
ATOM   4368  OD1 ASN A 567      44.280 -16.597 -14.764  1.00 24.53           O  
ATOM   4369  ND2 ASN A 567      44.444 -14.979 -16.366  1.00 24.90           N  
ATOM   4370  N   LEU A 568      45.589 -16.728 -11.217  1.00 27.85           N  
ATOM   4371  CA  LEU A 568      46.455 -17.726 -10.666  1.00 28.75           C  
ATOM   4372  C   LEU A 568      46.748 -18.952 -11.581  1.00 29.69           C  
ATOM   4373  O   LEU A 568      47.860 -19.458 -11.563  1.00 31.46           O  
ATOM   4374  CB  LEU A 568      45.731 -18.165  -9.415  1.00 29.85           C  
ATOM   4375  CG  LEU A 568      46.289 -19.236  -8.556  1.00 31.02           C  
ATOM   4376  CD1 LEU A 568      47.643 -18.747  -7.971  1.00 29.95           C  
ATOM   4377  CD2 LEU A 568      45.203 -19.515  -7.523  1.00 27.56           C  
ATOM   4378  N   PHE A 569      45.761 -19.419 -12.350  1.00 29.90           N  
ATOM   4379  CA  PHE A 569      45.947 -20.457 -13.372  1.00 29.79           C  
ATOM   4380  C   PHE A 569      46.347 -19.934 -14.806  1.00 30.57           C  
ATOM   4381  O   PHE A 569      46.280 -20.669 -15.812  1.00 29.56           O  
ATOM   4382  CB  PHE A 569      44.663 -21.309 -13.424  1.00 30.11           C  
ATOM   4383  CG  PHE A 569      44.297 -21.953 -12.064  1.00 31.80           C  
ATOM   4384  CD1 PHE A 569      44.868 -23.126 -11.672  1.00 35.24           C  
ATOM   4385  CD2 PHE A 569      43.448 -21.334 -11.168  1.00 30.10           C  
ATOM   4386  CE1 PHE A 569      44.533 -23.712 -10.384  1.00 36.09           C  
ATOM   4387  CE2 PHE A 569      43.116 -21.908  -9.922  1.00 31.42           C  
ATOM   4388  CZ  PHE A 569      43.662 -23.072  -9.536  1.00 31.23           C  
ATOM   4389  N   ASP A 570      46.723 -18.649 -14.907  1.00 30.69           N  
ATOM   4390  CA  ASP A 570      47.200 -18.068 -16.143  1.00 30.55           C  
ATOM   4391  C   ASP A 570      46.205 -18.479 -17.253  1.00 30.45           C  
ATOM   4392  O   ASP A 570      46.594 -18.877 -18.333  1.00 30.04           O  
ATOM   4393  CB  ASP A 570      48.636 -18.589 -16.376  1.00 31.62           C  
ATOM   4394  CG  ASP A 570      49.450 -17.768 -17.402  1.00 33.30           C  
ATOM   4395  OD1 ASP A 570      49.287 -16.547 -17.502  1.00 38.47           O  
ATOM   4396  OD2 ASP A 570      50.274 -18.350 -18.114  1.00 41.79           O  
ATOM   4397  N   LYS A 571      44.915 -18.367 -16.979  1.00 31.28           N  
ATOM   4398  CA  LYS A 571      43.855 -18.535 -17.999  1.00 31.45           C  
ATOM   4399  C   LYS A 571      43.933 -17.463 -19.129  1.00 32.91           C  
ATOM   4400  O   LYS A 571      44.091 -16.303 -18.839  1.00 29.95           O  
ATOM   4401  CB  LYS A 571      42.493 -18.506 -17.326  1.00 33.07           C  
ATOM   4402  CG  LYS A 571      41.378 -18.772 -18.188  1.00 33.26           C  
ATOM   4403  CD  LYS A 571      41.403 -20.147 -18.704  1.00 37.30           C  
ATOM   4404  CE  LYS A 571      40.290 -20.339 -19.730  1.00 38.43           C  
ATOM   4405  NZ  LYS A 571      40.782 -20.277 -21.116  1.00 37.90           N  
ATOM   4406  N   ASP A 572      43.951 -17.896 -20.404  1.00 31.68           N  
ATOM   4407  CA  ASP A 572      43.793 -16.978 -21.561  1.00 33.23           C  
ATOM   4408  C   ASP A 572      42.371 -16.609 -21.728  1.00 31.78           C  
ATOM   4409  O   ASP A 572      41.519 -17.480 -21.725  1.00 31.97           O  
ATOM   4410  CB  ASP A 572      44.153 -17.662 -22.897  1.00 35.37           C  
ATOM   4411  CG  ASP A 572      45.594 -17.934 -23.006  1.00 38.49           C  
ATOM   4412  OD1 ASP A 572      46.329 -17.118 -22.429  1.00 48.27           O  
ATOM   4413  OD2 ASP A 572      46.008 -18.955 -23.668  1.00 53.22           O  
ATOM   4414  N   TYR A 573      42.092 -15.329 -21.925  1.00 30.78           N  
ATOM   4415  CA  TYR A 573      40.754 -14.939 -22.188  1.00 29.64           C  
ATOM   4416  C   TYR A 573      40.792 -13.513 -22.660  1.00 28.30           C  
ATOM   4417  O   TYR A 573      41.801 -12.880 -22.570  1.00 28.51           O  
ATOM   4418  CB  TYR A 573      39.862 -15.085 -20.919  1.00 28.07           C  
ATOM   4419  CG  TYR A 573      40.139 -14.028 -19.884  1.00 28.43           C  
ATOM   4420  CD1 TYR A 573      41.254 -14.121 -19.103  1.00 24.74           C  
ATOM   4421  CD2 TYR A 573      39.266 -12.926 -19.664  1.00 25.96           C  
ATOM   4422  CE1 TYR A 573      41.605 -13.080 -18.157  1.00 27.10           C  
ATOM   4423  CE2 TYR A 573      39.590 -11.900 -18.746  1.00 27.75           C  
ATOM   4424  CZ  TYR A 573      40.748 -12.040 -17.959  1.00 31.76           C  
ATOM   4425  OH  TYR A 573      41.126 -11.103 -17.051  1.00 32.19           O  
ATOM   4426  N   GLU A 574      39.646 -12.996 -23.078  1.00 29.05           N  
ATOM   4427  CA  GLU A 574      39.518 -11.621 -23.565  1.00 29.55           C  
ATOM   4428  C   GLU A 574      38.112 -11.148 -23.133  1.00 30.01           C  
ATOM   4429  O   GLU A 574      37.194 -11.986 -23.029  1.00 29.26           O  
ATOM   4430  CB  GLU A 574      39.656 -11.621 -25.092  1.00 30.88           C  
ATOM   4431  CG  GLU A 574      41.032 -11.857 -25.567  1.00 29.88           C  
ATOM   4432  CD  GLU A 574      41.223 -11.874 -27.099  1.00 30.64           C  
ATOM   4433  OE1 GLU A 574      40.307 -12.033 -27.824  1.00 26.65           O  
ATOM   4434  OE2 GLU A 574      42.349 -11.723 -27.566  1.00 32.15           O  
ATOM   4435  N   THR A 575      37.970  -9.883 -22.710  1.00 27.59           N  
ATOM   4436  CA  THR A 575      36.645  -9.273 -22.574  1.00 28.19           C  
ATOM   4437  C   THR A 575      36.218  -8.451 -23.834  1.00 28.55           C  
ATOM   4438  O   THR A 575      35.024  -8.295 -24.122  1.00 30.77           O  
ATOM   4439  CB  THR A 575      36.601  -8.451 -21.351  1.00 27.85           C  
ATOM   4440  OG1 THR A 575      37.636  -7.473 -21.448  1.00 26.58           O  
ATOM   4441  CG2 THR A 575      36.907  -9.320 -20.163  1.00 27.82           C  
ATOM   4442  N   VAL A 576      37.205  -7.977 -24.589  1.00 29.39           N  
ATOM   4443  CA  VAL A 576      36.982  -7.393 -25.934  1.00 28.49           C  
ATOM   4444  C   VAL A 576      37.767  -8.245 -26.939  1.00 27.93           C  
ATOM   4445  O   VAL A 576      38.934  -8.456 -26.771  1.00 27.20           O  
ATOM   4446  CB  VAL A 576      37.467  -5.966 -26.047  1.00 28.29           C  
ATOM   4447  CG1 VAL A 576      37.207  -5.404 -27.441  1.00 28.02           C  
ATOM   4448  CG2 VAL A 576      36.761  -5.115 -25.024  1.00 27.40           C  
ATOM   4449  N   TYR A 577      37.091  -8.701 -27.996  1.00 27.65           N  
ATOM   4450  CA  TYR A 577      37.724  -9.566 -28.991  1.00 28.32           C  
ATOM   4451  C   TYR A 577      38.962  -8.878 -29.646  1.00 28.11           C  
ATOM   4452  O   TYR A 577      38.902  -7.705 -30.031  1.00 28.92           O  
ATOM   4453  CB  TYR A 577      36.655 -10.022 -29.992  1.00 28.70           C  
ATOM   4454  CG  TYR A 577      37.213 -10.874 -31.041  1.00 28.81           C  
ATOM   4455  CD1 TYR A 577      37.632 -12.179 -30.770  1.00 31.45           C  
ATOM   4456  CD2 TYR A 577      37.446 -10.371 -32.308  1.00 32.55           C  
ATOM   4457  CE1 TYR A 577      38.270 -12.938 -31.750  1.00 30.92           C  
ATOM   4458  CE2 TYR A 577      38.006 -11.148 -33.304  1.00 32.27           C  
ATOM   4459  CZ  TYR A 577      38.464 -12.396 -33.026  1.00 32.41           C  
ATOM   4460  OH  TYR A 577      39.025 -13.153 -34.064  1.00 29.83           O  
ATOM   4461  N   GLY A 578      40.089  -9.607 -29.718  1.00 27.13           N  
ATOM   4462  CA  GLY A 578      41.353  -9.076 -30.173  1.00 27.24           C  
ATOM   4463  C   GLY A 578      42.327  -8.431 -29.190  1.00 27.32           C  
ATOM   4464  O   GLY A 578      43.462  -8.185 -29.535  1.00 28.00           O  
ATOM   4465  N   TYR A 579      41.862  -8.086 -27.996  1.00 27.50           N  
ATOM   4466  CA  TYR A 579      42.649  -7.347 -26.998  1.00 27.59           C  
ATOM   4467  C   TYR A 579      43.066  -8.281 -25.885  1.00 27.40           C  
ATOM   4468  O   TYR A 579      42.191  -8.778 -25.086  1.00 27.95           O  
ATOM   4469  CB  TYR A 579      41.767  -6.195 -26.452  1.00 28.16           C  
ATOM   4470  CG  TYR A 579      41.573  -5.105 -27.540  1.00 27.06           C  
ATOM   4471  CD1 TYR A 579      42.411  -4.016 -27.596  1.00 27.46           C  
ATOM   4472  CD2 TYR A 579      40.624  -5.258 -28.549  1.00 30.38           C  
ATOM   4473  CE1 TYR A 579      42.252  -3.047 -28.583  1.00 29.69           C  
ATOM   4474  CE2 TYR A 579      40.453  -4.305 -29.538  1.00 27.30           C  
ATOM   4475  CZ  TYR A 579      41.279  -3.222 -29.569  1.00 28.86           C  
ATOM   4476  OH  TYR A 579      41.142  -2.286 -30.534  1.00 25.10           O  
ATOM   4477  N   GLN A 580      44.366  -8.534 -25.838  1.00 26.13           N  
ATOM   4478  CA  GLN A 580      44.912  -9.508 -24.908  1.00 27.56           C  
ATOM   4479  C   GLN A 580      44.762  -9.019 -23.449  1.00 29.17           C  
ATOM   4480  O   GLN A 580      44.751  -7.815 -23.175  1.00 27.65           O  
ATOM   4481  CB  GLN A 580      46.399  -9.745 -25.224  1.00 27.82           C  
ATOM   4482  CG  GLN A 580      46.681 -10.664 -26.408  1.00 31.33           C  
ATOM   4483  N   THR A 581      44.569  -9.963 -22.536  1.00 31.85           N  
ATOM   4484  CA  THR A 581      44.430  -9.702 -21.094  1.00 31.65           C  
ATOM   4485  C   THR A 581      45.762 -10.110 -20.528  1.00 33.19           C  
ATOM   4486  O   THR A 581      46.554 -10.671 -21.277  1.00 33.46           O  
ATOM   4487  CB  THR A 581      43.353 -10.512 -20.518  1.00 33.18           C  
ATOM   4488  OG1 THR A 581      43.491 -11.860 -21.008  1.00 34.45           O  
ATOM   4489  CG2 THR A 581      41.983  -9.895 -20.895  1.00 25.49           C  
ATOM   4490  N   ALA A 582      46.045  -9.812 -19.234  1.00 35.18           N  
ATOM   4491  CA  ALA A 582      47.426  -9.927 -18.658  1.00 36.31           C  
ATOM   4492  C   ALA A 582      48.022 -11.301 -18.540  1.00 35.68           C  
ATOM   4493  O   ALA A 582      49.265 -11.483 -18.570  1.00 39.10           O  
ATOM   4494  CB  ALA A 582      47.460  -9.262 -17.181  1.00 37.21           C  
ATOM   4495  N   GLY A 583      47.202 -12.299 -18.295  1.00 33.58           N  
ATOM   4496  CA  GLY A 583      47.861 -13.569 -17.877  1.00 30.31           C  
ATOM   4497  C   GLY A 583      48.220 -13.433 -16.395  1.00 29.95           C  
ATOM   4498  O   GLY A 583      47.876 -12.414 -15.710  1.00 28.18           O  
ATOM   4499  N   ARG A 584      48.925 -14.425 -15.877  1.00 29.85           N  
ATOM   4500  CA  ARG A 584      49.215 -14.460 -14.474  1.00 29.71           C  
ATOM   4501  C   ARG A 584      50.185 -13.343 -14.072  1.00 29.92           C  
ATOM   4502  O   ARG A 584      51.184 -13.195 -14.678  1.00 29.50           O  
ATOM   4503  CB  ARG A 584      49.746 -15.816 -14.055  1.00 30.00           C  
ATOM   4504  CG  ARG A 584      50.156 -15.823 -12.565  1.00 29.55           C  
ATOM   4505  CD  ARG A 584      51.067 -16.925 -12.236  1.00 33.90           C  
ATOM   4506  NE  ARG A 584      50.424 -18.190 -12.420  1.00 35.40           N  
ATOM   4507  CZ  ARG A 584      50.749 -19.134 -13.306  1.00 37.51           C  
ATOM   4508  NH1 ARG A 584      50.032 -20.231 -13.331  1.00 34.64           N  
ATOM   4509  NH2 ARG A 584      51.780 -19.048 -14.122  1.00 39.81           N  
ATOM   4510  N   GLU A 585      49.830 -12.576 -13.037  1.00 31.26           N  
ATOM   4511  CA  GLU A 585      50.593 -11.399 -12.590  1.00 33.34           C  
ATOM   4512  C   GLU A 585      50.799 -11.443 -11.079  1.00 32.22           C  
ATOM   4513  O   GLU A 585      49.897 -11.765 -10.362  1.00 32.19           O  
ATOM   4514  CB  GLU A 585      49.811 -10.140 -12.936  1.00 34.58           C  
ATOM   4515  CG  GLU A 585      49.956  -9.706 -14.363  1.00 40.85           C  
ATOM   4516  CD  GLU A 585      49.357  -8.339 -14.653  1.00 46.46           C  
ATOM   4517  OE1 GLU A 585      48.176  -8.065 -14.257  1.00 51.39           O  
ATOM   4518  OE2 GLU A 585      50.084  -7.569 -15.301  1.00 52.41           O  
ATOM   4519  N   TYR A 586      52.005 -11.123 -10.644  1.00 34.52           N  
ATOM   4520  CA  TYR A 586      52.432 -11.088  -9.255  1.00 36.29           C  
ATOM   4521  C   TYR A 586      52.645  -9.634  -8.795  1.00 36.60           C  
ATOM   4522  O   TYR A 586      53.139  -8.792  -9.569  1.00 35.41           O  
ATOM   4523  CB  TYR A 586      53.739 -11.852  -9.076  1.00 38.89           C  
ATOM   4524  CG  TYR A 586      53.714 -13.247  -9.645  1.00 38.21           C  
ATOM   4525  CD1 TYR A 586      53.294 -14.307  -8.875  1.00 40.93           C  
ATOM   4526  CD2 TYR A 586      54.093 -13.486 -10.926  1.00 41.58           C  
ATOM   4527  CE1 TYR A 586      53.233 -15.595  -9.373  1.00 44.12           C  
ATOM   4528  CE2 TYR A 586      54.054 -14.784 -11.468  1.00 44.90           C  
ATOM   4529  CZ  TYR A 586      53.627 -15.840 -10.679  1.00 44.13           C  
ATOM   4530  OH  TYR A 586      53.572 -17.148 -11.182  1.00 43.85           O  
ATOM   4531  N   THR A 587      52.220  -9.355  -7.565  1.00 35.74           N  
ATOM   4532  CA  THR A 587      52.472  -8.075  -6.927  1.00 35.75           C  
ATOM   4533  C   THR A 587      52.939  -8.290  -5.514  1.00 35.26           C  
ATOM   4534  O   THR A 587      52.419  -9.166  -4.806  1.00 32.95           O  
ATOM   4535  CB  THR A 587      51.211  -7.165  -6.910  1.00 36.88           C  
ATOM   4536  OG1 THR A 587      50.444  -7.434  -8.071  1.00 38.60           O  
ATOM   4537  CG2 THR A 587      51.577  -5.657  -6.944  1.00 38.80           C  
ATOM   4538  N   LEU A 588      53.954  -7.503  -5.128  1.00 35.37           N  
ATOM   4539  CA  LEU A 588      54.425  -7.379  -3.724  1.00 33.94           C  
ATOM   4540  C   LEU A 588      54.351  -5.953  -3.344  1.00 33.16           C  
ATOM   4541  O   LEU A 588      54.916  -5.141  -4.053  1.00 29.88           O  
ATOM   4542  CB  LEU A 588      55.877  -7.742  -3.633  1.00 35.54           C  
ATOM   4543  CG  LEU A 588      56.342  -8.474  -2.408  1.00 38.87           C  
ATOM   4544  CD1 LEU A 588      55.902  -9.904  -2.668  1.00 42.49           C  
ATOM   4545  CD2 LEU A 588      57.868  -8.378  -2.228  1.00 40.67           C  
ATOM   4546  N   SER A 589      53.757  -5.658  -2.183  1.00 31.89           N  
ATOM   4547  CA  SER A 589      53.674  -4.276  -1.641  1.00 32.40           C  
ATOM   4548  C   SER A 589      53.852  -4.177  -0.128  1.00 32.92           C  
ATOM   4549  O   SER A 589      53.841  -5.189   0.606  1.00 29.67           O  
ATOM   4550  CB  SER A 589      52.370  -3.611  -1.983  1.00 33.62           C  
ATOM   4551  OG  SER A 589      51.255  -4.354  -1.535  1.00 37.40           O  
ATOM   4552  N   GLY A 590      54.026  -2.944   0.325  1.00 33.69           N  
ATOM   4553  CA  GLY A 590      54.244  -2.680   1.737  1.00 34.94           C  
ATOM   4554  C   GLY A 590      53.546  -1.376   2.109  1.00 35.93           C  
ATOM   4555  O   GLY A 590      53.431  -0.438   1.251  1.00 33.55           O  
ATOM   4556  N   SER A 591      53.059  -1.301   3.352  1.00 34.21           N  
ATOM   4557  CA  SER A 591      52.492  -0.074   3.822  1.00 37.09           C  
ATOM   4558  C   SER A 591      53.050   0.156   5.230  1.00 37.66           C  
ATOM   4559  O   SER A 591      53.032  -0.732   6.048  1.00 38.54           O  
ATOM   4560  CB  SER A 591      50.958  -0.154   3.747  1.00 38.07           C  
ATOM   4561  OG  SER A 591      50.342  -0.033   5.036  1.00 43.12           O  
ATOM   4562  N   TYR A 592      53.666   1.304   5.439  1.00 38.31           N  
ATOM   4563  CA  TYR A 592      54.172   1.770   6.726  1.00 39.22           C  
ATOM   4564  C   TYR A 592      53.324   2.993   7.131  1.00 39.38           C  
ATOM   4565  O   TYR A 592      53.223   3.993   6.404  1.00 36.85           O  
ATOM   4566  CB  TYR A 592      55.645   2.115   6.648  1.00 38.70           C  
ATOM   4567  CG  TYR A 592      56.224   2.498   7.941  1.00 41.43           C  
ATOM   4568  CD1 TYR A 592      56.419   1.550   8.934  1.00 41.53           C  
ATOM   4569  CD2 TYR A 592      56.604   3.809   8.197  1.00 42.68           C  
ATOM   4570  CE1 TYR A 592      56.952   1.893  10.146  1.00 43.32           C  
ATOM   4571  CE2 TYR A 592      57.150   4.156   9.409  1.00 44.90           C  
ATOM   4572  CZ  TYR A 592      57.336   3.187  10.373  1.00 42.27           C  
ATOM   4573  OH  TYR A 592      57.885   3.498  11.559  1.00 41.13           O  
ATOM   4574  N   THR A 593      52.728   2.859   8.304  1.00 39.06           N  
ATOM   4575  CA  THR A 593      51.688   3.682   8.825  1.00 40.56           C  
ATOM   4576  C   THR A 593      52.205   4.314  10.133  1.00 42.10           C  
ATOM   4577  O   THR A 593      52.925   3.676  10.929  1.00 39.29           O  
ATOM   4578  CB  THR A 593      50.546   2.732   9.127  1.00 42.31           C  
ATOM   4579  OG1 THR A 593      49.564   2.802   8.075  1.00 43.60           O  
ATOM   4580  CG2 THR A 593      49.955   2.934  10.511  1.00 43.31           C  
ATOM   4581  N   PHE A 594      51.873   5.580  10.330  1.00 43.51           N  
ATOM   4582  CA  PHE A 594      52.187   6.298  11.571  1.00 46.21           C  
ATOM   4583  C   PHE A 594      51.480   7.648  11.655  1.00 46.59           C  
ATOM   4584  O   PHE A 594      51.598   8.241  12.740  1.00 48.97           O  
ATOM   4585  CB  PHE A 594      53.707   6.486  11.804  1.00 46.55           C  
ATOM   4586  CG  PHE A 594      54.383   7.362  10.781  1.00 47.62           C  
ATOM   4587  CD1 PHE A 594      54.672   6.879   9.511  1.00 49.09           C  
ATOM   4588  CD2 PHE A 594      54.726   8.671  11.086  1.00 49.06           C  
ATOM   4589  CE1 PHE A 594      55.308   7.698   8.530  1.00 50.65           C  
ATOM   4590  CE2 PHE A 594      55.383   9.496  10.132  1.00 50.17           C  
ATOM   4591  CZ  PHE A 594      55.671   8.994   8.845  1.00 50.17           C  
TER    4592      PHE A 594                                                      
MASTER      522    0   12   10   41    0   25    6 5658    2  205   53          
END                                                                             
