# Supplementary material for: Epitope Prediction Based on Random Peptide Library Screening: Benchmark Dataset and Prediction Tools Evaluation
Source: Molecules. 2011 Jun 16;16(6):4971–93. doi: 10.3390/molecules16064971 (PMC6264216; doi:10.3390/molecules16064971)
Supplement: Supplementary file 1 [file molecules-16-04971-s001.zip › supplementary materials/datasets/MS00278/EP00278.txt]

P5 D6 T7 L8 V9 V10 T11 A12 N13 R14 E16 P18 R19 V22 L23 Q32 E259 L260 K262 I305 G307 H308 G309 L345 Q347 T352 E378 E381 G382 R384 I386 E423 G424 L425 G428 N430 N469 F470 D471 G473 P474 T476
