# Supplementary material for: Epitope Prediction Based on Random Peptide Library Screening: Benchmark Dataset and Prediction Tools Evaluation
Source: Molecules. 2011 Jun 16;16(6):4971–93. doi: 10.3390/molecules16064971 (PMC6264216; doi:10.3390/molecules16064971)
Supplement: Supplementary file 1 [file molecules-16-04971-s001.zip › supplementary materials/datasets/MS00357/1FLT.pdb]

HEADER    COMPLEX (GROWTH FACTOR/TRANSFERASE)     20-NOV-97   1FLT              
TITLE     VEGF IN COMPLEX WITH DOMAIN 2 OF THE FLT-1 RECEPTOR                   
COMPND    MOL_ID: 1;                                                            
COMPND   2 MOLECULE: VASCULAR ENDOTHELIAL GROWTH FACTOR;                        
COMPND   3 CHAIN: V, W;                                                         
COMPND   4 FRAGMENT: RECEPTOR BINDING DOMAIN, RESIDUES 8 - 109;                 
COMPND   5 SYNONYM: VEGF, VPF;                                                  
COMPND   6 EC: 2.7.1.112;                                                       
COMPND   7 ENGINEERED: YES;                                                     
COMPND   8 MOL_ID: 2;                                                           
COMPND   9 MOLECULE: FMS-LIKE TYROSINE KINASE 1;                                
COMPND  10 CHAIN: X, Y;                                                         
COMPND  11 FRAGMENT: SECOND EXTRACELLULAR IGG LIKE DOMAIN, RESIDUES             
COMPND  12 129 - 229;                                                           
COMPND  13 SYNONYM: FLT-1, VGR1;                                                
COMPND  14 ENGINEERED: YES                                                      
SOURCE    MOL_ID: 1;                                                            
SOURCE   2 ORGANISM_SCIENTIFIC: HOMO SAPIENS;                                   
SOURCE   3 ORGANISM_COMMON: HUMAN;                                              
SOURCE   4 ORGANISM_TAXID: 9606;                                                
SOURCE   5 EXPRESSION_SYSTEM: ESCHERICHIA COLI;                                 
SOURCE   6 EXPRESSION_SYSTEM_TAXID: 562;                                        
SOURCE   7 MOL_ID: 2;                                                           
SOURCE   8 ORGANISM_SCIENTIFIC: HOMO SAPIENS;                                   
SOURCE   9 ORGANISM_COMMON: HUMAN;                                              
SOURCE  10 ORGANISM_TAXID: 9606;                                                
SOURCE  11 EXPRESSION_SYSTEM: ESCHERICHIA COLI;                                 
SOURCE  12 EXPRESSION_SYSTEM_TAXID: 562                                         
KEYWDS    COMPLEX (GROWTH FACTOR/TRANSFERASE), FLT-1 RECEPTOR,                  
KEYWDS   2 CYSTINE KNOT, GLYCOPROTEIN, IMMUNOGLOBULIN-LIKE DOMAIN               
KEYWDS   3 TRANSFERASE                                                          
EXPDTA    X-RAY DIFFRACTION                                                     
AUTHOR    C.WIESMANN,A.M.DE VOS                                                 
REVDAT   3   24-FEB-09 1FLT    1       VERSN                                    
REVDAT   2   30-SEP-03 1FLT    1       JRNL   DBREF                             
REVDAT   1   13-JAN-99 1FLT    0                                                
JRNL        AUTH   C.WIESMANN,G.FUH,H.W.CHRISTINGER,C.EIGENBROT,                
JRNL        AUTH 2 J.A.WELLS,A.M.DE VOS                                         
JRNL        TITL   CRYSTAL STRUCTURE AT 1.7 A RESOLUTION OF VEGF IN             
JRNL        TITL 2 COMPLEX WITH DOMAIN 2 OF THE FLT-1 RECEPTOR.                 
JRNL        REF    CELL(CAMBRIDGE,MASS.)         V.  91   695 1997              
JRNL        REFN                   ISSN 0092-8674                               
JRNL        PMID   9393862                                                      
JRNL        DOI    10.1016/S0092-8674(00)80456-0                                
REMARK   1                                                                      
REMARK   2                                                                      
REMARK   2 RESOLUTION.    1.70 ANGSTROMS.                                       
REMARK   3                                                                      
REMARK   3 REFINEMENT.                                                          
REMARK   3   PROGRAM     : X-PLOR 3.851                                         
REMARK   3   AUTHORS     : BRUNGER                                              
REMARK   3                                                                      
REMARK   3  DATA USED IN REFINEMENT.                                            
REMARK   3   RESOLUTION RANGE HIGH (ANGSTROMS) : 1.70                           
REMARK   3   RESOLUTION RANGE LOW  (ANGSTROMS) : 20.00                          
REMARK   3   DATA CUTOFF            (SIGMA(F)) : 0.200                          
REMARK   3   DATA CUTOFF HIGH         (ABS(F)) : 1000000.000                    
REMARK   3   DATA CUTOFF LOW          (ABS(F)) : 0.0010                         
REMARK   3   COMPLETENESS (WORKING+TEST)   (%) : 96.8                           
REMARK   3   NUMBER OF REFLECTIONS             : 45678                          
REMARK   3                                                                      
REMARK   3  FIT TO DATA USED IN REFINEMENT.                                     
REMARK   3   CROSS-VALIDATION METHOD          : THROUGHOUT                      
REMARK   3   FREE R VALUE TEST SET SELECTION  : RANDOM                          
REMARK   3   R VALUE            (WORKING SET) : 0.198                           
REMARK   3   FREE R VALUE                     : 0.261                           
REMARK   3   FREE R VALUE TEST SET SIZE   (%) : 4.800                           
REMARK   3   FREE R VALUE TEST SET COUNT      : 2275                            
REMARK   3   ESTIMATED ERROR OF FREE R VALUE  : 0.005                           
REMARK   3                                                                      
REMARK   3  FIT IN THE HIGHEST RESOLUTION BIN.                                  
REMARK   3   TOTAL NUMBER OF BINS USED           : 8                            
REMARK   3   BIN RESOLUTION RANGE HIGH       (A) : 1.70                         
REMARK   3   BIN RESOLUTION RANGE LOW        (A) : 1.78                         
REMARK   3   BIN COMPLETENESS (WORKING+TEST) (%) : 91.40                        
REMARK   3   REFLECTIONS IN BIN    (WORKING SET) : 5104                         
REMARK   3   BIN R VALUE           (WORKING SET) : 0.3200                       
REMARK   3   BIN FREE R VALUE                    : 0.3500                       
REMARK   3   BIN FREE R VALUE TEST SET SIZE  (%) : 4.40                         
REMARK   3   BIN FREE R VALUE TEST SET COUNT     : 257                          
REMARK   3   ESTIMATED ERROR OF BIN FREE R VALUE : 0.021                        
REMARK   3                                                                      
REMARK   3  NUMBER OF NON-HYDROGEN ATOMS USED IN REFINEMENT.                    
REMARK   3   PROTEIN ATOMS            : 3566                                    
REMARK   3   NUCLEIC ACID ATOMS       : 0                                       
REMARK   3   HETEROGEN ATOMS          : 0                                       
REMARK   3   SOLVENT ATOMS            : 476                                     
REMARK   3                                                                      
REMARK   3  B VALUES.                                                           
REMARK   3   FROM WILSON PLOT           (A**2) : 23.90                          
REMARK   3   MEAN B VALUE      (OVERALL, A**2) : 31.90                          
REMARK   3   OVERALL ANISOTROPIC B VALUE.                                       
REMARK   3    B11 (A**2) : 1.90500                                              
REMARK   3    B22 (A**2) : -4.03860                                             
REMARK   3    B33 (A**2) : 2.13360                                              
REMARK   3    B12 (A**2) : 0.00000                                              
REMARK   3    B13 (A**2) : -2.74800                                             
REMARK   3    B23 (A**2) : 0.00000                                              
REMARK   3                                                                      
REMARK   3  ESTIMATED COORDINATE ERROR.                                         
REMARK   3   ESD FROM LUZZATI PLOT        (A) : 0.22                            
REMARK   3   ESD FROM SIGMAA              (A) : NULL                            
REMARK   3   LOW RESOLUTION CUTOFF        (A) : 5.00                            
REMARK   3                                                                      
REMARK   3  CROSS-VALIDATED ESTIMATED COORDINATE ERROR.                         
REMARK   3   ESD FROM C-V LUZZATI PLOT    (A) : 0.28                            
REMARK   3   ESD FROM C-V SIGMAA          (A) : NULL                            
REMARK   3                                                                      
REMARK   3  RMS DEVIATIONS FROM IDEAL VALUES.                                   
REMARK   3   BOND LENGTHS                 (A) : 0.013                           
REMARK   3   BOND ANGLES            (DEGREES) : 1.76                            
REMARK   3   DIHEDRAL ANGLES        (DEGREES) : 28.80                           
REMARK   3   IMPROPER ANGLES        (DEGREES) : 0.99                            
REMARK   3                                                                      
REMARK   3  ISOTROPIC THERMAL MODEL : RESTRAINED                                
REMARK   3                                                                      
REMARK   3  ISOTROPIC THERMAL FACTOR RESTRAINTS.    RMS    SIGMA                
REMARK   3   MAIN-CHAIN BOND              (A**2) : 2.400 ; 2.500                
REMARK   3   MAIN-CHAIN ANGLE             (A**2) : 4.900 ; 5.000                
REMARK   3   SIDE-CHAIN BOND              (A**2) : 3.900 ; 3.500                
REMARK   3   SIDE-CHAIN ANGLE             (A**2) : 6.300 ; 6.000                
REMARK   3                                                                      
REMARK   3  NCS MODEL : NULL                                                    
REMARK   3                                                                      
REMARK   3  NCS RESTRAINTS.                         RMS   SIGMA/WEIGHT          
REMARK   3   GROUP  1  POSITIONAL            (A) : NULL  ; NULL                 
REMARK   3   GROUP  1  B-FACTOR           (A**2) : NULL  ; NULL                 
REMARK   3                                                                      
REMARK   3  PARAMETER FILE  1  : NULL                                           
REMARK   3  TOPOLOGY FILE  1   : NULL                                           
REMARK   3                                                                      
REMARK   3  OTHER REFINEMENT REMARKS: NULL                                      
REMARK   4                                                                      
REMARK   4 1FLT COMPLIES WITH FORMAT V. 3.15, 01-DEC-08                         
REMARK 100                                                                      
REMARK 100 THIS ENTRY HAS BEEN PROCESSED BY BNL.                                
REMARK 200                                                                      
REMARK 200 EXPERIMENTAL DETAILS                                                 
REMARK 200  EXPERIMENT TYPE                : X-RAY DIFFRACTION                  
REMARK 200  DATE OF DATA COLLECTION        : FEB-97                             
REMARK 200  TEMPERATURE           (KELVIN) : 160                                
REMARK 200  PH                             : 8.5                                
REMARK 200  NUMBER OF CRYSTALS USED        : 1                                  
REMARK 200                                                                      
REMARK 200  SYNCHROTRON              (Y/N) : Y                                  
REMARK 200  RADIATION SOURCE               : CHESS                              
REMARK 200  BEAMLINE                       : A1                                 
REMARK 200  X-RAY GENERATOR MODEL          : NULL                               
REMARK 200  MONOCHROMATIC OR LAUE    (M/L) : M                                  
REMARK 200  WAVELENGTH OR RANGE        (A) : 0.908                              
REMARK 200  MONOCHROMATOR                  : NULL                               
REMARK 200  OPTICS                         : NULL                               
REMARK 200                                                                      
REMARK 200  DETECTOR TYPE                  : CCD                                
REMARK 200  DETECTOR MANUFACTURER          : ADSC QUANTUM                       
REMARK 200  INTENSITY-INTEGRATION SOFTWARE : DENZO                              
REMARK 200  DATA SCALING SOFTWARE          : SCALEPACK                          
REMARK 200                                                                      
REMARK 200  NUMBER OF UNIQUE REFLECTIONS   : 47047                              
REMARK 200  RESOLUTION RANGE HIGH      (A) : 1.700                              
REMARK 200  RESOLUTION RANGE LOW       (A) : 30.000                             
REMARK 200  REJECTION CRITERIA  (SIGMA(I)) : NULL                               
REMARK 200                                                                      
REMARK 200 OVERALL.                                                             
REMARK 200  COMPLETENESS FOR RANGE     (%) : 99.0                               
REMARK 200  DATA REDUNDANCY                : 7.000                              
REMARK 200  R MERGE                    (I) : NULL                               
REMARK 200  R SYM                      (I) : 0.05200                            
REMARK 200  <I/SIGMA(I)> FOR THE DATA SET  : 8.3000                             
REMARK 200                                                                      
REMARK 200 IN THE HIGHEST RESOLUTION SHELL.                                     
REMARK 200  HIGHEST RESOLUTION SHELL, RANGE HIGH (A) : 1.70                     
REMARK 200  HIGHEST RESOLUTION SHELL, RANGE LOW  (A) : 1.76                     
REMARK 200  COMPLETENESS FOR SHELL     (%) : 95.8                               
REMARK 200  DATA REDUNDANCY IN SHELL       : 3.00                               
REMARK 200  R MERGE FOR SHELL          (I) : NULL                               
REMARK 200  R SYM FOR SHELL            (I) : 0.27000                            
REMARK 200  <I/SIGMA(I)> FOR SHELL         : 3.500                              
REMARK 200                                                                      
REMARK 200 DIFFRACTION PROTOCOL: NULL                                           
REMARK 200 METHOD USED TO DETERMINE THE STRUCTURE: MOLECULAR REPLACEMENT/       
REMARK 200  NCS AVERAGING                                                       
REMARK 200 SOFTWARE USED: X-PLOR 3.851                                          
REMARK 200 STARTING MODEL: 1VPF                                                 
REMARK 200                                                                      
REMARK 200 REMARK: NULL                                                         
REMARK 280                                                                      
REMARK 280 CRYSTAL                                                              
REMARK 280 SOLVENT CONTENT, VS   (%): 47.00                                     
REMARK 280 MATTHEWS COEFFICIENT, VM (ANGSTROMS**3/DA): 2.30                     
REMARK 280                                                                      
REMARK 280 CRYSTALLIZATION CONDITIONS: PH 8.5                                   
REMARK 290                                                                      
REMARK 290 CRYSTALLOGRAPHIC SYMMETRY                                            
REMARK 290 SYMMETRY OPERATORS FOR SPACE GROUP: C 1 2 1                          
REMARK 290                                                                      
REMARK 290      SYMOP   SYMMETRY                                                
REMARK 290     NNNMMM   OPERATOR                                                
REMARK 290       1555   X,Y,Z                                                   
REMARK 290       2555   -X,Y,-Z                                                 
REMARK 290       3555   X+1/2,Y+1/2,Z                                           
REMARK 290       4555   -X+1/2,Y+1/2,-Z                                         
REMARK 290                                                                      
REMARK 290     WHERE NNN -> OPERATOR NUMBER                                     
REMARK 290           MMM -> TRANSLATION VECTOR                                  
REMARK 290                                                                      
REMARK 290 CRYSTALLOGRAPHIC SYMMETRY TRANSFORMATIONS                            
REMARK 290 THE FOLLOWING TRANSFORMATIONS OPERATE ON THE ATOM/HETATM             
REMARK 290 RECORDS IN THIS ENTRY TO PRODUCE CRYSTALLOGRAPHICALLY                
REMARK 290 RELATED MOLECULES.                                                   
REMARK 290   SMTRY1   1  1.000000  0.000000  0.000000        0.00000            
REMARK 290   SMTRY2   1  0.000000  1.000000  0.000000        0.00000            
REMARK 290   SMTRY3   1  0.000000  0.000000  1.000000        0.00000            
REMARK 290   SMTRY1   2 -1.000000  0.000000  0.000000        0.00000            
REMARK 290   SMTRY2   2  0.000000  1.000000  0.000000        0.00000            
REMARK 290   SMTRY3   2  0.000000  0.000000 -1.000000        0.00000            
REMARK 290   SMTRY1   3  1.000000  0.000000  0.000000       40.72000            
REMARK 290   SMTRY2   3  0.000000  1.000000  0.000000       35.56500            
REMARK 290   SMTRY3   3  0.000000  0.000000  1.000000        0.00000            
REMARK 290   SMTRY1   4 -1.000000  0.000000  0.000000       40.72000            
REMARK 290   SMTRY2   4  0.000000  1.000000  0.000000       35.56500            
REMARK 290   SMTRY3   4  0.000000  0.000000 -1.000000        0.00000            
REMARK 290                                                                      
REMARK 290 REMARK: NULL                                                         
REMARK 300                                                                      
REMARK 300 BIOMOLECULE: 1, 2                                                    
REMARK 300 SEE REMARK 350 FOR THE AUTHOR PROVIDED AND/OR PROGRAM                
REMARK 300 GENERATED ASSEMBLY INFORMATION FOR THE STRUCTURE IN                  
REMARK 300 THIS ENTRY. THE REMARK MAY ALSO PROVIDE INFORMATION ON               
REMARK 300 BURIED SURFACE AREA.                                                 
REMARK 350                                                                      
REMARK 350 COORDINATES FOR A COMPLETE MULTIMER REPRESENTING THE KNOWN           
REMARK 350 BIOLOGICALLY SIGNIFICANT OLIGOMERIZATION STATE OF THE                
REMARK 350 MOLECULE CAN BE GENERATED BY APPLYING BIOMT TRANSFORMATIONS          
REMARK 350 GIVEN BELOW.  BOTH NON-CRYSTALLOGRAPHIC AND                          
REMARK 350 CRYSTALLOGRAPHIC OPERATIONS ARE GIVEN.                               
REMARK 350                                                                      
REMARK 350 BIOMOLECULE: 1                                                       
REMARK 350 AUTHOR DETERMINED BIOLOGICAL UNIT: TETRAMERIC                        
REMARK 350 SOFTWARE DETERMINED QUATERNARY STRUCTURE: TETRAMERIC                 
REMARK 350 SOFTWARE USED: PISA                                                  
REMARK 350 TOTAL BURIED SURFACE AREA: 6140 ANGSTROM**2                          
REMARK 350 SURFACE AREA OF THE COMPLEX: 20420 ANGSTROM**2                       
REMARK 350 CHANGE IN SOLVENT FREE ENERGY: -50.0 KCAL/MOL                        
REMARK 350 APPLY THE FOLLOWING TO CHAINS: V, W, X, Y                            
REMARK 350   BIOMT1   1  1.000000  0.000000  0.000000        0.00000            
REMARK 350   BIOMT2   1  0.000000  1.000000  0.000000        0.00000            
REMARK 350   BIOMT3   1  0.000000  0.000000  1.000000        0.00000            
REMARK 350                                                                      
REMARK 350 BIOMOLECULE: 2                                                       
REMARK 350 SOFTWARE DETERMINED QUATERNARY STRUCTURE: OCTAMERIC                  
REMARK 350 SOFTWARE USED: PISA                                                  
REMARK 350 TOTAL BURIED SURFACE AREA: 16050 ANGSTROM**2                         
REMARK 350 SURFACE AREA OF THE COMPLEX: 37070 ANGSTROM**2                       
REMARK 350 CHANGE IN SOLVENT FREE ENERGY: -119.0 KCAL/MOL                       
REMARK 350 APPLY THE FOLLOWING TO CHAINS: V, W, Y, X                            
REMARK 350   BIOMT1   1  1.000000  0.000000  0.000000        0.00000            
REMARK 350   BIOMT2   1  0.000000  1.000000  0.000000        0.00000            
REMARK 350   BIOMT3   1  0.000000  0.000000  1.000000        0.00000            
REMARK 350   BIOMT1   2 -1.000000  0.000000  0.000000      -20.51894            
REMARK 350   BIOMT2   2  0.000000  1.000000  0.000000        0.00000            
REMARK 350   BIOMT3   2  0.000000  0.000000 -1.000000       75.10761            
REMARK 465                                                                      
REMARK 465 MISSING RESIDUES                                                     
REMARK 465 THE FOLLOWING RESIDUES WERE NOT LOCATED IN THE                       
REMARK 465 EXPERIMENT. (M=MODEL NUMBER; RES=RESIDUE NAME; C=CHAIN               
REMARK 465 IDENTIFIER; SSSEQ=SEQUENCE NUMBER; I=INSERTION CODE.)                
REMARK 465                                                                      
REMARK 465   M RES C SSSEQI                                                     
REMARK 465     HIS V    12                                                      
REMARK 465     LYS V   108                                                      
REMARK 465     ASP V   109                                                      
REMARK 465     THR Y   226                                                      
REMARK 500                                                                      
REMARK 500 GEOMETRY AND STEREOCHEMISTRY                                         
REMARK 500 SUBTOPIC: COVALENT BOND ANGLES                                       
REMARK 500                                                                      
REMARK 500 THE STEREOCHEMICAL PARAMETERS OF THE FOLLOWING RESIDUES              
REMARK 500 HAVE VALUES WHICH DEVIATE FROM EXPECTED VALUES BY MORE               
REMARK 500 THAN 6*RMSD (M=MODEL NUMBER; RES=RESIDUE NAME; C=CHAIN               
REMARK 500 IDENTIFIER; SSEQ=SEQUENCE NUMBER; I=INSERTION CODE).                 
REMARK 500                                                                      
REMARK 500 STANDARD TABLE:                                                      
REMARK 500 FORMAT: (10X,I3,1X,A3,1X,A1,I4,A1,3(1X,A4,2X),12X,F5.1)              
REMARK 500                                                                      
REMARK 500 EXPECTED VALUES PROTEIN: ENGH AND HUBER, 1999                        
REMARK 500 EXPECTED VALUES NUCLEIC ACID: CLOWNEY ET AL 1996                     
REMARK 500                                                                      
REMARK 500  M RES CSSEQI ATM1   ATM2   ATM3                                     
REMARK 500    GLN W  87   N   -  CA  -  C   ANGL. DEV. = -22.8 DEGREES          
REMARK 500                                                                      
REMARK 500 REMARK: NULL                                                         
REMARK 500                                                                      
REMARK 500 GEOMETRY AND STEREOCHEMISTRY                                         
REMARK 500 SUBTOPIC: TORSION ANGLES                                             
REMARK 500                                                                      
REMARK 500 TORSION ANGLES OUTSIDE THE EXPECTED RAMACHANDRAN REGIONS:            
REMARK 500 (M=MODEL NUMBER; RES=RESIDUE NAME; C=CHAIN IDENTIFIER;               
REMARK 500 SSEQ=SEQUENCE NUMBER; I=INSERTION CODE).                             
REMARK 500                                                                      
REMARK 500 STANDARD TABLE:                                                      
REMARK 500 FORMAT:(10X,I3,1X,A3,1X,A1,I4,A1,4X,F7.2,3X,F7.2)                    
REMARK 500                                                                      
REMARK 500 EXPECTED VALUES: GJ KLEYWEGT AND TA JONES (1996). PHI/PSI-           
REMARK 500 CHOLOGY: RAMACHANDRAN REVISITED. STRUCTURE 4, 1395 - 1400            
REMARK 500                                                                      
REMARK 500  M RES CSSEQI        PSI       PHI                                   
REMARK 500    CYS V  26      120.37    -23.71                                   
REMARK 500    ASP V  63      117.32   -165.33                                   
REMARK 500    PRO V  85      104.63    -32.59                                   
REMARK 500    CYS W  26      116.38    -28.24                                   
REMARK 500    ASP W  63      116.12   -173.49                                   
REMARK 500    PRO X 157       43.68    -76.61                                   
REMARK 500    LYS X 182      -81.94   -117.84                                   
REMARK 500    PRO Y 157       36.96    -72.81                                   
REMARK 500    LYS Y 182      -74.52   -123.79                                   
REMARK 500    LYS Y 190      -49.36   -136.10                                   
REMARK 500    ASN Y 196       72.49     43.10                                   
REMARK 500                                                                      
REMARK 500 REMARK: NULL                                                         
REMARK 525                                                                      
REMARK 525 SOLVENT                                                              
REMARK 525                                                                      
REMARK 525 THE SOLVENT MOLECULES HAVE CHAIN IDENTIFIERS THAT                    
REMARK 525 INDICATE THE POLYMER CHAIN WITH WHICH THEY ARE MOST                  
REMARK 525 CLOSELY ASSOCIATED. THE REMARK LISTS ALL THE SOLVENT                 
REMARK 525 MOLECULES WHICH ARE MORE THAN 5A AWAY FROM THE                       
REMARK 525 NEAREST POLYMER CHAIN (M = MODEL NUMBER;                             
REMARK 525 RES=RESIDUE NAME; C=CHAIN IDENTIFIER; SSEQ=SEQUENCE                  
REMARK 525 NUMBER; I=INSERTION CODE):                                           
REMARK 525                                                                      
REMARK 525  M RES CSSEQI                                                        
REMARK 525    HOH W 122        DISTANCE =  7.95 ANGSTROMS                       
DBREF  1FLT V   12   109  UNP    P15692   VEGFA_HUMAN     38    135             
DBREF  1FLT W   12   109  UNP    P15692   VEGFA_HUMAN     38    135             
DBREF  1FLT X  132   226  UNP    P17948   VGFR1_HUMAN    132    226             
DBREF  1FLT Y  132   226  UNP    P17948   VGFR1_HUMAN    132    226             
SEQRES   1 V   98  HIS GLU VAL VAL LYS PHE MET ASP VAL TYR GLN ARG SER          
SEQRES   2 V   98  TYR CYS HIS PRO ILE GLU THR LEU VAL ASP ILE PHE GLN          
SEQRES   3 V   98  GLU TYR PRO ASP GLU ILE GLU TYR ILE PHE LYS PRO SER          
SEQRES   4 V   98  CYS VAL PRO LEU MET ARG CYS GLY GLY CYS CYS ASN ASP          
SEQRES   5 V   98  GLU GLY LEU GLU CYS VAL PRO THR GLU GLU SER ASN ILE          
SEQRES   6 V   98  THR MET GLN ILE MET ARG ILE LYS PRO HIS GLN GLY GLN          
SEQRES   7 V   98  HIS ILE GLY GLU MET SER PHE LEU GLN HIS ASN LYS CYS          
SEQRES   8 V   98  GLU CYS ARG PRO LYS LYS ASP                                  
SEQRES   1 W   98  HIS GLU VAL VAL LYS PHE MET ASP VAL TYR GLN ARG SER          
SEQRES   2 W   98  TYR CYS HIS PRO ILE GLU THR LEU VAL ASP ILE PHE GLN          
SEQRES   3 W   98  GLU TYR PRO ASP GLU ILE GLU TYR ILE PHE LYS PRO SER          
SEQRES   4 W   98  CYS VAL PRO LEU MET ARG CYS GLY GLY CYS CYS ASN ASP          
SEQRES   5 W   98  GLU GLY LEU GLU CYS VAL PRO THR GLU GLU SER ASN ILE          
SEQRES   6 W   98  THR MET GLN ILE MET ARG ILE LYS PRO HIS GLN GLY GLN          
SEQRES   7 W   98  HIS ILE GLY GLU MET SER PHE LEU GLN HIS ASN LYS CYS          
SEQRES   8 W   98  GLU CYS ARG PRO LYS LYS ASP                                  
SEQRES   1 X   95  GLY ARG PRO PHE VAL GLU MET TYR SER GLU ILE PRO GLU          
SEQRES   2 X   95  ILE ILE HIS MET THR GLU GLY ARG GLU LEU VAL ILE PRO          
SEQRES   3 X   95  CYS ARG VAL THR SER PRO ASN ILE THR VAL THR LEU LYS          
SEQRES   4 X   95  LYS PHE PRO LEU ASP THR LEU ILE PRO ASP GLY LYS ARG          
SEQRES   5 X   95  ILE ILE TRP ASP SER ARG LYS GLY PHE ILE ILE SER ASN          
SEQRES   6 X   95  ALA THR TYR LYS GLU ILE GLY LEU LEU THR CYS GLU ALA          
SEQRES   7 X   95  THR VAL ASN GLY HIS LEU TYR LYS THR ASN TYR LEU THR          
SEQRES   8 X   95  HIS ARG GLN THR                                              
SEQRES   1 Y   95  GLY ARG PRO PHE VAL GLU MET TYR SER GLU ILE PRO GLU          
SEQRES   2 Y   95  ILE ILE HIS MET THR GLU GLY ARG GLU LEU VAL ILE PRO          
SEQRES   3 Y   95  CYS ARG VAL THR SER PRO ASN ILE THR VAL THR LEU LYS          
SEQRES   4 Y   95  LYS PHE PRO LEU ASP THR LEU ILE PRO ASP GLY LYS ARG          
SEQRES   5 Y   95  ILE ILE TRP ASP SER ARG LYS GLY PHE ILE ILE SER ASN          
SEQRES   6 Y   95  ALA THR TYR LYS GLU ILE GLY LEU LEU THR CYS GLU ALA          
SEQRES   7 Y   95  THR VAL ASN GLY HIS LEU TYR LYS THR ASN TYR LEU THR          
SEQRES   8 Y   95  HIS ARG GLN THR                                              
FORMUL   5  HOH   *476(H2 O)                                                    
HELIX    1   1 PHE V   17  SER V   24  1                                   8    
HELIX    2   2 ILE V   35  GLU V   38  1                                   4    
HELIX    3   3 PHE W   17  SER W   24  1                                   8    
HELIX    4   4 ILE W   35  GLU W   38  1                                   4    
HELIX    5   5 TYR X  199  GLU X  201  5                                   3    
HELIX    6   6 TYR Y  199  GLU Y  201  5                                   3    
SHEET    1   A 2 HIS V  27  ASP V  34  0                                        
SHEET    2   A 2 CYS V  51  GLY V  58 -1  N  GLY V  58   O  HIS V  27           
SHEET    1   B 3 TYR V  45  LYS V  48  0                                        
SHEET    2   B 3 GLU V  73  LYS V  84 -1  N  ILE V  83   O  ILE V  46           
SHEET    3   B 3 GLN V  89  HIS V  99 -1  N  GLN V  98   O  SER V  74           
SHEET    1   C 2 LEU V  66  GLU V  72  0                                        
SHEET    2   C 2 LYS V 101  PRO V 106 -1  N  ARG V 105   O  GLU V  67           
SHEET    1   D 2 HIS W  27  ASP W  34  0                                        
SHEET    2   D 2 CYS W  51  GLY W  58 -1  N  GLY W  58   O  HIS W  27           
SHEET    1   E 3 ILE W  46  LYS W  48  0                                        
SHEET    2   E 3 GLU W  73  ILE W  83 -1  N  ILE W  83   O  ILE W  46           
SHEET    3   E 3 GLN W  89  HIS W  99 -1  N  GLN W  98   O  SER W  74           
SHEET    1   F 5 GLU X 144  MET X 148  0                                        
SHEET    2   F 5 HIS X 214  ARG X 224  1  N  LEU X 221   O  GLU X 144           
SHEET    3   F 5 GLY X 203  VAL X 211 -1  N  VAL X 211   O  HIS X 214           
SHEET    4   F 5 THR X 168  LYS X 171 -1  N  LYS X 170   O  THR X 206           
SHEET    5   F 5 ASP X 175  LEU X 177 -1  N  LEU X 177   O  LEU X 169           
SHEET    1   G 3 LEU X 154  ILE X 156  0                                        
SHEET    2   G 3 GLY X 191  ILE X 194 -1  N  ILE X 194   O  LEU X 154           
SHEET    3   G 3 ILE X 184  ASP X 187 -1  N  ASP X 187   O  GLY X 191           
SHEET    1   H 2 LEU W  66  GLU W  72  0                                        
SHEET    2   H 2 LYS W 101  PRO W 106 -1  N  ARG W 105   O  GLU W  67           
SHEET    1   I 5 GLU Y 144  MET Y 148  0                                        
SHEET    2   I 5 HIS Y 214  ARG Y 224  1  N  LEU Y 221   O  GLU Y 144           
SHEET    3   I 5 LEU Y 204  VAL Y 211 -1  N  VAL Y 211   O  HIS Y 214           
SHEET    4   I 5 VAL Y 167  LYS Y 171 -1  N  LYS Y 170   O  THR Y 206           
SHEET    5   I 5 ASP Y 175  LEU Y 177 -1  N  LEU Y 177   O  LEU Y 169           
SHEET    1   J 3 LEU Y 154  ILE Y 156  0                                        
SHEET    2   J 3 GLY Y 191  ILE Y 194 -1  N  ILE Y 194   O  LEU Y 154           
SHEET    3   J 3 ILE Y 184  ASP Y 187 -1  N  ASP Y 187   O  GLY Y 191           
SSBOND   1 CYS V   26    CYS V   68                          1555   1555  2.05  
SSBOND   2 CYS V   51    CYS W   60                          1555   1555  2.08  
SSBOND   3 CYS V   57    CYS V  102                          1555   1555  2.03  
SSBOND   4 CYS V   60    CYS W   51                          1555   1555  2.07  
SSBOND   5 CYS V   61    CYS V  104                          1555   1555  2.04  
SSBOND   6 CYS W   26    CYS W   68                          1555   1555  2.04  
SSBOND   7 CYS W   57    CYS W  102                          1555   1555  2.04  
SSBOND   8 CYS W   61    CYS W  104                          1555   1555  2.05  
SSBOND   9 CYS X  158    CYS X  207                          1555   1555  2.06  
SSBOND  10 CYS Y  158    CYS Y  207                          1555   1555  2.05  
CISPEP   1 LYS V   48    PRO V   49          0        -1.23                     
CISPEP   2 LYS W   48    PRO W   49          0        -1.58                     
CISPEP   3 PHE X  172    PRO X  173          0        -0.02                     
CISPEP   4 PHE Y  172    PRO Y  173          0         0.42                     
CRYST1   81.440   71.130   77.860  90.00 105.28  90.00 C 1 2 1       8          
ORIGX1      1.000000  0.000000  0.000000        0.00000                         
ORIGX2      0.000000  1.000000  0.000000        0.00000                         
ORIGX3      0.000000  0.000000  1.000000        0.00000                         
SCALE1      0.012279  0.000000  0.003355        0.00000                         
SCALE2      0.000000  0.014059  0.000000        0.00000                         
SCALE3      0.000000  0.000000  0.013314        0.00000                         
MTRIX1   1 -0.741210 -0.288860  0.605940      -12.38126    1                    
MTRIX2   1 -0.331550 -0.627340 -0.704640       10.55189    1                    
MTRIX3   1  0.583670 -0.723190  0.369220       10.82224    1                    
MTRIX1   2 -0.826330 -0.180210  0.533570       -9.95226    1                    
MTRIX2   2 -0.346200 -0.584730 -0.733650       11.37281    1                    
MTRIX3   2  0.444200 -0.790960  0.420790       12.68678    1                    
ATOM      1  N   GLU V  13      -6.461 -23.167  23.036  1.00 39.25           N  
ATOM      2  CA  GLU V  13      -7.378 -22.562  24.037  1.00 36.85           C  
ATOM      3  C   GLU V  13      -8.138 -21.373  23.434  1.00 35.98           C  
ATOM      4  O   GLU V  13      -7.530 -20.450  22.890  1.00 37.72           O  
ATOM      5  CB  GLU V  13      -6.583 -22.116  25.258  1.00 40.98           C  
ATOM      6  CG  GLU V  13      -7.442 -21.715  26.430  1.00 52.61           C  
ATOM      7  CD  GLU V  13      -6.641 -20.943  27.475  1.00 68.32           C  
ATOM      8  OE1 GLU V  13      -5.381 -20.883  27.335  1.00 74.53           O  
ATOM      9  OE2 GLU V  13      -7.262 -20.399  28.430  1.00 72.77           O  
ATOM     10  N   VAL V  14      -9.465 -21.411  23.521  1.00 31.23           N  
ATOM     11  CA  VAL V  14     -10.301 -20.342  22.991  1.00 28.23           C  
ATOM     12  C   VAL V  14     -10.321 -19.219  24.022  1.00 27.93           C  
ATOM     13  O   VAL V  14     -10.490 -19.499  25.203  1.00 28.07           O  
ATOM     14  CB  VAL V  14     -11.762 -20.840  22.793  1.00 29.48           C  
ATOM     15  CG1 VAL V  14     -12.699 -19.693  22.374  1.00 22.12           C  
ATOM     16  CG2 VAL V  14     -11.778 -21.973  21.788  1.00 31.96           C  
ATOM     17  N   VAL V  15     -10.162 -17.969  23.599  1.00 23.48           N  
ATOM     18  CA  VAL V  15     -10.217 -16.839  24.533  1.00 20.20           C  
ATOM     19  C   VAL V  15     -11.686 -16.601  24.931  1.00 23.59           C  
ATOM     20  O   VAL V  15     -12.577 -16.434  24.062  1.00 21.68           O  
ATOM     21  CB  VAL V  15      -9.618 -15.555  23.888  1.00 18.05           C  
ATOM     22  CG1 VAL V  15      -9.474 -14.437  24.934  1.00 17.78           C  
ATOM     23  CG2 VAL V  15      -8.248 -15.863  23.288  1.00 24.83           C  
ATOM     24  N   LYS V  16     -11.957 -16.584  26.237  1.00 21.21           N  
ATOM     25  CA  LYS V  16     -13.324 -16.406  26.721  1.00 21.98           C  
ATOM     26  C   LYS V  16     -13.866 -14.996  26.453  1.00 20.97           C  
ATOM     27  O   LYS V  16     -13.110 -14.023  26.447  1.00 18.49           O  
ATOM     28  CB  LYS V  16     -13.428 -16.697  28.239  1.00 27.51           C  
ATOM     29  CG  LYS V  16     -12.987 -18.078  28.722  1.00 31.73           C  
ATOM     30  CD  LYS V  16     -12.912 -19.140  27.625  1.00 39.99           C  
ATOM     31  CE  LYS V  16     -11.867 -20.224  27.995  1.00 44.14           C  
ATOM     32  NZ  LYS V  16     -11.703 -21.310  26.986  1.00 39.75           N  
ATOM     33  N   PHE V  17     -15.171 -14.877  26.263  1.00 16.83           N  
ATOM     34  CA  PHE V  17     -15.766 -13.588  25.966  1.00 19.34           C  
ATOM     35  C   PHE V  17     -15.335 -12.427  26.853  1.00 19.03           C  
ATOM     36  O   PHE V  17     -14.935 -11.378  26.363  1.00 17.02           O  
ATOM     37  CB  PHE V  17     -17.297 -13.672  25.980  1.00 20.45           C  
ATOM     38  CG  PHE V  17     -17.941 -12.341  25.764  1.00 15.56           C  
ATOM     39  CD1 PHE V  17     -18.096 -11.853  24.480  1.00 16.77           C  
ATOM     40  CD2 PHE V  17     -18.287 -11.536  26.835  1.00 18.99           C  
ATOM     41  CE1 PHE V  17     -18.565 -10.583  24.252  1.00 14.17           C  
ATOM     42  CE2 PHE V  17     -18.772 -10.244  26.623  1.00 23.93           C  
ATOM     43  CZ  PHE V  17     -18.908  -9.765  25.309  1.00 18.97           C  
ATOM     44  N   MET V  18     -15.427 -12.612  28.170  1.00 20.51           N  
ATOM     45  CA  MET V  18     -15.070 -11.553  29.100  1.00 19.57           C  
ATOM     46  C   MET V  18     -13.641 -11.068  28.942  1.00 17.54           C  
ATOM     47  O   MET V  18     -13.403  -9.861  29.069  1.00 18.06           O  
ATOM     48  CB  MET V  18     -15.323 -12.012  30.546  1.00 22.25           C  
ATOM     49  CG  MET V  18     -16.823 -12.154  30.871  1.00 28.38           C  
ATOM     50  SD  MET V  18     -17.752 -10.573  30.906  1.00 33.32           S  
ATOM     51  CE  MET V  18     -16.433  -9.411  30.913  1.00 28.65           C  
ATOM     52  N   ASP V  19     -12.704 -11.982  28.649  1.00 19.73           N  
ATOM     53  CA  ASP V  19     -11.282 -11.630  28.425  1.00 19.98           C  
ATOM     54  C   ASP V  19     -11.071 -10.851  27.130  1.00 17.84           C  
ATOM     55  O   ASP V  19     -10.353  -9.849  27.111  1.00 18.61           O  
ATOM     56  CB  ASP V  19     -10.425 -12.899  28.431  1.00 21.13           C  
ATOM     57  CG  ASP V  19     -10.398 -13.547  29.805  1.00 31.76           C  
ATOM     58  OD1 ASP V  19     -10.307 -12.791  30.799  1.00 36.40           O  
ATOM     59  OD2 ASP V  19     -10.501 -14.784  29.927  1.00 40.49           O  
ATOM     60  N   VAL V  20     -11.721 -11.280  26.050  1.00 15.39           N  
ATOM     61  CA  VAL V  20     -11.636 -10.556  24.773  1.00 15.59           C  
ATOM     62  C   VAL V  20     -12.212  -9.145  25.006  1.00 15.95           C  
ATOM     63  O   VAL V  20     -11.611  -8.146  24.617  1.00 15.11           O  
ATOM     64  CB  VAL V  20     -12.460 -11.274  23.614  1.00 15.70           C  
ATOM     65  CG1 VAL V  20     -12.163 -10.603  22.281  1.00 17.37           C  
ATOM     66  CG2 VAL V  20     -12.066 -12.728  23.525  1.00 20.97           C  
ATOM     67  N   TYR V  21     -13.394  -9.041  25.625  1.00 15.82           N  
ATOM     68  CA  TYR V  21     -14.001  -7.736  25.894  1.00 16.35           C  
ATOM     69  C   TYR V  21     -13.108  -6.803  26.755  1.00 17.15           C  
ATOM     70  O   TYR V  21     -12.889  -5.627  26.412  1.00 17.55           O  
ATOM     71  CB  TYR V  21     -15.400  -7.883  26.568  1.00 14.90           C  
ATOM     72  CG  TYR V  21     -16.105  -6.534  26.678  1.00 17.98           C  
ATOM     73  CD1 TYR V  21     -15.771  -5.630  27.709  1.00 19.57           C  
ATOM     74  CD2 TYR V  21     -17.078  -6.148  25.762  1.00 18.30           C  
ATOM     75  CE1 TYR V  21     -16.386  -4.389  27.816  1.00 19.38           C  
ATOM     76  CE2 TYR V  21     -17.710  -4.895  25.872  1.00 20.04           C  
ATOM     77  CZ  TYR V  21     -17.353  -4.026  26.897  1.00 20.14           C  
ATOM     78  OH  TYR V  21     -17.990  -2.796  27.016  1.00 24.48           O  
ATOM     79  N   GLN V  22     -12.586  -7.302  27.866  1.00 21.25           N  
ATOM     80  CA  GLN V  22     -11.732  -6.466  28.717  1.00 21.83           C  
ATOM     81  C   GLN V  22     -10.407  -6.046  28.031  1.00 21.26           C  
ATOM     82  O   GLN V  22     -10.036  -4.861  28.062  1.00 21.66           O  
ATOM     83  CB  GLN V  22     -11.513  -7.172  30.060  1.00 20.12           C  
ATOM     84  CG  GLN V  22     -12.860  -7.342  30.761  1.00 29.07           C  
ATOM     85  CD  GLN V  22     -12.791  -8.010  32.113  1.00 35.92           C  
ATOM     86  OE1 GLN V  22     -13.717  -7.878  32.934  1.00 41.94           O  
ATOM     87  NE2 GLN V  22     -11.701  -8.732  32.365  1.00 32.99           N  
ATOM     88  N   ARG V  23      -9.733  -6.973  27.352  1.00 19.65           N  
ATOM     89  CA  ARG V  23      -8.476  -6.630  26.665  1.00 18.18           C  
ATOM     90  C   ARG V  23      -8.641  -5.698  25.435  1.00 18.60           C  
ATOM     91  O   ARG V  23      -7.705  -4.988  25.071  1.00 17.54           O  
ATOM     92  CB  ARG V  23      -7.766  -7.920  26.247  1.00 15.72           C  
ATOM     93  CG  ARG V  23      -7.364  -8.795  27.435  1.00 20.43           C  
ATOM     94  CD  ARG V  23      -6.746 -10.122  27.027  1.00 20.55           C  
ATOM     95  NE  ARG V  23      -5.711  -9.997  25.994  1.00 26.44           N  
ATOM     96  CZ  ARG V  23      -5.413 -10.971  25.133  1.00 33.47           C  
ATOM     97  NH1 ARG V  23      -6.078 -12.131  25.192  1.00 34.04           N  
ATOM     98  NH2 ARG V  23      -4.464 -10.804  24.210  1.00 31.59           N  
ATOM     99  N   SER V  24      -9.820  -5.651  24.807  1.00 17.48           N  
ATOM    100  CA  SER V  24      -9.963  -4.807  23.638  1.00 16.14           C  
ATOM    101  C   SER V  24     -10.540  -3.418  23.889  1.00 17.00           C  
ATOM    102  O   SER V  24     -10.344  -2.511  23.059  1.00 15.84           O  
ATOM    103  CB  SER V  24     -10.806  -5.551  22.588  1.00 18.15           C  
ATOM    104  OG  SER V  24     -12.121  -5.757  23.059  1.00 21.05           O  
ATOM    105  N   TYR V  25     -11.234  -3.237  25.021  1.00 16.27           N  
ATOM    106  CA  TYR V  25     -11.864  -1.957  25.345  1.00 15.57           C  
ATOM    107  C   TYR V  25     -10.867  -0.802  25.420  1.00 17.47           C  
ATOM    108  O   TYR V  25      -9.798  -0.941  26.008  1.00 18.54           O  
ATOM    109  CB  TYR V  25     -12.634  -2.061  26.682  1.00 17.47           C  
ATOM    110  CG  TYR V  25     -13.549  -0.888  27.000  1.00 19.96           C  
ATOM    111  CD1 TYR V  25     -14.825  -0.807  26.458  1.00 23.64           C  
ATOM    112  CD2 TYR V  25     -13.108   0.176  27.787  1.00 26.02           C  
ATOM    113  CE1 TYR V  25     -15.635   0.304  26.677  1.00 26.28           C  
ATOM    114  CE2 TYR V  25     -13.915   1.291  28.018  1.00 26.06           C  
ATOM    115  CZ  TYR V  25     -15.172   1.348  27.457  1.00 28.77           C  
ATOM    116  OH  TYR V  25     -15.942   2.487  27.613  1.00 29.63           O  
ATOM    117  N   CYS V  26     -11.242   0.322  24.812  1.00 18.76           N  
ATOM    118  CA  CYS V  26     -10.508   1.609  24.781  1.00 19.28           C  
ATOM    119  C   CYS V  26      -9.537   1.797  25.947  1.00 20.07           C  
ATOM    120  O   CYS V  26      -9.959   1.769  27.105  1.00 21.15           O  
ATOM    121  CB  CYS V  26     -11.543   2.747  24.801  1.00 21.88           C  
ATOM    122  SG  CYS V  26     -10.848   4.435  24.944  1.00 24.02           S  
ATOM    123  N   HIS V  27      -8.241   1.973  25.660  1.00 15.69           N  
ATOM    124  CA  HIS V  27      -7.216   2.142  26.701  1.00 18.39           C  
ATOM    125  C   HIS V  27      -5.861   2.522  26.102  1.00 18.67           C  
ATOM    126  O   HIS V  27      -5.661   2.389  24.901  1.00 18.98           O  
ATOM    127  CB  HIS V  27      -7.042   0.858  27.552  1.00 18.57           C  
ATOM    128  CG  HIS V  27      -6.389  -0.293  26.838  1.00 18.27           C  
ATOM    129  ND1 HIS V  27      -7.038  -1.038  25.861  1.00 17.95           N  
ATOM    130  CD2 HIS V  27      -5.155  -0.852  26.965  1.00 16.28           C  
ATOM    131  CE1 HIS V  27      -6.228  -1.989  25.424  1.00 17.23           C  
ATOM    132  NE2 HIS V  27      -5.089  -1.905  26.068  1.00 18.25           N  
ATOM    133  N   PRO V  28      -4.942   3.059  26.926  1.00 18.40           N  
ATOM    134  CA  PRO V  28      -3.625   3.411  26.382  1.00 21.42           C  
ATOM    135  C   PRO V  28      -2.799   2.155  26.048  1.00 17.80           C  
ATOM    136  O   PRO V  28      -2.574   1.300  26.913  1.00 17.60           O  
ATOM    137  CB  PRO V  28      -2.978   4.224  27.521  1.00 22.86           C  
ATOM    138  CG  PRO V  28      -4.118   4.564  28.449  1.00 22.30           C  
ATOM    139  CD  PRO V  28      -5.018   3.375  28.364  1.00 21.24           C  
ATOM    140  N   ILE V  29      -2.378   2.034  24.785  1.00 17.13           N  
ATOM    141  CA  ILE V  29      -1.567   0.882  24.372  1.00 17.66           C  
ATOM    142  C   ILE V  29      -0.317   1.328  23.573  1.00 16.33           C  
ATOM    143  O   ILE V  29      -0.346   2.357  22.898  1.00 17.06           O  
ATOM    144  CB  ILE V  29      -2.453  -0.131  23.508  1.00 21.25           C  
ATOM    145  CG1 ILE V  29      -1.645  -1.389  23.138  1.00 17.85           C  
ATOM    146  CG2 ILE V  29      -3.011   0.558  22.251  1.00 18.95           C  
ATOM    147  CD1 ILE V  29      -2.489  -2.471  22.454  1.00 21.81           C  
ATOM    148  N   GLU V  30       0.765   0.541  23.657  1.00 16.71           N  
ATOM    149  CA  GLU V  30       2.002   0.844  22.927  1.00 18.33           C  
ATOM    150  C   GLU V  30       1.709   0.774  21.441  1.00 17.12           C  
ATOM    151  O   GLU V  30       1.211  -0.242  20.934  1.00 18.34           O  
ATOM    152  CB  GLU V  30       3.143  -0.115  23.306  1.00 19.14           C  
ATOM    153  CG  GLU V  30       4.450   0.239  22.600  1.00 25.02           C  
ATOM    154  CD  GLU V  30       5.689  -0.320  23.276  1.00 30.60           C  
ATOM    155  OE1 GLU V  30       6.149   0.277  24.274  1.00 36.19           O  
ATOM    156  OE2 GLU V  30       6.205  -1.350  22.802  1.00 31.09           O  
ATOM    157  N   THR V  31       1.978   1.885  20.758  1.00 16.42           N  
ATOM    158  CA  THR V  31       1.722   2.062  19.332  1.00 16.04           C  
ATOM    159  C   THR V  31       2.998   2.530  18.652  1.00 18.40           C  
ATOM    160  O   THR V  31       3.704   3.348  19.194  1.00 20.25           O  
ATOM    161  CB  THR V  31       0.612   3.141  19.139  1.00 19.23           C  
ATOM    162  OG1 THR V  31      -0.519   2.823  19.981  1.00 19.83           O  
ATOM    163  CG2 THR V  31       0.147   3.242  17.697  1.00 17.46           C  
ATOM    164  N   LEU V  32       3.320   1.983  17.493  1.00 21.87           N  
ATOM    165  CA  LEU V  32       4.534   2.359  16.772  1.00 21.64           C  
ATOM    166  C   LEU V  32       4.131   3.464  15.802  1.00 26.90           C  
ATOM    167  O   LEU V  32       3.442   3.235  14.795  1.00 29.41           O  
ATOM    168  CB  LEU V  32       5.089   1.132  16.045  1.00 20.94           C  
ATOM    169  CG  LEU V  32       5.664   0.258  17.154  1.00 25.03           C  
ATOM    170  CD1 LEU V  32       5.791  -1.180  16.713  1.00 29.99           C  
ATOM    171  CD2 LEU V  32       7.027   0.829  17.567  1.00 29.72           C  
ATOM    172  N   VAL V  33       4.532   4.692  16.146  1.00 29.03           N  
ATOM    173  CA  VAL V  33       4.187   5.917  15.413  1.00 26.45           C  
ATOM    174  C   VAL V  33       5.319   6.400  14.494  1.00 24.55           C  
ATOM    175  O   VAL V  33       6.459   6.515  14.940  1.00 23.03           O  
ATOM    176  CB  VAL V  33       3.830   7.045  16.434  1.00 23.07           C  
ATOM    177  CG1 VAL V  33       3.330   8.260  15.699  1.00 19.35           C  
ATOM    178  CG2 VAL V  33       2.752   6.527  17.421  1.00 25.49           C  
ATOM    179  N   ASP V  34       5.000   6.686  13.229  1.00 27.04           N  
ATOM    180  CA  ASP V  34       6.020   7.141  12.272  1.00 28.71           C  
ATOM    181  C   ASP V  34       6.416   8.569  12.557  1.00 25.48           C  
ATOM    182  O   ASP V  34       5.542   9.435  12.736  1.00 24.33           O  
ATOM    183  CB  ASP V  34       5.502   7.060  10.843  1.00 35.64           C  
ATOM    184  CG  ASP V  34       6.545   7.511   9.820  1.00 48.43           C  
ATOM    185  OD1 ASP V  34       6.610   8.725   9.505  1.00 51.55           O  
ATOM    186  OD2 ASP V  34       7.313   6.649   9.333  1.00 58.30           O  
ATOM    187  N   ILE V  35       7.719   8.822  12.572  1.00 23.60           N  
ATOM    188  CA  ILE V  35       8.190  10.155  12.891  1.00 25.58           C  
ATOM    189  C   ILE V  35       7.704  11.199  11.919  1.00 31.22           C  
ATOM    190  O   ILE V  35       7.428  12.318  12.338  1.00 33.35           O  
ATOM    191  CB  ILE V  35       9.716  10.216  13.016  1.00 21.03           C  
ATOM    192  CG1 ILE V  35      10.129   9.482  14.273  1.00 17.90           C  
ATOM    193  CG2 ILE V  35      10.169  11.665  13.147  1.00 22.78           C  
ATOM    194  CD1 ILE V  35      11.556   9.241  14.415  1.00 23.95           C  
ATOM    195  N   PHE V  36       7.555  10.851  10.642  1.00 33.36           N  
ATOM    196  CA  PHE V  36       7.065  11.828   9.681  1.00 38.26           C  
ATOM    197  C   PHE V  36       5.655  12.308  10.000  1.00 39.05           C  
ATOM    198  O   PHE V  36       5.347  13.472   9.782  1.00 42.04           O  
ATOM    199  CB  PHE V  36       7.112  11.304   8.237  1.00 41.69           C  
ATOM    200  CG  PHE V  36       7.064  12.413   7.214  1.00 53.59           C  
ATOM    201  CD1 PHE V  36       8.001  13.440   7.254  1.00 58.41           C  
ATOM    202  CD2 PHE V  36       6.052  12.473   6.260  1.00 58.79           C  
ATOM    203  CE1 PHE V  36       7.922  14.500   6.368  1.00 62.31           C  
ATOM    204  CE2 PHE V  36       5.974  13.533   5.375  1.00 57.95           C  
ATOM    205  CZ  PHE V  36       6.906  14.542   5.429  1.00 60.35           C  
ATOM    206  N   GLN V  37       4.799  11.434  10.516  1.00 37.14           N  
ATOM    207  CA  GLN V  37       3.446  11.818  10.854  1.00 34.63           C  
ATOM    208  C   GLN V  37       3.437  12.827  11.988  1.00 32.71           C  
ATOM    209  O   GLN V  37       2.592  13.716  12.058  1.00 37.25           O  
ATOM    210  CB  GLN V  37       2.661  10.560  11.209  1.00 36.36           C  
ATOM    211  CG  GLN V  37       1.316  10.759  11.844  1.00 43.30           C  
ATOM    212  CD  GLN V  37       0.805   9.439  12.370  1.00 50.72           C  
ATOM    213  OE1 GLN V  37       0.816   8.446  11.634  1.00 56.21           O  
ATOM    214  NE2 GLN V  37       0.383   9.401  13.642  1.00 43.65           N  
ATOM    215  N   GLU V  38       4.397  12.725  12.878  1.00 32.32           N  
ATOM    216  CA  GLU V  38       4.432  13.631  14.008  1.00 34.05           C  
ATOM    217  C   GLU V  38       5.156  14.958  13.716  1.00 38.46           C  
ATOM    218  O   GLU V  38       4.861  15.998  14.314  1.00 38.66           O  
ATOM    219  CB  GLU V  38       5.100  12.908  15.169  1.00 32.80           C  
ATOM    220  CG  GLU V  38       4.343  11.671  15.585  1.00 32.07           C  
ATOM    221  CD  GLU V  38       3.022  12.035  16.264  1.00 34.57           C  
ATOM    222  OE1 GLU V  38       3.078  12.705  17.331  1.00 23.69           O  
ATOM    223  OE2 GLU V  38       1.945  11.656  15.727  1.00 37.52           O  
ATOM    224  N   TYR V  39       6.110  14.923  12.791  1.00 36.96           N  
ATOM    225  CA  TYR V  39       6.880  16.108  12.426  1.00 36.72           C  
ATOM    226  C   TYR V  39       6.832  16.198  10.906  1.00 35.52           C  
ATOM    227  O   TYR V  39       7.813  15.942  10.227  1.00 32.49           O  
ATOM    228  CB  TYR V  39       8.325  15.944  12.903  1.00 35.21           C  
ATOM    229  CG  TYR V  39       8.563  16.194  14.383  1.00 41.17           C  
ATOM    230  CD1 TYR V  39       8.915  17.456  14.838  1.00 44.49           C  
ATOM    231  CD2 TYR V  39       8.512  15.152  15.315  1.00 39.53           C  
ATOM    232  CE1 TYR V  39       9.213  17.685  16.163  1.00 46.75           C  
ATOM    233  CE2 TYR V  39       8.812  15.372  16.654  1.00 41.04           C  
ATOM    234  CZ  TYR V  39       9.165  16.647  17.064  1.00 47.01           C  
ATOM    235  OH  TYR V  39       9.511  16.918  18.366  1.00 43.06           O  
ATOM    236  N   PRO V  40       5.661  16.557  10.357  1.00 36.79           N  
ATOM    237  CA  PRO V  40       5.521  16.653   8.905  1.00 38.34           C  
ATOM    238  C   PRO V  40       6.386  17.698   8.227  1.00 39.28           C  
ATOM    239  O   PRO V  40       6.511  17.666   7.008  1.00 41.59           O  
ATOM    240  CB  PRO V  40       4.031  16.926   8.695  1.00 33.94           C  
ATOM    241  CG  PRO V  40       3.577  17.563   9.973  1.00 34.82           C  
ATOM    242  CD  PRO V  40       4.417  16.924  11.057  1.00 37.37           C  
ATOM    243  N   ASP V  41       7.004  18.599   8.980  1.00 39.84           N  
ATOM    244  CA  ASP V  41       7.843  19.591   8.327  1.00 42.97           C  
ATOM    245  C   ASP V  41       9.323  19.262   8.386  1.00 39.40           C  
ATOM    246  O   ASP V  41      10.134  20.052   7.912  1.00 40.22           O  
ATOM    247  CB  ASP V  41       7.562  20.989   8.902  1.00 52.48           C  
ATOM    248  CG  ASP V  41       6.133  21.451   8.610  1.00 60.11           C  
ATOM    249  OD1 ASP V  41       5.771  21.552   7.410  1.00 61.00           O  
ATOM    250  OD2 ASP V  41       5.365  21.698   9.576  1.00 68.07           O  
ATOM    251  N   GLU V  42       9.699  18.130   8.976  1.00 32.89           N  
ATOM    252  CA  GLU V  42      11.110  17.783   8.988  1.00 32.14           C  
ATOM    253  C   GLU V  42      11.242  16.857   7.763  1.00 30.80           C  
ATOM    254  O   GLU V  42      11.130  15.640   7.840  1.00 30.92           O  
ATOM    255  CB  GLU V  42      11.531  17.129  10.327  1.00 31.12           C  
ATOM    256  CG  GLU V  42      11.720  18.122  11.513  1.00 40.83           C  
ATOM    257  CD  GLU V  42      13.165  18.729  11.644  1.00 51.91           C  
ATOM    258  OE1 GLU V  42      14.171  18.108  11.191  1.00 52.68           O  
ATOM    259  OE2 GLU V  42      13.297  19.848  12.207  1.00 49.67           O  
ATOM    260  N   ILE V  43      11.441  17.486   6.611  1.00 31.26           N  
ATOM    261  CA  ILE V  43      11.564  16.820   5.310  1.00 32.91           C  
ATOM    262  C   ILE V  43      12.981  16.844   4.740  1.00 32.87           C  
ATOM    263  O   ILE V  43      13.195  16.330   3.649  1.00 33.89           O  
ATOM    264  CB  ILE V  43      10.689  17.510   4.235  1.00 31.51           C  
ATOM    265  CG1 ILE V  43      11.003  19.012   4.234  1.00 35.56           C  
ATOM    266  CG2 ILE V  43       9.228  17.252   4.503  1.00 29.65           C  
ATOM    267  CD1 ILE V  43      10.310  19.831   3.158  1.00 38.61           C  
ATOM    268  N   GLU V  44      13.941  17.433   5.452  1.00 31.09           N  
ATOM    269  CA  GLU V  44      15.308  17.526   4.946  1.00 31.11           C  
ATOM    270  C   GLU V  44      16.205  16.361   5.331  1.00 32.38           C  
ATOM    271  O   GLU V  44      17.306  16.240   4.803  1.00 32.31           O  
ATOM    272  CB  GLU V  44      15.984  18.822   5.432  1.00 34.26           C  
ATOM    273  CG  GLU V  44      15.228  20.115   5.153  1.00 36.88           C  
ATOM    274  CD  GLU V  44      15.376  20.585   3.717  1.00 40.01           C  
ATOM    275  OE1 GLU V  44      16.428  20.292   3.113  1.00 45.13           O  
ATOM    276  OE2 GLU V  44      14.450  21.239   3.183  1.00 44.37           O  
ATOM    277  N   TYR V  45      15.750  15.520   6.265  1.00 28.78           N  
ATOM    278  CA  TYR V  45      16.545  14.394   6.735  1.00 28.10           C  
ATOM    279  C   TYR V  45      15.751  13.106   6.709  1.00 27.54           C  
ATOM    280  O   TYR V  45      14.523  13.124   6.658  1.00 26.89           O  
ATOM    281  CB  TYR V  45      17.007  14.573   8.212  1.00 29.96           C  
ATOM    282  CG  TYR V  45      17.606  15.916   8.582  1.00 28.72           C  
ATOM    283  CD1 TYR V  45      16.784  16.975   8.971  1.00 28.55           C  
ATOM    284  CD2 TYR V  45      18.977  16.135   8.512  1.00 26.29           C  
ATOM    285  CE1 TYR V  45      17.311  18.227   9.271  1.00 29.18           C  
ATOM    286  CE2 TYR V  45      19.517  17.394   8.812  1.00 28.09           C  
ATOM    287  CZ  TYR V  45      18.670  18.423   9.182  1.00 27.81           C  
ATOM    288  OH  TYR V  45      19.155  19.678   9.439  1.00 31.45           O  
ATOM    289  N   ILE V  46      16.483  12.010   6.782  1.00 28.26           N  
ATOM    290  CA  ILE V  46      15.915  10.677   6.852  1.00 31.50           C  
ATOM    291  C   ILE V  46      16.168  10.322   8.324  1.00 30.03           C  
ATOM    292  O   ILE V  46      17.285  10.537   8.814  1.00 27.67           O  
ATOM    293  CB  ILE V  46      16.691   9.710   5.903  1.00 34.29           C  
ATOM    294  CG1 ILE V  46      16.159   9.850   4.474  1.00 32.76           C  
ATOM    295  CG2 ILE V  46      16.562   8.253   6.351  1.00 33.68           C  
ATOM    296  CD1 ILE V  46      17.132   9.351   3.439  1.00 35.09           C  
ATOM    297  N   PHE V  47      15.145   9.829   9.024  1.00 26.65           N  
ATOM    298  CA  PHE V  47      15.319   9.458  10.428  1.00 24.15           C  
ATOM    299  C   PHE V  47      15.487   7.973  10.647  1.00 24.08           C  
ATOM    300  O   PHE V  47      14.846   7.159   9.972  1.00 24.75           O  
ATOM    301  CB  PHE V  47      14.148   9.937  11.275  1.00 20.77           C  
ATOM    302  CG  PHE V  47      14.005  11.411  11.318  1.00 27.71           C  
ATOM    303  CD1 PHE V  47      14.966  12.190  11.942  1.00 29.86           C  
ATOM    304  CD2 PHE V  47      12.935  12.030  10.695  1.00 27.73           C  
ATOM    305  CE1 PHE V  47      14.857  13.557  11.937  1.00 29.96           C  
ATOM    306  CE2 PHE V  47      12.830  13.382  10.692  1.00 25.52           C  
ATOM    307  CZ  PHE V  47      13.791  14.147  11.309  1.00 33.54           C  
ATOM    308  N   LYS V  48      16.352   7.616  11.598  1.00 20.31           N  
ATOM    309  CA  LYS V  48      16.610   6.243  11.968  1.00 19.08           C  
ATOM    310  C   LYS V  48      16.623   6.121  13.486  1.00 23.12           C  
ATOM    311  O   LYS V  48      17.449   6.746  14.150  1.00 22.10           O  
ATOM    312  CB  LYS V  48      17.954   5.794  11.393  1.00 23.20           C  
ATOM    313  CG  LYS V  48      18.217   4.333  11.597  1.00 30.92           C  
ATOM    314  CD  LYS V  48      19.664   3.954  11.316  1.00 42.77           C  
ATOM    315  CE  LYS V  48      20.123   4.367   9.917  1.00 44.46           C  
ATOM    316  NZ  LYS V  48      19.039   4.291   8.943  1.00 39.82           N  
ATOM    317  N   PRO V  49      15.663   5.378  14.094  1.00 21.57           N  
ATOM    318  CA  PRO V  49      14.564   4.679  13.407  1.00 21.36           C  
ATOM    319  C   PRO V  49      13.567   5.686  12.846  1.00 18.95           C  
ATOM    320  O   PRO V  49      13.602   6.885  13.168  1.00 18.93           O  
ATOM    321  CB  PRO V  49      13.974   3.794  14.512  1.00 22.80           C  
ATOM    322  CG  PRO V  49      14.286   4.491  15.771  1.00 22.04           C  
ATOM    323  CD  PRO V  49      15.634   5.145  15.541  1.00 22.58           C  
ATOM    324  N   SER V  50      12.713   5.222  11.929  1.00 19.61           N  
ATOM    325  CA  SER V  50      11.737   6.074  11.290  1.00 20.56           C  
ATOM    326  C   SER V  50      10.406   6.106  12.039  1.00 21.13           C  
ATOM    327  O   SER V  50       9.498   6.826  11.638  1.00 20.77           O  
ATOM    328  CB  SER V  50      11.527   5.654   9.810  1.00 20.41           C  
ATOM    329  OG  SER V  50      11.135   4.295   9.697  1.00 24.61           O  
ATOM    330  N   CYS V  51      10.312   5.342  13.123  1.00 22.81           N  
ATOM    331  CA  CYS V  51       9.093   5.288  13.932  1.00 20.12           C  
ATOM    332  C   CYS V  51       9.521   5.073  15.393  1.00 18.06           C  
ATOM    333  O   CYS V  51      10.648   4.648  15.643  1.00 18.18           O  
ATOM    334  CB  CYS V  51       8.194   4.155  13.403  1.00 20.70           C  
ATOM    335  SG  CYS V  51       8.666   2.462  13.873  1.00 23.19           S  
ATOM    336  N   VAL V  52       8.648   5.359  16.362  1.00 16.97           N  
ATOM    337  CA  VAL V  52       8.999   5.228  17.777  1.00 16.88           C  
ATOM    338  C   VAL V  52       7.857   4.594  18.564  1.00 17.01           C  
ATOM    339  O   VAL V  52       6.711   4.715  18.155  1.00 18.22           O  
ATOM    340  CB  VAL V  52       9.290   6.647  18.433  1.00 19.17           C  
ATOM    341  CG1 VAL V  52      10.560   7.253  17.879  1.00 20.57           C  
ATOM    342  CG2 VAL V  52       8.167   7.620  18.165  1.00 17.34           C  
ATOM    343  N   PRO V  53       8.173   3.885  19.648  1.00 18.94           N  
ATOM    344  CA  PRO V  53       7.123   3.256  20.490  1.00 19.12           C  
ATOM    345  C   PRO V  53       6.494   4.276  21.479  1.00 17.23           C  
ATOM    346  O   PRO V  53       7.194   4.794  22.343  1.00 18.14           O  
ATOM    347  CB  PRO V  53       7.870   2.143  21.210  1.00 17.45           C  
ATOM    348  CG  PRO V  53       9.283   2.609  21.271  1.00 17.44           C  
ATOM    349  CD  PRO V  53       9.534   3.561  20.112  1.00 19.44           C  
ATOM    350  N   LEU V  54       5.201   4.556  21.362  1.00 16.75           N  
ATOM    351  CA  LEU V  54       4.529   5.515  22.256  1.00 16.12           C  
ATOM    352  C   LEU V  54       3.193   4.987  22.786  1.00 15.47           C  
ATOM    353  O   LEU V  54       2.487   4.251  22.096  1.00 16.25           O  
ATOM    354  CB  LEU V  54       4.224   6.832  21.521  1.00 17.16           C  
ATOM    355  CG  LEU V  54       5.353   7.556  20.795  1.00 16.95           C  
ATOM    356  CD1 LEU V  54       4.747   8.550  19.818  1.00 17.26           C  
ATOM    357  CD2 LEU V  54       6.259   8.241  21.811  1.00 20.94           C  
ATOM    358  N   MET V  55       2.847   5.365  24.004  1.00 15.98           N  
ATOM    359  CA  MET V  55       1.558   4.984  24.574  1.00 17.19           C  
ATOM    360  C   MET V  55       0.495   5.881  23.933  1.00 18.67           C  
ATOM    361  O   MET V  55       0.581   7.117  24.010  1.00 18.80           O  
ATOM    362  CB  MET V  55       1.548   5.182  26.095  1.00 16.07           C  
ATOM    363  CG  MET V  55       2.468   4.262  26.861  1.00 19.97           C  
ATOM    364  SD  MET V  55       2.129   2.522  26.584  1.00 29.17           S  
ATOM    365  CE  MET V  55       0.558   2.405  27.291  1.00 23.25           C  
ATOM    366  N   ARG V  56      -0.494   5.286  23.268  1.00 17.20           N  
ATOM    367  CA  ARG V  56      -1.569   6.066  22.618  1.00 21.77           C  
ATOM    368  C   ARG V  56      -2.924   5.371  22.823  1.00 22.40           C  
ATOM    369  O   ARG V  56      -2.978   4.131  22.966  1.00 23.40           O  
ATOM    370  CB  ARG V  56      -1.340   6.213  21.103  1.00 23.14           C  
ATOM    371  CG  ARG V  56      -0.149   7.104  20.694  1.00 21.82           C  
ATOM    372  CD  ARG V  56      -0.439   8.541  21.021  1.00 18.41           C  
ATOM    373  NE  ARG V  56       0.697   9.412  20.767  1.00 21.00           N  
ATOM    374  CZ  ARG V  56       0.995   9.909  19.572  1.00 21.95           C  
ATOM    375  NH1 ARG V  56       0.237   9.635  18.511  1.00 18.10           N  
ATOM    376  NH2 ARG V  56       2.009  10.760  19.454  1.00 23.26           N  
ATOM    377  N   CYS V  57      -4.010   6.138  22.809  1.00 18.45           N  
ATOM    378  CA  CYS V  57      -5.314   5.516  23.004  1.00 19.81           C  
ATOM    379  C   CYS V  57      -5.571   4.567  21.862  1.00 18.50           C  
ATOM    380  O   CYS V  57      -5.216   4.857  20.730  1.00 21.04           O  
ATOM    381  CB  CYS V  57      -6.424   6.564  23.048  1.00 22.84           C  
ATOM    382  SG  CYS V  57      -6.296   7.604  24.531  1.00 25.39           S  
ATOM    383  N   GLY V  58      -6.184   3.425  22.171  1.00 20.11           N  
ATOM    384  CA  GLY V  58      -6.498   2.441  21.148  1.00 20.29           C  
ATOM    385  C   GLY V  58      -7.559   1.467  21.647  1.00 20.36           C  
ATOM    386  O   GLY V  58      -7.800   1.383  22.849  1.00 19.59           O  
ATOM    387  N   GLY V  59      -8.160   0.698  20.749  1.00 21.32           N  
ATOM    388  CA  GLY V  59      -9.199  -0.221  21.197  1.00 20.02           C  
ATOM    389  C   GLY V  59     -10.572   0.236  20.708  1.00 21.66           C  
ATOM    390  O   GLY V  59     -10.703   1.163  19.881  1.00 19.64           O  
ATOM    391  N   CYS V  60     -11.623  -0.409  21.228  1.00 19.18           N  
ATOM    392  CA  CYS V  60     -12.966  -0.115  20.754  1.00 20.85           C  
ATOM    393  C   CYS V  60     -13.925   0.330  21.844  1.00 19.94           C  
ATOM    394  O   CYS V  60     -13.736   0.021  23.022  1.00 20.67           O  
ATOM    395  CB  CYS V  60     -13.548  -1.335  19.995  1.00 18.47           C  
ATOM    396  SG  CYS V  60     -12.954  -2.992  20.494  1.00 23.55           S  
ATOM    397  N   CYS V  61     -14.933   1.086  21.423  1.00 19.40           N  
ATOM    398  CA  CYS V  61     -15.974   1.601  22.314  1.00 21.79           C  
ATOM    399  C   CYS V  61     -17.298   0.842  22.153  1.00 22.41           C  
ATOM    400  O   CYS V  61     -18.255   1.055  22.915  1.00 23.61           O  
ATOM    401  CB  CYS V  61     -16.170   3.096  22.058  1.00 20.07           C  
ATOM    402  SG  CYS V  61     -14.788   4.093  22.669  1.00 23.92           S  
ATOM    403  N   ASN V  62     -17.341  -0.044  21.165  1.00 22.74           N  
ATOM    404  CA  ASN V  62     -18.508  -0.886  20.869  1.00 26.84           C  
ATOM    405  C   ASN V  62     -19.838  -0.118  20.737  1.00 27.79           C  
ATOM    406  O   ASN V  62     -20.882  -0.559  21.223  1.00 24.02           O  
ATOM    407  CB  ASN V  62     -18.626  -1.978  21.944  1.00 27.25           C  
ATOM    408  CG  ASN V  62     -17.302  -2.699  22.182  1.00 33.71           C  
ATOM    409  OD1 ASN V  62     -16.605  -3.048  21.226  1.00 30.90           O  
ATOM    410  ND2 ASN V  62     -16.931  -2.884  23.459  1.00 30.60           N  
ATOM    411  N   ASP V  63     -19.770   1.029  20.071  1.00 28.86           N  
ATOM    412  CA  ASP V  63     -20.887   1.921  19.764  1.00 30.93           C  
ATOM    413  C   ASP V  63     -20.378   2.879  18.694  1.00 31.43           C  
ATOM    414  O   ASP V  63     -19.445   3.652  18.949  1.00 29.18           O  
ATOM    415  CB  ASP V  63     -21.344   2.726  20.984  1.00 34.12           C  
ATOM    416  CG  ASP V  63     -22.637   3.525  20.707  1.00 40.73           C  
ATOM    417  OD1 ASP V  63     -22.579   4.570  20.001  1.00 39.72           O  
ATOM    418  OD2 ASP V  63     -23.711   3.102  21.196  1.00 38.66           O  
ATOM    419  N   GLU V  64     -20.985   2.844  17.506  1.00 34.90           N  
ATOM    420  CA  GLU V  64     -20.541   3.698  16.403  1.00 38.97           C  
ATOM    421  C   GLU V  64     -20.615   5.204  16.655  1.00 39.22           C  
ATOM    422  O   GLU V  64     -19.939   5.979  15.961  1.00 41.33           O  
ATOM    423  CB  GLU V  64     -21.300   3.346  15.123  1.00 46.28           C  
ATOM    424  CG  GLU V  64     -20.456   2.566  14.125  1.00 61.78           C  
ATOM    425  CD  GLU V  64     -19.404   3.444  13.431  1.00 73.79           C  
ATOM    426  OE1 GLU V  64     -18.547   4.028  14.137  1.00 79.76           O  
ATOM    427  OE2 GLU V  64     -19.434   3.557  12.179  1.00 79.34           O  
ATOM    428  N   GLY V  65     -21.408   5.628  17.640  1.00 35.37           N  
ATOM    429  CA  GLY V  65     -21.501   7.041  17.961  1.00 32.97           C  
ATOM    430  C   GLY V  65     -20.398   7.509  18.902  1.00 32.72           C  
ATOM    431  O   GLY V  65     -20.199   8.711  19.088  1.00 34.09           O  
ATOM    432  N   LEU V  66     -19.652   6.575  19.498  1.00 33.64           N  
ATOM    433  CA  LEU V  66     -18.555   6.937  20.426  1.00 31.47           C  
ATOM    434  C   LEU V  66     -17.183   6.718  19.797  1.00 30.71           C  
ATOM    435  O   LEU V  66     -17.042   5.968  18.808  1.00 30.46           O  
ATOM    436  CB  LEU V  66     -18.610   6.104  21.720  1.00 25.00           C  
ATOM    437  CG  LEU V  66     -19.917   6.063  22.507  1.00 28.20           C  
ATOM    438  CD1 LEU V  66     -19.824   5.054  23.632  1.00 20.32           C  
ATOM    439  CD2 LEU V  66     -20.192   7.461  23.046  1.00 31.13           C  
ATOM    440  N   GLU V  67     -16.183   7.352  20.400  1.00 29.54           N  
ATOM    441  CA  GLU V  67     -14.809   7.214  19.932  1.00 29.72           C  
ATOM    442  C   GLU V  67     -13.833   7.264  21.105  1.00 28.65           C  
ATOM    443  O   GLU V  67     -14.075   7.952  22.104  1.00 26.01           O  
ATOM    444  CB  GLU V  67     -14.486   8.293  18.903  1.00 28.23           C  
ATOM    445  CG  GLU V  67     -14.269   9.655  19.475  1.00 34.16           C  
ATOM    446  CD  GLU V  67     -14.067  10.708  18.405  1.00 39.49           C  
ATOM    447  OE1 GLU V  67     -13.881  10.337  17.223  1.00 44.55           O  
ATOM    448  OE2 GLU V  67     -14.107  11.905  18.750  1.00 37.93           O  
ATOM    449  N   CYS V  68     -12.731   6.525  20.975  1.00 27.04           N  
ATOM    450  CA  CYS V  68     -11.700   6.421  22.021  1.00 25.80           C  
ATOM    451  C   CYS V  68     -10.691   7.574  21.954  1.00 26.88           C  
ATOM    452  O   CYS V  68      -9.826   7.586  21.072  1.00 29.88           O  
ATOM    453  CB  CYS V  68     -10.998   5.033  21.907  1.00 19.87           C  
ATOM    454  SG  CYS V  68      -9.784   4.586  23.194  1.00 25.81           S  
ATOM    455  N   VAL V  69     -10.791   8.514  22.892  1.00 24.49           N  
ATOM    456  CA  VAL V  69      -9.927   9.698  22.929  1.00 24.97           C  
ATOM    457  C   VAL V  69      -9.152   9.915  24.216  1.00 22.87           C  
ATOM    458  O   VAL V  69      -9.529   9.441  25.297  1.00 22.18           O  
ATOM    459  CB  VAL V  69     -10.747  11.016  22.626  1.00 27.35           C  
ATOM    460  CG1 VAL V  69     -11.271  10.973  21.197  1.00 30.42           C  
ATOM    461  CG2 VAL V  69     -11.915  11.192  23.587  1.00 20.60           C  
ATOM    462  N   PRO V  70      -8.023  10.651  24.135  1.00 22.85           N  
ATOM    463  CA  PRO V  70      -7.214  10.926  25.333  1.00 23.87           C  
ATOM    464  C   PRO V  70      -7.828  11.994  26.262  1.00 26.02           C  
ATOM    465  O   PRO V  70      -8.453  12.951  25.781  1.00 27.01           O  
ATOM    466  CB  PRO V  70      -5.875  11.397  24.765  1.00 21.90           C  
ATOM    467  CG  PRO V  70      -6.256  11.946  23.419  1.00 24.47           C  
ATOM    468  CD  PRO V  70      -7.445  11.223  22.909  1.00 20.00           C  
ATOM    469  N   THR V  71      -7.636  11.832  27.566  1.00 25.47           N  
ATOM    470  CA  THR V  71      -8.113  12.786  28.559  1.00 27.81           C  
ATOM    471  C   THR V  71      -6.962  13.342  29.419  1.00 28.47           C  
ATOM    472  O   THR V  71      -7.143  14.242  30.238  1.00 32.15           O  
ATOM    473  CB  THR V  71      -9.227  12.153  29.469  1.00 28.81           C  
ATOM    474  OG1 THR V  71      -8.696  11.073  30.250  1.00 30.56           O  
ATOM    475  CG2 THR V  71     -10.373  11.631  28.633  1.00 24.74           C  
ATOM    476  N   GLU V  72      -5.771  12.797  29.253  1.00 27.26           N  
ATOM    477  CA  GLU V  72      -4.575  13.252  29.943  1.00 28.56           C  
ATOM    478  C   GLU V  72      -3.383  12.933  29.015  1.00 30.76           C  
ATOM    479  O   GLU V  72      -3.320  11.834  28.453  1.00 26.98           O  
ATOM    480  CB  GLU V  72      -4.398  12.540  31.284  1.00 30.51           C  
ATOM    481  CG  GLU V  72      -3.169  12.985  32.063  1.00 41.88           C  
ATOM    482  CD  GLU V  72      -2.885  12.085  33.267  1.00 50.42           C  
ATOM    483  OE1 GLU V  72      -3.850  11.445  33.757  1.00 53.03           O  
ATOM    484  OE2 GLU V  72      -1.714  12.020  33.731  1.00 48.69           O  
ATOM    485  N   GLU V  73      -2.477  13.896  28.835  1.00 29.52           N  
ATOM    486  CA  GLU V  73      -1.305  13.717  27.969  1.00 27.80           C  
ATOM    487  C   GLU V  73       0.037  14.066  28.646  1.00 28.67           C  
ATOM    488  O   GLU V  73       0.086  14.653  29.740  1.00 28.45           O  
ATOM    489  CB  GLU V  73      -1.492  14.552  26.707  1.00 23.36           C  
ATOM    490  CG  GLU V  73      -2.762  14.262  25.980  1.00 28.84           C  
ATOM    491  CD  GLU V  73      -2.949  15.080  24.718  1.00 36.82           C  
ATOM    492  OE1 GLU V  73      -2.442  16.224  24.657  1.00 43.84           O  
ATOM    493  OE2 GLU V  73      -3.607  14.580  23.783  1.00 37.95           O  
ATOM    494  N   SER V  74       1.143  13.670  28.018  1.00 24.56           N  
ATOM    495  CA  SER V  74       2.467  13.952  28.531  1.00 27.91           C  
ATOM    496  C   SER V  74       3.507  13.821  27.388  1.00 27.84           C  
ATOM    497  O   SER V  74       3.127  13.523  26.248  1.00 27.88           O  
ATOM    498  CB  SER V  74       2.807  13.008  29.688  1.00 27.06           C  
ATOM    499  OG  SER V  74       2.777  11.648  29.277  1.00 28.46           O  
ATOM    500  N   ASN V  75       4.787  14.043  27.693  1.00 25.22           N  
ATOM    501  CA  ASN V  75       5.834  13.975  26.673  1.00 22.57           C  
ATOM    502  C   ASN V  75       6.949  13.043  27.050  1.00 21.68           C  
ATOM    503  O   ASN V  75       7.171  12.743  28.240  1.00 23.70           O  
ATOM    504  CB  ASN V  75       6.448  15.357  26.452  1.00 32.70           C  
ATOM    505  CG  ASN V  75       5.408  16.439  26.181  1.00 37.70           C  
ATOM    506  OD1 ASN V  75       4.686  16.410  25.173  1.00 36.91           O  
ATOM    507  ND2 ASN V  75       5.330  17.406  27.094  1.00 43.53           N  
ATOM    508  N   ILE V  76       7.676  12.575  26.027  1.00 19.19           N  
ATOM    509  CA  ILE V  76       8.815  11.687  26.221  1.00 16.71           C  
ATOM    510  C   ILE V  76       9.881  12.072  25.177  1.00 17.89           C  
ATOM    511  O   ILE V  76       9.553  12.370  24.033  1.00 19.29           O  
ATOM    512  CB  ILE V  76       8.409  10.205  26.078  1.00 14.75           C  
ATOM    513  CG1 ILE V  76       9.562   9.322  26.512  1.00 17.42           C  
ATOM    514  CG2 ILE V  76       7.901   9.920  24.650  1.00 15.54           C  
ATOM    515  CD1 ILE V  76       9.205   7.910  26.864  1.00 18.82           C  
ATOM    516  N   THR V  77      11.143  12.071  25.586  1.00 20.92           N  
ATOM    517  CA  THR V  77      12.220  12.470  24.666  1.00 20.91           C  
ATOM    518  C   THR V  77      13.060  11.278  24.314  1.00 21.17           C  
ATOM    519  O   THR V  77      13.483  10.490  25.192  1.00 19.45           O  
ATOM    520  CB  THR V  77      13.082  13.564  25.310  1.00 20.49           C  
ATOM    521  OG1 THR V  77      12.251  14.715  25.443  1.00 23.29           O  
ATOM    522  CG2 THR V  77      14.305  13.920  24.479  1.00 20.19           C  
ATOM    523  N   MET V  78      13.331  11.149  23.012  1.00 21.06           N  
ATOM    524  CA  MET V  78      14.080  10.015  22.523  1.00 20.85           C  
ATOM    525  C   MET V  78      15.228  10.387  21.601  1.00 19.66           C  
ATOM    526  O   MET V  78      15.109  11.362  20.876  1.00 22.11           O  
ATOM    527  CB  MET V  78      13.110   9.088  21.755  1.00 22.21           C  
ATOM    528  CG  MET V  78      11.932   8.612  22.597  1.00 24.83           C  
ATOM    529  SD  MET V  78      10.880   7.472  21.672  1.00 25.49           S  
ATOM    530  CE  MET V  78       9.654   6.960  22.912  1.00 17.04           C  
ATOM    531  N   GLN V  79      16.298   9.611  21.648  1.00 18.85           N  
ATOM    532  CA  GLN V  79      17.467   9.825  20.782  1.00 20.85           C  
ATOM    533  C   GLN V  79      17.202   9.223  19.389  1.00 21.48           C  
ATOM    534  O   GLN V  79      17.025   7.987  19.254  1.00 23.73           O  
ATOM    535  CB  GLN V  79      18.695   9.143  21.378  1.00 20.75           C  
ATOM    536  CG  GLN V  79      19.371   9.929  22.500  1.00 19.93           C  
ATOM    537  CD  GLN V  79      20.748   9.395  22.809  1.00 21.54           C  
ATOM    538  OE1 GLN V  79      21.067   8.226  22.592  1.00 25.72           O  
ATOM    539  NE2 GLN V  79      21.603  10.265  23.372  1.00 25.09           N  
ATOM    540  N   ILE V  80      17.196  10.071  18.379  1.00 19.06           N  
ATOM    541  CA  ILE V  80      16.956   9.637  17.004  1.00 23.90           C  
ATOM    542  C   ILE V  80      18.146  10.068  16.152  1.00 24.16           C  
ATOM    543  O   ILE V  80      18.771  11.081  16.438  1.00 24.64           O  
ATOM    544  CB  ILE V  80      15.671  10.325  16.404  1.00 27.40           C  
ATOM    545  CG1 ILE V  80      14.455  10.103  17.315  1.00 27.18           C  
ATOM    546  CG2 ILE V  80      15.378   9.802  14.993  1.00 25.74           C  
ATOM    547  CD1 ILE V  80      14.081   8.651  17.476  1.00 21.61           C  
ATOM    548  N   MET V  81      18.453   9.306  15.115  1.00 23.63           N  
ATOM    549  CA  MET V  81      19.535   9.680  14.205  1.00 25.49           C  
ATOM    550  C   MET V  81      18.916  10.318  12.939  1.00 26.34           C  
ATOM    551  O   MET V  81      17.934   9.823  12.357  1.00 25.53           O  
ATOM    552  CB  MET V  81      20.384   8.453  13.867  1.00 27.62           C  
ATOM    553  CG  MET V  81      21.708   8.754  13.205  1.00 37.06           C  
ATOM    554  SD  MET V  81      22.383   7.196  12.647  1.00 40.87           S  
ATOM    555  CE  MET V  81      22.624   6.374  14.144  1.00 39.81           C  
ATOM    556  N   ARG V  82      19.452  11.474  12.554  1.00 22.68           N  
ATOM    557  CA  ARG V  82      18.998  12.210  11.389  1.00 26.03           C  
ATOM    558  C   ARG V  82      20.135  12.145  10.376  1.00 29.02           C  
ATOM    559  O   ARG V  82      21.323  12.325  10.724  1.00 26.53           O  
ATOM    560  CB  ARG V  82      18.668  13.667  11.738  1.00 28.90           C  
ATOM    561  CG  ARG V  82      19.858  14.658  11.765  1.00 29.08           C  
ATOM    562  CD  ARG V  82      19.445  16.042  12.290  1.00 32.85           C  
ATOM    563  NE  ARG V  82      20.615  16.890  12.549  1.00 34.24           N  
ATOM    564  CZ  ARG V  82      21.374  16.838  13.634  1.00 29.89           C  
ATOM    565  NH1 ARG V  82      21.110  15.985  14.594  1.00 31.52           N  
ATOM    566  NH2 ARG V  82      22.417  17.635  13.746  1.00 30.29           N  
ATOM    567  N   ILE V  83      19.775  11.834   9.133  1.00 28.50           N  
ATOM    568  CA  ILE V  83      20.769  11.731   8.080  1.00 33.90           C  
ATOM    569  C   ILE V  83      20.350  12.639   6.944  1.00 36.63           C  
ATOM    570  O   ILE V  83      19.254  12.482   6.389  1.00 33.08           O  
ATOM    571  CB  ILE V  83      20.910  10.266   7.574  1.00 35.04           C  
ATOM    572  CG1 ILE V  83      21.147   9.328   8.773  1.00 32.40           C  
ATOM    573  CG2 ILE V  83      22.050  10.170   6.580  1.00 32.49           C  
ATOM    574  CD1 ILE V  83      21.389   7.877   8.413  1.00 27.01           C  
ATOM    575  N   LYS V  84      21.201  13.621   6.630  1.00 42.34           N  
ATOM    576  CA  LYS V  84      20.878  14.545   5.555  1.00 48.29           C  
ATOM    577  C   LYS V  84      21.499  13.932   4.335  1.00 55.07           C  
ATOM    578  O   LYS V  84      22.700  13.628   4.320  1.00 53.34           O  
ATOM    579  CB  LYS V  84      21.425  15.970   5.767  1.00 46.22           C  
ATOM    580  CG  LYS V  84      20.671  17.002   4.908  1.00 39.33           C  
ATOM    581  CD  LYS V  84      20.754  18.432   5.401  1.00 39.44           C  
ATOM    582  CE  LYS V  84      20.248  19.374   4.308  1.00 38.90           C  
ATOM    583  NZ  LYS V  84      19.864  20.732   4.792  1.00 37.73           N  
ATOM    584  N   PRO V  85      20.659  13.680   3.327  1.00 61.70           N  
ATOM    585  CA  PRO V  85      21.011  13.091   2.041  1.00 63.34           C  
ATOM    586  C   PRO V  85      22.420  13.489   1.610  1.00 64.98           C  
ATOM    587  O   PRO V  85      22.660  14.627   1.186  1.00 65.56           O  
ATOM    588  CB  PRO V  85      19.944  13.641   1.097  1.00 68.37           C  
ATOM    589  CG  PRO V  85      18.728  13.872   1.986  1.00 67.86           C  
ATOM    590  CD  PRO V  85      19.219  14.026   3.404  1.00 65.70           C  
ATOM    591  N   HIS V  86      23.344  12.539   1.741  1.00 65.55           N  
ATOM    592  CA  HIS V  86      24.756  12.677   1.370  1.00 67.37           C  
ATOM    593  C   HIS V  86      25.637  13.574   2.255  1.00 66.73           C  
ATOM    594  O   HIS V  86      26.832  13.715   1.964  1.00 65.90           O  
ATOM    595  CB  HIS V  86      24.909  13.157  -0.093  1.00 73.07           C  
ATOM    596  CG  HIS V  86      24.211  12.311  -1.120  1.00 78.17           C  
ATOM    597  ND1 HIS V  86      24.075  10.942  -1.007  1.00 78.80           N  
ATOM    598  CD2 HIS V  86      23.628  12.650  -2.299  1.00 79.03           C  
ATOM    599  CE1 HIS V  86      23.443  10.474  -2.070  1.00 78.80           C  
ATOM    600  NE2 HIS V  86      23.160  11.490  -2.869  1.00 81.65           N  
ATOM    601  N   GLN V  87      25.091  14.168   3.317  1.00 67.29           N  
ATOM    602  CA  GLN V  87      25.897  15.045   4.178  1.00 64.97           C  
ATOM    603  C   GLN V  87      25.999  14.702   5.673  1.00 61.54           C  
ATOM    604  O   GLN V  87      25.845  15.595   6.524  1.00 63.28           O  
ATOM    605  CB  GLN V  87      25.399  16.479   4.085  1.00 68.32           C  
ATOM    606  CG  GLN V  87      25.459  17.086   2.705  1.00 68.50           C  
ATOM    607  CD  GLN V  87      24.444  18.199   2.553  1.00 69.03           C  
ATOM    608  OE1 GLN V  87      23.441  18.035   1.854  1.00 69.28           O  
ATOM    609  NE2 GLN V  87      24.682  19.328   3.230  1.00 57.72           N  
ATOM    610  N   GLY V  88      26.253  13.440   6.010  1.00 55.55           N  
ATOM    611  CA  GLY V  88      26.427  13.073   7.409  1.00 50.17           C  
ATOM    612  C   GLY V  88      25.207  12.703   8.251  1.00 43.42           C  
ATOM    613  O   GLY V  88      24.060  13.005   7.896  1.00 40.90           O  
ATOM    614  N   GLN V  89      25.496  12.063   9.384  1.00 41.25           N  
ATOM    615  CA  GLN V  89      24.519  11.585  10.360  1.00 40.25           C  
ATOM    616  C   GLN V  89      24.829  12.123  11.755  1.00 38.52           C  
ATOM    617  O   GLN V  89      25.991  12.119  12.180  1.00 36.80           O  
ATOM    618  CB  GLN V  89      24.553  10.055  10.436  1.00 45.54           C  
ATOM    619  CG  GLN V  89      24.699   9.351   9.084  1.00 60.10           C  
ATOM    620  CD  GLN V  89      26.154   9.206   8.633  1.00 66.90           C  
ATOM    621  OE1 GLN V  89      27.071   9.075   9.456  1.00 72.17           O  
ATOM    622  NE2 GLN V  89      26.371   9.229   7.317  1.00 66.90           N  
ATOM    623  N   HIS V  90      23.786  12.554  12.474  1.00 30.16           N  
ATOM    624  CA  HIS V  90      23.948  13.080  13.822  1.00 26.80           C  
ATOM    625  C   HIS V  90      22.842  12.622  14.748  1.00 23.14           C  
ATOM    626  O   HIS V  90      21.700  12.523  14.304  1.00 22.13           O  
ATOM    627  CB  HIS V  90      23.901  14.606  13.786  1.00 28.84           C  
ATOM    628  CG  HIS V  90      25.016  15.221  12.990  1.00 37.61           C  
ATOM    629  ND1 HIS V  90      24.880  15.549  11.657  1.00 39.79           N  
ATOM    630  CD2 HIS V  90      26.269  15.580  13.340  1.00 35.51           C  
ATOM    631  CE1 HIS V  90      26.006  16.092  11.222  1.00 37.08           C  
ATOM    632  NE2 HIS V  90      26.868  16.124  12.224  1.00 32.52           N  
ATOM    633  N   ILE V  91      23.169  12.362  16.010  1.00 21.74           N  
ATOM    634  CA  ILE V  91      22.144  12.008  17.005  1.00 20.39           C  
ATOM    635  C   ILE V  91      21.377  13.272  17.382  1.00 22.91           C  
ATOM    636  O   ILE V  91      21.933  14.356  17.454  1.00 22.73           O  
ATOM    637  CB  ILE V  91      22.778  11.432  18.301  1.00 19.29           C  
ATOM    638  CG1 ILE V  91      23.294  10.029  18.066  1.00 20.85           C  
ATOM    639  CG2 ILE V  91      21.764  11.363  19.411  1.00 19.00           C  
ATOM    640  CD1 ILE V  91      22.204   8.978  17.837  1.00 23.79           C  
ATOM    641  N   GLY V  92      20.084  13.152  17.617  1.00 23.71           N  
ATOM    642  CA  GLY V  92      19.284  14.289  18.014  1.00 25.28           C  
ATOM    643  C   GLY V  92      18.335  13.798  19.111  1.00 30.60           C  
ATOM    644  O   GLY V  92      18.052  12.586  19.188  1.00 28.06           O  
ATOM    645  N   GLU V  93      17.890  14.705  19.975  1.00 26.91           N  
ATOM    646  CA  GLU V  93      16.996  14.286  21.058  1.00 30.60           C  
ATOM    647  C   GLU V  93      15.665  14.963  20.784  1.00 29.58           C  
ATOM    648  O   GLU V  93      15.535  16.173  20.998  1.00 32.17           O  
ATOM    649  CB  GLU V  93      17.608  14.658  22.431  1.00 28.12           C  
ATOM    650  CG  GLU V  93      18.936  13.880  22.686  1.00 32.39           C  
ATOM    651  CD  GLU V  93      19.606  14.129  24.050  1.00 32.67           C  
ATOM    652  OE1 GLU V  93      19.122  14.983  24.841  1.00 30.48           O  
ATOM    653  OE2 GLU V  93      20.622  13.440  24.320  1.00 32.48           O  
ATOM    654  N   MET V  94      14.693  14.178  20.294  1.00 27.52           N  
ATOM    655  CA  MET V  94      13.354  14.624  19.905  1.00 24.89           C  
ATOM    656  C   MET V  94      12.240  14.240  20.913  1.00 26.54           C  
ATOM    657  O   MET V  94      12.235  13.156  21.521  1.00 25.12           O  
ATOM    658  CB  MET V  94      13.000  14.038  18.533  1.00 28.07           C  
ATOM    659  CG  MET V  94      13.875  14.591  17.386  1.00 30.85           C  
ATOM    660  SD  MET V  94      13.843  13.614  15.845  1.00 33.81           S  
ATOM    661  CE  MET V  94      12.347  14.052  15.091  1.00 19.26           C  
ATOM    662  N   SER V  95      11.302  15.154  21.049  1.00 24.42           N  
ATOM    663  CA  SER V  95      10.206  14.985  21.980  1.00 25.66           C  
ATOM    664  C   SER V  95       8.949  14.463  21.290  1.00 23.92           C  
ATOM    665  O   SER V  95       8.641  14.827  20.147  1.00 25.40           O  
ATOM    666  CB  SER V  95       9.927  16.325  22.639  1.00 22.91           C  
ATOM    667  OG  SER V  95       8.894  16.166  23.589  1.00 33.51           O  
ATOM    668  N   PHE V  96       8.226  13.561  21.961  1.00 22.47           N  
ATOM    669  CA  PHE V  96       6.996  13.010  21.396  1.00 21.67           C  
ATOM    670  C   PHE V  96       5.851  12.993  22.434  1.00 22.75           C  
ATOM    671  O   PHE V  96       6.077  12.918  23.654  1.00 21.39           O  
ATOM    672  CB  PHE V  96       7.222  11.573  20.896  1.00 19.19           C  
ATOM    673  CG  PHE V  96       8.219  11.473  19.782  1.00 18.62           C  
ATOM    674  CD1 PHE V  96       7.828  11.648  18.460  1.00 21.41           C  
ATOM    675  CD2 PHE V  96       9.551  11.227  20.075  1.00 22.40           C  
ATOM    676  CE1 PHE V  96       8.777  11.566  17.420  1.00 20.38           C  
ATOM    677  CE2 PHE V  96      10.501  11.140  19.057  1.00 24.54           C  
ATOM    678  CZ  PHE V  96      10.104  11.318  17.722  1.00 23.19           C  
ATOM    679  N   LEU V  97       4.643  13.073  21.917  1.00 20.56           N  
ATOM    680  CA  LEU V  97       3.443  13.046  22.741  1.00 24.42           C  
ATOM    681  C   LEU V  97       2.892  11.636  23.057  1.00 21.90           C  
ATOM    682  O   LEU V  97       2.805  10.788  22.168  1.00 22.02           O  
ATOM    683  CB  LEU V  97       2.344  13.835  22.034  1.00 24.26           C  
ATOM    684  CG  LEU V  97       1.047  13.995  22.828  1.00 27.32           C  
ATOM    685  CD1 LEU V  97       1.161  15.220  23.733  1.00 31.58           C  
ATOM    686  CD2 LEU V  97      -0.114  14.113  21.861  1.00 27.02           C  
ATOM    687  N   GLN V  98       2.512  11.407  24.318  1.00 20.00           N  
ATOM    688  CA  GLN V  98       1.901  10.132  24.744  1.00 17.91           C  
ATOM    689  C   GLN V  98       0.514  10.408  25.375  1.00 21.86           C  
ATOM    690  O   GLN V  98       0.213  11.546  25.798  1.00 22.17           O  
ATOM    691  CB  GLN V  98       2.783   9.421  25.781  1.00 18.24           C  
ATOM    692  CG  GLN V  98       4.215   9.156  25.340  1.00 18.23           C  
ATOM    693  CD  GLN V  98       4.833   8.004  26.079  1.00 17.45           C  
ATOM    694  OE1 GLN V  98       4.921   6.882  25.562  1.00 18.68           O  
ATOM    695  NE2 GLN V  98       5.301   8.259  27.292  1.00 19.34           N  
ATOM    696  N   HIS V  99      -0.336   9.381  25.427  1.00 19.16           N  
ATOM    697  CA  HIS V  99      -1.666   9.504  26.021  1.00 18.12           C  
ATOM    698  C   HIS V  99      -1.660   8.722  27.330  1.00 20.77           C  
ATOM    699  O   HIS V  99      -1.384   7.526  27.352  1.00 22.28           O  
ATOM    700  CB  HIS V  99      -2.730   8.933  25.092  1.00 19.03           C  
ATOM    701  CG  HIS V  99      -2.841   9.622  23.763  1.00 19.86           C  
ATOM    702  ND1 HIS V  99      -3.555   9.114  22.717  1.00 18.07           N  
ATOM    703  CD2 HIS V  99      -2.338  10.812  23.322  1.00 16.80           C  
ATOM    704  CE1 HIS V  99      -3.521   9.940  21.683  1.00 19.28           C  
ATOM    705  NE2 HIS V  99      -2.772  10.994  22.045  1.00 20.20           N  
ATOM    706  N   ASN V 100      -1.949   9.393  28.437  1.00 20.31           N  
ATOM    707  CA  ASN V 100      -1.913   8.752  29.752  1.00 21.30           C  
ATOM    708  C   ASN V 100      -3.242   8.130  30.163  1.00 22.42           C  
ATOM    709  O   ASN V 100      -3.235   7.131  30.871  1.00 22.11           O  
ATOM    710  CB  ASN V 100      -1.473   9.753  30.842  1.00 22.57           C  
ATOM    711  CG  ASN V 100      -0.059  10.273  30.632  1.00 23.44           C  
ATOM    712  OD1 ASN V 100       0.241  10.909  29.607  1.00 24.17           O  
ATOM    713  ND2 ASN V 100       0.812  10.003  31.598  1.00 23.29           N  
ATOM    714  N   LYS V 101      -4.355   8.744  29.750  1.00 23.60           N  
ATOM    715  CA  LYS V 101      -5.699   8.240  30.060  1.00 23.04           C  
ATOM    716  C   LYS V 101      -6.584   8.396  28.829  1.00 23.90           C  
ATOM    717  O   LYS V 101      -6.424   9.347  28.050  1.00 22.19           O  
ATOM    718  CB  LYS V 101      -6.315   9.006  31.231  1.00 21.43           C  
ATOM    719  CG  LYS V 101      -5.684   8.683  32.553  1.00 31.70           C  
ATOM    720  CD  LYS V 101      -6.269   9.521  33.672  1.00 42.57           C  
ATOM    721  CE  LYS V 101      -5.584   9.233  35.006  1.00 45.78           C  
ATOM    722  NZ  LYS V 101      -4.102   9.185  34.895  1.00 49.66           N  
ATOM    723  N   CYS V 102      -7.523   7.460  28.665  1.00 19.72           N  
ATOM    724  CA  CYS V 102      -8.435   7.419  27.534  1.00 20.21           C  
ATOM    725  C   CYS V 102      -9.878   7.175  28.001  1.00 20.99           C  
ATOM    726  O   CYS V 102     -10.097   6.523  29.015  1.00 23.04           O  
ATOM    727  CB  CYS V 102      -8.025   6.269  26.598  1.00 21.66           C  
ATOM    728  SG  CYS V 102      -6.282   6.308  26.093  1.00 24.96           S  
ATOM    729  N   GLU V 103     -10.845   7.666  27.238  1.00 22.70           N  
ATOM    730  CA  GLU V 103     -12.252   7.490  27.552  1.00 25.14           C  
ATOM    731  C   GLU V 103     -13.021   7.390  26.262  1.00 25.78           C  
ATOM    732  O   GLU V 103     -12.565   7.874  25.227  1.00 23.24           O  
ATOM    733  CB  GLU V 103     -12.824   8.711  28.287  1.00 28.75           C  
ATOM    734  CG  GLU V 103     -12.520   8.818  29.734  1.00 38.47           C  
ATOM    735  CD  GLU V 103     -13.264   9.981  30.380  1.00 43.39           C  
ATOM    736  OE1 GLU V 103     -14.224  10.514  29.759  1.00 33.80           O  
ATOM    737  OE2 GLU V 103     -12.864  10.356  31.511  1.00 50.96           O  
ATOM    738  N   CYS V 104     -14.207   6.787  26.331  1.00 26.48           N  
ATOM    739  CA  CYS V 104     -15.087   6.709  25.163  1.00 28.23           C  
ATOM    740  C   CYS V 104     -16.052   7.903  25.239  1.00 28.32           C  
ATOM    741  O   CYS V 104     -16.711   8.079  26.256  1.00 28.96           O  
ATOM    742  CB  CYS V 104     -15.900   5.406  25.174  1.00 25.46           C  
ATOM    743  SG  CYS V 104     -14.942   3.943  24.696  1.00 25.12           S  
ATOM    744  N   ARG V 105     -16.108   8.717  24.195  1.00 29.34           N  
ATOM    745  CA  ARG V 105     -17.008   9.858  24.203  1.00 33.00           C  
ATOM    746  C   ARG V 105     -17.613  10.028  22.818  1.00 35.92           C  
ATOM    747  O   ARG V 105     -17.108   9.481  21.819  1.00 37.93           O  
ATOM    748  CB  ARG V 105     -16.286  11.147  24.615  1.00 33.97           C  
ATOM    749  CG  ARG V 105     -14.930  10.925  25.206  1.00 37.95           C  
ATOM    750  CD  ARG V 105     -14.786  11.503  26.580  1.00 43.05           C  
ATOM    751  NE  ARG V 105     -14.276  12.857  26.511  1.00 47.72           N  
ATOM    752  CZ  ARG V 105     -14.893  13.886  27.058  1.00 47.76           C  
ATOM    753  NH1 ARG V 105     -16.032  13.680  27.701  1.00 49.87           N  
ATOM    754  NH2 ARG V 105     -14.365  15.101  26.968  1.00 53.61           N  
ATOM    755  N   PRO V 106     -18.705  10.817  22.744  1.00 36.22           N  
ATOM    756  CA  PRO V 106     -19.454  11.105  21.525  1.00 33.33           C  
ATOM    757  C   PRO V 106     -18.676  11.671  20.365  1.00 33.31           C  
ATOM    758  O   PRO V 106     -17.949  12.641  20.523  1.00 37.82           O  
ATOM    759  CB  PRO V 106     -20.531  12.059  22.002  1.00 32.32           C  
ATOM    760  CG  PRO V 106     -20.687  11.721  23.462  1.00 28.15           C  
ATOM    761  CD  PRO V 106     -19.296  11.498  23.912  1.00 32.35           C  
ATOM    762  N   LYS V 107     -18.866  11.078  19.193  1.00 34.65           N  
ATOM    763  CA  LYS V 107     -18.197  11.497  17.976  1.00 35.10           C  
ATOM    764  C   LYS V 107     -18.751  12.862  17.605  1.00 35.76           C  
ATOM    765  O   LYS V 107     -19.660  13.339  18.289  1.00 40.48           O  
ATOM    766  CB  LYS V 107     -18.488  10.504  16.860  1.00 32.01           C  
ATOM    767  CG  LYS V 107     -17.511   9.353  16.735  1.00 30.43           C  
ATOM    768  CD  LYS V 107     -18.017   8.344  15.722  1.00 31.12           C  
ATOM    769  CE  LYS V 107     -17.083   7.164  15.518  1.00 35.95           C  
ATOM    770  NZ  LYS V 107     -17.380   6.412  14.258  1.00 33.41           N  
TER     771      LYS V 107                                                      
ATOM    772  N   HIS W  12      19.201  10.579  34.329  1.00 47.08           N  
ATOM    773  CA  HIS W  12      18.829  10.431  32.897  1.00 44.68           C  
ATOM    774  C   HIS W  12      17.455  11.022  32.625  1.00 40.06           C  
ATOM    775  O   HIS W  12      16.577  11.024  33.497  1.00 41.02           O  
ATOM    776  CB  HIS W  12      18.878   8.960  32.476  1.00 59.04           C  
ATOM    777  CG  HIS W  12      20.048   8.628  31.599  1.00 74.89           C  
ATOM    778  ND1 HIS W  12      19.939   8.454  30.233  1.00 80.34           N  
ATOM    779  CD2 HIS W  12      21.357   8.445  31.898  1.00 80.84           C  
ATOM    780  CE1 HIS W  12      21.130   8.180  29.729  1.00 85.20           C  
ATOM    781  NE2 HIS W  12      22.010   8.168  30.719  1.00 85.99           N  
ATOM    782  N   GLU W  13      17.280  11.559  31.421  1.00 31.73           N  
ATOM    783  CA  GLU W  13      16.032  12.179  31.036  1.00 25.72           C  
ATOM    784  C   GLU W  13      15.627  11.857  29.605  1.00 22.91           C  
ATOM    785  O   GLU W  13      14.661  12.422  29.131  1.00 20.68           O  
ATOM    786  CB  GLU W  13      16.122  13.696  31.154  1.00 33.79           C  
ATOM    787  CG  GLU W  13      16.377  14.224  32.547  1.00 47.90           C  
ATOM    788  CD  GLU W  13      17.244  15.486  32.542  1.00 53.27           C  
ATOM    789  OE1 GLU W  13      17.220  16.225  31.527  1.00 47.91           O  
ATOM    790  OE2 GLU W  13      17.943  15.731  33.555  1.00 56.44           O  
ATOM    791  N   VAL W  14      16.365  10.978  28.927  1.00 23.36           N  
ATOM    792  CA  VAL W  14      16.064  10.673  27.523  1.00 23.87           C  
ATOM    793  C   VAL W  14      16.104   9.173  27.240  1.00 19.07           C  
ATOM    794  O   VAL W  14      16.863   8.436  27.896  1.00 21.93           O  
ATOM    795  CB  VAL W  14      17.106  11.410  26.586  1.00 23.18           C  
ATOM    796  CG1 VAL W  14      16.968  10.933  25.134  1.00 28.65           C  
ATOM    797  CG2 VAL W  14      16.884  12.923  26.654  1.00 25.60           C  
ATOM    798  N   VAL W  15      15.312   8.700  26.274  1.00 19.82           N  
ATOM    799  CA  VAL W  15      15.386   7.275  25.923  1.00 21.20           C  
ATOM    800  C   VAL W  15      16.572   7.106  24.964  1.00 16.90           C  
ATOM    801  O   VAL W  15      16.628   7.755  23.910  1.00 19.23           O  
ATOM    802  CB  VAL W  15      14.078   6.772  25.291  1.00 19.69           C  
ATOM    803  CG1 VAL W  15      14.197   5.259  25.014  1.00 17.86           C  
ATOM    804  CG2 VAL W  15      12.915   7.059  26.224  1.00 21.56           C  
ATOM    805  N   LYS W  16      17.527   6.281  25.377  1.00 18.53           N  
ATOM    806  CA  LYS W  16      18.744   6.067  24.598  1.00 22.39           C  
ATOM    807  C   LYS W  16      18.528   5.385  23.244  1.00 24.57           C  
ATOM    808  O   LYS W  16      17.694   4.465  23.094  1.00 20.90           O  
ATOM    809  CB  LYS W  16      19.792   5.320  25.431  1.00 26.14           C  
ATOM    810  CG  LYS W  16      19.627   3.814  25.638  1.00 35.34           C  
ATOM    811  CD  LYS W  16      20.788   3.225  26.490  1.00 42.27           C  
ATOM    812  CE  LYS W  16      20.689   1.700  26.611  1.00 46.10           C  
ATOM    813  NZ  LYS W  16      21.917   1.099  27.206  1.00 52.07           N  
ATOM    814  N   PHE W  17      19.302   5.845  22.264  1.00 24.53           N  
ATOM    815  CA  PHE W  17      19.191   5.363  20.898  1.00 22.46           C  
ATOM    816  C   PHE W  17      19.012   3.870  20.765  1.00 20.51           C  
ATOM    817  O   PHE W  17      18.078   3.434  20.085  1.00 22.81           O  
ATOM    818  CB  PHE W  17      20.399   5.822  20.059  1.00 23.42           C  
ATOM    819  CG  PHE W  17      20.407   5.235  18.676  1.00 17.59           C  
ATOM    820  CD1 PHE W  17      19.630   5.824  17.683  1.00 21.18           C  
ATOM    821  CD2 PHE W  17      21.100   4.074  18.389  1.00 15.57           C  
ATOM    822  CE1 PHE W  17      19.541   5.260  16.413  1.00 19.54           C  
ATOM    823  CE2 PHE W  17      20.999   3.505  17.120  1.00 17.13           C  
ATOM    824  CZ  PHE W  17      20.219   4.097  16.150  1.00 14.86           C  
ATOM    825  N   MET W  18      19.885   3.074  21.382  1.00 21.16           N  
ATOM    826  CA  MET W  18      19.780   1.612  21.244  1.00 22.84           C  
ATOM    827  C   MET W  18      18.423   1.064  21.693  1.00 23.65           C  
ATOM    828  O   MET W  18      17.905   0.093  21.088  1.00 20.30           O  
ATOM    829  CB  MET W  18      20.881   0.884  22.016  1.00 25.71           C  
ATOM    830  CG  MET W  18      22.282   0.897  21.364  1.00 29.87           C  
ATOM    831  SD  MET W  18      22.404   0.017  19.769  1.00 31.56           S  
ATOM    832  CE  MET W  18      22.300  -1.684  20.327  1.00 31.20           C  
ATOM    833  N   ASP W  19      17.857   1.665  22.745  1.00 21.12           N  
ATOM    834  CA  ASP W  19      16.548   1.263  23.233  1.00 23.81           C  
ATOM    835  C   ASP W  19      15.446   1.643  22.250  1.00 19.30           C  
ATOM    836  O   ASP W  19      14.544   0.836  22.011  1.00 19.45           O  
ATOM    837  CB  ASP W  19      16.248   1.903  24.587  1.00 22.57           C  
ATOM    838  CG  ASP W  19      17.103   1.326  25.701  1.00 30.12           C  
ATOM    839  OD1 ASP W  19      17.781   0.296  25.479  1.00 30.22           O  
ATOM    840  OD2 ASP W  19      17.100   1.899  26.815  1.00 34.16           O  
ATOM    841  N   VAL W  20      15.490   2.857  21.701  1.00 20.96           N  
ATOM    842  CA  VAL W  20      14.493   3.309  20.706  1.00 18.89           C  
ATOM    843  C   VAL W  20      14.516   2.365  19.460  1.00 20.42           C  
ATOM    844  O   VAL W  20      13.472   1.942  18.931  1.00 18.50           O  
ATOM    845  CB  VAL W  20      14.779   4.783  20.226  1.00 18.74           C  
ATOM    846  CG1 VAL W  20      13.622   5.310  19.376  1.00 16.55           C  
ATOM    847  CG2 VAL W  20      15.034   5.700  21.405  1.00 17.13           C  
ATOM    848  N   TYR W  21      15.717   2.028  18.997  1.00 17.94           N  
ATOM    849  CA  TYR W  21      15.866   1.165  17.845  1.00 17.90           C  
ATOM    850  C   TYR W  21      15.364  -0.254  18.081  1.00 17.06           C  
ATOM    851  O   TYR W  21      14.585  -0.802  17.268  1.00 18.51           O  
ATOM    852  CB  TYR W  21      17.343   1.137  17.410  1.00 18.26           C  
ATOM    853  CG  TYR W  21      17.577   0.376  16.108  1.00 19.76           C  
ATOM    854  CD1 TYR W  21      17.617  -1.036  16.092  1.00 19.42           C  
ATOM    855  CD2 TYR W  21      17.690   1.067  14.890  1.00 18.11           C  
ATOM    856  CE1 TYR W  21      17.753  -1.743  14.898  1.00 19.42           C  
ATOM    857  CE2 TYR W  21      17.823   0.375  13.688  1.00 19.37           C  
ATOM    858  CZ  TYR W  21      17.849  -1.024  13.710  1.00 22.34           C  
ATOM    859  OH  TYR W  21      17.947  -1.708  12.527  1.00 24.40           O  
ATOM    860  N   GLN W  22      15.821  -0.875  19.164  1.00 15.33           N  
ATOM    861  CA  GLN W  22      15.433  -2.238  19.475  1.00 18.73           C  
ATOM    862  C   GLN W  22      13.923  -2.372  19.744  1.00 19.49           C  
ATOM    863  O   GLN W  22      13.326  -3.370  19.365  1.00 19.85           O  
ATOM    864  CB  GLN W  22      16.261  -2.776  20.644  1.00 22.86           C  
ATOM    865  CG  GLN W  22      17.747  -2.946  20.235  1.00 26.30           C  
ATOM    866  CD  GLN W  22      18.570  -3.636  21.315  1.00 28.54           C  
ATOM    867  OE1 GLN W  22      18.310  -3.453  22.506  1.00 26.07           O  
ATOM    868  NE2 GLN W  22      19.584  -4.413  20.912  1.00 27.46           N  
ATOM    869  N   ARG W  23      13.289  -1.370  20.346  1.00 18.14           N  
ATOM    870  CA  ARG W  23      11.846  -1.389  20.637  1.00 18.42           C  
ATOM    871  C   ARG W  23      10.928  -1.029  19.442  1.00 19.43           C  
ATOM    872  O   ARG W  23       9.738  -1.341  19.463  1.00 19.95           O  
ATOM    873  CB  ARG W  23      11.556  -0.470  21.870  1.00 16.10           C  
ATOM    874  CG  ARG W  23      12.241  -1.005  23.177  1.00 21.03           C  
ATOM    875  CD  ARG W  23      12.096  -0.133  24.430  1.00 18.57           C  
ATOM    876  NE  ARG W  23      10.675   0.123  24.639  1.00 31.49           N  
ATOM    877  CZ  ARG W  23      10.166   1.206  25.221  1.00 34.03           C  
ATOM    878  NH1 ARG W  23      10.978   2.163  25.672  1.00 37.44           N  
ATOM    879  NH2 ARG W  23       8.842   1.344  25.309  1.00 29.66           N  
ATOM    880  N   SER W  24      11.469  -0.417  18.384  1.00 16.38           N  
ATOM    881  CA  SER W  24      10.665  -0.032  17.231  1.00 16.05           C  
ATOM    882  C   SER W  24      10.862  -0.895  15.964  1.00 16.34           C  
ATOM    883  O   SER W  24      10.016  -0.827  15.065  1.00 14.73           O  
ATOM    884  CB  SER W  24      10.949   1.432  16.869  1.00 16.67           C  
ATOM    885  OG  SER W  24      12.307   1.600  16.465  1.00 20.86           O  
ATOM    886  N   TYR W  25      11.967  -1.640  15.885  1.00 16.77           N  
ATOM    887  CA  TYR W  25      12.258  -2.416  14.682  1.00 16.89           C  
ATOM    888  C   TYR W  25      11.186  -3.504  14.415  1.00 19.77           C  
ATOM    889  O   TYR W  25      10.689  -4.151  15.353  1.00 15.97           O  
ATOM    890  CB  TYR W  25      13.640  -3.074  14.781  1.00 14.80           C  
ATOM    891  CG  TYR W  25      14.089  -3.717  13.464  1.00 20.40           C  
ATOM    892  CD1 TYR W  25      14.683  -2.951  12.439  1.00 19.91           C  
ATOM    893  CD2 TYR W  25      13.892  -5.083  13.233  1.00 19.91           C  
ATOM    894  CE1 TYR W  25      15.064  -3.545  11.226  1.00 23.91           C  
ATOM    895  CE2 TYR W  25      14.261  -5.672  12.027  1.00 19.78           C  
ATOM    896  CZ  TYR W  25      14.841  -4.906  11.036  1.00 20.72           C  
ATOM    897  OH  TYR W  25      15.201  -5.517   9.856  1.00 21.03           O  
ATOM    898  N   CYS W  26      10.820  -3.650  13.132  1.00 18.44           N  
ATOM    899  CA  CYS W  26       9.857  -4.656  12.644  1.00 16.48           C  
ATOM    900  C   CYS W  26       9.795  -5.937  13.498  1.00 18.19           C  
ATOM    901  O   CYS W  26      10.767  -6.710  13.613  1.00 16.75           O  
ATOM    902  CB  CYS W  26      10.274  -5.006  11.205  1.00 19.93           C  
ATOM    903  SG  CYS W  26       9.349  -6.349  10.370  1.00 19.41           S  
ATOM    904  N   HIS W  27       8.631  -6.193  14.111  1.00 16.33           N  
ATOM    905  CA  HIS W  27       8.437  -7.379  14.940  1.00 15.17           C  
ATOM    906  C   HIS W  27       6.950  -7.536  15.258  1.00 15.48           C  
ATOM    907  O   HIS W  27       6.162  -6.621  15.009  1.00 17.26           O  
ATOM    908  CB  HIS W  27       9.264  -7.304  16.244  1.00 20.02           C  
ATOM    909  CG  HIS W  27       8.745  -6.328  17.262  1.00 20.26           C  
ATOM    910  ND1 HIS W  27       8.773  -4.955  17.065  1.00 22.75           N  
ATOM    911  CD2 HIS W  27       8.178  -6.515  18.475  1.00 19.86           C  
ATOM    912  CE1 HIS W  27       8.236  -4.346  18.116  1.00 21.17           C  
ATOM    913  NE2 HIS W  27       7.872  -5.276  18.982  1.00 20.82           N  
ATOM    914  N   PRO W  28       6.556  -8.725  15.735  1.00 16.87           N  
ATOM    915  CA  PRO W  28       5.143  -8.940  16.075  1.00 18.28           C  
ATOM    916  C   PRO W  28       4.756  -8.180  17.355  1.00 19.62           C  
ATOM    917  O   PRO W  28       5.420  -8.310  18.378  1.00 17.77           O  
ATOM    918  CB  PRO W  28       5.052 -10.453  16.283  1.00 21.22           C  
ATOM    919  CG  PRO W  28       6.335 -11.015  15.653  1.00 20.58           C  
ATOM    920  CD  PRO W  28       7.345  -9.959  15.908  1.00 16.49           C  
ATOM    921  N   ILE W  29       3.665  -7.414  17.303  1.00 18.35           N  
ATOM    922  CA  ILE W  29       3.221  -6.678  18.492  1.00 20.97           C  
ATOM    923  C   ILE W  29       1.677  -6.751  18.651  1.00 16.97           C  
ATOM    924  O   ILE W  29       0.972  -6.881  17.635  1.00 19.51           O  
ATOM    925  CB  ILE W  29       3.690  -5.175  18.426  1.00 21.02           C  
ATOM    926  CG1 ILE W  29       3.267  -4.446  19.720  1.00 31.48           C  
ATOM    927  CG2 ILE W  29       3.130  -4.484  17.187  1.00 17.26           C  
ATOM    928  CD1 ILE W  29       4.009  -3.125  20.035  1.00 33.12           C  
ATOM    929  N   GLU W  30       1.172  -6.685  19.888  1.00 20.06           N  
ATOM    930  CA  GLU W  30      -0.301  -6.716  20.094  1.00 20.90           C  
ATOM    931  C   GLU W  30      -0.934  -5.503  19.413  1.00 18.24           C  
ATOM    932  O   GLU W  30      -0.582  -4.355  19.695  1.00 20.23           O  
ATOM    933  CB  GLU W  30      -0.669  -6.706  21.586  1.00 26.27           C  
ATOM    934  CG  GLU W  30      -2.199  -6.665  21.795  1.00 27.65           C  
ATOM    935  CD  GLU W  30      -2.685  -7.321  23.108  1.00 33.60           C  
ATOM    936  OE1 GLU W  30      -2.711  -8.574  23.231  1.00 34.53           O  
ATOM    937  OE2 GLU W  30      -3.071  -6.575  24.019  1.00 28.73           O  
ATOM    938  N   THR W  31      -1.870  -5.765  18.517  1.00 14.97           N  
ATOM    939  CA  THR W  31      -2.556  -4.787  17.690  1.00 16.18           C  
ATOM    940  C   THR W  31      -4.072  -4.983  17.843  1.00 18.68           C  
ATOM    941  O   THR W  31      -4.547  -6.111  17.777  1.00 21.93           O  
ATOM    942  CB  THR W  31      -2.109  -5.052  16.208  1.00 17.30           C  
ATOM    943  OG1 THR W  31      -0.681  -5.048  16.153  1.00 23.53           O  
ATOM    944  CG2 THR W  31      -2.588  -4.022  15.236  1.00 14.47           C  
ATOM    945  N   LEU W  32      -4.804  -3.895  18.033  1.00 17.96           N  
ATOM    946  CA  LEU W  32      -6.264  -3.967  18.167  1.00 14.98           C  
ATOM    947  C   LEU W  32      -6.840  -3.865  16.758  1.00 18.77           C  
ATOM    948  O   LEU W  32      -6.718  -2.827  16.117  1.00 21.37           O  
ATOM    949  CB  LEU W  32      -6.710  -2.835  19.074  1.00 15.66           C  
ATOM    950  CG  LEU W  32      -6.123  -3.124  20.463  1.00 18.81           C  
ATOM    951  CD1 LEU W  32      -6.314  -1.953  21.404  1.00 25.42           C  
ATOM    952  CD2 LEU W  32      -6.815  -4.364  21.042  1.00 24.45           C  
ATOM    953  N   VAL W  33      -7.451  -4.948  16.259  1.00 18.45           N  
ATOM    954  CA  VAL W  33      -7.965  -5.023  14.871  1.00 18.41           C  
ATOM    955  C   VAL W  33      -9.516  -5.064  14.755  1.00 19.41           C  
ATOM    956  O   VAL W  33     -10.158  -5.851  15.449  1.00 20.16           O  
ATOM    957  CB  VAL W  33      -7.380  -6.317  14.186  1.00 17.90           C  
ATOM    958  CG1 VAL W  33      -7.885  -6.456  12.794  1.00 18.32           C  
ATOM    959  CG2 VAL W  33      -5.844  -6.312  14.205  1.00 21.03           C  
ATOM    960  N   ASP W  34     -10.112  -4.253  13.885  1.00 19.50           N  
ATOM    961  CA  ASP W  34     -11.570  -4.270  13.712  1.00 18.81           C  
ATOM    962  C   ASP W  34     -11.977  -5.613  13.088  1.00 17.77           C  
ATOM    963  O   ASP W  34     -11.376  -6.124  12.132  1.00 16.63           O  
ATOM    964  CB  ASP W  34     -12.038  -3.083  12.856  1.00 28.26           C  
ATOM    965  CG  ASP W  34     -13.587  -3.025  12.720  1.00 43.50           C  
ATOM    966  OD1 ASP W  34     -14.283  -2.421  13.578  1.00 52.14           O  
ATOM    967  OD2 ASP W  34     -14.127  -3.593  11.752  1.00 46.19           O  
ATOM    968  N   ILE W  35     -13.022  -6.223  13.654  1.00 18.59           N  
ATOM    969  CA  ILE W  35     -13.466  -7.533  13.174  1.00 19.40           C  
ATOM    970  C   ILE W  35     -13.984  -7.477  11.726  1.00 18.09           C  
ATOM    971  O   ILE W  35     -13.806  -8.447  10.976  1.00 17.68           O  
ATOM    972  CB  ILE W  35     -14.540  -8.170  14.162  1.00 16.41           C  
ATOM    973  CG1 ILE W  35     -13.892  -8.451  15.548  1.00 16.93           C  
ATOM    974  CG2 ILE W  35     -15.116  -9.514  13.560  1.00 14.27           C  
ATOM    975  CD1 ILE W  35     -14.880  -8.861  16.691  1.00 13.20           C  
ATOM    976  N   PHE W  36     -14.603  -6.362  11.332  1.00 18.88           N  
ATOM    977  CA  PHE W  36     -15.103  -6.218   9.942  1.00 23.43           C  
ATOM    978  C   PHE W  36     -13.967  -6.282   8.882  1.00 24.91           C  
ATOM    979  O   PHE W  36     -14.194  -6.715   7.735  1.00 25.52           O  
ATOM    980  CB  PHE W  36     -15.874  -4.893   9.776  1.00 25.30           C  
ATOM    981  CG  PHE W  36     -17.194  -4.854  10.490  1.00 25.22           C  
ATOM    982  CD1 PHE W  36     -18.021  -5.968  10.489  1.00 28.07           C  
ATOM    983  CD2 PHE W  36     -17.617  -3.703  11.144  1.00 32.83           C  
ATOM    984  CE1 PHE W  36     -19.262  -5.923  11.126  1.00 29.32           C  
ATOM    985  CE2 PHE W  36     -18.860  -3.657  11.779  1.00 33.96           C  
ATOM    986  CZ  PHE W  36     -19.675  -4.773  11.765  1.00 31.36           C  
ATOM    987  N   GLN W  37     -12.758  -5.871   9.267  1.00 24.19           N  
ATOM    988  CA  GLN W  37     -11.594  -5.924   8.385  1.00 26.30           C  
ATOM    989  C   GLN W  37     -11.182  -7.379   8.166  1.00 25.41           C  
ATOM    990  O   GLN W  37     -10.676  -7.757   7.110  1.00 25.23           O  
ATOM    991  CB  GLN W  37     -10.424  -5.142   9.000  1.00 24.43           C  
ATOM    992  CG  GLN W  37      -9.134  -5.538   8.371  1.00 40.88           C  
ATOM    993  CD  GLN W  37      -7.953  -4.771   8.902  1.00 46.28           C  
ATOM    994  OE1 GLN W  37      -7.945  -3.542   8.885  1.00 54.14           O  
ATOM    995  NE2 GLN W  37      -6.945  -5.494   9.369  1.00 40.20           N  
ATOM    996  N   GLU W  38     -11.402  -8.213   9.176  1.00 23.91           N  
ATOM    997  CA  GLU W  38     -11.065  -9.626   9.097  1.00 22.27           C  
ATOM    998  C   GLU W  38     -12.194 -10.502   8.513  1.00 20.33           C  
ATOM    999  O   GLU W  38     -11.923 -11.526   7.891  1.00 18.93           O  
ATOM   1000  CB  GLU W  38     -10.677 -10.121  10.488  1.00 24.44           C  
ATOM   1001  CG  GLU W  38      -9.627  -9.205  11.133  1.00 35.81           C  
ATOM   1002  CD  GLU W  38      -8.301  -9.201  10.354  1.00 39.54           C  
ATOM   1003  OE1 GLU W  38      -7.717 -10.295  10.136  1.00 30.51           O  
ATOM   1004  OE2 GLU W  38      -7.845  -8.101   9.963  1.00 39.77           O  
ATOM   1005  N   TYR W  39     -13.444 -10.072   8.691  1.00 18.02           N  
ATOM   1006  CA  TYR W  39     -14.633 -10.786   8.205  1.00 19.86           C  
ATOM   1007  C   TYR W  39     -15.501  -9.773   7.420  1.00 20.70           C  
ATOM   1008  O   TYR W  39     -16.611  -9.420   7.824  1.00 18.82           O  
ATOM   1009  CB  TYR W  39     -15.446 -11.364   9.409  1.00 20.12           C  
ATOM   1010  CG  TYR W  39     -14.857 -12.636  10.054  1.00 17.98           C  
ATOM   1011  CD1 TYR W  39     -13.773 -12.565  10.941  1.00 14.97           C  
ATOM   1012  CD2 TYR W  39     -15.346 -13.894   9.729  1.00 20.00           C  
ATOM   1013  CE1 TYR W  39     -13.193 -13.720  11.468  1.00 15.04           C  
ATOM   1014  CE2 TYR W  39     -14.787 -15.047  10.249  1.00 17.74           C  
ATOM   1015  CZ  TYR W  39     -13.705 -14.957  11.117  1.00 20.10           C  
ATOM   1016  OH  TYR W  39     -13.135 -16.121  11.610  1.00 21.25           O  
ATOM   1017  N   PRO W  40     -14.993  -9.272   6.260  1.00 20.82           N  
ATOM   1018  CA  PRO W  40     -15.649  -8.289   5.382  1.00 21.35           C  
ATOM   1019  C   PRO W  40     -16.961  -8.726   4.740  1.00 20.40           C  
ATOM   1020  O   PRO W  40     -17.704  -7.914   4.209  1.00 24.35           O  
ATOM   1021  CB  PRO W  40     -14.595  -7.999   4.306  1.00 23.15           C  
ATOM   1022  CG  PRO W  40     -13.709  -9.187   4.323  1.00 22.70           C  
ATOM   1023  CD  PRO W  40     -13.666  -9.654   5.750  1.00 22.48           C  
ATOM   1024  N   ASP W  41     -17.234 -10.005   4.806  1.00 21.05           N  
ATOM   1025  CA  ASP W  41     -18.444 -10.582   4.241  1.00 26.81           C  
ATOM   1026  C   ASP W  41     -19.538 -10.795   5.277  1.00 22.71           C  
ATOM   1027  O   ASP W  41     -20.565 -11.379   4.964  1.00 22.40           O  
ATOM   1028  CB  ASP W  41     -18.106 -11.934   3.582  1.00 30.80           C  
ATOM   1029  CG  ASP W  41     -17.438 -12.923   4.549  1.00 34.63           C  
ATOM   1030  OD1 ASP W  41     -16.593 -12.525   5.395  1.00 36.87           O  
ATOM   1031  OD2 ASP W  41     -17.756 -14.124   4.465  1.00 42.50           O  
ATOM   1032  N   GLU W  42     -19.311 -10.335   6.500  1.00 21.09           N  
ATOM   1033  CA  GLU W  42     -20.286 -10.514   7.566  1.00 22.89           C  
ATOM   1034  C   GLU W  42     -20.772  -9.217   8.143  1.00 21.00           C  
ATOM   1035  O   GLU W  42     -21.053  -9.101   9.348  1.00 20.70           O  
ATOM   1036  CB  GLU W  42     -19.698 -11.408   8.673  1.00 24.38           C  
ATOM   1037  CG  GLU W  42     -19.470 -12.836   8.192  1.00 23.49           C  
ATOM   1038  CD  GLU W  42     -19.207 -13.835   9.297  1.00 28.75           C  
ATOM   1039  OE1 GLU W  42     -19.284 -13.477  10.488  1.00 28.52           O  
ATOM   1040  OE2 GLU W  42     -18.917 -14.999   8.970  1.00 31.85           O  
ATOM   1041  N   ILE W  43     -20.929  -8.226   7.266  1.00 20.51           N  
ATOM   1042  CA  ILE W  43     -21.408  -6.912   7.693  1.00 22.94           C  
ATOM   1043  C   ILE W  43     -22.906  -6.889   8.106  1.00 21.50           C  
ATOM   1044  O   ILE W  43     -23.412  -5.846   8.537  1.00 20.46           O  
ATOM   1045  CB  ILE W  43     -21.165  -5.851   6.590  1.00 22.82           C  
ATOM   1046  CG1 ILE W  43     -19.794  -6.066   5.975  1.00 26.23           C  
ATOM   1047  CG2 ILE W  43     -21.161  -4.455   7.183  1.00 25.20           C  
ATOM   1048  CD1 ILE W  43     -18.685  -5.774   6.932  1.00 27.36           C  
ATOM   1049  N   GLU W  44     -23.626  -8.017   7.977  1.00 21.14           N  
ATOM   1050  CA  GLU W  44     -25.006  -8.013   8.420  1.00 21.66           C  
ATOM   1051  C   GLU W  44     -25.033  -7.976   9.966  1.00 24.30           C  
ATOM   1052  O   GLU W  44     -26.027  -7.528  10.556  1.00 28.19           O  
ATOM   1053  CB  GLU W  44     -25.804  -9.226   7.867  1.00 19.84           C  
ATOM   1054  CG  GLU W  44     -25.400 -10.596   8.335  1.00 19.76           C  
ATOM   1055  CD  GLU W  44     -24.411 -11.295   7.382  1.00 31.19           C  
ATOM   1056  OE1 GLU W  44     -23.609 -10.600   6.702  1.00 31.14           O  
ATOM   1057  OE2 GLU W  44     -24.430 -12.551   7.313  1.00 31.83           O  
ATOM   1058  N   TYR W  45     -23.941  -8.392  10.625  1.00 24.94           N  
ATOM   1059  CA  TYR W  45     -23.870  -8.383  12.113  1.00 22.85           C  
ATOM   1060  C   TYR W  45     -23.190  -7.183  12.712  1.00 24.15           C  
ATOM   1061  O   TYR W  45     -22.385  -6.504  12.060  1.00 23.40           O  
ATOM   1062  CB  TYR W  45     -23.042  -9.567  12.658  1.00 19.22           C  
ATOM   1063  CG  TYR W  45     -23.544 -10.933  12.316  1.00 20.95           C  
ATOM   1064  CD1 TYR W  45     -24.580 -11.495  13.042  1.00 27.32           C  
ATOM   1065  CD2 TYR W  45     -23.040 -11.631  11.227  1.00 21.39           C  
ATOM   1066  CE1 TYR W  45     -25.121 -12.723  12.690  1.00 29.09           C  
ATOM   1067  CE2 TYR W  45     -23.567 -12.859  10.854  1.00 25.10           C  
ATOM   1068  CZ  TYR W  45     -24.619 -13.401  11.592  1.00 32.05           C  
ATOM   1069  OH  TYR W  45     -25.190 -14.606  11.208  1.00 31.20           O  
ATOM   1070  N   ILE W  46     -23.513  -6.934  13.981  1.00 24.18           N  
ATOM   1071  CA  ILE W  46     -22.772  -5.960  14.781  1.00 21.43           C  
ATOM   1072  C   ILE W  46     -22.049  -6.903  15.775  1.00 21.60           C  
ATOM   1073  O   ILE W  46     -22.664  -7.750  16.413  1.00 20.52           O  
ATOM   1074  CB  ILE W  46     -23.657  -4.967  15.571  1.00 25.52           C  
ATOM   1075  CG1 ILE W  46     -24.264  -3.909  14.635  1.00 21.82           C  
ATOM   1076  CG2 ILE W  46     -22.799  -4.193  16.578  1.00 21.16           C  
ATOM   1077  CD1 ILE W  46     -23.251  -2.975  14.051  1.00 29.98           C  
ATOM   1078  N   PHE W  47     -20.716  -6.813  15.853  1.00 20.05           N  
ATOM   1079  CA  PHE W  47     -19.975  -7.645  16.783  1.00 17.98           C  
ATOM   1080  C   PHE W  47     -19.609  -6.879  18.063  1.00 17.21           C  
ATOM   1081  O   PHE W  47     -19.321  -5.666  18.055  1.00 17.75           O  
ATOM   1082  CB  PHE W  47     -18.678  -8.176  16.141  1.00 17.67           C  
ATOM   1083  CG  PHE W  47     -18.896  -8.918  14.831  1.00 22.55           C  
ATOM   1084  CD1 PHE W  47     -19.394 -10.210  14.825  1.00 22.18           C  
ATOM   1085  CD2 PHE W  47     -18.498  -8.341  13.609  1.00 19.49           C  
ATOM   1086  CE1 PHE W  47     -19.516 -10.922  13.623  1.00 25.50           C  
ATOM   1087  CE2 PHE W  47     -18.624  -9.057  12.414  1.00 17.66           C  
ATOM   1088  CZ  PHE W  47     -19.116 -10.337  12.424  1.00 18.70           C  
ATOM   1089  N   LYS W  48     -19.625  -7.604  19.174  1.00 18.90           N  
ATOM   1090  CA  LYS W  48     -19.227  -7.064  20.474  1.00 19.54           C  
ATOM   1091  C   LYS W  48     -18.287  -8.130  21.066  1.00 19.08           C  
ATOM   1092  O   LYS W  48     -18.634  -9.321  21.168  1.00 20.00           O  
ATOM   1093  CB  LYS W  48     -20.432  -6.906  21.394  1.00 23.03           C  
ATOM   1094  CG  LYS W  48     -21.311  -5.751  21.023  1.00 28.93           C  
ATOM   1095  CD  LYS W  48     -22.129  -5.354  22.256  1.00 34.45           C  
ATOM   1096  CE  LYS W  48     -23.038  -4.154  22.022  1.00 30.35           C  
ATOM   1097  NZ  LYS W  48     -22.343  -2.974  21.447  1.00 31.52           N  
ATOM   1098  N   PRO W  49     -17.033  -7.745  21.388  1.00 18.89           N  
ATOM   1099  CA  PRO W  49     -16.529  -6.383  21.168  1.00 18.40           C  
ATOM   1100  C   PRO W  49     -16.382  -6.225  19.636  1.00 15.52           C  
ATOM   1101  O   PRO W  49     -16.387  -7.213  18.926  1.00 18.94           O  
ATOM   1102  CB  PRO W  49     -15.158  -6.401  21.863  1.00 14.98           C  
ATOM   1103  CG  PRO W  49     -14.700  -7.822  21.733  1.00 14.79           C  
ATOM   1104  CD  PRO W  49     -15.979  -8.651  21.888  1.00 18.07           C  
ATOM   1105  N   SER W  50     -16.238  -5.007  19.138  1.00 15.44           N  
ATOM   1106  CA  SER W  50     -16.101  -4.786  17.707  1.00 16.83           C  
ATOM   1107  C   SER W  50     -14.675  -4.935  17.183  1.00 15.34           C  
ATOM   1108  O   SER W  50     -14.450  -4.899  15.967  1.00 17.23           O  
ATOM   1109  CB  SER W  50     -16.684  -3.417  17.330  1.00 18.85           C  
ATOM   1110  OG  SER W  50     -15.984  -2.307  17.878  1.00 21.16           O  
ATOM   1111  N   CYS W  51     -13.724  -5.078  18.094  1.00 15.45           N  
ATOM   1112  CA  CYS W  51     -12.317  -5.238  17.737  1.00 16.40           C  
ATOM   1113  C   CYS W  51     -11.678  -6.300  18.644  1.00 17.08           C  
ATOM   1114  O   CYS W  51     -12.191  -6.597  19.724  1.00 16.57           O  
ATOM   1115  CB  CYS W  51     -11.570  -3.874  17.847  1.00 19.71           C  
ATOM   1116  SG  CYS W  51     -11.145  -3.273  19.529  1.00 21.21           S  
ATOM   1117  N   VAL W  52     -10.586  -6.910  18.195  1.00 14.15           N  
ATOM   1118  CA  VAL W  52      -9.894  -7.944  18.969  1.00 15.98           C  
ATOM   1119  C   VAL W  52      -8.391  -7.701  19.065  1.00 15.04           C  
ATOM   1120  O   VAL W  52      -7.814  -7.089  18.165  1.00 16.97           O  
ATOM   1121  CB  VAL W  52     -10.056  -9.397  18.330  1.00 16.18           C  
ATOM   1122  CG1 VAL W  52     -11.521  -9.895  18.449  1.00 19.43           C  
ATOM   1123  CG2 VAL W  52      -9.603  -9.392  16.865  1.00 12.40           C  
ATOM   1124  N   PRO W  53      -7.749  -8.164  20.155  1.00 18.15           N  
ATOM   1125  CA  PRO W  53      -6.292  -8.008  20.308  1.00 16.28           C  
ATOM   1126  C   PRO W  53      -5.538  -9.158  19.591  1.00 15.53           C  
ATOM   1127  O   PRO W  53      -5.694 -10.329  19.970  1.00 18.35           O  
ATOM   1128  CB  PRO W  53      -6.093  -8.039  21.817  1.00 17.65           C  
ATOM   1129  CG  PRO W  53      -7.247  -8.844  22.346  1.00 16.29           C  
ATOM   1130  CD  PRO W  53      -8.372  -8.786  21.353  1.00 14.81           C  
ATOM   1131  N   LEU W  54      -4.705  -8.827  18.598  1.00 14.44           N  
ATOM   1132  CA  LEU W  54      -3.962  -9.845  17.833  1.00 18.24           C  
ATOM   1133  C   LEU W  54      -2.484  -9.540  17.671  1.00 18.04           C  
ATOM   1134  O   LEU W  54      -2.157  -8.384  17.551  1.00 20.24           O  
ATOM   1135  CB  LEU W  54      -4.537  -9.949  16.403  1.00 17.00           C  
ATOM   1136  CG  LEU W  54      -6.015 -10.350  16.225  1.00 16.21           C  
ATOM   1137  CD1 LEU W  54      -6.431 -10.280  14.739  1.00 17.26           C  
ATOM   1138  CD2 LEU W  54      -6.197 -11.743  16.795  1.00 14.05           C  
ATOM   1139  N   MET W  55      -1.615 -10.552  17.631  1.00 18.63           N  
ATOM   1140  CA  MET W  55      -0.190 -10.275  17.364  1.00 16.26           C  
ATOM   1141  C   MET W  55      -0.116 -10.051  15.876  1.00 17.32           C  
ATOM   1142  O   MET W  55      -0.530 -10.917  15.069  1.00 17.67           O  
ATOM   1143  CB  MET W  55       0.748 -11.446  17.706  1.00 17.69           C  
ATOM   1144  CG  MET W  55       0.766 -11.937  19.148  1.00 26.18           C  
ATOM   1145  SD  MET W  55       0.851 -10.636  20.452  1.00 29.95           S  
ATOM   1146  CE  MET W  55       2.646 -10.126  20.369  1.00 27.46           C  
ATOM   1147  N   ARG W  56       0.403  -8.891  15.477  1.00 17.52           N  
ATOM   1148  CA  ARG W  56       0.530  -8.583  14.065  1.00 16.72           C  
ATOM   1149  C   ARG W  56       1.859  -7.860  13.825  1.00 20.36           C  
ATOM   1150  O   ARG W  56       2.336  -7.140  14.710  1.00 17.67           O  
ATOM   1151  CB  ARG W  56      -0.645  -7.730  13.600  1.00 15.54           C  
ATOM   1152  CG  ARG W  56      -1.981  -8.494  13.608  1.00 17.48           C  
ATOM   1153  CD  ARG W  56      -2.062  -9.370  12.382  1.00 18.06           C  
ATOM   1154  NE  ARG W  56      -3.242 -10.246  12.307  1.00 20.35           N  
ATOM   1155  CZ  ARG W  56      -4.297  -9.965  11.556  1.00 19.64           C  
ATOM   1156  NH1 ARG W  56      -4.302  -8.844  10.850  1.00 22.42           N  
ATOM   1157  NH2 ARG W  56      -5.349 -10.789  11.494  1.00 17.11           N  
ATOM   1158  N   CYS W  57       2.440  -8.040  12.641  1.00 18.88           N  
ATOM   1159  CA  CYS W  57       3.702  -7.368  12.346  1.00 20.25           C  
ATOM   1160  C   CYS W  57       3.553  -5.850  12.425  1.00 20.97           C  
ATOM   1161  O   CYS W  57       2.640  -5.269  11.856  1.00 18.96           O  
ATOM   1162  CB  CYS W  57       4.200  -7.786  10.958  1.00 20.58           C  
ATOM   1163  SG  CYS W  57       4.779  -9.523  10.970  1.00 25.83           S  
ATOM   1164  N   GLY W  58       4.461  -5.197  13.160  1.00 22.11           N  
ATOM   1165  CA  GLY W  58       4.450  -3.749  13.281  1.00 19.61           C  
ATOM   1166  C   GLY W  58       5.867  -3.183  13.508  1.00 21.83           C  
ATOM   1167  O   GLY W  58       6.858  -3.915  13.738  1.00 18.82           O  
ATOM   1168  N   GLY W  59       5.966  -1.863  13.434  1.00 24.57           N  
ATOM   1169  CA  GLY W  59       7.283  -1.264  13.606  1.00 20.99           C  
ATOM   1170  C   GLY W  59       7.831  -0.802  12.275  1.00 21.40           C  
ATOM   1171  O   GLY W  59       7.122  -0.729  11.258  1.00 23.09           O  
ATOM   1172  N   CYS W  60       9.123  -0.509  12.260  1.00 19.78           N  
ATOM   1173  CA  CYS W  60       9.729   0.033  11.062  1.00 21.68           C  
ATOM   1174  C   CYS W  60      10.925  -0.753  10.538  1.00 21.45           C  
ATOM   1175  O   CYS W  60      11.541  -1.549  11.252  1.00 17.64           O  
ATOM   1176  CB  CYS W  60      10.127   1.510  11.286  1.00 21.05           C  
ATOM   1177  SG  CYS W  60      10.504   2.054  12.998  1.00 27.37           S  
ATOM   1178  N   CYS W  61      11.217  -0.498   9.261  1.00 21.80           N  
ATOM   1179  CA  CYS W  61      12.327  -1.118   8.556  1.00 20.14           C  
ATOM   1180  C   CYS W  61      13.413  -0.064   8.297  1.00 20.95           C  
ATOM   1181  O   CYS W  61      14.483  -0.402   7.828  1.00 23.30           O  
ATOM   1182  CB  CYS W  61      11.824  -1.729   7.243  1.00 22.63           C  
ATOM   1183  SG  CYS W  61      10.855  -3.245   7.535  1.00 23.44           S  
ATOM   1184  N   ASN W  62      13.125   1.201   8.600  1.00 21.56           N  
ATOM   1185  CA  ASN W  62      14.083   2.309   8.467  1.00 23.91           C  
ATOM   1186  C   ASN W  62      14.726   2.414   7.086  1.00 23.42           C  
ATOM   1187  O   ASN W  62      15.937   2.573   6.960  1.00 25.24           O  
ATOM   1188  CB  ASN W  62      15.163   2.129   9.540  1.00 23.74           C  
ATOM   1189  CG  ASN W  62      14.552   1.839  10.906  1.00 25.11           C  
ATOM   1190  OD1 ASN W  62      13.503   2.394  11.251  1.00 23.95           O  
ATOM   1191  ND2 ASN W  62      15.192   0.944  11.663  1.00 23.99           N  
ATOM   1192  N   ASP W  63      13.892   2.353   6.052  1.00 25.40           N  
ATOM   1193  CA  ASP W  63      14.309   2.406   4.643  1.00 24.08           C  
ATOM   1194  C   ASP W  63      12.980   2.468   3.888  1.00 25.95           C  
ATOM   1195  O   ASP W  63      12.193   1.517   3.940  1.00 22.93           O  
ATOM   1196  CB  ASP W  63      15.078   1.129   4.236  1.00 21.47           C  
ATOM   1197  CG  ASP W  63      15.644   1.216   2.808  1.00 28.33           C  
ATOM   1198  OD1 ASP W  63      14.846   1.409   1.866  1.00 27.06           O  
ATOM   1199  OD2 ASP W  63      16.877   1.109   2.616  1.00 24.70           O  
ATOM   1200  N   GLU W  64      12.744   3.567   3.189  1.00 24.75           N  
ATOM   1201  CA  GLU W  64      11.487   3.780   2.502  1.00 31.24           C  
ATOM   1202  C   GLU W  64      11.144   2.758   1.458  1.00 31.24           C  
ATOM   1203  O   GLU W  64       9.975   2.614   1.099  1.00 31.71           O  
ATOM   1204  CB  GLU W  64      11.437   5.183   1.896  1.00 37.81           C  
ATOM   1205  CG  GLU W  64      10.909   6.227   2.886  1.00 43.99           C  
ATOM   1206  CD  GLU W  64       9.458   5.973   3.282  1.00 49.03           C  
ATOM   1207  OE1 GLU W  64       8.580   5.931   2.373  1.00 49.47           O  
ATOM   1208  OE2 GLU W  64       9.210   5.807   4.502  1.00 47.54           O  
ATOM   1209  N   GLY W  65      12.147   2.044   0.974  1.00 28.34           N  
ATOM   1210  CA  GLY W  65      11.903   0.988   0.011  1.00 26.74           C  
ATOM   1211  C   GLY W  65      11.633  -0.397   0.605  1.00 27.08           C  
ATOM   1212  O   GLY W  65      11.549  -1.374  -0.132  1.00 24.33           O  
ATOM   1213  N   LEU W  66      11.508  -0.513   1.927  1.00 26.08           N  
ATOM   1214  CA  LEU W  66      11.232  -1.807   2.559  1.00 23.78           C  
ATOM   1215  C   LEU W  66       9.962  -1.701   3.406  1.00 21.33           C  
ATOM   1216  O   LEU W  66       9.559  -0.595   3.771  1.00 21.06           O  
ATOM   1217  CB  LEU W  66      12.385  -2.240   3.485  1.00 22.97           C  
ATOM   1218  CG  LEU W  66      13.791  -2.322   2.886  1.00 25.62           C  
ATOM   1219  CD1 LEU W  66      14.792  -2.642   4.006  1.00 23.62           C  
ATOM   1220  CD2 LEU W  66      13.850  -3.375   1.794  1.00 18.27           C  
ATOM   1221  N   GLU W  67       9.346  -2.844   3.666  1.00 19.14           N  
ATOM   1222  CA  GLU W  67       8.154  -2.924   4.491  1.00 19.47           C  
ATOM   1223  C   GLU W  67       8.203  -4.169   5.378  1.00 19.79           C  
ATOM   1224  O   GLU W  67       8.797  -5.190   5.024  1.00 21.58           O  
ATOM   1225  CB  GLU W  67       6.889  -2.928   3.636  1.00 19.75           C  
ATOM   1226  CG  GLU W  67       6.695  -4.201   2.877  1.00 25.71           C  
ATOM   1227  CD  GLU W  67       5.537  -4.119   1.904  1.00 32.53           C  
ATOM   1228  OE1 GLU W  67       4.827  -3.102   1.942  1.00 36.04           O  
ATOM   1229  OE2 GLU W  67       5.348  -5.061   1.092  1.00 33.41           O  
ATOM   1230  N   CYS W  68       7.577  -4.080   6.552  1.00 19.05           N  
ATOM   1231  CA  CYS W  68       7.547  -5.158   7.522  1.00 17.37           C  
ATOM   1232  C   CYS W  68       6.361  -6.091   7.206  1.00 21.39           C  
ATOM   1233  O   CYS W  68       5.201  -5.652   7.253  1.00 20.70           O  
ATOM   1234  CB  CYS W  68       7.388  -4.521   8.916  1.00 19.41           C  
ATOM   1235  SG  CYS W  68       7.447  -5.611  10.345  1.00 22.04           S  
ATOM   1236  N   VAL W  69       6.666  -7.349   6.891  1.00 18.94           N  
ATOM   1237  CA  VAL W  69       5.651  -8.338   6.519  1.00 20.75           C  
ATOM   1238  C   VAL W  69       5.821  -9.665   7.257  1.00 18.63           C  
ATOM   1239  O   VAL W  69       6.917 -10.035   7.709  1.00 18.78           O  
ATOM   1240  CB  VAL W  69       5.687  -8.602   4.978  1.00 21.24           C  
ATOM   1241  CG1 VAL W  69       5.463  -7.344   4.222  1.00 20.66           C  
ATOM   1242  CG2 VAL W  69       7.029  -9.169   4.555  1.00 25.00           C  
ATOM   1243  N   PRO W  70       4.711 -10.431   7.403  1.00 22.59           N  
ATOM   1244  CA  PRO W  70       4.761 -11.714   8.105  1.00 24.42           C  
ATOM   1245  C   PRO W  70       5.432 -12.822   7.307  1.00 26.07           C  
ATOM   1246  O   PRO W  70       5.229 -12.917   6.093  1.00 28.44           O  
ATOM   1247  CB  PRO W  70       3.288 -12.026   8.363  1.00 22.16           C  
ATOM   1248  CG  PRO W  70       2.596 -11.352   7.254  1.00 20.82           C  
ATOM   1249  CD  PRO W  70       3.358 -10.121   6.905  1.00 20.55           C  
ATOM   1250  N   THR W  71       6.224 -13.643   7.982  1.00 24.45           N  
ATOM   1251  CA  THR W  71       6.868 -14.770   7.303  1.00 29.82           C  
ATOM   1252  C   THR W  71       6.397 -16.103   7.888  1.00 33.78           C  
ATOM   1253  O   THR W  71       6.630 -17.161   7.290  1.00 36.87           O  
ATOM   1254  CB  THR W  71       8.401 -14.731   7.392  1.00 27.96           C  
ATOM   1255  OG1 THR W  71       8.817 -14.737   8.760  1.00 29.95           O  
ATOM   1256  CG2 THR W  71       8.932 -13.520   6.689  1.00 25.06           C  
ATOM   1257  N   GLU W  72       5.758 -16.048   9.064  1.00 32.57           N  
ATOM   1258  CA  GLU W  72       5.223 -17.232   9.751  1.00 30.55           C  
ATOM   1259  C   GLU W  72       3.918 -16.785  10.451  1.00 29.68           C  
ATOM   1260  O   GLU W  72       3.898 -15.749  11.140  1.00 24.96           O  
ATOM   1261  CB  GLU W  72       6.257 -17.792  10.756  1.00 30.80           C  
ATOM   1262  CG  GLU W  72       5.829 -19.040  11.517  1.00 39.83           C  
ATOM   1263  CD  GLU W  72       6.756 -19.375  12.697  1.00 45.91           C  
ATOM   1264  OE1 GLU W  72       7.952 -18.973  12.673  1.00 47.19           O  
ATOM   1265  OE2 GLU W  72       6.285 -20.026  13.661  1.00 42.53           O  
ATOM   1266  N   GLU W  73       2.840 -17.549  10.249  1.00 28.69           N  
ATOM   1267  CA  GLU W  73       1.524 -17.233  10.816  1.00 24.67           C  
ATOM   1268  C   GLU W  73       0.830 -18.442  11.417  1.00 28.33           C  
ATOM   1269  O   GLU W  73       1.208 -19.582  11.142  1.00 25.96           O  
ATOM   1270  CB  GLU W  73       0.562 -16.709   9.760  1.00 25.59           C  
ATOM   1271  CG  GLU W  73       0.964 -15.557   8.893  1.00 33.70           C  
ATOM   1272  CD  GLU W  73       0.342 -15.687   7.512  1.00 38.93           C  
ATOM   1273  OE1 GLU W  73      -0.326 -16.715   7.250  1.00 43.37           O  
ATOM   1274  OE2 GLU W  73       0.507 -14.770   6.685  1.00 42.77           O  
ATOM   1275  N   SER W  74      -0.210 -18.166  12.215  1.00 26.58           N  
ATOM   1276  CA  SER W  74      -1.053 -19.180  12.858  1.00 25.81           C  
ATOM   1277  C   SER W  74      -2.431 -18.599  13.247  1.00 25.60           C  
ATOM   1278  O   SER W  74      -2.717 -17.425  13.003  1.00 27.32           O  
ATOM   1279  CB  SER W  74      -0.377 -19.767  14.094  1.00 24.33           C  
ATOM   1280  OG  SER W  74      -0.096 -18.791  15.064  1.00 30.19           O  
ATOM   1281  N   ASN W  75      -3.295 -19.420  13.839  1.00 26.09           N  
ATOM   1282  CA  ASN W  75      -4.635 -18.968  14.200  1.00 23.96           C  
ATOM   1283  C   ASN W  75      -4.939 -18.975  15.679  1.00 25.00           C  
ATOM   1284  O   ASN W  75      -4.362 -19.755  16.458  1.00 22.54           O  
ATOM   1285  CB  ASN W  75      -5.674 -19.828  13.486  1.00 29.90           C  
ATOM   1286  CG  ASN W  75      -5.571 -19.714  11.998  1.00 35.30           C  
ATOM   1287  OD1 ASN W  75      -5.608 -18.619  11.440  1.00 40.64           O  
ATOM   1288  ND2 ASN W  75      -5.430 -20.844  11.336  1.00 47.51           N  
ATOM   1289  N   ILE W  76      -5.844 -18.078  16.063  1.00 20.66           N  
ATOM   1290  CA  ILE W  76      -6.303 -17.969  17.447  1.00 21.89           C  
ATOM   1291  C   ILE W  76      -7.849 -17.889  17.407  1.00 21.21           C  
ATOM   1292  O   ILE W  76      -8.414 -17.275  16.503  1.00 20.17           O  
ATOM   1293  CB  ILE W  76      -5.644 -16.713  18.192  1.00 19.96           C  
ATOM   1294  CG1 ILE W  76      -6.144 -16.588  19.633  1.00 25.33           C  
ATOM   1295  CG2 ILE W  76      -5.875 -15.414  17.445  1.00 16.90           C  
ATOM   1296  CD1 ILE W  76      -5.298 -15.604  20.494  1.00 22.08           C  
ATOM   1297  N   THR W  77      -8.520 -18.529  18.359  1.00 18.94           N  
ATOM   1298  CA  THR W  77      -9.963 -18.504  18.382  1.00 18.98           C  
ATOM   1299  C   THR W  77     -10.438 -17.743  19.601  1.00 18.83           C  
ATOM   1300  O   THR W  77      -9.843 -17.875  20.671  1.00 20.61           O  
ATOM   1301  CB  THR W  77     -10.534 -19.917  18.403  1.00 18.29           C  
ATOM   1302  OG1 THR W  77     -10.079 -20.608  17.241  1.00 23.14           O  
ATOM   1303  CG2 THR W  77     -12.058 -19.880  18.388  1.00 21.34           C  
ATOM   1304  N   MET W  78     -11.478 -16.922  19.427  1.00 18.34           N  
ATOM   1305  CA  MET W  78     -12.034 -16.119  20.517  1.00 19.36           C  
ATOM   1306  C   MET W  78     -13.544 -16.084  20.478  1.00 19.63           C  
ATOM   1307  O   MET W  78     -14.142 -16.123  19.397  1.00 20.18           O  
ATOM   1308  CB  MET W  78     -11.539 -14.663  20.456  1.00 22.60           C  
ATOM   1309  CG  MET W  78     -10.055 -14.521  20.190  1.00 22.79           C  
ATOM   1310  SD  MET W  78      -9.543 -12.789  20.154  1.00 24.24           S  
ATOM   1311  CE  MET W  78      -7.797 -12.964  19.926  1.00 21.32           C  
ATOM   1312  N   GLN W  79     -14.170 -15.966  21.645  1.00 17.14           N  
ATOM   1313  CA  GLN W  79     -15.632 -15.881  21.718  1.00 17.47           C  
ATOM   1314  C   GLN W  79     -16.149 -14.465  21.433  1.00 16.60           C  
ATOM   1315  O   GLN W  79     -15.847 -13.508  22.153  1.00 17.39           O  
ATOM   1316  CB  GLN W  79     -16.120 -16.294  23.113  1.00 18.57           C  
ATOM   1317  CG  GLN W  79     -15.915 -17.747  23.455  1.00 20.10           C  
ATOM   1318  CD  GLN W  79     -16.647 -18.069  24.749  1.00 27.29           C  
ATOM   1319  OE1 GLN W  79     -16.643 -17.267  25.686  1.00 22.92           O  
ATOM   1320  NE2 GLN W  79     -17.304 -19.236  24.798  1.00 26.98           N  
ATOM   1321  N   ILE W  80     -16.962 -14.312  20.393  1.00 16.86           N  
ATOM   1322  CA  ILE W  80     -17.510 -13.022  20.011  1.00 13.37           C  
ATOM   1323  C   ILE W  80     -19.062 -13.025  20.037  1.00 16.68           C  
ATOM   1324  O   ILE W  80     -19.704 -13.985  19.630  1.00 19.51           O  
ATOM   1325  CB  ILE W  80     -17.016 -12.644  18.577  1.00 16.37           C  
ATOM   1326  CG1 ILE W  80     -15.487 -12.732  18.499  1.00 16.26           C  
ATOM   1327  CG2 ILE W  80     -17.532 -11.268  18.169  1.00 14.67           C  
ATOM   1328  CD1 ILE W  80     -14.751 -11.729  19.404  1.00 15.20           C  
ATOM   1329  N   MET W  81     -19.648 -11.958  20.519  1.00 17.01           N  
ATOM   1330  CA  MET W  81     -21.102 -11.839  20.548  1.00 18.54           C  
ATOM   1331  C   MET W  81     -21.545 -11.297  19.172  1.00 22.45           C  
ATOM   1332  O   MET W  81     -21.077 -10.234  18.719  1.00 19.65           O  
ATOM   1333  CB  MET W  81     -21.513 -10.908  21.682  1.00 19.24           C  
ATOM   1334  CG  MET W  81     -22.984 -10.512  21.671  1.00 33.86           C  
ATOM   1335  SD  MET W  81     -23.993 -11.687  22.552  1.00 44.44           S  
ATOM   1336  CE  MET W  81     -23.595 -11.145  24.243  1.00 39.91           C  
ATOM   1337  N   ARG W  82     -22.433 -12.035  18.487  1.00 23.41           N  
ATOM   1338  CA  ARG W  82     -22.874 -11.635  17.144  1.00 21.96           C  
ATOM   1339  C   ARG W  82     -24.328 -11.188  17.163  1.00 23.10           C  
ATOM   1340  O   ARG W  82     -25.219 -11.985  17.445  1.00 23.00           O  
ATOM   1341  CB  ARG W  82     -22.676 -12.813  16.175  1.00 19.45           C  
ATOM   1342  CG  ARG W  82     -21.178 -13.225  16.057  1.00 19.44           C  
ATOM   1343  CD  ARG W  82     -20.876 -14.737  15.807  1.00 20.97           C  
ATOM   1344  NE  ARG W  82     -21.507 -15.250  14.586  1.00 25.77           N  
ATOM   1345  CZ  ARG W  82     -21.057 -15.076  13.344  1.00 26.79           C  
ATOM   1346  NH1 ARG W  82     -19.933 -14.394  13.109  1.00 20.90           N  
ATOM   1347  NH2 ARG W  82     -21.745 -15.597  12.329  1.00 22.34           N  
ATOM   1348  N   ILE W  83     -24.548  -9.919  16.867  1.00 22.68           N  
ATOM   1349  CA  ILE W  83     -25.890  -9.318  16.916  1.00 25.57           C  
ATOM   1350  C   ILE W  83     -26.453  -8.973  15.549  1.00 27.41           C  
ATOM   1351  O   ILE W  83     -25.850  -8.274  14.738  1.00 27.82           O  
ATOM   1352  CB  ILE W  83     -25.912  -8.011  17.776  1.00 23.78           C  
ATOM   1353  CG1 ILE W  83     -25.214  -8.254  19.114  1.00 24.40           C  
ATOM   1354  CG2 ILE W  83     -27.338  -7.565  18.069  1.00 20.45           C  
ATOM   1355  CD1 ILE W  83     -25.160  -7.013  19.989  1.00 33.21           C  
ATOM   1356  N   LYS W  84     -27.649  -9.484  15.323  1.00 33.58           N  
ATOM   1357  CA  LYS W  84     -28.390  -9.266  14.097  1.00 36.90           C  
ATOM   1358  C   LYS W  84     -29.687  -8.643  14.587  1.00 38.45           C  
ATOM   1359  O   LYS W  84     -30.359  -9.190  15.485  1.00 33.60           O  
ATOM   1360  CB  LYS W  84     -28.658 -10.611  13.413  1.00 37.94           C  
ATOM   1361  CG  LYS W  84     -29.080 -10.509  11.968  1.00 45.74           C  
ATOM   1362  CD  LYS W  84     -28.236 -11.413  11.076  1.00 50.46           C  
ATOM   1363  CE  LYS W  84     -29.045 -12.618  10.619  1.00 53.04           C  
ATOM   1364  NZ  LYS W  84     -28.720 -12.968   9.219  1.00 53.93           N  
ATOM   1365  N   PRO W  85     -30.006  -7.453  14.072  1.00 43.34           N  
ATOM   1366  CA  PRO W  85     -31.243  -6.781  14.486  1.00 49.23           C  
ATOM   1367  C   PRO W  85     -32.456  -7.721  14.539  1.00 50.07           C  
ATOM   1368  O   PRO W  85     -32.781  -8.426  13.584  1.00 50.09           O  
ATOM   1369  CB  PRO W  85     -31.414  -5.678  13.446  1.00 49.65           C  
ATOM   1370  CG  PRO W  85     -29.980  -5.362  13.037  1.00 49.39           C  
ATOM   1371  CD  PRO W  85     -29.246  -6.673  13.076  1.00 47.57           C  
ATOM   1372  N   HIS W  86     -33.108  -7.745  15.688  1.00 50.38           N  
ATOM   1373  CA  HIS W  86     -34.287  -8.532  15.912  1.00 52.70           C  
ATOM   1374  C   HIS W  86     -34.194 -10.012  15.562  1.00 55.24           C  
ATOM   1375  O   HIS W  86     -35.111 -10.636  15.006  1.00 59.65           O  
ATOM   1376  CB  HIS W  86     -35.458  -7.857  15.219  1.00 53.99           C  
ATOM   1377  CG  HIS W  86     -35.459  -6.366  15.388  1.00 57.38           C  
ATOM   1378  ND1 HIS W  86     -35.765  -5.745  16.581  1.00 63.31           N  
ATOM   1379  CD2 HIS W  86     -35.104  -5.375  14.532  1.00 59.30           C  
ATOM   1380  CE1 HIS W  86     -35.596  -4.437  16.454  1.00 63.47           C  
ATOM   1381  NE2 HIS W  86     -35.193  -4.186  15.217  1.00 59.78           N  
ATOM   1382  N   GLN W  87     -33.046 -10.567  15.876  1.00 52.97           N  
ATOM   1383  CA  GLN W  87     -32.792 -11.986  15.841  1.00 54.30           C  
ATOM   1384  C   GLN W  87     -32.154 -11.858  17.215  1.00 56.88           C  
ATOM   1385  O   GLN W  87     -31.893 -10.716  17.665  1.00 57.20           O  
ATOM   1386  CB  GLN W  87     -31.724 -12.412  14.843  1.00 57.18           C  
ATOM   1387  CG  GLN W  87     -31.236 -13.854  15.105  1.00 56.63           C  
ATOM   1388  CD  GLN W  87     -30.356 -14.429  13.998  1.00 61.37           C  
ATOM   1389  OE1 GLN W  87     -29.282 -14.985  14.269  1.00 60.02           O  
ATOM   1390  NE2 GLN W  87     -30.807 -14.303  12.743  1.00 64.60           N  
ATOM   1391  N   GLY W  88     -31.933 -12.961  17.911  1.00 56.29           N  
ATOM   1392  CA  GLY W  88     -31.278 -12.782  19.191  1.00 52.06           C  
ATOM   1393  C   GLY W  88     -29.856 -12.272  18.945  1.00 49.02           C  
ATOM   1394  O   GLY W  88     -29.528 -11.380  18.126  1.00 44.62           O  
ATOM   1395  N   GLN W  89     -28.988 -12.856  19.735  1.00 46.52           N  
ATOM   1396  CA  GLN W  89     -27.592 -12.571  19.657  1.00 44.06           C  
ATOM   1397  C   GLN W  89     -27.068 -13.877  20.219  1.00 41.43           C  
ATOM   1398  O   GLN W  89     -27.681 -14.496  21.089  1.00 45.63           O  
ATOM   1399  CB  GLN W  89     -27.223 -11.309  20.470  1.00 45.45           C  
ATOM   1400  CG  GLN W  89     -28.046 -10.971  21.718  1.00 52.04           C  
ATOM   1401  CD  GLN W  89     -29.357 -10.164  21.490  1.00 53.84           C  
ATOM   1402  OE1 GLN W  89     -29.447  -9.218  20.679  1.00 49.86           O  
ATOM   1403  NE2 GLN W  89     -30.395 -10.574  22.222  1.00 49.38           N  
ATOM   1404  N   HIS W  90     -25.984 -14.349  19.656  1.00 33.72           N  
ATOM   1405  CA  HIS W  90     -25.433 -15.589  20.092  1.00 28.93           C  
ATOM   1406  C   HIS W  90     -23.929 -15.355  20.116  1.00 26.51           C  
ATOM   1407  O   HIS W  90     -23.442 -14.412  19.491  1.00 24.88           O  
ATOM   1408  CB  HIS W  90     -25.836 -16.724  19.108  1.00 28.94           C  
ATOM   1409  CG  HIS W  90     -25.260 -16.599  17.730  1.00 31.98           C  
ATOM   1410  ND1 HIS W  90     -25.670 -15.628  16.831  1.00 39.86           N  
ATOM   1411  CD2 HIS W  90     -24.308 -17.318  17.080  1.00 31.78           C  
ATOM   1412  CE1 HIS W  90     -24.990 -15.757  15.696  1.00 36.42           C  
ATOM   1413  NE2 HIS W  90     -24.161 -16.770  15.824  1.00 32.71           N  
ATOM   1414  N   ILE W  91     -23.238 -16.201  20.873  1.00 26.43           N  
ATOM   1415  CA  ILE W  91     -21.802 -16.227  20.972  1.00 26.29           C  
ATOM   1416  C   ILE W  91     -21.332 -17.119  19.836  1.00 28.47           C  
ATOM   1417  O   ILE W  91     -21.862 -18.200  19.626  1.00 29.83           O  
ATOM   1418  CB  ILE W  91     -21.339 -16.869  22.289  1.00 24.72           C  
ATOM   1419  CG1 ILE W  91     -21.535 -15.876  23.428  1.00 26.12           C  
ATOM   1420  CG2 ILE W  91     -19.885 -17.315  22.187  1.00 26.60           C  
ATOM   1421  CD1 ILE W  91     -20.679 -14.642  23.322  1.00 28.12           C  
ATOM   1422  N   GLY W  92     -20.327 -16.663  19.099  1.00 28.15           N  
ATOM   1423  CA  GLY W  92     -19.782 -17.444  18.012  1.00 26.38           C  
ATOM   1424  C   GLY W  92     -18.277 -17.435  18.162  1.00 26.49           C  
ATOM   1425  O   GLY W  92     -17.702 -16.364  18.364  1.00 23.99           O  
ATOM   1426  N   GLU W  93     -17.647 -18.603  18.143  1.00 22.23           N  
ATOM   1427  CA  GLU W  93     -16.199 -18.642  18.235  1.00 24.56           C  
ATOM   1428  C   GLU W  93     -15.746 -18.196  16.835  1.00 29.07           C  
ATOM   1429  O   GLU W  93     -16.312 -18.626  15.807  1.00 33.67           O  
ATOM   1430  CB  GLU W  93     -15.694 -20.041  18.547  1.00 23.18           C  
ATOM   1431  CG  GLU W  93     -15.991 -20.479  19.980  1.00 24.32           C  
ATOM   1432  CD  GLU W  93     -15.481 -21.863  20.299  1.00 30.54           C  
ATOM   1433  OE1 GLU W  93     -14.876 -22.502  19.409  1.00 31.81           O  
ATOM   1434  OE2 GLU W  93     -15.679 -22.309  21.450  1.00 32.27           O  
ATOM   1435  N   MET W  94     -14.799 -17.275  16.765  1.00 22.65           N  
ATOM   1436  CA  MET W  94     -14.354 -16.829  15.447  1.00 20.50           C  
ATOM   1437  C   MET W  94     -12.836 -16.916  15.425  1.00 22.39           C  
ATOM   1438  O   MET W  94     -12.174 -16.609  16.440  1.00 21.42           O  
ATOM   1439  CB  MET W  94     -14.840 -15.397  15.168  1.00 19.69           C  
ATOM   1440  CG  MET W  94     -16.363 -15.283  15.000  1.00 19.76           C  
ATOM   1441  SD  MET W  94     -16.988 -13.636  14.890  1.00 22.72           S  
ATOM   1442  CE  MET W  94     -16.535 -13.195  13.203  1.00 17.39           C  
ATOM   1443  N   SER W  95     -12.274 -17.329  14.295  1.00 18.84           N  
ATOM   1444  CA  SER W  95     -10.834 -17.475  14.244  1.00 20.81           C  
ATOM   1445  C   SER W  95     -10.186 -16.287  13.526  1.00 17.57           C  
ATOM   1446  O   SER W  95     -10.781 -15.659  12.639  1.00 15.74           O  
ATOM   1447  CB  SER W  95     -10.472 -18.796  13.549  1.00 20.52           C  
ATOM   1448  OG  SER W  95     -10.976 -18.792  12.234  1.00 26.22           O  
ATOM   1449  N   PHE W  96      -8.965 -15.972  13.957  1.00 17.49           N  
ATOM   1450  CA  PHE W  96      -8.202 -14.851  13.425  1.00 17.05           C  
ATOM   1451  C   PHE W  96      -6.758 -15.236  13.190  1.00 16.36           C  
ATOM   1452  O   PHE W  96      -6.203 -16.067  13.877  1.00 18.73           O  
ATOM   1453  CB  PHE W  96      -8.222 -13.669  14.407  1.00 15.81           C  
ATOM   1454  CG  PHE W  96      -9.594 -13.146  14.684  1.00 14.77           C  
ATOM   1455  CD1 PHE W  96     -10.153 -12.203  13.837  1.00 14.42           C  
ATOM   1456  CD2 PHE W  96     -10.326 -13.618  15.768  1.00 12.92           C  
ATOM   1457  CE1 PHE W  96     -11.423 -11.714  14.037  1.00 15.66           C  
ATOM   1458  CE2 PHE W  96     -11.618 -13.131  15.989  1.00 17.01           C  
ATOM   1459  CZ  PHE W  96     -12.170 -12.183  15.130  1.00 17.82           C  
ATOM   1460  N   LEU W  97      -6.151 -14.577  12.222  1.00 17.21           N  
ATOM   1461  CA  LEU W  97      -4.767 -14.827  11.872  1.00 21.04           C  
ATOM   1462  C   LEU W  97      -3.824 -14.021  12.771  1.00 21.44           C  
ATOM   1463  O   LEU W  97      -4.030 -12.821  12.980  1.00 20.67           O  
ATOM   1464  CB  LEU W  97      -4.535 -14.434  10.408  1.00 23.77           C  
ATOM   1465  CG  LEU W  97      -3.185 -14.842   9.852  1.00 30.52           C  
ATOM   1466  CD1 LEU W  97      -3.262 -16.291   9.448  1.00 31.43           C  
ATOM   1467  CD2 LEU W  97      -2.813 -13.945   8.682  1.00 32.15           C  
ATOM   1468  N   GLN W  98      -2.814 -14.696  13.299  1.00 22.03           N  
ATOM   1469  CA  GLN W  98      -1.779 -14.064  14.142  1.00 24.15           C  
ATOM   1470  C   GLN W  98      -0.396 -14.182  13.453  1.00 24.42           C  
ATOM   1471  O   GLN W  98      -0.107 -15.198  12.820  1.00 26.42           O  
ATOM   1472  CB  GLN W  98      -1.742 -14.748  15.504  1.00 24.63           C  
ATOM   1473  CG  GLN W  98      -2.859 -14.287  16.422  1.00 32.63           C  
ATOM   1474  CD  GLN W  98      -2.424 -14.225  17.868  1.00 35.97           C  
ATOM   1475  OE1 GLN W  98      -2.588 -13.189  18.548  1.00 25.15           O  
ATOM   1476  NE2 GLN W  98      -1.853 -15.338  18.356  1.00 33.17           N  
ATOM   1477  N   HIS W  99       0.441 -13.148  13.527  1.00 21.69           N  
ATOM   1478  CA  HIS W  99       1.766 -13.216  12.915  1.00 20.66           C  
ATOM   1479  C   HIS W  99       2.779 -13.660  13.947  1.00 23.67           C  
ATOM   1480  O   HIS W  99       2.846 -13.106  15.063  1.00 23.66           O  
ATOM   1481  CB  HIS W  99       2.164 -11.869  12.359  1.00 18.52           C  
ATOM   1482  CG  HIS W  99       1.266 -11.374  11.276  1.00 20.12           C  
ATOM   1483  ND1 HIS W  99       1.302 -10.101  10.784  1.00 20.31           N  
ATOM   1484  CD2 HIS W  99       0.249 -11.999  10.617  1.00 21.83           C  
ATOM   1485  CE1 HIS W  99       0.368  -9.930   9.873  1.00 21.73           C  
ATOM   1486  NE2 HIS W  99      -0.293 -11.083   9.752  1.00 23.22           N  
ATOM   1487  N   ASN W 100       3.591 -14.652  13.581  1.00 22.19           N  
ATOM   1488  CA  ASN W 100       4.552 -15.197  14.536  1.00 24.91           C  
ATOM   1489  C   ASN W 100       5.999 -14.776  14.301  1.00 20.68           C  
ATOM   1490  O   ASN W 100       6.824 -14.829  15.217  1.00 21.82           O  
ATOM   1491  CB  ASN W 100       4.456 -16.729  14.571  1.00 27.12           C  
ATOM   1492  CG  ASN W 100       3.106 -17.210  15.096  1.00 30.85           C  
ATOM   1493  OD1 ASN W 100       2.680 -16.840  16.195  1.00 31.66           O  
ATOM   1494  ND2 ASN W 100       2.436 -18.007  14.297  1.00 28.04           N  
ATOM   1495  N   LYS W 101       6.276 -14.347  13.077  1.00 22.62           N  
ATOM   1496  CA  LYS W 101       7.601 -13.903  12.696  1.00 23.38           C  
ATOM   1497  C   LYS W 101       7.453 -12.910  11.574  1.00 19.79           C  
ATOM   1498  O   LYS W 101       6.587 -13.056  10.702  1.00 16.77           O  
ATOM   1499  CB  LYS W 101       8.421 -15.109  12.239  1.00 30.55           C  
ATOM   1500  CG  LYS W 101       9.917 -14.861  12.186  1.00 42.23           C  
ATOM   1501  CD  LYS W 101      10.687 -16.157  12.347  1.00 48.06           C  
ATOM   1502  CE  LYS W 101      10.431 -16.789  13.727  1.00 52.96           C  
ATOM   1503  NZ  LYS W 101      11.574 -17.680  14.128  1.00 56.30           N  
ATOM   1504  N   CYS W 102       8.311 -11.886  11.580  1.00 19.97           N  
ATOM   1505  CA  CYS W 102       8.265 -10.829  10.583  1.00 21.94           C  
ATOM   1506  C   CYS W 102       9.631 -10.576   9.930  1.00 21.50           C  
ATOM   1507  O   CYS W 102      10.685 -10.973  10.450  1.00 20.73           O  
ATOM   1508  CB  CYS W 102       7.807  -9.504  11.227  1.00 21.39           C  
ATOM   1509  SG  CYS W 102       6.330  -9.629  12.288  1.00 25.96           S  
ATOM   1510  N   GLU W 103       9.591  -9.909   8.791  1.00 21.16           N  
ATOM   1511  CA  GLU W 103      10.806  -9.548   8.075  1.00 26.88           C  
ATOM   1512  C   GLU W 103      10.618  -8.290   7.201  1.00 22.55           C  
ATOM   1513  O   GLU W 103       9.505  -7.955   6.775  1.00 20.64           O  
ATOM   1514  CB  GLU W 103      11.314 -10.767   7.263  1.00 31.25           C  
ATOM   1515  CG  GLU W 103      11.913 -10.441   5.891  1.00 51.91           C  
ATOM   1516  CD  GLU W 103      12.466 -11.681   5.145  1.00 57.46           C  
ATOM   1517  OE1 GLU W 103      11.658 -12.464   4.598  1.00 62.00           O  
ATOM   1518  OE2 GLU W 103      13.705 -11.875   5.108  1.00 61.52           O  
ATOM   1519  N   CYS W 104      11.718  -7.564   6.983  1.00 20.03           N  
ATOM   1520  CA  CYS W 104      11.729  -6.372   6.153  1.00 16.85           C  
ATOM   1521  C   CYS W 104      12.037  -6.824   4.704  1.00 22.04           C  
ATOM   1522  O   CYS W 104      13.085  -7.422   4.445  1.00 25.48           O  
ATOM   1523  CB  CYS W 104      12.785  -5.385   6.688  1.00 19.82           C  
ATOM   1524  SG  CYS W 104      12.252  -4.565   8.249  1.00 20.91           S  
ATOM   1525  N   ARG W 105      11.104  -6.581   3.776  1.00 23.34           N  
ATOM   1526  CA  ARG W 105      11.271  -6.989   2.359  1.00 22.90           C  
ATOM   1527  C   ARG W 105      11.008  -5.799   1.464  1.00 23.83           C  
ATOM   1528  O   ARG W 105      10.292  -4.874   1.844  1.00 23.21           O  
ATOM   1529  CB  ARG W 105      10.287  -8.128   2.001  1.00 22.81           C  
ATOM   1530  CG  ARG W 105      10.361  -9.342   2.980  1.00 35.78           C  
ATOM   1531  CD  ARG W 105      10.060 -10.700   2.337  1.00 44.62           C  
ATOM   1532  NE  ARG W 105      11.197 -11.629   2.415  1.00 51.18           N  
ATOM   1533  CZ  ARG W 105      11.823 -12.183   1.370  1.00 53.25           C  
ATOM   1534  NH1 ARG W 105      11.426 -11.946   0.129  1.00 52.58           N  
ATOM   1535  NH2 ARG W 105      12.839 -13.002   1.584  1.00 55.43           N  
ATOM   1536  N   PRO W 106      11.569  -5.802   0.237  1.00 25.83           N  
ATOM   1537  CA  PRO W 106      11.346  -4.666  -0.667  1.00 26.92           C  
ATOM   1538  C   PRO W 106       9.873  -4.474  -1.011  1.00 26.85           C  
ATOM   1539  O   PRO W 106       9.129  -5.430  -1.176  1.00 28.45           O  
ATOM   1540  CB  PRO W 106      12.172  -5.027  -1.917  1.00 28.04           C  
ATOM   1541  CG  PRO W 106      13.110  -6.103  -1.444  1.00 24.21           C  
ATOM   1542  CD  PRO W 106      12.419  -6.845  -0.360  1.00 22.68           C  
ATOM   1543  N   LYS W 107       9.459  -3.227  -1.117  1.00 29.68           N  
ATOM   1544  CA  LYS W 107       8.081  -2.902  -1.479  1.00 32.65           C  
ATOM   1545  C   LYS W 107       7.951  -3.175  -2.989  1.00 38.51           C  
ATOM   1546  O   LYS W 107       8.931  -3.043  -3.741  1.00 38.65           O  
ATOM   1547  CB  LYS W 107       7.812  -1.414  -1.218  1.00 25.64           C  
ATOM   1548  CG  LYS W 107       7.539  -1.058   0.213  1.00 20.56           C  
ATOM   1549  CD  LYS W 107       7.324   0.430   0.330  1.00 20.20           C  
ATOM   1550  CE  LYS W 107       7.141   0.831   1.760  1.00 24.31           C  
ATOM   1551  NZ  LYS W 107       7.255   2.294   1.940  1.00 31.36           N  
ATOM   1552  N   LYS W 108       6.752  -3.542  -3.432  1.00 42.95           N  
ATOM   1553  CA  LYS W 108       6.514  -3.810  -4.846  1.00 48.50           C  
ATOM   1554  C   LYS W 108       5.393  -2.942  -5.381  1.00 53.85           C  
ATOM   1555  O   LYS W 108       4.631  -2.352  -4.612  1.00 53.50           O  
ATOM   1556  CB  LYS W 108       6.145  -5.276  -5.048  1.00 46.84           C  
ATOM   1557  CG  LYS W 108       7.331  -6.161  -5.377  1.00 45.80           C  
ATOM   1558  CD  LYS W 108       7.131  -7.587  -4.906  1.00 42.29           C  
ATOM   1559  CE  LYS W 108       6.834  -8.502  -6.092  1.00 51.17           C  
ATOM   1560  NZ  LYS W 108       7.555  -9.816  -6.008  1.00 53.13           N  
ATOM   1561  N   ASP W 109       5.287  -2.879  -6.705  1.00 62.09           N  
ATOM   1562  CA  ASP W 109       4.243  -2.088  -7.351  1.00 68.83           C  
ATOM   1563  C   ASP W 109       3.748  -2.751  -8.628  1.00 68.45           C  
ATOM   1564  O   ASP W 109       2.933  -2.172  -9.354  1.00 71.13           O  
ATOM   1565  CB  ASP W 109       4.761  -0.685  -7.687  1.00 78.52           C  
ATOM   1566  CG  ASP W 109       3.917   0.421  -7.040  1.00 89.01           C  
ATOM   1567  OD1 ASP W 109       3.436   0.223  -5.892  1.00 95.68           O  
ATOM   1568  OD2 ASP W 109       3.723   1.484  -7.683  1.00 93.54           O  
TER    1569      ASP W 109                                                      
ATOM   1570  N   GLY X 132      41.666  -9.282  27.452  1.00 81.34           N  
ATOM   1571  CA  GLY X 132      40.404  -8.603  27.748  1.00 72.64           C  
ATOM   1572  C   GLY X 132      39.436  -8.394  26.585  1.00 65.07           C  
ATOM   1573  O   GLY X 132      38.809  -9.346  26.104  1.00 64.52           O  
ATOM   1574  N   ARG X 133      39.270  -7.141  26.163  1.00 57.00           N  
ATOM   1575  CA  ARG X 133      38.405  -6.849  25.031  1.00 48.31           C  
ATOM   1576  C   ARG X 133      39.244  -7.266  23.818  1.00 41.24           C  
ATOM   1577  O   ARG X 133      40.296  -6.692  23.564  1.00 37.29           O  
ATOM   1578  CB  ARG X 133      38.084  -5.351  24.973  1.00 45.90           C  
ATOM   1579  CG  ARG X 133      37.445  -4.961  23.663  1.00 40.97           C  
ATOM   1580  CD  ARG X 133      36.485  -3.802  23.745  1.00 40.38           C  
ATOM   1581  NE  ARG X 133      36.063  -3.505  22.379  1.00 42.75           N  
ATOM   1582  CZ  ARG X 133      34.806  -3.616  21.951  1.00 42.46           C  
ATOM   1583  NH1 ARG X 133      33.855  -4.019  22.791  1.00 30.36           N  
ATOM   1584  NH2 ARG X 133      34.508  -3.357  20.674  1.00 39.64           N  
ATOM   1585  N   PRO X 134      38.786  -8.279  23.067  1.00 37.85           N  
ATOM   1586  CA  PRO X 134      39.504  -8.780  21.890  1.00 34.11           C  
ATOM   1587  C   PRO X 134      39.428  -7.920  20.643  1.00 34.52           C  
ATOM   1588  O   PRO X 134      40.239  -8.107  19.741  1.00 33.74           O  
ATOM   1589  CB  PRO X 134      38.882 -10.147  21.648  1.00 32.90           C  
ATOM   1590  CG  PRO X 134      37.496 -10.035  22.226  1.00 31.48           C  
ATOM   1591  CD  PRO X 134      37.530  -9.004  23.323  1.00 35.42           C  
ATOM   1592  N   PHE X 135      38.473  -6.988  20.595  1.00 34.02           N  
ATOM   1593  CA  PHE X 135      38.288  -6.114  19.427  1.00 35.25           C  
ATOM   1594  C   PHE X 135      39.309  -4.969  19.396  1.00 36.38           C  
ATOM   1595  O   PHE X 135      39.496  -4.284  20.407  1.00 37.34           O  
ATOM   1596  CB  PHE X 135      36.839  -5.561  19.396  1.00 31.42           C  
ATOM   1597  CG  PHE X 135      35.787  -6.626  19.142  1.00 31.63           C  
ATOM   1598  CD1 PHE X 135      35.815  -7.400  17.968  1.00 30.92           C  
ATOM   1599  CD2 PHE X 135      34.808  -6.905  20.096  1.00 30.78           C  
ATOM   1600  CE1 PHE X 135      34.890  -8.425  17.752  1.00 23.33           C  
ATOM   1601  CE2 PHE X 135      33.875  -7.927  19.885  1.00 27.38           C  
ATOM   1602  CZ  PHE X 135      33.920  -8.689  18.713  1.00 28.07           C  
ATOM   1603  N   VAL X 136      39.966  -4.773  18.253  1.00 34.45           N  
ATOM   1604  CA  VAL X 136      40.960  -3.707  18.144  1.00 36.02           C  
ATOM   1605  C   VAL X 136      40.323  -2.337  18.379  1.00 36.08           C  
ATOM   1606  O   VAL X 136      40.934  -1.471  19.010  1.00 37.98           O  
ATOM   1607  CB  VAL X 136      41.671  -3.703  16.772  1.00 28.11           C  
ATOM   1608  CG1 VAL X 136      42.682  -2.578  16.719  1.00 28.37           C  
ATOM   1609  CG2 VAL X 136      42.374  -5.029  16.537  1.00 30.14           C  
ATOM   1610  N   GLU X 137      39.099  -2.150  17.880  1.00 35.76           N  
ATOM   1611  CA  GLU X 137      38.380  -0.886  18.052  1.00 35.03           C  
ATOM   1612  C   GLU X 137      37.561  -0.956  19.343  1.00 35.68           C  
ATOM   1613  O   GLU X 137      37.152  -2.049  19.783  1.00 33.29           O  
ATOM   1614  CB  GLU X 137      37.462  -0.617  16.852  1.00 34.63           C  
ATOM   1615  CG  GLU X 137      38.148  -0.007  15.628  1.00 36.53           C  
ATOM   1616  CD  GLU X 137      39.289  -0.867  15.058  1.00 44.91           C  
ATOM   1617  OE1 GLU X 137      39.026  -1.972  14.494  1.00 39.04           O  
ATOM   1618  OE2 GLU X 137      40.458  -0.418  15.179  1.00 46.53           O  
ATOM   1619  N   MET X 138      37.329   0.206  19.949  1.00 34.93           N  
ATOM   1620  CA  MET X 138      36.586   0.292  21.208  1.00 38.84           C  
ATOM   1621  C   MET X 138      35.069   0.219  20.985  1.00 39.10           C  
ATOM   1622  O   MET X 138      34.604   0.472  19.877  1.00 38.21           O  
ATOM   1623  CB  MET X 138      36.902   1.627  21.879  1.00 42.78           C  
ATOM   1624  CG  MET X 138      36.412   2.802  21.021  1.00 52.16           C  
ATOM   1625  SD  MET X 138      36.444   4.454  21.785  1.00 65.52           S  
ATOM   1626  CE  MET X 138      34.871   4.458  22.725  1.00 56.77           C  
ATOM   1627  N   TYR X 139      34.320  -0.116  22.034  1.00 36.64           N  
ATOM   1628  CA  TYR X 139      32.866  -0.153  21.938  1.00 37.39           C  
ATOM   1629  C   TYR X 139      32.368   1.283  21.815  1.00 35.36           C  
ATOM   1630  O   TYR X 139      32.990   2.217  22.318  1.00 35.67           O  
ATOM   1631  CB  TYR X 139      32.244  -0.846  23.180  1.00 37.65           C  
ATOM   1632  CG  TYR X 139      30.715  -0.767  23.267  1.00 39.98           C  
ATOM   1633  CD1 TYR X 139      29.903  -1.635  22.541  1.00 31.95           C  
ATOM   1634  CD2 TYR X 139      30.097   0.230  24.008  1.00 37.75           C  
ATOM   1635  CE1 TYR X 139      28.544  -1.499  22.542  1.00 32.02           C  
ATOM   1636  CE2 TYR X 139      28.736   0.369  24.013  1.00 36.97           C  
ATOM   1637  CZ  TYR X 139      27.960  -0.491  23.275  1.00 35.74           C  
ATOM   1638  OH  TYR X 139      26.589  -0.312  23.240  1.00 32.86           O  
ATOM   1639  N   SER X 140      31.247   1.447  21.128  1.00 37.25           N  
ATOM   1640  CA  SER X 140      30.617   2.744  20.927  1.00 37.23           C  
ATOM   1641  C   SER X 140      29.122   2.581  21.223  1.00 37.29           C  
ATOM   1642  O   SER X 140      28.486   1.663  20.679  1.00 36.76           O  
ATOM   1643  CB  SER X 140      30.846   3.202  19.482  1.00 37.06           C  
ATOM   1644  OG  SER X 140      30.064   4.343  19.178  1.00 49.37           O  
ATOM   1645  N   GLU X 141      28.554   3.442  22.070  1.00 36.08           N  
ATOM   1646  CA  GLU X 141      27.124   3.327  22.411  1.00 36.64           C  
ATOM   1647  C   GLU X 141      26.177   3.634  21.235  1.00 32.14           C  
ATOM   1648  O   GLU X 141      25.068   3.092  21.158  1.00 30.80           O  
ATOM   1649  CB  GLU X 141      26.808   4.181  23.649  1.00 42.03           C  
ATOM   1650  CG  GLU X 141      25.654   5.180  23.522  1.00 50.45           C  
ATOM   1651  CD  GLU X 141      25.831   6.407  24.447  1.00 52.92           C  
ATOM   1652  OE1 GLU X 141      26.063   6.223  25.666  1.00 57.68           O  
ATOM   1653  OE2 GLU X 141      25.735   7.557  23.957  1.00 52.21           O  
ATOM   1654  N   ILE X 142      26.593   4.521  20.336  1.00 29.23           N  
ATOM   1655  CA  ILE X 142      25.828   4.792  19.121  1.00 26.76           C  
ATOM   1656  C   ILE X 142      26.588   3.983  18.073  1.00 25.12           C  
ATOM   1657  O   ILE X 142      27.791   4.186  17.857  1.00 24.50           O  
ATOM   1658  CB  ILE X 142      25.843   6.259  18.706  1.00 24.48           C  
ATOM   1659  CG1 ILE X 142      25.381   7.152  19.873  1.00 29.14           C  
ATOM   1660  CG2 ILE X 142      24.989   6.429  17.457  1.00 25.04           C  
ATOM   1661  CD1 ILE X 142      23.985   6.897  20.371  1.00 21.85           C  
ATOM   1662  N   PRO X 143      25.905   3.060  17.392  1.00 23.07           N  
ATOM   1663  CA  PRO X 143      26.594   2.236  16.383  1.00 25.42           C  
ATOM   1664  C   PRO X 143      27.210   3.001  15.229  1.00 22.40           C  
ATOM   1665  O   PRO X 143      26.633   3.966  14.725  1.00 23.40           O  
ATOM   1666  CB  PRO X 143      25.514   1.263  15.885  1.00 25.12           C  
ATOM   1667  CG  PRO X 143      24.333   1.457  16.795  1.00 24.72           C  
ATOM   1668  CD  PRO X 143      24.461   2.783  17.474  1.00 22.53           C  
ATOM   1669  N   GLU X 144      28.380   2.539  14.789  1.00 24.70           N  
ATOM   1670  CA  GLU X 144      29.047   3.155  13.647  1.00 26.06           C  
ATOM   1671  C   GLU X 144      28.209   2.860  12.386  1.00 23.82           C  
ATOM   1672  O   GLU X 144      27.678   1.755  12.235  1.00 21.13           O  
ATOM   1673  CB  GLU X 144      30.438   2.549  13.518  1.00 29.67           C  
ATOM   1674  CG  GLU X 144      31.198   2.938  12.277  1.00 46.38           C  
ATOM   1675  CD  GLU X 144      32.562   2.223  12.194  1.00 54.88           C  
ATOM   1676  OE1 GLU X 144      33.160   1.900  13.266  1.00 53.69           O  
ATOM   1677  OE2 GLU X 144      33.021   1.981  11.050  1.00 54.98           O  
ATOM   1678  N   ILE X 145      28.096   3.829  11.492  1.00 21.54           N  
ATOM   1679  CA  ILE X 145      27.322   3.627  10.271  1.00 23.51           C  
ATOM   1680  C   ILE X 145      28.186   3.037   9.169  1.00 25.03           C  
ATOM   1681  O   ILE X 145      29.311   3.479   8.967  1.00 24.38           O  
ATOM   1682  CB  ILE X 145      26.708   4.976   9.761  1.00 24.31           C  
ATOM   1683  CG1 ILE X 145      25.531   5.381  10.643  1.00 31.57           C  
ATOM   1684  CG2 ILE X 145      26.172   4.842   8.342  1.00 26.77           C  
ATOM   1685  CD1 ILE X 145      24.206   4.694  10.267  1.00 36.27           C  
ATOM   1686  N   ILE X 146      27.674   2.028   8.470  1.00 20.54           N  
ATOM   1687  CA  ILE X 146      28.392   1.441   7.348  1.00 24.21           C  
ATOM   1688  C   ILE X 146      27.538   1.640   6.078  1.00 24.82           C  
ATOM   1689  O   ILE X 146      26.408   1.159   5.982  1.00 21.25           O  
ATOM   1690  CB  ILE X 146      28.673  -0.078   7.544  1.00 25.14           C  
ATOM   1691  CG1 ILE X 146      29.597  -0.298   8.741  1.00 20.41           C  
ATOM   1692  CG2 ILE X 146      29.332  -0.690   6.260  1.00 26.21           C  
ATOM   1693  CD1 ILE X 146      29.636  -1.756   9.158  1.00 26.88           C  
ATOM   1694  N   HIS X 147      28.087   2.366   5.109  1.00 27.37           N  
ATOM   1695  CA  HIS X 147      27.387   2.603   3.847  1.00 26.88           C  
ATOM   1696  C   HIS X 147      27.518   1.362   2.983  1.00 27.69           C  
ATOM   1697  O   HIS X 147      28.632   0.875   2.754  1.00 29.31           O  
ATOM   1698  CB  HIS X 147      28.000   3.811   3.135  1.00 33.07           C  
ATOM   1699  CG  HIS X 147      27.804   5.092   3.883  1.00 47.82           C  
ATOM   1700  ND1 HIS X 147      28.739   5.599   4.768  1.00 56.51           N  
ATOM   1701  CD2 HIS X 147      26.748   5.936   3.933  1.00 51.98           C  
ATOM   1702  CE1 HIS X 147      28.265   6.702   5.329  1.00 54.89           C  
ATOM   1703  NE2 HIS X 147      27.059   6.931   4.837  1.00 57.61           N  
ATOM   1704  N   MET X 148      26.388   0.849   2.501  1.00 25.56           N  
ATOM   1705  CA  MET X 148      26.393  -0.363   1.688  1.00 26.78           C  
ATOM   1706  C   MET X 148      25.720  -0.125   0.353  1.00 25.69           C  
ATOM   1707  O   MET X 148      24.961   0.829   0.200  1.00 27.27           O  
ATOM   1708  CB  MET X 148      25.668  -1.508   2.427  1.00 27.19           C  
ATOM   1709  CG  MET X 148      24.152  -1.426   2.435  1.00 27.51           C  
ATOM   1710  SD  MET X 148      23.373  -2.938   1.820  1.00 41.59           S  
ATOM   1711  CE  MET X 148      23.678  -3.861   3.201  1.00 28.16           C  
ATOM   1712  N   THR X 149      26.035  -0.975  -0.615  1.00 23.36           N  
ATOM   1713  CA  THR X 149      25.429  -0.911  -1.942  1.00 25.77           C  
ATOM   1714  C   THR X 149      25.027  -2.330  -2.281  1.00 23.92           C  
ATOM   1715  O   THR X 149      25.849  -3.245  -2.248  1.00 26.78           O  
ATOM   1716  CB  THR X 149      26.422  -0.399  -2.995  1.00 30.58           C  
ATOM   1717  OG1 THR X 149      26.915   0.879  -2.574  1.00 35.20           O  
ATOM   1718  CG2 THR X 149      25.743  -0.250  -4.357  1.00 26.38           C  
ATOM   1719  N   GLU X 150      23.756  -2.534  -2.567  1.00 23.23           N  
ATOM   1720  CA  GLU X 150      23.331  -3.866  -2.895  1.00 21.63           C  
ATOM   1721  C   GLU X 150      24.086  -4.380  -4.112  1.00 23.20           C  
ATOM   1722  O   GLU X 150      24.328  -3.629  -5.049  1.00 22.64           O  
ATOM   1723  CB  GLU X 150      21.857  -3.855  -3.181  1.00 27.55           C  
ATOM   1724  CG  GLU X 150      21.036  -3.481  -1.986  1.00 27.79           C  
ATOM   1725  CD  GLU X 150      19.598  -3.196  -2.378  1.00 33.45           C  
ATOM   1726  OE1 GLU X 150      19.282  -2.023  -2.714  1.00 31.01           O  
ATOM   1727  OE2 GLU X 150      18.791  -4.158  -2.358  1.00 35.74           O  
ATOM   1728  N   GLY X 151      24.441  -5.653  -4.089  1.00 22.14           N  
ATOM   1729  CA  GLY X 151      25.149  -6.260  -5.198  1.00 23.81           C  
ATOM   1730  C   GLY X 151      26.650  -6.143  -5.136  1.00 26.25           C  
ATOM   1731  O   GLY X 151      27.344  -6.710  -5.996  1.00 28.74           O  
ATOM   1732  N   ARG X 152      27.160  -5.430  -4.135  1.00 24.02           N  
ATOM   1733  CA  ARG X 152      28.582  -5.246  -3.969  1.00 25.70           C  
ATOM   1734  C   ARG X 152      29.024  -5.768  -2.610  1.00 27.95           C  
ATOM   1735  O   ARG X 152      28.183  -6.030  -1.724  1.00 24.44           O  
ATOM   1736  CB  ARG X 152      28.938  -3.761  -4.099  1.00 29.95           C  
ATOM   1737  CG  ARG X 152      28.554  -3.177  -5.452  1.00 37.39           C  
ATOM   1738  CD  ARG X 152      29.163  -1.818  -5.665  1.00 51.14           C  
ATOM   1739  NE  ARG X 152      30.615  -1.873  -5.834  1.00 63.97           N  
ATOM   1740  CZ  ARG X 152      31.487  -1.230  -5.055  1.00 71.13           C  
ATOM   1741  NH1 ARG X 152      31.057  -0.475  -4.043  1.00 77.42           N  
ATOM   1742  NH2 ARG X 152      32.792  -1.328  -5.292  1.00 73.23           N  
ATOM   1743  N   GLU X 153      30.338  -5.919  -2.459  1.00 22.37           N  
ATOM   1744  CA  GLU X 153      30.892  -6.433  -1.213  1.00 23.20           C  
ATOM   1745  C   GLU X 153      30.590  -5.568   0.013  1.00 21.76           C  
ATOM   1746  O   GLU X 153      30.619  -4.327  -0.047  1.00 23.51           O  
ATOM   1747  CB  GLU X 153      32.405  -6.578  -1.360  1.00 22.74           C  
ATOM   1748  CG  GLU X 153      33.090  -7.197  -0.152  1.00 30.36           C  
ATOM   1749  CD  GLU X 153      34.612  -7.233  -0.298  1.00 35.96           C  
ATOM   1750  OE1 GLU X 153      35.289  -6.232   0.065  1.00 36.11           O  
ATOM   1751  OE2 GLU X 153      35.119  -8.271  -0.779  1.00 39.10           O  
ATOM   1752  N   LEU X 154      30.299  -6.215   1.141  1.00 20.06           N  
ATOM   1753  CA  LEU X 154      30.046  -5.491   2.386  1.00 19.66           C  
ATOM   1754  C   LEU X 154      30.994  -6.008   3.478  1.00 19.00           C  
ATOM   1755  O   LEU X 154      31.035  -7.215   3.718  1.00 19.50           O  
ATOM   1756  CB  LEU X 154      28.591  -5.718   2.852  1.00 18.18           C  
ATOM   1757  CG  LEU X 154      28.227  -5.225   4.271  1.00 21.57           C  
ATOM   1758  CD1 LEU X 154      28.379  -3.714   4.386  1.00 20.27           C  
ATOM   1759  CD2 LEU X 154      26.793  -5.635   4.603  1.00 17.79           C  
ATOM   1760  N   VAL X 155      31.743  -5.110   4.118  1.00 17.54           N  
ATOM   1761  CA  VAL X 155      32.657  -5.508   5.207  1.00 21.29           C  
ATOM   1762  C   VAL X 155      32.196  -4.974   6.579  1.00 20.12           C  
ATOM   1763  O   VAL X 155      31.976  -3.767   6.708  1.00 19.75           O  
ATOM   1764  CB  VAL X 155      34.089  -4.970   4.971  1.00 21.94           C  
ATOM   1765  CG1 VAL X 155      35.010  -5.393   6.109  1.00 19.55           C  
ATOM   1766  CG2 VAL X 155      34.632  -5.478   3.645  1.00 19.02           C  
ATOM   1767  N   ILE X 156      32.025  -5.887   7.554  1.00 19.35           N  
ATOM   1768  CA  ILE X 156      31.613  -5.558   8.960  1.00 20.91           C  
ATOM   1769  C   ILE X 156      32.985  -5.704   9.600  1.00 22.60           C  
ATOM   1770  O   ILE X 156      33.433  -6.824   9.906  1.00 19.78           O  
ATOM   1771  CB  ILE X 156      30.656  -6.637   9.524  1.00 19.67           C  
ATOM   1772  CG1 ILE X 156      29.465  -6.868   8.585  1.00 17.89           C  
ATOM   1773  CG2 ILE X 156      30.164  -6.225  10.874  1.00 22.68           C  
ATOM   1774  CD1 ILE X 156      28.785  -5.576   8.188  1.00 23.74           C  
ATOM   1775  N   PRO X 157      33.649  -4.544   9.855  1.00 21.34           N  
ATOM   1776  CA  PRO X 157      35.022  -4.449  10.388  1.00 22.30           C  
ATOM   1777  C   PRO X 157      35.450  -4.670  11.828  1.00 23.00           C  
ATOM   1778  O   PRO X 157      36.287  -3.922  12.347  1.00 25.73           O  
ATOM   1779  CB  PRO X 157      35.422  -3.046   9.896  1.00 20.54           C  
ATOM   1780  CG  PRO X 157      34.125  -2.256  10.100  1.00 19.99           C  
ATOM   1781  CD  PRO X 157      32.981  -3.237   9.830  1.00 19.86           C  
ATOM   1782  N   CYS X 158      34.928  -5.710  12.467  1.00 23.19           N  
ATOM   1783  CA  CYS X 158      35.235  -6.004  13.859  1.00 22.85           C  
ATOM   1784  C   CYS X 158      36.413  -6.967  13.954  1.00 22.45           C  
ATOM   1785  O   CYS X 158      36.288  -8.129  14.377  1.00 20.04           O  
ATOM   1786  CB  CYS X 158      33.993  -6.588  14.515  1.00 21.32           C  
ATOM   1787  SG  CYS X 158      33.363  -8.128  13.732  1.00 26.83           S  
ATOM   1788  N   ARG X 159      37.568  -6.467  13.510  1.00 24.92           N  
ATOM   1789  CA  ARG X 159      38.824  -7.222  13.545  1.00 27.90           C  
ATOM   1790  C   ARG X 159      39.247  -7.412  15.019  1.00 26.14           C  
ATOM   1791  O   ARG X 159      38.930  -6.582  15.868  1.00 26.69           O  
ATOM   1792  CB  ARG X 159      39.946  -6.472  12.784  1.00 26.01           C  
ATOM   1793  CG  ARG X 159      40.122  -4.993  13.125  1.00 27.35           C  
ATOM   1794  CD  ARG X 159      41.428  -4.425  12.547  1.00 34.33           C  
ATOM   1795  NE  ARG X 159      41.660  -3.034  12.944  1.00 37.64           N  
ATOM   1796  CZ  ARG X 159      42.802  -2.376  12.748  1.00 34.31           C  
ATOM   1797  NH1 ARG X 159      43.830  -2.981  12.171  1.00 33.77           N  
ATOM   1798  NH2 ARG X 159      42.911  -1.116  13.125  1.00 32.84           N  
ATOM   1799  N   VAL X 160      39.950  -8.504  15.310  1.00 25.95           N  
ATOM   1800  CA  VAL X 160      40.388  -8.807  16.673  1.00 25.34           C  
ATOM   1801  C   VAL X 160      41.913  -9.005  16.740  1.00 26.86           C  
ATOM   1802  O   VAL X 160      42.606  -9.125  15.710  1.00 26.45           O  
ATOM   1803  CB  VAL X 160      39.680 -10.086  17.212  1.00 23.33           C  
ATOM   1804  CG1 VAL X 160      38.206  -9.803  17.503  1.00 23.44           C  
ATOM   1805  CG2 VAL X 160      39.819 -11.226  16.188  1.00 23.22           C  
ATOM   1806  N   THR X 161      42.426  -9.073  17.963  1.00 26.02           N  
ATOM   1807  CA  THR X 161      43.865  -9.227  18.188  1.00 27.88           C  
ATOM   1808  C   THR X 161      44.461 -10.630  18.028  1.00 29.13           C  
ATOM   1809  O   THR X 161      45.698 -10.775  18.093  1.00 31.24           O  
ATOM   1810  CB  THR X 161      44.235  -8.625  19.575  1.00 30.48           C  
ATOM   1811  OG1 THR X 161      43.560  -9.335  20.633  1.00 32.09           O  
ATOM   1812  CG2 THR X 161      43.795  -7.149  19.599  1.00 30.47           C  
ATOM   1813  N   SER X 162      43.626 -11.651  17.791  1.00 29.66           N  
ATOM   1814  CA  SER X 162      44.127 -13.018  17.615  1.00 31.78           C  
ATOM   1815  C   SER X 162      43.236 -13.889  16.745  1.00 34.93           C  
ATOM   1816  O   SER X 162      42.022 -13.790  16.819  1.00 35.74           O  
ATOM   1817  CB  SER X 162      44.274 -13.685  18.989  1.00 32.01           C  
ATOM   1818  OG  SER X 162      44.831 -14.983  18.867  1.00 36.23           O  
ATOM   1819  N   PRO X 163      43.821 -14.777  15.911  1.00 39.07           N  
ATOM   1820  CA  PRO X 163      42.995 -15.661  15.075  1.00 36.39           C  
ATOM   1821  C   PRO X 163      42.275 -16.756  15.875  1.00 38.68           C  
ATOM   1822  O   PRO X 163      41.359 -17.394  15.347  1.00 42.03           O  
ATOM   1823  CB  PRO X 163      43.972 -16.235  14.057  1.00 33.93           C  
ATOM   1824  CG  PRO X 163      45.292 -16.116  14.680  1.00 37.66           C  
ATOM   1825  CD  PRO X 163      45.264 -14.980  15.677  1.00 39.98           C  
ATOM   1826  N   ASN X 164      42.640 -16.984  17.144  1.00 40.06           N  
ATOM   1827  CA  ASN X 164      41.907 -18.001  17.879  1.00 43.57           C  
ATOM   1828  C   ASN X 164      40.805 -17.481  18.802  1.00 44.93           C  
ATOM   1829  O   ASN X 164      40.370 -18.194  19.715  1.00 49.43           O  
ATOM   1830  CB  ASN X 164      42.797 -19.036  18.631  1.00 49.31           C  
ATOM   1831  CG  ASN X 164      44.180 -18.536  19.010  1.00 51.95           C  
ATOM   1832  OD1 ASN X 164      44.512 -18.448  20.205  1.00 51.83           O  
ATOM   1833  ND2 ASN X 164      45.009 -18.234  18.007  1.00 52.17           N  
ATOM   1834  N   ILE X 165      40.331 -16.260  18.563  1.00 40.88           N  
ATOM   1835  CA  ILE X 165      39.221 -15.725  19.346  1.00 36.94           C  
ATOM   1836  C   ILE X 165      37.994 -16.120  18.540  1.00 38.04           C  
ATOM   1837  O   ILE X 165      37.998 -15.981  17.314  1.00 36.01           O  
ATOM   1838  CB  ILE X 165      39.230 -14.194  19.410  1.00 40.48           C  
ATOM   1839  CG1 ILE X 165      40.441 -13.684  20.203  1.00 46.89           C  
ATOM   1840  CG2 ILE X 165      37.923 -13.691  20.016  1.00 39.34           C  
ATOM   1841  CD1 ILE X 165      40.635 -14.343  21.540  1.00 51.75           C  
ATOM   1842  N   THR X 166      36.950 -16.621  19.186  1.00 38.48           N  
ATOM   1843  CA  THR X 166      35.767 -16.994  18.401  1.00 37.85           C  
ATOM   1844  C   THR X 166      34.801 -15.823  18.321  1.00 35.08           C  
ATOM   1845  O   THR X 166      34.289 -15.392  19.352  1.00 33.16           O  
ATOM   1846  CB  THR X 166      35.007 -18.184  19.015  1.00 38.67           C  
ATOM   1847  OG1 THR X 166      35.819 -19.364  18.938  1.00 44.37           O  
ATOM   1848  CG2 THR X 166      33.736 -18.445  18.236  1.00 41.34           C  
ATOM   1849  N   VAL X 167      34.561 -15.296  17.115  1.00 34.16           N  
ATOM   1850  CA  VAL X 167      33.632 -14.167  16.959  1.00 30.54           C  
ATOM   1851  C   VAL X 167      32.376 -14.590  16.196  1.00 29.15           C  
ATOM   1852  O   VAL X 167      32.465 -15.290  15.179  1.00 27.55           O  
ATOM   1853  CB  VAL X 167      34.262 -12.969  16.201  1.00 30.14           C  
ATOM   1854  CG1 VAL X 167      33.335 -11.740  16.292  1.00 27.55           C  
ATOM   1855  CG2 VAL X 167      35.628 -12.632  16.761  1.00 33.07           C  
ATOM   1856  N   THR X 168      31.232 -14.123  16.698  1.00 28.33           N  
ATOM   1857  CA  THR X 168      29.895 -14.368  16.163  1.00 29.42           C  
ATOM   1858  C   THR X 168      29.316 -13.087  15.540  1.00 27.06           C  
ATOM   1859  O   THR X 168      29.530 -11.990  16.080  1.00 27.55           O  
ATOM   1860  CB  THR X 168      28.959 -14.842  17.328  1.00 27.52           C  
ATOM   1861  OG1 THR X 168      29.468 -16.085  17.842  1.00 33.52           O  
ATOM   1862  CG2 THR X 168      27.539 -15.057  16.859  1.00 32.50           C  
ATOM   1863  N   LEU X 169      28.604 -13.222  14.413  1.00 26.06           N  
ATOM   1864  CA  LEU X 169      27.931 -12.092  13.738  1.00 21.08           C  
ATOM   1865  C   LEU X 169      26.392 -12.274  13.759  1.00 24.53           C  
ATOM   1866  O   LEU X 169      25.868 -13.280  13.292  1.00 23.25           O  
ATOM   1867  CB  LEU X 169      28.393 -11.947  12.281  1.00 21.12           C  
ATOM   1868  CG  LEU X 169      27.670 -10.834  11.480  1.00 22.50           C  
ATOM   1869  CD1 LEU X 169      28.021  -9.421  12.047  1.00 21.53           C  
ATOM   1870  CD2 LEU X 169      28.051 -10.912  10.014  1.00 20.86           C  
ATOM   1871  N   LYS X 170      25.665 -11.295  14.302  1.00 23.90           N  
ATOM   1872  CA  LYS X 170      24.199 -11.395  14.370  1.00 24.83           C  
ATOM   1873  C   LYS X 170      23.492 -10.172  13.752  1.00 24.02           C  
ATOM   1874  O   LYS X 170      24.040  -9.061  13.748  1.00 20.99           O  
ATOM   1875  CB  LYS X 170      23.712 -11.478  15.828  1.00 31.50           C  
ATOM   1876  CG  LYS X 170      24.257 -12.576  16.722  1.00 35.32           C  
ATOM   1877  CD  LYS X 170      23.735 -12.391  18.164  1.00 41.66           C  
ATOM   1878  CE  LYS X 170      23.845 -13.718  18.967  1.00 50.82           C  
ATOM   1879  NZ  LYS X 170      23.706 -13.573  20.475  1.00 48.49           N  
ATOM   1880  N   LYS X 171      22.268 -10.375  13.272  1.00 21.87           N  
ATOM   1881  CA  LYS X 171      21.452  -9.274  12.754  1.00 22.84           C  
ATOM   1882  C   LYS X 171      20.209  -9.194  13.646  1.00 23.91           C  
ATOM   1883  O   LYS X 171      19.576 -10.221  13.874  1.00 21.48           O  
ATOM   1884  CB  LYS X 171      21.023  -9.557  11.330  1.00 22.94           C  
ATOM   1885  CG  LYS X 171      20.888  -8.306  10.532  1.00 31.09           C  
ATOM   1886  CD  LYS X 171      19.476  -7.870  10.505  1.00 35.22           C  
ATOM   1887  CE  LYS X 171      18.856  -8.307   9.227  1.00 30.26           C  
ATOM   1888  NZ  LYS X 171      17.925  -7.247   8.816  1.00 31.57           N  
ATOM   1889  N   PHE X 172      19.871  -8.008  14.161  1.00 22.70           N  
ATOM   1890  CA  PHE X 172      18.709  -7.841  15.069  1.00 21.77           C  
ATOM   1891  C   PHE X 172      17.396  -8.021  14.319  1.00 22.74           C  
ATOM   1892  O   PHE X 172      17.253  -7.565  13.191  1.00 21.58           O  
ATOM   1893  CB  PHE X 172      18.749  -6.446  15.708  1.00 18.51           C  
ATOM   1894  CG  PHE X 172      17.731  -6.245  16.786  1.00 21.79           C  
ATOM   1895  CD1 PHE X 172      17.965  -6.699  18.065  1.00 20.90           C  
ATOM   1896  CD2 PHE X 172      16.526  -5.616  16.514  1.00 23.68           C  
ATOM   1897  CE1 PHE X 172      17.017  -6.540  19.054  1.00 23.07           C  
ATOM   1898  CE2 PHE X 172      15.589  -5.466  17.507  1.00 20.23           C  
ATOM   1899  CZ  PHE X 172      15.840  -5.927  18.764  1.00 18.37           C  
ATOM   1900  N   PRO X 173      16.399  -8.639  14.963  1.00 23.61           N  
ATOM   1901  CA  PRO X 173      16.448  -9.159  16.318  1.00 27.80           C  
ATOM   1902  C   PRO X 173      16.994 -10.538  16.614  1.00 30.87           C  
ATOM   1903  O   PRO X 173      17.586 -10.710  17.691  1.00 34.07           O  
ATOM   1904  CB  PRO X 173      14.988  -9.053  16.797  1.00 25.69           C  
ATOM   1905  CG  PRO X 173      14.197  -9.194  15.566  1.00 24.15           C  
ATOM   1906  CD  PRO X 173      15.041  -8.729  14.395  1.00 22.92           C  
ATOM   1907  N   LEU X 174      16.801 -11.524  15.734  1.00 32.36           N  
ATOM   1908  CA  LEU X 174      17.271 -12.856  16.109  1.00 36.47           C  
ATOM   1909  C   LEU X 174      18.117 -13.642  15.074  1.00 38.79           C  
ATOM   1910  O   LEU X 174      18.394 -14.840  15.295  1.00 41.10           O  
ATOM   1911  CB  LEU X 174      16.045 -13.715  16.553  1.00 40.59           C  
ATOM   1912  CG  LEU X 174      15.631 -13.990  18.027  1.00 43.14           C  
ATOM   1913  CD1 LEU X 174      16.799 -14.618  18.764  1.00 41.63           C  
ATOM   1914  CD2 LEU X 174      15.178 -12.723  18.755  1.00 42.91           C  
ATOM   1915  N   ASP X 175      18.556 -13.016  13.980  1.00 33.95           N  
ATOM   1916  CA  ASP X 175      19.338 -13.756  12.991  1.00 35.35           C  
ATOM   1917  C   ASP X 175      20.834 -13.861  13.269  1.00 35.38           C  
ATOM   1918  O   ASP X 175      21.439 -13.006  13.901  1.00 33.70           O  
ATOM   1919  CB  ASP X 175      19.130 -13.155  11.615  1.00 35.02           C  
ATOM   1920  CG  ASP X 175      17.690 -13.175  11.208  1.00 42.51           C  
ATOM   1921  OD1 ASP X 175      16.978 -14.112  11.634  1.00 45.96           O  
ATOM   1922  OD2 ASP X 175      17.260 -12.262  10.473  1.00 49.74           O  
ATOM   1923  N   THR X 176      21.419 -14.949  12.799  1.00 38.01           N  
ATOM   1924  CA  THR X 176      22.842 -15.184  12.940  1.00 38.69           C  
ATOM   1925  C   THR X 176      23.410 -15.378  11.533  1.00 39.22           C  
ATOM   1926  O   THR X 176      22.798 -16.067  10.721  1.00 40.88           O  
ATOM   1927  CB  THR X 176      23.123 -16.440  13.748  1.00 39.04           C  
ATOM   1928  OG1 THR X 176      22.698 -16.248  15.101  1.00 43.31           O  
ATOM   1929  CG2 THR X 176      24.634 -16.737  13.753  1.00 47.04           C  
ATOM   1930  N   LEU X 177      24.552 -14.756  11.227  1.00 35.90           N  
ATOM   1931  CA  LEU X 177      25.181 -14.899   9.911  1.00 34.02           C  
ATOM   1932  C   LEU X 177      26.429 -15.752  10.125  1.00 35.30           C  
ATOM   1933  O   LEU X 177      27.377 -15.302  10.765  1.00 33.80           O  
ATOM   1934  CB  LEU X 177      25.588 -13.540   9.339  1.00 31.76           C  
ATOM   1935  CG  LEU X 177      24.453 -12.612   8.867  1.00 32.85           C  
ATOM   1936  CD1 LEU X 177      23.585 -12.264  10.046  1.00 29.54           C  
ATOM   1937  CD2 LEU X 177      25.002 -11.345   8.215  1.00 27.28           C  
ATOM   1938  N   ILE X 178      26.425 -16.967   9.586  1.00 35.60           N  
ATOM   1939  CA  ILE X 178      27.529 -17.906   9.746  1.00 33.44           C  
ATOM   1940  C   ILE X 178      28.477 -17.958   8.564  1.00 31.62           C  
ATOM   1941  O   ILE X 178      28.047 -18.135   7.433  1.00 31.31           O  
ATOM   1942  CB  ILE X 178      26.970 -19.305   9.974  1.00 36.37           C  
ATOM   1943  CG1 ILE X 178      26.171 -19.321  11.274  1.00 37.10           C  
ATOM   1944  CG2 ILE X 178      28.086 -20.352   9.958  1.00 37.33           C  
ATOM   1945  CD1 ILE X 178      25.161 -20.465  11.320  1.00 45.90           C  
ATOM   1946  N   PRO X 179      29.790 -17.788   8.822  1.00 29.60           N  
ATOM   1947  CA  PRO X 179      30.792 -17.836   7.758  1.00 28.24           C  
ATOM   1948  C   PRO X 179      30.852 -19.216   7.170  1.00 31.40           C  
ATOM   1949  O   PRO X 179      30.838 -20.210   7.905  1.00 31.67           O  
ATOM   1950  CB  PRO X 179      32.096 -17.486   8.458  1.00 27.34           C  
ATOM   1951  CG  PRO X 179      31.692 -16.845   9.731  1.00 27.99           C  
ATOM   1952  CD  PRO X 179      30.409 -17.515  10.124  1.00 29.87           C  
ATOM   1953  N   ASP X 180      30.911 -19.266   5.842  1.00 33.60           N  
ATOM   1954  CA  ASP X 180      30.992 -20.511   5.093  1.00 35.38           C  
ATOM   1955  C   ASP X 180      32.195 -20.490   4.129  1.00 34.54           C  
ATOM   1956  O   ASP X 180      32.373 -21.384   3.303  1.00 34.16           O  
ATOM   1957  CB  ASP X 180      29.665 -20.767   4.346  1.00 34.39           C  
ATOM   1958  CG  ASP X 180      29.396 -19.775   3.188  1.00 37.42           C  
ATOM   1959  OD1 ASP X 180      30.093 -18.742   3.053  1.00 34.90           O  
ATOM   1960  OD2 ASP X 180      28.459 -20.057   2.402  1.00 39.44           O  
ATOM   1961  N   GLY X 181      33.037 -19.465   4.246  1.00 34.86           N  
ATOM   1962  CA  GLY X 181      34.213 -19.359   3.394  1.00 34.67           C  
ATOM   1963  C   GLY X 181      33.952 -18.986   1.944  1.00 32.73           C  
ATOM   1964  O   GLY X 181      34.905 -18.815   1.188  1.00 31.16           O  
ATOM   1965  N   LYS X 182      32.688 -18.866   1.546  1.00 29.07           N  
ATOM   1966  CA  LYS X 182      32.367 -18.487   0.182  1.00 30.06           C  
ATOM   1967  C   LYS X 182      31.615 -17.170   0.206  1.00 31.53           C  
ATOM   1968  O   LYS X 182      32.232 -16.108   0.000  1.00 29.86           O  
ATOM   1969  CB  LYS X 182      31.525 -19.552  -0.504  1.00 31.34           C  
ATOM   1970  CG  LYS X 182      32.247 -20.852  -0.665  1.00 38.99           C  
ATOM   1971  CD  LYS X 182      32.970 -20.916  -1.978  1.00 47.80           C  
ATOM   1972  CE  LYS X 182      34.083 -21.959  -1.957  1.00 59.83           C  
ATOM   1973  NZ  LYS X 182      33.555 -23.360  -2.045  1.00 65.04           N  
ATOM   1974  N   ARG X 183      30.304 -17.224   0.460  1.00 26.16           N  
ATOM   1975  CA  ARG X 183      29.507 -16.001   0.511  1.00 26.64           C  
ATOM   1976  C   ARG X 183      29.803 -15.126   1.721  1.00 24.59           C  
ATOM   1977  O   ARG X 183      29.738 -13.889   1.638  1.00 22.81           O  
ATOM   1978  CB  ARG X 183      28.012 -16.298   0.459  1.00 27.42           C  
ATOM   1979  CG  ARG X 183      27.278 -15.024   0.147  1.00 35.56           C  
ATOM   1980  CD  ARG X 183      25.771 -15.119   0.235  1.00 43.26           C  
ATOM   1981  NE  ARG X 183      25.192 -13.788   0.014  1.00 49.18           N  
ATOM   1982  CZ  ARG X 183      24.746 -12.963   0.971  1.00 43.33           C  
ATOM   1983  NH1 ARG X 183      24.771 -13.313   2.248  1.00 35.15           N  
ATOM   1984  NH2 ARG X 183      24.255 -11.782   0.636  1.00 46.32           N  
ATOM   1985  N   ILE X 184      30.107 -15.769   2.847  1.00 24.56           N  
ATOM   1986  CA  ILE X 184      30.452 -15.041   4.064  1.00 23.12           C  
ATOM   1987  C   ILE X 184      31.770 -15.603   4.588  1.00 23.20           C  
ATOM   1988  O   ILE X 184      31.876 -16.793   4.901  1.00 23.85           O  
ATOM   1989  CB  ILE X 184      29.359 -15.168   5.153  1.00 21.11           C  
ATOM   1990  CG1 ILE X 184      28.036 -14.614   4.620  1.00 22.61           C  
ATOM   1991  CG2 ILE X 184      29.772 -14.399   6.399  1.00 19.52           C  
ATOM   1992  CD1 ILE X 184      26.834 -14.853   5.526  1.00 22.02           C  
ATOM   1993  N   ILE X 185      32.761 -14.723   4.684  1.00 22.95           N  
ATOM   1994  CA  ILE X 185      34.119 -15.060   5.103  1.00 24.48           C  
ATOM   1995  C   ILE X 185      34.542 -14.332   6.366  1.00 22.26           C  
ATOM   1996  O   ILE X 185      34.238 -13.161   6.537  1.00 20.95           O  
ATOM   1997  CB  ILE X 185      35.139 -14.702   3.961  1.00 23.56           C  
ATOM   1998  CG1 ILE X 185      35.039 -15.724   2.839  1.00 27.55           C  
ATOM   1999  CG2 ILE X 185      36.558 -14.626   4.495  1.00 25.81           C  
ATOM   2000  CD1 ILE X 185      35.710 -15.288   1.571  1.00 31.44           C  
ATOM   2001  N   TRP X 186      35.225 -15.042   7.258  1.00 22.38           N  
ATOM   2002  CA  TRP X 186      35.783 -14.424   8.462  1.00 23.30           C  
ATOM   2003  C   TRP X 186      37.305 -14.351   8.320  1.00 24.55           C  
ATOM   2004  O   TRP X 186      37.974 -15.326   7.959  1.00 25.08           O  
ATOM   2005  CB  TRP X 186      35.441 -15.218   9.726  1.00 23.33           C  
ATOM   2006  CG  TRP X 186      36.248 -14.835  10.938  1.00 24.35           C  
ATOM   2007  CD1 TRP X 186      37.201 -15.596  11.550  1.00 25.54           C  
ATOM   2008  CD2 TRP X 186      36.185 -13.603  11.691  1.00 24.70           C  
ATOM   2009  NE1 TRP X 186      37.734 -14.919  12.622  1.00 28.73           N  
ATOM   2010  CE2 TRP X 186      37.135 -13.692  12.723  1.00 25.60           C  
ATOM   2011  CE3 TRP X 186      35.423 -12.439  11.571  1.00 21.53           C  
ATOM   2012  CZ2 TRP X 186      37.336 -12.670  13.646  1.00 22.95           C  
ATOM   2013  CZ3 TRP X 186      35.628 -11.420  12.486  1.00 23.08           C  
ATOM   2014  CH2 TRP X 186      36.578 -11.545  13.510  1.00 26.55           C  
ATOM   2015  N   ASP X 187      37.833 -13.174   8.595  1.00 25.68           N  
ATOM   2016  CA  ASP X 187      39.252 -12.899   8.557  1.00 24.98           C  
ATOM   2017  C   ASP X 187      39.573 -12.028   9.779  1.00 24.39           C  
ATOM   2018  O   ASP X 187      39.178 -10.862   9.839  1.00 23.02           O  
ATOM   2019  CB  ASP X 187      39.600 -12.152   7.267  1.00 25.89           C  
ATOM   2020  CG  ASP X 187      41.096 -11.916   7.114  1.00 30.60           C  
ATOM   2021  OD1 ASP X 187      41.815 -11.836   8.133  1.00 28.96           O  
ATOM   2022  OD2 ASP X 187      41.559 -11.833   5.958  1.00 30.75           O  
ATOM   2023  N   SER X 188      40.267 -12.617  10.752  1.00 24.49           N  
ATOM   2024  CA  SER X 188      40.691 -11.961  11.987  1.00 29.77           C  
ATOM   2025  C   SER X 188      41.178 -10.521  11.839  1.00 29.84           C  
ATOM   2026  O   SER X 188      40.867  -9.657  12.678  1.00 29.77           O  
ATOM   2027  CB  SER X 188      41.875 -12.732  12.626  1.00 30.11           C  
ATOM   2028  OG  SER X 188      41.420 -13.957  13.119  1.00 45.20           O  
ATOM   2029  N   ARG X 189      41.975 -10.273  10.796  1.00 27.03           N  
ATOM   2030  CA  ARG X 189      42.542  -8.954  10.609  1.00 26.27           C  
ATOM   2031  C   ARG X 189      41.608  -7.980   9.963  1.00 25.96           C  
ATOM   2032  O   ARG X 189      41.890  -6.779   9.942  1.00 27.63           O  
ATOM   2033  CB  ARG X 189      43.796  -9.033   9.733  1.00 30.72           C  
ATOM   2034  CG  ARG X 189      44.892  -9.892  10.312  1.00 38.15           C  
ATOM   2035  CD  ARG X 189      45.231 -11.049   9.408  1.00 40.25           C  
ATOM   2036  NE  ARG X 189      45.878 -10.632   8.160  1.00 47.52           N  
ATOM   2037  CZ  ARG X 189      45.474 -11.013   6.935  1.00 52.91           C  
ATOM   2038  NH1 ARG X 189      44.426 -11.817   6.794  1.00 58.44           N  
ATOM   2039  NH2 ARG X 189      46.106 -10.600   5.833  1.00 48.79           N  
ATOM   2040  N   LYS X 190      40.490  -8.475   9.446  1.00 25.24           N  
ATOM   2041  CA  LYS X 190      39.579  -7.585   8.733  1.00 26.34           C  
ATOM   2042  C   LYS X 190      38.186  -7.491   9.351  1.00 24.13           C  
ATOM   2043  O   LYS X 190      37.675  -6.380   9.551  1.00 21.79           O  
ATOM   2044  CB  LYS X 190      39.435  -8.065   7.277  1.00 29.38           C  
ATOM   2045  CG  LYS X 190      40.485  -7.528   6.306  1.00 37.19           C  
ATOM   2046  CD  LYS X 190      39.941  -7.388   4.868  1.00 45.35           C  
ATOM   2047  CE  LYS X 190      38.914  -6.229   4.753  1.00 49.63           C  
ATOM   2048  NZ  LYS X 190      38.701  -5.709   3.355  1.00 46.42           N  
ATOM   2049  N   GLY X 191      37.583  -8.648   9.605  1.00 20.38           N  
ATOM   2050  CA  GLY X 191      36.219  -8.689  10.137  1.00 19.91           C  
ATOM   2051  C   GLY X 191      35.454  -9.675   9.275  1.00 22.50           C  
ATOM   2052  O   GLY X 191      36.072 -10.640   8.793  1.00 22.07           O  
ATOM   2053  N   PHE X 192      34.132  -9.485   9.093  1.00 19.61           N  
ATOM   2054  CA  PHE X 192      33.342 -10.401   8.266  1.00 19.58           C  
ATOM   2055  C   PHE X 192      33.221  -9.769   6.901  1.00 19.53           C  
ATOM   2056  O   PHE X 192      32.989  -8.570   6.815  1.00 21.97           O  
ATOM   2057  CB  PHE X 192      31.924 -10.595   8.849  1.00 21.13           C  
ATOM   2058  CG  PHE X 192      31.890 -11.374  10.122  1.00 21.34           C  
ATOM   2059  CD1 PHE X 192      31.755 -12.765  10.092  1.00 20.34           C  
ATOM   2060  CD2 PHE X 192      31.990 -10.732  11.347  1.00 22.72           C  
ATOM   2061  CE1 PHE X 192      31.715 -13.485  11.267  1.00 23.10           C  
ATOM   2062  CE2 PHE X 192      31.956 -11.459  12.534  1.00 22.47           C  
ATOM   2063  CZ  PHE X 192      31.819 -12.838  12.488  1.00 21.15           C  
ATOM   2064  N   ILE X 193      33.410 -10.567   5.846  1.00 21.00           N  
ATOM   2065  CA  ILE X 193      33.353 -10.075   4.462  1.00 21.53           C  
ATOM   2066  C   ILE X 193      32.234 -10.811   3.733  1.00 21.13           C  
ATOM   2067  O   ILE X 193      32.329 -12.015   3.493  1.00 20.35           O  
ATOM   2068  CB  ILE X 193      34.686 -10.297   3.690  1.00 22.68           C  
ATOM   2069  CG1 ILE X 193      35.857  -9.601   4.399  1.00 26.15           C  
ATOM   2070  CG2 ILE X 193      34.574  -9.650   2.321  1.00 22.68           C  
ATOM   2071  CD1 ILE X 193      36.614 -10.485   5.363  1.00 32.35           C  
ATOM   2072  N   ILE X 194      31.174 -10.074   3.392  1.00 19.41           N  
ATOM   2073  CA  ILE X 194      29.991 -10.607   2.710  1.00 20.77           C  
ATOM   2074  C   ILE X 194      29.954 -10.230   1.239  1.00 22.41           C  
ATOM   2075  O   ILE X 194      29.915  -9.038   0.920  1.00 21.72           O  
ATOM   2076  CB  ILE X 194      28.712 -10.019   3.337  1.00 21.66           C  
ATOM   2077  CG1 ILE X 194      28.625 -10.423   4.815  1.00 24.54           C  
ATOM   2078  CG2 ILE X 194      27.523 -10.433   2.562  1.00 18.72           C  
ATOM   2079  CD1 ILE X 194      27.803  -9.449   5.668  1.00 25.08           C  
ATOM   2080  N   SER X 195      29.958 -11.222   0.347  1.00 23.51           N  
ATOM   2081  CA  SER X 195      29.862 -10.934  -1.094  1.00 28.39           C  
ATOM   2082  C   SER X 195      28.414 -10.696  -1.514  1.00 27.86           C  
ATOM   2083  O   SER X 195      27.464 -11.289  -0.973  1.00 28.04           O  
ATOM   2084  CB  SER X 195      30.398 -12.098  -1.938  1.00 29.21           C  
ATOM   2085  OG  SER X 195      31.683 -12.442  -1.501  1.00 36.24           O  
ATOM   2086  N   ASN X 196      28.248  -9.835  -2.503  1.00 32.76           N  
ATOM   2087  CA  ASN X 196      26.920  -9.554  -3.029  1.00 37.32           C  
ATOM   2088  C   ASN X 196      25.911  -9.270  -1.899  1.00 34.23           C  
ATOM   2089  O   ASN X 196      24.979 -10.047  -1.646  1.00 35.75           O  
ATOM   2090  CB  ASN X 196      26.471 -10.745  -3.902  1.00 38.96           C  
ATOM   2091  CG  ASN X 196      27.565 -11.180  -4.908  1.00 46.65           C  
ATOM   2092  OD1 ASN X 196      28.172 -10.343  -5.613  1.00 43.44           O  
ATOM   2093  ND2 ASN X 196      27.839 -12.488  -4.964  1.00 47.76           N  
ATOM   2094  N   ALA X 197      26.100  -8.136  -1.227  1.00 28.15           N  
ATOM   2095  CA  ALA X 197      25.196  -7.743  -0.146  1.00 26.21           C  
ATOM   2096  C   ALA X 197      23.773  -7.566  -0.692  1.00 23.72           C  
ATOM   2097  O   ALA X 197      23.587  -7.118  -1.822  1.00 22.23           O  
ATOM   2098  CB  ALA X 197      25.676  -6.424   0.472  1.00 22.41           C  
ATOM   2099  N   THR X 198      22.764  -7.919   0.102  1.00 20.10           N  
ATOM   2100  CA  THR X 198      21.389  -7.762  -0.332  1.00 20.51           C  
ATOM   2101  C   THR X 198      20.644  -6.932   0.732  1.00 22.07           C  
ATOM   2102  O   THR X 198      21.247  -6.497   1.742  1.00 19.88           O  
ATOM   2103  CB  THR X 198      20.694  -9.134  -0.484  1.00 21.77           C  
ATOM   2104  OG1 THR X 198      20.463  -9.695   0.811  1.00 22.32           O  
ATOM   2105  CG2 THR X 198      21.563 -10.113  -1.268  1.00 21.80           C  
ATOM   2106  N   TYR X 199      19.347  -6.705   0.496  1.00 21.53           N  
ATOM   2107  CA  TYR X 199      18.496  -5.956   1.428  1.00 20.25           C  
ATOM   2108  C   TYR X 199      18.409  -6.661   2.788  1.00 22.74           C  
ATOM   2109  O   TYR X 199      18.087  -6.015   3.789  1.00 21.05           O  
ATOM   2110  CB  TYR X 199      17.092  -5.774   0.829  1.00 20.85           C  
ATOM   2111  CG  TYR X 199      16.316  -7.076   0.670  1.00 21.87           C  
ATOM   2112  CD1 TYR X 199      15.656  -7.662   1.766  1.00 24.07           C  
ATOM   2113  CD2 TYR X 199      16.303  -7.759  -0.556  1.00 24.76           C  
ATOM   2114  CE1 TYR X 199      15.018  -8.885   1.654  1.00 30.22           C  
ATOM   2115  CE2 TYR X 199      15.667  -8.987  -0.682  1.00 25.16           C  
ATOM   2116  CZ  TYR X 199      15.030  -9.550   0.428  1.00 33.56           C  
ATOM   2117  OH  TYR X 199      14.442 -10.798   0.335  1.00 33.44           O  
ATOM   2118  N   LYS X 200      18.709  -7.967   2.831  1.00 20.18           N  
ATOM   2119  CA  LYS X 200      18.659  -8.731   4.074  1.00 21.45           C  
ATOM   2120  C   LYS X 200      19.794  -8.329   5.006  1.00 21.87           C  
ATOM   2121  O   LYS X 200      19.722  -8.588   6.213  1.00 24.65           O  
ATOM   2122  CB  LYS X 200      18.742 -10.235   3.813  1.00 24.60           C  
ATOM   2123  CG  LYS X 200      17.581 -10.778   3.014  1.00 30.38           C  
ATOM   2124  CD  LYS X 200      17.623 -12.287   2.943  1.00 34.01           C  
ATOM   2125  CE  LYS X 200      16.244 -12.830   2.597  1.00 40.77           C  
ATOM   2126  NZ  LYS X 200      16.311 -13.868   1.530  1.00 43.86           N  
ATOM   2127  N   GLU X 201      20.834  -7.703   4.473  1.00 20.17           N  
ATOM   2128  CA  GLU X 201      21.950  -7.240   5.306  1.00 22.63           C  
ATOM   2129  C   GLU X 201      21.811  -5.783   5.780  1.00 20.62           C  
ATOM   2130  O   GLU X 201      22.748  -5.239   6.387  1.00 22.24           O  
ATOM   2131  CB  GLU X 201      23.292  -7.406   4.561  1.00 24.54           C  
ATOM   2132  CG  GLU X 201      23.854  -8.815   4.646  1.00 28.87           C  
ATOM   2133  CD  GLU X 201      23.280  -9.769   3.591  1.00 28.81           C  
ATOM   2134  OE1 GLU X 201      23.045  -9.374   2.436  1.00 31.29           O  
ATOM   2135  OE2 GLU X 201      23.058 -10.937   3.923  1.00 37.70           O  
ATOM   2136  N   ILE X 202      20.682  -5.145   5.471  1.00 18.18           N  
ATOM   2137  CA  ILE X 202      20.399  -3.782   5.901  1.00 18.01           C  
ATOM   2138  C   ILE X 202      19.812  -3.886   7.346  1.00 22.81           C  
ATOM   2139  O   ILE X 202      18.878  -4.653   7.577  1.00 23.07           O  
ATOM   2140  CB  ILE X 202      19.334  -3.150   5.004  1.00 19.27           C  
ATOM   2141  CG1 ILE X 202      19.822  -3.027   3.559  1.00 19.62           C  
ATOM   2142  CG2 ILE X 202      18.919  -1.794   5.564  1.00 22.76           C  
ATOM   2143  CD1 ILE X 202      18.738  -2.498   2.581  1.00 18.32           C  
ATOM   2144  N   GLY X 203      20.350  -3.139   8.311  1.00 21.75           N  
ATOM   2145  CA  GLY X 203      19.826  -3.206   9.670  1.00 20.57           C  
ATOM   2146  C   GLY X 203      20.889  -3.018  10.749  1.00 23.44           C  
ATOM   2147  O   GLY X 203      21.857  -2.283  10.523  1.00 23.15           O  
ATOM   2148  N   LEU X 204      20.705  -3.652  11.921  1.00 21.67           N  
ATOM   2149  CA  LEU X 204      21.662  -3.568  13.031  1.00 17.93           C  
ATOM   2150  C   LEU X 204      22.469  -4.859  13.172  1.00 18.81           C  
ATOM   2151  O   LEU X 204      21.966  -5.889  13.613  1.00 19.99           O  
ATOM   2152  CB  LEU X 204      20.906  -3.257  14.321  1.00 17.09           C  
ATOM   2153  CG  LEU X 204      21.688  -3.297  15.640  1.00 25.36           C  
ATOM   2154  CD1 LEU X 204      22.657  -2.092  15.701  1.00 21.46           C  
ATOM   2155  CD2 LEU X 204      20.682  -3.263  16.824  1.00 25.18           C  
ATOM   2156  N   LEU X 205      23.740  -4.811  12.790  1.00 15.48           N  
ATOM   2157  CA  LEU X 205      24.594  -5.994  12.846  1.00 18.17           C  
ATOM   2158  C   LEU X 205      25.525  -5.910  14.040  1.00 19.26           C  
ATOM   2159  O   LEU X 205      26.060  -4.837  14.316  1.00 21.87           O  
ATOM   2160  CB  LEU X 205      25.427  -6.079  11.571  1.00 17.88           C  
ATOM   2161  CG  LEU X 205      24.588  -6.305  10.305  1.00 23.24           C  
ATOM   2162  CD1 LEU X 205      25.445  -6.236   9.067  1.00 30.72           C  
ATOM   2163  CD2 LEU X 205      23.946  -7.661  10.359  1.00 33.27           C  
ATOM   2164  N   THR X 206      25.720  -7.028  14.721  1.00 20.18           N  
ATOM   2165  CA  THR X 206      26.585  -7.080  15.910  1.00 19.21           C  
ATOM   2166  C   THR X 206      27.636  -8.203  15.904  1.00 20.09           C  
ATOM   2167  O   THR X 206      27.314  -9.346  15.589  1.00 21.98           O  
ATOM   2168  CB  THR X 206      25.719  -7.252  17.207  1.00 18.22           C  
ATOM   2169  OG1 THR X 206      24.757  -6.201  17.287  1.00 19.70           O  
ATOM   2170  CG2 THR X 206      26.592  -7.185  18.473  1.00 22.48           C  
ATOM   2171  N   CYS X 207      28.886  -7.890  16.270  1.00 22.23           N  
ATOM   2172  CA  CYS X 207      29.918  -8.927  16.391  1.00 24.59           C  
ATOM   2173  C   CYS X 207      30.041  -9.187  17.876  1.00 25.85           C  
ATOM   2174  O   CYS X 207      30.093  -8.234  18.649  1.00 25.35           O  
ATOM   2175  CB  CYS X 207      31.286  -8.461  15.903  1.00 23.45           C  
ATOM   2176  SG  CYS X 207      31.350  -8.022  14.147  1.00 26.00           S  
ATOM   2177  N   GLU X 208      30.112 -10.458  18.253  1.00 27.26           N  
ATOM   2178  CA  GLU X 208      30.219 -10.804  19.663  1.00 31.99           C  
ATOM   2179  C   GLU X 208      31.375 -11.765  19.952  1.00 33.58           C  
ATOM   2180  O   GLU X 208      31.634 -12.710  19.196  1.00 31.18           O  
ATOM   2181  CB  GLU X 208      28.893 -11.410  20.145  1.00 34.31           C  
ATOM   2182  CG  GLU X 208      27.859 -10.383  20.549  1.00 45.71           C  
ATOM   2183  CD  GLU X 208      26.511 -11.001  20.978  1.00 53.29           C  
ATOM   2184  OE1 GLU X 208      26.452 -12.240  21.212  1.00 48.38           O  
ATOM   2185  OE2 GLU X 208      25.511 -10.238  21.073  1.00 55.26           O  
ATOM   2186  N   ALA X 209      32.074 -11.508  21.060  1.00 36.63           N  
ATOM   2187  CA  ALA X 209      33.200 -12.326  21.508  1.00 40.93           C  
ATOM   2188  C   ALA X 209      33.241 -12.368  23.042  1.00 44.63           C  
ATOM   2189  O   ALA X 209      32.955 -11.368  23.711  1.00 46.08           O  
ATOM   2190  CB  ALA X 209      34.520 -11.761  20.964  1.00 36.15           C  
ATOM   2191  N   THR X 210      33.603 -13.523  23.591  1.00 45.96           N  
ATOM   2192  CA  THR X 210      33.678 -13.674  25.040  1.00 48.33           C  
ATOM   2193  C   THR X 210      35.077 -14.097  25.447  1.00 49.61           C  
ATOM   2194  O   THR X 210      35.582 -15.112  24.963  1.00 49.91           O  
ATOM   2195  CB  THR X 210      32.691 -14.721  25.487  1.00 47.81           C  
ATOM   2196  OG1 THR X 210      32.276 -15.470  24.338  1.00 54.78           O  
ATOM   2197  CG2 THR X 210      31.467 -14.073  26.105  1.00 50.84           C  
ATOM   2198  N   VAL X 211      35.711 -13.314  26.317  1.00 48.48           N  
ATOM   2199  CA  VAL X 211      37.060 -13.615  26.781  1.00 49.89           C  
ATOM   2200  C   VAL X 211      37.091 -13.735  28.285  1.00 52.91           C  
ATOM   2201  O   VAL X 211      36.875 -12.746  28.992  1.00 54.37           O  
ATOM   2202  CB  VAL X 211      38.061 -12.519  26.386  1.00 49.39           C  
ATOM   2203  CG1 VAL X 211      39.432 -12.804  27.004  1.00 53.32           C  
ATOM   2204  CG2 VAL X 211      38.183 -12.435  24.884  1.00 49.81           C  
ATOM   2205  N   ASN X 212      37.341 -14.950  28.773  1.00 56.19           N  
ATOM   2206  CA  ASN X 212      37.412 -15.215  30.203  1.00 57.74           C  
ATOM   2207  C   ASN X 212      36.089 -15.000  30.958  1.00 56.48           C  
ATOM   2208  O   ASN X 212      36.080 -14.515  32.096  1.00 55.77           O  
ATOM   2209  CB  ASN X 212      38.501 -14.335  30.809  1.00 62.78           C  
ATOM   2210  CG  ASN X 212      39.335 -15.066  31.819  1.00 71.16           C  
ATOM   2211  OD1 ASN X 212      38.814 -15.614  32.809  1.00 76.57           O  
ATOM   2212  ND2 ASN X 212      40.648 -15.098  31.580  1.00 71.93           N  
ATOM   2213  N   GLY X 213      34.973 -15.360  30.334  1.00 54.55           N  
ATOM   2214  CA  GLY X 213      33.683 -15.192  30.976  1.00 52.87           C  
ATOM   2215  C   GLY X 213      32.997 -13.876  30.659  1.00 53.85           C  
ATOM   2216  O   GLY X 213      31.783 -13.747  30.877  1.00 54.45           O  
ATOM   2217  N   HIS X 214      33.748 -12.906  30.135  1.00 54.76           N  
ATOM   2218  CA  HIS X 214      33.200 -11.583  29.801  1.00 55.92           C  
ATOM   2219  C   HIS X 214      32.826 -11.407  28.304  1.00 52.62           C  
ATOM   2220  O   HIS X 214      33.667 -11.597  27.397  1.00 48.95           O  
ATOM   2221  CB  HIS X 214      34.193 -10.483  30.233  1.00 57.86           C  
ATOM   2222  CG  HIS X 214      33.579  -9.121  30.343  1.00 65.95           C  
ATOM   2223  ND1 HIS X 214      32.621  -8.655  29.463  1.00 72.12           N  
ATOM   2224  CD2 HIS X 214      33.797  -8.115  31.223  1.00 68.55           C  
ATOM   2225  CE1 HIS X 214      32.276  -7.422  29.796  1.00 72.57           C  
ATOM   2226  NE2 HIS X 214      32.975  -7.070  30.862  1.00 73.58           N  
ATOM   2227  N   LEU X 215      31.562 -11.045  28.064  1.00 48.28           N  
ATOM   2228  CA  LEU X 215      31.056 -10.834  26.714  1.00 46.12           C  
ATOM   2229  C   LEU X 215      31.292  -9.398  26.262  1.00 46.60           C  
ATOM   2230  O   LEU X 215      30.929  -8.433  26.962  1.00 47.20           O  
ATOM   2231  CB  LEU X 215      29.550 -11.162  26.618  1.00 40.23           C  
ATOM   2232  CG  LEU X 215      28.861 -10.733  25.302  1.00 40.88           C  
ATOM   2233  CD1 LEU X 215      29.244 -11.671  24.171  1.00 31.00           C  
ATOM   2234  CD2 LEU X 215      27.356 -10.717  25.458  1.00 41.69           C  
ATOM   2235  N   TYR X 216      31.895  -9.263  25.080  1.00 44.43           N  
ATOM   2236  CA  TYR X 216      32.154  -7.952  24.482  1.00 42.41           C  
ATOM   2237  C   TYR X 216      31.442  -7.885  23.111  1.00 39.71           C  
ATOM   2238  O   TYR X 216      31.186  -8.922  22.476  1.00 36.94           O  
ATOM   2239  CB  TYR X 216      33.658  -7.743  24.280  1.00 42.27           C  
ATOM   2240  CG  TYR X 216      34.479  -7.841  25.548  1.00 40.85           C  
ATOM   2241  CD1 TYR X 216      34.990  -9.075  25.966  1.00 42.82           C  
ATOM   2242  CD2 TYR X 216      34.777  -6.705  26.299  1.00 38.12           C  
ATOM   2243  CE1 TYR X 216      35.778  -9.177  27.091  1.00 41.47           C  
ATOM   2244  CE2 TYR X 216      35.567  -6.795  27.437  1.00 40.53           C  
ATOM   2245  CZ  TYR X 216      36.063  -8.033  27.822  1.00 43.41           C  
ATOM   2246  OH  TYR X 216      36.844  -8.137  28.948  1.00 50.44           O  
ATOM   2247  N   LYS X 217      31.148  -6.676  22.655  1.00 36.75           N  
ATOM   2248  CA  LYS X 217      30.478  -6.537  21.380  1.00 32.63           C  
ATOM   2249  C   LYS X 217      30.790  -5.207  20.707  1.00 31.94           C  
ATOM   2250  O   LYS X 217      31.364  -4.303  21.310  1.00 29.78           O  
ATOM   2251  CB  LYS X 217      28.962  -6.689  21.584  1.00 30.16           C  
ATOM   2252  CG  LYS X 217      28.281  -5.579  22.371  1.00 34.99           C  
ATOM   2253  CD  LYS X 217      26.770  -5.823  22.558  1.00 38.64           C  
ATOM   2254  CE  LYS X 217      26.468  -7.242  23.062  1.00 40.21           C  
ATOM   2255  NZ  LYS X 217      25.112  -7.385  23.733  1.00 37.87           N  
ATOM   2256  N   THR X 218      30.463  -5.122  19.418  1.00 29.59           N  
ATOM   2257  CA  THR X 218      30.605  -3.887  18.629  1.00 27.64           C  
ATOM   2258  C   THR X 218      29.331  -3.896  17.762  1.00 23.53           C  
ATOM   2259  O   THR X 218      29.050  -4.939  17.161  1.00 23.22           O  
ATOM   2260  CB  THR X 218      31.838  -3.890  17.665  1.00 21.98           C  
ATOM   2261  OG1 THR X 218      33.044  -4.178  18.374  1.00 27.16           O  
ATOM   2262  CG2 THR X 218      31.990  -2.548  17.013  1.00 18.55           C  
ATOM   2263  N   ASN X 219      28.589  -2.787  17.698  1.00 20.98           N  
ATOM   2264  CA  ASN X 219      27.369  -2.719  16.877  1.00 19.97           C  
ATOM   2265  C   ASN X 219      27.577  -1.836  15.669  1.00 19.29           C  
ATOM   2266  O   ASN X 219      28.310  -0.855  15.766  1.00 23.40           O  
ATOM   2267  CB  ASN X 219      26.213  -2.118  17.669  1.00 21.80           C  
ATOM   2268  CG  ASN X 219      25.863  -2.916  18.913  1.00 21.43           C  
ATOM   2269  OD1 ASN X 219      25.475  -4.083  18.839  1.00 24.36           O  
ATOM   2270  ND2 ASN X 219      25.995  -2.278  20.070  1.00 26.53           N  
ATOM   2271  N   TYR X 220      26.955  -2.160  14.534  1.00 19.07           N  
ATOM   2272  CA  TYR X 220      27.058  -1.320  13.332  1.00 18.19           C  
ATOM   2273  C   TYR X 220      25.683  -1.210  12.709  1.00 18.52           C  
ATOM   2274  O   TYR X 220      24.893  -2.143  12.794  1.00 18.79           O  
ATOM   2275  CB  TYR X 220      27.960  -1.914  12.235  1.00 18.05           C  
ATOM   2276  CG  TYR X 220      29.355  -2.265  12.672  1.00 19.09           C  
ATOM   2277  CD1 TYR X 220      29.629  -3.498  13.299  1.00 19.12           C  
ATOM   2278  CD2 TYR X 220      30.398  -1.340  12.512  1.00 20.10           C  
ATOM   2279  CE1 TYR X 220      30.907  -3.799  13.769  1.00 22.14           C  
ATOM   2280  CE2 TYR X 220      31.682  -1.635  12.974  1.00 22.30           C  
ATOM   2281  CZ  TYR X 220      31.926  -2.859  13.601  1.00 24.12           C  
ATOM   2282  OH  TYR X 220      33.192  -3.154  14.060  1.00 27.30           O  
ATOM   2283  N   LEU X 221      25.417  -0.076  12.081  1.00 16.54           N  
ATOM   2284  CA  LEU X 221      24.174   0.145  11.368  1.00 19.51           C  
ATOM   2285  C   LEU X 221      24.494   0.254   9.876  1.00 19.86           C  
ATOM   2286  O   LEU X 221      25.182   1.189   9.463  1.00 20.01           O  
ATOM   2287  CB  LEU X 221      23.535   1.440  11.810  1.00 23.13           C  
ATOM   2288  CG  LEU X 221      22.584   1.428  12.974  1.00 30.06           C  
ATOM   2289  CD1 LEU X 221      22.316   2.894  13.308  1.00 32.12           C  
ATOM   2290  CD2 LEU X 221      21.322   0.663  12.614  1.00 25.04           C  
ATOM   2291  N   THR X 222      24.012  -0.685   9.057  1.00 19.96           N  
ATOM   2292  CA  THR X 222      24.308  -0.595   7.627  1.00 19.58           C  
ATOM   2293  C   THR X 222      23.198   0.241   7.017  1.00 21.39           C  
ATOM   2294  O   THR X 222      22.062   0.211   7.471  1.00 23.20           O  
ATOM   2295  CB  THR X 222      24.424  -1.969   6.951  1.00 18.95           C  
ATOM   2296  OG1 THR X 222      23.333  -2.796   7.382  1.00 22.13           O  
ATOM   2297  CG2 THR X 222      25.742  -2.643   7.320  1.00 18.95           C  
ATOM   2298  N   HIS X 223      23.524   0.975   5.965  1.00 24.89           N  
ATOM   2299  CA  HIS X 223      22.549   1.886   5.383  1.00 27.84           C  
ATOM   2300  C   HIS X 223      22.774   2.041   3.866  1.00 28.97           C  
ATOM   2301  O   HIS X 223      23.896   2.315   3.431  1.00 26.05           O  
ATOM   2302  CB  HIS X 223      22.755   3.208   6.130  1.00 29.13           C  
ATOM   2303  CG  HIS X 223      22.095   4.390   5.514  1.00 33.59           C  
ATOM   2304  ND1 HIS X 223      20.770   4.696   5.736  1.00 38.26           N  
ATOM   2305  CD2 HIS X 223      22.587   5.382   4.727  1.00 35.10           C  
ATOM   2306  CE1 HIS X 223      20.465   5.817   5.112  1.00 39.07           C  
ATOM   2307  NE2 HIS X 223      21.548   6.257   4.494  1.00 41.53           N  
ATOM   2308  N   ARG X 224      21.751   1.836   3.037  1.00 30.21           N  
ATOM   2309  CA  ARG X 224      21.999   2.023   1.604  1.00 33.64           C  
ATOM   2310  C   ARG X 224      21.793   3.497   1.239  1.00 39.26           C  
ATOM   2311  O   ARG X 224      20.864   4.153   1.716  1.00 34.20           O  
ATOM   2312  CB  ARG X 224      21.145   1.086   0.728  1.00 30.14           C  
ATOM   2313  CG  ARG X 224      19.627   1.138   0.890  1.00 32.12           C  
ATOM   2314  CD  ARG X 224      18.901   0.271  -0.172  1.00 28.95           C  
ATOM   2315  NE  ARG X 224      17.476   0.175   0.148  1.00 36.45           N  
ATOM   2316  CZ  ARG X 224      16.537  -0.438  -0.574  1.00 39.66           C  
ATOM   2317  NH1 ARG X 224      16.837  -1.006  -1.742  1.00 40.42           N  
ATOM   2318  NH2 ARG X 224      15.275  -0.458  -0.130  1.00 31.21           N  
ATOM   2319  N   GLN X 225      22.692   4.032   0.416  1.00 48.81           N  
ATOM   2320  CA  GLN X 225      22.614   5.435   0.032  1.00 57.08           C  
ATOM   2321  C   GLN X 225      21.372   5.785  -0.774  1.00 61.25           C  
ATOM   2322  O   GLN X 225      21.243   5.456  -1.954  1.00 57.95           O  
ATOM   2323  CB  GLN X 225      23.867   5.887  -0.729  1.00 61.48           C  
ATOM   2324  CG  GLN X 225      24.129   7.386  -0.592  1.00 70.23           C  
ATOM   2325  CD  GLN X 225      24.389   7.783   0.848  1.00 77.07           C  
ATOM   2326  OE1 GLN X 225      24.610   6.921   1.709  1.00 78.94           O  
ATOM   2327  NE2 GLN X 225      24.364   9.092   1.126  1.00 80.26           N  
ATOM   2328  N   THR X 226      20.458   6.463  -0.080  1.00 69.15           N  
ATOM   2329  CA  THR X 226      19.174   6.942  -0.594  1.00 73.21           C  
ATOM   2330  C   THR X 226      18.743   6.289  -1.909  1.00 73.19           C  
ATOM   2331  O   THR X 226      17.810   5.466  -1.912  1.00 73.44           O  
ATOM   2332  CB  THR X 226      19.204   8.497  -0.735  1.00 76.07           C  
ATOM   2333  OG1 THR X 226      19.873   9.059   0.403  1.00 76.06           O  
ATOM   2334  CG2 THR X 226      17.785   9.074  -0.793  1.00 77.85           C  
TER    2335      THR X 226                                                      
ATOM   2336  N   GLY Y 132     -27.892 -19.746  48.190  1.00 66.00           N  
ATOM   2337  CA  GLY Y 132     -27.213 -18.588  48.861  1.00 59.24           C  
ATOM   2338  C   GLY Y 132     -27.286 -17.358  47.979  1.00 54.87           C  
ATOM   2339  O   GLY Y 132     -27.350 -16.237  48.486  1.00 56.34           O  
ATOM   2340  N   ARG Y 133     -27.283 -17.567  46.665  1.00 48.14           N  
ATOM   2341  CA  ARG Y 133     -27.358 -16.464  45.727  1.00 41.50           C  
ATOM   2342  C   ARG Y 133     -28.568 -15.553  45.923  1.00 38.03           C  
ATOM   2343  O   ARG Y 133     -29.714 -16.004  45.907  1.00 38.77           O  
ATOM   2344  CB  ARG Y 133     -27.336 -16.997  44.296  1.00 41.43           C  
ATOM   2345  CG  ARG Y 133     -27.271 -15.870  43.240  1.00 41.24           C  
ATOM   2346  CD  ARG Y 133     -26.967 -16.401  41.852  1.00 43.41           C  
ATOM   2347  NE  ARG Y 133     -27.101 -15.351  40.851  1.00 44.52           N  
ATOM   2348  CZ  ARG Y 133     -26.099 -14.648  40.313  1.00 39.95           C  
ATOM   2349  NH1 ARG Y 133     -24.833 -14.873  40.653  1.00 23.33           N  
ATOM   2350  NH2 ARG Y 133     -26.395 -13.723  39.413  1.00 38.26           N  
ATOM   2351  N   PRO Y 134     -28.323 -14.240  46.064  1.00 33.74           N  
ATOM   2352  CA  PRO Y 134     -29.372 -13.230  46.257  1.00 33.47           C  
ATOM   2353  C   PRO Y 134     -30.128 -12.728  44.998  1.00 34.72           C  
ATOM   2354  O   PRO Y 134     -31.237 -12.179  45.113  1.00 34.96           O  
ATOM   2355  CB  PRO Y 134     -28.640 -12.105  46.981  1.00 31.58           C  
ATOM   2356  CG  PRO Y 134     -27.202 -12.208  46.436  1.00 35.84           C  
ATOM   2357  CD  PRO Y 134     -26.962 -13.649  46.059  1.00 30.72           C  
ATOM   2358  N   PHE Y 135     -29.543 -12.920  43.808  1.00 32.05           N  
ATOM   2359  CA  PHE Y 135     -30.163 -12.465  42.561  1.00 29.90           C  
ATOM   2360  C   PHE Y 135     -31.195 -13.462  42.036  1.00 32.57           C  
ATOM   2361  O   PHE Y 135     -30.961 -14.680  42.009  1.00 32.59           O  
ATOM   2362  CB  PHE Y 135     -29.081 -12.217  41.492  1.00 26.69           C  
ATOM   2363  CG  PHE Y 135     -28.104 -11.104  41.842  1.00 23.94           C  
ATOM   2364  CD1 PHE Y 135     -28.543  -9.774  41.870  1.00 17.11           C  
ATOM   2365  CD2 PHE Y 135     -26.771 -11.378  42.144  1.00 20.04           C  
ATOM   2366  CE1 PHE Y 135     -27.677  -8.743  42.196  1.00 19.04           C  
ATOM   2367  CE2 PHE Y 135     -25.883 -10.347  42.472  1.00 18.14           C  
ATOM   2368  CZ  PHE Y 135     -26.336  -9.031  42.501  1.00 21.18           C  
ATOM   2369  N   VAL Y 136     -32.352 -12.944  41.634  1.00 33.25           N  
ATOM   2370  CA  VAL Y 136     -33.401 -13.796  41.110  1.00 33.81           C  
ATOM   2371  C   VAL Y 136     -32.903 -14.535  39.874  1.00 35.81           C  
ATOM   2372  O   VAL Y 136     -33.054 -15.740  39.782  1.00 39.82           O  
ATOM   2373  CB  VAL Y 136     -34.644 -12.969  40.751  1.00 36.66           C  
ATOM   2374  CG1 VAL Y 136     -35.647 -13.838  40.014  1.00 37.13           C  
ATOM   2375  CG2 VAL Y 136     -35.266 -12.378  42.003  1.00 36.10           C  
ATOM   2376  N   GLU Y 137     -32.313 -13.818  38.922  1.00 39.51           N  
ATOM   2377  CA  GLU Y 137     -31.787 -14.440  37.700  1.00 44.68           C  
ATOM   2378  C   GLU Y 137     -30.426 -15.060  38.034  1.00 46.41           C  
ATOM   2379  O   GLU Y 137     -29.704 -14.511  38.873  1.00 50.20           O  
ATOM   2380  CB  GLU Y 137     -31.663 -13.382  36.604  1.00 44.39           C  
ATOM   2381  CG  GLU Y 137     -32.978 -13.049  35.884  1.00 52.43           C  
ATOM   2382  CD  GLU Y 137     -33.882 -12.064  36.659  1.00 58.49           C  
ATOM   2383  OE1 GLU Y 137     -33.438 -10.944  37.045  1.00 55.02           O  
ATOM   2384  OE2 GLU Y 137     -35.060 -12.431  36.880  1.00 60.92           O  
ATOM   2385  N   MET Y 138     -30.059 -16.184  37.410  1.00 47.34           N  
ATOM   2386  CA  MET Y 138     -28.776 -16.823  37.739  1.00 50.05           C  
ATOM   2387  C   MET Y 138     -27.504 -16.309  36.997  1.00 48.29           C  
ATOM   2388  O   MET Y 138     -27.567 -15.691  35.931  1.00 46.79           O  
ATOM   2389  CB  MET Y 138     -28.893 -18.351  37.601  1.00 53.55           C  
ATOM   2390  CG  MET Y 138     -29.624 -18.847  36.355  1.00 63.62           C  
ATOM   2391  SD  MET Y 138     -30.203 -20.611  36.456  1.00 73.95           S  
ATOM   2392  CE  MET Y 138     -28.716 -21.520  37.069  1.00 65.25           C  
ATOM   2393  N   TYR Y 139     -26.326 -16.546  37.561  1.00 46.78           N  
ATOM   2394  CA  TYR Y 139     -25.127 -16.068  36.891  1.00 51.27           C  
ATOM   2395  C   TYR Y 139     -24.879 -16.692  35.511  1.00 52.54           C  
ATOM   2396  O   TYR Y 139     -24.996 -17.911  35.347  1.00 52.67           O  
ATOM   2397  CB  TYR Y 139     -23.855 -16.295  37.729  1.00 50.01           C  
ATOM   2398  CG  TYR Y 139     -22.620 -15.871  36.938  1.00 47.80           C  
ATOM   2399  CD1 TYR Y 139     -22.422 -14.531  36.621  1.00 46.48           C  
ATOM   2400  CD2 TYR Y 139     -21.714 -16.809  36.436  1.00 45.42           C  
ATOM   2401  CE1 TYR Y 139     -21.372 -14.133  35.827  1.00 48.47           C  
ATOM   2402  CE2 TYR Y 139     -20.644 -16.415  35.633  1.00 47.86           C  
ATOM   2403  CZ  TYR Y 139     -20.488 -15.070  35.335  1.00 47.56           C  
ATOM   2404  OH  TYR Y 139     -19.468 -14.641  34.529  1.00 41.15           O  
ATOM   2405  N   SER Y 140     -24.503 -15.859  34.535  1.00 52.01           N  
ATOM   2406  CA  SER Y 140     -24.160 -16.360  33.203  1.00 51.64           C  
ATOM   2407  C   SER Y 140     -22.794 -15.792  32.806  1.00 49.15           C  
ATOM   2408  O   SER Y 140     -22.552 -14.590  32.995  1.00 51.51           O  
ATOM   2409  CB  SER Y 140     -25.217 -15.961  32.166  1.00 54.63           C  
ATOM   2410  OG  SER Y 140     -24.908 -16.521  30.889  1.00 56.35           O  
ATOM   2411  N   GLU Y 141     -21.904 -16.645  32.285  1.00 44.50           N  
ATOM   2412  CA  GLU Y 141     -20.554 -16.248  31.845  1.00 40.71           C  
ATOM   2413  C   GLU Y 141     -20.609 -15.266  30.674  1.00 35.57           C  
ATOM   2414  O   GLU Y 141     -19.659 -14.515  30.410  1.00 33.02           O  
ATOM   2415  CB  GLU Y 141     -19.777 -17.481  31.413  1.00 41.48           C  
ATOM   2416  CG  GLU Y 141     -18.369 -17.534  31.923  1.00 48.16           C  
ATOM   2417  CD  GLU Y 141     -17.806 -18.952  31.881  1.00 56.30           C  
ATOM   2418  OE1 GLU Y 141     -17.390 -19.396  30.781  1.00 59.29           O  
ATOM   2419  OE2 GLU Y 141     -17.783 -19.619  32.945  1.00 58.03           O  
ATOM   2420  N   ILE Y 142     -21.729 -15.301  29.962  1.00 29.70           N  
ATOM   2421  CA  ILE Y 142     -21.993 -14.400  28.846  1.00 26.96           C  
ATOM   2422  C   ILE Y 142     -23.008 -13.379  29.377  1.00 26.92           C  
ATOM   2423  O   ILE Y 142     -24.095 -13.740  29.818  1.00 30.46           O  
ATOM   2424  CB  ILE Y 142     -22.586 -15.186  27.625  1.00 20.89           C  
ATOM   2425  CG1 ILE Y 142     -21.634 -16.315  27.188  1.00 25.56           C  
ATOM   2426  CG2 ILE Y 142     -22.828 -14.261  26.469  1.00 22.21           C  
ATOM   2427  CD1 ILE Y 142     -20.144 -15.921  26.949  1.00 21.59           C  
ATOM   2428  N   PRO Y 143     -22.653 -12.084  29.379  1.00 25.14           N  
ATOM   2429  CA  PRO Y 143     -23.591 -11.068  29.880  1.00 24.91           C  
ATOM   2430  C   PRO Y 143     -24.896 -10.977  29.061  1.00 28.64           C  
ATOM   2431  O   PRO Y 143     -24.874 -11.139  27.830  1.00 26.95           O  
ATOM   2432  CB  PRO Y 143     -22.795  -9.767  29.757  1.00 24.20           C  
ATOM   2433  CG  PRO Y 143     -21.710 -10.062  28.763  1.00 22.02           C  
ATOM   2434  CD  PRO Y 143     -21.395 -11.506  28.877  1.00 18.83           C  
ATOM   2435  N   GLU Y 144     -26.020 -10.695  29.725  1.00 25.73           N  
ATOM   2436  CA  GLU Y 144     -27.278 -10.508  29.015  1.00 25.65           C  
ATOM   2437  C   GLU Y 144     -27.316  -9.109  28.354  1.00 26.41           C  
ATOM   2438  O   GLU Y 144     -26.929  -8.100  28.957  1.00 25.06           O  
ATOM   2439  CB  GLU Y 144     -28.440 -10.646  30.001  1.00 30.31           C  
ATOM   2440  CG  GLU Y 144     -29.782 -10.165  29.444  1.00 40.68           C  
ATOM   2441  CD  GLU Y 144     -30.937 -10.311  30.444  1.00 48.42           C  
ATOM   2442  OE1 GLU Y 144     -31.199 -11.441  30.929  1.00 51.09           O  
ATOM   2443  OE2 GLU Y 144     -31.576  -9.283  30.751  1.00 50.19           O  
ATOM   2444  N   ILE Y 145     -27.808  -9.024  27.111  1.00 24.29           N  
ATOM   2445  CA  ILE Y 145     -27.916  -7.740  26.430  1.00 27.23           C  
ATOM   2446  C   ILE Y 145     -29.139  -6.886  26.819  1.00 27.09           C  
ATOM   2447  O   ILE Y 145     -30.265  -7.388  26.869  1.00 25.52           O  
ATOM   2448  CB  ILE Y 145     -27.995  -7.925  24.885  1.00 32.50           C  
ATOM   2449  CG1 ILE Y 145     -26.690  -8.537  24.344  1.00 35.32           C  
ATOM   2450  CG2 ILE Y 145     -28.293  -6.567  24.220  1.00 28.07           C  
ATOM   2451  CD1 ILE Y 145     -25.569  -7.516  24.066  1.00 32.53           C  
ATOM   2452  N   ILE Y 146     -28.916  -5.591  27.064  1.00 26.11           N  
ATOM   2453  CA  ILE Y 146     -29.984  -4.625  27.401  1.00 30.11           C  
ATOM   2454  C   ILE Y 146     -30.024  -3.537  26.312  1.00 33.06           C  
ATOM   2455  O   ILE Y 146     -29.070  -2.738  26.160  1.00 29.67           O  
ATOM   2456  CB  ILE Y 146     -29.765  -3.888  28.782  1.00 28.61           C  
ATOM   2457  CG1 ILE Y 146     -29.643  -4.896  29.914  1.00 25.49           C  
ATOM   2458  CG2 ILE Y 146     -30.934  -2.904  29.082  1.00 25.35           C  
ATOM   2459  CD1 ILE Y 146     -29.176  -4.237  31.208  1.00 32.42           C  
ATOM   2460  N   HIS Y 147     -31.117  -3.508  25.537  1.00 33.20           N  
ATOM   2461  CA  HIS Y 147     -31.222  -2.499  24.496  1.00 33.35           C  
ATOM   2462  C   HIS Y 147     -31.589  -1.152  25.142  1.00 33.97           C  
ATOM   2463  O   HIS Y 147     -32.433  -1.073  26.030  1.00 35.13           O  
ATOM   2464  CB  HIS Y 147     -32.230  -2.964  23.441  1.00 37.91           C  
ATOM   2465  CG  HIS Y 147     -31.830  -4.232  22.737  1.00 47.98           C  
ATOM   2466  ND1 HIS Y 147     -32.150  -5.491  23.220  1.00 50.83           N  
ATOM   2467  CD2 HIS Y 147     -31.128  -4.440  21.595  1.00 47.91           C  
ATOM   2468  CE1 HIS Y 147     -31.657  -6.415  22.407  1.00 47.53           C  
ATOM   2469  NE2 HIS Y 147     -31.034  -5.804  21.414  1.00 47.04           N  
ATOM   2470  N   MET Y 148     -30.915  -0.084  24.741  1.00 33.44           N  
ATOM   2471  CA  MET Y 148     -31.187   1.219  25.315  1.00 38.09           C  
ATOM   2472  C   MET Y 148     -31.087   2.391  24.323  1.00 42.10           C  
ATOM   2473  O   MET Y 148     -30.547   2.255  23.208  1.00 44.17           O  
ATOM   2474  CB  MET Y 148     -30.250   1.453  26.493  1.00 39.26           C  
ATOM   2475  CG  MET Y 148     -28.812   1.232  26.165  1.00 33.97           C  
ATOM   2476  SD  MET Y 148     -28.054   2.773  25.890  1.00 49.66           S  
ATOM   2477  CE  MET Y 148     -27.012   2.904  27.338  1.00 33.44           C  
ATOM   2478  N   THR Y 149     -31.615   3.545  24.754  1.00 42.82           N  
ATOM   2479  CA  THR Y 149     -31.641   4.777  23.958  1.00 41.46           C  
ATOM   2480  C   THR Y 149     -31.139   5.933  24.825  1.00 44.02           C  
ATOM   2481  O   THR Y 149     -31.596   6.098  25.958  1.00 41.58           O  
ATOM   2482  CB  THR Y 149     -33.093   5.114  23.508  1.00 41.47           C  
ATOM   2483  OG1 THR Y 149     -33.603   4.082  22.648  1.00 39.40           O  
ATOM   2484  CG2 THR Y 149     -33.136   6.472  22.814  1.00 39.28           C  
ATOM   2485  N   GLU Y 150     -30.203   6.728  24.314  1.00 47.82           N  
ATOM   2486  CA  GLU Y 150     -29.706   7.859  25.096  1.00 51.21           C  
ATOM   2487  C   GLU Y 150     -30.927   8.729  25.385  1.00 53.19           C  
ATOM   2488  O   GLU Y 150     -31.856   8.793  24.552  1.00 55.64           O  
ATOM   2489  CB  GLU Y 150     -28.669   8.673  24.303  1.00 49.76           C  
ATOM   2490  CG  GLU Y 150     -27.778   9.580  25.157  1.00 52.89           C  
ATOM   2491  CD  GLU Y 150     -28.247  11.033  25.142  1.00 60.12           C  
ATOM   2492  OE1 GLU Y 150     -28.739  11.478  24.073  1.00 62.41           O  
ATOM   2493  OE2 GLU Y 150     -28.128  11.727  26.189  1.00 58.95           O  
ATOM   2494  N   GLY Y 151     -30.936   9.367  26.559  1.00 51.68           N  
ATOM   2495  CA  GLY Y 151     -32.021  10.250  26.933  1.00 50.05           C  
ATOM   2496  C   GLY Y 151     -33.238   9.616  27.577  1.00 50.55           C  
ATOM   2497  O   GLY Y 151     -34.041  10.345  28.167  1.00 53.75           O  
ATOM   2498  N   ARG Y 152     -33.402   8.297  27.470  1.00 46.85           N  
ATOM   2499  CA  ARG Y 152     -34.556   7.637  28.068  1.00 46.13           C  
ATOM   2500  C   ARG Y 152     -34.133   6.746  29.237  1.00 44.04           C  
ATOM   2501  O   ARG Y 152     -32.934   6.649  29.549  1.00 44.36           O  
ATOM   2502  CB  ARG Y 152     -35.325   6.831  27.010  1.00 45.61           C  
ATOM   2503  CG  ARG Y 152     -36.330   7.680  26.245  1.00 51.76           C  
ATOM   2504  CD  ARG Y 152     -37.787   7.525  26.749  1.00 55.94           C  
ATOM   2505  NE  ARG Y 152     -37.971   7.605  28.205  1.00 55.48           N  
ATOM   2506  CZ  ARG Y 152     -38.579   6.666  28.932  1.00 54.44           C  
ATOM   2507  NH1 ARG Y 152     -39.060   5.575  28.340  1.00 54.03           N  
ATOM   2508  NH2 ARG Y 152     -38.730   6.821  30.245  1.00 50.60           N  
ATOM   2509  N   GLU Y 153     -35.121   6.107  29.861  1.00 40.35           N  
ATOM   2510  CA  GLU Y 153     -34.941   5.225  31.015  1.00 35.93           C  
ATOM   2511  C   GLU Y 153     -34.265   3.877  30.750  1.00 35.09           C  
ATOM   2512  O   GLU Y 153     -34.675   3.095  29.882  1.00 32.92           O  
ATOM   2513  CB  GLU Y 153     -36.295   4.954  31.674  1.00 35.87           C  
ATOM   2514  CG  GLU Y 153     -36.215   3.948  32.819  1.00 35.90           C  
ATOM   2515  CD  GLU Y 153     -37.510   3.783  33.637  1.00 38.03           C  
ATOM   2516  OE1 GLU Y 153     -37.885   4.717  34.386  1.00 38.26           O  
ATOM   2517  OE2 GLU Y 153     -38.138   2.702  33.546  1.00 36.61           O  
ATOM   2518  N   LEU Y 154     -33.229   3.594  31.538  1.00 31.99           N  
ATOM   2519  CA  LEU Y 154     -32.504   2.340  31.427  1.00 28.59           C  
ATOM   2520  C   LEU Y 154     -32.625   1.589  32.751  1.00 26.67           C  
ATOM   2521  O   LEU Y 154     -32.317   2.165  33.810  1.00 27.31           O  
ATOM   2522  CB  LEU Y 154     -31.017   2.601  31.102  1.00 28.51           C  
ATOM   2523  CG  LEU Y 154     -30.024   1.425  31.217  1.00 27.34           C  
ATOM   2524  CD1 LEU Y 154     -30.387   0.317  30.213  1.00 20.23           C  
ATOM   2525  CD2 LEU Y 154     -28.609   1.956  30.965  1.00 24.02           C  
ATOM   2526  N   VAL Y 155     -33.060   0.332  32.663  1.00 25.31           N  
ATOM   2527  CA  VAL Y 155     -33.189  -0.525  33.834  1.00 25.94           C  
ATOM   2528  C   VAL Y 155     -32.226  -1.721  33.731  1.00 25.79           C  
ATOM   2529  O   VAL Y 155     -32.266  -2.488  32.757  1.00 22.26           O  
ATOM   2530  CB  VAL Y 155     -34.652  -1.091  33.974  1.00 28.06           C  
ATOM   2531  CG1 VAL Y 155     -34.737  -2.078  35.120  1.00 24.74           C  
ATOM   2532  CG2 VAL Y 155     -35.631   0.024  34.174  1.00 22.78           C  
ATOM   2533  N   ILE Y 156     -31.333  -1.843  34.742  1.00 22.43           N  
ATOM   2534  CA  ILE Y 156     -30.354  -2.955  34.876  1.00 22.13           C  
ATOM   2535  C   ILE Y 156     -31.150  -3.787  35.887  1.00 24.21           C  
ATOM   2536  O   ILE Y 156     -31.154  -3.502  37.092  1.00 22.87           O  
ATOM   2537  CB  ILE Y 156     -29.023  -2.475  35.557  1.00 22.24           C  
ATOM   2538  CG1 ILE Y 156     -28.514  -1.163  34.929  1.00 20.39           C  
ATOM   2539  CG2 ILE Y 156     -28.007  -3.575  35.510  1.00 20.29           C  
ATOM   2540  CD1 ILE Y 156     -28.276  -1.234  33.442  1.00 29.96           C  
ATOM   2541  N   PRO Y 157     -31.804  -4.868  35.392  1.00 23.94           N  
ATOM   2542  CA  PRO Y 157     -32.673  -5.751  36.185  1.00 23.40           C  
ATOM   2543  C   PRO Y 157     -32.183  -6.735  37.195  1.00 18.32           C  
ATOM   2544  O   PRO Y 157     -32.757  -7.801  37.328  1.00 23.54           O  
ATOM   2545  CB  PRO Y 157     -33.459  -6.466  35.074  1.00 25.96           C  
ATOM   2546  CG  PRO Y 157     -32.392  -6.667  34.007  1.00 24.86           C  
ATOM   2547  CD  PRO Y 157     -31.623  -5.334  34.019  1.00 24.67           C  
ATOM   2548  N   CYS Y 158     -31.142  -6.401  37.942  1.00 18.28           N  
ATOM   2549  CA  CYS Y 158     -30.631  -7.345  38.925  1.00 21.42           C  
ATOM   2550  C   CYS Y 158     -31.418  -7.325  40.228  1.00 21.55           C  
ATOM   2551  O   CYS Y 158     -30.874  -6.962  41.274  1.00 20.82           O  
ATOM   2552  CB  CYS Y 158     -29.138  -7.085  39.215  1.00 16.84           C  
ATOM   2553  SG  CYS Y 158     -28.677  -5.404  39.725  1.00 20.98           S  
ATOM   2554  N   ARG Y 159     -32.696  -7.714  40.168  1.00 22.65           N  
ATOM   2555  CA  ARG Y 159     -33.529  -7.738  41.368  1.00 23.86           C  
ATOM   2556  C   ARG Y 159     -33.055  -8.850  42.320  1.00 24.39           C  
ATOM   2557  O   ARG Y 159     -32.526  -9.865  41.874  1.00 24.59           O  
ATOM   2558  CB  ARG Y 159     -35.002  -7.947  40.978  1.00 25.36           C  
ATOM   2559  CG  ARG Y 159     -35.267  -9.233  40.256  1.00 31.07           C  
ATOM   2560  CD  ARG Y 159     -36.726  -9.360  39.890  1.00 41.48           C  
ATOM   2561  NE  ARG Y 159     -36.962 -10.349  38.838  1.00 53.55           N  
ATOM   2562  CZ  ARG Y 159     -37.880 -11.313  38.899  1.00 59.69           C  
ATOM   2563  NH1 ARG Y 159     -38.660 -11.427  39.972  1.00 59.68           N  
ATOM   2564  NH2 ARG Y 159     -38.037 -12.145  37.871  1.00 63.69           N  
ATOM   2565  N   VAL Y 160     -33.223  -8.658  43.631  1.00 25.71           N  
ATOM   2566  CA  VAL Y 160     -32.776  -9.649  44.607  1.00 23.65           C  
ATOM   2567  C   VAL Y 160     -33.928 -10.296  45.345  1.00 26.61           C  
ATOM   2568  O   VAL Y 160     -35.070  -9.846  45.268  1.00 28.21           O  
ATOM   2569  CB  VAL Y 160     -31.838  -9.029  45.637  1.00 23.69           C  
ATOM   2570  CG1 VAL Y 160     -30.446  -8.825  45.017  1.00 21.64           C  
ATOM   2571  CG2 VAL Y 160     -32.406  -7.703  46.142  1.00 24.01           C  
ATOM   2572  N   THR Y 161     -33.624 -11.344  46.086  1.00 28.47           N  
ATOM   2573  CA  THR Y 161     -34.643 -12.089  46.796  1.00 32.06           C  
ATOM   2574  C   THR Y 161     -35.180 -11.502  48.092  1.00 30.58           C  
ATOM   2575  O   THR Y 161     -36.276 -11.850  48.491  1.00 33.09           O  
ATOM   2576  CB  THR Y 161     -34.170 -13.524  47.053  1.00 34.53           C  
ATOM   2577  OG1 THR Y 161     -32.823 -13.534  47.553  1.00 41.89           O  
ATOM   2578  CG2 THR Y 161     -34.210 -14.288  45.753  1.00 39.81           C  
ATOM   2579  N   SER Y 162     -34.433 -10.640  48.768  1.00 29.13           N  
ATOM   2580  CA  SER Y 162     -34.948 -10.013  49.988  1.00 28.20           C  
ATOM   2581  C   SER Y 162     -34.619  -8.513  49.951  1.00 26.01           C  
ATOM   2582  O   SER Y 162     -33.655  -8.096  49.300  1.00 26.55           O  
ATOM   2583  CB  SER Y 162     -34.401 -10.701  51.251  1.00 33.00           C  
ATOM   2584  OG  SER Y 162     -32.999 -10.783  51.267  1.00 41.78           O  
ATOM   2585  N   PRO Y 163     -35.427  -7.686  50.628  1.00 23.30           N  
ATOM   2586  CA  PRO Y 163     -35.158  -6.253  50.602  1.00 22.96           C  
ATOM   2587  C   PRO Y 163     -33.949  -5.677  51.296  1.00 23.51           C  
ATOM   2588  O   PRO Y 163     -33.631  -4.501  51.064  1.00 21.55           O  
ATOM   2589  CB  PRO Y 163     -36.459  -5.645  51.146  1.00 27.66           C  
ATOM   2590  CG  PRO Y 163     -37.071  -6.698  51.994  1.00 21.22           C  
ATOM   2591  CD  PRO Y 163     -36.640  -8.017  51.401  1.00 21.45           C  
ATOM   2592  N   ASN Y 164     -33.259  -6.444  52.143  1.00 22.42           N  
ATOM   2593  CA  ASN Y 164     -32.122  -5.838  52.809  1.00 23.28           C  
ATOM   2594  C   ASN Y 164     -30.764  -6.312  52.317  1.00 23.55           C  
ATOM   2595  O   ASN Y 164     -29.771  -6.196  53.046  1.00 26.36           O  
ATOM   2596  CB  ASN Y 164     -32.223  -5.954  54.352  1.00 23.85           C  
ATOM   2597  CG  ASN Y 164     -32.245  -7.383  54.841  1.00 25.29           C  
ATOM   2598  OD1 ASN Y 164     -32.259  -8.320  54.037  1.00 27.63           O  
ATOM   2599  ND2 ASN Y 164     -32.271  -7.568  56.172  1.00 18.91           N  
ATOM   2600  N   ILE Y 165     -30.711  -6.808  51.088  1.00 21.35           N  
ATOM   2601  CA  ILE Y 165     -29.435  -7.235  50.526  1.00 23.27           C  
ATOM   2602  C   ILE Y 165     -28.761  -6.008  49.913  1.00 21.92           C  
ATOM   2603  O   ILE Y 165     -29.424  -5.256  49.202  1.00 22.15           O  
ATOM   2604  CB  ILE Y 165     -29.626  -8.318  49.441  1.00 25.67           C  
ATOM   2605  CG1 ILE Y 165     -30.066  -9.643  50.091  1.00 29.87           C  
ATOM   2606  CG2 ILE Y 165     -28.308  -8.551  48.681  1.00 28.25           C  
ATOM   2607  CD1 ILE Y 165     -30.675 -10.634  49.120  1.00 36.25           C  
ATOM   2608  N   THR Y 166     -27.470  -5.810  50.207  1.00 20.98           N  
ATOM   2609  CA  THR Y 166     -26.699  -4.675  49.692  1.00 17.46           C  
ATOM   2610  C   THR Y 166     -26.157  -4.995  48.301  1.00 20.29           C  
ATOM   2611  O   THR Y 166     -25.474  -6.013  48.125  1.00 20.25           O  
ATOM   2612  CB  THR Y 166     -25.547  -4.353  50.623  1.00 20.60           C  
ATOM   2613  OG1 THR Y 166     -26.085  -4.055  51.917  1.00 24.17           O  
ATOM   2614  CG2 THR Y 166     -24.781  -3.164  50.146  1.00 16.40           C  
ATOM   2615  N   VAL Y 167     -26.494  -4.150  47.320  1.00 19.47           N  
ATOM   2616  CA  VAL Y 167     -26.068  -4.375  45.939  1.00 17.57           C  
ATOM   2617  C   VAL Y 167     -25.312  -3.175  45.401  1.00 17.44           C  
ATOM   2618  O   VAL Y 167     -25.750  -2.043  45.588  1.00 17.59           O  
ATOM   2619  CB  VAL Y 167     -27.273  -4.658  45.034  1.00 15.49           C  
ATOM   2620  CG1 VAL Y 167     -26.801  -5.002  43.609  1.00 17.34           C  
ATOM   2621  CG2 VAL Y 167     -28.105  -5.837  45.565  1.00 11.83           C  
ATOM   2622  N   THR Y 168     -24.174  -3.406  44.743  1.00 15.75           N  
ATOM   2623  CA  THR Y 168     -23.351  -2.342  44.147  1.00 16.95           C  
ATOM   2624  C   THR Y 168     -23.379  -2.416  42.605  1.00 17.66           C  
ATOM   2625  O   THR Y 168     -23.432  -3.516  42.049  1.00 19.38           O  
ATOM   2626  CB  THR Y 168     -21.884  -2.489  44.564  1.00 20.74           C  
ATOM   2627  OG1 THR Y 168     -21.797  -2.480  45.985  1.00 24.54           O  
ATOM   2628  CG2 THR Y 168     -21.039  -1.320  44.049  1.00 24.11           C  
ATOM   2629  N   LEU Y 169     -23.382  -1.265  41.932  1.00 18.88           N  
ATOM   2630  CA  LEU Y 169     -23.384  -1.222  40.457  1.00 18.19           C  
ATOM   2631  C   LEU Y 169     -22.059  -0.669  39.929  1.00 17.69           C  
ATOM   2632  O   LEU Y 169     -21.588   0.426  40.298  1.00 17.44           O  
ATOM   2633  CB  LEU Y 169     -24.543  -0.378  39.919  1.00 17.84           C  
ATOM   2634  CG  LEU Y 169     -24.728  -0.353  38.398  1.00 17.07           C  
ATOM   2635  CD1 LEU Y 169     -25.003  -1.779  37.924  1.00 18.55           C  
ATOM   2636  CD2 LEU Y 169     -25.858   0.609  37.983  1.00 16.32           C  
ATOM   2637  N   LYS Y 170     -21.437  -1.453  39.045  1.00 20.95           N  
ATOM   2638  CA  LYS Y 170     -20.151  -1.101  38.444  1.00 19.13           C  
ATOM   2639  C   LYS Y 170     -20.196  -1.008  36.927  1.00 17.73           C  
ATOM   2640  O   LYS Y 170     -20.922  -1.755  36.282  1.00 19.01           O  
ATOM   2641  CB  LYS Y 170     -19.078  -2.151  38.831  1.00 18.56           C  
ATOM   2642  CG  LYS Y 170     -18.847  -2.154  40.326  1.00 25.04           C  
ATOM   2643  CD  LYS Y 170     -17.520  -2.755  40.721  1.00 27.90           C  
ATOM   2644  CE  LYS Y 170     -17.251  -2.477  42.215  1.00 31.64           C  
ATOM   2645  NZ  LYS Y 170     -16.232  -3.407  42.766  1.00 35.78           N  
ATOM   2646  N   LYS Y 171     -19.393  -0.098  36.387  1.00 17.98           N  
ATOM   2647  CA  LYS Y 171     -19.255   0.103  34.949  1.00 21.82           C  
ATOM   2648  C   LYS Y 171     -17.805  -0.210  34.573  1.00 22.37           C  
ATOM   2649  O   LYS Y 171     -16.903   0.322  35.210  1.00 28.69           O  
ATOM   2650  CB  LYS Y 171     -19.559   1.562  34.603  1.00 26.70           C  
ATOM   2651  CG  LYS Y 171     -20.490   1.731  33.444  1.00 32.69           C  
ATOM   2652  CD  LYS Y 171     -19.827   1.413  32.136  1.00 26.24           C  
ATOM   2653  CE  LYS Y 171     -18.723   2.398  31.869  1.00 31.67           C  
ATOM   2654  NZ  LYS Y 171     -18.483   2.520  30.412  1.00 32.56           N  
ATOM   2655  N   PHE Y 172     -17.567  -1.056  33.570  1.00 19.67           N  
ATOM   2656  CA  PHE Y 172     -16.198  -1.365  33.162  1.00 20.38           C  
ATOM   2657  C   PHE Y 172     -15.703  -0.286  32.203  1.00 22.07           C  
ATOM   2658  O   PHE Y 172     -16.395   0.073  31.242  1.00 25.88           O  
ATOM   2659  CB  PHE Y 172     -16.132  -2.720  32.449  1.00 20.62           C  
ATOM   2660  CG  PHE Y 172     -14.740  -3.118  32.031  1.00 19.37           C  
ATOM   2661  CD1 PHE Y 172     -13.884  -3.742  32.925  1.00 17.24           C  
ATOM   2662  CD2 PHE Y 172     -14.272  -2.808  30.747  1.00 20.77           C  
ATOM   2663  CE1 PHE Y 172     -12.588  -4.052  32.556  1.00 21.57           C  
ATOM   2664  CE2 PHE Y 172     -12.974  -3.109  30.364  1.00 18.98           C  
ATOM   2665  CZ  PHE Y 172     -12.124  -3.739  31.275  1.00 21.61           C  
ATOM   2666  N   PRO Y 173     -14.466   0.180  32.402  1.00 25.40           N  
ATOM   2667  CA  PRO Y 173     -13.561  -0.272  33.456  1.00 28.20           C  
ATOM   2668  C   PRO Y 173     -13.444   0.408  34.814  1.00 33.32           C  
ATOM   2669  O   PRO Y 173     -13.331  -0.261  35.854  1.00 34.60           O  
ATOM   2670  CB  PRO Y 173     -12.203  -0.225  32.760  1.00 26.74           C  
ATOM   2671  CG  PRO Y 173     -12.323   0.983  31.901  1.00 21.77           C  
ATOM   2672  CD  PRO Y 173     -13.776   1.088  31.463  1.00 26.20           C  
ATOM   2673  N   LEU Y 174     -13.468   1.728  34.836  1.00 37.98           N  
ATOM   2674  CA  LEU Y 174     -13.152   2.417  36.087  1.00 44.29           C  
ATOM   2675  C   LEU Y 174     -14.232   3.043  36.953  1.00 44.26           C  
ATOM   2676  O   LEU Y 174     -13.910   3.969  37.721  1.00 48.48           O  
ATOM   2677  CB  LEU Y 174     -12.095   3.499  35.744  1.00 48.02           C  
ATOM   2678  CG  LEU Y 174     -10.862   2.996  34.969  1.00 46.85           C  
ATOM   2679  CD1 LEU Y 174     -10.414   3.942  33.820  1.00 43.69           C  
ATOM   2680  CD2 LEU Y 174      -9.773   2.789  35.988  1.00 43.85           C  
ATOM   2681  N   ASP Y 175     -15.475   2.561  36.905  1.00 43.09           N  
ATOM   2682  CA  ASP Y 175     -16.539   3.233  37.660  1.00 37.44           C  
ATOM   2683  C   ASP Y 175     -17.441   2.433  38.575  1.00 33.76           C  
ATOM   2684  O   ASP Y 175     -17.693   1.262  38.373  1.00 30.42           O  
ATOM   2685  CB  ASP Y 175     -17.486   3.967  36.689  1.00 41.96           C  
ATOM   2686  CG  ASP Y 175     -16.782   4.997  35.804  1.00 52.21           C  
ATOM   2687  OD1 ASP Y 175     -16.231   5.979  36.362  1.00 57.60           O  
ATOM   2688  OD2 ASP Y 175     -16.793   4.831  34.552  1.00 49.17           O  
ATOM   2689  N   THR Y 176     -17.932   3.119  39.604  1.00 32.42           N  
ATOM   2690  CA  THR Y 176     -18.889   2.601  40.567  1.00 29.53           C  
ATOM   2691  C   THR Y 176     -20.010   3.611  40.414  1.00 27.20           C  
ATOM   2692  O   THR Y 176     -19.776   4.816  40.530  1.00 27.43           O  
ATOM   2693  CB  THR Y 176     -18.389   2.629  42.027  1.00 29.44           C  
ATOM   2694  OG1 THR Y 176     -17.228   1.800  42.155  1.00 32.34           O  
ATOM   2695  CG2 THR Y 176     -19.474   2.063  42.976  1.00 28.06           C  
ATOM   2696  N   LEU Y 177     -21.202   3.124  40.098  1.00 25.79           N  
ATOM   2697  CA  LEU Y 177     -22.365   3.960  39.891  1.00 23.58           C  
ATOM   2698  C   LEU Y 177     -23.123   4.085  41.224  1.00 25.68           C  
ATOM   2699  O   LEU Y 177     -23.615   3.073  41.725  1.00 26.17           O  
ATOM   2700  CB  LEU Y 177     -23.262   3.330  38.832  1.00 25.81           C  
ATOM   2701  CG  LEU Y 177     -22.978   3.683  37.366  1.00 26.42           C  
ATOM   2702  CD1 LEU Y 177     -21.505   3.825  37.128  1.00 29.48           C  
ATOM   2703  CD2 LEU Y 177     -23.538   2.609  36.474  1.00 28.35           C  
ATOM   2704  N   ILE Y 178     -23.245   5.308  41.752  1.00 19.98           N  
ATOM   2705  CA  ILE Y 178     -23.888   5.530  43.048  1.00 23.99           C  
ATOM   2706  C   ILE Y 178     -25.358   5.979  43.072  1.00 20.99           C  
ATOM   2707  O   ILE Y 178     -25.643   7.106  42.695  1.00 22.40           O  
ATOM   2708  CB  ILE Y 178     -23.076   6.593  43.832  1.00 24.60           C  
ATOM   2709  CG1 ILE Y 178     -21.563   6.297  43.755  1.00 29.67           C  
ATOM   2710  CG2 ILE Y 178     -23.544   6.640  45.285  1.00 30.07           C  
ATOM   2711  CD1 ILE Y 178     -21.094   5.134  44.633  1.00 20.43           C  
ATOM   2712  N   PRO Y 179     -26.296   5.135  43.546  1.00 21.56           N  
ATOM   2713  CA  PRO Y 179     -27.695   5.579  43.568  1.00 21.97           C  
ATOM   2714  C   PRO Y 179     -27.854   6.830  44.432  1.00 24.37           C  
ATOM   2715  O   PRO Y 179     -27.296   6.934  45.527  1.00 23.38           O  
ATOM   2716  CB  PRO Y 179     -28.451   4.382  44.148  1.00 24.55           C  
ATOM   2717  CG  PRO Y 179     -27.552   3.231  43.955  1.00 25.52           C  
ATOM   2718  CD  PRO Y 179     -26.154   3.760  44.040  1.00 24.65           C  
ATOM   2719  N   ASP Y 180     -28.605   7.800  43.911  1.00 25.04           N  
ATOM   2720  CA  ASP Y 180     -28.846   9.046  44.614  1.00 23.66           C  
ATOM   2721  C   ASP Y 180     -30.332   9.311  44.882  1.00 24.78           C  
ATOM   2722  O   ASP Y 180     -30.684  10.387  45.344  1.00 26.40           O  
ATOM   2723  CB  ASP Y 180     -28.262  10.214  43.827  1.00 23.36           C  
ATOM   2724  CG  ASP Y 180     -28.839  10.337  42.402  1.00 24.44           C  
ATOM   2725  OD1 ASP Y 180     -29.669   9.506  41.941  1.00 24.59           O  
ATOM   2726  OD2 ASP Y 180     -28.413  11.288  41.717  1.00 27.69           O  
ATOM   2727  N   GLY Y 181     -31.207   8.353  44.608  1.00 25.45           N  
ATOM   2728  CA  GLY Y 181     -32.613   8.585  44.866  1.00 26.56           C  
ATOM   2729  C   GLY Y 181     -33.379   9.324  43.773  1.00 27.73           C  
ATOM   2730  O   GLY Y 181     -34.619   9.305  43.765  1.00 29.26           O  
ATOM   2731  N   LYS Y 182     -32.669   9.951  42.843  1.00 25.53           N  
ATOM   2732  CA  LYS Y 182     -33.313  10.685  41.771  1.00 28.90           C  
ATOM   2733  C   LYS Y 182     -32.866  10.191  40.386  1.00 30.16           C  
ATOM   2734  O   LYS Y 182     -33.649   9.494  39.727  1.00 30.82           O  
ATOM   2735  CB  LYS Y 182     -33.051  12.171  41.932  1.00 30.72           C  
ATOM   2736  CG  LYS Y 182     -31.874  12.466  42.805  1.00 46.41           C  
ATOM   2737  CD  LYS Y 182     -31.798  13.918  43.258  1.00 57.55           C  
ATOM   2738  CE  LYS Y 182     -30.397  14.221  43.849  1.00 66.19           C  
ATOM   2739  NZ  LYS Y 182     -29.641  15.364  43.188  1.00 71.27           N  
ATOM   2740  N   ARG Y 183     -31.654  10.503  39.915  1.00 33.22           N  
ATOM   2741  CA  ARG Y 183     -31.293   9.978  38.574  1.00 34.26           C  
ATOM   2742  C   ARG Y 183     -30.903   8.504  38.549  1.00 31.11           C  
ATOM   2743  O   ARG Y 183     -31.106   7.830  37.541  1.00 29.64           O  
ATOM   2744  CB  ARG Y 183     -30.197  10.785  37.866  1.00 34.62           C  
ATOM   2745  CG  ARG Y 183     -30.308  10.533  36.354  1.00 41.58           C  
ATOM   2746  CD  ARG Y 183     -29.193  11.138  35.532  1.00 46.50           C  
ATOM   2747  NE  ARG Y 183     -27.910  10.481  35.758  1.00 52.29           N  
ATOM   2748  CZ  ARG Y 183     -27.354   9.575  34.956  1.00 52.79           C  
ATOM   2749  NH1 ARG Y 183     -27.954   9.197  33.837  1.00 49.34           N  
ATOM   2750  NH2 ARG Y 183     -26.178   9.055  35.283  1.00 55.08           N  
ATOM   2751  N   ILE Y 184     -30.295   8.009  39.624  1.00 27.27           N  
ATOM   2752  CA  ILE Y 184     -29.985   6.579  39.691  1.00 24.59           C  
ATOM   2753  C   ILE Y 184     -30.723   6.078  40.954  1.00 22.73           C  
ATOM   2754  O   ILE Y 184     -30.465   6.565  42.065  1.00 21.39           O  
ATOM   2755  CB  ILE Y 184     -28.456   6.299  39.779  1.00 24.43           C  
ATOM   2756  CG1 ILE Y 184     -27.761   6.728  38.477  1.00 25.75           C  
ATOM   2757  CG2 ILE Y 184     -28.209   4.809  39.907  1.00 23.61           C  
ATOM   2758  CD1 ILE Y 184     -26.262   6.724  38.557  1.00 25.97           C  
ATOM   2759  N   ILE Y 185     -31.639   5.135  40.760  1.00 24.55           N  
ATOM   2760  CA  ILE Y 185     -32.468   4.634  41.870  1.00 26.03           C  
ATOM   2761  C   ILE Y 185     -32.406   3.121  42.060  1.00 27.39           C  
ATOM   2762  O   ILE Y 185     -32.477   2.356  41.081  1.00 26.80           O  
ATOM   2763  CB  ILE Y 185     -33.967   5.043  41.629  1.00 24.67           C  
ATOM   2764  CG1 ILE Y 185     -34.119   6.545  41.846  1.00 25.07           C  
ATOM   2765  CG2 ILE Y 185     -34.937   4.246  42.532  1.00 22.33           C  
ATOM   2766  CD1 ILE Y 185     -35.478   7.099  41.456  1.00 28.67           C  
ATOM   2767  N   TRP Y 186     -32.281   2.682  43.321  1.00 25.46           N  
ATOM   2768  CA  TRP Y 186     -32.284   1.247  43.601  1.00 20.71           C  
ATOM   2769  C   TRP Y 186     -33.678   0.808  44.020  1.00 21.32           C  
ATOM   2770  O   TRP Y 186     -34.308   1.501  44.827  1.00 25.32           O  
ATOM   2771  CB  TRP Y 186     -31.282   0.920  44.732  1.00 19.65           C  
ATOM   2772  CG  TRP Y 186     -31.364  -0.501  45.257  1.00 19.77           C  
ATOM   2773  CD1 TRP Y 186     -31.688  -0.873  46.537  1.00 22.11           C  
ATOM   2774  CD2 TRP Y 186     -31.185  -1.742  44.530  1.00 21.93           C  
ATOM   2775  NE1 TRP Y 186     -31.721  -2.245  46.646  1.00 21.78           N  
ATOM   2776  CE2 TRP Y 186     -31.414  -2.801  45.421  1.00 18.69           C  
ATOM   2777  CE3 TRP Y 186     -30.838  -2.038  43.184  1.00 21.90           C  
ATOM   2778  CZ2 TRP Y 186     -31.329  -4.147  45.056  1.00 16.06           C  
ATOM   2779  CZ3 TRP Y 186     -30.751  -3.379  42.819  1.00 19.35           C  
ATOM   2780  CH2 TRP Y 186     -30.997  -4.417  43.752  1.00 21.57           C  
ATOM   2781  N   ASP Y 187     -34.162  -0.314  43.482  1.00 20.42           N  
ATOM   2782  CA  ASP Y 187     -35.453  -0.931  43.825  1.00 22.60           C  
ATOM   2783  C   ASP Y 187     -35.179  -2.427  43.861  1.00 25.30           C  
ATOM   2784  O   ASP Y 187     -35.033  -3.052  42.816  1.00 24.88           O  
ATOM   2785  CB  ASP Y 187     -36.522  -0.624  42.765  1.00 25.63           C  
ATOM   2786  CG  ASP Y 187     -37.886  -1.228  43.103  1.00 28.43           C  
ATOM   2787  OD1 ASP Y 187     -37.985  -2.137  43.967  1.00 27.36           O  
ATOM   2788  OD2 ASP Y 187     -38.872  -0.780  42.465  1.00 34.48           O  
ATOM   2789  N   SER Y 188     -35.120  -3.004  45.064  1.00 24.80           N  
ATOM   2790  CA  SER Y 188     -34.780  -4.412  45.245  1.00 23.92           C  
ATOM   2791  C   SER Y 188     -35.660  -5.419  44.519  1.00 24.14           C  
ATOM   2792  O   SER Y 188     -35.267  -6.563  44.306  1.00 24.06           O  
ATOM   2793  CB  SER Y 188     -34.690  -4.724  46.765  1.00 26.09           C  
ATOM   2794  OG  SER Y 188     -35.951  -5.066  47.327  1.00 21.98           O  
ATOM   2795  N   ARG Y 189     -36.842  -4.988  44.109  1.00 25.14           N  
ATOM   2796  CA  ARG Y 189     -37.751  -5.859  43.397  1.00 29.67           C  
ATOM   2797  C   ARG Y 189     -37.648  -5.632  41.875  1.00 30.82           C  
ATOM   2798  O   ARG Y 189     -38.366  -6.266  41.096  1.00 33.04           O  
ATOM   2799  CB  ARG Y 189     -39.204  -5.606  43.850  1.00 32.47           C  
ATOM   2800  CG  ARG Y 189     -39.417  -5.776  45.354  1.00 40.10           C  
ATOM   2801  CD  ARG Y 189     -40.840  -6.146  45.666  1.00 52.65           C  
ATOM   2802  NE  ARG Y 189     -41.762  -5.414  44.793  1.00 67.97           N  
ATOM   2803  CZ  ARG Y 189     -43.086  -5.320  44.947  1.00 74.14           C  
ATOM   2804  NH1 ARG Y 189     -43.705  -5.915  45.963  1.00 76.71           N  
ATOM   2805  NH2 ARG Y 189     -43.795  -4.611  44.071  1.00 80.08           N  
ATOM   2806  N   LYS Y 190     -36.754  -4.752  41.442  1.00 26.64           N  
ATOM   2807  CA  LYS Y 190     -36.617  -4.491  40.019  1.00 27.65           C  
ATOM   2808  C   LYS Y 190     -35.149  -4.415  39.526  1.00 26.36           C  
ATOM   2809  O   LYS Y 190     -34.799  -5.044  38.515  1.00 27.98           O  
ATOM   2810  CB  LYS Y 190     -37.340  -3.176  39.671  1.00 28.23           C  
ATOM   2811  CG  LYS Y 190     -37.610  -2.996  38.175  1.00 42.16           C  
ATOM   2812  CD  LYS Y 190     -38.590  -1.853  37.880  1.00 50.06           C  
ATOM   2813  CE  LYS Y 190     -38.940  -1.804  36.386  1.00 54.91           C  
ATOM   2814  NZ  LYS Y 190     -39.587  -0.513  35.996  1.00 56.92           N  
ATOM   2815  N   GLY Y 191     -34.321  -3.638  40.213  1.00 21.96           N  
ATOM   2816  CA  GLY Y 191     -32.934  -3.517  39.786  1.00 20.86           C  
ATOM   2817  C   GLY Y 191     -32.576  -2.063  39.915  1.00 21.25           C  
ATOM   2818  O   GLY Y 191     -33.167  -1.388  40.760  1.00 23.14           O  
ATOM   2819  N   PHE Y 192     -31.613  -1.569  39.130  1.00 19.53           N  
ATOM   2820  CA  PHE Y 192     -31.242  -0.159  39.188  1.00 20.14           C  
ATOM   2821  C   PHE Y 192     -32.016   0.512  38.045  1.00 23.37           C  
ATOM   2822  O   PHE Y 192     -32.134  -0.057  36.965  1.00 23.79           O  
ATOM   2823  CB  PHE Y 192     -29.720   0.045  38.984  1.00 19.72           C  
ATOM   2824  CG  PHE Y 192     -28.865  -0.428  40.150  1.00 18.93           C  
ATOM   2825  CD1 PHE Y 192     -28.545   0.415  41.202  1.00 16.93           C  
ATOM   2826  CD2 PHE Y 192     -28.379  -1.732  40.175  1.00 22.69           C  
ATOM   2827  CE1 PHE Y 192     -27.756  -0.034  42.276  1.00 17.18           C  
ATOM   2828  CE2 PHE Y 192     -27.593  -2.178  41.244  1.00 19.34           C  
ATOM   2829  CZ  PHE Y 192     -27.289  -1.326  42.284  1.00 13.92           C  
ATOM   2830  N   ILE Y 193     -32.596   1.681  38.302  1.00 24.35           N  
ATOM   2831  CA  ILE Y 193     -33.334   2.414  37.263  1.00 25.34           C  
ATOM   2832  C   ILE Y 193     -32.647   3.762  37.027  1.00 25.82           C  
ATOM   2833  O   ILE Y 193     -32.556   4.625  37.920  1.00 23.71           O  
ATOM   2834  CB  ILE Y 193     -34.804   2.623  37.671  1.00 26.78           C  
ATOM   2835  CG1 ILE Y 193     -35.413   1.297  38.112  1.00 28.81           C  
ATOM   2836  CG2 ILE Y 193     -35.592   3.169  36.505  1.00 23.80           C  
ATOM   2837  CD1 ILE Y 193     -35.407   1.098  39.611  1.00 29.55           C  
ATOM   2838  N   ILE Y 194     -32.137   3.943  35.811  1.00 22.86           N  
ATOM   2839  CA  ILE Y 194     -31.435   5.158  35.465  1.00 23.93           C  
ATOM   2840  C   ILE Y 194     -32.217   6.073  34.516  1.00 27.25           C  
ATOM   2841  O   ILE Y 194     -32.514   5.697  33.380  1.00 26.44           O  
ATOM   2842  CB  ILE Y 194     -30.065   4.805  34.824  1.00 23.05           C  
ATOM   2843  CG1 ILE Y 194     -29.242   3.961  35.807  1.00 24.31           C  
ATOM   2844  CG2 ILE Y 194     -29.316   6.060  34.471  1.00 23.70           C  
ATOM   2845  CD1 ILE Y 194     -27.974   3.340  35.240  1.00 29.41           C  
ATOM   2846  N   SER Y 195     -32.554   7.269  34.995  1.00 29.85           N  
ATOM   2847  CA  SER Y 195     -33.241   8.296  34.206  1.00 32.87           C  
ATOM   2848  C   SER Y 195     -32.277   8.909  33.184  1.00 35.85           C  
ATOM   2849  O   SER Y 195     -31.137   9.278  33.528  1.00 37.36           O  
ATOM   2850  CB  SER Y 195     -33.706   9.425  35.128  1.00 28.62           C  
ATOM   2851  OG  SER Y 195     -34.722   8.944  35.964  1.00 38.43           O  
ATOM   2852  N   ASN Y 196     -32.728   9.042  31.942  1.00 38.82           N  
ATOM   2853  CA  ASN Y 196     -31.905   9.637  30.889  1.00 42.91           C  
ATOM   2854  C   ASN Y 196     -30.452   9.131  30.930  1.00 42.77           C  
ATOM   2855  O   ASN Y 196     -29.504   9.834  31.336  1.00 41.09           O  
ATOM   2856  CB  ASN Y 196     -31.950  11.168  31.006  1.00 47.31           C  
ATOM   2857  CG  ASN Y 196     -33.355  11.687  31.321  1.00 52.42           C  
ATOM   2858  OD1 ASN Y 196     -33.548  12.440  32.275  1.00 54.06           O  
ATOM   2859  ND2 ASN Y 196     -34.340  11.272  30.523  1.00 50.41           N  
ATOM   2860  N   ALA Y 197     -30.288   7.880  30.525  1.00 41.38           N  
ATOM   2861  CA  ALA Y 197     -28.973   7.294  30.501  1.00 39.34           C  
ATOM   2862  C   ALA Y 197     -28.173   8.135  29.506  1.00 39.98           C  
ATOM   2863  O   ALA Y 197     -28.719   8.667  28.534  1.00 40.60           O  
ATOM   2864  CB  ALA Y 197     -29.058   5.861  30.026  1.00 40.94           C  
ATOM   2865  N   THR Y 198     -26.887   8.264  29.777  1.00 38.33           N  
ATOM   2866  CA  THR Y 198     -25.980   9.011  28.915  1.00 42.51           C  
ATOM   2867  C   THR Y 198     -24.968   8.021  28.351  1.00 42.59           C  
ATOM   2868  O   THR Y 198     -24.846   6.892  28.846  1.00 39.41           O  
ATOM   2869  CB  THR Y 198     -25.190  10.076  29.693  1.00 43.15           C  
ATOM   2870  OG1 THR Y 198     -24.263   9.422  30.568  1.00 37.12           O  
ATOM   2871  CG2 THR Y 198     -26.121  10.954  30.524  1.00 42.92           C  
ATOM   2872  N   TYR Y 199     -24.234   8.457  27.332  1.00 43.42           N  
ATOM   2873  CA  TYR Y 199     -23.216   7.633  26.676  1.00 43.84           C  
ATOM   2874  C   TYR Y 199     -22.292   6.929  27.683  1.00 44.02           C  
ATOM   2875  O   TYR Y 199     -21.657   5.916  27.352  1.00 40.62           O  
ATOM   2876  CB  TYR Y 199     -22.382   8.496  25.718  1.00 44.18           C  
ATOM   2877  CG  TYR Y 199     -21.420   9.418  26.424  1.00 41.40           C  
ATOM   2878  CD1 TYR Y 199     -20.210   8.945  26.942  1.00 38.21           C  
ATOM   2879  CD2 TYR Y 199     -21.725  10.756  26.589  1.00 40.04           C  
ATOM   2880  CE1 TYR Y 199     -19.345   9.778  27.597  1.00 39.20           C  
ATOM   2881  CE2 TYR Y 199     -20.856  11.602  27.247  1.00 40.84           C  
ATOM   2882  CZ  TYR Y 199     -19.670  11.117  27.745  1.00 44.33           C  
ATOM   2883  OH  TYR Y 199     -18.795  11.983  28.373  1.00 47.22           O  
ATOM   2884  N   LYS Y 200     -22.217   7.470  28.903  1.00 43.41           N  
ATOM   2885  CA  LYS Y 200     -21.403   6.893  29.967  1.00 38.78           C  
ATOM   2886  C   LYS Y 200     -21.976   5.561  30.422  1.00 40.54           C  
ATOM   2887  O   LYS Y 200     -21.279   4.762  31.027  1.00 45.23           O  
ATOM   2888  CB  LYS Y 200     -21.380   7.807  31.188  1.00 39.20           C  
ATOM   2889  CG  LYS Y 200     -20.621   9.104  31.024  1.00 40.74           C  
ATOM   2890  CD  LYS Y 200     -20.474   9.811  32.368  1.00 44.00           C  
ATOM   2891  CE  LYS Y 200     -19.726  11.150  32.239  1.00 53.87           C  
ATOM   2892  NZ  LYS Y 200     -18.224  11.001  32.185  1.00 58.77           N  
ATOM   2893  N   GLU Y 201     -23.259   5.333  30.180  1.00 39.04           N  
ATOM   2894  CA  GLU Y 201     -23.885   4.085  30.584  1.00 37.67           C  
ATOM   2895  C   GLU Y 201     -23.868   2.989  29.502  1.00 37.80           C  
ATOM   2896  O   GLU Y 201     -24.341   1.881  29.727  1.00 35.05           O  
ATOM   2897  CB  GLU Y 201     -25.303   4.402  31.068  1.00 39.55           C  
ATOM   2898  CG  GLU Y 201     -25.327   4.730  32.572  1.00 39.53           C  
ATOM   2899  CD  GLU Y 201     -25.369   6.228  32.923  1.00 39.45           C  
ATOM   2900  OE1 GLU Y 201     -25.916   7.039  32.145  1.00 44.67           O  
ATOM   2901  OE2 GLU Y 201     -24.862   6.597  34.005  1.00 36.20           O  
ATOM   2902  N   ILE Y 202     -23.318   3.307  28.325  1.00 37.24           N  
ATOM   2903  CA  ILE Y 202     -23.183   2.357  27.219  1.00 35.87           C  
ATOM   2904  C   ILE Y 202     -21.940   1.486  27.543  1.00 36.09           C  
ATOM   2905  O   ILE Y 202     -20.806   2.000  27.571  1.00 33.57           O  
ATOM   2906  CB  ILE Y 202     -22.967   3.108  25.847  1.00 38.70           C  
ATOM   2907  CG1 ILE Y 202     -24.130   4.088  25.566  1.00 41.87           C  
ATOM   2908  CG2 ILE Y 202     -22.850   2.094  24.696  1.00 34.71           C  
ATOM   2909  CD1 ILE Y 202     -23.967   4.934  24.258  1.00 40.08           C  
ATOM   2910  N   GLY Y 203     -22.152   0.191  27.797  1.00 32.74           N  
ATOM   2911  CA  GLY Y 203     -21.030  -0.653  28.147  1.00 26.69           C  
ATOM   2912  C   GLY Y 203     -21.367  -1.875  28.973  1.00 24.45           C  
ATOM   2913  O   GLY Y 203     -22.522  -2.354  29.035  1.00 23.19           O  
ATOM   2914  N   LEU Y 204     -20.329  -2.375  29.624  1.00 16.05           N  
ATOM   2915  CA  LEU Y 204     -20.425  -3.565  30.426  1.00 18.31           C  
ATOM   2916  C   LEU Y 204     -20.673  -3.164  31.890  1.00 20.11           C  
ATOM   2917  O   LEU Y 204     -19.797  -2.605  32.552  1.00 22.70           O  
ATOM   2918  CB  LEU Y 204     -19.131  -4.337  30.271  1.00 16.09           C  
ATOM   2919  CG  LEU Y 204     -19.043  -5.621  31.076  1.00 20.83           C  
ATOM   2920  CD1 LEU Y 204     -20.033  -6.613  30.543  1.00 20.79           C  
ATOM   2921  CD2 LEU Y 204     -17.626  -6.194  30.998  1.00 21.34           C  
ATOM   2922  N   LEU Y 205     -21.882  -3.434  32.372  1.00 17.22           N  
ATOM   2923  CA  LEU Y 205     -22.263  -3.063  33.727  1.00 19.63           C  
ATOM   2924  C   LEU Y 205     -22.455  -4.327  34.561  1.00 22.13           C  
ATOM   2925  O   LEU Y 205     -22.976  -5.343  34.069  1.00 20.35           O  
ATOM   2926  CB  LEU Y 205     -23.573  -2.245  33.706  1.00 22.98           C  
ATOM   2927  CG  LEU Y 205     -23.524  -0.810  33.137  1.00 25.18           C  
ATOM   2928  CD1 LEU Y 205     -24.910  -0.387  32.651  1.00 31.39           C  
ATOM   2929  CD2 LEU Y 205     -23.060   0.157  34.195  1.00 27.68           C  
ATOM   2930  N   THR Y 206     -22.047  -4.261  35.838  1.00 20.37           N  
ATOM   2931  CA  THR Y 206     -22.124  -5.423  36.712  1.00 19.73           C  
ATOM   2932  C   THR Y 206     -22.751  -5.099  38.062  1.00 21.48           C  
ATOM   2933  O   THR Y 206     -22.419  -4.066  38.644  1.00 20.32           O  
ATOM   2934  CB  THR Y 206     -20.692  -5.977  36.994  1.00 21.66           C  
ATOM   2935  OG1 THR Y 206     -20.034  -6.253  35.751  1.00 20.84           O  
ATOM   2936  CG2 THR Y 206     -20.728  -7.248  37.843  1.00 20.25           C  
ATOM   2937  N   CYS Y 207     -23.652  -5.975  38.518  1.00 19.49           N  
ATOM   2938  CA  CYS Y 207     -24.269  -5.859  39.845  1.00 17.71           C  
ATOM   2939  C   CYS Y 207     -23.519  -6.843  40.731  1.00 18.19           C  
ATOM   2940  O   CYS Y 207     -23.248  -7.982  40.312  1.00 19.38           O  
ATOM   2941  CB  CYS Y 207     -25.762  -6.245  39.822  1.00 17.49           C  
ATOM   2942  SG  CYS Y 207     -26.854  -5.171  38.827  1.00 21.08           S  
ATOM   2943  N   GLU Y 208     -23.160  -6.422  41.947  1.00 18.78           N  
ATOM   2944  CA  GLU Y 208     -22.451  -7.295  42.898  1.00 16.39           C  
ATOM   2945  C   GLU Y 208     -23.118  -7.261  44.287  1.00 15.09           C  
ATOM   2946  O   GLU Y 208     -23.606  -6.222  44.732  1.00 16.62           O  
ATOM   2947  CB  GLU Y 208     -20.969  -6.857  43.054  1.00 17.14           C  
ATOM   2948  CG  GLU Y 208     -20.209  -6.739  41.737  1.00 23.19           C  
ATOM   2949  CD  GLU Y 208     -18.723  -6.463  41.937  1.00 34.25           C  
ATOM   2950  OE1 GLU Y 208     -18.325  -5.961  43.022  1.00 31.56           O  
ATOM   2951  OE2 GLU Y 208     -17.943  -6.746  40.990  1.00 38.88           O  
ATOM   2952  N   ALA Y 209     -23.152  -8.402  44.948  1.00 15.81           N  
ATOM   2953  CA  ALA Y 209     -23.683  -8.498  46.309  1.00 19.24           C  
ATOM   2954  C   ALA Y 209     -22.898  -9.552  47.082  1.00 19.42           C  
ATOM   2955  O   ALA Y 209     -22.541 -10.595  46.528  1.00 19.91           O  
ATOM   2956  CB  ALA Y 209     -25.171  -8.873  46.295  1.00 16.99           C  
ATOM   2957  N   THR Y 210     -22.629  -9.288  48.355  1.00 19.27           N  
ATOM   2958  CA  THR Y 210     -21.933 -10.291  49.166  1.00 23.23           C  
ATOM   2959  C   THR Y 210     -22.913 -10.764  50.242  1.00 25.05           C  
ATOM   2960  O   THR Y 210     -23.431  -9.964  51.028  1.00 27.21           O  
ATOM   2961  CB  THR Y 210     -20.644  -9.716  49.836  1.00 26.49           C  
ATOM   2962  OG1 THR Y 210     -19.697  -9.348  48.825  1.00 28.22           O  
ATOM   2963  CG2 THR Y 210     -20.013 -10.750  50.737  1.00 20.13           C  
ATOM   2964  N   VAL Y 211     -23.206 -12.051  50.230  1.00 25.54           N  
ATOM   2965  CA  VAL Y 211     -24.117 -12.647  51.185  1.00 31.78           C  
ATOM   2966  C   VAL Y 211     -23.379 -13.847  51.804  1.00 35.38           C  
ATOM   2967  O   VAL Y 211     -22.844 -14.719  51.085  1.00 36.04           O  
ATOM   2968  CB  VAL Y 211     -25.436 -13.122  50.483  1.00 35.83           C  
ATOM   2969  CG1 VAL Y 211     -26.381 -13.746  51.500  1.00 37.68           C  
ATOM   2970  CG2 VAL Y 211     -26.145 -11.958  49.810  1.00 39.60           C  
ATOM   2971  N   ASN Y 212     -23.313 -13.867  53.131  1.00 35.72           N  
ATOM   2972  CA  ASN Y 212     -22.618 -14.940  53.824  1.00 39.08           C  
ATOM   2973  C   ASN Y 212     -21.157 -15.079  53.404  1.00 35.45           C  
ATOM   2974  O   ASN Y 212     -20.681 -16.191  53.185  1.00 39.66           O  
ATOM   2975  CB  ASN Y 212     -23.327 -16.267  53.563  1.00 47.15           C  
ATOM   2976  CG  ASN Y 212     -23.956 -16.836  54.810  1.00 60.01           C  
ATOM   2977  OD1 ASN Y 212     -24.894 -16.247  55.380  1.00 67.53           O  
ATOM   2978  ND2 ASN Y 212     -23.442 -17.992  55.247  1.00 64.31           N  
ATOM   2979  N   GLY Y 213     -20.433 -13.974  53.293  1.00 32.51           N  
ATOM   2980  CA  GLY Y 213     -19.040 -14.058  52.898  1.00 31.16           C  
ATOM   2981  C   GLY Y 213     -18.775 -14.382  51.427  1.00 32.51           C  
ATOM   2982  O   GLY Y 213     -17.611 -14.396  51.020  1.00 33.38           O  
ATOM   2983  N   HIS Y 214     -19.805 -14.649  50.623  1.00 29.87           N  
ATOM   2984  CA  HIS Y 214     -19.589 -14.940  49.209  1.00 30.98           C  
ATOM   2985  C   HIS Y 214     -19.983 -13.811  48.274  1.00 29.01           C  
ATOM   2986  O   HIS Y 214     -21.116 -13.324  48.342  1.00 28.22           O  
ATOM   2987  CB  HIS Y 214     -20.352 -16.195  48.771  1.00 35.67           C  
ATOM   2988  CG  HIS Y 214     -19.832 -16.766  47.484  1.00 46.31           C  
ATOM   2989  ND1 HIS Y 214     -20.339 -16.420  46.249  1.00 47.93           N  
ATOM   2990  CD2 HIS Y 214     -18.793 -17.604  47.244  1.00 49.54           C  
ATOM   2991  CE1 HIS Y 214     -19.636 -17.020  45.302  1.00 48.06           C  
ATOM   2992  NE2 HIS Y 214     -18.693 -17.747  45.881  1.00 49.19           N  
ATOM   2993  N   LEU Y 215     -19.071 -13.443  47.376  1.00 28.66           N  
ATOM   2994  CA  LEU Y 215     -19.332 -12.377  46.414  1.00 28.13           C  
ATOM   2995  C   LEU Y 215     -20.037 -12.930  45.166  1.00 27.70           C  
ATOM   2996  O   LEU Y 215     -19.494 -13.805  44.501  1.00 28.90           O  
ATOM   2997  CB  LEU Y 215     -18.005 -11.718  46.028  1.00 25.75           C  
ATOM   2998  CG  LEU Y 215     -17.937 -10.243  45.626  1.00 30.59           C  
ATOM   2999  CD1 LEU Y 215     -16.791 -10.052  44.607  1.00 33.58           C  
ATOM   3000  CD2 LEU Y 215     -19.247  -9.783  45.037  1.00 27.75           C  
ATOM   3001  N   TYR Y 216     -21.243 -12.444  44.866  1.00 28.24           N  
ATOM   3002  CA  TYR Y 216     -22.019 -12.873  43.686  1.00 25.94           C  
ATOM   3003  C   TYR Y 216     -22.057 -11.686  42.693  1.00 27.12           C  
ATOM   3004  O   TYR Y 216     -22.024 -10.524  43.089  1.00 25.13           O  
ATOM   3005  CB  TYR Y 216     -23.462 -13.246  44.067  1.00 26.73           C  
ATOM   3006  CG  TYR Y 216     -23.581 -14.416  45.032  1.00 34.07           C  
ATOM   3007  CD1 TYR Y 216     -23.426 -14.231  46.426  1.00 34.36           C  
ATOM   3008  CD2 TYR Y 216     -23.848 -15.710  44.560  1.00 30.29           C  
ATOM   3009  CE1 TYR Y 216     -23.530 -15.293  47.307  1.00 32.85           C  
ATOM   3010  CE2 TYR Y 216     -23.952 -16.776  45.436  1.00 33.50           C  
ATOM   3011  CZ  TYR Y 216     -23.792 -16.563  46.802  1.00 37.82           C  
ATOM   3012  OH  TYR Y 216     -23.871 -17.632  47.659  1.00 37.97           O  
ATOM   3013  N   LYS Y 217     -22.099 -11.975  41.401  1.00 26.53           N  
ATOM   3014  CA  LYS Y 217     -22.118 -10.926  40.378  1.00 26.20           C  
ATOM   3015  C   LYS Y 217     -23.049 -11.341  39.235  1.00 28.12           C  
ATOM   3016  O   LYS Y 217     -23.261 -12.544  38.992  1.00 30.50           O  
ATOM   3017  CB  LYS Y 217     -20.743 -10.739  39.735  1.00 26.10           C  
ATOM   3018  CG  LYS Y 217     -19.587 -10.371  40.613  1.00 30.79           C  
ATOM   3019  CD  LYS Y 217     -18.326 -10.262  39.746  1.00 37.63           C  
ATOM   3020  CE  LYS Y 217     -17.056 -10.427  40.566  1.00 38.80           C  
ATOM   3021  NZ  LYS Y 217     -15.940  -9.689  39.944  1.00 45.20           N  
ATOM   3022  N   THR Y 218     -23.601 -10.344  38.543  1.00 25.25           N  
ATOM   3023  CA  THR Y 218     -24.412 -10.587  37.338  1.00 22.01           C  
ATOM   3024  C   THR Y 218     -23.962  -9.523  36.338  1.00 21.11           C  
ATOM   3025  O   THR Y 218     -23.880  -8.335  36.678  1.00 20.57           O  
ATOM   3026  CB  THR Y 218     -25.902 -10.409  37.540  1.00 21.46           C  
ATOM   3027  OG1 THR Y 218     -26.326 -11.123  38.696  1.00 34.45           O  
ATOM   3028  CG2 THR Y 218     -26.626 -10.963  36.333  1.00 17.20           C  
ATOM   3029  N   ASN Y 219     -23.664  -9.942  35.106  1.00 19.87           N  
ATOM   3030  CA  ASN Y 219     -23.187  -9.016  34.093  1.00 19.14           C  
ATOM   3031  C   ASN Y 219     -24.227  -8.748  33.010  1.00 20.72           C  
ATOM   3032  O   ASN Y 219     -24.936  -9.667  32.613  1.00 22.22           O  
ATOM   3033  CB  ASN Y 219     -21.913  -9.602  33.442  1.00 20.43           C  
ATOM   3034  CG  ASN Y 219     -20.772  -9.804  34.451  1.00 17.47           C  
ATOM   3035  OD1 ASN Y 219     -20.326  -8.853  35.074  1.00 19.32           O  
ATOM   3036  ND2 ASN Y 219     -20.310 -11.037  34.606  1.00 19.32           N  
ATOM   3037  N   TYR Y 220     -24.310  -7.488  32.580  1.00 20.22           N  
ATOM   3038  CA  TYR Y 220     -25.178  -7.009  31.501  1.00 22.49           C  
ATOM   3039  C   TYR Y 220     -24.345  -6.171  30.516  1.00 23.62           C  
ATOM   3040  O   TYR Y 220     -23.370  -5.520  30.868  1.00 20.64           O  
ATOM   3041  CB  TYR Y 220     -26.325  -6.120  32.012  1.00 22.86           C  
ATOM   3042  CG  TYR Y 220     -27.215  -6.791  33.014  1.00 24.75           C  
ATOM   3043  CD1 TYR Y 220     -28.317  -7.557  32.619  1.00 25.72           C  
ATOM   3044  CD2 TYR Y 220     -26.886  -6.738  34.365  1.00 26.95           C  
ATOM   3045  CE1 TYR Y 220     -29.061  -8.266  33.570  1.00 31.09           C  
ATOM   3046  CE2 TYR Y 220     -27.611  -7.433  35.314  1.00 29.44           C  
ATOM   3047  CZ  TYR Y 220     -28.691  -8.193  34.914  1.00 32.50           C  
ATOM   3048  OH  TYR Y 220     -29.382  -8.874  35.884  1.00 38.21           O  
ATOM   3049  N   LEU Y 221     -24.750  -6.179  29.259  1.00 23.66           N  
ATOM   3050  CA  LEU Y 221     -24.085  -5.395  28.214  1.00 24.96           C  
ATOM   3051  C   LEU Y 221     -25.148  -4.547  27.513  1.00 24.88           C  
ATOM   3052  O   LEU Y 221     -26.045  -5.106  26.883  1.00 22.68           O  
ATOM   3053  CB  LEU Y 221     -23.424  -6.319  27.180  1.00 22.89           C  
ATOM   3054  CG  LEU Y 221     -21.984  -6.029  26.745  1.00 32.47           C  
ATOM   3055  CD1 LEU Y 221     -21.657  -6.887  25.551  1.00 33.25           C  
ATOM   3056  CD2 LEU Y 221     -21.814  -4.535  26.413  1.00 34.17           C  
ATOM   3057  N   THR Y 222     -25.050  -3.228  27.609  1.00 25.71           N  
ATOM   3058  CA  THR Y 222     -26.038  -2.370  26.967  1.00 28.01           C  
ATOM   3059  C   THR Y 222     -25.677  -2.179  25.492  1.00 28.47           C  
ATOM   3060  O   THR Y 222     -24.510  -2.153  25.119  1.00 25.80           O  
ATOM   3061  CB  THR Y 222     -26.202  -0.999  27.690  1.00 28.16           C  
ATOM   3062  OG1 THR Y 222     -24.940  -0.346  27.837  1.00 31.66           O  
ATOM   3063  CG2 THR Y 222     -26.823  -1.192  29.076  1.00 24.54           C  
ATOM   3064  N   HIS Y 223     -26.699  -2.062  24.662  1.00 29.99           N  
ATOM   3065  CA  HIS Y 223     -26.497  -1.940  23.230  1.00 34.39           C  
ATOM   3066  C   HIS Y 223     -27.510  -0.985  22.611  1.00 37.94           C  
ATOM   3067  O   HIS Y 223     -28.720  -1.089  22.855  1.00 32.90           O  
ATOM   3068  CB  HIS Y 223     -26.639  -3.323  22.599  1.00 30.95           C  
ATOM   3069  CG  HIS Y 223     -26.571  -3.320  21.102  1.00 34.06           C  
ATOM   3070  ND1 HIS Y 223     -25.388  -3.144  20.414  1.00 31.40           N  
ATOM   3071  CD2 HIS Y 223     -27.532  -3.500  20.168  1.00 32.05           C  
ATOM   3072  CE1 HIS Y 223     -25.629  -3.218  19.115  1.00 32.55           C  
ATOM   3073  NE2 HIS Y 223     -26.921  -3.432  18.937  1.00 29.68           N  
ATOM   3074  N   ARG Y 224     -27.006  -0.070  21.792  1.00 41.00           N  
ATOM   3075  CA  ARG Y 224     -27.851   0.917  21.118  1.00 46.22           C  
ATOM   3076  C   ARG Y 224     -28.230   0.442  19.713  1.00 50.09           C  
ATOM   3077  O   ARG Y 224     -27.403  -0.136  19.007  1.00 44.46           O  
ATOM   3078  CB  ARG Y 224     -27.102   2.250  21.024  1.00 44.46           C  
ATOM   3079  CG  ARG Y 224     -27.928   3.494  21.306  1.00 45.58           C  
ATOM   3080  CD  ARG Y 224     -27.099   4.581  21.966  1.00 44.94           C  
ATOM   3081  NE  ARG Y 224     -25.894   4.894  21.206  1.00 47.25           N  
ATOM   3082  CZ  ARG Y 224     -25.558   6.112  20.809  1.00 48.65           C  
ATOM   3083  NH1 ARG Y 224     -26.349   7.140  21.109  1.00 51.38           N  
ATOM   3084  NH2 ARG Y 224     -24.439   6.302  20.104  1.00 50.43           N  
ATOM   3085  N   GLN Y 225     -29.482   0.701  19.331  1.00 56.83           N  
ATOM   3086  CA  GLN Y 225     -30.039   0.348  18.023  1.00 63.67           C  
ATOM   3087  C   GLN Y 225     -29.386  -0.840  17.314  1.00 66.41           C  
ATOM   3088  O   GLN Y 225     -29.600  -1.035  16.101  1.00 69.52           O  
ATOM   3089  CB  GLN Y 225     -30.018   1.575  17.091  1.00 68.65           C  
ATOM   3090  CG  GLN Y 225     -28.659   1.959  16.509  1.00 79.51           C  
ATOM   3091  CD  GLN Y 225     -28.563   3.445  16.174  1.00 88.20           C  
ATOM   3092  OE1 GLN Y 225     -29.536   4.208  16.318  1.00 93.11           O  
ATOM   3093  NE2 GLN Y 225     -27.381   3.868  15.721  1.00 93.02           N  
TER    3094      GLN Y 225                                                      
HETATM 3095  O   HOH V 110       3.519  11.265  32.790  1.00 46.67           O  
HETATM 3096  O   HOH V 111       9.866  20.170  22.047  1.00 51.45           O  
HETATM 3097  O   HOH V 112      -8.452   5.372  19.390  1.00 38.57           O  
HETATM 3098  O   HOH V 113     -11.493  14.473  32.148  1.00 42.50           O  
HETATM 3099  O   HOH V 114      11.695  18.190  19.586  1.00 44.00           O  
HETATM 3100  O   HOH V 115      -4.179  -6.882  28.328  1.00 38.02           O  
HETATM 3101  O   HOH V 116      -4.684 -16.681  25.661  1.00 43.38           O  
HETATM 3102  O   HOH V 117      17.766  17.765   2.495  1.00 41.31           O  
HETATM 3103  O   HOH V 118       5.456  12.952  32.626  1.00 36.13           O  
HETATM 3104  O   HOH V 119     -11.253  14.860  25.740  1.00 67.89           O  
HETATM 3105  O   HOH V 120      -4.410  -2.688  29.727  1.00 44.35           O  
HETATM 3106  O   HOH V 121       0.776  15.391  14.487  1.00 48.22           O  
HETATM 3107  O   HOH V 122      26.820   9.691  16.977  1.00 61.84           O  
HETATM 3108  O   HOH V 123      -9.410  10.926  34.856  1.00 55.09           O  
HETATM 3109  O   HOH V 124      -4.828   5.012  31.839  1.00 41.60           O  
HETATM 3110  O   HOH V 125       0.827  17.519  29.703  1.00 61.86           O  
HETATM 3111  O   HOH V 126      -9.619   7.000  32.182  1.00 43.24           O  
HETATM 3112  O   HOH V 127       5.303  10.764  28.779  1.00 20.32           O  
HETATM 3113  O   HOH V 128      -3.264   3.148  19.397  1.00 17.41           O  
HETATM 3114  O   HOH V 129      -0.283  -1.553  18.854  1.00 22.95           O  
HETATM 3115  O   HOH V 130     -23.993   0.322  21.694  1.00 24.28           O  
HETATM 3116  O   HOH V 131      10.020   8.965   9.543  1.00 27.60           O  
HETATM 3117  O   HOH V 132       1.179  -3.114  21.807  1.00 21.43           O  
HETATM 3118  O   HOH V 133      -9.351  -0.459  16.814  1.00 34.05           O  
HETATM 3119  O   HOH V 134      11.270   3.542   6.851  1.00 25.35           O  
HETATM 3120  O   HOH V 135      -9.175  -2.207  28.252  1.00 28.24           O  
HETATM 3121  O   HOH V 136      -2.916  16.596  29.991  1.00 37.43           O  
HETATM 3122  O   HOH V 137      16.589  17.832  12.603  1.00 31.82           O  
HETATM 3123  O   HOH V 138      18.346  14.046  14.702  1.00 40.40           O  
HETATM 3124  O   HOH V 139      22.836   6.627  23.623  1.00 27.09           O  
HETATM 3125  O   HOH V 140     -16.606 -15.149  29.452  1.00 29.84           O  
HETATM 3126  O   HOH V 141      -7.227   0.949  17.986  1.00 28.75           O  
HETATM 3127  O   HOH V 142      22.246  18.341  10.932  1.00 32.34           O  
HETATM 3128  O   HOH V 143     -14.420   2.515  19.001  1.00 24.97           O  
HETATM 3129  O   HOH V 144       1.332  -0.084  16.434  1.00 27.26           O  
HETATM 3130  O   HOH V 145     -10.090 -16.600  28.337  1.00 29.48           O  
HETATM 3131  O   HOH V 146     -12.453   4.822  18.698  1.00 28.54           O  
HETATM 3132  O   HOH V 147      23.695  17.458   8.395  1.00 35.71           O  
HETATM 3133  O   HOH V 148      22.837  15.182   9.734  1.00 37.25           O  
HETATM 3134  O   HOH V 149       7.392   4.874  25.149  1.00 29.09           O  
HETATM 3135  O   HOH V 150      19.019  11.438   3.605  1.00 41.96           O  
HETATM 3136  O   HOH V 151      11.899  11.784  28.321  1.00 23.64           O  
HETATM 3137  O   HOH V 152     -19.566   0.512  24.937  1.00 40.06           O  
HETATM 3138  O   HOH V 153      14.944   5.696   7.817  1.00 34.18           O  
HETATM 3139  O   HOH V 154       0.937  -1.488  25.762  1.00 23.20           O  
HETATM 3140  O   HOH V 155       8.212   4.351   9.760  1.00 28.76           O  
HETATM 3141  O   HOH V 156      -4.990   7.239  19.694  1.00 31.45           O  
HETATM 3142  O   HOH V 157      14.134  18.506   8.295  1.00 39.28           O  
HETATM 3143  O   HOH V 158      -2.686  -3.471  26.035  1.00 27.48           O  
HETATM 3144  O   HOH V 159      13.080   6.063   6.257  1.00 30.46           O  
HETATM 3145  O   HOH V 160      -8.884   3.002  29.695  1.00 35.75           O  
HETATM 3146  O   HOH V 161      -7.537   5.253  30.579  1.00 28.13           O  
HETATM 3147  O   HOH V 162      -2.496   0.713  29.310  1.00 40.34           O  
HETATM 3148  O   HOH V 163      -4.456   0.903  18.751  1.00 26.50           O  
HETATM 3149  O   HOH V 164      17.284  16.402  24.862  1.00 29.56           O  
HETATM 3150  O   HOH V 165      -0.936  -1.323  27.697  1.00 38.63           O  
HETATM 3151  O   HOH V 166     -14.787   4.788  28.480  1.00 20.41           O  
HETATM 3152  O   HOH V 167       4.461   1.858  12.206  1.00 36.20           O  
HETATM 3153  O   HOH V 168      -6.771 -13.375  27.786  1.00 31.41           O  
HETATM 3154  O   HOH V 169       8.956   7.368   7.091  1.00 44.39           O  
HETATM 3155  O   HOH V 170     -20.147  -1.160  17.466  1.00 34.05           O  
HETATM 3156  O   HOH V 171     -10.758 -23.827  25.428  1.00 39.27           O  
HETATM 3157  O   HOH V 172     -13.344   1.316  16.948  1.00 42.27           O  
HETATM 3158  O   HOH V 173     -17.167   6.441  28.286  1.00 40.37           O  
HETATM 3159  O   HOH V 174      -6.766 -12.410  30.238  1.00 34.79           O  
HETATM 3160  O   HOH V 175     -13.482   4.871  31.122  1.00 40.82           O  
HETATM 3161  O   HOH V 176       9.408  15.415  26.298  1.00 41.94           O  
HETATM 3162  O   HOH V 177       2.188   6.301  12.369  1.00 27.84           O  
HETATM 3163  O   HOH V 178       0.824  -3.972  24.189  1.00 30.12           O  
HETATM 3164  O   HOH V 179     -22.755   0.362  16.935  1.00 38.27           O  
HETATM 3165  O   HOH V 180      -2.279   8.152  18.232  1.00 29.77           O  
HETATM 3166  O   HOH V 181      25.978  12.794  16.600  1.00 20.41           O  
HETATM 3167  O   HOH V 182      12.742   8.990   7.948  1.00 29.29           O  
HETATM 3168  O   HOH V 183      -4.971 -13.704  23.082  1.00 35.70           O  
HETATM 3169  O   HOH V 184      24.980  10.609   5.120  1.00 46.05           O  
HETATM 3170  O   HOH V 185       6.437  15.442  18.851  1.00 42.31           O  
HETATM 3171  O   HOH V 186      22.711   7.642  26.464  1.00 60.48           O  
HETATM 3172  O   HOH V 187      -6.442  15.356  26.338  1.00 41.43           O  
HETATM 3173  O   HOH V 188      17.504   4.708   4.266  1.00 35.47           O  
HETATM 3174  O   HOH V 189     -18.242   2.378  25.887  1.00 47.79           O  
HETATM 3175  O   HOH V 190      -5.374  -4.931  27.573  1.00 34.56           O  
HETATM 3176  O   HOH V 191       6.353   5.147  27.477  1.00 48.61           O  
HETATM 3177  O   HOH V 192      -6.019   4.926  33.938  1.00 41.26           O  
HETATM 3178  O   HOH V 193      25.996   9.118  14.653  1.00 45.09           O  
HETATM 3179  O   HOH V 194     -11.306   3.958  29.110  1.00 47.07           O  
HETATM 3180  O   HOH V 195     -16.832   3.256  17.915  1.00 47.92           O  
HETATM 3181  O   HOH V 196       0.354   2.391  14.056  1.00 46.39           O  
HETATM 3182  O   HOH V 197       0.164   8.676  34.051  1.00 33.30           O  
HETATM 3183  O   HOH V 198      -6.597  17.589  28.528  1.00 45.81           O  
HETATM 3184  O   HOH V 199      -9.882  -0.925  30.269  1.00 40.06           O  
HETATM 3185  O   HOH V 200      -3.629  -8.437  26.353  1.00 33.86           O  
HETATM 3186  O   HOH V 201       0.682   4.600  14.114  1.00 34.54           O  
HETATM 3187  O   HOH V 202      28.552  12.917  10.099  1.00 41.48           O  
HETATM 3188  O   HOH V 203      10.879  14.427  28.197  1.00 44.44           O  
HETATM 3189  O   HOH V 204      -0.547  -0.078  14.617  1.00 44.02           O  
HETATM 3190  O   HOH V 205      15.813  17.899  23.303  1.00 29.81           O  
HETATM 3191  O   HOH V 206     -10.026   3.388  18.611  1.00 29.44           O  
HETATM 3192  O   HOH V 207       7.498  -2.284  20.725  1.00 38.25           O  
HETATM 3193  O   HOH V 208       2.203  -1.637  14.815  1.00 36.47           O  
HETATM 3194  O   HOH V 209     -13.298   8.432  15.651  1.00 43.35           O  
HETATM 3195  O   HOH V 210      -7.319   1.139  31.345  1.00 41.47           O  
HETATM 3196  O   HOH V 211      -4.588  18.103  25.832  1.00 46.08           O  
HETATM 3197  O   HOH V 212      -7.113   8.673  20.296  1.00 39.48           O  
HETATM 3198  O   HOH V 213      -7.925  -9.694  30.807  1.00 56.61           O  
HETATM 3199  O   HOH V 214      -4.731   0.329  30.638  1.00 49.01           O  
HETATM 3200  O   HOH V 215       5.828  15.282  30.374  1.00 36.89           O  
HETATM 3201  O   HOH V 216      -2.527  17.592  22.282  1.00 44.84           O  
HETATM 3202  O   HOH V 217     -13.329   5.829  16.167  1.00 44.69           O  
HETATM 3203  O   HOH V 218      -8.445  12.424  32.832  1.00 56.82           O  
HETATM 3204  O   HOH V 219      14.874  20.904   8.703  1.00 22.78           O  
HETATM 3205  O   HOH V 220      -2.275  13.052  20.157  1.00 35.49           O  
HETATM 3206  O   HOH V 221      11.821  12.305   6.745  1.00 45.86           O  
HETATM 3207  O   HOH V 222       0.012  17.614  25.844  1.00 59.51           O  
HETATM 3208  O   HOH V 223     -15.580 -15.162  31.889  1.00 27.38           O  
HETATM 3209  O   HOH V 224      -6.983   3.788  16.788  1.00 44.84           O  
HETATM 3210  O   HOH V 225      -7.503 -16.078  27.387  1.00 37.83           O  
HETATM 3211  O   HOH V 226      15.458  13.639   2.488  1.00 39.22           O  
HETATM 3212  O   HOH V 227      -3.312   4.350  17.020  1.00 40.08           O  
HETATM 3213  O   HOH V 228     -14.236  -3.727  24.063  1.00 20.11           O  
HETATM 3214  O   HOH V 229     -13.021 -26.007  27.090  1.00 42.63           O  
HETATM 3215  O   HOH V 230     -17.025  15.268  24.499  1.00 47.85           O  
HETATM 3216  O   HOH V 231      -8.576 -25.059  26.494  1.00 63.05           O  
HETATM 3217  O   HOH V 232      17.586   4.970   7.175  1.00 43.54           O  
HETATM 3218  O   HOH V 233       4.593  13.397  18.979  1.00 32.53           O  
HETATM 3219  O   HOH V 234     -11.921  14.758  23.251  1.00 66.51           O  
HETATM 3220  O   HOH V 235     -19.679  -1.866  25.064  1.00 45.29           O  
HETATM 3221  O   HOH V 236     -15.490   4.326  15.272  1.00 46.02           O  
HETATM 3222  O   HOH V 237      -6.591  -3.279  29.074  1.00 40.73           O  
HETATM 3223  O   HOH V 238      -5.907  -7.239  30.752  1.00 29.41           O  
HETATM 3224  O   HOH V 239     -15.948  -7.222  34.552  1.00 53.54           O  
HETATM 3225  O   HOH V 240       5.358  -0.448  26.558  1.00 42.15           O  
HETATM 3226  O   HOH V 241     -15.053  13.192  20.803  1.00 53.61           O  
HETATM 3227  O   HOH V 242      28.098  13.857  15.420  1.00 47.16           O  
HETATM 3228  O   HOH V 243     -22.179   9.511  15.398  1.00 79.77           O  
HETATM 3229  O   HOH V 244      -0.374   6.716  14.746  1.00 56.59           O  
HETATM 3230  O   HOH V 245       4.992   2.151  10.069  1.00 39.58           O  
HETATM 3231  O   HOH V 246      -7.034  11.541  19.417  1.00 38.78           O  
HETATM 3232  O   HOH V 247       5.551  17.218   3.439  1.00 44.08           O  
HETATM 3233  O   HOH V 248      -5.206 -18.667  23.490  1.00 44.92           O  
HETATM 3234  O   HOH W 110     -16.952  -0.816  13.842  1.00 42.99           O  
HETATM 3235  O   HOH W 111      14.087  15.060  28.540  1.00 32.70           O  
HETATM 3236  O   HOH W 112       7.457   1.931   8.888  1.00 42.58           O  
HETATM 3237  O   HOH W 113       3.377   1.059   7.244  1.00 45.58           O  
HETATM 3238  O   HOH W 114      22.267   4.018  22.722  1.00 25.39           O  
HETATM 3239  O   HOH W 115       4.843 -12.824  20.253  1.00 33.80           O  
HETATM 3240  O   HOH W 116       3.333 -18.259   6.317  1.00 34.63           O  
HETATM 3241  O   HOH W 117       5.609   4.119   7.014  1.00 50.76           O  
HETATM 3242  O   HOH W 118      17.579   5.066  30.540  1.00 41.04           O  
HETATM 3243  O   HOH W 119      19.308  -8.555  21.613  1.00 43.47           O  
HETATM 3244  O   HOH W 120     -34.837  -1.971  14.861  1.00 49.64           O  
HETATM 3245  O   HOH W 121       2.125 -10.072   3.487  1.00 45.89           O  
HETATM 3246  O   HOH W 122      -1.209  -9.539   0.693  1.00 51.92           O  
HETATM 3247  O   HOH W 123       6.356 -11.657   1.837  1.00 45.61           O  
HETATM 3248  O   HOH W 124       7.169 -17.222   4.555  1.00 44.67           O  
HETATM 3249  O   HOH W 125      -0.609 -12.595   5.694  1.00 45.63           O  
HETATM 3250  O   HOH W 126     -26.659  -4.199  12.050  1.00 50.42           O  
HETATM 3251  O   HOH W 127     -29.698 -10.317   8.394  1.00 56.51           O  
HETATM 3252  O   HOH W 128       6.429 -10.334  20.264  1.00 55.37           O  
HETATM 3253  O   HOH W 129     -32.467 -10.796  10.772  1.00 42.12           O  
HETATM 3254  O   HOH W 130     -16.430  -4.916  14.109  1.00 23.47           O  
HETATM 3255  O   HOH W 131     -14.802 -12.173   1.634  1.00 41.78           O  
HETATM 3256  O   HOH W 132      12.193  -5.226  17.562  1.00 21.01           O  
HETATM 3257  O   HOH W 133      17.953   0.566  28.831  1.00 65.31           O  
HETATM 3258  O   HOH W 134       8.703  -1.691  24.289  1.00 24.15           O  
HETATM 3259  O   HOH W 135       0.757  -3.905  13.838  1.00 24.49           O  
HETATM 3260  O   HOH W 136     -19.052  -4.513  14.873  1.00 23.65           O  
HETATM 3261  O   HOH W 137     -20.275  -3.358  19.298  1.00 20.76           O  
HETATM 3262  O   HOH W 138     -14.041  -1.438  16.076  1.00 26.24           O  
HETATM 3263  O   HOH W 139     -16.943 -17.463  28.399  1.00 25.10           O  
HETATM 3264  O   HOH W 140      -4.324 -12.216  20.652  1.00 25.55           O  
HETATM 3265  O   HOH W 141      14.232  -8.126   8.608  1.00 25.95           O  
HETATM 3266  O   HOH W 142     -23.749  -9.361   4.486  1.00 42.87           O  
HETATM 3267  O   HOH W 143      17.794  -0.179  10.256  1.00 25.09           O  
HETATM 3268  O   HOH W 144     -21.478  -7.955   4.298  1.00 36.92           O  
HETATM 3269  O   HOH W 145      15.796   3.378   0.149  1.00 40.70           O  
HETATM 3270  O   HOH W 146      -8.516  -2.715  11.924  1.00 33.08           O  
HETATM 3271  O   HOH W 147       9.596   4.188  27.718  1.00 33.88           O  
HETATM 3272  O   HOH W 148      19.016   1.841   4.214  1.00 24.33           O  
HETATM 3273  O   HOH W 149      -2.302 -10.454  21.129  1.00 32.64           O  
HETATM 3274  O   HOH W 150     -22.664  -4.094  10.598  1.00 31.80           O  
HETATM 3275  O   HOH W 151     -28.761 -14.824  17.112  1.00 46.97           O  
HETATM 3276  O   HOH W 152      21.270  -6.004  19.019  1.00 32.02           O  
HETATM 3277  O   HOH W 153       6.638 -16.914  17.227  1.00 58.53           O  
HETATM 3278  O   HOH W 154      -3.215  -1.305  18.027  1.00 25.42           O  
HETATM 3279  O   HOH W 155       3.015 -19.806   8.615  1.00 34.61           O  
HETATM 3280  O   HOH W 156     -17.572 -21.177  22.845  1.00 38.59           O  
HETATM 3281  O   HOH W 157      14.069   7.578   1.641  1.00 57.60           O  
HETATM 3282  O   HOH W 158       2.484  -6.889   7.767  1.00 31.99           O  
HETATM 3283  O   HOH W 159      -9.923 -14.753   9.882  1.00 29.28           O  
HETATM 3284  O   HOH W 160       0.838  -6.265   9.829  1.00 28.84           O  
HETATM 3285  O   HOH W 161      -7.993 -12.991  10.529  1.00 23.90           O  
HETATM 3286  O   HOH W 162     -33.396  -7.471  19.102  1.00 35.37           O  
HETATM 3287  O   HOH W 163       3.502  -0.241  12.970  1.00 24.14           O  
HETATM 3288  O   HOH W 164     -16.365   0.220  18.172  1.00 44.17           O  
HETATM 3289  O   HOH W 165      15.117  -8.594   5.571  1.00 37.67           O  
HETATM 3290  O   HOH W 166      13.779  -9.541  11.050  1.00 58.07           O  
HETATM 3291  O   HOH W 167      14.191   0.296  14.378  1.00 18.78           O  
HETATM 3292  O   HOH W 168       4.791  -3.998  -1.775  1.00 38.23           O  
HETATM 3293  O   HOH W 169     -14.144  -1.927   9.369  1.00 41.11           O  
HETATM 3294  O   HOH W 170     -19.785  -2.028  14.790  1.00 28.36           O  
HETATM 3295  O   HOH W 171       8.096   1.930  28.137  1.00 29.53           O  
HETATM 3296  O   HOH W 172       7.178  -6.823   0.482  1.00 34.04           O  
HETATM 3297  O   HOH W 173     -11.876 -14.482   7.786  1.00 32.28           O  
HETATM 3298  O   HOH W 174      -3.214   0.265  15.549  1.00 26.50           O  
HETATM 3299  O   HOH W 175      16.887   4.456  27.772  1.00 27.26           O  
HETATM 3300  O   HOH W 176       9.933 -11.410  14.033  1.00 29.49           O  
HETATM 3301  O   HOH W 177      12.718 -12.661  12.220  1.00 41.48           O  
HETATM 3302  O   HOH W 178       5.748   2.492  27.469  1.00 31.29           O  
HETATM 3303  O   HOH W 179      18.481   1.659   7.059  1.00 33.07           O  
HETATM 3304  O   HOH W 180     -12.610 -17.613   9.205  1.00 54.30           O  
HETATM 3305  O   HOH W 181      16.207  -4.319   7.889  1.00 30.49           O  
HETATM 3306  O   HOH W 182       8.757   0.384   7.813  1.00 24.36           O  
HETATM 3307  O   HOH W 183       3.140 -13.752  17.800  1.00 31.02           O  
HETATM 3308  O   HOH W 184       5.115  -1.592   9.743  1.00 26.22           O  
HETATM 3309  O   HOH W 185       9.534   1.636   5.720  1.00 52.23           O  
HETATM 3310  O   HOH W 186      12.063  -9.083  12.647  1.00 31.28           O  
HETATM 3311  O   HOH W 187      16.012   7.517  30.394  1.00 30.95           O  
HETATM 3312  O   HOH W 188     -26.742  -5.381  14.624  1.00 42.20           O  
HETATM 3313  O   HOH W 189       3.609  -4.231   5.974  1.00 43.93           O  
HETATM 3314  O   HOH W 190      -4.847  -4.905  24.999  1.00 44.55           O  
HETATM 3315  O   HOH W 191       0.209 -16.279  18.087  1.00 50.45           O  
HETATM 3316  O   HOH W 192       9.498  -7.572  -2.602  1.00 49.00           O  
HETATM 3317  O   HOH W 193      13.553 -12.509   9.451  1.00 54.78           O  
HETATM 3318  O   HOH W 194       6.449  -1.481   7.343  1.00 22.77           O  
HETATM 3319  O   HOH W 195      14.642   5.399  29.231  1.00 32.99           O  
HETATM 3320  O   HOH W 196     -33.619  -9.372  21.595  1.00 47.66           O  
HETATM 3321  O   HOH W 197     -23.081 -11.731   4.255  1.00 33.81           O  
HETATM 3322  O   HOH W 198       9.630 -11.366  -6.262  1.00 42.95           O  
HETATM 3323  O   HOH W 199       9.181 -13.829  16.113  1.00 36.23           O  
HETATM 3324  O   HOH W 200       4.164  -0.669   3.106  1.00 33.72           O  
HETATM 3325  O   HOH W 201      -1.751 -18.747  17.313  1.00 40.44           O  
HETATM 3326  O   HOH W 202     -27.275 -12.620  16.096  1.00 41.22           O  
HETATM 3327  O   HOH W 203      11.459 -14.926   9.075  1.00 45.85           O  
HETATM 3328  O   HOH W 204       5.551   0.053   5.445  1.00 36.45           O  
HETATM 3329  O   HOH W 205      -1.381  -5.266  25.167  1.00 36.15           O  
HETATM 3330  O   HOH W 206      10.996  -6.450  -4.679  1.00 31.63           O  
HETATM 3331  O   HOH W 207       9.561 -19.511  11.016  1.00 45.09           O  
HETATM 3332  O   HOH W 208     -17.202 -16.275   6.999  1.00 49.20           O  
HETATM 3333  O   HOH W 209       2.935  -8.097   1.480  1.00 49.18           O  
HETATM 3334  O   HOH W 210       6.487   9.918   3.409  1.00 55.14           O  
HETATM 3335  O   HOH W 211      16.344  -1.997   8.355  1.00 34.21           O  
HETATM 3336  O   HOH W 212     -16.060  -4.317   3.480  1.00 48.61           O  
HETATM 3337  O   HOH W 213       4.297 -11.804   3.756  1.00 29.04           O  
HETATM 3338  O   HOH W 214      -8.594 -21.968  13.270  1.00 44.73           O  
HETATM 3339  O   HOH W 215      -2.199 -11.273   7.244  1.00 37.92           O  
HETATM 3340  O   HOH W 216     -33.205 -15.613  11.852  1.00 39.17           O  
HETATM 3341  O   HOH W 217     -14.719  -4.472   5.792  1.00 38.99           O  
HETATM 3342  O   HOH W 218     -21.033  -0.730  12.818  1.00 42.00           O  
HETATM 3343  O   HOH W 219     -22.572 -14.252   7.004  1.00 36.43           O  
HETATM 3344  O   HOH W 220      -2.562  -6.252  10.736  1.00 48.88           O  
HETATM 3345  O   HOH W 221      13.573   1.400  26.966  1.00 27.64           O  
HETATM 3346  O   HOH W 222       8.710 -12.542  18.398  1.00 37.68           O  
HETATM 3347  O   HOH W 223      -7.342 -20.398  20.024  1.00 31.94           O  
HETATM 3348  O   HOH W 224       0.937  -2.409   6.891  1.00 43.68           O  
HETATM 3349  O   HOH W 225     -35.058  -7.710  23.695  1.00 44.14           O  
HETATM 3350  O   HOH W 226      -2.857 -22.656  13.981  1.00 36.05           O  
HETATM 3351  O   HOH W 227     -30.852  -7.747  18.239  1.00 46.74           O  
HETATM 3352  O   HOH W 228      14.627   5.972   3.806  1.00 30.27           O  
HETATM 3353  O   HOH W 229       2.049  -4.342  -6.604  1.00 50.81           O  
HETATM 3354  O   HOH W 230     -22.013 -13.298   2.513  1.00 42.38           O  
HETATM 3355  O   HOH W 231       1.900  -6.087   4.447  1.00 58.48           O  
HETATM 3356  O   HOH W 232     -29.075  -8.400   9.845  1.00 47.63           O  
HETATM 3357  O   HOH W 233      19.499  -5.120  26.239  1.00 82.65           O  
HETATM 3358  O   HOH X 227      34.247 -20.627   8.342  1.00 56.46           O  
HETATM 3359  O   HOH X 228      30.898  -0.187  -1.286  1.00 53.68           O  
HETATM 3360  O   HOH X 229      35.979   0.749   3.572  1.00 39.28           O  
HETATM 3361  O   HOH X 230      23.106  -3.950  22.530  1.00 49.06           O  
HETATM 3362  O   HOH X 231      46.538 -13.047  12.138  1.00 41.06           O  
HETATM 3363  O   HOH X 232      19.623 -12.663   8.390  1.00 38.49           O  
HETATM 3364  O   HOH X 233      34.895 -18.335  11.882  1.00 91.87           O  
HETATM 3365  O   HOH X 234      39.248  -1.905  21.925  1.00 42.83           O  
HETATM 3366  O   HOH X 235      33.251  -3.743  -4.329  1.00 62.59           O  
HETATM 3367  O   HOH X 236      40.400 -15.143   3.693  1.00 50.30           O  
HETATM 3368  O   HOH X 237      20.954 -14.337   4.878  1.00 59.61           O  
HETATM 3369  O   HOH X 238      37.885 -18.687   5.082  1.00 36.76           O  
HETATM 3370  O   HOH X 239      36.680 -17.556  28.040  1.00 42.45           O  
HETATM 3371  O   HOH X 240      23.431   1.669  -6.110  1.00 64.40           O  
HETATM 3372  O   HOH X 241      32.717   2.633  25.491  1.00 50.09           O  
HETATM 3373  O   HOH X 242      31.250 -13.588  -5.607  1.00 49.74           O  
HETATM 3374  O   HOH X 243      42.539 -17.042   4.803  1.00 48.52           O  
HETATM 3375  O   HOH X 244      29.617  -0.512  19.043  1.00 26.06           O  
HETATM 3376  O   HOH X 245      18.212  -5.077  12.277  1.00 20.38           O  
HETATM 3377  O   HOH X 246      19.016  -6.681  -2.509  1.00 19.62           O  
HETATM 3378  O   HOH X 247      26.005   0.418  20.108  1.00 25.72           O  
HETATM 3379  O   HOH X 248      28.011  -3.168   0.077  1.00 23.61           O  
HETATM 3380  O   HOH X 249      32.121  -2.467   2.936  1.00 25.10           O  
HETATM 3381  O   HOH X 250      20.013   0.738   9.234  1.00 32.08           O  
HETATM 3382  O   HOH X 251      16.284  -6.292   5.911  1.00 27.04           O  
HETATM 3383  O   HOH X 252      37.770  -4.102  15.881  1.00 24.64           O  
HETATM 3384  O   HOH X 253      33.100  -1.625   5.963  1.00 27.36           O  
HETATM 3385  O   HOH X 254      34.876  -1.397  14.392  1.00 32.67           O  
HETATM 3386  O   HOH X 255      16.572  -9.614  11.524  1.00 37.78           O  
HETATM 3387  O   HOH X 256      28.531 -15.757  13.282  1.00 25.19           O  
HETATM 3388  O   HOH X 257      23.501  -5.109  20.350  1.00 28.56           O  
HETATM 3389  O   HOH X 258      33.048 -13.188   0.770  1.00 28.28           O  
HETATM 3390  O   HOH X 259      21.380 -10.448   7.088  1.00 33.79           O  
HETATM 3391  O   HOH X 260      29.679   6.290  16.572  1.00 49.77           O  
HETATM 3392  O   HOH X 261      31.330 -15.503  19.807  1.00 44.65           O  
HETATM 3393  O   HOH X 262      22.139  -7.118  16.431  1.00 27.88           O  
HETATM 3394  O   HOH X 263      35.572   0.577  12.177  1.00 44.44           O  
HETATM 3395  O   HOH X 264      37.357 -10.237  30.061  1.00 44.00           O  
HETATM 3396  O   HOH X 265      13.745  -1.710  -2.129  1.00 54.77           O  
HETATM 3397  O   HOH X 266      35.110 -12.061  -0.692  1.00 35.83           O  
HETATM 3398  O   HOH X 267      27.292   6.578  14.061  1.00 36.89           O  
HETATM 3399  O   HOH X 268      35.005  -3.773  16.360  1.00 31.93           O  
HETATM 3400  O   HOH X 269      39.525 -15.162  15.197  1.00 30.07           O  
HETATM 3401  O   HOH X 270      41.483 -15.051  10.310  1.00 32.94           O  
HETATM 3402  O   HOH X 271      43.754  -7.316  13.660  1.00 38.78           O  
HETATM 3403  O   HOH X 272      41.904 -15.963   7.354  1.00 32.61           O  
HETATM 3404  O   HOH X 273      34.855 -16.123  21.807  1.00 38.09           O  
HETATM 3405  O   HOH X 274      39.641 -15.804   6.064  1.00 43.45           O  
HETATM 3406  O   HOH X 275      20.863  -9.387  17.552  1.00 38.14           O  
HETATM 3407  O   HOH X 276      31.150   6.231  14.100  1.00 46.28           O  
HETATM 3408  O   HOH X 277      20.440 -11.722  16.626  1.00 38.86           O  
HETATM 3409  O   HOH X 278      24.558   9.561  23.998  1.00 44.57           O  
HETATM 3410  O   HOH X 279      21.780  -0.419  -3.036  1.00 33.53           O  
HETATM 3411  O   HOH X 280      30.329   0.730  16.473  1.00 28.17           O  
HETATM 3412  O   HOH X 281      23.301   2.647  -2.029  1.00 47.39           O  
HETATM 3413  O   HOH X 282      43.881 -11.063  14.170  1.00 46.11           O  
HETATM 3414  O   HOH X 283      22.593  -1.232  -5.919  1.00 45.14           O  
HETATM 3415  O   HOH X 284      31.047 -16.891  13.263  1.00 30.92           O  
HETATM 3416  O   HOH X 285      19.312 -17.046  11.655  1.00 48.74           O  
HETATM 3417  O   HOH X 286      28.861   1.454  -0.489  1.00 40.54           O  
HETATM 3418  O   HOH X 287      30.325 -14.615  22.596  1.00 41.67           O  
HETATM 3419  O   HOH X 288      44.534  -5.836  11.485  1.00 40.69           O  
HETATM 3420  O   HOH X 289      47.412 -16.036  18.468  1.00 43.74           O  
HETATM 3421  O   HOH X 290      40.439 -16.850  11.777  1.00 38.85           O  
HETATM 3422  O   HOH X 291      30.967  -4.546  24.939  1.00 36.33           O  
HETATM 3423  O   HOH X 292      24.986  -3.099  23.346  1.00 31.45           O  
HETATM 3424  O   HOH X 293      32.921   1.015  15.553  1.00 37.52           O  
HETATM 3425  O   HOH X 294      17.333   2.857  -1.736  1.00 50.02           O  
HETATM 3426  O   HOH X 295      33.932  -2.906  26.689  1.00 38.74           O  
HETATM 3427  O   HOH X 296      28.897   6.262  21.038  1.00 36.52           O  
HETATM 3428  O   HOH X 297      34.373 -15.597  -2.000  1.00 56.46           O  
HETATM 3429  O   HOH X 298      25.740 -18.347   2.914  1.00 53.48           O  
HETATM 3430  O   HOH X 299      29.784  -1.350   1.704  1.00 33.07           O  
HETATM 3431  O   HOH X 300      24.475 -15.851   3.269  1.00 40.68           O  
HETATM 3432  O   HOH X 301      36.032  -8.627  -3.879  1.00 43.84           O  
HETATM 3433  O   HOH X 302      14.303   1.570  -3.233  1.00 44.13           O  
HETATM 3434  O   HOH X 303      38.734  -3.860   8.755  1.00 37.73           O  
HETATM 3435  O   HOH X 304      43.203 -14.693   4.664  1.00 39.69           O  
HETATM 3436  O   HOH X 305      16.720 -13.603   6.880  1.00 42.34           O  
HETATM 3437  O   HOH X 306      41.810  -3.875   8.930  1.00 51.48           O  
HETATM 3438  O   HOH X 307      34.493  -2.776   1.342  1.00 46.42           O  
HETATM 3439  O   HOH X 308      32.475  -5.991  -4.801  1.00 36.54           O  
HETATM 3440  O   HOH X 309      30.957   3.176   5.199  1.00 43.32           O  
HETATM 3441  O   HOH X 310      35.358 -17.763   6.457  1.00 24.79           O  
HETATM 3442  O   HOH X 311      35.259 -21.495  20.525  1.00 42.28           O  
HETATM 3443  O   HOH X 312      37.329 -19.105   2.766  1.00 39.45           O  
HETATM 3444  O   HOH X 313      25.486  -3.149  -7.661  1.00 32.20           O  
HETATM 3445  O   HOH X 314      27.857 -18.295  14.779  1.00 42.53           O  
HETATM 3446  O   HOH X 315      27.173   4.239  -0.529  1.00 43.58           O  
HETATM 3447  O   HOH X 316      31.669  -2.688  -1.624  1.00 33.24           O  
HETATM 3448  O   HOH X 317      35.960  -1.745   5.790  1.00 41.83           O  
HETATM 3449  O   HOH X 318      43.070 -14.246   8.477  1.00 50.06           O  
HETATM 3450  O   HOH X 319      29.736   6.583  25.227  1.00 75.76           O  
HETATM 3451  O   HOH X 320      43.852  -1.924  20.477  1.00 54.84           O  
HETATM 3452  O   HOH X 321      32.858   4.538  15.593  1.00 55.87           O  
HETATM 3453  O   HOH X 322      30.502 -19.798  13.534  1.00 79.30           O  
HETATM 3454  O   HOH X 323      19.980 -17.234  15.572  1.00 49.18           O  
HETATM 3455  O   HOH X 324      27.078 -17.169  19.640  1.00 60.90           O  
HETATM 3456  O   HOH X 325      44.650   2.562  15.330  1.00 66.33           O  
HETATM 3457  O   HOH X 326      35.592  -0.189  24.575  1.00 33.48           O  
HETATM 3458  O   HOH X 327      42.253  -5.072  22.113  1.00 48.45           O  
HETATM 3459  O   HOH X 328      32.314   1.477  -0.028  1.00 67.72           O  
HETATM 3460  O   HOH X 329      22.929 -15.570   5.636  1.00 45.70           O  
HETATM 3461  O   HOH X 330      45.890  -0.354  11.515  1.00 47.34           O  
HETATM 3462  O   HOH Y 227      -8.989  -4.911  32.818  1.00 47.68           O  
HETATM 3463  O   HOH Y 228     -37.061  -9.978  54.655  1.00 43.64           O  
HETATM 3464  O   HOH Y 229     -37.455  -5.140  34.319  1.00 59.14           O  
HETATM 3465  O   HOH Y 230     -26.227 -12.747  25.727  1.00 42.45           O  
HETATM 3466  O   HOH Y 231     -29.467 -11.930  53.014  1.00 53.00           O  
HETATM 3467  O   HOH Y 232     -13.959   7.215  34.959  1.00 46.18           O  
HETATM 3468  O   HOH Y 233     -36.332  -4.051  32.559  1.00 46.50           O  
HETATM 3469  O   HOH Y 234     -35.206  12.767  38.432  1.00 44.24           O  
HETATM 3470  O   HOH Y 235     -38.729  -9.307  48.538  1.00 73.45           O  
HETATM 3471  O   HOH Y 236     -37.149  11.930  35.143  1.00 59.34           O  
HETATM 3472  O   HOH Y 237      -9.125  -2.254  32.676  1.00 54.48           O  
HETATM 3473  O   HOH Y 238     -24.004 -12.820  34.258  1.00 25.25           O  
HETATM 3474  O   HOH Y 239     -36.372  -7.702  47.332  1.00 25.50           O  
HETATM 3475  O   HOH Y 240     -18.465  -4.176  34.818  1.00 28.73           O  
HETATM 3476  O   HOH Y 241     -31.713 -11.031  39.342  1.00 24.63           O  
HETATM 3477  O   HOH Y 242     -23.144   1.198  43.612  1.00 23.05           O  
HETATM 3478  O   HOH Y 243     -17.904  -0.892  29.206  1.00 23.31           O  
HETATM 3479  O   HOH Y 244     -31.708  -3.784  49.015  1.00 24.96           O  
HETATM 3480  O   HOH Y 245     -28.311  -0.807  45.965  1.00 23.12           O  
HETATM 3481  O   HOH Y 246     -27.982  -1.787  48.183  1.00 25.17           O  
HETATM 3482  O   HOH Y 247     -23.247  -6.656  49.572  1.00 27.81           O  
HETATM 3483  O   HOH Y 248     -30.660  -4.594  17.750  1.00 40.04           O  
HETATM 3484  O   HOH Y 249     -34.018   6.964  38.090  1.00 28.13           O  
HETATM 3485  O   HOH Y 250     -22.416  -1.276  23.824  1.00 40.79           O  
HETATM 3486  O   HOH Y 251     -29.435 -10.545  38.172  1.00 32.55           O  
HETATM 3487  O   HOH Y 252     -21.819 -15.050  40.888  1.00 32.89           O  
HETATM 3488  O   HOH Y 253     -21.429 -21.202  34.866  1.00 47.36           O  
HETATM 3489  O   HOH Y 254     -34.353  -0.630  30.062  1.00 39.54           O  
HETATM 3490  O   HOH Y 255     -34.736  -0.835  22.118  1.00 56.21           O  
HETATM 3491  O   HOH Y 256     -28.187  -4.380  16.326  1.00 37.72           O  
HETATM 3492  O   HOH Y 257     -27.155  -5.600  53.658  1.00 29.19           O  
HETATM 3493  O   HOH Y 258     -18.558  -5.501  45.615  1.00 24.40           O  
HETATM 3494  O   HOH Y 259     -25.096   0.922  45.572  1.00 24.10           O  
HETATM 3495  O   HOH Y 260     -19.097   4.748  27.503  1.00 29.30           O  
HETATM 3496  O   HOH Y 261     -32.089 -10.420  57.367  1.00 29.43           O  
HETATM 3497  O   HOH Y 262     -15.500   3.482  33.090  1.00 27.78           O  
HETATM 3498  O   HOH Y 263     -36.929   0.899  30.470  1.00 42.26           O  
HETATM 3499  O   HOH Y 264     -16.691 -14.935  47.187  1.00 34.83           O  
HETATM 3500  O   HOH Y 265     -20.303  -6.489  47.446  1.00 27.34           O  
HETATM 3501  O   HOH Y 266     -23.593  -7.165  52.763  1.00 37.69           O  
HETATM 3502  O   HOH Y 267     -22.781 -19.043  29.372  1.00 58.95           O  
HETATM 3503  O   HOH Y 268     -29.714  -2.989  52.766  1.00 40.28           O  
HETATM 3504  O   HOH Y 269     -16.489   5.838  39.214  1.00 35.98           O  
HETATM 3505  O   HOH Y 270     -35.109  -2.448  49.853  1.00 31.21           O  
HETATM 3506  O   HOH Y 271     -31.164 -10.626  35.215  1.00 37.50           O  
HETATM 3507  O   HOH Y 272     -22.383  -4.820  47.298  1.00 31.85           O  
HETATM 3508  O   HOH Y 273     -20.626 -21.614  53.749  1.00 57.30           O  
HETATM 3509  O   HOH Y 274     -34.981   2.890  25.141  1.00 46.43           O  
HETATM 3510  O   HOH Y 275     -22.724   7.615  39.885  1.00 28.80           O  
HETATM 3511  O   HOH Y 276     -35.482  -1.252  47.408  1.00 34.95           O  
HETATM 3512  O   HOH Y 277     -28.958 -11.304  25.750  1.00 40.32           O  
HETATM 3513  O   HOH Y 278     -23.395 -17.799  41.170  1.00 30.55           O  
HETATM 3514  O   HOH Y 279     -36.425  -7.196  37.005  1.00 44.72           O  
HETATM 3515  O   HOH Y 280     -24.958   8.887  41.011  1.00 28.11           O  
HETATM 3516  O   HOH Y 281     -34.465  -2.786  26.590  1.00 65.13           O  
HETATM 3517  O   HOH Y 282     -23.326  -0.787  47.832  1.00 38.89           O  
HETATM 3518  O   HOH Y 283     -32.242   3.864  27.618  1.00 31.03           O  
HETATM 3519  O   HOH Y 284     -31.594  -9.342  25.559  1.00 39.49           O  
HETATM 3520  O   HOH Y 285     -26.748  10.392  39.381  1.00 33.03           O  
HETATM 3521  O   HOH Y 286     -20.867 -12.520  32.392  1.00 59.52           O  
HETATM 3522  O   HOH Y 287     -14.284   2.138  41.671  1.00 47.65           O  
HETATM 3523  O   HOH Y 288     -33.781 -10.660  55.357  1.00 44.64           O  
HETATM 3524  O   HOH Y 289     -29.986 -14.802  28.439  1.00 62.95           O  
HETATM 3525  O   HOH Y 290     -33.949  16.405  41.979  1.00 41.54           O  
HETATM 3526  O   HOH Y 291     -40.986  -2.064  42.851  1.00 61.15           O  
HETATM 3527  O   HOH Y 292      -7.818  -5.553  30.751  1.00 49.38           O  
HETATM 3528  O   HOH Y 293     -33.484   1.003  27.557  1.00 41.49           O  
HETATM 3529  O   HOH Y 294     -32.681 -10.359  33.427  1.00 40.25           O  
HETATM 3530  O   HOH Y 295     -29.359   6.933  21.527  1.00 70.55           O  
HETATM 3531  O   HOH Y 296     -39.404  -2.312  46.024  1.00 47.90           O  
HETATM 3532  O   HOH Y 297     -16.139  -3.276  36.362  1.00 25.87           O  
HETATM 3533  O   HOH Y 298     -34.031  -3.404  31.145  1.00 35.48           O  
HETATM 3534  O   HOH Y 299     -16.960  -6.743  38.468  1.00 35.53           O  
HETATM 3535  O   HOH Y 300     -36.863   8.779  32.677  1.00 48.73           O  
HETATM 3536  O   HOH Y 301     -26.366 -12.372  32.945  1.00 39.34           O  
HETATM 3537  O   HOH Y 302     -36.745   7.272  38.027  1.00 56.86           O  
HETATM 3538  O   HOH Y 303     -17.558 -11.741  35.719  1.00 40.64           O  
HETATM 3539  O   HOH Y 304     -20.578 -18.545  50.793  1.00 48.90           O  
HETATM 3540  O   HOH Y 305     -33.467  -5.865  25.622  1.00 47.40           O  
HETATM 3541  O   HOH Y 306     -17.290  -8.474  36.259  1.00 32.75           O  
HETATM 3542  O   HOH Y 307     -31.794 -16.221  47.231  1.00 50.81           O  
HETATM 3543  O   HOH Y 308     -24.760 -18.714  27.634  1.00 29.18           O  
HETATM 3544  O   HOH Y 309     -37.483  -9.541  43.614  1.00 41.42           O  
HETATM 3545  O   HOH Y 310     -25.251   9.207  18.317  1.00 47.11           O  
HETATM 3546  O   HOH Y 311     -34.551 -17.521  41.125  1.00 51.33           O  
HETATM 3547  O   HOH Y 312     -26.918 -18.400  30.538  1.00 47.89           O  
HETATM 3548  O   HOH Y 313     -37.629  -2.238  50.823  1.00 31.78           O  
HETATM 3549  O   HOH Y 314     -28.875 -12.522  33.465  1.00 44.53           O  
HETATM 3550  O   HOH Y 315     -22.970   8.052  37.230  1.00 34.77           O  
HETATM 3551  O   HOH Y 316     -41.441 -13.652  37.243  1.00 52.39           O  
HETATM 3552  O   HOH Y 317     -31.978   4.714  45.362  1.00 22.05           O  
HETATM 3553  O   HOH Y 318     -35.595  -4.605  21.824  1.00 57.35           O  
HETATM 3554  O   HOH Y 319     -37.157   2.561  44.303  1.00 33.71           O  
HETATM 3555  O   HOH Y 320     -31.175   2.819  20.420  1.00 50.48           O  
HETATM 3556  O   HOH Y 321     -15.876  -0.822  37.330  1.00 39.18           O  
HETATM 3557  O   HOH Y 322     -37.355   7.033  34.821  1.00 56.37           O  
HETATM 3558  O   HOH Y 323     -26.052 -14.665  24.210  1.00 33.91           O  
HETATM 3559  O   HOH Y 324     -20.703   5.423  33.523  1.00 37.07           O  
HETATM 3560  O   HOH Y 325     -13.966  -4.335  40.805  1.00 42.25           O  
HETATM 3561  O   HOH Y 326     -29.440 -14.299  50.124  1.00 49.86           O  
HETATM 3562  O   HOH Y 327     -18.441 -22.919  30.752  1.00 58.51           O  
HETATM 3563  O   HOH Y 328     -25.873 -19.007  38.943  1.00 45.32           O  
HETATM 3564  O   HOH Y 329     -15.499  -7.037  41.779  1.00 46.96           O  
HETATM 3565  O   HOH Y 330     -11.010  -2.133  35.015  1.00 39.16           O  
HETATM 3566  O   HOH Y 331     -38.269  -3.404  48.333  1.00 32.23           O  
HETATM 3567  O   HOH Y 332     -19.140 -18.879  54.712  1.00 46.35           O  
HETATM 3568  O   HOH Y 333     -26.146  -8.225  51.621  1.00 36.48           O  
HETATM 3569  O   HOH Y 334     -26.316 -20.307  45.429  1.00 54.34           O  
HETATM 3570  O   HOH Y 335     -14.386  -0.575  39.387  1.00 75.55           O  
CONECT  122  454                                                                
CONECT  335 1177                                                                
CONECT  382  728                                                                
CONECT  396 1116                                                                
CONECT  402  743                                                                
CONECT  454  122                                                                
CONECT  728  382                                                                
CONECT  743  402                                                                
CONECT  903 1235                                                                
CONECT 1116  396                                                                
CONECT 1163 1509                                                                
CONECT 1177  335                                                                
CONECT 1183 1524                                                                
CONECT 1235  903                                                                
CONECT 1509 1163                                                                
CONECT 1524 1183                                                                
CONECT 1787 2176                                                                
CONECT 2176 1787                                                                
CONECT 2553 2942                                                                
CONECT 2942 2553                                                                
MASTER      289    0    0    6   30    0    0   12 3566    4   20   32          
END                                                                             
