# Supplementary material for: Epitope Prediction Based on Random Peptide Library Screening: Benchmark Dataset and Prediction Tools Evaluation
Source: Molecules. 2011 Jun 16;16(6):4971–93. doi: 10.3390/molecules16064971 (PMC6264216; doi:10.3390/molecules16064971)
Supplement: Supplementary file 1 [file molecules-16-04971-s001.zip › supplementary materials/datasets/MS00357/1FLT_X.pdb]

HEADER    COMPLEX (GROWTH FACTOR/TRANSFERASE)     20-NOV-97   1FLT              
TITLE     VEGF IN COMPLEX WITH DOMAIN 2 OF THE FLT-1 RECEPTOR                   
ATOM   1570  N   GLY X 132      41.666  -9.282  27.452  1.00 81.34           N  
ATOM   1571  CA  GLY X 132      40.404  -8.603  27.748  1.00 72.64           C  
ATOM   1572  C   GLY X 132      39.436  -8.394  26.585  1.00 65.07           C  
ATOM   1573  O   GLY X 132      38.809  -9.346  26.104  1.00 64.52           O  
ATOM   1574  N   ARG X 133      39.270  -7.141  26.163  1.00 57.00           N  
ATOM   1575  CA  ARG X 133      38.405  -6.849  25.031  1.00 48.31           C  
ATOM   1576  C   ARG X 133      39.244  -7.266  23.818  1.00 41.24           C  
ATOM   1577  O   ARG X 133      40.296  -6.692  23.564  1.00 37.29           O  
ATOM   1578  CB  ARG X 133      38.084  -5.351  24.973  1.00 45.90           C  
ATOM   1579  CG  ARG X 133      37.445  -4.961  23.663  1.00 40.97           C  
ATOM   1580  CD  ARG X 133      36.485  -3.802  23.745  1.00 40.38           C  
ATOM   1581  NE  ARG X 133      36.063  -3.505  22.379  1.00 42.75           N  
ATOM   1582  CZ  ARG X 133      34.806  -3.616  21.951  1.00 42.46           C  
ATOM   1583  NH1 ARG X 133      33.855  -4.019  22.791  1.00 30.36           N  
ATOM   1584  NH2 ARG X 133      34.508  -3.357  20.674  1.00 39.64           N  
ATOM   1585  N   PRO X 134      38.786  -8.279  23.067  1.00 37.85           N  
ATOM   1586  CA  PRO X 134      39.504  -8.780  21.890  1.00 34.11           C  
ATOM   1587  C   PRO X 134      39.428  -7.920  20.643  1.00 34.52           C  
ATOM   1588  O   PRO X 134      40.239  -8.107  19.741  1.00 33.74           O  
ATOM   1589  CB  PRO X 134      38.882 -10.147  21.648  1.00 32.90           C  
ATOM   1590  CG  PRO X 134      37.496 -10.035  22.226  1.00 31.48           C  
ATOM   1591  CD  PRO X 134      37.530  -9.004  23.323  1.00 35.42           C  
ATOM   1592  N   PHE X 135      38.473  -6.988  20.595  1.00 34.02           N  
ATOM   1593  CA  PHE X 135      38.288  -6.114  19.427  1.00 35.25           C  
ATOM   1594  C   PHE X 135      39.309  -4.969  19.396  1.00 36.38           C  
ATOM   1595  O   PHE X 135      39.496  -4.284  20.407  1.00 37.34           O  
ATOM   1596  CB  PHE X 135      36.839  -5.561  19.396  1.00 31.42           C  
ATOM   1597  CG  PHE X 135      35.787  -6.626  19.142  1.00 31.63           C  
ATOM   1598  CD1 PHE X 135      35.815  -7.400  17.968  1.00 30.92           C  
ATOM   1599  CD2 PHE X 135      34.808  -6.905  20.096  1.00 30.78           C  
ATOM   1600  CE1 PHE X 135      34.890  -8.425  17.752  1.00 23.33           C  
ATOM   1601  CE2 PHE X 135      33.875  -7.927  19.885  1.00 27.38           C  
ATOM   1602  CZ  PHE X 135      33.920  -8.689  18.713  1.00 28.07           C  
ATOM   1603  N   VAL X 136      39.966  -4.773  18.253  1.00 34.45           N  
ATOM   1604  CA  VAL X 136      40.960  -3.707  18.144  1.00 36.02           C  
ATOM   1605  C   VAL X 136      40.323  -2.337  18.379  1.00 36.08           C  
ATOM   1606  O   VAL X 136      40.934  -1.471  19.010  1.00 37.98           O  
ATOM   1607  CB  VAL X 136      41.671  -3.703  16.772  1.00 28.11           C  
ATOM   1608  CG1 VAL X 136      42.682  -2.578  16.719  1.00 28.37           C  
ATOM   1609  CG2 VAL X 136      42.374  -5.029  16.537  1.00 30.14           C  
ATOM   1610  N   GLU X 137      39.099  -2.150  17.880  1.00 35.76           N  
ATOM   1611  CA  GLU X 137      38.380  -0.886  18.052  1.00 35.03           C  
ATOM   1612  C   GLU X 137      37.561  -0.956  19.343  1.00 35.68           C  
ATOM   1613  O   GLU X 137      37.152  -2.049  19.783  1.00 33.29           O  
ATOM   1614  CB  GLU X 137      37.462  -0.617  16.852  1.00 34.63           C  
ATOM   1615  CG  GLU X 137      38.148  -0.007  15.628  1.00 36.53           C  
ATOM   1616  CD  GLU X 137      39.289  -0.867  15.058  1.00 44.91           C  
ATOM   1617  OE1 GLU X 137      39.026  -1.972  14.494  1.00 39.04           O  
ATOM   1618  OE2 GLU X 137      40.458  -0.418  15.179  1.00 46.53           O  
ATOM   1619  N   MET X 138      37.329   0.206  19.949  1.00 34.93           N  
ATOM   1620  CA  MET X 138      36.586   0.292  21.208  1.00 38.84           C  
ATOM   1621  C   MET X 138      35.069   0.219  20.985  1.00 39.10           C  
ATOM   1622  O   MET X 138      34.604   0.472  19.877  1.00 38.21           O  
ATOM   1623  CB  MET X 138      36.902   1.627  21.879  1.00 42.78           C  
ATOM   1624  CG  MET X 138      36.412   2.802  21.021  1.00 52.16           C  
ATOM   1625  SD  MET X 138      36.444   4.454  21.785  1.00 65.52           S  
ATOM   1626  CE  MET X 138      34.871   4.458  22.725  1.00 56.77           C  
ATOM   1627  N   TYR X 139      34.320  -0.116  22.034  1.00 36.64           N  
ATOM   1628  CA  TYR X 139      32.866  -0.153  21.938  1.00 37.39           C  
ATOM   1629  C   TYR X 139      32.368   1.283  21.815  1.00 35.36           C  
ATOM   1630  O   TYR X 139      32.990   2.217  22.318  1.00 35.67           O  
ATOM   1631  CB  TYR X 139      32.244  -0.846  23.180  1.00 37.65           C  
ATOM   1632  CG  TYR X 139      30.715  -0.767  23.267  1.00 39.98           C  
ATOM   1633  CD1 TYR X 139      29.903  -1.635  22.541  1.00 31.95           C  
ATOM   1634  CD2 TYR X 139      30.097   0.230  24.008  1.00 37.75           C  
ATOM   1635  CE1 TYR X 139      28.544  -1.499  22.542  1.00 32.02           C  
ATOM   1636  CE2 TYR X 139      28.736   0.369  24.013  1.00 36.97           C  
ATOM   1637  CZ  TYR X 139      27.960  -0.491  23.275  1.00 35.74           C  
ATOM   1638  OH  TYR X 139      26.589  -0.312  23.240  1.00 32.86           O  
ATOM   1639  N   SER X 140      31.247   1.447  21.128  1.00 37.25           N  
ATOM   1640  CA  SER X 140      30.617   2.744  20.927  1.00 37.23           C  
ATOM   1641  C   SER X 140      29.122   2.581  21.223  1.00 37.29           C  
ATOM   1642  O   SER X 140      28.486   1.663  20.679  1.00 36.76           O  
ATOM   1643  CB  SER X 140      30.846   3.202  19.482  1.00 37.06           C  
ATOM   1644  OG  SER X 140      30.064   4.343  19.178  1.00 49.37           O  
ATOM   1645  N   GLU X 141      28.554   3.442  22.070  1.00 36.08           N  
ATOM   1646  CA  GLU X 141      27.124   3.327  22.411  1.00 36.64           C  
ATOM   1647  C   GLU X 141      26.177   3.634  21.235  1.00 32.14           C  
ATOM   1648  O   GLU X 141      25.068   3.092  21.158  1.00 30.80           O  
ATOM   1649  CB  GLU X 141      26.808   4.181  23.649  1.00 42.03           C  
ATOM   1650  CG  GLU X 141      25.654   5.180  23.522  1.00 50.45           C  
ATOM   1651  CD  GLU X 141      25.831   6.407  24.447  1.00 52.92           C  
ATOM   1652  OE1 GLU X 141      26.063   6.223  25.666  1.00 57.68           O  
ATOM   1653  OE2 GLU X 141      25.735   7.557  23.957  1.00 52.21           O  
ATOM   1654  N   ILE X 142      26.593   4.521  20.336  1.00 29.23           N  
ATOM   1655  CA  ILE X 142      25.828   4.792  19.121  1.00 26.76           C  
ATOM   1656  C   ILE X 142      26.588   3.983  18.073  1.00 25.12           C  
ATOM   1657  O   ILE X 142      27.791   4.186  17.857  1.00 24.50           O  
ATOM   1658  CB  ILE X 142      25.843   6.259  18.706  1.00 24.48           C  
ATOM   1659  CG1 ILE X 142      25.381   7.152  19.873  1.00 29.14           C  
ATOM   1660  CG2 ILE X 142      24.989   6.429  17.457  1.00 25.04           C  
ATOM   1661  CD1 ILE X 142      23.985   6.897  20.371  1.00 21.85           C  
ATOM   1662  N   PRO X 143      25.905   3.060  17.392  1.00 23.07           N  
ATOM   1663  CA  PRO X 143      26.594   2.236  16.383  1.00 25.42           C  
ATOM   1664  C   PRO X 143      27.210   3.001  15.229  1.00 22.40           C  
ATOM   1665  O   PRO X 143      26.633   3.966  14.725  1.00 23.40           O  
ATOM   1666  CB  PRO X 143      25.514   1.263  15.885  1.00 25.12           C  
ATOM   1667  CG  PRO X 143      24.333   1.457  16.795  1.00 24.72           C  
ATOM   1668  CD  PRO X 143      24.461   2.783  17.474  1.00 22.53           C  
ATOM   1669  N   GLU X 144      28.380   2.539  14.789  1.00 24.70           N  
ATOM   1670  CA  GLU X 144      29.047   3.155  13.647  1.00 26.06           C  
ATOM   1671  C   GLU X 144      28.209   2.860  12.386  1.00 23.82           C  
ATOM   1672  O   GLU X 144      27.678   1.755  12.235  1.00 21.13           O  
ATOM   1673  CB  GLU X 144      30.438   2.549  13.518  1.00 29.67           C  
ATOM   1674  CG  GLU X 144      31.198   2.938  12.277  1.00 46.38           C  
ATOM   1675  CD  GLU X 144      32.562   2.223  12.194  1.00 54.88           C  
ATOM   1676  OE1 GLU X 144      33.160   1.900  13.266  1.00 53.69           O  
ATOM   1677  OE2 GLU X 144      33.021   1.981  11.050  1.00 54.98           O  
ATOM   1678  N   ILE X 145      28.096   3.829  11.492  1.00 21.54           N  
ATOM   1679  CA  ILE X 145      27.322   3.627  10.271  1.00 23.51           C  
ATOM   1680  C   ILE X 145      28.186   3.037   9.169  1.00 25.03           C  
ATOM   1681  O   ILE X 145      29.311   3.479   8.967  1.00 24.38           O  
ATOM   1682  CB  ILE X 145      26.708   4.976   9.761  1.00 24.31           C  
ATOM   1683  CG1 ILE X 145      25.531   5.381  10.643  1.00 31.57           C  
ATOM   1684  CG2 ILE X 145      26.172   4.842   8.342  1.00 26.77           C  
ATOM   1685  CD1 ILE X 145      24.206   4.694  10.267  1.00 36.27           C  
ATOM   1686  N   ILE X 146      27.674   2.028   8.470  1.00 20.54           N  
ATOM   1687  CA  ILE X 146      28.392   1.441   7.348  1.00 24.21           C  
ATOM   1688  C   ILE X 146      27.538   1.640   6.078  1.00 24.82           C  
ATOM   1689  O   ILE X 146      26.408   1.159   5.982  1.00 21.25           O  
ATOM   1690  CB  ILE X 146      28.673  -0.078   7.544  1.00 25.14           C  
ATOM   1691  CG1 ILE X 146      29.597  -0.298   8.741  1.00 20.41           C  
ATOM   1692  CG2 ILE X 146      29.332  -0.690   6.260  1.00 26.21           C  
ATOM   1693  CD1 ILE X 146      29.636  -1.756   9.158  1.00 26.88           C  
ATOM   1694  N   HIS X 147      28.087   2.366   5.109  1.00 27.37           N  
ATOM   1695  CA  HIS X 147      27.387   2.603   3.847  1.00 26.88           C  
ATOM   1696  C   HIS X 147      27.518   1.362   2.983  1.00 27.69           C  
ATOM   1697  O   HIS X 147      28.632   0.875   2.754  1.00 29.31           O  
ATOM   1698  CB  HIS X 147      28.000   3.811   3.135  1.00 33.07           C  
ATOM   1699  CG  HIS X 147      27.804   5.092   3.883  1.00 47.82           C  
ATOM   1700  ND1 HIS X 147      28.739   5.599   4.768  1.00 56.51           N  
ATOM   1701  CD2 HIS X 147      26.748   5.936   3.933  1.00 51.98           C  
ATOM   1702  CE1 HIS X 147      28.265   6.702   5.329  1.00 54.89           C  
ATOM   1703  NE2 HIS X 147      27.059   6.931   4.837  1.00 57.61           N  
ATOM   1704  N   MET X 148      26.388   0.849   2.501  1.00 25.56           N  
ATOM   1705  CA  MET X 148      26.393  -0.363   1.688  1.00 26.78           C  
ATOM   1706  C   MET X 148      25.720  -0.125   0.353  1.00 25.69           C  
ATOM   1707  O   MET X 148      24.961   0.829   0.200  1.00 27.27           O  
ATOM   1708  CB  MET X 148      25.668  -1.508   2.427  1.00 27.19           C  
ATOM   1709  CG  MET X 148      24.152  -1.426   2.435  1.00 27.51           C  
ATOM   1710  SD  MET X 148      23.373  -2.938   1.820  1.00 41.59           S  
ATOM   1711  CE  MET X 148      23.678  -3.861   3.201  1.00 28.16           C  
ATOM   1712  N   THR X 149      26.035  -0.975  -0.615  1.00 23.36           N  
ATOM   1713  CA  THR X 149      25.429  -0.911  -1.942  1.00 25.77           C  
ATOM   1714  C   THR X 149      25.027  -2.330  -2.281  1.00 23.92           C  
ATOM   1715  O   THR X 149      25.849  -3.245  -2.248  1.00 26.78           O  
ATOM   1716  CB  THR X 149      26.422  -0.399  -2.995  1.00 30.58           C  
ATOM   1717  OG1 THR X 149      26.915   0.879  -2.574  1.00 35.20           O  
ATOM   1718  CG2 THR X 149      25.743  -0.250  -4.357  1.00 26.38           C  
ATOM   1719  N   GLU X 150      23.756  -2.534  -2.567  1.00 23.23           N  
ATOM   1720  CA  GLU X 150      23.331  -3.866  -2.895  1.00 21.63           C  
ATOM   1721  C   GLU X 150      24.086  -4.380  -4.112  1.00 23.20           C  
ATOM   1722  O   GLU X 150      24.328  -3.629  -5.049  1.00 22.64           O  
ATOM   1723  CB  GLU X 150      21.857  -3.855  -3.181  1.00 27.55           C  
ATOM   1724  CG  GLU X 150      21.036  -3.481  -1.986  1.00 27.79           C  
ATOM   1725  CD  GLU X 150      19.598  -3.196  -2.378  1.00 33.45           C  
ATOM   1726  OE1 GLU X 150      19.282  -2.023  -2.714  1.00 31.01           O  
ATOM   1727  OE2 GLU X 150      18.791  -4.158  -2.358  1.00 35.74           O  
ATOM   1728  N   GLY X 151      24.441  -5.653  -4.089  1.00 22.14           N  
ATOM   1729  CA  GLY X 151      25.149  -6.260  -5.198  1.00 23.81           C  
ATOM   1730  C   GLY X 151      26.650  -6.143  -5.136  1.00 26.25           C  
ATOM   1731  O   GLY X 151      27.344  -6.710  -5.996  1.00 28.74           O  
ATOM   1732  N   ARG X 152      27.160  -5.430  -4.135  1.00 24.02           N  
ATOM   1733  CA  ARG X 152      28.582  -5.246  -3.969  1.00 25.70           C  
ATOM   1734  C   ARG X 152      29.024  -5.768  -2.610  1.00 27.95           C  
ATOM   1735  O   ARG X 152      28.183  -6.030  -1.724  1.00 24.44           O  
ATOM   1736  CB  ARG X 152      28.938  -3.761  -4.099  1.00 29.95           C  
ATOM   1737  CG  ARG X 152      28.554  -3.177  -5.452  1.00 37.39           C  
ATOM   1738  CD  ARG X 152      29.163  -1.818  -5.665  1.00 51.14           C  
ATOM   1739  NE  ARG X 152      30.615  -1.873  -5.834  1.00 63.97           N  
ATOM   1740  CZ  ARG X 152      31.487  -1.230  -5.055  1.00 71.13           C  
ATOM   1741  NH1 ARG X 152      31.057  -0.475  -4.043  1.00 77.42           N  
ATOM   1742  NH2 ARG X 152      32.792  -1.328  -5.292  1.00 73.23           N  
ATOM   1743  N   GLU X 153      30.338  -5.919  -2.459  1.00 22.37           N  
ATOM   1744  CA  GLU X 153      30.892  -6.433  -1.213  1.00 23.20           C  
ATOM   1745  C   GLU X 153      30.590  -5.568   0.013  1.00 21.76           C  
ATOM   1746  O   GLU X 153      30.619  -4.327  -0.047  1.00 23.51           O  
ATOM   1747  CB  GLU X 153      32.405  -6.578  -1.360  1.00 22.74           C  
ATOM   1748  CG  GLU X 153      33.090  -7.197  -0.152  1.00 30.36           C  
ATOM   1749  CD  GLU X 153      34.612  -7.233  -0.298  1.00 35.96           C  
ATOM   1750  OE1 GLU X 153      35.289  -6.232   0.065  1.00 36.11           O  
ATOM   1751  OE2 GLU X 153      35.119  -8.271  -0.779  1.00 39.10           O  
ATOM   1752  N   LEU X 154      30.299  -6.215   1.141  1.00 20.06           N  
ATOM   1753  CA  LEU X 154      30.046  -5.491   2.386  1.00 19.66           C  
ATOM   1754  C   LEU X 154      30.994  -6.008   3.478  1.00 19.00           C  
ATOM   1755  O   LEU X 154      31.035  -7.215   3.718  1.00 19.50           O  
ATOM   1756  CB  LEU X 154      28.591  -5.718   2.852  1.00 18.18           C  
ATOM   1757  CG  LEU X 154      28.227  -5.225   4.271  1.00 21.57           C  
ATOM   1758  CD1 LEU X 154      28.379  -3.714   4.386  1.00 20.27           C  
ATOM   1759  CD2 LEU X 154      26.793  -5.635   4.603  1.00 17.79           C  
ATOM   1760  N   VAL X 155      31.743  -5.110   4.118  1.00 17.54           N  
ATOM   1761  CA  VAL X 155      32.657  -5.508   5.207  1.00 21.29           C  
ATOM   1762  C   VAL X 155      32.196  -4.974   6.579  1.00 20.12           C  
ATOM   1763  O   VAL X 155      31.976  -3.767   6.708  1.00 19.75           O  
ATOM   1764  CB  VAL X 155      34.089  -4.970   4.971  1.00 21.94           C  
ATOM   1765  CG1 VAL X 155      35.010  -5.393   6.109  1.00 19.55           C  
ATOM   1766  CG2 VAL X 155      34.632  -5.478   3.645  1.00 19.02           C  
ATOM   1767  N   ILE X 156      32.025  -5.887   7.554  1.00 19.35           N  
ATOM   1768  CA  ILE X 156      31.613  -5.558   8.960  1.00 20.91           C  
ATOM   1769  C   ILE X 156      32.985  -5.704   9.600  1.00 22.60           C  
ATOM   1770  O   ILE X 156      33.433  -6.824   9.906  1.00 19.78           O  
ATOM   1771  CB  ILE X 156      30.656  -6.637   9.524  1.00 19.67           C  
ATOM   1772  CG1 ILE X 156      29.465  -6.868   8.585  1.00 17.89           C  
ATOM   1773  CG2 ILE X 156      30.164  -6.225  10.874  1.00 22.68           C  
ATOM   1774  CD1 ILE X 156      28.785  -5.576   8.188  1.00 23.74           C  
ATOM   1775  N   PRO X 157      33.649  -4.544   9.855  1.00 21.34           N  
ATOM   1776  CA  PRO X 157      35.022  -4.449  10.388  1.00 22.30           C  
ATOM   1777  C   PRO X 157      35.450  -4.670  11.828  1.00 23.00           C  
ATOM   1778  O   PRO X 157      36.287  -3.922  12.347  1.00 25.73           O  
ATOM   1779  CB  PRO X 157      35.422  -3.046   9.896  1.00 20.54           C  
ATOM   1780  CG  PRO X 157      34.125  -2.256  10.100  1.00 19.99           C  
ATOM   1781  CD  PRO X 157      32.981  -3.237   9.830  1.00 19.86           C  
ATOM   1782  N   CYS X 158      34.928  -5.710  12.467  1.00 23.19           N  
ATOM   1783  CA  CYS X 158      35.235  -6.004  13.859  1.00 22.85           C  
ATOM   1784  C   CYS X 158      36.413  -6.967  13.954  1.00 22.45           C  
ATOM   1785  O   CYS X 158      36.288  -8.129  14.377  1.00 20.04           O  
ATOM   1786  CB  CYS X 158      33.993  -6.588  14.515  1.00 21.32           C  
ATOM   1787  SG  CYS X 158      33.363  -8.128  13.732  1.00 26.83           S  
ATOM   1788  N   ARG X 159      37.568  -6.467  13.510  1.00 24.92           N  
ATOM   1789  CA  ARG X 159      38.824  -7.222  13.545  1.00 27.90           C  
ATOM   1790  C   ARG X 159      39.247  -7.412  15.019  1.00 26.14           C  
ATOM   1791  O   ARG X 159      38.930  -6.582  15.868  1.00 26.69           O  
ATOM   1792  CB  ARG X 159      39.946  -6.472  12.784  1.00 26.01           C  
ATOM   1793  CG  ARG X 159      40.122  -4.993  13.125  1.00 27.35           C  
ATOM   1794  CD  ARG X 159      41.428  -4.425  12.547  1.00 34.33           C  
ATOM   1795  NE  ARG X 159      41.660  -3.034  12.944  1.00 37.64           N  
ATOM   1796  CZ  ARG X 159      42.802  -2.376  12.748  1.00 34.31           C  
ATOM   1797  NH1 ARG X 159      43.830  -2.981  12.171  1.00 33.77           N  
ATOM   1798  NH2 ARG X 159      42.911  -1.116  13.125  1.00 32.84           N  
ATOM   1799  N   VAL X 160      39.950  -8.504  15.310  1.00 25.95           N  
ATOM   1800  CA  VAL X 160      40.388  -8.807  16.673  1.00 25.34           C  
ATOM   1801  C   VAL X 160      41.913  -9.005  16.740  1.00 26.86           C  
ATOM   1802  O   VAL X 160      42.606  -9.125  15.710  1.00 26.45           O  
ATOM   1803  CB  VAL X 160      39.680 -10.086  17.212  1.00 23.33           C  
ATOM   1804  CG1 VAL X 160      38.206  -9.803  17.503  1.00 23.44           C  
ATOM   1805  CG2 VAL X 160      39.819 -11.226  16.188  1.00 23.22           C  
ATOM   1806  N   THR X 161      42.426  -9.073  17.963  1.00 26.02           N  
ATOM   1807  CA  THR X 161      43.865  -9.227  18.188  1.00 27.88           C  
ATOM   1808  C   THR X 161      44.461 -10.630  18.028  1.00 29.13           C  
ATOM   1809  O   THR X 161      45.698 -10.775  18.093  1.00 31.24           O  
ATOM   1810  CB  THR X 161      44.235  -8.625  19.575  1.00 30.48           C  
ATOM   1811  OG1 THR X 161      43.560  -9.335  20.633  1.00 32.09           O  
ATOM   1812  CG2 THR X 161      43.795  -7.149  19.599  1.00 30.47           C  
ATOM   1813  N   SER X 162      43.626 -11.651  17.791  1.00 29.66           N  
ATOM   1814  CA  SER X 162      44.127 -13.018  17.615  1.00 31.78           C  
ATOM   1815  C   SER X 162      43.236 -13.889  16.745  1.00 34.93           C  
ATOM   1816  O   SER X 162      42.022 -13.790  16.819  1.00 35.74           O  
ATOM   1817  CB  SER X 162      44.274 -13.685  18.989  1.00 32.01           C  
ATOM   1818  OG  SER X 162      44.831 -14.983  18.867  1.00 36.23           O  
ATOM   1819  N   PRO X 163      43.821 -14.777  15.911  1.00 39.07           N  
ATOM   1820  CA  PRO X 163      42.995 -15.661  15.075  1.00 36.39           C  
ATOM   1821  C   PRO X 163      42.275 -16.756  15.875  1.00 38.68           C  
ATOM   1822  O   PRO X 163      41.359 -17.394  15.347  1.00 42.03           O  
ATOM   1823  CB  PRO X 163      43.972 -16.235  14.057  1.00 33.93           C  
ATOM   1824  CG  PRO X 163      45.292 -16.116  14.680  1.00 37.66           C  
ATOM   1825  CD  PRO X 163      45.264 -14.980  15.677  1.00 39.98           C  
ATOM   1826  N   ASN X 164      42.640 -16.984  17.144  1.00 40.06           N  
ATOM   1827  CA  ASN X 164      41.907 -18.001  17.879  1.00 43.57           C  
ATOM   1828  C   ASN X 164      40.805 -17.481  18.802  1.00 44.93           C  
ATOM   1829  O   ASN X 164      40.370 -18.194  19.715  1.00 49.43           O  
ATOM   1830  CB  ASN X 164      42.797 -19.036  18.631  1.00 49.31           C  
ATOM   1831  CG  ASN X 164      44.180 -18.536  19.010  1.00 51.95           C  
ATOM   1832  OD1 ASN X 164      44.512 -18.448  20.205  1.00 51.83           O  
ATOM   1833  ND2 ASN X 164      45.009 -18.234  18.007  1.00 52.17           N  
ATOM   1834  N   ILE X 165      40.331 -16.260  18.563  1.00 40.88           N  
ATOM   1835  CA  ILE X 165      39.221 -15.725  19.346  1.00 36.94           C  
ATOM   1836  C   ILE X 165      37.994 -16.120  18.540  1.00 38.04           C  
ATOM   1837  O   ILE X 165      37.998 -15.981  17.314  1.00 36.01           O  
ATOM   1838  CB  ILE X 165      39.230 -14.194  19.410  1.00 40.48           C  
ATOM   1839  CG1 ILE X 165      40.441 -13.684  20.203  1.00 46.89           C  
ATOM   1840  CG2 ILE X 165      37.923 -13.691  20.016  1.00 39.34           C  
ATOM   1841  CD1 ILE X 165      40.635 -14.343  21.540  1.00 51.75           C  
ATOM   1842  N   THR X 166      36.950 -16.621  19.186  1.00 38.48           N  
ATOM   1843  CA  THR X 166      35.767 -16.994  18.401  1.00 37.85           C  
ATOM   1844  C   THR X 166      34.801 -15.823  18.321  1.00 35.08           C  
ATOM   1845  O   THR X 166      34.289 -15.392  19.352  1.00 33.16           O  
ATOM   1846  CB  THR X 166      35.007 -18.184  19.015  1.00 38.67           C  
ATOM   1847  OG1 THR X 166      35.819 -19.364  18.938  1.00 44.37           O  
ATOM   1848  CG2 THR X 166      33.736 -18.445  18.236  1.00 41.34           C  
ATOM   1849  N   VAL X 167      34.561 -15.296  17.115  1.00 34.16           N  
ATOM   1850  CA  VAL X 167      33.632 -14.167  16.959  1.00 30.54           C  
ATOM   1851  C   VAL X 167      32.376 -14.590  16.196  1.00 29.15           C  
ATOM   1852  O   VAL X 167      32.465 -15.290  15.179  1.00 27.55           O  
ATOM   1853  CB  VAL X 167      34.262 -12.969  16.201  1.00 30.14           C  
ATOM   1854  CG1 VAL X 167      33.335 -11.740  16.292  1.00 27.55           C  
ATOM   1855  CG2 VAL X 167      35.628 -12.632  16.761  1.00 33.07           C  
ATOM   1856  N   THR X 168      31.232 -14.123  16.698  1.00 28.33           N  
ATOM   1857  CA  THR X 168      29.895 -14.368  16.163  1.00 29.42           C  
ATOM   1858  C   THR X 168      29.316 -13.087  15.540  1.00 27.06           C  
ATOM   1859  O   THR X 168      29.530 -11.990  16.080  1.00 27.55           O  
ATOM   1860  CB  THR X 168      28.959 -14.842  17.328  1.00 27.52           C  
ATOM   1861  OG1 THR X 168      29.468 -16.085  17.842  1.00 33.52           O  
ATOM   1862  CG2 THR X 168      27.539 -15.057  16.859  1.00 32.50           C  
ATOM   1863  N   LEU X 169      28.604 -13.222  14.413  1.00 26.06           N  
ATOM   1864  CA  LEU X 169      27.931 -12.092  13.738  1.00 21.08           C  
ATOM   1865  C   LEU X 169      26.392 -12.274  13.759  1.00 24.53           C  
ATOM   1866  O   LEU X 169      25.868 -13.280  13.292  1.00 23.25           O  
ATOM   1867  CB  LEU X 169      28.393 -11.947  12.281  1.00 21.12           C  
ATOM   1868  CG  LEU X 169      27.670 -10.834  11.480  1.00 22.50           C  
ATOM   1869  CD1 LEU X 169      28.021  -9.421  12.047  1.00 21.53           C  
ATOM   1870  CD2 LEU X 169      28.051 -10.912  10.014  1.00 20.86           C  
ATOM   1871  N   LYS X 170      25.665 -11.295  14.302  1.00 23.90           N  
ATOM   1872  CA  LYS X 170      24.199 -11.395  14.370  1.00 24.83           C  
ATOM   1873  C   LYS X 170      23.492 -10.172  13.752  1.00 24.02           C  
ATOM   1874  O   LYS X 170      24.040  -9.061  13.748  1.00 20.99           O  
ATOM   1875  CB  LYS X 170      23.712 -11.478  15.828  1.00 31.50           C  
ATOM   1876  CG  LYS X 170      24.257 -12.576  16.722  1.00 35.32           C  
ATOM   1877  CD  LYS X 170      23.735 -12.391  18.164  1.00 41.66           C  
ATOM   1878  CE  LYS X 170      23.845 -13.718  18.967  1.00 50.82           C  
ATOM   1879  NZ  LYS X 170      23.706 -13.573  20.475  1.00 48.49           N  
ATOM   1880  N   LYS X 171      22.268 -10.375  13.272  1.00 21.87           N  
ATOM   1881  CA  LYS X 171      21.452  -9.274  12.754  1.00 22.84           C  
ATOM   1882  C   LYS X 171      20.209  -9.194  13.646  1.00 23.91           C  
ATOM   1883  O   LYS X 171      19.576 -10.221  13.874  1.00 21.48           O  
ATOM   1884  CB  LYS X 171      21.023  -9.557  11.330  1.00 22.94           C  
ATOM   1885  CG  LYS X 171      20.888  -8.306  10.532  1.00 31.09           C  
ATOM   1886  CD  LYS X 171      19.476  -7.870  10.505  1.00 35.22           C  
ATOM   1887  CE  LYS X 171      18.856  -8.307   9.227  1.00 30.26           C  
ATOM   1888  NZ  LYS X 171      17.925  -7.247   8.816  1.00 31.57           N  
ATOM   1889  N   PHE X 172      19.871  -8.008  14.161  1.00 22.70           N  
ATOM   1890  CA  PHE X 172      18.709  -7.841  15.069  1.00 21.77           C  
ATOM   1891  C   PHE X 172      17.396  -8.021  14.319  1.00 22.74           C  
ATOM   1892  O   PHE X 172      17.253  -7.565  13.191  1.00 21.58           O  
ATOM   1893  CB  PHE X 172      18.749  -6.446  15.708  1.00 18.51           C  
ATOM   1894  CG  PHE X 172      17.731  -6.245  16.786  1.00 21.79           C  
ATOM   1895  CD1 PHE X 172      17.965  -6.699  18.065  1.00 20.90           C  
ATOM   1896  CD2 PHE X 172      16.526  -5.616  16.514  1.00 23.68           C  
ATOM   1897  CE1 PHE X 172      17.017  -6.540  19.054  1.00 23.07           C  
ATOM   1898  CE2 PHE X 172      15.589  -5.466  17.507  1.00 20.23           C  
ATOM   1899  CZ  PHE X 172      15.840  -5.927  18.764  1.00 18.37           C  
ATOM   1900  N   PRO X 173      16.399  -8.639  14.963  1.00 23.61           N  
ATOM   1901  CA  PRO X 173      16.448  -9.159  16.318  1.00 27.80           C  
ATOM   1902  C   PRO X 173      16.994 -10.538  16.614  1.00 30.87           C  
ATOM   1903  O   PRO X 173      17.586 -10.710  17.691  1.00 34.07           O  
ATOM   1904  CB  PRO X 173      14.988  -9.053  16.797  1.00 25.69           C  
ATOM   1905  CG  PRO X 173      14.197  -9.194  15.566  1.00 24.15           C  
ATOM   1906  CD  PRO X 173      15.041  -8.729  14.395  1.00 22.92           C  
ATOM   1907  N   LEU X 174      16.801 -11.524  15.734  1.00 32.36           N  
ATOM   1908  CA  LEU X 174      17.271 -12.856  16.109  1.00 36.47           C  
ATOM   1909  C   LEU X 174      18.117 -13.642  15.074  1.00 38.79           C  
ATOM   1910  O   LEU X 174      18.394 -14.840  15.295  1.00 41.10           O  
ATOM   1911  CB  LEU X 174      16.045 -13.715  16.553  1.00 40.59           C  
ATOM   1912  CG  LEU X 174      15.631 -13.990  18.027  1.00 43.14           C  
ATOM   1913  CD1 LEU X 174      16.799 -14.618  18.764  1.00 41.63           C  
ATOM   1914  CD2 LEU X 174      15.178 -12.723  18.755  1.00 42.91           C  
ATOM   1915  N   ASP X 175      18.556 -13.016  13.980  1.00 33.95           N  
ATOM   1916  CA  ASP X 175      19.338 -13.756  12.991  1.00 35.35           C  
ATOM   1917  C   ASP X 175      20.834 -13.861  13.269  1.00 35.38           C  
ATOM   1918  O   ASP X 175      21.439 -13.006  13.901  1.00 33.70           O  
ATOM   1919  CB  ASP X 175      19.130 -13.155  11.615  1.00 35.02           C  
ATOM   1920  CG  ASP X 175      17.690 -13.175  11.208  1.00 42.51           C  
ATOM   1921  OD1 ASP X 175      16.978 -14.112  11.634  1.00 45.96           O  
ATOM   1922  OD2 ASP X 175      17.260 -12.262  10.473  1.00 49.74           O  
ATOM   1923  N   THR X 176      21.419 -14.949  12.799  1.00 38.01           N  
ATOM   1924  CA  THR X 176      22.842 -15.184  12.940  1.00 38.69           C  
ATOM   1925  C   THR X 176      23.410 -15.378  11.533  1.00 39.22           C  
ATOM   1926  O   THR X 176      22.798 -16.067  10.721  1.00 40.88           O  
ATOM   1927  CB  THR X 176      23.123 -16.440  13.748  1.00 39.04           C  
ATOM   1928  OG1 THR X 176      22.698 -16.248  15.101  1.00 43.31           O  
ATOM   1929  CG2 THR X 176      24.634 -16.737  13.753  1.00 47.04           C  
ATOM   1930  N   LEU X 177      24.552 -14.756  11.227  1.00 35.90           N  
ATOM   1931  CA  LEU X 177      25.181 -14.899   9.911  1.00 34.02           C  
ATOM   1932  C   LEU X 177      26.429 -15.752  10.125  1.00 35.30           C  
ATOM   1933  O   LEU X 177      27.377 -15.302  10.765  1.00 33.80           O  
ATOM   1934  CB  LEU X 177      25.588 -13.540   9.339  1.00 31.76           C  
ATOM   1935  CG  LEU X 177      24.453 -12.612   8.867  1.00 32.85           C  
ATOM   1936  CD1 LEU X 177      23.585 -12.264  10.046  1.00 29.54           C  
ATOM   1937  CD2 LEU X 177      25.002 -11.345   8.215  1.00 27.28           C  
ATOM   1938  N   ILE X 178      26.425 -16.967   9.586  1.00 35.60           N  
ATOM   1939  CA  ILE X 178      27.529 -17.906   9.746  1.00 33.44           C  
ATOM   1940  C   ILE X 178      28.477 -17.958   8.564  1.00 31.62           C  
ATOM   1941  O   ILE X 178      28.047 -18.135   7.433  1.00 31.31           O  
ATOM   1942  CB  ILE X 178      26.970 -19.305   9.974  1.00 36.37           C  
ATOM   1943  CG1 ILE X 178      26.171 -19.321  11.274  1.00 37.10           C  
ATOM   1944  CG2 ILE X 178      28.086 -20.352   9.958  1.00 37.33           C  
ATOM   1945  CD1 ILE X 178      25.161 -20.465  11.320  1.00 45.90           C  
ATOM   1946  N   PRO X 179      29.790 -17.788   8.822  1.00 29.60           N  
ATOM   1947  CA  PRO X 179      30.792 -17.836   7.758  1.00 28.24           C  
ATOM   1948  C   PRO X 179      30.852 -19.216   7.170  1.00 31.40           C  
ATOM   1949  O   PRO X 179      30.838 -20.210   7.905  1.00 31.67           O  
ATOM   1950  CB  PRO X 179      32.096 -17.486   8.458  1.00 27.34           C  
ATOM   1951  CG  PRO X 179      31.692 -16.845   9.731  1.00 27.99           C  
ATOM   1952  CD  PRO X 179      30.409 -17.515  10.124  1.00 29.87           C  
ATOM   1953  N   ASP X 180      30.911 -19.266   5.842  1.00 33.60           N  
ATOM   1954  CA  ASP X 180      30.992 -20.511   5.093  1.00 35.38           C  
ATOM   1955  C   ASP X 180      32.195 -20.490   4.129  1.00 34.54           C  
ATOM   1956  O   ASP X 180      32.373 -21.384   3.303  1.00 34.16           O  
ATOM   1957  CB  ASP X 180      29.665 -20.767   4.346  1.00 34.39           C  
ATOM   1958  CG  ASP X 180      29.396 -19.775   3.188  1.00 37.42           C  
ATOM   1959  OD1 ASP X 180      30.093 -18.742   3.053  1.00 34.90           O  
ATOM   1960  OD2 ASP X 180      28.459 -20.057   2.402  1.00 39.44           O  
ATOM   1961  N   GLY X 181      33.037 -19.465   4.246  1.00 34.86           N  
ATOM   1962  CA  GLY X 181      34.213 -19.359   3.394  1.00 34.67           C  
ATOM   1963  C   GLY X 181      33.952 -18.986   1.944  1.00 32.73           C  
ATOM   1964  O   GLY X 181      34.905 -18.815   1.188  1.00 31.16           O  
ATOM   1965  N   LYS X 182      32.688 -18.866   1.546  1.00 29.07           N  
ATOM   1966  CA  LYS X 182      32.367 -18.487   0.182  1.00 30.06           C  
ATOM   1967  C   LYS X 182      31.615 -17.170   0.206  1.00 31.53           C  
ATOM   1968  O   LYS X 182      32.232 -16.108   0.000  1.00 29.86           O  
ATOM   1969  CB  LYS X 182      31.525 -19.552  -0.504  1.00 31.34           C  
ATOM   1970  CG  LYS X 182      32.247 -20.852  -0.665  1.00 38.99           C  
ATOM   1971  CD  LYS X 182      32.970 -20.916  -1.978  1.00 47.80           C  
ATOM   1972  CE  LYS X 182      34.083 -21.959  -1.957  1.00 59.83           C  
ATOM   1973  NZ  LYS X 182      33.555 -23.360  -2.045  1.00 65.04           N  
ATOM   1974  N   ARG X 183      30.304 -17.224   0.460  1.00 26.16           N  
ATOM   1975  CA  ARG X 183      29.507 -16.001   0.511  1.00 26.64           C  
ATOM   1976  C   ARG X 183      29.803 -15.126   1.721  1.00 24.59           C  
ATOM   1977  O   ARG X 183      29.738 -13.889   1.638  1.00 22.81           O  
ATOM   1978  CB  ARG X 183      28.012 -16.298   0.459  1.00 27.42           C  
ATOM   1979  CG  ARG X 183      27.278 -15.024   0.147  1.00 35.56           C  
ATOM   1980  CD  ARG X 183      25.771 -15.119   0.235  1.00 43.26           C  
ATOM   1981  NE  ARG X 183      25.192 -13.788   0.014  1.00 49.18           N  
ATOM   1982  CZ  ARG X 183      24.746 -12.963   0.971  1.00 43.33           C  
ATOM   1983  NH1 ARG X 183      24.771 -13.313   2.248  1.00 35.15           N  
ATOM   1984  NH2 ARG X 183      24.255 -11.782   0.636  1.00 46.32           N  
ATOM   1985  N   ILE X 184      30.107 -15.769   2.847  1.00 24.56           N  
ATOM   1986  CA  ILE X 184      30.452 -15.041   4.064  1.00 23.12           C  
ATOM   1987  C   ILE X 184      31.770 -15.603   4.588  1.00 23.20           C  
ATOM   1988  O   ILE X 184      31.876 -16.793   4.901  1.00 23.85           O  
ATOM   1989  CB  ILE X 184      29.359 -15.168   5.153  1.00 21.11           C  
ATOM   1990  CG1 ILE X 184      28.036 -14.614   4.620  1.00 22.61           C  
ATOM   1991  CG2 ILE X 184      29.772 -14.399   6.399  1.00 19.52           C  
ATOM   1992  CD1 ILE X 184      26.834 -14.853   5.526  1.00 22.02           C  
ATOM   1993  N   ILE X 185      32.761 -14.723   4.684  1.00 22.95           N  
ATOM   1994  CA  ILE X 185      34.119 -15.060   5.103  1.00 24.48           C  
ATOM   1995  C   ILE X 185      34.542 -14.332   6.366  1.00 22.26           C  
ATOM   1996  O   ILE X 185      34.238 -13.161   6.537  1.00 20.95           O  
ATOM   1997  CB  ILE X 185      35.139 -14.702   3.961  1.00 23.56           C  
ATOM   1998  CG1 ILE X 185      35.039 -15.724   2.839  1.00 27.55           C  
ATOM   1999  CG2 ILE X 185      36.558 -14.626   4.495  1.00 25.81           C  
ATOM   2000  CD1 ILE X 185      35.710 -15.288   1.571  1.00 31.44           C  
ATOM   2001  N   TRP X 186      35.225 -15.042   7.258  1.00 22.38           N  
ATOM   2002  CA  TRP X 186      35.783 -14.424   8.462  1.00 23.30           C  
ATOM   2003  C   TRP X 186      37.305 -14.351   8.320  1.00 24.55           C  
ATOM   2004  O   TRP X 186      37.974 -15.326   7.959  1.00 25.08           O  
ATOM   2005  CB  TRP X 186      35.441 -15.218   9.726  1.00 23.33           C  
ATOM   2006  CG  TRP X 186      36.248 -14.835  10.938  1.00 24.35           C  
ATOM   2007  CD1 TRP X 186      37.201 -15.596  11.550  1.00 25.54           C  
ATOM   2008  CD2 TRP X 186      36.185 -13.603  11.691  1.00 24.70           C  
ATOM   2009  NE1 TRP X 186      37.734 -14.919  12.622  1.00 28.73           N  
ATOM   2010  CE2 TRP X 186      37.135 -13.692  12.723  1.00 25.60           C  
ATOM   2011  CE3 TRP X 186      35.423 -12.439  11.571  1.00 21.53           C  
ATOM   2012  CZ2 TRP X 186      37.336 -12.670  13.646  1.00 22.95           C  
ATOM   2013  CZ3 TRP X 186      35.628 -11.420  12.486  1.00 23.08           C  
ATOM   2014  CH2 TRP X 186      36.578 -11.545  13.510  1.00 26.55           C  
ATOM   2015  N   ASP X 187      37.833 -13.174   8.595  1.00 25.68           N  
ATOM   2016  CA  ASP X 187      39.252 -12.899   8.557  1.00 24.98           C  
ATOM   2017  C   ASP X 187      39.573 -12.028   9.779  1.00 24.39           C  
ATOM   2018  O   ASP X 187      39.178 -10.862   9.839  1.00 23.02           O  
ATOM   2019  CB  ASP X 187      39.600 -12.152   7.267  1.00 25.89           C  
ATOM   2020  CG  ASP X 187      41.096 -11.916   7.114  1.00 30.60           C  
ATOM   2021  OD1 ASP X 187      41.815 -11.836   8.133  1.00 28.96           O  
ATOM   2022  OD2 ASP X 187      41.559 -11.833   5.958  1.00 30.75           O  
ATOM   2023  N   SER X 188      40.267 -12.617  10.752  1.00 24.49           N  
ATOM   2024  CA  SER X 188      40.691 -11.961  11.987  1.00 29.77           C  
ATOM   2025  C   SER X 188      41.178 -10.521  11.839  1.00 29.84           C  
ATOM   2026  O   SER X 188      40.867  -9.657  12.678  1.00 29.77           O  
ATOM   2027  CB  SER X 188      41.875 -12.732  12.626  1.00 30.11           C  
ATOM   2028  OG  SER X 188      41.420 -13.957  13.119  1.00 45.20           O  
ATOM   2029  N   ARG X 189      41.975 -10.273  10.796  1.00 27.03           N  
ATOM   2030  CA  ARG X 189      42.542  -8.954  10.609  1.00 26.27           C  
ATOM   2031  C   ARG X 189      41.608  -7.980   9.963  1.00 25.96           C  
ATOM   2032  O   ARG X 189      41.890  -6.779   9.942  1.00 27.63           O  
ATOM   2033  CB  ARG X 189      43.796  -9.033   9.733  1.00 30.72           C  
ATOM   2034  CG  ARG X 189      44.892  -9.892  10.312  1.00 38.15           C  
ATOM   2035  CD  ARG X 189      45.231 -11.049   9.408  1.00 40.25           C  
ATOM   2036  NE  ARG X 189      45.878 -10.632   8.160  1.00 47.52           N  
ATOM   2037  CZ  ARG X 189      45.474 -11.013   6.935  1.00 52.91           C  
ATOM   2038  NH1 ARG X 189      44.426 -11.817   6.794  1.00 58.44           N  
ATOM   2039  NH2 ARG X 189      46.106 -10.600   5.833  1.00 48.79           N  
ATOM   2040  N   LYS X 190      40.490  -8.475   9.446  1.00 25.24           N  
ATOM   2041  CA  LYS X 190      39.579  -7.585   8.733  1.00 26.34           C  
ATOM   2042  C   LYS X 190      38.186  -7.491   9.351  1.00 24.13           C  
ATOM   2043  O   LYS X 190      37.675  -6.380   9.551  1.00 21.79           O  
ATOM   2044  CB  LYS X 190      39.435  -8.065   7.277  1.00 29.38           C  
ATOM   2045  CG  LYS X 190      40.485  -7.528   6.306  1.00 37.19           C  
ATOM   2046  CD  LYS X 190      39.941  -7.388   4.868  1.00 45.35           C  
ATOM   2047  CE  LYS X 190      38.914  -6.229   4.753  1.00 49.63           C  
ATOM   2048  NZ  LYS X 190      38.701  -5.709   3.355  1.00 46.42           N  
ATOM   2049  N   GLY X 191      37.583  -8.648   9.605  1.00 20.38           N  
ATOM   2050  CA  GLY X 191      36.219  -8.689  10.137  1.00 19.91           C  
ATOM   2051  C   GLY X 191      35.454  -9.675   9.275  1.00 22.50           C  
ATOM   2052  O   GLY X 191      36.072 -10.640   8.793  1.00 22.07           O  
ATOM   2053  N   PHE X 192      34.132  -9.485   9.093  1.00 19.61           N  
ATOM   2054  CA  PHE X 192      33.342 -10.401   8.266  1.00 19.58           C  
ATOM   2055  C   PHE X 192      33.221  -9.769   6.901  1.00 19.53           C  
ATOM   2056  O   PHE X 192      32.989  -8.570   6.815  1.00 21.97           O  
ATOM   2057  CB  PHE X 192      31.924 -10.595   8.849  1.00 21.13           C  
ATOM   2058  CG  PHE X 192      31.890 -11.374  10.122  1.00 21.34           C  
ATOM   2059  CD1 PHE X 192      31.755 -12.765  10.092  1.00 20.34           C  
ATOM   2060  CD2 PHE X 192      31.990 -10.732  11.347  1.00 22.72           C  
ATOM   2061  CE1 PHE X 192      31.715 -13.485  11.267  1.00 23.10           C  
ATOM   2062  CE2 PHE X 192      31.956 -11.459  12.534  1.00 22.47           C  
ATOM   2063  CZ  PHE X 192      31.819 -12.838  12.488  1.00 21.15           C  
ATOM   2064  N   ILE X 193      33.410 -10.567   5.846  1.00 21.00           N  
ATOM   2065  CA  ILE X 193      33.353 -10.075   4.462  1.00 21.53           C  
ATOM   2066  C   ILE X 193      32.234 -10.811   3.733  1.00 21.13           C  
ATOM   2067  O   ILE X 193      32.329 -12.015   3.493  1.00 20.35           O  
ATOM   2068  CB  ILE X 193      34.686 -10.297   3.690  1.00 22.68           C  
ATOM   2069  CG1 ILE X 193      35.857  -9.601   4.399  1.00 26.15           C  
ATOM   2070  CG2 ILE X 193      34.574  -9.650   2.321  1.00 22.68           C  
ATOM   2071  CD1 ILE X 193      36.614 -10.485   5.363  1.00 32.35           C  
ATOM   2072  N   ILE X 194      31.174 -10.074   3.392  1.00 19.41           N  
ATOM   2073  CA  ILE X 194      29.991 -10.607   2.710  1.00 20.77           C  
ATOM   2074  C   ILE X 194      29.954 -10.230   1.239  1.00 22.41           C  
ATOM   2075  O   ILE X 194      29.915  -9.038   0.920  1.00 21.72           O  
ATOM   2076  CB  ILE X 194      28.712 -10.019   3.337  1.00 21.66           C  
ATOM   2077  CG1 ILE X 194      28.625 -10.423   4.815  1.00 24.54           C  
ATOM   2078  CG2 ILE X 194      27.523 -10.433   2.562  1.00 18.72           C  
ATOM   2079  CD1 ILE X 194      27.803  -9.449   5.668  1.00 25.08           C  
ATOM   2080  N   SER X 195      29.958 -11.222   0.347  1.00 23.51           N  
ATOM   2081  CA  SER X 195      29.862 -10.934  -1.094  1.00 28.39           C  
ATOM   2082  C   SER X 195      28.414 -10.696  -1.514  1.00 27.86           C  
ATOM   2083  O   SER X 195      27.464 -11.289  -0.973  1.00 28.04           O  
ATOM   2084  CB  SER X 195      30.398 -12.098  -1.938  1.00 29.21           C  
ATOM   2085  OG  SER X 195      31.683 -12.442  -1.501  1.00 36.24           O  
ATOM   2086  N   ASN X 196      28.248  -9.835  -2.503  1.00 32.76           N  
ATOM   2087  CA  ASN X 196      26.920  -9.554  -3.029  1.00 37.32           C  
ATOM   2088  C   ASN X 196      25.911  -9.270  -1.899  1.00 34.23           C  
ATOM   2089  O   ASN X 196      24.979 -10.047  -1.646  1.00 35.75           O  
ATOM   2090  CB  ASN X 196      26.471 -10.745  -3.902  1.00 38.96           C  
ATOM   2091  CG  ASN X 196      27.565 -11.180  -4.908  1.00 46.65           C  
ATOM   2092  OD1 ASN X 196      28.172 -10.343  -5.613  1.00 43.44           O  
ATOM   2093  ND2 ASN X 196      27.839 -12.488  -4.964  1.00 47.76           N  
ATOM   2094  N   ALA X 197      26.100  -8.136  -1.227  1.00 28.15           N  
ATOM   2095  CA  ALA X 197      25.196  -7.743  -0.146  1.00 26.21           C  
ATOM   2096  C   ALA X 197      23.773  -7.566  -0.692  1.00 23.72           C  
ATOM   2097  O   ALA X 197      23.587  -7.118  -1.822  1.00 22.23           O  
ATOM   2098  CB  ALA X 197      25.676  -6.424   0.472  1.00 22.41           C  
ATOM   2099  N   THR X 198      22.764  -7.919   0.102  1.00 20.10           N  
ATOM   2100  CA  THR X 198      21.389  -7.762  -0.332  1.00 20.51           C  
ATOM   2101  C   THR X 198      20.644  -6.932   0.732  1.00 22.07           C  
ATOM   2102  O   THR X 198      21.247  -6.497   1.742  1.00 19.88           O  
ATOM   2103  CB  THR X 198      20.694  -9.134  -0.484  1.00 21.77           C  
ATOM   2104  OG1 THR X 198      20.463  -9.695   0.811  1.00 22.32           O  
ATOM   2105  CG2 THR X 198      21.563 -10.113  -1.268  1.00 21.80           C  
ATOM   2106  N   TYR X 199      19.347  -6.705   0.496  1.00 21.53           N  
ATOM   2107  CA  TYR X 199      18.496  -5.956   1.428  1.00 20.25           C  
ATOM   2108  C   TYR X 199      18.409  -6.661   2.788  1.00 22.74           C  
ATOM   2109  O   TYR X 199      18.087  -6.015   3.789  1.00 21.05           O  
ATOM   2110  CB  TYR X 199      17.092  -5.774   0.829  1.00 20.85           C  
ATOM   2111  CG  TYR X 199      16.316  -7.076   0.670  1.00 21.87           C  
ATOM   2112  CD1 TYR X 199      15.656  -7.662   1.766  1.00 24.07           C  
ATOM   2113  CD2 TYR X 199      16.303  -7.759  -0.556  1.00 24.76           C  
ATOM   2114  CE1 TYR X 199      15.018  -8.885   1.654  1.00 30.22           C  
ATOM   2115  CE2 TYR X 199      15.667  -8.987  -0.682  1.00 25.16           C  
ATOM   2116  CZ  TYR X 199      15.030  -9.550   0.428  1.00 33.56           C  
ATOM   2117  OH  TYR X 199      14.442 -10.798   0.335  1.00 33.44           O  
ATOM   2118  N   LYS X 200      18.709  -7.967   2.831  1.00 20.18           N  
ATOM   2119  CA  LYS X 200      18.659  -8.731   4.074  1.00 21.45           C  
ATOM   2120  C   LYS X 200      19.794  -8.329   5.006  1.00 21.87           C  
ATOM   2121  O   LYS X 200      19.722  -8.588   6.213  1.00 24.65           O  
ATOM   2122  CB  LYS X 200      18.742 -10.235   3.813  1.00 24.60           C  
ATOM   2123  CG  LYS X 200      17.581 -10.778   3.014  1.00 30.38           C  
ATOM   2124  CD  LYS X 200      17.623 -12.287   2.943  1.00 34.01           C  
ATOM   2125  CE  LYS X 200      16.244 -12.830   2.597  1.00 40.77           C  
ATOM   2126  NZ  LYS X 200      16.311 -13.868   1.530  1.00 43.86           N  
ATOM   2127  N   GLU X 201      20.834  -7.703   4.473  1.00 20.17           N  
ATOM   2128  CA  GLU X 201      21.950  -7.240   5.306  1.00 22.63           C  
ATOM   2129  C   GLU X 201      21.811  -5.783   5.780  1.00 20.62           C  
ATOM   2130  O   GLU X 201      22.748  -5.239   6.387  1.00 22.24           O  
ATOM   2131  CB  GLU X 201      23.292  -7.406   4.561  1.00 24.54           C  
ATOM   2132  CG  GLU X 201      23.854  -8.815   4.646  1.00 28.87           C  
ATOM   2133  CD  GLU X 201      23.280  -9.769   3.591  1.00 28.81           C  
ATOM   2134  OE1 GLU X 201      23.045  -9.374   2.436  1.00 31.29           O  
ATOM   2135  OE2 GLU X 201      23.058 -10.937   3.923  1.00 37.70           O  
ATOM   2136  N   ILE X 202      20.682  -5.145   5.471  1.00 18.18           N  
ATOM   2137  CA  ILE X 202      20.399  -3.782   5.901  1.00 18.01           C  
ATOM   2138  C   ILE X 202      19.812  -3.886   7.346  1.00 22.81           C  
ATOM   2139  O   ILE X 202      18.878  -4.653   7.577  1.00 23.07           O  
ATOM   2140  CB  ILE X 202      19.334  -3.150   5.004  1.00 19.27           C  
ATOM   2141  CG1 ILE X 202      19.822  -3.027   3.559  1.00 19.62           C  
ATOM   2142  CG2 ILE X 202      18.919  -1.794   5.564  1.00 22.76           C  
ATOM   2143  CD1 ILE X 202      18.738  -2.498   2.581  1.00 18.32           C  
ATOM   2144  N   GLY X 203      20.350  -3.139   8.311  1.00 21.75           N  
ATOM   2145  CA  GLY X 203      19.826  -3.206   9.670  1.00 20.57           C  
ATOM   2146  C   GLY X 203      20.889  -3.018  10.749  1.00 23.44           C  
ATOM   2147  O   GLY X 203      21.857  -2.283  10.523  1.00 23.15           O  
ATOM   2148  N   LEU X 204      20.705  -3.652  11.921  1.00 21.67           N  
ATOM   2149  CA  LEU X 204      21.662  -3.568  13.031  1.00 17.93           C  
ATOM   2150  C   LEU X 204      22.469  -4.859  13.172  1.00 18.81           C  
ATOM   2151  O   LEU X 204      21.966  -5.889  13.613  1.00 19.99           O  
ATOM   2152  CB  LEU X 204      20.906  -3.257  14.321  1.00 17.09           C  
ATOM   2153  CG  LEU X 204      21.688  -3.297  15.640  1.00 25.36           C  
ATOM   2154  CD1 LEU X 204      22.657  -2.092  15.701  1.00 21.46           C  
ATOM   2155  CD2 LEU X 204      20.682  -3.263  16.824  1.00 25.18           C  
ATOM   2156  N   LEU X 205      23.740  -4.811  12.790  1.00 15.48           N  
ATOM   2157  CA  LEU X 205      24.594  -5.994  12.846  1.00 18.17           C  
ATOM   2158  C   LEU X 205      25.525  -5.910  14.040  1.00 19.26           C  
ATOM   2159  O   LEU X 205      26.060  -4.837  14.316  1.00 21.87           O  
ATOM   2160  CB  LEU X 205      25.427  -6.079  11.571  1.00 17.88           C  
ATOM   2161  CG  LEU X 205      24.588  -6.305  10.305  1.00 23.24           C  
ATOM   2162  CD1 LEU X 205      25.445  -6.236   9.067  1.00 30.72           C  
ATOM   2163  CD2 LEU X 205      23.946  -7.661  10.359  1.00 33.27           C  
ATOM   2164  N   THR X 206      25.720  -7.028  14.721  1.00 20.18           N  
ATOM   2165  CA  THR X 206      26.585  -7.080  15.910  1.00 19.21           C  
ATOM   2166  C   THR X 206      27.636  -8.203  15.904  1.00 20.09           C  
ATOM   2167  O   THR X 206      27.314  -9.346  15.589  1.00 21.98           O  
ATOM   2168  CB  THR X 206      25.719  -7.252  17.207  1.00 18.22           C  
ATOM   2169  OG1 THR X 206      24.757  -6.201  17.287  1.00 19.70           O  
ATOM   2170  CG2 THR X 206      26.592  -7.185  18.473  1.00 22.48           C  
ATOM   2171  N   CYS X 207      28.886  -7.890  16.270  1.00 22.23           N  
ATOM   2172  CA  CYS X 207      29.918  -8.927  16.391  1.00 24.59           C  
ATOM   2173  C   CYS X 207      30.041  -9.187  17.876  1.00 25.85           C  
ATOM   2174  O   CYS X 207      30.093  -8.234  18.649  1.00 25.35           O  
ATOM   2175  CB  CYS X 207      31.286  -8.461  15.903  1.00 23.45           C  
ATOM   2176  SG  CYS X 207      31.350  -8.022  14.147  1.00 26.00           S  
ATOM   2177  N   GLU X 208      30.112 -10.458  18.253  1.00 27.26           N  
ATOM   2178  CA  GLU X 208      30.219 -10.804  19.663  1.00 31.99           C  
ATOM   2179  C   GLU X 208      31.375 -11.765  19.952  1.00 33.58           C  
ATOM   2180  O   GLU X 208      31.634 -12.710  19.196  1.00 31.18           O  
ATOM   2181  CB  GLU X 208      28.893 -11.410  20.145  1.00 34.31           C  
ATOM   2182  CG  GLU X 208      27.859 -10.383  20.549  1.00 45.71           C  
ATOM   2183  CD  GLU X 208      26.511 -11.001  20.978  1.00 53.29           C  
ATOM   2184  OE1 GLU X 208      26.452 -12.240  21.212  1.00 48.38           O  
ATOM   2185  OE2 GLU X 208      25.511 -10.238  21.073  1.00 55.26           O  
ATOM   2186  N   ALA X 209      32.074 -11.508  21.060  1.00 36.63           N  
ATOM   2187  CA  ALA X 209      33.200 -12.326  21.508  1.00 40.93           C  
ATOM   2188  C   ALA X 209      33.241 -12.368  23.042  1.00 44.63           C  
ATOM   2189  O   ALA X 209      32.955 -11.368  23.711  1.00 46.08           O  
ATOM   2190  CB  ALA X 209      34.520 -11.761  20.964  1.00 36.15           C  
ATOM   2191  N   THR X 210      33.603 -13.523  23.591  1.00 45.96           N  
ATOM   2192  CA  THR X 210      33.678 -13.674  25.040  1.00 48.33           C  
ATOM   2193  C   THR X 210      35.077 -14.097  25.447  1.00 49.61           C  
ATOM   2194  O   THR X 210      35.582 -15.112  24.963  1.00 49.91           O  
ATOM   2195  CB  THR X 210      32.691 -14.721  25.487  1.00 47.81           C  
ATOM   2196  OG1 THR X 210      32.276 -15.470  24.338  1.00 54.78           O  
ATOM   2197  CG2 THR X 210      31.467 -14.073  26.105  1.00 50.84           C  
ATOM   2198  N   VAL X 211      35.711 -13.314  26.317  1.00 48.48           N  
ATOM   2199  CA  VAL X 211      37.060 -13.615  26.781  1.00 49.89           C  
ATOM   2200  C   VAL X 211      37.091 -13.735  28.285  1.00 52.91           C  
ATOM   2201  O   VAL X 211      36.875 -12.746  28.992  1.00 54.37           O  
ATOM   2202  CB  VAL X 211      38.061 -12.519  26.386  1.00 49.39           C  
ATOM   2203  CG1 VAL X 211      39.432 -12.804  27.004  1.00 53.32           C  
ATOM   2204  CG2 VAL X 211      38.183 -12.435  24.884  1.00 49.81           C  
ATOM   2205  N   ASN X 212      37.341 -14.950  28.773  1.00 56.19           N  
ATOM   2206  CA  ASN X 212      37.412 -15.215  30.203  1.00 57.74           C  
ATOM   2207  C   ASN X 212      36.089 -15.000  30.958  1.00 56.48           C  
ATOM   2208  O   ASN X 212      36.080 -14.515  32.096  1.00 55.77           O  
ATOM   2209  CB  ASN X 212      38.501 -14.335  30.809  1.00 62.78           C  
ATOM   2210  CG  ASN X 212      39.335 -15.066  31.819  1.00 71.16           C  
ATOM   2211  OD1 ASN X 212      38.814 -15.614  32.809  1.00 76.57           O  
ATOM   2212  ND2 ASN X 212      40.648 -15.098  31.580  1.00 71.93           N  
ATOM   2213  N   GLY X 213      34.973 -15.360  30.334  1.00 54.55           N  
ATOM   2214  CA  GLY X 213      33.683 -15.192  30.976  1.00 52.87           C  
ATOM   2215  C   GLY X 213      32.997 -13.876  30.659  1.00 53.85           C  
ATOM   2216  O   GLY X 213      31.783 -13.747  30.877  1.00 54.45           O  
ATOM   2217  N   HIS X 214      33.748 -12.906  30.135  1.00 54.76           N  
ATOM   2218  CA  HIS X 214      33.200 -11.583  29.801  1.00 55.92           C  
ATOM   2219  C   HIS X 214      32.826 -11.407  28.304  1.00 52.62           C  
ATOM   2220  O   HIS X 214      33.667 -11.597  27.397  1.00 48.95           O  
ATOM   2221  CB  HIS X 214      34.193 -10.483  30.233  1.00 57.86           C  
ATOM   2222  CG  HIS X 214      33.579  -9.121  30.343  1.00 65.95           C  
ATOM   2223  ND1 HIS X 214      32.621  -8.655  29.463  1.00 72.12           N  
ATOM   2224  CD2 HIS X 214      33.797  -8.115  31.223  1.00 68.55           C  
ATOM   2225  CE1 HIS X 214      32.276  -7.422  29.796  1.00 72.57           C  
ATOM   2226  NE2 HIS X 214      32.975  -7.070  30.862  1.00 73.58           N  
ATOM   2227  N   LEU X 215      31.562 -11.045  28.064  1.00 48.28           N  
ATOM   2228  CA  LEU X 215      31.056 -10.834  26.714  1.00 46.12           C  
ATOM   2229  C   LEU X 215      31.292  -9.398  26.262  1.00 46.60           C  
ATOM   2230  O   LEU X 215      30.929  -8.433  26.962  1.00 47.20           O  
ATOM   2231  CB  LEU X 215      29.550 -11.162  26.618  1.00 40.23           C  
ATOM   2232  CG  LEU X 215      28.861 -10.733  25.302  1.00 40.88           C  
ATOM   2233  CD1 LEU X 215      29.244 -11.671  24.171  1.00 31.00           C  
ATOM   2234  CD2 LEU X 215      27.356 -10.717  25.458  1.00 41.69           C  
ATOM   2235  N   TYR X 216      31.895  -9.263  25.080  1.00 44.43           N  
ATOM   2236  CA  TYR X 216      32.154  -7.952  24.482  1.00 42.41           C  
ATOM   2237  C   TYR X 216      31.442  -7.885  23.111  1.00 39.71           C  
ATOM   2238  O   TYR X 216      31.186  -8.922  22.476  1.00 36.94           O  
ATOM   2239  CB  TYR X 216      33.658  -7.743  24.280  1.00 42.27           C  
ATOM   2240  CG  TYR X 216      34.479  -7.841  25.548  1.00 40.85           C  
ATOM   2241  CD1 TYR X 216      34.990  -9.075  25.966  1.00 42.82           C  
ATOM   2242  CD2 TYR X 216      34.777  -6.705  26.299  1.00 38.12           C  
ATOM   2243  CE1 TYR X 216      35.778  -9.177  27.091  1.00 41.47           C  
ATOM   2244  CE2 TYR X 216      35.567  -6.795  27.437  1.00 40.53           C  
ATOM   2245  CZ  TYR X 216      36.063  -8.033  27.822  1.00 43.41           C  
ATOM   2246  OH  TYR X 216      36.844  -8.137  28.948  1.00 50.44           O  
ATOM   2247  N   LYS X 217      31.148  -6.676  22.655  1.00 36.75           N  
ATOM   2248  CA  LYS X 217      30.478  -6.537  21.380  1.00 32.63           C  
ATOM   2249  C   LYS X 217      30.790  -5.207  20.707  1.00 31.94           C  
ATOM   2250  O   LYS X 217      31.364  -4.303  21.310  1.00 29.78           O  
ATOM   2251  CB  LYS X 217      28.962  -6.689  21.584  1.00 30.16           C  
ATOM   2252  CG  LYS X 217      28.281  -5.579  22.371  1.00 34.99           C  
ATOM   2253  CD  LYS X 217      26.770  -5.823  22.558  1.00 38.64           C  
ATOM   2254  CE  LYS X 217      26.468  -7.242  23.062  1.00 40.21           C  
ATOM   2255  NZ  LYS X 217      25.112  -7.385  23.733  1.00 37.87           N  
ATOM   2256  N   THR X 218      30.463  -5.122  19.418  1.00 29.59           N  
ATOM   2257  CA  THR X 218      30.605  -3.887  18.629  1.00 27.64           C  
ATOM   2258  C   THR X 218      29.331  -3.896  17.762  1.00 23.53           C  
ATOM   2259  O   THR X 218      29.050  -4.939  17.161  1.00 23.22           O  
ATOM   2260  CB  THR X 218      31.838  -3.890  17.665  1.00 21.98           C  
ATOM   2261  OG1 THR X 218      33.044  -4.178  18.374  1.00 27.16           O  
ATOM   2262  CG2 THR X 218      31.990  -2.548  17.013  1.00 18.55           C  
ATOM   2263  N   ASN X 219      28.589  -2.787  17.698  1.00 20.98           N  
ATOM   2264  CA  ASN X 219      27.369  -2.719  16.877  1.00 19.97           C  
ATOM   2265  C   ASN X 219      27.577  -1.836  15.669  1.00 19.29           C  
ATOM   2266  O   ASN X 219      28.310  -0.855  15.766  1.00 23.40           O  
ATOM   2267  CB  ASN X 219      26.213  -2.118  17.669  1.00 21.80           C  
ATOM   2268  CG  ASN X 219      25.863  -2.916  18.913  1.00 21.43           C  
ATOM   2269  OD1 ASN X 219      25.475  -4.083  18.839  1.00 24.36           O  
ATOM   2270  ND2 ASN X 219      25.995  -2.278  20.070  1.00 26.53           N  
ATOM   2271  N   TYR X 220      26.955  -2.160  14.534  1.00 19.07           N  
ATOM   2272  CA  TYR X 220      27.058  -1.320  13.332  1.00 18.19           C  
ATOM   2273  C   TYR X 220      25.683  -1.210  12.709  1.00 18.52           C  
ATOM   2274  O   TYR X 220      24.893  -2.143  12.794  1.00 18.79           O  
ATOM   2275  CB  TYR X 220      27.960  -1.914  12.235  1.00 18.05           C  
ATOM   2276  CG  TYR X 220      29.355  -2.265  12.672  1.00 19.09           C  
ATOM   2277  CD1 TYR X 220      29.629  -3.498  13.299  1.00 19.12           C  
ATOM   2278  CD2 TYR X 220      30.398  -1.340  12.512  1.00 20.10           C  
ATOM   2279  CE1 TYR X 220      30.907  -3.799  13.769  1.00 22.14           C  
ATOM   2280  CE2 TYR X 220      31.682  -1.635  12.974  1.00 22.30           C  
ATOM   2281  CZ  TYR X 220      31.926  -2.859  13.601  1.00 24.12           C  
ATOM   2282  OH  TYR X 220      33.192  -3.154  14.060  1.00 27.30           O  
ATOM   2283  N   LEU X 221      25.417  -0.076  12.081  1.00 16.54           N  
ATOM   2284  CA  LEU X 221      24.174   0.145  11.368  1.00 19.51           C  
ATOM   2285  C   LEU X 221      24.494   0.254   9.876  1.00 19.86           C  
ATOM   2286  O   LEU X 221      25.182   1.189   9.463  1.00 20.01           O  
ATOM   2287  CB  LEU X 221      23.535   1.440  11.810  1.00 23.13           C  
ATOM   2288  CG  LEU X 221      22.584   1.428  12.974  1.00 30.06           C  
ATOM   2289  CD1 LEU X 221      22.316   2.894  13.308  1.00 32.12           C  
ATOM   2290  CD2 LEU X 221      21.322   0.663  12.614  1.00 25.04           C  
ATOM   2291  N   THR X 222      24.012  -0.685   9.057  1.00 19.96           N  
ATOM   2292  CA  THR X 222      24.308  -0.595   7.627  1.00 19.58           C  
ATOM   2293  C   THR X 222      23.198   0.241   7.017  1.00 21.39           C  
ATOM   2294  O   THR X 222      22.062   0.211   7.471  1.00 23.20           O  
ATOM   2295  CB  THR X 222      24.424  -1.969   6.951  1.00 18.95           C  
ATOM   2296  OG1 THR X 222      23.333  -2.796   7.382  1.00 22.13           O  
ATOM   2297  CG2 THR X 222      25.742  -2.643   7.320  1.00 18.95           C  
ATOM   2298  N   HIS X 223      23.524   0.975   5.965  1.00 24.89           N  
ATOM   2299  CA  HIS X 223      22.549   1.886   5.383  1.00 27.84           C  
ATOM   2300  C   HIS X 223      22.774   2.041   3.866  1.00 28.97           C  
ATOM   2301  O   HIS X 223      23.896   2.315   3.431  1.00 26.05           O  
ATOM   2302  CB  HIS X 223      22.755   3.208   6.130  1.00 29.13           C  
ATOM   2303  CG  HIS X 223      22.095   4.390   5.514  1.00 33.59           C  
ATOM   2304  ND1 HIS X 223      20.770   4.696   5.736  1.00 38.26           N  
ATOM   2305  CD2 HIS X 223      22.587   5.382   4.727  1.00 35.10           C  
ATOM   2306  CE1 HIS X 223      20.465   5.817   5.112  1.00 39.07           C  
ATOM   2307  NE2 HIS X 223      21.548   6.257   4.494  1.00 41.53           N  
ATOM   2308  N   ARG X 224      21.751   1.836   3.037  1.00 30.21           N  
ATOM   2309  CA  ARG X 224      21.999   2.023   1.604  1.00 33.64           C  
ATOM   2310  C   ARG X 224      21.793   3.497   1.239  1.00 39.26           C  
ATOM   2311  O   ARG X 224      20.864   4.153   1.716  1.00 34.20           O  
ATOM   2312  CB  ARG X 224      21.145   1.086   0.728  1.00 30.14           C  
ATOM   2313  CG  ARG X 224      19.627   1.138   0.890  1.00 32.12           C  
ATOM   2314  CD  ARG X 224      18.901   0.271  -0.172  1.00 28.95           C  
ATOM   2315  NE  ARG X 224      17.476   0.175   0.148  1.00 36.45           N  
ATOM   2316  CZ  ARG X 224      16.537  -0.438  -0.574  1.00 39.66           C  
ATOM   2317  NH1 ARG X 224      16.837  -1.006  -1.742  1.00 40.42           N  
ATOM   2318  NH2 ARG X 224      15.275  -0.458  -0.130  1.00 31.21           N  
ATOM   2319  N   GLN X 225      22.692   4.032   0.416  1.00 48.81           N  
ATOM   2320  CA  GLN X 225      22.614   5.435   0.032  1.00 57.08           C  
ATOM   2321  C   GLN X 225      21.372   5.785  -0.774  1.00 61.25           C  
ATOM   2322  O   GLN X 225      21.243   5.456  -1.954  1.00 57.95           O  
ATOM   2323  CB  GLN X 225      23.867   5.887  -0.729  1.00 61.48           C  
ATOM   2324  CG  GLN X 225      24.129   7.386  -0.592  1.00 70.23           C  
ATOM   2325  CD  GLN X 225      24.389   7.783   0.848  1.00 77.07           C  
ATOM   2326  OE1 GLN X 225      24.610   6.921   1.709  1.00 78.94           O  
ATOM   2327  NE2 GLN X 225      24.364   9.092   1.126  1.00 80.26           N  
ATOM   2328  N   THR X 226      20.458   6.463  -0.080  1.00 69.15           N  
ATOM   2329  CA  THR X 226      19.174   6.942  -0.594  1.00 73.21           C  
ATOM   2330  C   THR X 226      18.743   6.289  -1.909  1.00 73.19           C  
ATOM   2331  O   THR X 226      17.810   5.466  -1.912  1.00 73.44           O  
ATOM   2332  CB  THR X 226      19.204   8.497  -0.735  1.00 76.07           C  
ATOM   2333  OG1 THR X 226      19.873   9.059   0.403  1.00 76.06           O  
ATOM   2334  CG2 THR X 226      17.785   9.074  -0.793  1.00 77.85           C  
TER    2335      THR X 226                                                      
MASTER      289    0    0    6   30    0    0   12 3566    4   20   32          
END                                                                             
