# Supplementary material for: Epitope Prediction Based on Random Peptide Library Screening: Benchmark Dataset and Prediction Tools Evaluation
Source: Molecules. 2011 Jun 16;16(6):4971–93. doi: 10.3390/molecules16064971 (PMC6264216; doi:10.3390/molecules16064971)
Supplement: Supplementary file 1 [file molecules-16-04971-s001.zip › supplementary materials/datasets/MS00357/EP00357.txt]

Y139 E141 I142 P143 I145 H147 K171 F172 P173 Y199 K200 I202 G203 L204 N219 L221 T222 H223 R224 Q225 T226
