# Supplementary material for: Epitope Prediction Based on Random Peptide Library Screening: Benchmark Dataset and Prediction Tools Evaluation
Source: Molecules. 2011 Jun 16;16(6):4971–93. doi: 10.3390/molecules16064971 (PMC6264216; doi:10.3390/molecules16064971)
Supplement: Supplementary file 1 [file molecules-16-04971-s001.zip › supplementary materials/datasets/MS00384/3DOW.pdb]

HEADER    PROTEIN TRANSPORT                       07-JUL-08   3DOW              
TITLE     COMPLEX STRUCTURE OF GABA TYPE A RECEPTOR ASSOCIATED                  
TITLE    2 PROTEIN AND ITS BINDING EPITOPE ON CALRETICULIN                      
COMPND    MOL_ID: 1;                                                            
COMPND   2 MOLECULE: GAMMA-AMINOBUTYRIC ACID RECEPTOR-ASSOCIATED                
COMPND   3 PROTEIN;                                                             
COMPND   4 CHAIN: A;                                                            
COMPND   5 SYNONYM: GABA(A) RECEPTOR-ASSOCIATED PROTEIN, MM46;                  
COMPND   6 ENGINEERED: YES;                                                     
COMPND   7 MOL_ID: 2;                                                           
COMPND   8 MOLECULE: CRT PEPTIDE;                                               
COMPND   9 CHAIN: B;                                                            
COMPND  10 SYNONYM: CALRETICULIN, CRP55, CALREGULIN, HACBP, ERP60,              
COMPND  11 GRP60;                                                               
COMPND  12 ENGINEERED: YES                                                      
SOURCE    MOL_ID: 1;                                                            
SOURCE   2 ORGANISM_SCIENTIFIC: HOMO SAPIENS;                                   
SOURCE   3 ORGANISM_TAXID: 9606;                                                
SOURCE   4 GENE: GABARAP, FLC3B;                                                
SOURCE   5 EXPRESSION_SYSTEM: ESCHERICHIA COLI;                                 
SOURCE   6 EXPRESSION_SYSTEM_STRAIN: BL21;                                      
SOURCE   7 EXPRESSION_SYSTEM_VECTOR_TYPE: PLASMID;                              
SOURCE   8 MOL_ID: 2;                                                           
SOURCE   9 SYNTHETIC: YES;                                                      
SOURCE  10 OTHER_DETAILS: SYNTHETIC PEPTIDE CONTAINING AMINO ACIDS              
SOURCE  11 195-205 OF MATURE CALRETICULIN, CALR_HUMAN, UNIPROT ENTRY            
SOURCE  12 P27797                                                               
KEYWDS    ALPHA-BETA, BETA-GRASP FOLD, CYTOPLASM, CYTOSKELETON, GOLGI           
KEYWDS   2 APPARATUS, MEMBRANE, MICROTUBULE, PROTEIN TRANSPORT,                 
KEYWDS   3 TRANSPORT, CALCIUM, CHAPERONE, ENDOPLASMIC RETICULUM,                
KEYWDS   4 EXTRACELLULAR MATRIX, LECTIN, METAL-BINDING, SECRETED, ZINC          
EXPDTA    X-RAY DIFFRACTION                                                     
AUTHOR    Y.THIELMANN,O.H.WEIERGRAEBER,D.WILLBOLD                               
REVDAT   1   24-FEB-09 3DOW    0                                                
JRNL        AUTH   Y.THIELMANN,O.H.WEIERGRABER,J.MOHRLUDER,D.WILLBOLD           
JRNL        TITL   STRUCTURAL FRAMEWORK OF THE GABARAP-CALRETICULIN             
JRNL        TITL 2 INTERFACE - IMPLICATIONS FOR SUBSTRATE BINDING TO            
JRNL        TITL 3 ENDOPLASMIC RETICULUM CHAPERONES.                            
JRNL        REF    FEBS J.                       V. 276  1140 2009              
JRNL        REFN                   ISSN 1742-464X                               
JRNL        PMID   19154346                                                     
JRNL        DOI    10.1111/J.1742-4658.2008.06857.X                             
REMARK   1                                                                      
REMARK   2                                                                      
REMARK   2 RESOLUTION.    2.30 ANGSTROMS.                                       
REMARK   3                                                                      
REMARK   3 REFINEMENT.                                                          
REMARK   3   PROGRAM     : PHENIX                                               
REMARK   3   AUTHORS     : PAUL ADAMS,PAVEL AFONINE,VICENT CHEN,IAN             
REMARK   3               : DAVIS,KRESHNA GOPAL,RALF GROSSE-                     
REMARK   3               : KUNSTLEVE,LI-WEI HUNG,ROBERT IMMORMINO,              
REMARK   3               : TOM IOERGER,AIRLIE MCCOY,ERIK MCKEE,NIGEL            
REMARK   3               : MORIARTY,REETAL PAI,RANDY READ,JANE                  
REMARK   3               : RICHARDSON,DAVID RICHARDSON,TOD ROMO,JIM             
REMARK   3               : SACCHETTINI,NICHOLAS SAUTER,JACOB SMITH,             
REMARK   3               : LAURENT STORONI,TOM TERWILLIGER,PETER                
REMARK   3               : ZWART                                                
REMARK   3                                                                      
REMARK   3    REFINEMENT TARGET : ENGH & HUBER                                  
REMARK   3                                                                      
REMARK   3  DATA USED IN REFINEMENT.                                            
REMARK   3   RESOLUTION RANGE HIGH (ANGSTROMS) : 2.30                           
REMARK   3   RESOLUTION RANGE LOW  (ANGSTROMS) : 34.31                          
REMARK   3   MIN(FOBS/SIGMA_FOBS)              : 0.000                          
REMARK   3   COMPLETENESS FOR RANGE        (%) : 99.7                           
REMARK   3   NUMBER OF REFLECTIONS             : 6892                           
REMARK   3                                                                      
REMARK   3  FIT TO DATA USED IN REFINEMENT.                                     
REMARK   3   R VALUE     (WORKING + TEST SET) : 0.233                           
REMARK   3   R VALUE            (WORKING SET) : 0.232                           
REMARK   3   FREE R VALUE                     : 0.270                           
REMARK   3   FREE R VALUE TEST SET SIZE   (%) : NULL                            
REMARK   3   FREE R VALUE TEST SET COUNT      : 327                             
REMARK   3                                                                      
REMARK   3  FIT TO DATA USED IN REFINEMENT (IN BINS).                           
REMARK   3   BIN  RESOLUTION RANGE  COMPL.    NWORK NFREE   RWORK  RFREE        
REMARK   3                                                                      
REMARK   3  BULK SOLVENT MODELLING.                                             
REMARK   3   METHOD USED        : NULL                                          
REMARK   3   SOLVENT RADIUS     : NULL                                          
REMARK   3   SHRINKAGE RADIUS   : NULL                                          
REMARK   3   K_SOL              : NULL                                          
REMARK   3   B_SOL              : NULL                                          
REMARK   3                                                                      
REMARK   3  ERROR ESTIMATES.                                                    
REMARK   3   COORDINATE ERROR (MAXIMUM-LIKELIHOOD BASED)     : NULL             
REMARK   3   PHASE ERROR (DEGREES, MAXIMUM-LIKELIHOOD BASED) : NULL             
REMARK   3                                                                      
REMARK   3  B VALUES.                                                           
REMARK   3   FROM WILSON PLOT           (A**2) : 45.00                          
REMARK   3   MEAN B VALUE      (OVERALL, A**2) : 45.27                          
REMARK   3   OVERALL ANISOTROPIC B VALUE.                                       
REMARK   3    B11 (A**2) : 0.00000                                              
REMARK   3    B22 (A**2) : 0.00000                                              
REMARK   3    B33 (A**2) : 0.00000                                              
REMARK   3    B12 (A**2) : 0.00000                                              
REMARK   3    B13 (A**2) : 0.00000                                              
REMARK   3    B23 (A**2) : 0.00000                                              
REMARK   3                                                                      
REMARK   3  TWINNING INFORMATION.                                               
REMARK   3   FRACTION: NULL                                                     
REMARK   3   OPERATOR: NULL                                                     
REMARK   3                                                                      
REMARK   3  DEVIATIONS FROM IDEAL VALUES.                                       
REMARK   3                 RMSD          COUNT                                  
REMARK   3   BOND      :  0.003           NULL                                  
REMARK   3   ANGLE     :   NULL           NULL                                  
REMARK   3   CHIRALITY :   NULL           NULL                                  
REMARK   3   PLANARITY :   NULL           NULL                                  
REMARK   3   DIHEDRAL  : 16.500           NULL                                  
REMARK   3                                                                      
REMARK   3  TLS DETAILS                                                         
REMARK   3   NUMBER OF TLS GROUPS  : NULL                                       
REMARK   3                                                                      
REMARK   3  NCS DETAILS                                                         
REMARK   3   NUMBER OF NCS GROUPS : NULL                                        
REMARK   3                                                                      
REMARK   3  OTHER REFINEMENT REMARKS: NULL                                      
REMARK   4                                                                      
REMARK   4 3DOW COMPLIES WITH FORMAT V. 3.20, 01-DEC-08                         
REMARK 100                                                                      
REMARK 100 THIS ENTRY HAS BEEN PROCESSED BY RCSB ON 10-JUL-08.                  
REMARK 100 THE RCSB ID CODE IS RCSB048306.                                      
REMARK 200                                                                      
REMARK 200 EXPERIMENTAL DETAILS                                                 
REMARK 200  EXPERIMENT TYPE                : X-RAY DIFFRACTION                  
REMARK 200  DATE OF DATA COLLECTION        : 14-DEC-07                          
REMARK 200  TEMPERATURE           (KELVIN) : 100                                
REMARK 200  PH                             : 6.5                                
REMARK 200  NUMBER OF CRYSTALS USED        : 1                                  
REMARK 200                                                                      
REMARK 200  SYNCHROTRON              (Y/N) : Y                                  
REMARK 200  RADIATION SOURCE               : ESRF                               
REMARK 200  BEAMLINE                       : ID14-1                             
REMARK 200  X-RAY GENERATOR MODEL          : NULL                               
REMARK 200  MONOCHROMATIC OR LAUE    (M/L) : M                                  
REMARK 200  WAVELENGTH OR RANGE        (A) : 0.93400                            
REMARK 200  MONOCHROMATOR                  : DIAMOND, GERMANIUM                 
REMARK 200  OPTICS                         : MIRRORS                            
REMARK 200                                                                      
REMARK 200  DETECTOR TYPE                  : CCD                                
REMARK 200  DETECTOR MANUFACTURER          : ADSC QUANTUM 4                     
REMARK 200  INTENSITY-INTEGRATION SOFTWARE : MOSFLM                             
REMARK 200  DATA SCALING SOFTWARE          : SCALA                              
REMARK 200                                                                      
REMARK 200  NUMBER OF UNIQUE REFLECTIONS   : 6892                               
REMARK 200  RESOLUTION RANGE HIGH      (A) : 2.300                              
REMARK 200  RESOLUTION RANGE LOW       (A) : 39.620                             
REMARK 200  REJECTION CRITERIA  (SIGMA(I)) : 0.000                              
REMARK 200                                                                      
REMARK 200 OVERALL.                                                             
REMARK 200  COMPLETENESS FOR RANGE     (%) : 99.7                               
REMARK 200  DATA REDUNDANCY                : 6.800                              
REMARK 200  R MERGE                    (I) : 0.05200                            
REMARK 200  R SYM                      (I) : 0.05200                            
REMARK 200  <I/SIGMA(I)> FOR THE DATA SET  : 11.1000                            
REMARK 200                                                                      
REMARK 200 IN THE HIGHEST RESOLUTION SHELL.                                     
REMARK 200  HIGHEST RESOLUTION SHELL, RANGE HIGH (A) : 2.30                     
REMARK 200  HIGHEST RESOLUTION SHELL, RANGE LOW  (A) : 2.42                     
REMARK 200  COMPLETENESS FOR SHELL     (%) : 100.0                              
REMARK 200  DATA REDUNDANCY IN SHELL       : 6.60                               
REMARK 200  R MERGE FOR SHELL          (I) : 0.39900                            
REMARK 200  R SYM FOR SHELL            (I) : 0.39900                            
REMARK 200  <I/SIGMA(I)> FOR SHELL         : 1.900                              
REMARK 200                                                                      
REMARK 200 DIFFRACTION PROTOCOL: SINGLE WAVELENGTH                              
REMARK 200 METHOD USED TO DETERMINE THE STRUCTURE: MOLECULAR REPLACEMENT        
REMARK 200 SOFTWARE USED: MOLREP                                                
REMARK 200 STARTING MODEL: PDB ENTRY 1KJT                                       
REMARK 200                                                                      
REMARK 200 REMARK: NULL                                                         
REMARK 280                                                                      
REMARK 280 CRYSTAL                                                              
REMARK 280 SOLVENT CONTENT, VS   (%): 50.19                                     
REMARK 280 MATTHEWS COEFFICIENT, VM (ANGSTROMS**3/DA): 2.47                     
REMARK 280                                                                      
REMARK 280 CRYSTALLIZATION CONDITIONS: 0.1 M MES, 27% V/V PEG MME 550, 10       
REMARK 280  MM ZNSO4, PH 6.5, VAPOR DIFFUSION, HANGING DROP, TEMPERATURE        
REMARK 280  290K                                                                
REMARK 290                                                                      
REMARK 290 CRYSTALLOGRAPHIC SYMMETRY                                            
REMARK 290 SYMMETRY OPERATORS FOR SPACE GROUP: I 2 3                            
REMARK 290                                                                      
REMARK 290      SYMOP   SYMMETRY                                                
REMARK 290     NNNMMM   OPERATOR                                                
REMARK 290       1555   X,Y,Z                                                   
REMARK 290       2555   -X,-Y,Z                                                 
REMARK 290       3555   -X,Y,-Z                                                 
REMARK 290       4555   X,-Y,-Z                                                 
REMARK 290       5555   Z,X,Y                                                   
REMARK 290       6555   Z,-X,-Y                                                 
REMARK 290       7555   -Z,-X,Y                                                 
REMARK 290       8555   -Z,X,-Y                                                 
REMARK 290       9555   Y,Z,X                                                   
REMARK 290      10555   -Y,Z,-X                                                 
REMARK 290      11555   Y,-Z,-X                                                 
REMARK 290      12555   -Y,-Z,X                                                 
REMARK 290      13555   X+1/2,Y+1/2,Z+1/2                                       
REMARK 290      14555   -X+1/2,-Y+1/2,Z+1/2                                     
REMARK 290      15555   -X+1/2,Y+1/2,-Z+1/2                                     
REMARK 290      16555   X+1/2,-Y+1/2,-Z+1/2                                     
REMARK 290      17555   Z+1/2,X+1/2,Y+1/2                                       
REMARK 290      18555   Z+1/2,-X+1/2,-Y+1/2                                     
REMARK 290      19555   -Z+1/2,-X+1/2,Y+1/2                                     
REMARK 290      20555   -Z+1/2,X+1/2,-Y+1/2                                     
REMARK 290      21555   Y+1/2,Z+1/2,X+1/2                                       
REMARK 290      22555   -Y+1/2,Z+1/2,-X+1/2                                     
REMARK 290      23555   Y+1/2,-Z+1/2,-X+1/2                                     
REMARK 290      24555   -Y+1/2,-Z+1/2,X+1/2                                     
REMARK 290                                                                      
REMARK 290     WHERE NNN -> OPERATOR NUMBER                                     
REMARK 290           MMM -> TRANSLATION VECTOR                                  
REMARK 290                                                                      
REMARK 290 CRYSTALLOGRAPHIC SYMMETRY TRANSFORMATIONS                            
REMARK 290 THE FOLLOWING TRANSFORMATIONS OPERATE ON THE ATOM/HETATM             
REMARK 290 RECORDS IN THIS ENTRY TO PRODUCE CRYSTALLOGRAPHICALLY                
REMARK 290 RELATED MOLECULES.                                                   
REMARK 290   SMTRY1   1  1.000000  0.000000  0.000000        0.00000            
REMARK 290   SMTRY2   1  0.000000  1.000000  0.000000        0.00000            
REMARK 290   SMTRY3   1  0.000000  0.000000  1.000000        0.00000            
REMARK 290   SMTRY1   2 -1.000000  0.000000  0.000000        0.00000            
REMARK 290   SMTRY2   2  0.000000 -1.000000  0.000000        0.00000            
REMARK 290   SMTRY3   2  0.000000  0.000000  1.000000        0.00000            
REMARK 290   SMTRY1   3 -1.000000  0.000000  0.000000        0.00000            
REMARK 290   SMTRY2   3  0.000000  1.000000  0.000000        0.00000            
REMARK 290   SMTRY3   3  0.000000  0.000000 -1.000000        0.00000            
REMARK 290   SMTRY1   4  1.000000  0.000000  0.000000        0.00000            
REMARK 290   SMTRY2   4  0.000000 -1.000000  0.000000        0.00000            
REMARK 290   SMTRY3   4  0.000000  0.000000 -1.000000        0.00000            
REMARK 290   SMTRY1   5  0.000000  0.000000  1.000000        0.00000            
REMARK 290   SMTRY2   5  1.000000  0.000000  0.000000        0.00000            
REMARK 290   SMTRY3   5  0.000000  1.000000  0.000000        0.00000            
REMARK 290   SMTRY1   6  0.000000  0.000000  1.000000        0.00000            
REMARK 290   SMTRY2   6 -1.000000  0.000000  0.000000        0.00000            
REMARK 290   SMTRY3   6  0.000000 -1.000000  0.000000        0.00000            
REMARK 290   SMTRY1   7  0.000000  0.000000 -1.000000        0.00000            
REMARK 290   SMTRY2   7 -1.000000  0.000000  0.000000        0.00000            
REMARK 290   SMTRY3   7  0.000000  1.000000  0.000000        0.00000            
REMARK 290   SMTRY1   8  0.000000  0.000000 -1.000000        0.00000            
REMARK 290   SMTRY2   8  1.000000  0.000000  0.000000        0.00000            
REMARK 290   SMTRY3   8  0.000000 -1.000000  0.000000        0.00000            
REMARK 290   SMTRY1   9  0.000000  1.000000  0.000000        0.00000            
REMARK 290   SMTRY2   9  0.000000  0.000000  1.000000        0.00000            
REMARK 290   SMTRY3   9  1.000000  0.000000  0.000000        0.00000            
REMARK 290   SMTRY1  10  0.000000 -1.000000  0.000000        0.00000            
REMARK 290   SMTRY2  10  0.000000  0.000000  1.000000        0.00000            
REMARK 290   SMTRY3  10 -1.000000  0.000000  0.000000        0.00000            
REMARK 290   SMTRY1  11  0.000000  1.000000  0.000000        0.00000            
REMARK 290   SMTRY2  11  0.000000  0.000000 -1.000000        0.00000            
REMARK 290   SMTRY3  11 -1.000000  0.000000  0.000000        0.00000            
REMARK 290   SMTRY1  12  0.000000 -1.000000  0.000000        0.00000            
REMARK 290   SMTRY2  12  0.000000  0.000000 -1.000000        0.00000            
REMARK 290   SMTRY3  12  1.000000  0.000000  0.000000        0.00000            
REMARK 290   SMTRY1  13  1.000000  0.000000  0.000000       48.52150            
REMARK 290   SMTRY2  13  0.000000  1.000000  0.000000       48.52150            
REMARK 290   SMTRY3  13  0.000000  0.000000  1.000000       48.52150            
REMARK 290   SMTRY1  14 -1.000000  0.000000  0.000000       48.52150            
REMARK 290   SMTRY2  14  0.000000 -1.000000  0.000000       48.52150            
REMARK 290   SMTRY3  14  0.000000  0.000000  1.000000       48.52150            
REMARK 290   SMTRY1  15 -1.000000  0.000000  0.000000       48.52150            
REMARK 290   SMTRY2  15  0.000000  1.000000  0.000000       48.52150            
REMARK 290   SMTRY3  15  0.000000  0.000000 -1.000000       48.52150            
REMARK 290   SMTRY1  16  1.000000  0.000000  0.000000       48.52150            
REMARK 290   SMTRY2  16  0.000000 -1.000000  0.000000       48.52150            
REMARK 290   SMTRY3  16  0.000000  0.000000 -1.000000       48.52150            
REMARK 290   SMTRY1  17  0.000000  0.000000  1.000000       48.52150            
REMARK 290   SMTRY2  17  1.000000  0.000000  0.000000       48.52150            
REMARK 290   SMTRY3  17  0.000000  1.000000  0.000000       48.52150            
REMARK 290   SMTRY1  18  0.000000  0.000000  1.000000       48.52150            
REMARK 290   SMTRY2  18 -1.000000  0.000000  0.000000       48.52150            
REMARK 290   SMTRY3  18  0.000000 -1.000000  0.000000       48.52150            
REMARK 290   SMTRY1  19  0.000000  0.000000 -1.000000       48.52150            
REMARK 290   SMTRY2  19 -1.000000  0.000000  0.000000       48.52150            
REMARK 290   SMTRY3  19  0.000000  1.000000  0.000000       48.52150            
REMARK 290   SMTRY1  20  0.000000  0.000000 -1.000000       48.52150            
REMARK 290   SMTRY2  20  1.000000  0.000000  0.000000       48.52150            
REMARK 290   SMTRY3  20  0.000000 -1.000000  0.000000       48.52150            
REMARK 290   SMTRY1  21  0.000000  1.000000  0.000000       48.52150            
REMARK 290   SMTRY2  21  0.000000  0.000000  1.000000       48.52150            
REMARK 290   SMTRY3  21  1.000000  0.000000  0.000000       48.52150            
REMARK 290   SMTRY1  22  0.000000 -1.000000  0.000000       48.52150            
REMARK 290   SMTRY2  22  0.000000  0.000000  1.000000       48.52150            
REMARK 290   SMTRY3  22 -1.000000  0.000000  0.000000       48.52150            
REMARK 290   SMTRY1  23  0.000000  1.000000  0.000000       48.52150            
REMARK 290   SMTRY2  23  0.000000  0.000000 -1.000000       48.52150            
REMARK 290   SMTRY3  23 -1.000000  0.000000  0.000000       48.52150            
REMARK 290   SMTRY1  24  0.000000 -1.000000  0.000000       48.52150            
REMARK 290   SMTRY2  24  0.000000  0.000000 -1.000000       48.52150            
REMARK 290   SMTRY3  24  1.000000  0.000000  0.000000       48.52150            
REMARK 290                                                                      
REMARK 290 REMARK: NULL                                                         
REMARK 300                                                                      
REMARK 300 BIOMOLECULE: 1                                                       
REMARK 300 SEE REMARK 350 FOR THE AUTHOR PROVIDED AND/OR PROGRAM                
REMARK 300 GENERATED ASSEMBLY INFORMATION FOR THE STRUCTURE IN                  
REMARK 300 THIS ENTRY. THE REMARK MAY ALSO PROVIDE INFORMATION ON               
REMARK 300 BURIED SURFACE AREA.                                                 
REMARK 300 REMARK: THE PREDICTED BIOLOGICAL UNIT CONTAINS ONE COPY OF THE       
REMARK 300 MONOMERIC GABARAP-CRT PEPTIDE COMPLEX.                               
REMARK 350                                                                      
REMARK 350 COORDINATES FOR A COMPLETE MULTIMER REPRESENTING THE KNOWN           
REMARK 350 BIOLOGICALLY SIGNIFICANT OLIGOMERIZATION STATE OF THE                
REMARK 350 MOLECULE CAN BE GENERATED BY APPLYING BIOMT TRANSFORMATIONS          
REMARK 350 GIVEN BELOW.  BOTH NON-CRYSTALLOGRAPHIC AND                          
REMARK 350 CRYSTALLOGRAPHIC OPERATIONS ARE GIVEN.                               
REMARK 350                                                                      
REMARK 350 BIOMOLECULE: 1                                                       
REMARK 350 SOFTWARE DETERMINED QUATERNARY STRUCTURE: DIMERIC                    
REMARK 350 SOFTWARE USED: PISA                                                  
REMARK 350 TOTAL BURIED SURFACE AREA: 1110 ANGSTROM**2                          
REMARK 350 SURFACE AREA OF THE COMPLEX: 6910 ANGSTROM**2                        
REMARK 350 CHANGE IN SOLVENT FREE ENERGY: -5.7 KCAL/MOL                         
REMARK 350 APPLY THE FOLLOWING TO CHAINS: A, B                                  
REMARK 350   BIOMT1   1  1.000000  0.000000  0.000000        0.00000            
REMARK 350   BIOMT2   1  0.000000  1.000000  0.000000        0.00000            
REMARK 350   BIOMT3   1  0.000000  0.000000  1.000000        0.00000            
REMARK 465                                                                      
REMARK 465 MISSING RESIDUES                                                     
REMARK 465 THE FOLLOWING RESIDUES WERE NOT LOCATED IN THE                       
REMARK 465 EXPERIMENT. (M=MODEL NUMBER; RES=RESIDUE NAME; C=CHAIN               
REMARK 465 IDENTIFIER; SSSEQ=SEQUENCE NUMBER; I=INSERTION CODE.)                
REMARK 465                                                                      
REMARK 465   M RES C SSSEQI                                                     
REMARK 465     SER B     1                                                      
REMARK 465     LEU B     2                                                      
REMARK 465     GLU B     3                                                      
REMARK 465     ASP B     4                                                      
REMARK 470                                                                      
REMARK 470 MISSING ATOM                                                         
REMARK 470 THE FOLLOWING RESIDUES HAVE MISSING ATOMS(M=MODEL NUMBER;            
REMARK 470 RES=RESIDUE NAME; C=CHAIN IDENTIFIER; SSEQ=SEQUENCE NUMBER;          
REMARK 470 I=INSERTION CODE):                                                   
REMARK 470   M RES CSSEQI  ATOMS                                                
REMARK 470     LYS A   4    CG   CD   CE   NZ                                   
REMARK 470     LYS A  15    CG   CD   CE   NZ                                   
REMARK 470     LYS A  22    CG   CD   CE   NZ                                   
REMARK 470     LYS A  40    CE   NZ                                             
REMARK 470     ASP A  47    CG   OD1  OD2                                       
REMARK 470     LYS A  48    CG   CD   CE   NZ                                   
REMARK 470     LYS A  68    CG   CD   CE   NZ                                   
REMARK 500                                                                      
REMARK 500 GEOMETRY AND STEREOCHEMISTRY                                         
REMARK 500 SUBTOPIC: TORSION ANGLES                                             
REMARK 500                                                                      
REMARK 500 TORSION ANGLES OUTSIDE THE EXPECTED RAMACHANDRAN REGIONS:            
REMARK 500 (M=MODEL NUMBER; RES=RESIDUE NAME; C=CHAIN IDENTIFIER;               
REMARK 500 SSEQ=SEQUENCE NUMBER; I=INSERTION CODE).                             
REMARK 500                                                                      
REMARK 500 STANDARD TABLE:                                                      
REMARK 500 FORMAT:(10X,I3,1X,A3,1X,A1,I4,A1,4X,F7.2,3X,F7.2)                    
REMARK 500                                                                      
REMARK 500 EXPECTED VALUES: GJ KLEYWEGT AND TA JONES (1996). PHI/PSI-           
REMARK 500 CHOLOGY: RAMACHANDRAN REVISITED. STRUCTURE 4, 1395 - 1400            
REMARK 500                                                                      
REMARK 500  M RES CSSEQI        PSI       PHI                                   
REMARK 500    MET A   3      105.14    -49.45                                   
REMARK 500    HIS A  71       98.45     52.26                                   
REMARK 500                                                                      
REMARK 500 REMARK: NULL                                                         
REMARK 620                                                                      
REMARK 620 METAL COORDINATION                                                   
REMARK 620  (M=MODEL NUMBER; RES=RESIDUE NAME; C=CHAIN IDENTIFIER;              
REMARK 620  SSEQ=SEQUENCE NUMBER; I=INSERTION CODE):                            
REMARK 620                                                                      
REMARK 620 COORDINATION ANGLES FOR:  M RES CSSEQI METAL                         
REMARK 620                              ZN A 201  ZN                            
REMARK 620 N RES CSSEQI ATOM                                                    
REMARK 620 1 HIS A 101   NE2                                                    
REMARK 620 2 GLU A 103   OE1 123.3                                              
REMARK 620 N                    1                                               
REMARK 800                                                                      
REMARK 800 SITE                                                                 
REMARK 800 SITE_IDENTIFIER: AC1                                                 
REMARK 800 EVIDENCE_CODE: SOFTWARE                                              
REMARK 800 SITE_DESCRIPTION: BINDING SITE FOR RESIDUE ZN A 201                  
REMARK 900                                                                      
REMARK 900 RELATED ENTRIES                                                      
REMARK 900 RELATED ID: 3D32   RELATED DB: PDB                                   
REMARK 900 COMPLEX OF GABA(A) RECEPTOR-ASSOCIATED PROTEIN WITH A                
REMARK 900 SYNTHETIC PEPTIDE                                                    
DBREF  3DOW A    3   119  UNP    O95166   GBRAP_HUMAN      1    117             
DBREF  3DOW B    1    11  UNP    P27797   CALR_HUMAN     195    205             
SEQADV 3DOW GLY A    1  UNP  O95166              EXPRESSION TAG                 
SEQADV 3DOW SER A    2  UNP  O95166              EXPRESSION TAG                 
SEQRES   1 A  119  GLY SER MET LYS PHE VAL TYR LYS GLU GLU HIS PRO PHE          
SEQRES   2 A  119  GLU LYS ARG ARG SER GLU GLY GLU LYS ILE ARG LYS LYS          
SEQRES   3 A  119  TYR PRO ASP ARG VAL PRO VAL ILE VAL GLU LYS ALA PRO          
SEQRES   4 A  119  LYS ALA ARG ILE GLY ASP LEU ASP LYS LYS LYS TYR LEU          
SEQRES   5 A  119  VAL PRO SER ASP LEU THR VAL GLY GLN PHE TYR PHE LEU          
SEQRES   6 A  119  ILE ARG LYS ARG ILE HIS LEU ARG ALA GLU ASP ALA LEU          
SEQRES   7 A  119  PHE PHE PHE VAL ASN ASN VAL ILE PRO PRO THR SER ALA          
SEQRES   8 A  119  THR MET GLY GLN LEU TYR GLN GLU HIS HIS GLU GLU ASP          
SEQRES   9 A  119  PHE PHE LEU TYR ILE ALA TYR SER ASP GLU SER VAL TYR          
SEQRES  10 A  119  GLY LEU                                                      
SEQRES   1 B   12  SER LEU GLU ASP ASP TRP ASP PHE LEU PRO PRO NH2              
HET    NH2  B  12       1                                                       
HET     ZN  A 201       1                                                       
HETNAM     NH2 AMINO GROUP                                                      
HETNAM      ZN ZINC ION                                                         
FORMUL   2  NH2    H2 N                                                         
FORMUL   3   ZN    ZN 2+                                                        
FORMUL   4  HOH   *29(H2 O)                                                     
HELIX    1   1 PHE A    5  HIS A   11  1                                   7    
HELIX    2   2 PRO A   12  TYR A   27  1                                  16    
HELIX    3   3 THR A   58  HIS A   71  1                                  14    
HELIX    4   4 THR A   92  HIS A  101  1                                  10    
SHEET    1   A 5 PHE A  79  PHE A  81  0                                        
SHEET    2   A 5 LEU A 107  SER A 112 -1  O  SER A 112   N  PHE A  79           
SHEET    3   A 5 ARG A  30  LYS A  37  1  N  ILE A  34   O  LEU A 107           
SHEET    4   A 5 LYS A  50  PRO A  54 -1  O  VAL A  53   N  VAL A  31           
SHEET    5   A 5 ASP B   7  PHE B   8  1  O  ASP B   7   N  LYS A  50           
LINK         NE2 HIS A 101                ZN    ZN A 201     1555   1555  2.21  
LINK         OE1 GLU A 103                ZN    ZN A 201     1555   1555  2.33  
LINK         N   NH2 B  12                 C   PRO B  11     1555   1555  1.33  
CISPEP   1 LEU B    9    PRO B   10          0        -2.42                     
SITE     1 AC1  4 HIS A  71  HIS A 101  GLU A 103  GLU A 114                    
CRYST1   97.043   97.043   97.043  90.00  90.00  90.00 I 2 3        24          
ORIGX1      1.000000  0.000000  0.000000        0.00000                         
ORIGX2      0.000000  1.000000  0.000000        0.00000                         
ORIGX3      0.000000  0.000000  1.000000        0.00000                         
SCALE1      0.010305  0.000000  0.000000        0.00000                         
SCALE2      0.000000  0.010305  0.000000        0.00000                         
SCALE3      0.000000  0.000000  0.010305        0.00000                         
ATOM      1  N   GLY A   1       2.140  30.754  16.608  1.00 72.80           N  
ATOM      2  CA  GLY A   1       1.831  31.978  17.402  1.00 75.56           C  
ATOM      3  C   GLY A   1       0.818  31.723  18.504  1.00 74.72           C  
ATOM      4  O   GLY A   1       0.990  32.188  19.633  1.00 71.66           O  
ATOM      5  N   SER A   2      -0.242  30.988  18.177  1.00 73.29           N  
ATOM      6  CA  SER A   2      -1.285  30.669  19.152  1.00 70.65           C  
ATOM      7  C   SER A   2      -1.274  29.190  19.534  1.00 69.03           C  
ATOM      8  O   SER A   2      -1.012  28.321  18.700  1.00 75.08           O  
ATOM      9  CB  SER A   2      -2.662  31.073  18.624  1.00 64.46           C  
ATOM     10  OG  SER A   2      -3.008  32.380  19.059  1.00 68.99           O  
ATOM     11  N   MET A   3      -1.561  28.920  20.805  1.00 67.05           N  
ATOM     12  CA  MET A   3      -1.423  27.581  21.371  1.00 64.54           C  
ATOM     13  C   MET A   3      -2.096  26.520  20.499  1.00 65.14           C  
ATOM     14  O   MET A   3      -3.321  26.406  20.477  1.00 66.76           O  
ATOM     15  CB  MET A   3      -2.019  27.540  22.783  1.00 64.58           C  
ATOM     16  CG  MET A   3      -1.161  26.785  23.801  1.00 64.83           C  
ATOM     17  SD  MET A   3      -0.213  27.817  24.951  1.00 61.68           S  
ATOM     18  CE  MET A   3       0.050  29.274  23.944  1.00 57.26           C  
ATOM     19  N   LYS A   4      -1.284  25.746  19.783  1.00 59.88           N  
ATOM     20  CA  LYS A   4      -1.782  24.663  18.941  1.00 59.42           C  
ATOM     21  C   LYS A   4      -1.319  23.324  19.495  1.00 61.13           C  
ATOM     22  O   LYS A   4      -0.118  23.066  19.584  1.00 63.10           O  
ATOM     23  CB  LYS A   4      -1.278  24.824  17.503  1.00 59.78           C  
ATOM     24  N   PHE A   5      -2.274  22.479  19.869  1.00 58.09           N  
ATOM     25  CA  PHE A   5      -1.959  21.181  20.453  1.00 50.09           C  
ATOM     26  C   PHE A   5      -2.313  20.021  19.530  1.00 52.81           C  
ATOM     27  O   PHE A   5      -3.315  20.056  18.816  1.00 56.50           O  
ATOM     28  CB  PHE A   5      -2.683  21.014  21.789  1.00 47.11           C  
ATOM     29  CG  PHE A   5      -1.995  21.693  22.935  1.00 44.14           C  
ATOM     30  CD1 PHE A   5      -2.264  23.014  23.242  1.00 45.56           C  
ATOM     31  CD2 PHE A   5      -1.074  21.007  23.704  1.00 43.94           C  
ATOM     32  CE1 PHE A   5      -1.623  23.635  24.296  1.00 45.27           C  
ATOM     33  CE2 PHE A   5      -0.432  21.621  24.760  1.00 40.08           C  
ATOM     34  CZ  PHE A   5      -0.706  22.940  25.057  1.00 41.34           C  
ATOM     35  N   VAL A   6      -1.475  18.992  19.560  1.00 51.85           N  
ATOM     36  CA  VAL A   6      -1.685  17.791  18.770  1.00 51.39           C  
ATOM     37  C   VAL A   6      -2.737  16.906  19.424  1.00 53.13           C  
ATOM     38  O   VAL A   6      -3.425  16.145  18.749  1.00 59.31           O  
ATOM     39  CB  VAL A   6      -0.372  16.996  18.621  1.00 53.02           C  
ATOM     40  CG1 VAL A   6      -0.623  15.659  17.942  1.00 50.53           C  
ATOM     41  CG2 VAL A   6       0.654  17.810  17.846  1.00 53.92           C  
ATOM     42  N   TYR A   7      -2.868  17.015  20.741  1.00 50.58           N  
ATOM     43  CA  TYR A   7      -3.829  16.198  21.466  1.00 49.02           C  
ATOM     44  C   TYR A   7      -5.257  16.624  21.135  1.00 49.12           C  
ATOM     45  O   TYR A   7      -6.177  15.807  21.161  1.00 47.82           O  
ATOM     46  CB  TYR A   7      -3.594  16.287  22.973  1.00 46.08           C  
ATOM     47  CG  TYR A   7      -4.511  15.383  23.762  1.00 46.58           C  
ATOM     48  CD1 TYR A   7      -4.201  14.044  23.953  1.00 44.77           C  
ATOM     49  CD2 TYR A   7      -5.696  15.863  24.300  1.00 43.62           C  
ATOM     50  CE1 TYR A   7      -5.040  13.211  24.664  1.00 43.61           C  
ATOM     51  CE2 TYR A   7      -6.544  15.035  25.013  1.00 44.88           C  
ATOM     52  CZ  TYR A   7      -6.210  13.710  25.191  1.00 44.40           C  
ATOM     53  OH  TYR A   7      -7.050  12.883  25.902  1.00 49.71           O  
ATOM     54  N   LYS A   8      -5.437  17.904  20.823  1.00 45.03           N  
ATOM     55  CA  LYS A   8      -6.747  18.419  20.434  1.00 50.67           C  
ATOM     56  C   LYS A   8      -7.120  17.981  19.020  1.00 52.92           C  
ATOM     57  O   LYS A   8      -8.300  17.894  18.679  1.00 52.61           O  
ATOM     58  CB  LYS A   8      -6.774  19.948  20.512  1.00 52.59           C  
ATOM     59  CG  LYS A   8      -6.661  20.511  21.918  1.00 46.76           C  
ATOM     60  CD  LYS A   8      -6.719  22.029  21.899  1.00 44.14           C  
ATOM     61  CE  LYS A   8      -5.946  22.631  23.060  1.00 47.20           C  
ATOM     62  NZ  LYS A   8      -5.766  24.108  22.921  1.00 54.33           N  
ATOM     63  N   GLU A   9      -6.106  17.710  18.204  1.00 56.16           N  
ATOM     64  CA  GLU A   9      -6.310  17.308  16.814  1.00 58.82           C  
ATOM     65  C   GLU A   9      -6.427  15.790  16.678  1.00 57.92           C  
ATOM     66  O   GLU A   9      -6.878  15.287  15.648  1.00 59.64           O  
ATOM     67  CB  GLU A   9      -5.153  17.823  15.953  1.00 59.68           C  
ATOM     68  CG  GLU A   9      -5.084  19.342  15.863  1.00 60.27           C  
ATOM     69  CD  GLU A   9      -5.655  19.877  14.565  1.00 68.26           C  
ATOM     70  OE1 GLU A   9      -5.445  19.231  13.518  1.00 68.72           O  
ATOM     71  OE2 GLU A   9      -6.303  20.945  14.590  1.00 70.71           O  
ATOM     72  N   GLU A  10      -6.030  15.066  17.720  1.00 56.01           N  
ATOM     73  CA  GLU A  10      -6.066  13.606  17.693  1.00 56.17           C  
ATOM     74  C   GLU A  10      -7.361  13.063  18.286  1.00 56.21           C  
ATOM     75  O   GLU A  10      -7.750  11.928  18.008  1.00 60.07           O  
ATOM     76  CB  GLU A  10      -4.862  13.017  18.437  1.00 59.71           C  
ATOM     77  CG  GLU A  10      -3.541  13.172  17.692  1.00 62.81           C  
ATOM     78  CD  GLU A  10      -2.460  12.234  18.201  1.00 65.63           C  
ATOM     79  OE1 GLU A  10      -2.787  11.293  18.955  1.00 69.59           O  
ATOM     80  OE2 GLU A  10      -1.282  12.436  17.839  1.00 68.47           O  
ATOM     81  N   HIS A  11      -8.024  13.875  19.104  1.00 54.43           N  
ATOM     82  CA  HIS A  11      -9.255  13.455  19.767  1.00 53.41           C  
ATOM     83  C   HIS A  11     -10.294  14.568  19.705  1.00 48.98           C  
ATOM     84  O   HIS A  11      -9.986  15.720  20.011  1.00 50.30           O  
ATOM     85  CB  HIS A  11      -8.977  13.091  21.225  1.00 56.01           C  
ATOM     86  CG  HIS A  11      -7.867  12.105  21.400  1.00 58.46           C  
ATOM     87  ND1 HIS A  11      -6.551  12.488  21.573  1.00 59.02           N  
ATOM     88  CD2 HIS A  11      -7.870  10.753  21.438  1.00 64.87           C  
ATOM     89  CE1 HIS A  11      -5.797  11.414  21.706  1.00 61.35           C  
ATOM     90  NE2 HIS A  11      -6.573  10.345  21.629  1.00 64.34           N  
ATOM     91  N   PRO A  12     -11.530  14.228  19.298  1.00 47.81           N  
ATOM     92  CA  PRO A  12     -12.603  15.218  19.139  1.00 50.65           C  
ATOM     93  C   PRO A  12     -13.102  15.789  20.462  1.00 43.85           C  
ATOM     94  O   PRO A  12     -12.738  15.312  21.528  1.00 45.27           O  
ATOM     95  CB  PRO A  12     -13.726  14.426  18.461  1.00 52.22           C  
ATOM     96  CG  PRO A  12     -13.074  13.186  17.931  1.00 55.42           C  
ATOM     97  CD  PRO A  12     -11.957  12.889  18.863  1.00 52.00           C  
ATOM     98  N   PHE A  13     -13.961  16.795  20.378  1.00 47.85           N  
ATOM     99  CA  PHE A  13     -14.366  17.554  21.554  1.00 48.59           C  
ATOM    100  C   PHE A  13     -15.386  16.813  22.429  1.00 49.47           C  
ATOM    101  O   PHE A  13     -15.330  16.920  23.649  1.00 56.04           O  
ATOM    102  CB  PHE A  13     -14.895  18.926  21.127  1.00 55.70           C  
ATOM    103  CG  PHE A  13     -15.238  19.834  22.269  1.00 52.05           C  
ATOM    104  CD1 PHE A  13     -14.250  20.373  23.075  1.00 48.37           C  
ATOM    105  CD2 PHE A  13     -16.559  20.168  22.520  1.00 52.50           C  
ATOM    106  CE1 PHE A  13     -14.575  21.220  24.122  1.00 46.83           C  
ATOM    107  CE2 PHE A  13     -16.892  21.013  23.563  1.00 52.00           C  
ATOM    108  CZ  PHE A  13     -15.899  21.540  24.367  1.00 50.20           C  
ATOM    109  N   GLU A  14     -16.314  16.072  21.828  1.00 53.98           N  
ATOM    110  CA  GLU A  14     -17.208  15.236  22.622  1.00 55.12           C  
ATOM    111  C   GLU A  14     -16.360  14.327  23.497  1.00 49.64           C  
ATOM    112  O   GLU A  14     -16.602  14.199  24.697  1.00 50.57           O  
ATOM    113  CB  GLU A  14     -18.119  14.385  21.734  1.00 57.47           C  
ATOM    114  CG  GLU A  14     -18.262  12.943  22.211  1.00 57.33           C  
ATOM    115  CD  GLU A  14     -19.581  12.305  21.784  1.00 66.64           C  
ATOM    116  OE1 GLU A  14     -19.877  12.283  20.568  1.00 62.28           O  
ATOM    117  OE2 GLU A  14     -20.326  11.824  22.668  1.00 65.11           O  
ATOM    118  N   LYS A  15     -15.358  13.709  22.881  1.00 49.89           N  
ATOM    119  CA  LYS A  15     -14.547  12.691  23.536  1.00 48.14           C  
ATOM    120  C   LYS A  15     -13.724  13.265  24.682  1.00 44.92           C  
ATOM    121  O   LYS A  15     -13.640  12.668  25.753  1.00 46.40           O  
ATOM    122  CB  LYS A  15     -13.618  12.032  22.514  1.00 48.02           C  
ATOM    123  N   ARG A  16     -13.116  14.424  24.455  1.00 42.94           N  
ATOM    124  CA  ARG A  16     -12.244  15.020  25.457  1.00 44.00           C  
ATOM    125  C   ARG A  16     -13.052  15.524  26.649  1.00 39.96           C  
ATOM    126  O   ARG A  16     -12.720  15.223  27.790  1.00 38.75           O  
ATOM    127  CB  ARG A  16     -11.409  16.157  24.857  1.00 42.06           C  
ATOM    128  CG  ARG A  16     -10.662  15.766  23.593  1.00 45.40           C  
ATOM    129  CD  ARG A  16      -9.504  16.700  23.285  1.00 42.84           C  
ATOM    130  NE  ARG A  16      -9.883  18.109  23.351  1.00 43.63           N  
ATOM    131  CZ  ARG A  16     -10.265  18.847  22.313  1.00 46.84           C  
ATOM    132  NH1 ARG A  16     -10.335  18.319  21.100  1.00 51.88           N  
ATOM    133  NH2 ARG A  16     -10.580  20.123  22.491  1.00 47.25           N  
ATOM    134  N   ARG A  17     -14.111  16.285  26.381  1.00 40.89           N  
ATOM    135  CA  ARG A  17     -14.951  16.840  27.443  1.00 41.97           C  
ATOM    136  C   ARG A  17     -15.556  15.746  28.305  1.00 42.67           C  
ATOM    137  O   ARG A  17     -15.841  15.963  29.481  1.00 44.38           O  
ATOM    138  CB  ARG A  17     -16.079  17.696  26.863  1.00 45.95           C  
ATOM    139  CG  ARG A  17     -17.296  17.798  27.783  1.00 48.82           C  
ATOM    140  CD  ARG A  17     -18.286  18.851  27.311  1.00 50.13           C  
ATOM    141  NE  ARG A  17     -17.939  20.187  27.794  1.00 46.14           N  
ATOM    142  CZ  ARG A  17     -18.556  20.819  28.790  1.00 43.79           C  
ATOM    143  NH1 ARG A  17     -19.575  20.252  29.428  1.00 47.35           N  
ATOM    144  NH2 ARG A  17     -18.155  22.030  29.147  1.00 38.48           N  
ATOM    145  N   SER A  18     -15.760  14.574  27.716  1.00 42.96           N  
ATOM    146  CA  SER A  18     -16.336  13.457  28.448  1.00 44.63           C  
ATOM    147  C   SER A  18     -15.286  12.788  29.317  1.00 43.91           C  
ATOM    148  O   SER A  18     -15.588  12.350  30.426  1.00 44.18           O  
ATOM    149  CB  SER A  18     -16.967  12.447  27.490  1.00 48.98           C  
ATOM    150  OG  SER A  18     -18.083  13.022  26.831  1.00 54.17           O  
ATOM    151  N   GLU A  19     -14.055  12.708  28.822  1.00 46.50           N  
ATOM    152  CA  GLU A  19     -12.967  12.149  29.614  1.00 42.07           C  
ATOM    153  C   GLU A  19     -12.581  13.099  30.746  1.00 36.44           C  
ATOM    154  O   GLU A  19     -12.197  12.667  31.829  1.00 36.01           O  
ATOM    155  CB  GLU A  19     -11.746  11.875  28.742  1.00 42.42           C  
ATOM    156  CG  GLU A  19     -10.677  11.078  29.443  1.00 42.47           C  
ATOM    157  CD  GLU A  19      -9.372  11.092  28.680  1.00 50.74           C  
ATOM    158  OE1 GLU A  19      -9.340  11.687  27.582  1.00 53.44           O  
ATOM    159  OE2 GLU A  19      -8.381  10.517  29.175  1.00 48.23           O  
ATOM    160  N   GLY A  20     -12.691  14.397  30.486  1.00 33.74           N  
ATOM    161  CA  GLY A  20     -12.319  15.402  31.461  1.00 37.21           C  
ATOM    162  C   GLY A  20     -13.334  15.478  32.582  1.00 38.23           C  
ATOM    163  O   GLY A  20     -12.977  15.621  33.750  1.00 35.59           O  
ATOM    164  N   GLU A  21     -14.610  15.381  32.224  1.00 39.59           N  
ATOM    165  CA  GLU A  21     -15.683  15.435  33.207  1.00 39.16           C  
ATOM    166  C   GLU A  21     -15.538  14.253  34.145  1.00 37.13           C  
ATOM    167  O   GLU A  21     -15.705  14.386  35.356  1.00 40.14           O  
ATOM    168  CB  GLU A  21     -17.054  15.408  32.522  1.00 41.45           C  
ATOM    169  CG  GLU A  21     -18.237  15.663  33.453  1.00 42.47           C  
ATOM    170  CD  GLU A  21     -19.574  15.322  32.813  1.00 50.52           C  
ATOM    171  OE1 GLU A  21     -19.618  14.391  31.980  1.00 46.95           O  
ATOM    172  OE2 GLU A  21     -20.581  15.983  33.149  1.00 48.34           O  
ATOM    173  N   LYS A  22     -15.202  13.099  33.582  1.00 35.69           N  
ATOM    174  CA  LYS A  22     -15.056  11.882  34.369  1.00 35.22           C  
ATOM    175  C   LYS A  22     -13.828  11.925  35.276  1.00 38.09           C  
ATOM    176  O   LYS A  22     -13.898  11.526  36.436  1.00 42.93           O  
ATOM    177  CB  LYS A  22     -14.970  10.661  33.451  1.00 35.70           C  
ATOM    178  N   ILE A  23     -12.706  12.406  34.748  1.00 35.40           N  
ATOM    179  CA  ILE A  23     -11.452  12.391  35.492  1.00 36.78           C  
ATOM    180  C   ILE A  23     -11.485  13.447  36.586  1.00 35.22           C  
ATOM    181  O   ILE A  23     -10.778  13.344  37.584  1.00 34.89           O  
ATOM    182  CB  ILE A  23     -10.235  12.633  34.573  1.00 37.61           C  
ATOM    183  CG1 ILE A  23      -9.054  11.765  35.009  1.00 40.80           C  
ATOM    184  CG2 ILE A  23      -9.842  14.103  34.557  1.00 33.70           C  
ATOM    185  CD1 ILE A  23      -9.196  10.306  34.627  1.00 41.72           C  
ATOM    186  N   ARG A  24     -12.309  14.467  36.390  1.00 31.35           N  
ATOM    187  CA  ARG A  24     -12.537  15.453  37.430  1.00 33.46           C  
ATOM    188  C   ARG A  24     -13.490  14.868  38.465  1.00 37.47           C  
ATOM    189  O   ARG A  24     -13.373  15.143  39.656  1.00 37.89           O  
ATOM    190  CB  ARG A  24     -13.114  16.737  36.838  1.00 30.32           C  
ATOM    191  CG  ARG A  24     -12.112  17.538  36.031  1.00 31.57           C  
ATOM    192  CD  ARG A  24     -11.067  18.150  36.930  1.00 32.58           C  
ATOM    193  NE  ARG A  24     -11.593  19.302  37.652  1.00 31.24           N  
ATOM    194  CZ  ARG A  24     -11.224  19.652  38.879  1.00 32.65           C  
ATOM    195  NH1 ARG A  24     -10.327  18.931  39.536  1.00 40.79           N  
ATOM    196  NH2 ARG A  24     -11.760  20.719  39.455  1.00 32.21           N  
ATOM    197  N   LYS A  25     -14.428  14.049  37.998  1.00 37.21           N  
ATOM    198  CA  LYS A  25     -15.431  13.449  38.869  1.00 41.17           C  
ATOM    199  C   LYS A  25     -14.845  12.275  39.637  1.00 43.82           C  
ATOM    200  O   LYS A  25     -15.478  11.752  40.554  1.00 52.53           O  
ATOM    201  CB  LYS A  25     -16.639  12.970  38.053  1.00 43.82           C  
ATOM    202  CG  LYS A  25     -17.676  14.041  37.749  1.00 40.33           C  
ATOM    203  CD  LYS A  25     -18.956  13.421  37.189  1.00 40.66           C  
ATOM    204  CE  LYS A  25     -19.865  14.467  36.583  1.00 43.57           C  
ATOM    205  NZ  LYS A  25     -21.238  13.954  36.344  1.00 45.53           N  
ATOM    206  N   LYS A  26     -13.638  11.859  39.261  1.00 43.05           N  
ATOM    207  CA  LYS A  26     -13.013  10.690  39.870  1.00 40.18           C  
ATOM    208  C   LYS A  26     -11.856  11.075  40.786  1.00 46.65           C  
ATOM    209  O   LYS A  26     -11.724  10.543  41.889  1.00 51.28           O  
ATOM    210  CB  LYS A  26     -12.515   9.728  38.792  1.00 46.15           C  
ATOM    211  CG  LYS A  26     -11.859   8.475  39.361  1.00 51.75           C  
ATOM    212  CD  LYS A  26     -11.695   7.384  38.307  1.00 55.05           C  
ATOM    213  CE  LYS A  26     -11.167   6.091  38.918  1.00 55.61           C  
ATOM    214  NZ  LYS A  26     -11.045   4.989  37.923  1.00 65.52           N  
ATOM    215  N   TYR A  27     -11.019  11.994  40.319  1.00 43.82           N  
ATOM    216  CA  TYR A  27      -9.869  12.448  41.089  1.00 42.01           C  
ATOM    217  C   TYR A  27      -9.967  13.953  41.314  1.00 41.86           C  
ATOM    218  O   TYR A  27      -9.174  14.720  40.771  1.00 36.93           O  
ATOM    219  CB  TYR A  27      -8.568  12.119  40.354  1.00 39.69           C  
ATOM    220  CG  TYR A  27      -8.402  10.659  39.986  1.00 46.30           C  
ATOM    221  CD1 TYR A  27      -7.858   9.748  40.887  1.00 51.26           C  
ATOM    222  CD2 TYR A  27      -8.774  10.194  38.732  1.00 46.44           C  
ATOM    223  CE1 TYR A  27      -7.700   8.412  40.548  1.00 51.59           C  
ATOM    224  CE2 TYR A  27      -8.619   8.863  38.385  1.00 53.59           C  
ATOM    225  CZ  TYR A  27      -8.083   7.977  39.295  1.00 53.08           C  
ATOM    226  OH  TYR A  27      -7.931   6.654  38.946  1.00 58.70           O  
ATOM    227  N   PRO A  28     -10.954  14.378  42.113  1.00 40.65           N  
ATOM    228  CA  PRO A  28     -11.266  15.789  42.376  1.00 43.71           C  
ATOM    229  C   PRO A  28     -10.090  16.619  42.901  1.00 48.41           C  
ATOM    230  O   PRO A  28      -9.965  17.793  42.548  1.00 47.84           O  
ATOM    231  CB  PRO A  28     -12.373  15.702  43.439  1.00 44.83           C  
ATOM    232  CG  PRO A  28     -12.289  14.295  43.973  1.00 48.52           C  
ATOM    233  CD  PRO A  28     -11.922  13.496  42.780  1.00 44.66           C  
ATOM    234  N   ASP A  29      -9.249  16.021  43.738  1.00 48.10           N  
ATOM    235  CA  ASP A  29      -8.127  16.740  44.337  1.00 48.26           C  
ATOM    236  C   ASP A  29      -6.982  16.995  43.350  1.00 49.70           C  
ATOM    237  O   ASP A  29      -6.055  17.746  43.654  1.00 49.84           O  
ATOM    238  CB  ASP A  29      -7.606  15.983  45.562  1.00 53.71           C  
ATOM    239  CG  ASP A  29      -7.060  14.606  45.215  1.00 58.27           C  
ATOM    240  OD1 ASP A  29      -7.569  13.971  44.266  1.00 51.40           O  
ATOM    241  OD2 ASP A  29      -6.121  14.155  45.903  1.00 67.34           O  
ATOM    242  N   ARG A  30      -7.052  16.366  42.178  1.00 45.59           N  
ATOM    243  CA  ARG A  30      -6.060  16.558  41.120  1.00 44.98           C  
ATOM    244  C   ARG A  30      -6.673  17.302  39.938  1.00 41.10           C  
ATOM    245  O   ARG A  30      -7.879  17.238  39.717  1.00 43.48           O  
ATOM    246  CB  ARG A  30      -5.548  15.205  40.622  1.00 48.31           C  
ATOM    247  CG  ARG A  30      -5.029  14.272  41.704  1.00 52.32           C  
ATOM    248  CD  ARG A  30      -3.517  14.342  41.831  1.00 54.67           C  
ATOM    249  NE  ARG A  30      -2.967  13.107  42.388  1.00 60.02           N  
ATOM    250  CZ  ARG A  30      -1.701  12.721  42.254  1.00 61.78           C  
ATOM    251  NH1 ARG A  30      -0.841  13.471  41.577  1.00 54.23           N  
ATOM    252  NH2 ARG A  30      -1.295  11.579  42.794  1.00 66.09           N  
ATOM    253  N   VAL A  31      -5.840  18.000  39.172  1.00 41.70           N  
ATOM    254  CA  VAL A  31      -6.292  18.622  37.932  1.00 39.18           C  
ATOM    255  C   VAL A  31      -5.616  17.952  36.740  1.00 34.06           C  
ATOM    256  O   VAL A  31      -4.407  17.724  36.755  1.00 35.63           O  
ATOM    257  CB  VAL A  31      -6.006  20.141  37.898  1.00 34.54           C  
ATOM    258  CG1 VAL A  31      -6.615  20.827  39.106  1.00 38.03           C  
ATOM    259  CG2 VAL A  31      -4.516  20.409  37.824  1.00 38.79           C  
ATOM    260  N   PRO A  32      -6.404  17.616  35.708  1.00 31.10           N  
ATOM    261  CA  PRO A  32      -5.864  16.965  34.510  1.00 30.94           C  
ATOM    262  C   PRO A  32      -5.111  17.954  33.634  1.00 29.58           C  
ATOM    263  O   PRO A  32      -5.664  18.990  33.283  1.00 30.92           O  
ATOM    264  CB  PRO A  32      -7.122  16.469  33.795  1.00 31.39           C  
ATOM    265  CG  PRO A  32      -8.177  17.434  34.223  1.00 33.67           C  
ATOM    266  CD  PRO A  32      -7.875  17.678  35.670  1.00 35.35           C  
ATOM    267  N   VAL A  33      -3.870  17.630  33.287  1.00 31.26           N  
ATOM    268  CA  VAL A  33      -3.021  18.537  32.525  1.00 29.71           C  
ATOM    269  C   VAL A  33      -2.437  17.848  31.295  1.00 30.00           C  
ATOM    270  O   VAL A  33      -1.849  16.774  31.396  1.00 29.02           O  
ATOM    271  CB  VAL A  33      -1.860  19.067  33.391  1.00 35.29           C  
ATOM    272  CG1 VAL A  33      -0.991  20.027  32.589  1.00 32.81           C  
ATOM    273  CG2 VAL A  33      -2.396  19.745  34.647  1.00 32.58           C  
ATOM    274  N   ILE A  34      -2.621  18.474  30.136  1.00 28.65           N  
ATOM    275  CA  ILE A  34      -1.997  18.033  28.894  1.00 29.10           C  
ATOM    276  C   ILE A  34      -0.747  18.867  28.650  1.00 30.58           C  
ATOM    277  O   ILE A  34      -0.822  20.090  28.575  1.00 31.89           O  
ATOM    278  CB  ILE A  34      -2.940  18.219  27.691  1.00 30.93           C  
ATOM    279  CG1 ILE A  34      -4.307  17.585  27.974  1.00 31.13           C  
ATOM    280  CG2 ILE A  34      -2.311  17.634  26.425  1.00 28.60           C  
ATOM    281  CD1 ILE A  34      -4.291  16.069  28.023  1.00 34.13           C  
ATOM    282  N   VAL A  35       0.399  18.207  28.519  1.00 27.30           N  
ATOM    283  CA  VAL A  35       1.669  18.910  28.377  1.00 31.61           C  
ATOM    284  C   VAL A  35       2.372  18.518  27.084  1.00 33.21           C  
ATOM    285  O   VAL A  35       2.714  17.353  26.884  1.00 34.38           O  
ATOM    286  CB  VAL A  35       2.605  18.624  29.563  1.00 29.27           C  
ATOM    287  CG1 VAL A  35       3.895  19.407  29.418  1.00 32.57           C  
ATOM    288  CG2 VAL A  35       1.918  18.968  30.877  1.00 32.26           C  
ATOM    289  N   GLU A  36       2.583  19.500  26.211  1.00 31.30           N  
ATOM    290  CA  GLU A  36       3.225  19.267  24.923  1.00 35.60           C  
ATOM    291  C   GLU A  36       4.312  20.288  24.633  1.00 34.55           C  
ATOM    292  O   GLU A  36       4.243  21.432  25.077  1.00 32.54           O  
ATOM    293  CB  GLU A  36       2.196  19.331  23.800  1.00 39.59           C  
ATOM    294  CG  GLU A  36       1.341  18.096  23.662  1.00 43.26           C  
ATOM    295  CD  GLU A  36       0.382  18.206  22.499  1.00 52.40           C  
ATOM    296  OE1 GLU A  36       0.576  19.112  21.659  1.00 47.11           O  
ATOM    297  OE2 GLU A  36      -0.562  17.392  22.428  1.00 53.08           O  
ATOM    298  N   LYS A  37       5.307  19.871  23.861  1.00 34.95           N  
ATOM    299  CA  LYS A  37       6.387  20.762  23.474  1.00 35.92           C  
ATOM    300  C   LYS A  37       5.889  21.771  22.449  1.00 34.91           C  
ATOM    301  O   LYS A  37       5.276  21.404  21.448  1.00 38.68           O  
ATOM    302  CB  LYS A  37       7.560  19.966  22.902  1.00 36.03           C  
ATOM    303  CG  LYS A  37       8.708  20.834  22.424  1.00 34.34           C  
ATOM    304  CD  LYS A  37      10.011  20.058  22.386  1.00 40.08           C  
ATOM    305  CE  LYS A  37       9.943  18.890  21.428  1.00 35.75           C  
ATOM    306  NZ  LYS A  37      11.229  18.147  21.389  1.00 38.69           N  
ATOM    307  N   ALA A  38       6.149  23.046  22.714  1.00 33.35           N  
ATOM    308  CA  ALA A  38       5.749  24.118  21.814  1.00 34.71           C  
ATOM    309  C   ALA A  38       6.475  23.982  20.486  1.00 36.51           C  
ATOM    310  O   ALA A  38       7.545  23.381  20.417  1.00 40.71           O  
ATOM    311  CB  ALA A  38       6.054  25.466  22.439  1.00 39.80           C  
ATOM    312  N   PRO A  39       5.891  24.538  19.418  1.00 38.06           N  
ATOM    313  CA  PRO A  39       6.547  24.508  18.108  1.00 41.24           C  
ATOM    314  C   PRO A  39       7.911  25.193  18.149  1.00 38.53           C  
ATOM    315  O   PRO A  39       8.078  26.172  18.879  1.00 34.97           O  
ATOM    316  CB  PRO A  39       5.580  25.291  17.212  1.00 43.56           C  
ATOM    317  CG  PRO A  39       4.260  25.222  17.910  1.00 41.89           C  
ATOM    318  CD  PRO A  39       4.578  25.202  19.369  1.00 39.74           C  
ATOM    319  N   LYS A  40       8.869  24.673  17.383  1.00 38.76           N  
ATOM    320  CA  LYS A  40      10.202  25.267  17.285  1.00 35.31           C  
ATOM    321  C   LYS A  40      11.041  25.133  18.560  1.00 36.86           C  
ATOM    322  O   LYS A  40      12.163  25.637  18.623  1.00 39.74           O  
ATOM    323  CB  LYS A  40      10.104  26.746  16.894  1.00 40.49           C  
ATOM    324  CG  LYS A  40      10.514  27.039  15.460  1.00 47.37           C  
ATOM    325  CD  LYS A  40       9.423  26.658  14.471  1.00 47.11           C  
ATOM    326  N   ALA A  41      10.511  24.450  19.569  1.00 35.43           N  
ATOM    327  CA  ALA A  41      11.230  24.294  20.829  1.00 34.95           C  
ATOM    328  C   ALA A  41      12.406  23.334  20.681  1.00 37.22           C  
ATOM    329  O   ALA A  41      12.245  22.188  20.257  1.00 36.44           O  
ATOM    330  CB  ALA A  41      10.292  23.814  21.917  1.00 35.93           C  
ATOM    331  N   ARG A  42      13.592  23.818  21.030  1.00 36.83           N  
ATOM    332  CA  ARG A  42      14.801  23.006  20.999  1.00 38.39           C  
ATOM    333  C   ARG A  42      15.026  22.435  22.390  1.00 37.08           C  
ATOM    334  O   ARG A  42      15.669  23.061  23.232  1.00 42.91           O  
ATOM    335  CB  ARG A  42      15.996  23.861  20.573  1.00 42.34           C  
ATOM    336  CG  ARG A  42      15.739  24.711  19.331  1.00 42.00           C  
ATOM    337  CD  ARG A  42      15.868  23.891  18.057  1.00 43.37           C  
ATOM    338  NE  ARG A  42      17.257  23.519  17.799  1.00 44.09           N  
ATOM    339  CZ  ARG A  42      17.642  22.578  16.941  1.00 51.11           C  
ATOM    340  NH1 ARG A  42      16.741  21.892  16.248  1.00 53.89           N  
ATOM    341  NH2 ARG A  42      18.935  22.315  16.784  1.00 51.48           N  
ATOM    342  N   ILE A  43      14.491  21.245  22.635  1.00 38.12           N  
ATOM    343  CA  ILE A  43      14.450  20.706  23.985  1.00 38.62           C  
ATOM    344  C   ILE A  43      13.985  19.248  23.996  1.00 36.65           C  
ATOM    345  O   ILE A  43      13.429  18.755  23.018  1.00 35.84           O  
ATOM    346  CB  ILE A  43      13.508  21.562  24.859  1.00 40.75           C  
ATOM    347  CG1 ILE A  43      13.604  21.168  26.331  1.00 33.09           C  
ATOM    348  CG2 ILE A  43      12.075  21.439  24.370  1.00 38.15           C  
ATOM    349  CD1 ILE A  43      12.902  22.139  27.242  1.00 37.19           C  
ATOM    350  N   GLY A  44      14.217  18.566  25.112  1.00 38.24           N  
ATOM    351  CA  GLY A  44      13.884  17.160  25.233  1.00 39.21           C  
ATOM    352  C   GLY A  44      12.401  16.881  25.107  1.00 39.39           C  
ATOM    353  O   GLY A  44      11.587  17.798  25.004  1.00 37.52           O  
ATOM    354  N   ASP A  45      12.054  15.599  25.129  1.00 41.49           N  
ATOM    355  CA  ASP A  45      10.677  15.170  24.926  1.00 41.73           C  
ATOM    356  C   ASP A  45      10.074  14.564  26.179  1.00 40.95           C  
ATOM    357  O   ASP A  45      10.786  14.070  27.052  1.00 48.58           O  
ATOM    358  CB  ASP A  45      10.609  14.136  23.803  1.00 46.59           C  
ATOM    359  CG  ASP A  45      10.426  14.766  22.443  1.00 47.61           C  
ATOM    360  OD1 ASP A  45       9.480  15.568  22.285  1.00 47.44           O  
ATOM    361  OD2 ASP A  45      11.220  14.449  21.532  1.00 46.12           O  
ATOM    362  N   LEU A  46       8.749  14.611  26.254  1.00 42.33           N  
ATOM    363  CA  LEU A  46       8.011  13.921  27.297  1.00 44.40           C  
ATOM    364  C   LEU A  46       7.434  12.633  26.731  1.00 41.97           C  
ATOM    365  O   LEU A  46       6.876  12.623  25.636  1.00 44.72           O  
ATOM    366  CB  LEU A  46       6.875  14.799  27.821  1.00 45.27           C  
ATOM    367  CG  LEU A  46       7.243  15.897  28.817  1.00 38.17           C  
ATOM    368  CD1 LEU A  46       5.990  16.633  29.260  1.00 35.08           C  
ATOM    369  CD2 LEU A  46       7.973  15.315  30.017  1.00 49.23           C  
ATOM    370  N   ASP A  47       7.571  11.546  27.478  1.00 45.84           N  
ATOM    371  CA  ASP A  47       6.986  10.279  27.070  1.00 46.30           C  
ATOM    372  C   ASP A  47       5.468  10.410  27.066  1.00 46.62           C  
ATOM    373  O   ASP A  47       4.816  10.179  26.048  1.00 54.20           O  
ATOM    374  CB  ASP A  47       7.423   9.158  28.013  1.00 47.69           C  
ATOM    375  N   LYS A  48       4.912  10.795  28.210  1.00 43.70           N  
ATOM    376  CA  LYS A  48       3.470  10.947  28.347  1.00 39.69           C  
ATOM    377  C   LYS A  48       3.070  12.417  28.285  1.00 40.46           C  
ATOM    378  O   LYS A  48       3.848  13.297  28.651  1.00 40.79           O  
ATOM    379  CB  LYS A  48       2.999  10.333  29.666  1.00 43.99           C  
ATOM    380  N   LYS A  49       1.853  12.669  27.812  1.00 39.89           N  
ATOM    381  CA  LYS A  49       1.308  14.020  27.733  1.00 38.70           C  
ATOM    382  C   LYS A  49       0.287  14.256  28.838  1.00 37.19           C  
ATOM    383  O   LYS A  49      -0.085  15.393  29.118  1.00 30.01           O  
ATOM    384  CB  LYS A  49       0.617  14.242  26.385  1.00 37.84           C  
ATOM    385  CG  LYS A  49       1.541  14.225  25.180  1.00 46.96           C  
ATOM    386  CD  LYS A  49       0.770  14.526  23.897  1.00 49.94           C  
ATOM    387  CE  LYS A  49       1.679  14.493  22.675  1.00 65.59           C  
ATOM    388  NZ  LYS A  49       0.928  14.704  21.403  1.00 67.45           N  
ATOM    389  N   LYS A  50      -0.172  13.172  29.456  1.00 38.89           N  
ATOM    390  CA  LYS A  50      -1.271  13.242  30.409  1.00 35.80           C  
ATOM    391  C   LYS A  50      -0.782  13.139  31.849  1.00 35.99           C  
ATOM    392  O   LYS A  50      -0.151  12.153  32.226  1.00 40.00           O  
ATOM    393  CB  LYS A  50      -2.268  12.120  30.124  1.00 40.49           C  
ATOM    394  CG  LYS A  50      -2.947  12.225  28.770  1.00 43.93           C  
ATOM    395  CD  LYS A  50      -3.992  11.133  28.582  1.00 43.89           C  
ATOM    396  CE  LYS A  50      -4.835  11.387  27.343  1.00 54.30           C  
ATOM    397  NZ  LYS A  50      -5.961  10.420  27.209  1.00 60.10           N  
ATOM    398  N   TYR A  51      -1.092  14.152  32.653  1.00 32.30           N  
ATOM    399  CA  TYR A  51      -0.651  14.191  34.042  1.00 35.86           C  
ATOM    400  C   TYR A  51      -1.748  14.666  34.990  1.00 34.61           C  
ATOM    401  O   TYR A  51      -2.313  15.737  34.800  1.00 36.76           O  
ATOM    402  CB  TYR A  51       0.555  15.122  34.183  1.00 38.00           C  
ATOM    403  CG  TYR A  51       1.743  14.728  33.338  1.00 37.73           C  
ATOM    404  CD1 TYR A  51       2.664  13.791  33.789  1.00 42.73           C  
ATOM    405  CD2 TYR A  51       1.949  15.301  32.091  1.00 38.72           C  
ATOM    406  CE1 TYR A  51       3.755  13.432  33.016  1.00 42.45           C  
ATOM    407  CE2 TYR A  51       3.034  14.948  31.312  1.00 39.04           C  
ATOM    408  CZ  TYR A  51       3.933  14.014  31.777  1.00 41.48           C  
ATOM    409  OH  TYR A  51       5.012  13.665  30.997  1.00 44.36           O  
ATOM    410  N   LEU A  52      -2.043  13.868  36.011  1.00 41.95           N  
ATOM    411  CA  LEU A  52      -2.892  14.320  37.113  1.00 43.16           C  
ATOM    412  C   LEU A  52      -2.022  14.947  38.193  1.00 42.31           C  
ATOM    413  O   LEU A  52      -1.301  14.243  38.892  1.00 49.66           O  
ATOM    414  CB  LEU A  52      -3.686  13.159  37.720  1.00 43.31           C  
ATOM    415  CG  LEU A  52      -5.079  12.837  37.166  1.00 44.26           C  
ATOM    416  CD1 LEU A  52      -5.827  14.101  36.767  1.00 37.21           C  
ATOM    417  CD2 LEU A  52      -4.991  11.888  35.994  1.00 44.62           C  
ATOM    418  N   VAL A  53      -2.089  16.266  38.331  1.00 41.52           N  
ATOM    419  CA  VAL A  53      -1.248  16.969  39.291  1.00 45.97           C  
ATOM    420  C   VAL A  53      -2.080  17.586  40.411  1.00 51.28           C  
ATOM    421  O   VAL A  53      -3.113  18.203  40.155  1.00 46.82           O  
ATOM    422  CB  VAL A  53      -0.412  18.071  38.606  1.00 45.57           C  
ATOM    423  CG1 VAL A  53       0.200  17.543  37.321  1.00 43.20           C  
ATOM    424  CG2 VAL A  53      -1.262  19.299  38.323  1.00 46.21           C  
ATOM    425  N   PRO A  54      -1.630  17.417  41.665  1.00 53.63           N  
ATOM    426  CA  PRO A  54      -2.378  17.938  42.814  1.00 50.34           C  
ATOM    427  C   PRO A  54      -2.651  19.430  42.706  1.00 47.46           C  
ATOM    428  O   PRO A  54      -1.832  20.188  42.185  1.00 43.04           O  
ATOM    429  CB  PRO A  54      -1.446  17.645  44.001  1.00 52.23           C  
ATOM    430  CG  PRO A  54      -0.104  17.372  43.382  1.00 52.97           C  
ATOM    431  CD  PRO A  54      -0.434  16.684  42.106  1.00 50.94           C  
ATOM    432  N   SER A  55      -3.809  19.839  43.208  1.00 49.81           N  
ATOM    433  CA  SER A  55      -4.245  21.222  43.104  1.00 46.72           C  
ATOM    434  C   SER A  55      -3.367  22.181  43.902  1.00 49.64           C  
ATOM    435  O   SER A  55      -3.312  23.369  43.591  1.00 49.10           O  
ATOM    436  CB  SER A  55      -5.697  21.348  43.573  1.00 55.81           C  
ATOM    437  OG  SER A  55      -6.543  20.455  42.866  1.00 57.88           O  
ATOM    438  N   ASP A  56      -2.678  21.672  44.921  1.00 52.34           N  
ATOM    439  CA  ASP A  56      -1.940  22.540  45.841  1.00 55.51           C  
ATOM    440  C   ASP A  56      -0.515  22.873  45.381  1.00 53.32           C  
ATOM    441  O   ASP A  56       0.090  23.816  45.888  1.00 55.95           O  
ATOM    442  CB  ASP A  56      -1.932  21.946  47.260  1.00 55.31           C  
ATOM    443  CG  ASP A  56      -1.625  20.461  47.278  1.00 58.82           C  
ATOM    444  OD1 ASP A  56      -0.579  20.050  46.733  1.00 62.14           O  
ATOM    445  OD2 ASP A  56      -2.441  19.703  47.842  1.00 64.81           O  
ATOM    446  N   LEU A  57       0.008  22.117  44.418  1.00 53.56           N  
ATOM    447  CA  LEU A  57       1.338  22.390  43.869  1.00 46.66           C  
ATOM    448  C   LEU A  57       1.376  23.736  43.169  1.00 46.77           C  
ATOM    449  O   LEU A  57       0.451  24.081  42.444  1.00 49.24           O  
ATOM    450  CB  LEU A  57       1.742  21.315  42.862  1.00 50.22           C  
ATOM    451  CG  LEU A  57       2.332  20.020  43.413  1.00 53.24           C  
ATOM    452  CD1 LEU A  57       2.698  19.112  42.254  1.00 60.34           C  
ATOM    453  CD2 LEU A  57       3.548  20.291  44.286  1.00 55.46           C  
ATOM    454  N   THR A  58       2.447  24.496  43.370  1.00 47.22           N  
ATOM    455  CA  THR A  58       2.609  25.746  42.638  1.00 48.93           C  
ATOM    456  C   THR A  58       3.188  25.449  41.264  1.00 49.78           C  
ATOM    457  O   THR A  58       3.596  24.322  40.984  1.00 49.34           O  
ATOM    458  CB  THR A  58       3.526  26.752  43.373  1.00 53.57           C  
ATOM    459  OG1 THR A  58       4.828  26.183  43.561  1.00 56.97           O  
ATOM    460  CG2 THR A  58       2.934  27.138  44.724  1.00 50.82           C  
ATOM    461  N   VAL A  59       3.217  26.463  40.406  1.00 48.18           N  
ATOM    462  CA  VAL A  59       3.784  26.311  39.079  1.00 46.70           C  
ATOM    463  C   VAL A  59       5.276  26.064  39.208  1.00 50.23           C  
ATOM    464  O   VAL A  59       5.836  25.238  38.496  1.00 47.39           O  
ATOM    465  CB  VAL A  59       3.541  27.555  38.212  1.00 49.09           C  
ATOM    466  CG1 VAL A  59       4.363  27.480  36.936  1.00 51.52           C  
ATOM    467  CG2 VAL A  59       2.060  27.695  37.890  1.00 51.65           C  
ATOM    468  N   GLY A  60       5.915  26.783  40.124  1.00 53.94           N  
ATOM    469  CA  GLY A  60       7.329  26.594  40.385  1.00 49.70           C  
ATOM    470  C   GLY A  60       7.655  25.135  40.646  1.00 49.42           C  
ATOM    471  O   GLY A  60       8.614  24.596  40.096  1.00 48.15           O  
ATOM    472  N   GLN A  61       6.849  24.489  41.483  1.00 48.04           N  
ATOM    473  CA  GLN A  61       7.090  23.098  41.840  1.00 47.19           C  
ATOM    474  C   GLN A  61       6.833  22.190  40.648  1.00 49.65           C  
ATOM    475  O   GLN A  61       7.408  21.109  40.548  1.00 52.53           O  
ATOM    476  CB  GLN A  61       6.202  22.681  43.011  1.00 47.93           C  
ATOM    477  CG  GLN A  61       6.366  23.550  44.243  1.00 50.93           C  
ATOM    478  CD  GLN A  61       5.443  23.138  45.373  1.00 52.37           C  
ATOM    479  OE1 GLN A  61       4.544  23.886  45.758  1.00 52.38           O  
ATOM    480  NE2 GLN A  61       5.657  21.939  45.907  1.00 53.00           N  
ATOM    481  N   PHE A  62       5.962  22.635  39.747  1.00 49.22           N  
ATOM    482  CA  PHE A  62       5.628  21.861  38.558  1.00 46.94           C  
ATOM    483  C   PHE A  62       6.742  21.950  37.508  1.00 43.14           C  
ATOM    484  O   PHE A  62       7.127  20.939  36.928  1.00 45.44           O  
ATOM    485  CB  PHE A  62       4.287  22.327  37.983  1.00 42.74           C  
ATOM    486  CG  PHE A  62       3.738  21.426  36.913  1.00 42.38           C  
ATOM    487  CD1 PHE A  62       3.448  20.100  37.187  1.00 44.55           C  
ATOM    488  CD2 PHE A  62       3.488  21.910  35.639  1.00 39.88           C  
ATOM    489  CE1 PHE A  62       2.936  19.269  36.203  1.00 42.00           C  
ATOM    490  CE2 PHE A  62       2.974  21.084  34.656  1.00 39.05           C  
ATOM    491  CZ  PHE A  62       2.699  19.763  34.939  1.00 32.44           C  
ATOM    492  N   TYR A  63       7.272  23.153  37.287  1.00 44.33           N  
ATOM    493  CA  TYR A  63       8.415  23.363  36.394  1.00 44.47           C  
ATOM    494  C   TYR A  63       9.504  22.361  36.710  1.00 49.52           C  
ATOM    495  O   TYR A  63      10.390  22.085  35.897  1.00 52.23           O  
ATOM    496  CB  TYR A  63       9.019  24.742  36.626  1.00 42.82           C  
ATOM    497  CG  TYR A  63       8.550  25.829  35.700  1.00 38.70           C  
ATOM    498  CD1 TYR A  63       8.768  25.750  34.336  1.00 36.62           C  
ATOM    499  CD2 TYR A  63       7.939  26.966  36.200  1.00 42.65           C  
ATOM    500  CE1 TYR A  63       8.359  26.758  33.492  1.00 36.61           C  
ATOM    501  CE2 TYR A  63       7.526  27.980  35.366  1.00 40.00           C  
ATOM    502  CZ  TYR A  63       7.740  27.872  34.013  1.00 37.40           C  
ATOM    503  OH  TYR A  63       7.330  28.887  33.181  1.00 41.32           O  
ATOM    504  N   PHE A  64       9.428  21.843  37.928  1.00 52.11           N  
ATOM    505  CA  PHE A  64      10.519  21.114  38.555  1.00 51.82           C  
ATOM    506  C   PHE A  64      10.310  19.608  38.460  1.00 53.06           C  
ATOM    507  O   PHE A  64      11.264  18.861  38.251  1.00 56.99           O  
ATOM    508  CB  PHE A  64      10.635  21.550  40.019  1.00 58.77           C  
ATOM    509  CG  PHE A  64      11.886  21.069  40.711  1.00 60.80           C  
ATOM    510  CD1 PHE A  64      13.112  21.662  40.447  1.00 64.52           C  
ATOM    511  CD2 PHE A  64      11.836  20.033  41.634  1.00 62.60           C  
ATOM    512  CE1 PHE A  64      14.265  21.229  41.086  1.00 68.48           C  
ATOM    513  CE2 PHE A  64      12.992  19.597  42.279  1.00 72.30           C  
ATOM    514  CZ  PHE A  64      14.203  20.199  42.002  1.00 71.37           C  
ATOM    515  N   LEU A  65       9.065  19.166  38.610  1.00 51.60           N  
ATOM    516  CA  LEU A  65       8.735  17.750  38.463  1.00 51.89           C  
ATOM    517  C   LEU A  65       8.799  17.366  36.986  1.00 52.54           C  
ATOM    518  O   LEU A  65       8.992  16.200  36.640  1.00 55.01           O  
ATOM    519  CB  LEU A  65       7.340  17.456  39.016  1.00 53.75           C  
ATOM    520  CG  LEU A  65       7.023  18.100  40.366  1.00 58.62           C  
ATOM    521  CD1 LEU A  65       5.574  17.853  40.751  1.00 57.57           C  
ATOM    522  CD2 LEU A  65       7.968  17.614  41.463  1.00 62.38           C  
ATOM    523  N   ILE A  66       8.633  18.361  36.121  1.00 48.80           N  
ATOM    524  CA  ILE A  66       8.736  18.162  34.682  1.00 51.40           C  
ATOM    525  C   ILE A  66      10.199  18.230  34.264  1.00 55.27           C  
ATOM    526  O   ILE A  66      10.661  17.435  33.446  1.00 49.24           O  
ATOM    527  CB  ILE A  66       7.949  19.237  33.907  1.00 42.42           C  
ATOM    528  CG1 ILE A  66       6.442  19.062  34.120  1.00 46.17           C  
ATOM    529  CG2 ILE A  66       8.285  19.179  32.425  1.00 44.11           C  
ATOM    530  CD1 ILE A  66       5.883  17.758  33.575  1.00 44.43           C  
ATOM    531  N   ARG A  67      10.920  19.192  34.833  1.00 58.73           N  
ATOM    532  CA  ARG A  67      12.343  19.355  34.562  1.00 55.71           C  
ATOM    533  C   ARG A  67      13.073  18.037  34.781  1.00 53.39           C  
ATOM    534  O   ARG A  67      14.061  17.746  34.110  1.00 56.20           O  
ATOM    535  CB  ARG A  67      12.935  20.430  35.473  1.00 57.40           C  
ATOM    536  CG  ARG A  67      14.217  21.059  34.953  1.00 50.90           C  
ATOM    537  CD  ARG A  67      14.745  22.110  35.920  1.00 54.26           C  
ATOM    538  NE  ARG A  67      15.587  23.100  35.248  1.00 60.61           N  
ATOM    539  CZ  ARG A  67      15.181  24.318  34.890  1.00 59.18           C  
ATOM    540  NH1 ARG A  67      13.939  24.720  35.143  1.00 54.37           N  
ATOM    541  NH2 ARG A  67      16.022  25.143  34.281  1.00 58.49           N  
ATOM    542  N   LYS A  68      12.578  17.243  35.725  1.00 53.12           N  
ATOM    543  CA  LYS A  68      13.161  15.940  36.025  1.00 51.25           C  
ATOM    544  C   LYS A  68      12.834  14.913  34.944  1.00 55.55           C  
ATOM    545  O   LYS A  68      13.679  14.094  34.580  1.00 57.19           O  
ATOM    546  CB  LYS A  68      12.649  15.437  37.376  1.00 55.78           C  
ATOM    547  N   ARG A  69      11.602  14.961  34.442  1.00 57.56           N  
ATOM    548  CA  ARG A  69      11.129  14.016  33.432  1.00 51.66           C  
ATOM    549  C   ARG A  69      11.856  14.174  32.100  1.00 49.06           C  
ATOM    550  O   ARG A  69      12.108  13.192  31.401  1.00 51.11           O  
ATOM    551  CB  ARG A  69       9.627  14.198  33.211  1.00 57.37           C  
ATOM    552  CG  ARG A  69       8.762  13.678  34.345  1.00 57.82           C  
ATOM    553  CD  ARG A  69       8.630  12.167  34.285  1.00 61.02           C  
ATOM    554  NE  ARG A  69       8.055  11.627  35.514  1.00 59.91           N  
ATOM    555  CZ  ARG A  69       6.854  11.062  35.606  1.00 57.79           C  
ATOM    556  NH1 ARG A  69       6.076  10.939  34.535  1.00 57.33           N  
ATOM    557  NH2 ARG A  69       6.433  10.608  36.778  1.00 61.01           N  
ATOM    558  N   ILE A  70      12.180  15.413  31.747  1.00 45.25           N  
ATOM    559  CA  ILE A  70      12.852  15.696  30.486  1.00 45.01           C  
ATOM    560  C   ILE A  70      14.361  15.688  30.691  1.00 43.03           C  
ATOM    561  O   ILE A  70      15.125  15.324  29.799  1.00 42.25           O  
ATOM    562  CB  ILE A  70      12.441  17.075  29.929  1.00 42.18           C  
ATOM    563  CG1 ILE A  70      10.941  17.302  30.121  1.00 46.78           C  
ATOM    564  CG2 ILE A  70      12.817  17.188  28.459  1.00 40.26           C  
ATOM    565  CD1 ILE A  70      10.412  18.535  29.418  1.00 47.00           C  
ATOM    566  N   HIS A  71      14.772  16.075  31.892  1.00 42.84           N  
ATOM    567  CA  HIS A  71      16.174  16.314  32.212  1.00 40.62           C  
ATOM    568  C   HIS A  71      16.840  17.269  31.224  1.00 37.52           C  
ATOM    569  O   HIS A  71      17.279  16.870  30.144  1.00 34.90           O  
ATOM    570  CB  HIS A  71      16.971  15.017  32.288  1.00 37.10           C  
ATOM    571  CG  HIS A  71      18.335  15.206  32.864  1.00 34.73           C  
ATOM    572  ND1 HIS A  71      18.546  15.436  34.212  1.00 31.77           N  
ATOM    573  CD2 HIS A  71      19.553  15.248  32.284  1.00 34.39           C  
ATOM    574  CE1 HIS A  71      19.834  15.590  34.430  1.00 33.44           C  
ATOM    575  NE2 HIS A  71      20.474  15.480  33.278  1.00 32.39           N  
ATOM    576  N   LEU A  72      16.929  18.531  31.621  1.00 38.63           N  
ATOM    577  CA  LEU A  72      17.510  19.556  30.773  1.00 38.27           C  
ATOM    578  C   LEU A  72      19.025  19.449  30.746  1.00 33.23           C  
ATOM    579  O   LEU A  72      19.659  19.224  31.775  1.00 35.12           O  
ATOM    580  CB  LEU A  72      17.108  20.940  31.274  1.00 40.72           C  
ATOM    581  CG  LEU A  72      15.606  21.211  31.327  1.00 38.61           C  
ATOM    582  CD1 LEU A  72      15.370  22.676  31.608  1.00 45.32           C  
ATOM    583  CD2 LEU A  72      14.932  20.807  30.027  1.00 40.03           C  
ATOM    584  N   ARG A  73      19.596  19.610  29.560  1.00 32.09           N  
ATOM    585  CA  ARG A  73      21.042  19.627  29.403  1.00 35.15           C  
ATOM    586  C   ARG A  73      21.584  21.011  29.755  1.00 36.85           C  
ATOM    587  O   ARG A  73      20.820  21.919  30.067  1.00 36.63           O  
ATOM    588  CB  ARG A  73      21.427  19.244  27.973  1.00 34.29           C  
ATOM    589  CG  ARG A  73      21.764  17.771  27.781  1.00 37.04           C  
ATOM    590  CD  ARG A  73      20.574  16.842  28.001  1.00 36.31           C  
ATOM    591  NE  ARG A  73      20.907  15.480  27.591  1.00 37.58           N  
ATOM    592  CZ  ARG A  73      20.233  14.386  27.934  1.00 32.98           C  
ATOM    593  NH1 ARG A  73      19.166  14.463  28.716  1.00 30.84           N  
ATOM    594  NH2 ARG A  73      20.640  13.204  27.493  1.00 34.01           N  
ATOM    595  N   ALA A  74      22.904  21.166  29.711  1.00 38.62           N  
ATOM    596  CA  ALA A  74      23.543  22.421  30.098  1.00 39.90           C  
ATOM    597  C   ALA A  74      22.972  23.624  29.355  1.00 43.98           C  
ATOM    598  O   ALA A  74      22.918  23.651  28.124  1.00 46.43           O  
ATOM    599  CB  ALA A  74      25.040  22.340  29.873  1.00 46.08           C  
ATOM    600  N   GLU A  75      22.551  24.622  30.121  1.00 42.66           N  
ATOM    601  CA  GLU A  75      22.071  25.879  29.561  1.00 51.06           C  
ATOM    602  C   GLU A  75      20.831  25.707  28.672  1.00 45.56           C  
ATOM    603  O   GLU A  75      20.552  26.540  27.812  1.00 48.47           O  
ATOM    604  CB  GLU A  75      23.203  26.587  28.807  1.00 54.42           C  
ATOM    605  CG  GLU A  75      24.517  26.631  29.597  1.00 56.22           C  
ATOM    606  CD  GLU A  75      25.347  27.873  29.321  1.00 57.32           C  
ATOM    607  OE1 GLU A  75      24.756  28.956  29.128  1.00 56.85           O  
ATOM    608  OE2 GLU A  75      26.593  27.769  29.311  1.00 59.06           O  
ATOM    609  N   ASP A  76      20.096  24.619  28.879  1.00 39.70           N  
ATOM    610  CA  ASP A  76      18.718  24.538  28.415  1.00 38.43           C  
ATOM    611  C   ASP A  76      17.884  25.295  29.438  1.00 38.29           C  
ATOM    612  O   ASP A  76      18.180  25.261  30.631  1.00 38.22           O  
ATOM    613  CB  ASP A  76      18.224  23.090  28.351  1.00 35.43           C  
ATOM    614  CG  ASP A  76      18.641  22.373  27.082  1.00 36.69           C  
ATOM    615  OD1 ASP A  76      19.023  23.043  26.103  1.00 37.74           O  
ATOM    616  OD2 ASP A  76      18.574  21.125  27.066  1.00 32.80           O  
ATOM    617  N   ALA A  77      16.847  25.981  28.980  1.00 36.47           N  
ATOM    618  CA  ALA A  77      15.899  26.608  29.891  1.00 41.99           C  
ATOM    619  C   ALA A  77      14.552  25.927  29.710  1.00 37.32           C  
ATOM    620  O   ALA A  77      14.325  25.261  28.701  1.00 32.19           O  
ATOM    621  CB  ALA A  77      15.792  28.100  29.608  1.00 41.20           C  
ATOM    622  N   LEU A  78      13.666  26.084  30.687  1.00 35.65           N  
ATOM    623  CA  LEU A  78      12.343  25.480  30.611  1.00 34.39           C  
ATOM    624  C   LEU A  78      11.259  26.473  30.997  1.00 38.84           C  
ATOM    625  O   LEU A  78      11.179  26.896  32.143  1.00 36.88           O  
ATOM    626  CB  LEU A  78      12.265  24.267  31.534  1.00 36.76           C  
ATOM    627  CG  LEU A  78      10.880  23.641  31.678  1.00 35.10           C  
ATOM    628  CD1 LEU A  78      10.453  23.011  30.369  1.00 33.53           C  
ATOM    629  CD2 LEU A  78      10.877  22.617  32.789  1.00 37.20           C  
ATOM    630  N   PHE A  79      10.410  26.820  30.036  1.00 36.39           N  
ATOM    631  CA  PHE A  79       9.322  27.757  30.274  1.00 37.51           C  
ATOM    632  C   PHE A  79       7.982  27.090  29.978  1.00 39.40           C  
ATOM    633  O   PHE A  79       7.904  26.171  29.164  1.00 37.50           O  
ATOM    634  CB  PHE A  79       9.498  29.002  29.402  1.00 38.02           C  
ATOM    635  CG  PHE A  79      10.777  29.749  29.666  1.00 42.99           C  
ATOM    636  CD1 PHE A  79      10.845  30.699  30.671  1.00 38.47           C  
ATOM    637  CD2 PHE A  79      11.912  29.500  28.908  1.00 39.00           C  
ATOM    638  CE1 PHE A  79      12.016  31.385  30.916  1.00 38.11           C  
ATOM    639  CE2 PHE A  79      13.087  30.186  29.150  1.00 36.66           C  
ATOM    640  CZ  PHE A  79      13.138  31.129  30.154  1.00 39.12           C  
ATOM    641  N   PHE A  80       6.932  27.558  30.645  1.00 39.51           N  
ATOM    642  CA  PHE A  80       5.588  27.042  30.424  1.00 38.88           C  
ATOM    643  C   PHE A  80       4.738  28.095  29.727  1.00 43.17           C  
ATOM    644  O   PHE A  80       5.069  29.281  29.736  1.00 46.71           O  
ATOM    645  CB  PHE A  80       4.929  26.642  31.748  1.00 39.04           C  
ATOM    646  CG  PHE A  80       5.452  25.359  32.331  1.00 35.43           C  
ATOM    647  CD1 PHE A  80       5.965  24.361  31.517  1.00 34.64           C  
ATOM    648  CD2 PHE A  80       5.402  25.138  33.693  1.00 35.19           C  
ATOM    649  CE1 PHE A  80       6.436  23.182  32.057  1.00 31.73           C  
ATOM    650  CE2 PHE A  80       5.871  23.959  34.236  1.00 37.71           C  
ATOM    651  CZ  PHE A  80       6.387  22.980  33.418  1.00 35.48           C  
ATOM    652  N   PHE A  81       3.639  27.655  29.126  1.00 40.21           N  
ATOM    653  CA  PHE A  81       2.741  28.557  28.421  1.00 42.20           C  
ATOM    654  C   PHE A  81       1.301  28.068  28.504  1.00 45.22           C  
ATOM    655  O   PHE A  81       1.006  26.913  28.205  1.00 40.35           O  
ATOM    656  CB  PHE A  81       3.156  28.686  26.957  1.00 45.29           C  
ATOM    657  CG  PHE A  81       4.492  29.337  26.761  1.00 45.38           C  
ATOM    658  CD1 PHE A  81       4.623  30.713  26.824  1.00 46.29           C  
ATOM    659  CD2 PHE A  81       5.617  28.572  26.506  1.00 41.00           C  
ATOM    660  CE1 PHE A  81       5.852  31.314  26.643  1.00 46.60           C  
ATOM    661  CE2 PHE A  81       6.848  29.167  26.322  1.00 42.49           C  
ATOM    662  CZ  PHE A  81       6.966  30.540  26.391  1.00 43.56           C  
ATOM    663  N   VAL A  82       0.412  28.961  28.922  1.00 49.64           N  
ATOM    664  CA  VAL A  82      -1.013  28.679  28.961  1.00 48.20           C  
ATOM    665  C   VAL A  82      -1.755  29.873  28.389  1.00 53.14           C  
ATOM    666  O   VAL A  82      -1.816  30.929  29.016  1.00 58.32           O  
ATOM    667  CB  VAL A  82      -1.503  28.444  30.393  1.00 46.44           C  
ATOM    668  CG1 VAL A  82      -3.004  28.260  30.408  1.00 51.06           C  
ATOM    669  CG2 VAL A  82      -0.822  27.236  30.996  1.00 44.60           C  
ATOM    670  N   ASN A  83      -2.317  29.700  27.197  1.00 51.81           N  
ATOM    671  CA  ASN A  83      -2.976  30.793  26.487  1.00 62.33           C  
ATOM    672  C   ASN A  83      -1.978  31.865  26.047  1.00 65.53           C  
ATOM    673  O   ASN A  83      -2.324  33.042  25.953  1.00 63.72           O  
ATOM    674  CB  ASN A  83      -4.076  31.416  27.354  1.00 61.29           C  
ATOM    675  CG  ASN A  83      -5.135  30.410  27.765  1.00 58.56           C  
ATOM    676  OD1 ASN A  83      -5.556  30.374  28.922  1.00 57.99           O  
ATOM    677  ND2 ASN A  83      -5.568  29.582  26.819  1.00 56.96           N  
ATOM    678  N   ASN A  84      -0.737  31.442  25.808  1.00 62.69           N  
ATOM    679  CA  ASN A  84       0.310  32.299  25.253  1.00 60.40           C  
ATOM    680  C   ASN A  84       0.914  33.185  26.335  1.00 57.55           C  
ATOM    681  O   ASN A  84       1.407  34.279  26.063  1.00 61.24           O  
ATOM    682  CB  ASN A  84      -0.216  33.163  24.096  1.00 69.12           C  
ATOM    683  CG  ASN A  84      -0.625  32.343  22.877  1.00 69.96           C  
ATOM    684  OD1 ASN A  84       0.163  31.560  22.347  1.00 66.83           O  
ATOM    685  ND2 ASN A  84      -1.855  32.553  22.409  1.00 71.09           N  
ATOM    686  N   VAL A  85       0.872  32.699  27.569  1.00 51.70           N  
ATOM    687  CA  VAL A  85       1.357  33.467  28.703  1.00 53.91           C  
ATOM    688  C   VAL A  85       2.143  32.580  29.651  1.00 49.94           C  
ATOM    689  O   VAL A  85       1.705  31.485  29.995  1.00 52.90           O  
ATOM    690  CB  VAL A  85       0.193  34.091  29.497  1.00 56.83           C  
ATOM    691  CG1 VAL A  85       0.721  35.088  30.522  1.00 54.11           C  
ATOM    692  CG2 VAL A  85      -0.800  34.754  28.558  1.00 63.18           C  
ATOM    693  N   ILE A  86       3.302  33.057  30.083  1.00 49.81           N  
ATOM    694  CA  ILE A  86       4.079  32.332  31.074  1.00 50.24           C  
ATOM    695  C   ILE A  86       3.386  32.430  32.428  1.00 54.20           C  
ATOM    696  O   ILE A  86       3.195  33.528  32.952  1.00 56.87           O  
ATOM    697  CB  ILE A  86       5.508  32.883  31.191  1.00 49.10           C  
ATOM    698  CG1 ILE A  86       6.220  32.790  29.837  1.00 47.93           C  
ATOM    699  CG2 ILE A  86       6.274  32.132  32.273  1.00 49.66           C  
ATOM    700  CD1 ILE A  86       7.722  32.946  29.919  1.00 44.86           C  
ATOM    701  N   PRO A  87       2.998  31.279  32.998  1.00 51.74           N  
ATOM    702  CA  PRO A  87       2.329  31.281  34.302  1.00 53.09           C  
ATOM    703  C   PRO A  87       3.274  31.704  35.416  1.00 55.88           C  
ATOM    704  O   PRO A  87       4.370  31.155  35.509  1.00 53.83           O  
ATOM    705  CB  PRO A  87       1.926  29.811  34.501  1.00 55.21           C  
ATOM    706  CG  PRO A  87       2.099  29.152  33.173  1.00 53.01           C  
ATOM    707  CD  PRO A  87       3.161  29.917  32.465  1.00 48.92           C  
ATOM    708  N   PRO A  88       2.862  32.669  36.253  1.00 62.49           N  
ATOM    709  CA  PRO A  88       3.693  33.039  37.402  1.00 58.80           C  
ATOM    710  C   PRO A  88       3.968  31.826  38.282  1.00 56.05           C  
ATOM    711  O   PRO A  88       3.045  31.083  38.611  1.00 55.95           O  
ATOM    712  CB  PRO A  88       2.821  34.061  38.147  1.00 65.24           C  
ATOM    713  CG  PRO A  88       1.427  33.811  37.637  1.00 64.24           C  
ATOM    714  CD  PRO A  88       1.638  33.483  36.201  1.00 61.72           C  
ATOM    715  N   THR A  89       5.228  31.629  38.650  1.00 59.82           N  
ATOM    716  CA  THR A  89       5.627  30.465  39.433  1.00 54.60           C  
ATOM    717  C   THR A  89       4.969  30.442  40.811  1.00 53.06           C  
ATOM    718  O   THR A  89       4.997  29.425  41.503  1.00 50.13           O  
ATOM    719  CB  THR A  89       7.154  30.423  39.611  1.00 58.25           C  
ATOM    720  OG1 THR A  89       7.620  31.703  40.055  1.00 61.77           O  
ATOM    721  CG2 THR A  89       7.837  30.069  38.295  1.00 57.27           C  
ATOM    722  N   SER A  90       4.379  31.565  41.208  1.00 58.77           N  
ATOM    723  CA  SER A  90       3.748  31.671  42.521  1.00 61.45           C  
ATOM    724  C   SER A  90       2.348  31.061  42.520  1.00 59.14           C  
ATOM    725  O   SER A  90       1.875  30.571  43.548  1.00 57.89           O  
ATOM    726  CB  SER A  90       3.687  33.134  42.968  1.00 58.90           C  
ATOM    727  OG  SER A  90       3.063  33.946  41.988  1.00 62.10           O  
ATOM    728  N   ALA A  91       1.691  31.094  41.365  1.00 55.91           N  
ATOM    729  CA  ALA A  91       0.350  30.534  41.227  1.00 56.07           C  
ATOM    730  C   ALA A  91       0.359  29.037  41.502  1.00 47.57           C  
ATOM    731  O   ALA A  91       1.385  28.382  41.363  1.00 50.15           O  
ATOM    732  CB  ALA A  91      -0.192  30.806  39.833  1.00 56.98           C  
ATOM    733  N   THR A  92      -0.788  28.498  41.898  1.00 49.57           N  
ATOM    734  CA  THR A  92      -0.906  27.066  42.132  1.00 48.15           C  
ATOM    735  C   THR A  92      -1.544  26.421  40.903  1.00 45.11           C  
ATOM    736  O   THR A  92      -1.996  27.118  39.998  1.00 44.26           O  
ATOM    737  CB  THR A  92      -1.727  26.772  43.410  1.00 49.66           C  
ATOM    738  OG1 THR A  92      -1.479  25.434  43.856  1.00 51.83           O  
ATOM    739  CG2 THR A  92      -3.199  26.952  43.159  1.00 49.41           C  
ATOM    740  N   MET A  93      -1.563  25.094  40.860  1.00 43.03           N  
ATOM    741  CA  MET A  93      -2.106  24.383  39.711  1.00 43.57           C  
ATOM    742  C   MET A  93      -3.626  24.429  39.735  1.00 39.41           C  
ATOM    743  O   MET A  93      -4.272  24.376  38.693  1.00 40.38           O  
ATOM    744  CB  MET A  93      -1.622  22.934  39.700  1.00 39.78           C  
ATOM    745  CG  MET A  93      -0.118  22.784  39.542  1.00 41.09           C  
ATOM    746  SD  MET A  93       0.444  22.840  37.828  1.00 48.94           S  
ATOM    747  CE  MET A  93       0.392  24.593  37.481  1.00 46.74           C  
ATOM    748  N   GLY A  94      -4.191  24.530  40.933  1.00 43.37           N  
ATOM    749  CA  GLY A  94      -5.630  24.629  41.096  1.00 42.95           C  
ATOM    750  C   GLY A  94      -6.166  25.966  40.622  1.00 39.34           C  
ATOM    751  O   GLY A  94      -7.243  26.035  40.039  1.00 38.76           O  
ATOM    752  N   GLN A  95      -5.407  27.029  40.876  1.00 43.18           N  
ATOM    753  CA  GLN A  95      -5.781  28.372  40.450  1.00 42.32           C  
ATOM    754  C   GLN A  95      -5.562  28.504  38.952  1.00 42.62           C  
ATOM    755  O   GLN A  95      -6.328  29.165  38.252  1.00 42.97           O  
ATOM    756  CB  GLN A  95      -4.941  29.421  41.184  1.00 46.57           C  
ATOM    757  CG  GLN A  95      -5.175  29.484  42.683  1.00 51.60           C  
ATOM    758  CD  GLN A  95      -4.057  30.212  43.413  1.00 60.46           C  
ATOM    759  OE1 GLN A  95      -3.344  31.026  42.823  1.00 55.40           O  
ATOM    760  NE2 GLN A  95      -3.896  29.918  44.700  1.00 55.68           N  
ATOM    761  N   LEU A  96      -4.502  27.866  38.469  1.00 42.21           N  
ATOM    762  CA  LEU A  96      -4.183  27.877  37.051  1.00 43.71           C  
ATOM    763  C   LEU A  96      -5.262  27.132  36.275  1.00 40.13           C  
ATOM    764  O   LEU A  96      -5.676  27.562  35.203  1.00 40.72           O  
ATOM    765  CB  LEU A  96      -2.819  27.228  36.808  1.00 43.16           C  
ATOM    766  CG  LEU A  96      -2.139  27.636  35.502  1.00 43.60           C  
ATOM    767  CD1 LEU A  96      -1.748  29.102  35.555  1.00 49.24           C  
ATOM    768  CD2 LEU A  96      -0.922  26.769  35.228  1.00 47.95           C  
ATOM    769  N   TYR A  97      -5.718  26.012  36.827  1.00 39.61           N  
ATOM    770  CA  TYR A  97      -6.767  25.228  36.194  1.00 38.76           C  
ATOM    771  C   TYR A  97      -8.068  26.020  36.178  1.00 36.32           C  
ATOM    772  O   TYR A  97      -8.723  26.133  35.149  1.00 34.35           O  
ATOM    773  CB  TYR A  97      -6.977  23.898  36.923  1.00 34.45           C  
ATOM    774  CG  TYR A  97      -8.123  23.087  36.358  1.00 35.94           C  
ATOM    775  CD1 TYR A  97      -9.420  23.256  36.829  1.00 33.56           C  
ATOM    776  CD2 TYR A  97      -7.911  22.166  35.340  1.00 34.09           C  
ATOM    777  CE1 TYR A  97     -10.472  22.525  36.306  1.00 29.64           C  
ATOM    778  CE2 TYR A  97      -8.955  21.430  34.814  1.00 33.77           C  
ATOM    779  CZ  TYR A  97     -10.234  21.615  35.301  1.00 32.16           C  
ATOM    780  OH  TYR A  97     -11.276  20.884  34.776  1.00 32.42           O  
ATOM    781  N   GLN A  98      -8.434  26.569  37.329  1.00 36.58           N  
ATOM    782  CA  GLN A  98      -9.652  27.356  37.443  1.00 40.62           C  
ATOM    783  C   GLN A  98      -9.650  28.470  36.409  1.00 40.81           C  
ATOM    784  O   GLN A  98     -10.654  28.725  35.745  1.00 40.60           O  
ATOM    785  CB  GLN A  98      -9.763  27.959  38.846  1.00 39.61           C  
ATOM    786  CG  GLN A  98     -10.962  28.876  39.028  1.00 47.12           C  
ATOM    787  CD  GLN A  98     -10.959  29.588  40.370  1.00 49.80           C  
ATOM    788  OE1 GLN A  98     -10.560  29.022  41.389  1.00 55.09           O  
ATOM    789  NE2 GLN A  98     -11.409  30.838  40.374  1.00 45.40           N  
ATOM    790  N   GLU A  99      -8.499  29.115  36.267  1.00 40.81           N  
ATOM    791  CA  GLU A  99      -8.385  30.339  35.490  1.00 42.27           C  
ATOM    792  C   GLU A  99      -8.112  30.090  34.005  1.00 45.55           C  
ATOM    793  O   GLU A  99      -8.361  30.966  33.177  1.00 49.62           O  
ATOM    794  CB  GLU A  99      -7.271  31.206  36.083  1.00 46.76           C  
ATOM    795  CG  GLU A  99      -7.058  32.542  35.391  1.00 51.98           C  
ATOM    796  CD  GLU A  99      -5.840  33.277  35.921  1.00 52.13           C  
ATOM    797  OE1 GLU A  99      -5.286  32.842  36.953  1.00 53.02           O  
ATOM    798  OE2 GLU A  99      -5.435  34.286  35.305  1.00 53.70           O  
ATOM    799  N   HIS A 100      -7.617  28.903  33.662  1.00 42.09           N  
ATOM    800  CA  HIS A 100      -7.121  28.662  32.306  1.00 42.43           C  
ATOM    801  C   HIS A 100      -7.556  27.343  31.665  1.00 38.92           C  
ATOM    802  O   HIS A 100      -7.113  27.019  30.566  1.00 39.68           O  
ATOM    803  CB  HIS A 100      -5.592  28.722  32.298  1.00 45.58           C  
ATOM    804  CG  HIS A 100      -5.040  30.097  32.505  1.00 44.43           C  
ATOM    805  ND1 HIS A 100      -5.161  31.093  31.562  1.00 47.87           N  
ATOM    806  CD2 HIS A 100      -4.354  30.636  33.539  1.00 47.92           C  
ATOM    807  CE1 HIS A 100      -4.579  32.193  32.009  1.00 52.89           C  
ATOM    808  NE2 HIS A 100      -4.081  31.941  33.207  1.00 53.88           N  
ATOM    809  N   HIS A 101      -8.410  26.578  32.334  1.00 37.13           N  
ATOM    810  CA  HIS A 101      -8.823  25.293  31.789  1.00 33.50           C  
ATOM    811  C   HIS A 101      -9.648  25.500  30.533  1.00 32.82           C  
ATOM    812  O   HIS A 101     -10.467  26.413  30.453  1.00 33.94           O  
ATOM    813  CB  HIS A 101      -9.632  24.487  32.807  1.00 30.68           C  
ATOM    814  CG  HIS A 101     -10.928  25.130  33.194  1.00 35.79           C  
ATOM    815  ND1 HIS A 101     -11.050  25.957  34.290  1.00 34.44           N  
ATOM    816  CD2 HIS A 101     -12.157  25.066  32.633  1.00 34.43           C  
ATOM    817  CE1 HIS A 101     -12.298  26.375  34.387  1.00 34.35           C  
ATOM    818  NE2 HIS A 101     -12.992  25.849  33.395  1.00 32.40           N  
ATOM    819  N   GLU A 102      -9.410  24.651  29.544  1.00 34.45           N  
ATOM    820  CA  GLU A 102     -10.239  24.613  28.354  1.00 32.62           C  
ATOM    821  C   GLU A 102     -11.550  23.937  28.732  1.00 37.12           C  
ATOM    822  O   GLU A 102     -11.638  23.287  29.775  1.00 35.03           O  
ATOM    823  CB  GLU A 102      -9.524  23.845  27.246  1.00 34.57           C  
ATOM    824  CG  GLU A 102      -9.822  24.343  25.851  1.00 42.90           C  
ATOM    825  CD  GLU A 102      -8.649  24.152  24.910  1.00 42.41           C  
ATOM    826  OE1 GLU A 102      -7.576  24.739  25.171  1.00 40.08           O  
ATOM    827  OE2 GLU A 102      -8.800  23.421  23.906  1.00 45.57           O  
ATOM    828  N   GLU A 103     -12.569  24.083  27.895  1.00 34.73           N  
ATOM    829  CA  GLU A 103     -13.902  23.622  28.265  1.00 33.74           C  
ATOM    830  C   GLU A 103     -14.110  22.142  27.961  1.00 33.77           C  
ATOM    831  O   GLU A 103     -15.240  21.658  27.920  1.00 33.90           O  
ATOM    832  CB  GLU A 103     -14.972  24.488  27.597  1.00 34.57           C  
ATOM    833  CG  GLU A 103     -14.834  25.968  27.939  1.00 32.70           C  
ATOM    834  CD  GLU A 103     -14.696  26.213  29.436  1.00 35.77           C  
ATOM    835  OE1 GLU A 103     -15.384  25.525  30.218  1.00 32.76           O  
ATOM    836  OE2 GLU A 103     -13.900  27.094  29.833  1.00 37.23           O  
ATOM    837  N   ASP A 104     -13.009  21.428  27.750  1.00 32.82           N  
ATOM    838  CA  ASP A 104     -13.028  19.970  27.793  1.00 34.25           C  
ATOM    839  C   ASP A 104     -12.605  19.507  29.190  1.00 30.43           C  
ATOM    840  O   ASP A 104     -12.409  18.316  29.436  1.00 32.15           O  
ATOM    841  CB  ASP A 104     -12.116  19.371  26.715  1.00 37.08           C  
ATOM    842  CG  ASP A 104     -10.703  19.935  26.754  1.00 32.83           C  
ATOM    843  OD1 ASP A 104     -10.314  20.536  27.771  1.00 27.81           O  
ATOM    844  OD2 ASP A 104      -9.976  19.776  25.756  1.00 36.54           O  
ATOM    845  N   PHE A 105     -12.473  20.477  30.094  1.00 30.98           N  
ATOM    846  CA  PHE A 105     -12.092  20.247  31.491  1.00 32.40           C  
ATOM    847  C   PHE A 105     -10.617  19.872  31.680  1.00 29.21           C  
ATOM    848  O   PHE A 105     -10.212  19.468  32.769  1.00 30.56           O  
ATOM    849  CB  PHE A 105     -13.013  19.208  32.141  1.00 32.04           C  
ATOM    850  CG  PHE A 105     -14.448  19.643  32.207  1.00 31.89           C  
ATOM    851  CD1 PHE A 105     -14.816  20.734  32.976  1.00 37.06           C  
ATOM    852  CD2 PHE A 105     -15.427  18.975  31.488  1.00 36.31           C  
ATOM    853  CE1 PHE A 105     -16.135  21.148  33.034  1.00 38.62           C  
ATOM    854  CE2 PHE A 105     -16.749  19.386  31.543  1.00 34.33           C  
ATOM    855  CZ  PHE A 105     -17.101  20.472  32.317  1.00 33.34           C  
ATOM    856  N   PHE A 106      -9.820  20.031  30.627  1.00 28.99           N  
ATOM    857  CA  PHE A 106      -8.373  19.838  30.715  1.00 30.14           C  
ATOM    858  C   PHE A 106      -7.641  21.174  30.716  1.00 30.81           C  
ATOM    859  O   PHE A 106      -8.106  22.153  30.136  1.00 31.23           O  
ATOM    860  CB  PHE A 106      -7.851  19.001  29.545  1.00 28.11           C  
ATOM    861  CG  PHE A 106      -8.431  17.625  29.473  1.00 28.24           C  
ATOM    862  CD1 PHE A 106      -8.660  16.891  30.622  1.00 32.75           C  
ATOM    863  CD2 PHE A 106      -8.725  17.054  28.252  1.00 32.97           C  
ATOM    864  CE1 PHE A 106      -9.194  15.619  30.551  1.00 36.92           C  
ATOM    865  CE2 PHE A 106      -9.254  15.784  28.172  1.00 32.73           C  
ATOM    866  CZ  PHE A 106      -9.489  15.066  29.321  1.00 34.51           C  
ATOM    867  N   LEU A 107      -6.485  21.198  31.369  1.00 32.53           N  
ATOM    868  CA  LEU A 107      -5.598  22.353  31.345  1.00 32.26           C  
ATOM    869  C   LEU A 107      -4.480  22.062  30.353  1.00 30.41           C  
ATOM    870  O   LEU A 107      -3.897  20.986  30.381  1.00 28.02           O  
ATOM    871  CB  LEU A 107      -5.020  22.601  32.739  1.00 29.63           C  
ATOM    872  CG  LEU A 107      -3.980  23.715  32.860  1.00 34.80           C  
ATOM    873  CD1 LEU A 107      -4.579  25.043  32.451  1.00 33.53           C  
ATOM    874  CD2 LEU A 107      -3.437  23.784  34.281  1.00 38.56           C  
ATOM    875  N   TYR A 108      -4.184  23.015  29.476  1.00 29.00           N  
ATOM    876  CA  TYR A 108      -3.181  22.801  28.437  1.00 33.11           C  
ATOM    877  C   TYR A 108      -1.941  23.661  28.651  1.00 30.89           C  
ATOM    878  O   TYR A 108      -2.012  24.888  28.672  1.00 33.87           O  
ATOM    879  CB  TYR A 108      -3.778  23.065  27.049  1.00 33.49           C  
ATOM    880  CG  TYR A 108      -4.763  22.007  26.607  1.00 34.13           C  
ATOM    881  CD1 TYR A 108      -6.108  22.103  26.937  1.00 34.30           C  
ATOM    882  CD2 TYR A 108      -4.347  20.910  25.869  1.00 32.88           C  
ATOM    883  CE1 TYR A 108      -7.010  21.138  26.539  1.00 32.84           C  
ATOM    884  CE2 TYR A 108      -5.239  19.939  25.469  1.00 31.43           C  
ATOM    885  CZ  TYR A 108      -6.571  20.059  25.809  1.00 31.54           C  
ATOM    886  OH  TYR A 108      -7.472  19.100  25.418  1.00 29.78           O  
ATOM    887  N   ILE A 109      -0.801  22.998  28.803  1.00 30.68           N  
ATOM    888  CA  ILE A 109       0.470  23.681  28.987  1.00 32.10           C  
ATOM    889  C   ILE A 109       1.478  23.258  27.929  1.00 31.72           C  
ATOM    890  O   ILE A 109       1.784  22.075  27.793  1.00 30.41           O  
ATOM    891  CB  ILE A 109       1.073  23.371  30.362  1.00 30.44           C  
ATOM    892  CG1 ILE A 109       0.134  23.850  31.468  1.00 32.73           C  
ATOM    893  CG2 ILE A 109       2.447  24.019  30.493  1.00 35.99           C  
ATOM    894  CD1 ILE A 109       0.673  23.635  32.867  1.00 37.34           C  
ATOM    895  N   ALA A 110       1.983  24.230  27.177  1.00 30.51           N  
ATOM    896  CA  ALA A 110       3.096  23.999  26.270  1.00 35.02           C  
ATOM    897  C   ALA A 110       4.396  24.372  26.973  1.00 36.69           C  
ATOM    898  O   ALA A 110       4.435  25.320  27.752  1.00 39.38           O  
ATOM    899  CB  ALA A 110       2.926  24.816  25.005  1.00 37.42           C  
ATOM    900  N   TYR A 111       5.458  23.621  26.710  1.00 35.23           N  
ATOM    901  CA  TYR A 111       6.754  23.934  27.294  1.00 33.96           C  
ATOM    902  C   TYR A 111       7.773  24.189  26.199  1.00 34.57           C  
ATOM    903  O   TYR A 111       7.689  23.626  25.113  1.00 33.56           O  
ATOM    904  CB  TYR A 111       7.227  22.820  28.234  1.00 35.31           C  
ATOM    905  CG  TYR A 111       7.646  21.534  27.553  1.00 32.64           C  
ATOM    906  CD1 TYR A 111       8.945  21.357  27.090  1.00 37.05           C  
ATOM    907  CD2 TYR A 111       6.748  20.487  27.399  1.00 34.64           C  
ATOM    908  CE1 TYR A 111       9.331  20.173  26.478  1.00 35.69           C  
ATOM    909  CE2 TYR A 111       7.124  19.303  26.789  1.00 33.30           C  
ATOM    910  CZ  TYR A 111       8.415  19.151  26.333  1.00 33.38           C  
ATOM    911  OH  TYR A 111       8.785  17.974  25.727  1.00 34.39           O  
ATOM    912  N   SER A 112       8.734  25.054  26.493  1.00 34.77           N  
ATOM    913  CA  SER A 112       9.731  25.449  25.513  1.00 35.89           C  
ATOM    914  C   SER A 112      11.038  25.773  26.222  1.00 30.91           C  
ATOM    915  O   SER A 112      11.066  25.930  27.436  1.00 29.45           O  
ATOM    916  CB  SER A 112       9.234  26.670  24.737  1.00 35.00           C  
ATOM    917  OG  SER A 112       9.988  26.882  23.557  1.00 36.27           O  
ATOM    918  N   ASP A 113      12.126  25.851  25.466  1.00 34.16           N  
ATOM    919  CA  ASP A 113      13.395  26.306  26.019  1.00 32.09           C  
ATOM    920  C   ASP A 113      13.526  27.816  25.820  1.00 31.77           C  
ATOM    921  O   ASP A 113      14.493  28.432  26.269  1.00 33.12           O  
ATOM    922  CB  ASP A 113      14.566  25.579  25.359  1.00 31.45           C  
ATOM    923  CG  ASP A 113      14.752  25.973  23.907  1.00 34.72           C  
ATOM    924  OD1 ASP A 113      13.753  25.978  23.157  1.00 33.70           O  
ATOM    925  OD2 ASP A 113      15.898  26.279  23.516  1.00 36.18           O  
ATOM    926  N   GLU A 114      12.541  28.402  25.143  1.00 31.55           N  
ATOM    927  CA  GLU A 114      12.513  29.838  24.894  1.00 35.81           C  
ATOM    928  C   GLU A 114      11.386  30.511  25.693  1.00 39.52           C  
ATOM    929  O   GLU A 114      10.352  29.892  25.957  1.00 36.45           O  
ATOM    930  CB  GLU A 114      12.338  30.092  23.396  1.00 36.23           C  
ATOM    931  CG  GLU A 114      12.634  31.510  22.974  1.00 40.42           C  
ATOM    932  CD  GLU A 114      14.040  31.930  23.328  1.00 37.14           C  
ATOM    933  OE1 GLU A 114      14.989  31.462  22.666  1.00 37.63           O  
ATOM    934  OE2 GLU A 114      14.196  32.733  24.268  1.00 40.41           O  
ATOM    935  N   SER A 115      11.589  31.774  26.072  1.00 39.03           N  
ATOM    936  CA  SER A 115      10.632  32.498  26.917  1.00 36.71           C  
ATOM    937  C   SER A 115       9.477  33.098  26.114  1.00 38.79           C  
ATOM    938  O   SER A 115       8.610  33.779  26.666  1.00 39.69           O  
ATOM    939  CB  SER A 115      11.340  33.604  27.715  1.00 36.92           C  
ATOM    940  OG  SER A 115      11.454  34.810  26.975  1.00 28.67           O  
ATOM    941  N   VAL A 116       9.476  32.842  24.811  1.00 40.98           N  
ATOM    942  CA  VAL A 116       8.415  33.312  23.929  1.00 41.12           C  
ATOM    943  C   VAL A 116       7.861  32.121  23.161  1.00 40.89           C  
ATOM    944  O   VAL A 116       8.622  31.325  22.614  1.00 37.07           O  
ATOM    945  CB  VAL A 116       8.939  34.361  22.934  1.00 39.25           C  
ATOM    946  CG1 VAL A 116       7.824  34.826  22.017  1.00 41.32           C  
ATOM    947  CG2 VAL A 116       9.548  35.540  23.678  1.00 37.75           C  
ATOM    948  N   TYR A 117       6.537  31.998  23.120  1.00 45.36           N  
ATOM    949  CA  TYR A 117       5.903  30.822  22.532  1.00 42.33           C  
ATOM    950  C   TYR A 117       6.136  30.697  21.031  1.00 41.98           C  
ATOM    951  O   TYR A 117       5.862  31.624  20.267  1.00 41.51           O  
ATOM    952  CB  TYR A 117       4.399  30.825  22.799  1.00 47.03           C  
ATOM    953  CG  TYR A 117       3.705  29.627  22.198  1.00 47.35           C  
ATOM    954  CD1 TYR A 117       3.671  28.413  22.871  1.00 47.21           C  
ATOM    955  CD2 TYR A 117       3.106  29.701  20.948  1.00 47.73           C  
ATOM    956  CE1 TYR A 117       3.049  27.312  22.323  1.00 46.23           C  
ATOM    957  CE2 TYR A 117       2.481  28.603  20.393  1.00 51.69           C  
ATOM    958  CZ  TYR A 117       2.456  27.412  21.085  1.00 46.64           C  
ATOM    959  OH  TYR A 117       1.837  26.313  20.540  1.00 50.67           O  
ATOM    960  N   GLY A 118       6.630  29.535  20.615  1.00 41.55           N  
ATOM    961  CA  GLY A 118       6.777  29.226  19.204  1.00 42.04           C  
ATOM    962  C   GLY A 118       7.967  29.894  18.542  1.00 36.61           C  
ATOM    963  O   GLY A 118       8.063  29.925  17.315  1.00 42.78           O  
ATOM    964  N   LEU A 119       8.879  30.425  19.348  1.00 35.68           N  
ATOM    965  CA  LEU A 119      10.058  31.098  18.818  1.00 41.60           C  
ATOM    966  C   LEU A 119      11.202  30.103  18.700  1.00 37.90           C  
ATOM    967  O   LEU A 119      11.430  29.328  19.622  1.00 32.76           O  
ATOM    968  CB  LEU A 119      10.465  32.264  19.723  1.00 40.24           C  
ATOM    969  CG  LEU A 119      11.573  33.182  19.200  1.00 42.30           C  
ATOM    970  CD1 LEU A 119      11.167  33.833  17.885  1.00 38.98           C  
ATOM    971  CD2 LEU A 119      11.922  34.240  20.235  1.00 37.07           C  
ATOM    972  OXT LEU A 119      11.910  30.046  17.693  1.00 38.70           O  
TER     973      LEU A 119                                                      
ATOM    974  N   ASP B   5      -3.418   5.264  31.816  1.00 58.73           N  
ATOM    975  CA  ASP B   5      -3.267   6.245  30.747  1.00 53.78           C  
ATOM    976  C   ASP B   5      -2.738   7.561  31.314  1.00 55.00           C  
ATOM    977  O   ASP B   5      -1.828   8.168  30.750  1.00 53.40           O  
ATOM    978  CB  ASP B   5      -4.608   6.472  30.047  1.00 52.31           C  
ATOM    979  CG  ASP B   5      -4.452   7.083  28.667  1.00 53.19           C  
ATOM    980  OD1 ASP B   5      -3.351   6.981  28.083  1.00 52.53           O  
ATOM    981  OD2 ASP B   5      -5.438   7.658  28.163  1.00 54.75           O  
ATOM    982  N   TRP B   6      -3.312   7.993  32.433  1.00 51.03           N  
ATOM    983  CA  TRP B   6      -2.866   9.207  33.105  1.00 46.74           C  
ATOM    984  C   TRP B   6      -1.712   8.914  34.052  1.00 47.42           C  
ATOM    985  O   TRP B   6      -1.746   7.950  34.815  1.00 51.03           O  
ATOM    986  CB  TRP B   6      -4.007   9.837  33.904  1.00 43.97           C  
ATOM    987  CG  TRP B   6      -5.100  10.417  33.071  1.00 41.56           C  
ATOM    988  CD1 TRP B   6      -6.208   9.769  32.611  1.00 41.69           C  
ATOM    989  CD2 TRP B   6      -5.207  11.764  32.607  1.00 39.60           C  
ATOM    990  NE1 TRP B   6      -6.994  10.626  31.885  1.00 41.45           N  
ATOM    991  CE2 TRP B   6      -6.395  11.870  31.867  1.00 38.31           C  
ATOM    992  CE3 TRP B   6      -4.402  12.906  32.745  1.00 38.72           C  
ATOM    993  CZ2 TRP B   6      -6.812  13.049  31.263  1.00 36.93           C  
ATOM    994  CZ3 TRP B   6      -4.812  14.083  32.146  1.00 34.82           C  
ATOM    995  CH2 TRP B   6      -6.006  14.146  31.414  1.00 38.09           C  
ATOM    996  N   ASP B   7      -0.695   9.764  34.006  1.00 46.92           N  
ATOM    997  CA  ASP B   7       0.442   9.647  34.904  1.00 47.82           C  
ATOM    998  C   ASP B   7       0.265  10.621  36.066  1.00 45.49           C  
ATOM    999  O   ASP B   7       0.047  11.811  35.859  1.00 41.14           O  
ATOM   1000  CB  ASP B   7       1.736   9.947  34.144  1.00 49.88           C  
ATOM   1001  CG  ASP B   7       2.951   9.287  34.769  1.00 57.43           C  
ATOM   1002  OD1 ASP B   7       3.149   9.424  35.996  1.00 55.77           O  
ATOM   1003  OD2 ASP B   7       3.714   8.634  34.025  1.00 59.24           O  
ATOM   1004  N   PHE B   8       0.349  10.111  37.288  1.00 49.13           N  
ATOM   1005  CA  PHE B   8       0.192  10.947  38.472  1.00 45.53           C  
ATOM   1006  C   PHE B   8       1.521  11.594  38.841  1.00 49.88           C  
ATOM   1007  O   PHE B   8       2.554  10.929  38.885  1.00 57.55           O  
ATOM   1008  CB  PHE B   8      -0.353  10.118  39.633  1.00 52.10           C  
ATOM   1009  CG  PHE B   8      -1.723   9.558  39.377  1.00 52.57           C  
ATOM   1010  CD1 PHE B   8      -1.905   8.527  38.468  1.00 54.06           C  
ATOM   1011  CD2 PHE B   8      -2.829  10.068  40.036  1.00 52.17           C  
ATOM   1012  CE1 PHE B   8      -3.164   8.012  38.223  1.00 54.44           C  
ATOM   1013  CE2 PHE B   8      -4.091   9.557  39.797  1.00 54.08           C  
ATOM   1014  CZ  PHE B   8      -4.259   8.526  38.888  1.00 54.86           C  
ATOM   1015  N   LEU B   9       1.487  12.897  39.102  1.00 48.92           N  
ATOM   1016  CA  LEU B   9       2.706  13.668  39.299  1.00 55.62           C  
ATOM   1017  C   LEU B   9       2.549  14.685  40.426  1.00 56.71           C  
ATOM   1018  O   LEU B   9       1.923  15.726  40.237  1.00 55.51           O  
ATOM   1019  CB  LEU B   9       3.061  14.400  38.004  1.00 50.45           C  
ATOM   1020  CG  LEU B   9       4.538  14.724  37.801  1.00 53.51           C  
ATOM   1021  CD1 LEU B   9       5.279  13.484  37.337  1.00 62.10           C  
ATOM   1022  CD2 LEU B   9       4.703  15.845  36.797  1.00 54.68           C  
ATOM   1023  N   PRO B  10       3.123  14.390  41.606  1.00 63.03           N  
ATOM   1024  CA  PRO B  10       3.845  13.152  41.919  1.00 61.54           C  
ATOM   1025  C   PRO B  10       2.882  11.999  42.154  1.00 61.97           C  
ATOM   1026  O   PRO B  10       1.720  12.241  42.482  1.00 62.63           O  
ATOM   1027  CB  PRO B  10       4.583  13.488  43.226  1.00 59.48           C  
ATOM   1028  CG  PRO B  10       4.434  14.969  43.418  1.00 59.47           C  
ATOM   1029  CD  PRO B  10       3.169  15.340  42.727  1.00 62.34           C  
ATOM   1030  N   PRO B  11       3.357  10.756  41.991  1.00 62.35           N  
ATOM   1031  CA  PRO B  11       2.512   9.580  42.225  1.00 64.16           C  
ATOM   1032  C   PRO B  11       1.912   9.570  43.631  1.00 68.45           C  
ATOM   1033  O   PRO B  11       0.699   9.387  43.757  1.00 69.79           O  
ATOM   1034  CB  PRO B  11       3.485   8.409  42.044  1.00 69.91           C  
ATOM   1035  CG  PRO B  11       4.564   8.943  41.165  1.00 64.81           C  
ATOM   1036  CD  PRO B  11       4.709  10.388  41.538  1.00 62.30           C  
HETATM 1037  N   NH2 B  12       2.612  10.061  44.652  1.00 66.95           N  
TER    1038      NH2 B  12                                                      
HETATM 1039 ZN    ZN A 201     -14.952  26.139  32.419  1.00 31.50          ZN  
HETATM 1040  O   HOH A 202       1.407  23.959  21.971  1.00 44.32           O  
HETATM 1041  O   HOH A 203     -17.817  24.620  30.258  1.00 31.11           O  
HETATM 1042  O   HOH A 204      13.472  34.864  25.309  1.00 32.50           O  
HETATM 1043  O   HOH A 205       6.785  31.081  34.935  1.00 48.21           O  
HETATM 1044  O   HOH A 206       9.500  27.879  21.055  1.00 36.36           O  
HETATM 1045  O   HOH A 207      21.390  22.391  24.931  1.00 42.32           O  
HETATM 1046  O   HOH A 208      18.639  19.312  34.372  1.00 38.19           O  
HETATM 1047  O   HOH A 209      16.870  16.548  27.202  1.00 33.93           O  
HETATM 1048  O   HOH A 210      -5.982  25.270  28.819  1.00 34.35           O  
HETATM 1049  O   HOH A 211       8.002  21.367  18.626  1.00 34.61           O  
HETATM 1050  O   HOH A 212      16.645  19.299  26.888  1.00 38.93           O  
HETATM 1051  O   HOH A 213      -2.949  26.654  26.892  1.00 44.58           O  
HETATM 1052  O   HOH A 214     -21.949  15.457  30.652  1.00 46.19           O  
HETATM 1053  O   HOH A 215      19.721  23.590  32.461  1.00 38.52           O  
HETATM 1054  O   HOH A 216      19.886  27.611  30.902  1.00 47.32           O  
HETATM 1055  O   HOH A 217      -5.501  26.276  26.038  1.00 46.37           O  
HETATM 1056  O   HOH A 218      -4.739   8.822  22.575  1.00 55.03           O  
HETATM 1057  O   HOH A 219       7.738  11.550  22.386  1.00 48.84           O  
HETATM 1058  O   HOH A 220      -0.552   9.941  18.174  1.00 55.73           O  
HETATM 1059  O   HOH A 221       5.728   9.792  22.073  1.00 48.24           O  
HETATM 1060  O   HOH A 222       5.174  34.380  25.121  1.00 43.95           O  
HETATM 1061  O   HOH A 223      19.604  19.201  16.088  1.00 42.01           O  
HETATM 1062  O   HOH A 224     -10.756  28.795  31.943  1.00 37.31           O  
HETATM 1063  O   HOH A 225       4.519  15.917  25.235  1.00 39.31           O  
HETATM 1064  O   HOH A 226      -7.610   6.792  36.032  1.00 60.86           O  
HETATM 1065  O   HOH A 227      16.157  13.928  36.175  1.00 47.28           O  
HETATM 1066  O   HOH A 229     -19.808  23.669  31.766  1.00 37.58           O  
HETATM 1067  O   HOH A 230      19.487  19.414  24.955  1.00 37.88           O  
HETATM 1068  O   HOH B 231      -5.611   6.459  34.294  1.00 60.84           O  
CONECT  818 1039                                                                
CONECT  835 1039                                                                
CONECT 1032 1037                                                                
CONECT 1037 1032                                                                
CONECT 1039  818  835                                                           
MASTER      339    0    2    4    5    0    1    6 1066    2    5   11          
END                                                                             
