# Supplementary material for: Epitope Prediction Based on Random Peptide Library Screening: Benchmark Dataset and Prediction Tools Evaluation
Source: Molecules. 2011 Jun 16;16(6):4971–93. doi: 10.3390/molecules16064971 (PMC6264216; doi:10.3390/molecules16064971)
Supplement: Supplementary file 1 [file molecules-16-04971-s001.zip › supplementary materials/datasets/MS00384/3DOW_B.pdb]

HEADER    PROTEIN TRANSPORT                       07-JUL-08   3DOW              
TITLE     COMPLEX STRUCTURE OF GABA TYPE A RECEPTOR ASSOCIATED                  
TITLE    2 PROTEIN AND ITS BINDING EPITOPE ON CALRETICULIN                      
ATOM    974  N   ASP B   5      -3.418   5.264  31.816  1.00 58.73           N  
ATOM    975  CA  ASP B   5      -3.267   6.245  30.747  1.00 53.78           C  
ATOM    976  C   ASP B   5      -2.738   7.561  31.314  1.00 55.00           C  
ATOM    977  O   ASP B   5      -1.828   8.168  30.750  1.00 53.40           O  
ATOM    978  CB  ASP B   5      -4.608   6.472  30.047  1.00 52.31           C  
ATOM    979  CG  ASP B   5      -4.452   7.083  28.667  1.00 53.19           C  
ATOM    980  OD1 ASP B   5      -3.351   6.981  28.083  1.00 52.53           O  
ATOM    981  OD2 ASP B   5      -5.438   7.658  28.163  1.00 54.75           O  
ATOM    982  N   TRP B   6      -3.312   7.993  32.433  1.00 51.03           N  
ATOM    983  CA  TRP B   6      -2.866   9.207  33.105  1.00 46.74           C  
ATOM    984  C   TRP B   6      -1.712   8.914  34.052  1.00 47.42           C  
ATOM    985  O   TRP B   6      -1.746   7.950  34.815  1.00 51.03           O  
ATOM    986  CB  TRP B   6      -4.007   9.837  33.904  1.00 43.97           C  
ATOM    987  CG  TRP B   6      -5.100  10.417  33.071  1.00 41.56           C  
ATOM    988  CD1 TRP B   6      -6.208   9.769  32.611  1.00 41.69           C  
ATOM    989  CD2 TRP B   6      -5.207  11.764  32.607  1.00 39.60           C  
ATOM    990  NE1 TRP B   6      -6.994  10.626  31.885  1.00 41.45           N  
ATOM    991  CE2 TRP B   6      -6.395  11.870  31.867  1.00 38.31           C  
ATOM    992  CE3 TRP B   6      -4.402  12.906  32.745  1.00 38.72           C  
ATOM    993  CZ2 TRP B   6      -6.812  13.049  31.263  1.00 36.93           C  
ATOM    994  CZ3 TRP B   6      -4.812  14.083  32.146  1.00 34.82           C  
ATOM    995  CH2 TRP B   6      -6.006  14.146  31.414  1.00 38.09           C  
ATOM    996  N   ASP B   7      -0.695   9.764  34.006  1.00 46.92           N  
ATOM    997  CA  ASP B   7       0.442   9.647  34.904  1.00 47.82           C  
ATOM    998  C   ASP B   7       0.265  10.621  36.066  1.00 45.49           C  
ATOM    999  O   ASP B   7       0.047  11.811  35.859  1.00 41.14           O  
ATOM   1000  CB  ASP B   7       1.736   9.947  34.144  1.00 49.88           C  
ATOM   1001  CG  ASP B   7       2.951   9.287  34.769  1.00 57.43           C  
ATOM   1002  OD1 ASP B   7       3.149   9.424  35.996  1.00 55.77           O  
ATOM   1003  OD2 ASP B   7       3.714   8.634  34.025  1.00 59.24           O  
ATOM   1004  N   PHE B   8       0.349  10.111  37.288  1.00 49.13           N  
ATOM   1005  CA  PHE B   8       0.192  10.947  38.472  1.00 45.53           C  
ATOM   1006  C   PHE B   8       1.521  11.594  38.841  1.00 49.88           C  
ATOM   1007  O   PHE B   8       2.554  10.929  38.885  1.00 57.55           O  
ATOM   1008  CB  PHE B   8      -0.353  10.118  39.633  1.00 52.10           C  
ATOM   1009  CG  PHE B   8      -1.723   9.558  39.377  1.00 52.57           C  
ATOM   1010  CD1 PHE B   8      -1.905   8.527  38.468  1.00 54.06           C  
ATOM   1011  CD2 PHE B   8      -2.829  10.068  40.036  1.00 52.17           C  
ATOM   1012  CE1 PHE B   8      -3.164   8.012  38.223  1.00 54.44           C  
ATOM   1013  CE2 PHE B   8      -4.091   9.557  39.797  1.00 54.08           C  
ATOM   1014  CZ  PHE B   8      -4.259   8.526  38.888  1.00 54.86           C  
ATOM   1015  N   LEU B   9       1.487  12.897  39.102  1.00 48.92           N  
ATOM   1016  CA  LEU B   9       2.706  13.668  39.299  1.00 55.62           C  
ATOM   1017  C   LEU B   9       2.549  14.685  40.426  1.00 56.71           C  
ATOM   1018  O   LEU B   9       1.923  15.726  40.237  1.00 55.51           O  
ATOM   1019  CB  LEU B   9       3.061  14.400  38.004  1.00 50.45           C  
ATOM   1020  CG  LEU B   9       4.538  14.724  37.801  1.00 53.51           C  
ATOM   1021  CD1 LEU B   9       5.279  13.484  37.337  1.00 62.10           C  
ATOM   1022  CD2 LEU B   9       4.703  15.845  36.797  1.00 54.68           C  
ATOM   1023  N   PRO B  10       3.123  14.390  41.606  1.00 63.03           N  
ATOM   1024  CA  PRO B  10       3.845  13.152  41.919  1.00 61.54           C  
ATOM   1025  C   PRO B  10       2.882  11.999  42.154  1.00 61.97           C  
ATOM   1026  O   PRO B  10       1.720  12.241  42.482  1.00 62.63           O  
ATOM   1027  CB  PRO B  10       4.583  13.488  43.226  1.00 59.48           C  
ATOM   1028  CG  PRO B  10       4.434  14.969  43.418  1.00 59.47           C  
ATOM   1029  CD  PRO B  10       3.169  15.340  42.727  1.00 62.34           C  
ATOM   1030  N   PRO B  11       3.357  10.756  41.991  1.00 62.35           N  
ATOM   1031  CA  PRO B  11       2.512   9.580  42.225  1.00 64.16           C  
ATOM   1032  C   PRO B  11       1.912   9.570  43.631  1.00 68.45           C  
ATOM   1033  O   PRO B  11       0.699   9.387  43.757  1.00 69.79           O  
ATOM   1034  CB  PRO B  11       3.485   8.409  42.044  1.00 69.91           C  
ATOM   1035  CG  PRO B  11       4.564   8.943  41.165  1.00 64.81           C  
ATOM   1036  CD  PRO B  11       4.709  10.388  41.538  1.00 62.30           C  
TER    1038      NH2 B  12                                                      
MASTER      339    0    2    4    5    0    1    6 1066    2    5   11          
END                                                                             
