# Supplementary material for: Epitope Prediction Based on Random Peptide Library Screening: Benchmark Dataset and Prediction Tools Evaluation
Source: Molecules. 2011 Jun 16;16(6):4971–93. doi: 10.3390/molecules16064971 (PMC6264216; doi:10.3390/molecules16064971)
Supplement: Supplementary file 1 [file molecules-16-04971-s001.zip › supplementary materials/datasets/MS00384/MS00384.txt]

SHKSDWIFLPNA(3)
GHLSDWVYVPMR(5)
VSMDDGWVFVQP(4)
AHKSDNWVFLPE(1)
THINEKWVFLPQ(1)
