# Supplementary material for: Epitope Prediction Based on Random Peptide Library Screening: Benchmark Dataset and Prediction Tools Evaluation
Source: Molecules. 2011 Jun 16;16(6):4971–93. doi: 10.3390/molecules16064971 (PMC6264216; doi:10.3390/molecules16064971)
Supplement: Supplementary file 1 [file molecules-16-04971-s001.zip › supplementary materials/datasets/MS00405/1SHY.pdb]

HEADER    GROWTH FACTOR/GROWTH FACTOR RECEPTOR    26-FEB-04   1SHY              
TITLE     THE CRYSTAL STRUCTURE OF HGF BETA-CHAIN IN COMPLEX WITH THE           
TITLE    2 SEMA DOMAIN OF THE MET RECEPTOR.                                     
COMPND    MOL_ID: 1;                                                            
COMPND   2 MOLECULE: HEPATOCYTE GROWTH FACTOR;                                  
COMPND   3 CHAIN: A;                                                            
COMPND   4 FRAGMENT: HGF BETA CHAIN;                                            
COMPND   5 SYNONYM: SCATTER FACTOR, SF, HEPATOPOEITIN A;                        
COMPND   6 ENGINEERED: YES;                                                     
COMPND   7 MUTATION: YES;                                                       
COMPND   8 MOL_ID: 2;                                                           
COMPND   9 MOLECULE: HEPATOCYTE GROWTH FACTOR RECEPTOR;                         
COMPND  10 CHAIN: B;                                                            
COMPND  11 FRAGMENT: MET RECEPTOR SEMA AND PSI DOMAIN;                          
COMPND  12 SYNONYM: MET PROTO-ONCOGENE TYROSINE KINASE, C-MET, HGF              
COMPND  13 RECEPTOR, HGF-SF RECEPTOR;                                           
COMPND  14 ENGINEERED: YES                                                      
SOURCE    MOL_ID: 1;                                                            
SOURCE   2 ORGANISM_SCIENTIFIC: HOMO SAPIENS;                                   
SOURCE   3 ORGANISM_COMMON: HUMAN;                                              
SOURCE   4 ORGANISM_TAXID: 9606;                                                
SOURCE   5 GENE: HGF, HPTA;                                                     
SOURCE   6 EXPRESSION_SYSTEM: ESCHERICHIA COLI;                                 
SOURCE   7 EXPRESSION_SYSTEM_TAXID: 562;                                        
SOURCE   8 MOL_ID: 2;                                                           
SOURCE   9 ORGANISM_SCIENTIFIC: HOMO SAPIENS;                                   
SOURCE  10 ORGANISM_COMMON: HUMAN;                                              
SOURCE  11 ORGANISM_TAXID: 9606;                                                
SOURCE  12 GENE: MET;                                                           
SOURCE  13 EXPRESSION_SYSTEM: SPODOPTERA FRUGIPERDA;                            
SOURCE  14 EXPRESSION_SYSTEM_COMMON: FALL ARMYWORM;                             
SOURCE  15 EXPRESSION_SYSTEM_TAXID: 7108;                                       
SOURCE  16 EXPRESSION_SYSTEM_CELL_LINE: SF9;                                    
SOURCE  17 EXPRESSION_SYSTEM_VECTOR_TYPE: BACULOVIRUS                           
KEYWDS    PROTEASE, SEMA DOMAIN, PSI DOMAIN, RECEPTOR ECTODOMAIN                
KEYWDS   2 GROWTH FACTOR, GROWTH FACTOR/GROWTH FACTOR RECEPTOR COMPLEX          
EXPDTA    X-RAY DIFFRACTION                                                     
AUTHOR    J.STAMOS,C.WIESMANN                                                   
REVDAT   3   24-FEB-09 1SHY    1       VERSN                                    
REVDAT   2   22-JUN-04 1SHY    1       JRNL                                     
REVDAT   1   15-JUN-04 1SHY    0                                                
JRNL        AUTH   J.STAMOS,R.A.LAZARUS,X.YAO,D.KIRCHHOFER,C.WIESMANN           
JRNL        TITL   CRYSTAL STRUCTURE OF THE HGF BETA-CHAIN IN COMPLEX           
JRNL        TITL 2 WITH THE SEMA DOMAIN OF THE MET RECEPTOR.                    
JRNL        REF    EMBO J.                       V.  23  2325 2004              
JRNL        REFN                   ISSN 0261-4189                               
JRNL        PMID   15167892                                                     
JRNL        DOI    10.1038/SJ.EMBOJ.7600243                                     
REMARK   1                                                                      
REMARK   1 REFERENCE 1                                                          
REMARK   1  AUTH   D.KIRCHHOFER,Y.XIAOYI,M.PEEK,C.EIGENBROT,                    
REMARK   1  AUTH 2 M.T.LIPARI,K.L.BILLECI,H.R.MAUN,P.MORAN,L.SANTELL,           
REMARK   1  AUTH 3 R.A.LAZARUS                                                  
REMARK   1  TITL   STRUCTURAL AND FUNCTIONAL BASIS OF THE SERINE                
REMARK   1  TITL 2 PROTEASE-LIKE HGF B-CHAIN IN MET BINDING AND                 
REMARK   1  TITL 3 SIGNALING                                                    
REMARK   1  REF    TO BE PUBLISHED                                              
REMARK   1  REFN                                                                
REMARK   2                                                                      
REMARK   2 RESOLUTION.    3.22 ANGSTROMS.                                       
REMARK   3                                                                      
REMARK   3 REFINEMENT.                                                          
REMARK   3   PROGRAM     : REFMAC 5.1.24                                        
REMARK   3   AUTHORS     : MURSHUDOV,VAGIN,DODSON                               
REMARK   3                                                                      
REMARK   3    REFINEMENT TARGET : NULL                                          
REMARK   3                                                                      
REMARK   3  DATA USED IN REFINEMENT.                                            
REMARK   3   RESOLUTION RANGE HIGH (ANGSTROMS) : 3.22                           
REMARK   3   RESOLUTION RANGE LOW  (ANGSTROMS) : 30.00                          
REMARK   3   DATA CUTOFF            (SIGMA(F)) : 0.000                          
REMARK   3   COMPLETENESS FOR RANGE        (%) : 99.1                           
REMARK   3   NUMBER OF REFLECTIONS             : 26830                          
REMARK   3                                                                      
REMARK   3  FIT TO DATA USED IN REFINEMENT.                                     
REMARK   3   CROSS-VALIDATION METHOD          : THROUGHOUT                      
REMARK   3   FREE R VALUE TEST SET SELECTION  : RANDOM                          
REMARK   3   R VALUE     (WORKING + TEST SET) : 0.212                           
REMARK   3   R VALUE            (WORKING SET) : 0.209                           
REMARK   3   FREE R VALUE                     : 0.270                           
REMARK   3   FREE R VALUE TEST SET SIZE   (%) : 5.000                           
REMARK   3   FREE R VALUE TEST SET COUNT      : 1417                            
REMARK   3                                                                      
REMARK   3  FIT IN THE HIGHEST RESOLUTION BIN.                                  
REMARK   3   TOTAL NUMBER OF BINS USED           : 25                           
REMARK   3   BIN RESOLUTION RANGE HIGH       (A) : 3.22                         
REMARK   3   BIN RESOLUTION RANGE LOW        (A) : 3.28                         
REMARK   3   REFLECTION IN BIN     (WORKING SET) : 1448                         
REMARK   3   BIN COMPLETENESS (WORKING+TEST) (%) : NULL                         
REMARK   3   BIN R VALUE           (WORKING SET) : 0.3270                       
REMARK   3   BIN FREE R VALUE SET COUNT          : 69                           
REMARK   3   BIN FREE R VALUE                    : 0.3500                       
REMARK   3                                                                      
REMARK   3  NUMBER OF NON-HYDROGEN ATOMS USED IN REFINEMENT.                    
REMARK   3   PROTEIN ATOMS            : 5735                                    
REMARK   3   NUCLEIC ACID ATOMS       : 0                                       
REMARK   3   HETEROGEN ATOMS          : 0                                       
REMARK   3   SOLVENT ATOMS            : 0                                       
REMARK   3                                                                      
REMARK   3  B VALUES.                                                           
REMARK   3   FROM WILSON PLOT           (A**2) : NULL                           
REMARK   3   MEAN B VALUE      (OVERALL, A**2) : 56.03                          
REMARK   3   OVERALL ANISOTROPIC B VALUE.                                       
REMARK   3    B11 (A**2) : 2.22000                                              
REMARK   3    B22 (A**2) : -2.24000                                             
REMARK   3    B33 (A**2) : 0.02000                                              
REMARK   3    B12 (A**2) : 0.00000                                              
REMARK   3    B13 (A**2) : 0.00000                                              
REMARK   3    B23 (A**2) : 0.00000                                              
REMARK   3                                                                      
REMARK   3  ESTIMATED OVERALL COORDINATE ERROR.                                 
REMARK   3   ESU BASED ON R VALUE                            (A): 0.830         
REMARK   3   ESU BASED ON FREE R VALUE                       (A): 0.409         
REMARK   3   ESU BASED ON MAXIMUM LIKELIHOOD                 (A): 0.297         
REMARK   3   ESU FOR B VALUES BASED ON MAXIMUM LIKELIHOOD (A**2): 17.302        
REMARK   3                                                                      
REMARK   3 CORRELATION COEFFICIENTS.                                            
REMARK   3   CORRELATION COEFFICIENT FO-FC      : 0.922                         
REMARK   3   CORRELATION COEFFICIENT FO-FC FREE : 0.889                         
REMARK   3                                                                      
REMARK   3  RMS DEVIATIONS FROM IDEAL VALUES        COUNT    RMS    WEIGHT      
REMARK   3   BOND LENGTHS REFINED ATOMS        (A):  5883 ; 0.012 ; 0.021       
REMARK   3   BOND LENGTHS OTHERS               (A):  NULL ;  NULL ;  NULL       
REMARK   3   BOND ANGLES REFINED ATOMS   (DEGREES):  7991 ; 1.537 ; 1.942       
REMARK   3   BOND ANGLES OTHERS          (DEGREES):  NULL ;  NULL ;  NULL       
REMARK   3   TORSION ANGLES, PERIOD 1    (DEGREES):   722 ; 8.567 ; 5.000       
REMARK   3   TORSION ANGLES, PERIOD 2    (DEGREES):  NULL ;  NULL ;  NULL       
REMARK   3   TORSION ANGLES, PERIOD 3    (DEGREES):  NULL ;  NULL ;  NULL       
REMARK   3   TORSION ANGLES, PERIOD 4    (DEGREES):  NULL ;  NULL ;  NULL       
REMARK   3   CHIRAL-CENTER RESTRAINTS       (A**3):   878 ; 0.120 ; 0.200       
REMARK   3   GENERAL PLANES REFINED ATOMS      (A):  4482 ; 0.004 ; 0.020       
REMARK   3   GENERAL PLANES OTHERS             (A):  NULL ;  NULL ;  NULL       
REMARK   3   NON-BONDED CONTACTS REFINED ATOMS (A):  2571 ; 0.246 ; 0.200       
REMARK   3   NON-BONDED CONTACTS OTHERS        (A):  NULL ;  NULL ;  NULL       
REMARK   3   NON-BONDED TORSION REFINED ATOMS  (A):  NULL ;  NULL ;  NULL       
REMARK   3   NON-BONDED TORSION OTHERS         (A):  NULL ;  NULL ;  NULL       
REMARK   3   H-BOND (X...Y) REFINED ATOMS      (A):   179 ; 0.150 ; 0.200       
REMARK   3   H-BOND (X...Y) OTHERS             (A):  NULL ;  NULL ;  NULL       
REMARK   3   POTENTIAL METAL-ION REFINED ATOMS (A):  NULL ;  NULL ;  NULL       
REMARK   3   POTENTIAL METAL-ION OTHERS        (A):  NULL ;  NULL ;  NULL       
REMARK   3   SYMMETRY VDW REFINED ATOMS        (A):    31 ; 0.186 ; 0.200       
REMARK   3   SYMMETRY VDW OTHERS               (A):  NULL ;  NULL ;  NULL       
REMARK   3   SYMMETRY H-BOND REFINED ATOMS     (A):     3 ; 0.325 ; 0.200       
REMARK   3   SYMMETRY H-BOND OTHERS            (A):  NULL ;  NULL ;  NULL       
REMARK   3   SYMMETRY METAL-ION REFINED ATOMS  (A):  NULL ;  NULL ;  NULL       
REMARK   3   SYMMETRY METAL-ION OTHERS         (A):  NULL ;  NULL ;  NULL       
REMARK   3                                                                      
REMARK   3  ISOTROPIC THERMAL FACTOR RESTRAINTS.     COUNT   RMS    WEIGHT      
REMARK   3   MAIN-CHAIN BOND REFINED ATOMS  (A**2):  3617 ; 3.731 ; 2.500       
REMARK   3   MAIN-CHAIN BOND OTHER ATOMS    (A**2):  NULL ;  NULL ;  NULL       
REMARK   3   MAIN-CHAIN ANGLE REFINED ATOMS (A**2):  5869 ; 6.377 ; 5.000       
REMARK   3   SIDE-CHAIN BOND REFINED ATOMS  (A**2):  2266 ; 3.680 ; 2.500       
REMARK   3   SIDE-CHAIN ANGLE REFINED ATOMS (A**2):  2122 ; 6.016 ; 5.000       
REMARK   3                                                                      
REMARK   3 ANISOTROPIC THERMAL FACTOR RESTRAINTS.    COUNT   RMS   WEIGHT       
REMARK   3   RIGID-BOND RESTRAINTS          (A**2):  NULL ;  NULL ;  NULL       
REMARK   3   SPHERICITY; FREE ATOMS         (A**2):  NULL ;  NULL ;  NULL       
REMARK   3   SPHERICITY; BONDED ATOMS       (A**2):  NULL ;  NULL ;  NULL       
REMARK   3                                                                      
REMARK   3  NCS RESTRAINTS STATISTICS                                           
REMARK   3   NUMBER OF DIFFERENT NCS GROUPS : NULL                              
REMARK   3                                                                      
REMARK   3  TLS DETAILS                                                         
REMARK   3   NUMBER OF TLS GROUPS  : 1                                          
REMARK   3                                                                      
REMARK   3   TLS GROUP : 1                                                      
REMARK   3    NUMBER OF COMPONENTS GROUP : 3                                    
REMARK   3    COMPONENTS        C SSSEQI   TO  C SSSEQI                         
REMARK   3    RESIDUE RANGE :   A   495        A   722                          
REMARK   3    RESIDUE RANGE :   B    40        B   530                          
REMARK   3    RESIDUE RANGE :   B   531        B   564                          
REMARK   3    ORIGIN FOR THE GROUP (A):  -6.9404  29.4231  39.4854              
REMARK   3    T TENSOR                                                          
REMARK   3      T11:   0.3008 T22:   0.2576                                     
REMARK   3      T33:   0.1623 T12:   0.0090                                     
REMARK   3      T13:  -0.1689 T23:   0.1267                                     
REMARK   3    L TENSOR                                                          
REMARK   3      L11:   2.9671 L22:   3.7827                                     
REMARK   3      L33:   1.8934 L12:  -1.7139                                     
REMARK   3      L13:  -1.1851 L23:   1.1785                                     
REMARK   3    S TENSOR                                                          
REMARK   3      S11:  -0.4129 S12:  -0.2747 S13:   0.2640                       
REMARK   3      S21:   0.2786 S22:   0.4647 S23:   0.0770                       
REMARK   3      S31:  -0.3013 S32:   0.1519 S33:  -0.0517                       
REMARK   3                                                                      
REMARK   3  BULK SOLVENT MODELLING.                                             
REMARK   3   METHOD USED : MASK                                                 
REMARK   3   PARAMETERS FOR MASK CALCULATION                                    
REMARK   3   VDW PROBE RADIUS   : 1.40                                          
REMARK   3   ION PROBE RADIUS   : 0.80                                          
REMARK   3   SHRINKAGE RADIUS   : 0.80                                          
REMARK   3                                                                      
REMARK   3  OTHER REFINEMENT REMARKS: NULL                                      
REMARK   4                                                                      
REMARK   4 1SHY COMPLIES WITH FORMAT V. 3.15, 01-DEC-08                         
REMARK 100                                                                      
REMARK 100 THIS ENTRY HAS BEEN PROCESSED BY RCSB ON 01-MAR-04.                  
REMARK 100 THE RCSB ID CODE IS RCSB021721.                                      
REMARK 200                                                                      
REMARK 200 EXPERIMENTAL DETAILS                                                 
REMARK 200  EXPERIMENT TYPE                : X-RAY DIFFRACTION                  
REMARK 200  DATE OF DATA COLLECTION        : 07-SEP-03                          
REMARK 200  TEMPERATURE           (KELVIN) : 100                                
REMARK 200  PH                             : 8                                  
REMARK 200  NUMBER OF CRYSTALS USED        : 1                                  
REMARK 200                                                                      
REMARK 200  SYNCHROTRON              (Y/N) : Y                                  
REMARK 200  RADIATION SOURCE               : CHESS                              
REMARK 200  BEAMLINE                       : A1                                 
REMARK 200  X-RAY GENERATOR MODEL          : NULL                               
REMARK 200  MONOCHROMATIC OR LAUE    (M/L) : M                                  
REMARK 200  WAVELENGTH OR RANGE        (A) : 0.928                              
REMARK 200  MONOCHROMATOR                  : MONOCHROMATOR CRYSTAL              
REMARK 200  OPTICS                         : NULL                               
REMARK 200                                                                      
REMARK 200  DETECTOR TYPE                  : CCD                                
REMARK 200  DETECTOR MANUFACTURER          : ADSC QUANTUM 4                     
REMARK 200  INTENSITY-INTEGRATION SOFTWARE : HKL-2000                           
REMARK 200  DATA SCALING SOFTWARE          : SCALEPACK                          
REMARK 200                                                                      
REMARK 200  NUMBER OF UNIQUE REFLECTIONS   : 28312                              
REMARK 200  RESOLUTION RANGE HIGH      (A) : 3.200                              
REMARK 200  RESOLUTION RANGE LOW       (A) : 50.000                             
REMARK 200  REJECTION CRITERIA  (SIGMA(I)) : -3.000                             
REMARK 200                                                                      
REMARK 200 OVERALL.                                                             
REMARK 200  COMPLETENESS FOR RANGE     (%) : 99.4                               
REMARK 200  DATA REDUNDANCY                : NULL                               
REMARK 200  R MERGE                    (I) : NULL                               
REMARK 200  R SYM                      (I) : 0.05800                            
REMARK 200  <I/SIGMA(I)> FOR THE DATA SET  : NULL                               
REMARK 200                                                                      
REMARK 200 IN THE HIGHEST RESOLUTION SHELL.                                     
REMARK 200  HIGHEST RESOLUTION SHELL, RANGE HIGH (A) : 3.20                     
REMARK 200  HIGHEST RESOLUTION SHELL, RANGE LOW  (A) : 3.31                     
REMARK 200  COMPLETENESS FOR SHELL     (%) : 100.0                              
REMARK 200  DATA REDUNDANCY IN SHELL       : NULL                               
REMARK 200  R MERGE FOR SHELL          (I) : NULL                               
REMARK 200  R SYM FOR SHELL            (I) : 0.58600                            
REMARK 200  <I/SIGMA(I)> FOR SHELL         : NULL                               
REMARK 200                                                                      
REMARK 200 DIFFRACTION PROTOCOL: SINGLE WAVELENGTH                              
REMARK 200 METHOD USED TO DETERMINE THE STRUCTURE: MOLECULAR REPLACEMENT        
REMARK 200 SOFTWARE USED: AMORE                                                 
REMARK 200 STARTING MODEL: HGF BETA CHAIN                                       
REMARK 200                                                                      
REMARK 200 REMARK: NULL                                                         
REMARK 280                                                                      
REMARK 280 CRYSTAL                                                              
REMARK 280 SOLVENT CONTENT, VS   (%): 74.40                                     
REMARK 280 MATTHEWS COEFFICIENT, VM (ANGSTROMS**3/DA): 4.80                     
REMARK 280                                                                      
REMARK 280 CRYSTALLIZATION CONDITIONS: PEG, PH 8, VAPOR DIFFUSION, HANGING      
REMARK 280  DROP, TEMPERATURE 292K                                              
REMARK 290                                                                      
REMARK 290 CRYSTALLOGRAPHIC SYMMETRY                                            
REMARK 290 SYMMETRY OPERATORS FOR SPACE GROUP: P 21 21 2                        
REMARK 290                                                                      
REMARK 290      SYMOP   SYMMETRY                                                
REMARK 290     NNNMMM   OPERATOR                                                
REMARK 290       1555   X,Y,Z                                                   
REMARK 290       2555   -X,-Y,Z                                                 
REMARK 290       3555   -X+1/2,Y+1/2,-Z                                         
REMARK 290       4555   X+1/2,-Y+1/2,-Z                                         
REMARK 290                                                                      
REMARK 290     WHERE NNN -> OPERATOR NUMBER                                     
REMARK 290           MMM -> TRANSLATION VECTOR                                  
REMARK 290                                                                      
REMARK 290 CRYSTALLOGRAPHIC SYMMETRY TRANSFORMATIONS                            
REMARK 290 THE FOLLOWING TRANSFORMATIONS OPERATE ON THE ATOM/HETATM             
REMARK 290 RECORDS IN THIS ENTRY TO PRODUCE CRYSTALLOGRAPHICALLY                
REMARK 290 RELATED MOLECULES.                                                   
REMARK 290   SMTRY1   1  1.000000  0.000000  0.000000        0.00000            
REMARK 290   SMTRY2   1  0.000000  1.000000  0.000000        0.00000            
REMARK 290   SMTRY3   1  0.000000  0.000000  1.000000        0.00000            
REMARK 290   SMTRY1   2 -1.000000  0.000000  0.000000        0.00000            
REMARK 290   SMTRY2   2  0.000000 -1.000000  0.000000        0.00000            
REMARK 290   SMTRY3   2  0.000000  0.000000  1.000000        0.00000            
REMARK 290   SMTRY1   3 -1.000000  0.000000  0.000000       68.52600            
REMARK 290   SMTRY2   3  0.000000  1.000000  0.000000       93.17600            
REMARK 290   SMTRY3   3  0.000000  0.000000 -1.000000        0.00000            
REMARK 290   SMTRY1   4  1.000000  0.000000  0.000000       68.52600            
REMARK 290   SMTRY2   4  0.000000 -1.000000  0.000000       93.17600            
REMARK 290   SMTRY3   4  0.000000  0.000000 -1.000000        0.00000            
REMARK 290                                                                      
REMARK 290 REMARK: NULL                                                         
REMARK 300                                                                      
REMARK 300 BIOMOLECULE: 1                                                       
REMARK 300 SEE REMARK 350 FOR THE AUTHOR PROVIDED AND/OR PROGRAM                
REMARK 300 GENERATED ASSEMBLY INFORMATION FOR THE STRUCTURE IN                  
REMARK 300 THIS ENTRY. THE REMARK MAY ALSO PROVIDE INFORMATION ON               
REMARK 300 BURIED SURFACE AREA.                                                 
REMARK 350                                                                      
REMARK 350 COORDINATES FOR A COMPLETE MULTIMER REPRESENTING THE KNOWN           
REMARK 350 BIOLOGICALLY SIGNIFICANT OLIGOMERIZATION STATE OF THE                
REMARK 350 MOLECULE CAN BE GENERATED BY APPLYING BIOMT TRANSFORMATIONS          
REMARK 350 GIVEN BELOW.  BOTH NON-CRYSTALLOGRAPHIC AND                          
REMARK 350 CRYSTALLOGRAPHIC OPERATIONS ARE GIVEN.                               
REMARK 350                                                                      
REMARK 350 BIOMOLECULE: 1                                                       
REMARK 350 AUTHOR DETERMINED BIOLOGICAL UNIT: DIMERIC                           
REMARK 350 APPLY THE FOLLOWING TO CHAINS: A, B                                  
REMARK 350   BIOMT1   1  1.000000  0.000000  0.000000        0.00000            
REMARK 350   BIOMT2   1  0.000000  1.000000  0.000000        0.00000            
REMARK 350   BIOMT3   1  0.000000  0.000000  1.000000        0.00000            
REMARK 465                                                                      
REMARK 465 MISSING RESIDUES                                                     
REMARK 465 THE FOLLOWING RESIDUES WERE NOT LOCATED IN THE                       
REMARK 465 EXPERIMENT. (M=MODEL NUMBER; RES=RESIDUE NAME; C=CHAIN               
REMARK 465 IDENTIFIER; SSSEQ=SEQUENCE NUMBER; I=INSERTION CODE.)                
REMARK 465                                                                      
REMARK 465   M RES C SSSEQI                                                     
REMARK 465     TYR A   723                                                      
REMARK 465     LYS A   724                                                      
REMARK 465     VAL A   725                                                      
REMARK 465     PRO A   726                                                      
REMARK 465     GLN A   727                                                      
REMARK 465     SER A   728                                                      
REMARK 465     GLU B    25                                                      
REMARK 465     CYS B    26                                                      
REMARK 465     LYS B    27                                                      
REMARK 465     GLU B    28                                                      
REMARK 465     ALA B    29                                                      
REMARK 465     LEU B    30                                                      
REMARK 465     ALA B    31                                                      
REMARK 465     LYS B    32                                                      
REMARK 465     SER B    33                                                      
REMARK 465     GLU B    34                                                      
REMARK 465     MET B    35                                                      
REMARK 465     ASN B    36                                                      
REMARK 465     VAL B    37                                                      
REMARK 465     ASN B    38                                                      
REMARK 465     MET B    39                                                      
REMARK 465     GLU B   302                                                      
REMARK 465     LEU B   303                                                      
REMARK 465     VAL B   304                                                      
REMARK 465     PRO B   305                                                      
REMARK 465     ARG B   306                                                      
REMARK 465     GLY B   307                                                      
REMARK 465     SER B   308                                                      
REMARK 465     THR B   309                                                      
REMARK 465     LYS B   310                                                      
REMARK 465     VAL B   378                                                      
REMARK 465     ASN B   379                                                      
REMARK 465     LYS B   380                                                      
REMARK 465     ASN B   381                                                      
REMARK 465     THR B   401                                                      
REMARK 465     LEU B   402                                                      
REMARK 465     LEU B   403                                                      
REMARK 465     ARG B   404                                                      
REMARK 465     ASN B   405                                                      
REMARK 465     SER B   406                                                      
REMARK 465     SER B   407                                                      
REMARK 465     GLY B   408                                                      
REMARK 465     CYS B   409                                                      
REMARK 465     GLU B   410                                                      
REMARK 465     ALA B   411                                                      
REMARK 465     ARG B   412                                                      
REMARK 465     ARG B   413                                                      
REMARK 465     ILE B   565                                                      
REMARK 465     TYR B   566                                                      
REMARK 465     LYS B   567                                                      
REMARK 465     HIS B   568                                                      
REMARK 465     HIS B   569                                                      
REMARK 465     HIS B   570                                                      
REMARK 465     HIS B   571                                                      
REMARK 465     HIS B   572                                                      
REMARK 465     HIS B   573                                                      
REMARK 465     HIS B   574                                                      
REMARK 465     HIS B   575                                                      
REMARK 470                                                                      
REMARK 470 MISSING ATOM                                                         
REMARK 470 THE FOLLOWING RESIDUES HAVE MISSING ATOMS(M=MODEL NUMBER;            
REMARK 470 RES=RESIDUE NAME; C=CHAIN IDENTIFIER; SSEQ=SEQUENCE NUMBER;          
REMARK 470 I=INSERTION CODE):                                                   
REMARK 470   M RES CSSEQI  ATOMS                                                
REMARK 470     ILE B 377    CG1  CG2  CD1                                       
REMARK 500                                                                      
REMARK 500 GEOMETRY AND STEREOCHEMISTRY                                         
REMARK 500 SUBTOPIC: COVALENT BOND ANGLES                                       
REMARK 500                                                                      
REMARK 500 THE STEREOCHEMICAL PARAMETERS OF THE FOLLOWING RESIDUES              
REMARK 500 HAVE VALUES WHICH DEVIATE FROM EXPECTED VALUES BY MORE               
REMARK 500 THAN 6*RMSD (M=MODEL NUMBER; RES=RESIDUE NAME; C=CHAIN               
REMARK 500 IDENTIFIER; SSEQ=SEQUENCE NUMBER; I=INSERTION CODE).                 
REMARK 500                                                                      
REMARK 500 STANDARD TABLE:                                                      
REMARK 500 FORMAT: (10X,I3,1X,A3,1X,A1,I4,A1,3(1X,A4,2X),12X,F5.1)              
REMARK 500                                                                      
REMARK 500 EXPECTED VALUES PROTEIN: ENGH AND HUBER, 1999                        
REMARK 500 EXPECTED VALUES NUCLEIC ACID: CLOWNEY ET AL 1996                     
REMARK 500                                                                      
REMARK 500  M RES CSSEQI ATM1   ATM2   ATM3                                     
REMARK 500    ASP A 558   CB  -  CG  -  OD2 ANGL. DEV. =   5.7 DEGREES          
REMARK 500    ASP B 100   CB  -  CG  -  OD2 ANGL. DEV. =   5.7 DEGREES          
REMARK 500    ASP B 128   CB  -  CG  -  OD2 ANGL. DEV. =   5.9 DEGREES          
REMARK 500    ASP B 358   CB  -  CG  -  OD2 ANGL. DEV. =   5.5 DEGREES          
REMARK 500    ASP B 543   CB  -  CG  -  OD2 ANGL. DEV. =   6.1 DEGREES          
REMARK 500                                                                      
REMARK 500 REMARK: NULL                                                         
REMARK 500                                                                      
REMARK 500 GEOMETRY AND STEREOCHEMISTRY                                         
REMARK 500 SUBTOPIC: TORSION ANGLES                                             
REMARK 500                                                                      
REMARK 500 TORSION ANGLES OUTSIDE THE EXPECTED RAMACHANDRAN REGIONS:            
REMARK 500 (M=MODEL NUMBER; RES=RESIDUE NAME; C=CHAIN IDENTIFIER;               
REMARK 500 SSEQ=SEQUENCE NUMBER; I=INSERTION CODE).                             
REMARK 500                                                                      
REMARK 500 STANDARD TABLE:                                                      
REMARK 500 FORMAT:(10X,I3,1X,A3,1X,A1,I4,A1,4X,F7.2,3X,F7.2)                    
REMARK 500                                                                      
REMARK 500 EXPECTED VALUES: GJ KLEYWEGT AND TA JONES (1996). PHI/PSI-           
REMARK 500 CHOLOGY: RAMACHANDRAN REVISITED. STRUCTURE 4, 1395 - 1400            
REMARK 500                                                                      
REMARK 500  M RES CSSEQI        PSI       PHI                                   
REMARK 500    ARG A 514       51.63     35.14                                   
REMARK 500    ASN A 515      -26.09     80.58                                   
REMARK 500    GLN A 534        8.57    -55.72                                   
REMARK 500    VAL A 553      -32.57    -37.15                                   
REMARK 500    ASP A 558       72.68   -115.69                                   
REMARK 500    PRO A 574      153.52    -35.93                                   
REMARK 500    ARG A 586      132.38    120.02                                   
REMARK 500    ASP A 591     -146.71    -88.87                                   
REMARK 500    SER A 604      151.66    -43.75                                   
REMARK 500    ARG A 647       78.76     42.15                                   
REMARK 500    LYS A 663       -4.35     69.06                                   
REMARK 500    CYS A 669     -166.09   -165.08                                   
REMARK 500    GLN A 681      -70.89   -143.20                                   
REMARK 500    LYS A 683      -53.93   -164.87                                   
REMARK 500    ALA A 698       53.18     29.76                                   
REMARK 500    GLU B  59       58.58     36.94                                   
REMARK 500    LYS B 104       10.19   -150.88                                   
REMARK 500    LEU B 107      128.35     62.31                                   
REMARK 500    ASN B 137       59.35    -97.71                                   
REMARK 500    ASN B 149      -48.22   -149.46                                   
REMARK 500    SER B 204       80.59    -59.73                                   
REMARK 500    TYR B 205       94.81    -46.74                                   
REMARK 500    ARG B 242      -19.82    -45.36                                   
REMARK 500    SER B 244      -70.85    -19.17                                   
REMARK 500    ASN B 257        7.26     85.51                                   
REMARK 500    GLN B 265      124.74   -174.41                                   
REMARK 500    ARG B 266       85.67     32.64                                   
REMARK 500    ASP B 270       26.73     29.84                                   
REMARK 500    ALA B 271       67.50   -109.18                                   
REMARK 500    GLN B 272      -64.34     38.22                                   
REMARK 500    HIS B 275      140.11    177.02                                   
REMARK 500    HIS B 289      -74.43   -103.91                                   
REMARK 500    ALA B 330      -72.12    -51.65                                   
REMARK 500    ARG B 331      -50.13    -27.59                                   
REMARK 500    ALA B 335     -153.02     66.63                                   
REMARK 500    SER B 336       93.17     79.34                                   
REMARK 500    LEU B 337      -34.38    -39.74                                   
REMARK 500    ASN B 338       51.29   -113.63                                   
REMARK 500    ASP B 358       45.50    -77.54                                   
REMARK 500    LEU B 386       87.79    -66.31                                   
REMARK 500    HIS B 394      171.94     65.62                                   
REMARK 500    GLU B 395      175.16    -51.35                                   
REMARK 500    HIS B 396      -47.81     68.11                                   
REMARK 500    PHE B 398       48.81   -108.37                                   
REMARK 500    ASN B 399     -110.81   -134.91                                   
REMARK 500    GLN B 433      -24.38    -39.69                                   
REMARK 500    PRO B 472       51.73    -98.05                                   
REMARK 500    ASN B 478      119.20   -160.83                                   
REMARK 500    SER B 483      -21.97    -32.34                                   
REMARK 500    ASN B 497       17.01     83.63                                   
REMARK 500    ASN B 499     -148.84   -105.07                                   
REMARK 500    LYS B 512       75.87   -107.26                                   
REMARK 500    ASN B 516      -58.20   -123.81                                   
REMARK 500    HIS B 542      -62.24     63.69                                   
REMARK 500    LEU B 552      -78.38    -50.59                                   
REMARK 500    TRP B 556      123.24    166.09                                   
REMARK 500    GLN B 559      -27.81   -152.43                                   
REMARK 500    PRO B 563       94.68    -56.83                                   
REMARK 500                                                                      
REMARK 500 REMARK: NULL                                                         
REMARK 500                                                                      
REMARK 500 GEOMETRY AND STEREOCHEMISTRY                                         
REMARK 500 SUBTOPIC: NON-CIS, NON-TRANS                                         
REMARK 500                                                                      
REMARK 500 THE FOLLOWING PEPTIDE BONDS DEVIATE SIGNIFICANTLY FROM BOTH          
REMARK 500 CIS AND TRANS CONFORMATION.  CIS BONDS, IF ANY, ARE LISTED           
REMARK 500 ON CISPEP RECORDS.  TRANS IS DEFINED AS 180 +/- 30 AND               
REMARK 500 CIS IS DEFINED AS 0 +/- 30 DEGREES.                                  
REMARK 500                                 MODEL     OMEGA                      
REMARK 500 SER B  135     VAL B  136                 -145.51                    
REMARK 500 SER B  244     TYR B  245                  143.99                    
REMARK 500 GLN B  265     ARG B  266                  149.91                    
REMARK 500 PHE B  274     HIS B  275                 -133.91                    
REMARK 500                                                                      
REMARK 500 REMARK: NULL                                                         
REMARK 650                                                                      
REMARK 650 HELIX                                                                
REMARK 650 DETERMINATION METHOD: AUTHOR PROVIDED                                
REMARK 700                                                                      
REMARK 700 SHEET                                                                
REMARK 700 DETERMINATION METHOD: AUTHOR PROVIDED                                
REMARK 999                                                                      
REMARK 999 SEQUENCE                                                             
REMARK 999 IN CHAIN B, THE FURIN CLEAVAGE SITE WAS REPLACED                     
REMARK 999 WITH A THROMBIN CLEAVAGE SITE.                                       
DBREF  1SHY A  495   728  UNP    P14210   HGF_HUMAN      495    728             
DBREF  1SHY B   25   567  UNP    P08581   MET_HUMAN       25    567             
SEQADV 1SHY SER A  604  UNP  P14210    CYS   604 ENGINEERED                     
SEQADV 1SHY LEU B  303  UNP  P08581    LYS   303 SEE REMARK 999                 
SEQADV 1SHY VAL B  304  UNP  P08581    ARG   304 SEE REMARK 999                 
SEQADV 1SHY PRO B  305  UNP  P08581    LYS   305 SEE REMARK 999                 
SEQADV 1SHY ARG B  306  UNP  P08581    LYS   306 SEE REMARK 999                 
SEQADV 1SHY GLY B  307  UNP  P08581    ARG   307 SEE REMARK 999                 
SEQADV 1SHY HIS B  568  UNP  P08581              EXPRESSION TAG                 
SEQADV 1SHY HIS B  569  UNP  P08581              EXPRESSION TAG                 
SEQADV 1SHY HIS B  570  UNP  P08581              EXPRESSION TAG                 
SEQADV 1SHY HIS B  571  UNP  P08581              EXPRESSION TAG                 
SEQADV 1SHY HIS B  572  UNP  P08581              EXPRESSION TAG                 
SEQADV 1SHY HIS B  573  UNP  P08581              EXPRESSION TAG                 
SEQADV 1SHY HIS B  574  UNP  P08581              EXPRESSION TAG                 
SEQADV 1SHY HIS B  575  UNP  P08581              EXPRESSION TAG                 
SEQRES   1 A  234  VAL VAL ASN GLY ILE PRO THR ARG THR ASN ILE GLY TRP          
SEQRES   2 A  234  MET VAL SER LEU ARG TYR ARG ASN LYS HIS ILE CYS GLY          
SEQRES   3 A  234  GLY SER LEU ILE LYS GLU SER TRP VAL LEU THR ALA ARG          
SEQRES   4 A  234  GLN CYS PHE PRO SER ARG ASP LEU LYS ASP TYR GLU ALA          
SEQRES   5 A  234  TRP LEU GLY ILE HIS ASP VAL HIS GLY ARG GLY ASP GLU          
SEQRES   6 A  234  LYS CYS LYS GLN VAL LEU ASN VAL SER GLN LEU VAL TYR          
SEQRES   7 A  234  GLY PRO GLU GLY SER ASP LEU VAL LEU MET LYS LEU ALA          
SEQRES   8 A  234  ARG PRO ALA VAL LEU ASP ASP PHE VAL SER THR ILE ASP          
SEQRES   9 A  234  LEU PRO ASN TYR GLY SER THR ILE PRO GLU LYS THR SER          
SEQRES  10 A  234  CYS SER VAL TYR GLY TRP GLY TYR THR GLY LEU ILE ASN          
SEQRES  11 A  234  TYR ASP GLY LEU LEU ARG VAL ALA HIS LEU TYR ILE MET          
SEQRES  12 A  234  GLY ASN GLU LYS CYS SER GLN HIS HIS ARG GLY LYS VAL          
SEQRES  13 A  234  THR LEU ASN GLU SER GLU ILE CYS ALA GLY ALA GLU LYS          
SEQRES  14 A  234  ILE GLY SER GLY PRO CYS GLU GLY ASP TYR GLY GLY PRO          
SEQRES  15 A  234  LEU VAL CYS GLU GLN HIS LYS MET ARG MET VAL LEU GLY          
SEQRES  16 A  234  VAL ILE VAL PRO GLY ARG GLY CYS ALA ILE PRO ASN ARG          
SEQRES  17 A  234  PRO GLY ILE PHE VAL ARG VAL ALA TYR TYR ALA LYS TRP          
SEQRES  18 A  234  ILE HIS LYS ILE ILE LEU THR TYR LYS VAL PRO GLN SER          
SEQRES   1 B  551  GLU CYS LYS GLU ALA LEU ALA LYS SER GLU MET ASN VAL          
SEQRES   2 B  551  ASN MET LYS TYR GLN LEU PRO ASN PHE THR ALA GLU THR          
SEQRES   3 B  551  PRO ILE GLN ASN VAL ILE LEU HIS GLU HIS HIS ILE PHE          
SEQRES   4 B  551  LEU GLY ALA THR ASN TYR ILE TYR VAL LEU ASN GLU GLU          
SEQRES   5 B  551  ASP LEU GLN LYS VAL ALA GLU TYR LYS THR GLY PRO VAL          
SEQRES   6 B  551  LEU GLU HIS PRO ASP CYS PHE PRO CYS GLN ASP CYS SER          
SEQRES   7 B  551  SER LYS ALA ASN LEU SER GLY GLY VAL TRP LYS ASP ASN          
SEQRES   8 B  551  ILE ASN MET ALA LEU VAL VAL ASP THR TYR TYR ASP ASP          
SEQRES   9 B  551  GLN LEU ILE SER CYS GLY SER VAL ASN ARG GLY THR CYS          
SEQRES  10 B  551  GLN ARG HIS VAL PHE PRO HIS ASN HIS THR ALA ASP ILE          
SEQRES  11 B  551  GLN SER GLU VAL HIS CYS ILE PHE SER PRO GLN ILE GLU          
SEQRES  12 B  551  GLU PRO SER GLN CYS PRO ASP CYS VAL VAL SER ALA LEU          
SEQRES  13 B  551  GLY ALA LYS VAL LEU SER SER VAL LYS ASP ARG PHE ILE          
SEQRES  14 B  551  ASN PHE PHE VAL GLY ASN THR ILE ASN SER SER TYR PHE          
SEQRES  15 B  551  PRO ASP HIS PRO LEU HIS SER ILE SER VAL ARG ARG LEU          
SEQRES  16 B  551  LYS GLU THR LYS ASP GLY PHE MET PHE LEU THR ASP GLN          
SEQRES  17 B  551  SER TYR ILE ASP VAL LEU PRO GLU PHE ARG ASP SER TYR          
SEQRES  18 B  551  PRO ILE LYS TYR VAL HIS ALA PHE GLU SER ASN ASN PHE          
SEQRES  19 B  551  ILE TYR PHE LEU THR VAL GLN ARG GLU THR LEU ASP ALA          
SEQRES  20 B  551  GLN THR PHE HIS THR ARG ILE ILE ARG PHE CYS SER ILE          
SEQRES  21 B  551  ASN SER GLY LEU HIS SER TYR MET GLU MET PRO LEU GLU          
SEQRES  22 B  551  CYS ILE LEU THR GLU LEU VAL PRO ARG GLY SER THR LYS          
SEQRES  23 B  551  LYS GLU VAL PHE ASN ILE LEU GLN ALA ALA TYR VAL SER          
SEQRES  24 B  551  LYS PRO GLY ALA GLN LEU ALA ARG GLN ILE GLY ALA SER          
SEQRES  25 B  551  LEU ASN ASP ASP ILE LEU PHE GLY VAL PHE ALA GLN SER          
SEQRES  26 B  551  LYS PRO ASP SER ALA GLU PRO MET ASP ARG SER ALA MET          
SEQRES  27 B  551  CYS ALA PHE PRO ILE LYS TYR VAL ASN ASP PHE PHE ASN          
SEQRES  28 B  551  LYS ILE VAL ASN LYS ASN ASN VAL ARG CYS LEU GLN HIS          
SEQRES  29 B  551  PHE TYR GLY PRO ASN HIS GLU HIS CYS PHE ASN ARG THR          
SEQRES  30 B  551  LEU LEU ARG ASN SER SER GLY CYS GLU ALA ARG ARG ASP          
SEQRES  31 B  551  GLU TYR ARG THR GLU PHE THR THR ALA LEU GLN ARG VAL          
SEQRES  32 B  551  ASP LEU PHE MET GLY GLN PHE SER GLU VAL LEU LEU THR          
SEQRES  33 B  551  SER ILE SER THR PHE ILE LYS GLY ASP LEU THR ILE ALA          
SEQRES  34 B  551  ASN LEU GLY THR SER GLU GLY ARG PHE MET GLN VAL VAL          
SEQRES  35 B  551  VAL SER ARG SER GLY PRO SER THR PRO HIS VAL ASN PHE          
SEQRES  36 B  551  LEU LEU ASP SER HIS PRO VAL SER PRO GLU VAL ILE VAL          
SEQRES  37 B  551  GLU HIS THR LEU ASN GLN ASN GLY TYR THR LEU VAL ILE          
SEQRES  38 B  551  THR GLY LYS LYS ILE THR LYS ILE PRO LEU ASN GLY LEU          
SEQRES  39 B  551  GLY CYS ARG HIS PHE GLN SER CYS SER GLN CYS LEU SER          
SEQRES  40 B  551  ALA PRO PRO PHE VAL GLN CYS GLY TRP CYS HIS ASP LYS          
SEQRES  41 B  551  CYS VAL ARG SER GLU GLU CYS LEU SER GLY THR TRP THR          
SEQRES  42 B  551  GLN GLN ILE CYS LEU PRO ALA ILE TYR LYS HIS HIS HIS          
SEQRES  43 B  551  HIS HIS HIS HIS HIS                                          
HELIX    1   1 GLN A  534  PHE A  536  5                                   3    
HELIX    2   2 ASP A  540  LYS A  542  5                                   3    
HELIX    3   3 GLY A  638  HIS A  646  1                                   9    
HELIX    4   4 TYR A  712  LEU A  721  1                                  10    
HELIX    5   5 THR B  230  GLN B  232  5                                   3    
HELIX    6   6 GLU B  240  TYR B  245  1                                   6    
HELIX    7   7 GLY B  326  ILE B  333  1                                   8    
HELIX    8   8 ILE B  367  LYS B  376  1                                  10    
HELIX    9   9 ASN B  516  ARG B  521  5                                   6    
HELIX   10  10 SER B  525  SER B  531  1                                   7    
HELIX   11  11 ALA B  532  ALA B  532  5                                   1    
HELIX   12  12 PRO B  533  GLN B  537  5                                   5    
HELIX   13  13 ARG B  547  CYS B  551  5                                   5    
SHEET    1   A 8 ILE A 499  PRO A 500  0                                        
SHEET    2   A 8 ARG A 630  MET A 637 -1  O  VAL A 631   N  ILE A 499           
SHEET    3   A 8 GLU A 656  GLY A 660 -1  O  GLY A 660   N  TYR A 635           
SHEET    4   A 8 GLY A 704  ARG A 708 -1  O  PHE A 706   N  ILE A 657           
SHEET    5   A 8 ARG A 685  VAL A 690 -1  N  VAL A 690   O  VAL A 707           
SHEET    6   A 8 PRO A 676  GLU A 680 -1  N  LEU A 677   O  GLY A 689           
SHEET    7   A 8 SER A 611  GLY A 616 -1  N  SER A 613   O  VAL A 678           
SHEET    8   A 8 ARG A 630  MET A 637 -1  O  LEU A 634   N  CYS A 612           
SHEET    1   B 7 GLN A 563  LEU A 565  0                                        
SHEET    2   B 7 TYR A 544  LEU A 548 -1  N  ALA A 546   O  LEU A 565           
SHEET    3   B 7 MET A 508  TYR A 513 -1  N  ARG A 512   O  GLU A 545           
SHEET    4   B 7 LYS A 516  LYS A 525 -1  O  CYS A 519   N  LEU A 511           
SHEET    5   B 7 TRP A 528  ALA A 532 -1  O  TRP A 528   N  LYS A 525           
SHEET    6   B 7 LEU A 579  LEU A 584 -1  O  MET A 582   N  VAL A 529           
SHEET    7   B 7 VAL A 567  TYR A 572 -1  N  VAL A 571   O  LEU A 581           
SHEET    1   C 4 ASN B  45  THR B  47  0                                        
SHEET    2   C 4 LYS B 509  PRO B 514 -1  O  ILE B 510   N  PHE B  46           
SHEET    3   C 4 ASN B 499  THR B 506 -1  N  THR B 502   O  ILE B 513           
SHEET    4   C 4 VAL B 486  THR B 495 -1  N  SER B 487   O  ILE B 505           
SHEET    1   D 4 ILE B  52  HIS B  58  0                                        
SHEET    2   D 4 HIS B  61  ALA B  66 -1  O  GLY B  65   N  ASN B  54           
SHEET    3   D 4 TYR B  69  ASN B  74 -1  O  TYR B  69   N  ALA B  66           
SHEET    4   D 4 LYS B  80  LYS B  85 -1  O  VAL B  81   N  VAL B  72           
SHEET    1   E 2 VAL B  89  GLU B  91  0                                        
SHEET    2   E 2 VAL B 111  LYS B 113 -1  O  LYS B 113   N  VAL B  89           
SHEET    1   F 4 ASN B 117  ASP B 123  0                                        
SHEET    2   F 4 GLN B 129  GLY B 134 -1  O  ILE B 131   N  VAL B 121           
SHEET    3   F 4 CYS B 141  VAL B 145 -1  O  HIS B 144   N  LEU B 130           
SHEET    4   F 4 VAL B 158  CYS B 160 -1  O  HIS B 159   N  ARG B 143           
SHEET    1   G 4 ALA B 182  LYS B 189  0                                        
SHEET    2   G 4 PHE B 192  ASN B 199 -1  O  PHE B 196   N  LEU B 185           
SHEET    3   G 4 ILE B 214  LEU B 219 -1  O  ARG B 217   N  PHE B 195           
SHEET    4   G 4 PHE B 226  MET B 227 -1  O  MET B 227   N  ARG B 218           
SHEET    1   H 4 ALA B 182  LYS B 189  0                                        
SHEET    2   H 4 PHE B 192  ASN B 199 -1  O  PHE B 196   N  LEU B 185           
SHEET    3   H 4 ILE B 214  LEU B 219 -1  O  ARG B 217   N  PHE B 195           
SHEET    4   H 4 TYR B 234  ILE B 235 -1  O  ILE B 235   N  ILE B 214           
SHEET    1   I 5 LYS B 248  SER B 255  0                                        
SHEET    2   I 5 PHE B 258  VAL B 264 -1  O  LEU B 262   N  HIS B 251           
SHEET    3   I 5 THR B 276  CYS B 282 -1  O  ILE B 279   N  PHE B 261           
SHEET    4   I 5 MET B 292  ILE B 299 -1  O  MET B 294   N  ILE B 278           
SHEET    5   I 5 THR B 418  GLU B 419  1  O  THR B 418   N  GLU B 293           
SHEET    1   J 5 LYS B 248  SER B 255  0                                        
SHEET    2   J 5 PHE B 258  VAL B 264 -1  O  LEU B 262   N  HIS B 251           
SHEET    3   J 5 THR B 276  CYS B 282 -1  O  ILE B 279   N  PHE B 261           
SHEET    4   J 5 MET B 292  ILE B 299 -1  O  MET B 294   N  ILE B 278           
SHEET    5   J 5 LEU B 424  VAL B 427  1  O  LEU B 424   N  GLU B 297           
SHEET    1   K 3 ALA B 319  SER B 323  0                                        
SHEET    2   K 3 ILE B 341  SER B 349 -1  O  ILE B 341   N  SER B 323           
SHEET    3   K 3 PRO B 356  PRO B 366 -1  O  PHE B 365   N  LEU B 342           
SHEET    1   L 4 LEU B 439  LYS B 447  0                                        
SHEET    2   L 4 LEU B 450  THR B 457 -1  O  ILE B 452   N  PHE B 445           
SHEET    3   L 4 ARG B 461  VAL B 466 -1  O  MET B 463   N  LEU B 455           
SHEET    4   L 4 PHE B 479  LEU B 480 -1  O  PHE B 479   N  PHE B 462           
SHEET    1   M 2 GLY B 539  CYS B 541  0                                        
SHEET    2   M 2 LYS B 544  VAL B 546 -1  O  VAL B 546   N  GLY B 539           
SSBOND   1 CYS A  519    CYS A  535                          1555   1555  2.03  
SSBOND   2 CYS A  612    CYS A  679                          1555   1555  2.04  
SSBOND   3 CYS A  642    CYS A  658                          1555   1555  2.03  
SSBOND   4 CYS A  669    CYS A  697                          1555   1555  2.06  
SSBOND   5 CYS B   95    CYS B  101                          1555   1555  2.03  
SSBOND   6 CYS B   98    CYS B  160                          1555   1555  2.04  
SSBOND   7 CYS B  133    CYS B  141                          1555   1555  2.01  
SSBOND   8 CYS B  172    CYS B  175                          1555   1555  2.04  
SSBOND   9 CYS B  298    CYS B  363                          1555   1555  2.04  
SSBOND  10 CYS B  385    CYS B  397                          1555   1555  2.03  
SSBOND  11 CYS B  520    CYS B  538                          1555   1555  2.03  
SSBOND  12 CYS B  526    CYS B  561                          1555   1555  2.07  
SSBOND  13 CYS B  529    CYS B  545                          1555   1555  2.02  
SSBOND  14 CYS B  541    CYS B  551                          1555   1555  2.04  
CRYST1  137.052  186.352   66.659  90.00  90.00  90.00 P 21 21 2     4          
ORIGX1      1.000000  0.000000  0.000000        0.00000                         
ORIGX2      0.000000  1.000000  0.000000        0.00000                         
ORIGX3      0.000000  0.000000  1.000000        0.00000                         
SCALE1      0.007297  0.000000  0.000000        0.00000                         
SCALE2      0.000000  0.005366  0.000000        0.00000                         
SCALE3      0.000000  0.000000  0.015002        0.00000                         
ATOM      1  N   VAL A 495       3.639   8.267  25.698  1.00 33.72           N  
ATOM      2  CA  VAL A 495       2.504   8.346  24.735  1.00 31.62           C  
ATOM      3  C   VAL A 495       1.476   7.277  25.049  1.00 36.42           C  
ATOM      4  O   VAL A 495       1.801   6.071  25.193  1.00 36.09           O  
ATOM      5  CB  VAL A 495       2.995   8.055  23.342  1.00 34.61           C  
ATOM      6  CG1 VAL A 495       1.838   7.974  22.375  1.00 32.87           C  
ATOM      7  CG2 VAL A 495       4.057   9.063  22.927  1.00 39.31           C  
ATOM      8  N   VAL A 496       0.221   7.690  25.127  1.00 39.64           N  
ATOM      9  CA  VAL A 496      -0.804   6.716  25.479  1.00 41.34           C  
ATOM     10  C   VAL A 496      -1.329   5.994  24.252  1.00 42.19           C  
ATOM     11  O   VAL A 496      -1.600   6.612  23.207  1.00 43.76           O  
ATOM     12  CB  VAL A 496      -1.916   7.317  26.300  1.00 38.99           C  
ATOM     13  CG1 VAL A 496      -3.011   6.305  26.471  1.00 35.85           C  
ATOM     14  CG2 VAL A 496      -1.354   7.751  27.647  1.00 40.06           C  
ATOM     15  N   ASN A 497      -1.428   4.676  24.398  1.00 35.38           N  
ATOM     16  CA  ASN A 497      -1.802   3.782  23.315  1.00 31.53           C  
ATOM     17  C   ASN A 497      -0.960   3.811  22.024  1.00 33.74           C  
ATOM     18  O   ASN A 497      -1.490   3.850  20.920  1.00 37.14           O  
ATOM     19  CB  ASN A 497      -3.300   3.840  23.069  1.00 25.67           C  
ATOM     20  CG  ASN A 497      -4.044   3.006  24.058  1.00 34.84           C  
ATOM     21  OD1 ASN A 497      -3.505   2.033  24.579  1.00 40.36           O  
ATOM     22  ND2 ASN A 497      -5.277   3.369  24.346  1.00 42.22           N  
ATOM     23  N   GLY A 498       0.362   3.785  22.180  1.00 35.17           N  
ATOM     24  CA  GLY A 498       1.267   3.597  21.055  1.00 33.09           C  
ATOM     25  C   GLY A 498       2.201   2.430  21.293  1.00 32.85           C  
ATOM     26  O   GLY A 498       2.157   1.800  22.356  1.00 38.70           O  
ATOM     27  N   ILE A 499       3.054   2.132  20.318  1.00 30.64           N  
ATOM     28  CA  ILE A 499       3.979   0.998  20.461  1.00 28.29           C  
ATOM     29  C   ILE A 499       5.451   1.408  20.539  1.00 26.54           C  
ATOM     30  O   ILE A 499       5.824   2.538  20.206  1.00 29.84           O  
ATOM     31  CB  ILE A 499       3.759  -0.078  19.363  1.00 26.20           C  
ATOM     32  CG1 ILE A 499       4.261   0.405  18.017  1.00 30.56           C  
ATOM     33  CG2 ILE A 499       2.311  -0.428  19.245  1.00 24.25           C  
ATOM     34  CD1 ILE A 499       3.748  -0.448  16.874  1.00 40.94           C  
ATOM     35  N   PRO A 500       6.283   0.492  21.010  1.00 23.12           N  
ATOM     36  CA  PRO A 500       7.733   0.701  21.000  1.00 25.57           C  
ATOM     37  C   PRO A 500       8.228   0.949  19.576  1.00 29.82           C  
ATOM     38  O   PRO A 500       7.746   0.311  18.621  1.00 30.80           O  
ATOM     39  CB  PRO A 500       8.267  -0.638  21.510  1.00 28.58           C  
ATOM     40  CG  PRO A 500       7.111  -1.249  22.313  1.00 23.33           C  
ATOM     41  CD  PRO A 500       5.896  -0.803  21.599  1.00 20.08           C  
ATOM     42  N   THR A 501       9.167   1.874  19.414  1.00 32.09           N  
ATOM     43  CA  THR A 501       9.761   2.077  18.090  1.00 32.00           C  
ATOM     44  C   THR A 501      10.768   0.980  17.844  1.00 36.20           C  
ATOM     45  O   THR A 501      11.507   0.599  18.756  1.00 36.49           O  
ATOM     46  CB  THR A 501      10.432   3.455  17.935  1.00 30.04           C  
ATOM     47  OG1 THR A 501      11.555   3.575  18.826  1.00 26.53           O  
ATOM     48  CG2 THR A 501       9.476   4.574  18.347  1.00 30.10           C  
ATOM     49  N   ARG A 502      10.792   0.475  16.613  1.00 40.36           N  
ATOM     50  CA  ARG A 502      11.696  -0.607  16.239  1.00 36.84           C  
ATOM     51  C   ARG A 502      13.129  -0.354  16.714  1.00 41.21           C  
ATOM     52  O   ARG A 502      13.751  -1.206  17.327  1.00 46.14           O  
ATOM     53  CB  ARG A 502      11.653  -0.822  14.738  1.00 32.74           C  
ATOM     54  CG  ARG A 502      11.164  -2.174  14.372  1.00 39.43           C  
ATOM     55  CD  ARG A 502      10.914  -2.369  12.897  1.00 51.70           C  
ATOM     56  NE  ARG A 502       9.654  -1.770  12.478  1.00 59.36           N  
ATOM     57  CZ  ARG A 502       9.554  -0.586  11.892  1.00 65.15           C  
ATOM     58  NH1 ARG A 502      10.649   0.127  11.636  1.00 68.08           N  
ATOM     59  NH2 ARG A 502       8.357  -0.120  11.547  1.00 68.52           N  
ATOM     60  N   THR A 503      13.634   0.839  16.458  1.00 45.57           N  
ATOM     61  CA  THR A 503      15.005   1.182  16.779  1.00 49.31           C  
ATOM     62  C   THR A 503      14.959   2.635  17.206  1.00 48.57           C  
ATOM     63  O   THR A 503      13.865   3.191  17.330  1.00 52.07           O  
ATOM     64  CB  THR A 503      15.865   0.992  15.522  1.00 56.69           C  
ATOM     65  OG1 THR A 503      17.188   1.488  15.761  1.00 61.96           O  
ATOM     66  CG2 THR A 503      15.311   1.842  14.321  1.00 56.68           C  
ATOM     67  N   ASN A 504      16.098   3.285  17.422  1.00 43.22           N  
ATOM     68  CA  ASN A 504      15.970   4.696  17.758  1.00 46.02           C  
ATOM     69  C   ASN A 504      15.714   5.616  16.569  1.00 40.96           C  
ATOM     70  O   ASN A 504      15.679   5.151  15.443  1.00 38.36           O  
ATOM     71  CB  ASN A 504      16.996   5.205  18.790  1.00 52.30           C  
ATOM     72  CG  ASN A 504      18.410   5.239  18.283  1.00 52.72           C  
ATOM     73  OD1 ASN A 504      18.995   6.324  18.148  1.00 53.65           O  
ATOM     74  ND2 ASN A 504      19.002   4.062  18.076  1.00 50.82           N  
ATOM     75  N   ILE A 505      15.465   6.897  16.843  1.00 41.11           N  
ATOM     76  CA  ILE A 505      14.993   7.851  15.837  1.00 39.16           C  
ATOM     77  C   ILE A 505      15.826   9.133  15.860  1.00 42.94           C  
ATOM     78  O   ILE A 505      16.011   9.752  16.909  1.00 54.04           O  
ATOM     79  CB  ILE A 505      13.521   8.185  16.092  1.00 35.95           C  
ATOM     80  CG1 ILE A 505      12.647   6.953  15.901  1.00 30.05           C  
ATOM     81  CG2 ILE A 505      13.088   9.347  15.226  1.00 37.14           C  
ATOM     82  CD1 ILE A 505      11.777   7.002  14.679  1.00 31.03           C  
ATOM     83  N   GLY A 506      16.293   9.548  14.694  1.00 42.05           N  
ATOM     84  CA  GLY A 506      17.405  10.481  14.605  1.00 43.48           C  
ATOM     85  C   GLY A 506      17.206  11.881  15.135  1.00 39.41           C  
ATOM     86  O   GLY A 506      18.133  12.476  15.660  1.00 38.11           O  
ATOM     87  N   TRP A 507      15.994  12.393  14.995  1.00 39.66           N  
ATOM     88  CA  TRP A 507      15.680  13.774  15.326  1.00 44.09           C  
ATOM     89  C   TRP A 507      15.247  13.866  16.767  1.00 48.05           C  
ATOM     90  O   TRP A 507      15.157  14.971  17.333  1.00 49.92           O  
ATOM     91  CB  TRP A 507      14.538  14.260  14.448  1.00 47.08           C  
ATOM     92  CG  TRP A 507      13.981  13.182  13.607  1.00 49.85           C  
ATOM     93  CD1 TRP A 507      14.613  12.519  12.581  1.00 56.67           C  
ATOM     94  CD2 TRP A 507      12.696  12.616  13.706  1.00 45.79           C  
ATOM     95  NE1 TRP A 507      13.786  11.565  12.037  1.00 52.26           N  
ATOM     96  CE2 TRP A 507      12.596  11.603  12.697  1.00 46.91           C  
ATOM     97  CE3 TRP A 507      11.606  12.855  14.527  1.00 44.67           C  
ATOM     98  CZ2 TRP A 507      11.463  10.841  12.498  1.00 46.38           C  
ATOM     99  CZ3 TRP A 507      10.468  12.094  14.334  1.00 53.92           C  
ATOM    100  CH2 TRP A 507      10.404  11.088  13.323  1.00 52.52           C  
ATOM    101  N   MET A 508      14.969  12.704  17.355  1.00 43.97           N  
ATOM    102  CA  MET A 508      14.455  12.662  18.702  1.00 42.95           C  
ATOM    103  C   MET A 508      15.519  13.115  19.701  1.00 43.09           C  
ATOM    104  O   MET A 508      16.668  12.640  19.680  1.00 44.79           O  
ATOM    105  CB  MET A 508      13.918  11.270  19.033  1.00 45.80           C  
ATOM    106  CG  MET A 508      12.422  11.068  18.788  1.00 45.93           C  
ATOM    107  SD  MET A 508      11.398  12.554  18.906  1.00 47.12           S  
ATOM    108  CE  MET A 508      10.940  12.538  20.590  1.00 46.36           C  
ATOM    109  N   VAL A 509      15.104  14.055  20.547  1.00 38.92           N  
ATOM    110  CA  VAL A 509      15.904  14.645  21.609  1.00 35.49           C  
ATOM    111  C   VAL A 509      15.106  14.547  22.912  1.00 41.02           C  
ATOM    112  O   VAL A 509      13.914  14.923  22.974  1.00 40.30           O  
ATOM    113  CB  VAL A 509      16.172  16.138  21.309  1.00 33.82           C  
ATOM    114  CG1 VAL A 509      16.948  16.824  22.434  1.00 30.22           C  
ATOM    115  CG2 VAL A 509      16.874  16.312  19.953  1.00 35.05           C  
ATOM    116  N   SER A 510      15.752  14.040  23.956  1.00 41.58           N  
ATOM    117  CA  SER A 510      15.163  14.094  25.288  1.00 39.91           C  
ATOM    118  C   SER A 510      15.801  15.269  26.006  1.00 40.60           C  
ATOM    119  O   SER A 510      17.031  15.362  26.077  1.00 37.46           O  
ATOM    120  CB  SER A 510      15.367  12.783  26.048  1.00 39.69           C  
ATOM    121  OG  SER A 510      15.415  12.979  27.451  1.00 40.92           O  
ATOM    122  N   LEU A 511      14.947  16.186  26.473  1.00 42.71           N  
ATOM    123  CA  LEU A 511      15.346  17.340  27.270  1.00 40.55           C  
ATOM    124  C   LEU A 511      15.324  16.885  28.692  1.00 42.74           C  
ATOM    125  O   LEU A 511      14.356  16.253  29.110  1.00 42.12           O  
ATOM    126  CB  LEU A 511      14.336  18.471  27.137  1.00 38.11           C  
ATOM    127  CG  LEU A 511      14.834  19.916  27.336  1.00 41.29           C  
ATOM    128  CD1 LEU A 511      14.040  20.708  28.373  1.00 38.93           C  
ATOM    129  CD2 LEU A 511      16.308  19.986  27.665  1.00 44.03           C  
ATOM    130  N   ARG A 512      16.380  17.201  29.436  1.00 43.33           N  
ATOM    131  CA  ARG A 512      16.410  16.837  30.840  1.00 48.46           C  
ATOM    132  C   ARG A 512      16.679  17.996  31.764  1.00 50.28           C  
ATOM    133  O   ARG A 512      17.742  18.614  31.708  1.00 51.43           O  
ATOM    134  CB  ARG A 512      17.408  15.722  31.124  1.00 53.70           C  
ATOM    135  CG  ARG A 512      18.116  15.190  29.929  1.00 61.03           C  
ATOM    136  CD  ARG A 512      17.843  13.742  29.664  1.00 68.64           C  
ATOM    137  NE  ARG A 512      18.362  12.876  30.714  1.00 73.27           N  
ATOM    138  CZ  ARG A 512      17.943  11.634  30.894  1.00 79.08           C  
ATOM    139  NH1 ARG A 512      18.462  10.902  31.883  1.00 83.11           N  
ATOM    140  NH2 ARG A 512      16.995  11.128  30.085  1.00 73.79           N  
ATOM    141  N   TYR A 513      15.689  18.269  32.611  1.00 50.48           N  
ATOM    142  CA  TYR A 513      15.775  19.238  33.691  1.00 52.40           C  
ATOM    143  C   TYR A 513      16.163  18.510  34.967  1.00 55.52           C  
ATOM    144  O   TYR A 513      15.652  17.426  35.239  1.00 58.72           O  
ATOM    145  CB  TYR A 513      14.427  19.914  33.876  1.00 51.84           C  
ATOM    146  CG  TYR A 513      14.312  20.769  35.111  1.00 58.06           C  
ATOM    147  CD1 TYR A 513      14.994  21.980  35.213  1.00 62.42           C  
ATOM    148  CD2 TYR A 513      13.506  20.380  36.168  1.00 61.68           C  
ATOM    149  CE1 TYR A 513      14.879  22.778  36.341  1.00 65.90           C  
ATOM    150  CE2 TYR A 513      13.379  21.170  37.304  1.00 67.52           C  
ATOM    151  CZ  TYR A 513      14.067  22.369  37.384  1.00 70.15           C  
ATOM    152  OH  TYR A 513      13.949  23.150  38.514  1.00 75.66           O  
ATOM    153  N   ARG A 514      17.066  19.108  35.742  1.00 56.57           N  
ATOM    154  CA  ARG A 514      17.553  18.514  36.987  1.00 56.28           C  
ATOM    155  C   ARG A 514      17.661  16.987  36.905  1.00 55.39           C  
ATOM    156  O   ARG A 514      17.106  16.278  37.738  1.00 58.53           O  
ATOM    157  CB  ARG A 514      16.667  18.929  38.171  1.00 57.63           C  
ATOM    158  CG  ARG A 514      16.860  20.373  38.612  1.00 64.64           C  
ATOM    159  CD  ARG A 514      16.296  20.725  39.986  1.00 68.26           C  
ATOM    160  NE  ARG A 514      17.370  21.077  40.905  1.00 72.80           N  
ATOM    161  CZ  ARG A 514      17.865  20.258  41.831  1.00 78.38           C  
ATOM    162  NH1 ARG A 514      17.366  19.034  41.978  1.00 78.15           N  
ATOM    163  NH2 ARG A 514      18.862  20.662  42.617  1.00 81.74           N  
ATOM    164  N   ASN A 515      18.336  16.493  35.871  1.00 53.51           N  
ATOM    165  CA  ASN A 515      18.725  15.075  35.762  1.00 56.04           C  
ATOM    166  C   ASN A 515      17.720  14.019  35.288  1.00 57.30           C  
ATOM    167  O   ASN A 515      18.133  12.988  34.728  1.00 59.92           O  
ATOM    168  CB  ASN A 515      19.462  14.608  37.009  1.00 57.28           C  
ATOM    169  CG  ASN A 515      20.877  15.098  37.025  1.00 62.74           C  
ATOM    170  OD1 ASN A 515      21.666  14.757  36.138  1.00 62.77           O  
ATOM    171  ND2 ASN A 515      21.206  15.944  38.002  1.00 65.30           N  
ATOM    172  N   LYS A 516      16.427  14.267  35.484  1.00 53.84           N  
ATOM    173  CA  LYS A 516      15.406  13.384  34.928  1.00 53.01           C  
ATOM    174  C   LYS A 516      14.865  13.945  33.601  1.00 49.07           C  
ATOM    175  O   LYS A 516      14.995  15.141  33.363  1.00 50.48           O  
ATOM    176  CB  LYS A 516      14.326  13.084  35.985  1.00 60.19           C  
ATOM    177  CG  LYS A 516      13.107  14.000  36.046  1.00 72.64           C  
ATOM    178  CD  LYS A 516      11.889  13.224  36.642  1.00 80.90           C  
ATOM    179  CE  LYS A 516      10.562  13.522  35.895  1.00 86.24           C  
ATOM    180  NZ  LYS A 516       9.920  12.341  35.199  1.00 85.34           N  
ATOM    181  N   HIS A 517      14.304  13.101  32.726  1.00 44.48           N  
ATOM    182  CA  HIS A 517      13.727  13.590  31.452  1.00 41.50           C  
ATOM    183  C   HIS A 517      12.383  14.249  31.647  1.00 39.73           C  
ATOM    184  O   HIS A 517      11.576  13.792  32.448  1.00 44.23           O  
ATOM    185  CB  HIS A 517      13.607  12.472  30.404  1.00 45.13           C  
ATOM    186  CG  HIS A 517      12.435  12.613  29.463  1.00 40.90           C  
ATOM    187  ND1 HIS A 517      12.534  13.212  28.225  1.00 43.32           N  
ATOM    188  CD2 HIS A 517      11.155  12.188  29.564  1.00 36.35           C  
ATOM    189  CE1 HIS A 517      11.363  13.164  27.613  1.00 39.49           C  
ATOM    190  NE2 HIS A 517      10.508  12.554  28.407  1.00 36.12           N  
ATOM    191  N   ILE A 518      12.134  15.284  30.858  1.00 36.61           N  
ATOM    192  CA  ILE A 518      10.998  16.166  31.062  1.00 33.18           C  
ATOM    193  C   ILE A 518      10.205  16.477  29.784  1.00 33.72           C  
ATOM    194  O   ILE A 518       9.079  16.946  29.867  1.00 37.10           O  
ATOM    195  CB  ILE A 518      11.508  17.477  31.710  1.00 30.07           C  
ATOM    196  CG1 ILE A 518      10.364  18.333  32.233  1.00 33.60           C  
ATOM    197  CG2 ILE A 518      12.285  18.298  30.717  1.00 29.74           C  
ATOM    198  CD1 ILE A 518      10.802  19.715  32.731  1.00 30.56           C  
ATOM    199  N   CYS A 519      10.788  16.234  28.610  1.00 36.18           N  
ATOM    200  CA  CYS A 519      10.259  16.799  27.365  1.00 37.56           C  
ATOM    201  C   CYS A 519      10.962  16.276  26.148  1.00 36.96           C  
ATOM    202  O   CYS A 519      12.138  15.937  26.220  1.00 44.14           O  
ATOM    203  CB  CYS A 519      10.463  18.303  27.361  1.00 43.79           C  
ATOM    204  SG  CYS A 519       8.954  19.197  27.666  1.00 53.17           S  
ATOM    205  N   GLY A 520      10.257  16.257  25.020  1.00 33.61           N  
ATOM    206  CA  GLY A 520      10.826  15.837  23.750  1.00 30.84           C  
ATOM    207  C   GLY A 520      11.317  17.009  22.942  1.00 34.90           C  
ATOM    208  O   GLY A 520      11.118  18.174  23.308  1.00 37.70           O  
ATOM    209  N   GLY A 521      11.974  16.709  21.835  1.00 36.42           N  
ATOM    210  CA  GLY A 521      12.531  17.758  20.997  1.00 37.30           C  
ATOM    211  C   GLY A 521      12.986  17.244  19.649  1.00 37.81           C  
ATOM    212  O   GLY A 521      13.533  16.143  19.525  1.00 38.38           O  
ATOM    213  N   SER A 522      12.746  18.044  18.622  1.00 38.71           N  
ATOM    214  CA  SER A 522      13.114  17.658  17.268  1.00 34.61           C  
ATOM    215  C   SER A 522      14.392  18.404  16.931  1.00 34.02           C  
ATOM    216  O   SER A 522      14.480  19.631  17.094  1.00 31.76           O  
ATOM    217  CB  SER A 522      11.987  17.973  16.270  1.00 34.22           C  
ATOM    218  OG  SER A 522      10.701  18.064  16.891  1.00 33.61           O  
ATOM    219  N   LEU A 523      15.404  17.648  16.523  1.00 34.44           N  
ATOM    220  CA  LEU A 523      16.672  18.238  16.117  1.00 34.44           C  
ATOM    221  C   LEU A 523      16.503  18.726  14.671  1.00 35.52           C  
ATOM    222  O   LEU A 523      16.276  17.931  13.753  1.00 34.97           O  
ATOM    223  CB  LEU A 523      17.814  17.223  16.280  1.00 30.77           C  
ATOM    224  CG  LEU A 523      19.193  17.499  15.664  1.00 30.59           C  
ATOM    225  CD1 LEU A 523      19.810  18.753  16.235  1.00 34.12           C  
ATOM    226  CD2 LEU A 523      20.145  16.335  15.864  1.00 25.84           C  
ATOM    227  N   ILE A 524      16.566  20.038  14.474  1.00 34.72           N  
ATOM    228  CA  ILE A 524      16.246  20.584  13.160  1.00 35.72           C  
ATOM    229  C   ILE A 524      17.458  21.068  12.399  1.00 37.42           C  
ATOM    230  O   ILE A 524      17.403  21.205  11.178  1.00 40.39           O  
ATOM    231  CB  ILE A 524      15.146  21.659  13.216  1.00 35.26           C  
ATOM    232  CG1 ILE A 524      15.543  22.809  14.117  1.00 33.04           C  
ATOM    233  CG2 ILE A 524      13.841  21.062  13.685  1.00 37.90           C  
ATOM    234  CD1 ILE A 524      14.954  24.090  13.662  1.00 33.62           C  
ATOM    235  N   LYS A 525      18.531  21.360  13.125  1.00 37.69           N  
ATOM    236  CA  LYS A 525      19.842  21.580  12.522  1.00 38.45           C  
ATOM    237  C   LYS A 525      20.888  21.256  13.565  1.00 37.88           C  
ATOM    238  O   LYS A 525      20.572  21.192  14.758  1.00 39.54           O  
ATOM    239  CB  LYS A 525      19.999  23.000  11.979  1.00 40.06           C  
ATOM    240  CG  LYS A 525      19.904  23.072  10.449  1.00 49.11           C  
ATOM    241  CD  LYS A 525      20.467  24.399   9.896  1.00 58.71           C  
ATOM    242  CE  LYS A 525      20.454  24.440   8.362  1.00 61.20           C  
ATOM    243  NZ  LYS A 525      19.081  24.659   7.797  1.00 60.18           N  
ATOM    244  N   GLU A 526      22.122  21.056  13.112  1.00 35.81           N  
ATOM    245  CA  GLU A 526      23.225  20.553  13.936  1.00 38.44           C  
ATOM    246  C   GLU A 526      23.325  21.129  15.366  1.00 39.58           C  
ATOM    247  O   GLU A 526      23.787  20.450  16.293  1.00 36.17           O  
ATOM    248  CB  GLU A 526      24.542  20.732  13.180  1.00 42.40           C  
ATOM    249  CG  GLU A 526      24.715  19.728  12.047  1.00 50.64           C  
ATOM    250  CD  GLU A 526      24.485  20.307  10.648  1.00 56.52           C  
ATOM    251  OE1 GLU A 526      23.452  20.976  10.406  1.00 58.16           O  
ATOM    252  OE2 GLU A 526      25.342  20.071   9.768  1.00 59.76           O  
ATOM    253  N   SER A 527      22.870  22.370  15.531  1.00 41.79           N  
ATOM    254  CA  SER A 527      22.948  23.093  16.800  1.00 39.07           C  
ATOM    255  C   SER A 527      21.581  23.543  17.358  1.00 38.16           C  
ATOM    256  O   SER A 527      21.525  24.363  18.292  1.00 39.90           O  
ATOM    257  CB  SER A 527      23.885  24.305  16.649  1.00 37.44           C  
ATOM    258  OG  SER A 527      25.198  24.025  17.128  1.00 36.81           O  
ATOM    259  N   TRP A 528      20.486  23.008  16.811  1.00 32.86           N  
ATOM    260  CA  TRP A 528      19.161  23.511  17.177  1.00 30.36           C  
ATOM    261  C   TRP A 528      18.104  22.464  17.402  1.00 31.91           C  
ATOM    262  O   TRP A 528      17.765  21.696  16.500  1.00 37.11           O  
ATOM    263  CB  TRP A 528      18.649  24.483  16.135  1.00 29.09           C  
ATOM    264  CG  TRP A 528      19.408  25.739  16.106  1.00 30.95           C  
ATOM    265  CD1 TRP A 528      20.379  26.074  15.226  1.00 30.40           C  
ATOM    266  CD2 TRP A 528      19.275  26.850  16.999  1.00 30.80           C  
ATOM    267  NE1 TRP A 528      20.863  27.327  15.507  1.00 28.97           N  
ATOM    268  CE2 TRP A 528      20.200  27.828  16.593  1.00 25.92           C  
ATOM    269  CE3 TRP A 528      18.459  27.125  18.099  1.00 32.37           C  
ATOM    270  CZ2 TRP A 528      20.334  29.055  17.237  1.00 21.10           C  
ATOM    271  CZ3 TRP A 528      18.608  28.353  18.747  1.00 30.42           C  
ATOM    272  CH2 TRP A 528      19.542  29.299  18.308  1.00 19.88           C  
ATOM    273  N   VAL A 529      17.562  22.454  18.607  1.00 28.80           N  
ATOM    274  CA  VAL A 529      16.453  21.584  18.886  1.00 34.48           C  
ATOM    275  C   VAL A 529      15.204  22.433  18.992  1.00 36.33           C  
ATOM    276  O   VAL A 529      15.143  23.358  19.811  1.00 35.67           O  
ATOM    277  CB  VAL A 529      16.662  20.808  20.187  1.00 40.01           C  
ATOM    278  CG1 VAL A 529      15.504  19.848  20.419  1.00 45.41           C  
ATOM    279  CG2 VAL A 529      17.956  20.048  20.143  1.00 40.45           C  
ATOM    280  N   LEU A 530      14.218  22.133  18.151  1.00 37.42           N  
ATOM    281  CA  LEU A 530      12.916  22.787  18.252  1.00 36.53           C  
ATOM    282  C   LEU A 530      12.061  22.100  19.312  1.00 39.10           C  
ATOM    283  O   LEU A 530      11.902  20.870  19.294  1.00 44.72           O  
ATOM    284  CB  LEU A 530      12.196  22.773  16.910  1.00 31.54           C  
ATOM    285  CG  LEU A 530      10.771  23.319  16.984  1.00 30.18           C  
ATOM    286  CD1 LEU A 530      10.774  24.831  16.976  1.00 29.54           C  
ATOM    287  CD2 LEU A 530       9.945  22.795  15.846  1.00 30.76           C  
ATOM    288  N   THR A 531      11.505  22.889  20.226  1.00 35.06           N  
ATOM    289  CA  THR A 531      10.715  22.313  21.315  1.00 36.63           C  
ATOM    290  C   THR A 531       9.612  23.228  21.903  1.00 40.54           C  
ATOM    291  O   THR A 531       9.409  24.334  21.419  1.00 47.28           O  
ATOM    292  CB  THR A 531      11.666  21.758  22.387  1.00 29.38           C  
ATOM    293  OG1 THR A 531      10.899  21.115  23.415  1.00 26.63           O  
ATOM    294  CG2 THR A 531      12.396  22.887  23.072  1.00 23.76           C  
ATOM    295  N   ALA A 532       8.888  22.768  22.921  1.00 40.00           N  
ATOM    296  CA  ALA A 532       7.809  23.582  23.499  1.00 42.78           C  
ATOM    297  C   ALA A 532       8.222  24.381  24.734  1.00 42.70           C  
ATOM    298  O   ALA A 532       9.193  24.044  25.411  1.00 38.46           O  
ATOM    299  CB  ALA A 532       6.613  22.739  23.815  1.00 46.98           C  
ATOM    300  N   ARG A 533       7.468  25.439  25.026  1.00 44.20           N  
ATOM    301  CA  ARG A 533       7.879  26.379  26.057  1.00 44.33           C  
ATOM    302  C   ARG A 533       7.581  25.805  27.401  1.00 45.77           C  
ATOM    303  O   ARG A 533       8.357  25.998  28.323  1.00 56.34           O  
ATOM    304  CB  ARG A 533       7.243  27.760  25.892  1.00 46.35           C  
ATOM    305  CG  ARG A 533       5.867  27.913  26.493  1.00 53.30           C  
ATOM    306  CD  ARG A 533       5.149  29.148  25.996  1.00 63.35           C  
ATOM    307  NE  ARG A 533       4.695  30.003  27.084  1.00 70.12           N  
ATOM    308  CZ  ARG A 533       5.443  30.925  27.682  1.00 72.98           C  
ATOM    309  NH1 ARG A 533       4.929  31.648  28.668  1.00 74.25           N  
ATOM    310  NH2 ARG A 533       6.701  31.126  27.302  1.00 73.62           N  
ATOM    311  N   GLN A 534       6.479  25.075  27.502  1.00 39.92           N  
ATOM    312  CA  GLN A 534       6.123  24.382  28.722  1.00 38.52           C  
ATOM    313  C   GLN A 534       7.241  23.449  29.180  1.00 40.44           C  
ATOM    314  O   GLN A 534       7.039  22.669  30.088  1.00 45.82           O  
ATOM    315  CB  GLN A 534       4.868  23.529  28.500  1.00 42.06           C  
ATOM    316  CG  GLN A 534       3.528  24.257  28.348  1.00 40.80           C  
ATOM    317  CD  GLN A 534       3.308  24.883  26.976  1.00 42.07           C  
ATOM    318  OE1 GLN A 534       2.380  25.678  26.809  1.00 40.09           O  
ATOM    319  NE2 GLN A 534       4.165  24.548  26.000  1.00 44.55           N  
ATOM    320  N   CYS A 535       8.410  23.505  28.558  1.00 43.21           N  
ATOM    321  CA  CYS A 535       9.489  22.582  28.907  1.00 45.09           C  
ATOM    322  C   CYS A 535      10.566  23.133  29.809  1.00 47.13           C  
ATOM    323  O   CYS A 535      11.509  22.425  30.124  1.00 53.40           O  
ATOM    324  CB  CYS A 535      10.142  22.037  27.653  1.00 45.67           C  
ATOM    325  SG  CYS A 535       8.986  21.017  26.760  1.00 51.52           S  
ATOM    326  N   PHE A 536      10.439  24.381  30.234  1.00 46.53           N  
ATOM    327  CA  PHE A 536      11.517  25.032  30.968  1.00 40.56           C  
ATOM    328  C   PHE A 536      11.057  25.648  32.285  1.00 39.09           C  
ATOM    329  O   PHE A 536      10.682  26.798  32.335  1.00 42.56           O  
ATOM    330  CB  PHE A 536      12.174  26.085  30.078  1.00 41.39           C  
ATOM    331  CG  PHE A 536      12.673  25.539  28.775  1.00 42.58           C  
ATOM    332  CD1 PHE A 536      13.910  24.893  28.705  1.00 45.03           C  
ATOM    333  CD2 PHE A 536      11.905  25.646  27.627  1.00 37.21           C  
ATOM    334  CE1 PHE A 536      14.370  24.357  27.506  1.00 44.05           C  
ATOM    335  CE2 PHE A 536      12.359  25.129  26.435  1.00 38.77           C  
ATOM    336  CZ  PHE A 536      13.593  24.477  26.367  1.00 40.89           C  
ATOM    337  N   PRO A 537      11.084  24.883  33.358  1.00 38.42           N  
ATOM    338  CA  PRO A 537      10.720  25.401  34.679  1.00 38.86           C  
ATOM    339  C   PRO A 537      11.736  26.401  35.207  1.00 38.26           C  
ATOM    340  O   PRO A 537      11.338  27.401  35.755  1.00 38.72           O  
ATOM    341  CB  PRO A 537      10.733  24.148  35.543  1.00 44.43           C  
ATOM    342  CG  PRO A 537      10.594  23.035  34.543  1.00 46.05           C  
ATOM    343  CD  PRO A 537      11.452  23.461  33.402  1.00 41.14           C  
ATOM    344  N   SER A 538      13.022  26.116  35.045  1.00 43.35           N  
ATOM    345  CA  SER A 538      14.109  27.001  35.441  1.00 46.86           C  
ATOM    346  C   SER A 538      14.342  28.028  34.371  1.00 53.08           C  
ATOM    347  O   SER A 538      13.946  27.825  33.231  1.00 55.85           O  
ATOM    348  CB  SER A 538      15.399  26.197  35.553  1.00 50.43           C  
ATOM    349  OG  SER A 538      15.979  26.284  36.842  1.00 54.17           O  
ATOM    350  N   ARG A 539      14.999  29.127  34.732  1.00 59.76           N  
ATOM    351  CA  ARG A 539      15.580  30.014  33.728  1.00 61.80           C  
ATOM    352  C   ARG A 539      17.060  29.710  33.614  1.00 61.22           C  
ATOM    353  O   ARG A 539      17.657  29.932  32.576  1.00 63.09           O  
ATOM    354  CB  ARG A 539      15.337  31.495  34.044  1.00 64.95           C  
ATOM    355  CG  ARG A 539      14.794  32.357  32.862  1.00 72.89           C  
ATOM    356  CD  ARG A 539      14.214  31.585  31.616  1.00 79.72           C  
ATOM    357  NE  ARG A 539      12.737  31.572  31.527  1.00 83.85           N  
ATOM    358  CZ  ARG A 539      11.964  32.599  31.120  1.00 85.01           C  
ATOM    359  NH1 ARG A 539      10.643  32.467  31.085  1.00 84.91           N  
ATOM    360  NH2 ARG A 539      12.494  33.759  30.753  1.00 86.03           N  
ATOM    361  N   ASP A 540      17.640  29.174  34.682  1.00 63.82           N  
ATOM    362  CA  ASP A 540      19.063  28.856  34.718  1.00 68.07           C  
ATOM    363  C   ASP A 540      19.350  27.633  33.852  1.00 66.58           C  
ATOM    364  O   ASP A 540      18.932  26.528  34.199  1.00 71.41           O  
ATOM    365  CB  ASP A 540      19.503  28.612  36.171  1.00 74.51           C  
ATOM    366  CG  ASP A 540      20.909  28.032  36.276  1.00 81.74           C  
ATOM    367  OD1 ASP A 540      21.699  28.176  35.311  1.00 83.05           O  
ATOM    368  OD2 ASP A 540      21.312  27.416  37.291  1.00 85.79           O  
ATOM    369  N   LEU A 541      20.071  27.823  32.743  1.00 60.51           N  
ATOM    370  CA  LEU A 541      20.308  26.729  31.780  1.00 52.89           C  
ATOM    371  C   LEU A 541      21.357  25.718  32.241  1.00 49.06           C  
ATOM    372  O   LEU A 541      21.639  24.748  31.524  1.00 46.04           O  
ATOM    373  CB  LEU A 541      20.663  27.250  30.377  1.00 49.01           C  
ATOM    374  CG  LEU A 541      19.796  28.276  29.630  1.00 44.14           C  
ATOM    375  CD1 LEU A 541      20.259  28.381  28.186  1.00 41.92           C  
ATOM    376  CD2 LEU A 541      18.285  28.007  29.702  1.00 38.02           C  
ATOM    377  N   LYS A 542      21.927  25.955  33.425  1.00 46.57           N  
ATOM    378  CA  LYS A 542      22.765  24.971  34.101  1.00 50.89           C  
ATOM    379  C   LYS A 542      21.976  23.678  34.333  1.00 53.49           C  
ATOM    380  O   LYS A 542      22.455  22.577  34.047  1.00 54.58           O  
ATOM    381  CB  LYS A 542      23.265  25.522  35.438  1.00 55.17           C  
ATOM    382  CG  LYS A 542      24.776  25.755  35.504  1.00 63.23           C  
ATOM    383  CD  LYS A 542      25.138  27.177  35.967  1.00 65.29           C  
ATOM    384  CE  LYS A 542      26.214  27.805  35.078  1.00 65.04           C  
ATOM    385  NZ  LYS A 542      26.961  28.879  35.791  1.00 66.77           N  
ATOM    386  N   ASP A 543      20.747  23.829  34.821  1.00 53.42           N  
ATOM    387  CA  ASP A 543      19.909  22.705  35.219  1.00 52.77           C  
ATOM    388  C   ASP A 543      19.516  21.752  34.100  1.00 50.32           C  
ATOM    389  O   ASP A 543      19.073  20.633  34.377  1.00 54.53           O  
ATOM    390  CB  ASP A 543      18.646  23.219  35.894  1.00 56.34           C  
ATOM    391  CG  ASP A 543      18.933  23.960  37.180  1.00 60.35           C  
ATOM    392  OD1 ASP A 543      19.780  23.502  37.993  1.00 57.90           O  
ATOM    393  OD2 ASP A 543      18.337  25.018  37.456  1.00 64.85           O  
ATOM    394  N   TYR A 544      19.674  22.179  32.851  1.00 43.24           N  
ATOM    395  CA  TYR A 544      19.295  21.336  31.719  1.00 38.67           C  
ATOM    396  C   TYR A 544      20.463  20.636  30.983  1.00 42.40           C  
ATOM    397  O   TYR A 544      21.642  20.957  31.194  1.00 44.33           O  
ATOM    398  CB  TYR A 544      18.482  22.119  30.710  1.00 29.28           C  
ATOM    399  CG  TYR A 544      17.312  22.890  31.230  1.00 27.49           C  
ATOM    400  CD1 TYR A 544      16.011  22.366  31.137  1.00 30.68           C  
ATOM    401  CD2 TYR A 544      17.470  24.172  31.739  1.00 25.75           C  
ATOM    402  CE1 TYR A 544      14.895  23.095  31.567  1.00 24.90           C  
ATOM    403  CE2 TYR A 544      16.358  24.909  32.178  1.00 25.01           C  
ATOM    404  CZ  TYR A 544      15.090  24.356  32.077  1.00 24.31           C  
ATOM    405  OH  TYR A 544      14.024  25.063  32.494  1.00 28.30           O  
ATOM    406  N   GLU A 545      20.094  19.715  30.089  1.00 40.36           N  
ATOM    407  CA  GLU A 545      21.002  18.824  29.377  1.00 40.47           C  
ATOM    408  C   GLU A 545      20.184  18.121  28.274  1.00 42.74           C  
ATOM    409  O   GLU A 545      19.031  17.716  28.503  1.00 47.35           O  
ATOM    410  CB  GLU A 545      21.552  17.792  30.363  1.00 46.16           C  
ATOM    411  CG  GLU A 545      22.581  16.820  29.816  1.00 55.14           C  
ATOM    412  CD  GLU A 545      23.466  16.247  30.915  1.00 62.95           C  
ATOM    413  OE1 GLU A 545      23.422  15.016  31.135  1.00 65.69           O  
ATOM    414  OE2 GLU A 545      24.212  17.025  31.564  1.00 65.79           O  
ATOM    415  N   ALA A 546      20.757  17.991  27.079  1.00 37.58           N  
ATOM    416  CA  ALA A 546      20.041  17.406  25.945  1.00 30.94           C  
ATOM    417  C   ALA A 546      20.720  16.128  25.471  1.00 35.00           C  
ATOM    418  O   ALA A 546      21.841  16.169  24.969  1.00 38.13           O  
ATOM    419  CB  ALA A 546      19.942  18.409  24.813  1.00 22.44           C  
ATOM    420  N   TRP A 547      20.043  14.995  25.632  1.00 38.17           N  
ATOM    421  CA  TRP A 547      20.580  13.713  25.197  1.00 40.18           C  
ATOM    422  C   TRP A 547      20.112  13.390  23.803  1.00 44.43           C  
ATOM    423  O   TRP A 547      18.923  13.527  23.510  1.00 50.32           O  
ATOM    424  CB  TRP A 547      20.100  12.615  26.108  1.00 40.26           C  
ATOM    425  CG  TRP A 547      20.623  12.695  27.480  1.00 40.96           C  
ATOM    426  CD1 TRP A 547      21.049  13.807  28.135  1.00 42.47           C  
ATOM    427  CD2 TRP A 547      20.764  11.608  28.392  1.00 41.18           C  
ATOM    428  NE1 TRP A 547      21.444  13.475  29.406  1.00 46.10           N  
ATOM    429  CE2 TRP A 547      21.276  12.127  29.584  1.00 44.65           C  
ATOM    430  CE3 TRP A 547      20.506  10.236  28.319  1.00 43.37           C  
ATOM    431  CZ2 TRP A 547      21.535  11.327  30.692  1.00 48.62           C  
ATOM    432  CZ3 TRP A 547      20.757   9.447  29.415  1.00 44.26           C  
ATOM    433  CH2 TRP A 547      21.268   9.990  30.584  1.00 46.56           C  
ATOM    434  N   LEU A 548      21.039  12.944  22.959  1.00 43.78           N  
ATOM    435  CA  LEU A 548      20.770  12.718  21.541  1.00 45.35           C  
ATOM    436  C   LEU A 548      21.084  11.283  21.162  1.00 51.87           C  
ATOM    437  O   LEU A 548      21.893  10.623  21.821  1.00 52.39           O  
ATOM    438  CB  LEU A 548      21.618  13.657  20.686  1.00 41.81           C  
ATOM    439  CG  LEU A 548      21.301  15.148  20.521  1.00 39.40           C  
ATOM    440  CD1 LEU A 548      20.621  15.357  19.197  1.00 40.74           C  
ATOM    441  CD2 LEU A 548      20.472  15.763  21.644  1.00 33.97           C  
ATOM    442  N   GLY A 549      20.445  10.807  20.093  1.00 58.41           N  
ATOM    443  CA  GLY A 549      20.616   9.438  19.622  1.00 59.48           C  
ATOM    444  C   GLY A 549      20.417   8.371  20.689  1.00 58.02           C  
ATOM    445  O   GLY A 549      21.265   7.500  20.870  1.00 56.53           O  
ATOM    446  N   ILE A 550      19.305   8.458  21.413  1.00 57.23           N  
ATOM    447  CA  ILE A 550      18.947   7.434  22.390  1.00 56.67           C  
ATOM    448  C   ILE A 550      17.648   6.725  22.001  1.00 58.99           C  
ATOM    449  O   ILE A 550      16.914   7.186  21.109  1.00 66.40           O  
ATOM    450  CB  ILE A 550      18.838   8.028  23.800  1.00 53.84           C  
ATOM    451  CG1 ILE A 550      17.661   8.985  23.887  1.00 52.51           C  
ATOM    452  CG2 ILE A 550      20.100   8.763  24.153  1.00 56.17           C  
ATOM    453  CD1 ILE A 550      17.122   9.119  25.270  1.00 53.89           C  
ATOM    454  N   HIS A 551      17.380   5.604  22.663  1.00 51.42           N  
ATOM    455  CA  HIS A 551      16.182   4.819  22.430  1.00 43.94           C  
ATOM    456  C   HIS A 551      15.541   4.583  23.774  1.00 46.99           C  
ATOM    457  O   HIS A 551      14.322   4.661  23.896  1.00 52.90           O  
ATOM    458  CB  HIS A 551      16.540   3.482  21.802  1.00 40.62           C  
ATOM    459  CG  HIS A 551      15.384   2.767  21.172  1.00 40.11           C  
ATOM    460  ND1 HIS A 551      15.483   1.473  20.701  1.00 39.65           N  
ATOM    461  CD2 HIS A 551      14.113   3.164  20.922  1.00 39.19           C  
ATOM    462  CE1 HIS A 551      14.320   1.102  20.197  1.00 38.96           C  
ATOM    463  NE2 HIS A 551      13.473   2.108  20.318  1.00 39.01           N  
ATOM    464  N   ASP A 552      16.365   4.282  24.781  1.00 43.96           N  
ATOM    465  CA  ASP A 552      15.891   4.153  26.152  1.00 38.87           C  
ATOM    466  C   ASP A 552      15.954   5.488  26.879  1.00 36.41           C  
ATOM    467  O   ASP A 552      17.018   6.026  27.073  1.00 37.41           O  
ATOM    468  CB  ASP A 552      16.707   3.135  26.934  1.00 38.46           C  
ATOM    469  CG  ASP A 552      16.111   2.867  28.309  1.00 44.63           C  
ATOM    470  OD1 ASP A 552      16.595   3.433  29.315  1.00 42.57           O  
ATOM    471  OD2 ASP A 552      15.120   2.121  28.473  1.00 49.12           O  
ATOM    472  N   VAL A 553      14.810   6.011  27.298  1.00 35.18           N  
ATOM    473  CA  VAL A 553      14.756   7.256  28.048  1.00 35.92           C  
ATOM    474  C   VAL A 553      15.920   7.437  29.044  1.00 43.72           C  
ATOM    475  O   VAL A 553      16.366   8.569  29.274  1.00 52.22           O  
ATOM    476  CB  VAL A 553      13.382   7.422  28.748  1.00 32.77           C  
ATOM    477  CG1 VAL A 553      13.318   6.610  30.024  1.00 30.16           C  
ATOM    478  CG2 VAL A 553      13.051   8.900  28.996  1.00 26.89           C  
ATOM    479  N   HIS A 554      16.411   6.335  29.614  1.00 45.62           N  
ATOM    480  CA  HIS A 554      17.531   6.368  30.560  1.00 47.03           C  
ATOM    481  C   HIS A 554      18.851   5.992  29.890  1.00 47.16           C  
ATOM    482  O   HIS A 554      19.851   5.759  30.553  1.00 51.56           O  
ATOM    483  CB  HIS A 554      17.275   5.404  31.719  1.00 47.13           C  
ATOM    484  CG  HIS A 554      16.187   5.839  32.644  1.00 49.95           C  
ATOM    485  ND1 HIS A 554      14.976   5.190  32.721  1.00 52.44           N  
ATOM    486  CD2 HIS A 554      16.130   6.843  33.549  1.00 55.88           C  
ATOM    487  CE1 HIS A 554      14.214   5.775  33.629  1.00 53.64           C  
ATOM    488  NE2 HIS A 554      14.892   6.782  34.148  1.00 56.89           N  
ATOM    489  N   GLY A 555      18.847   5.896  28.573  1.00 48.32           N  
ATOM    490  CA  GLY A 555      20.053   5.588  27.825  1.00 50.40           C  
ATOM    491  C   GLY A 555      20.520   4.151  27.936  1.00 51.08           C  
ATOM    492  O   GLY A 555      21.650   3.834  27.527  1.00 54.02           O  
ATOM    493  N   ARG A 556      19.651   3.280  28.453  1.00 46.53           N  
ATOM    494  CA  ARG A 556      20.060   1.930  28.834  1.00 44.87           C  
ATOM    495  C   ARG A 556      20.641   1.061  27.703  1.00 48.97           C  
ATOM    496  O   ARG A 556      21.709   0.448  27.864  1.00 52.02           O  
ATOM    497  CB  ARG A 556      18.962   1.225  29.613  1.00 39.74           C  
ATOM    498  CG  ARG A 556      18.837   1.757  31.020  1.00 41.95           C  
ATOM    499  CD  ARG A 556      17.882   0.977  31.916  1.00 49.17           C  
ATOM    500  NE  ARG A 556      16.605   1.669  32.125  1.00 51.81           N  
ATOM    501  CZ  ARG A 556      15.445   1.275  31.614  1.00 54.67           C  
ATOM    502  NH1 ARG A 556      14.329   1.957  31.865  1.00 54.85           N  
ATOM    503  NH2 ARG A 556      15.394   0.190  30.850  1.00 59.90           N  
ATOM    504  N   GLY A 557      19.983   1.020  26.554  1.00 49.82           N  
ATOM    505  CA  GLY A 557      20.561   0.283  25.441  1.00 54.04           C  
ATOM    506  C   GLY A 557      21.791   0.935  24.812  1.00 54.69           C  
ATOM    507  O   GLY A 557      22.657   0.258  24.243  1.00 47.89           O  
ATOM    508  N   ASP A 558      21.877   2.256  24.944  1.00 59.37           N  
ATOM    509  CA  ASP A 558      22.564   3.059  23.942  1.00 64.08           C  
ATOM    510  C   ASP A 558      23.814   3.781  24.429  1.00 69.55           C  
ATOM    511  O   ASP A 558      23.815   5.004  24.578  1.00 73.55           O  
ATOM    512  CB  ASP A 558      21.583   4.038  23.250  1.00 64.11           C  
ATOM    513  CG  ASP A 558      20.129   3.884  23.725  1.00 63.27           C  
ATOM    514  OD1 ASP A 558      19.695   4.711  24.559  1.00 63.31           O  
ATOM    515  OD2 ASP A 558      19.345   2.992  23.312  1.00 59.83           O  
ATOM    516  N   GLU A 559      24.887   3.027  24.655  1.00 72.22           N  
ATOM    517  CA  GLU A 559      26.171   3.623  25.028  1.00 69.95           C  
ATOM    518  C   GLU A 559      26.880   4.035  23.755  1.00 64.86           C  
ATOM    519  O   GLU A 559      27.505   5.082  23.689  1.00 61.27           O  
ATOM    520  CB  GLU A 559      27.028   2.655  25.852  1.00 74.82           C  
ATOM    521  CG  GLU A 559      26.469   1.235  25.992  1.00 82.40           C  
ATOM    522  CD  GLU A 559      25.421   1.086  27.100  1.00 86.24           C  
ATOM    523  OE1 GLU A 559      25.424   1.885  28.068  1.00 87.06           O  
ATOM    524  OE2 GLU A 559      24.583   0.159  27.004  1.00 86.58           O  
ATOM    525  N   LYS A 560      26.726   3.220  22.723  1.00 66.57           N  
ATOM    526  CA  LYS A 560      27.401   3.451  21.457  1.00 70.66           C  
ATOM    527  C   LYS A 560      26.750   4.514  20.558  1.00 68.13           C  
ATOM    528  O   LYS A 560      27.234   4.748  19.449  1.00 69.22           O  
ATOM    529  CB  LYS A 560      27.578   2.125  20.698  1.00 78.82           C  
ATOM    530  CG  LYS A 560      29.039   1.814  20.320  1.00 86.61           C  
ATOM    531  CD  LYS A 560      29.237   0.373  19.818  1.00 90.88           C  
ATOM    532  CE  LYS A 560      29.920   0.339  18.433  1.00 93.48           C  
ATOM    533  NZ  LYS A 560      31.324  -0.198  18.444  1.00 92.52           N  
ATOM    534  N   CYS A 561      25.674   5.158  21.017  1.00 65.51           N  
ATOM    535  CA  CYS A 561      25.018   6.200  20.204  1.00 64.00           C  
ATOM    536  C   CYS A 561      24.780   7.546  20.905  1.00 60.74           C  
ATOM    537  O   CYS A 561      24.864   8.612  20.269  1.00 60.24           O  
ATOM    538  CB  CYS A 561      23.717   5.700  19.573  1.00 65.10           C  
ATOM    539  SG  CYS A 561      23.120   4.103  20.145  1.00 71.61           S  
ATOM    540  N   LYS A 562      24.485   7.479  22.202  1.00 55.58           N  
ATOM    541  CA  LYS A 562      24.250   8.647  23.059  1.00 51.73           C  
ATOM    542  C   LYS A 562      25.209   9.841  22.865  1.00 49.30           C  
ATOM    543  O   LYS A 562      26.421   9.679  22.752  1.00 48.79           O  
ATOM    544  CB  LYS A 562      24.286   8.202  24.522  1.00 50.56           C  
ATOM    545  CG  LYS A 562      23.684   9.180  25.512  1.00 50.45           C  
ATOM    546  CD  LYS A 562      23.399   8.488  26.834  1.00 49.87           C  
ATOM    547  CE  LYS A 562      24.467   8.783  27.868  1.00 50.65           C  
ATOM    548  NZ  LYS A 562      23.951   8.490  29.227  1.00 51.62           N  
ATOM    549  N   GLN A 563      24.641  11.038  22.842  1.00 47.31           N  
ATOM    550  CA  GLN A 563      25.400  12.276  22.792  1.00 44.18           C  
ATOM    551  C   GLN A 563      24.736  13.221  23.787  1.00 45.54           C  
ATOM    552  O   GLN A 563      23.570  13.576  23.601  1.00 49.20           O  
ATOM    553  CB  GLN A 563      25.298  12.885  21.396  1.00 41.23           C  
ATOM    554  CG  GLN A 563      26.217  12.301  20.356  1.00 42.78           C  
ATOM    555  CD  GLN A 563      26.238  13.128  19.064  1.00 46.54           C  
ATOM    556  OE1 GLN A 563      26.707  14.287  19.040  1.00 47.97           O  
ATOM    557  NE2 GLN A 563      25.738  12.533  17.989  1.00 44.96           N  
ATOM    558  N   VAL A 564      25.437  13.621  24.848  1.00 41.36           N  
ATOM    559  CA  VAL A 564      24.838  14.591  25.773  1.00 39.40           C  
ATOM    560  C   VAL A 564      25.430  15.983  25.606  1.00 38.84           C  
ATOM    561  O   VAL A 564      26.652  16.160  25.649  1.00 44.62           O  
ATOM    562  CB  VAL A 564      24.837  14.130  27.266  1.00 39.54           C  
ATOM    563  CG1 VAL A 564      24.338  12.693  27.392  1.00 37.18           C  
ATOM    564  CG2 VAL A 564      26.212  14.302  27.926  1.00 44.37           C  
ATOM    565  N   LEU A 565      24.559  16.965  25.404  1.00 34.29           N  
ATOM    566  CA  LEU A 565      24.990  18.331  25.151  1.00 34.64           C  
ATOM    567  C   LEU A 565      24.382  19.315  26.129  1.00 35.01           C  
ATOM    568  O   LEU A 565      23.210  19.207  26.451  1.00 39.90           O  
ATOM    569  CB  LEU A 565      24.610  18.721  23.734  1.00 36.02           C  
ATOM    570  CG  LEU A 565      25.299  17.884  22.664  1.00 42.94           C  
ATOM    571  CD1 LEU A 565      24.747  18.199  21.286  1.00 45.53           C  
ATOM    572  CD2 LEU A 565      26.828  18.086  22.698  1.00 48.39           C  
ATOM    573  N   ASN A 566      25.172  20.273  26.604  1.00 35.21           N  
ATOM    574  CA  ASN A 566      24.647  21.350  27.444  1.00 39.51           C  
ATOM    575  C   ASN A 566      23.849  22.352  26.604  1.00 38.09           C  
ATOM    576  O   ASN A 566      24.067  22.468  25.404  1.00 39.60           O  
ATOM    577  CB  ASN A 566      25.785  22.060  28.179  1.00 47.93           C  
ATOM    578  CG  ASN A 566      26.333  21.251  29.351  1.00 54.62           C  
ATOM    579  OD1 ASN A 566      25.587  20.893  30.263  1.00 57.39           O  
ATOM    580  ND2 ASN A 566      27.649  20.976  29.339  1.00 55.38           N  
ATOM    581  N   VAL A 567      22.924  23.073  27.219  1.00 37.40           N  
ATOM    582  CA  VAL A 567      22.127  24.026  26.458  1.00 42.27           C  
ATOM    583  C   VAL A 567      22.674  25.438  26.612  1.00 49.21           C  
ATOM    584  O   VAL A 567      22.835  25.926  27.737  1.00 57.33           O  
ATOM    585  CB  VAL A 567      20.663  23.988  26.884  1.00 44.15           C  
ATOM    586  CG1 VAL A 567      19.946  25.229  26.415  1.00 44.65           C  
ATOM    587  CG2 VAL A 567      19.974  22.735  26.323  1.00 47.64           C  
ATOM    588  N   SER A 568      22.947  26.102  25.489  1.00 48.14           N  
ATOM    589  CA  SER A 568      23.573  27.426  25.519  1.00 46.19           C  
ATOM    590  C   SER A 568      22.610  28.606  25.375  1.00 42.25           C  
ATOM    591  O   SER A 568      22.917  29.712  25.812  1.00 43.60           O  
ATOM    592  CB  SER A 568      24.641  27.526  24.440  1.00 49.10           C  
ATOM    593  OG  SER A 568      24.050  27.937  23.223  1.00 53.95           O  
ATOM    594  N   GLN A 569      21.464  28.385  24.747  1.00 38.85           N  
ATOM    595  CA  GLN A 569      20.527  29.471  24.494  1.00 39.31           C  
ATOM    596  C   GLN A 569      19.089  28.985  24.394  1.00 37.48           C  
ATOM    597  O   GLN A 569      18.806  27.886  23.881  1.00 34.26           O  
ATOM    598  CB  GLN A 569      20.861  30.151  23.170  1.00 45.43           C  
ATOM    599  CG  GLN A 569      21.825  31.317  23.234  1.00 50.50           C  
ATOM    600  CD  GLN A 569      22.455  31.605  21.877  1.00 51.12           C  
ATOM    601  OE1 GLN A 569      23.694  31.644  21.740  1.00 48.66           O  
ATOM    602  NE2 GLN A 569      21.603  31.794  20.866  1.00 49.31           N  
ATOM    603  N   LEU A 570      18.180  29.832  24.853  1.00 33.62           N  
ATOM    604  CA  LEU A 570      16.759  29.610  24.658  1.00 34.88           C  
ATOM    605  C   LEU A 570      16.230  30.766  23.833  1.00 39.29           C  
ATOM    606  O   LEU A 570      16.416  31.928  24.200  1.00 46.36           O  
ATOM    607  CB  LEU A 570      16.051  29.574  26.002  1.00 31.87           C  
ATOM    608  CG  LEU A 570      15.734  28.183  26.512  1.00 38.20           C  
ATOM    609  CD1 LEU A 570      16.975  27.330  26.638  1.00 37.43           C  
ATOM    610  CD2 LEU A 570      15.019  28.273  27.843  1.00 43.13           C  
ATOM    611  N   VAL A 571      15.602  30.487  22.700  1.00 36.57           N  
ATOM    612  CA  VAL A 571      15.006  31.589  21.967  1.00 31.36           C  
ATOM    613  C   VAL A 571      13.532  31.302  21.847  1.00 32.51           C  
ATOM    614  O   VAL A 571      13.149  30.395  21.115  1.00 36.87           O  
ATOM    615  CB  VAL A 571      15.669  31.826  20.585  1.00 26.68           C  
ATOM    616  CG1 VAL A 571      15.024  33.022  19.907  1.00 26.10           C  
ATOM    617  CG2 VAL A 571      17.175  32.055  20.718  1.00 17.07           C  
ATOM    618  N   TYR A 572      12.717  32.043  22.596  1.00 34.28           N  
ATOM    619  CA  TYR A 572      11.263  31.845  22.600  1.00 40.79           C  
ATOM    620  C   TYR A 572      10.678  32.429  21.311  1.00 46.12           C  
ATOM    621  O   TYR A 572      11.104  33.506  20.861  1.00 48.51           O  
ATOM    622  CB  TYR A 572      10.611  32.512  23.823  1.00 39.66           C  
ATOM    623  CG  TYR A 572      10.900  31.850  25.154  1.00 42.38           C  
ATOM    624  CD1 TYR A 572      12.187  31.847  25.679  1.00 47.45           C  
ATOM    625  CD2 TYR A 572       9.885  31.235  25.897  1.00 43.20           C  
ATOM    626  CE1 TYR A 572      12.471  31.236  26.903  1.00 47.89           C  
ATOM    627  CE2 TYR A 572      10.151  30.624  27.129  1.00 44.58           C  
ATOM    628  CZ  TYR A 572      11.452  30.629  27.622  1.00 47.38           C  
ATOM    629  OH  TYR A 572      11.764  30.035  28.830  1.00 49.53           O  
ATOM    630  N   GLY A 573       9.716  31.725  20.713  1.00 43.96           N  
ATOM    631  CA  GLY A 573       9.074  32.208  19.501  1.00 44.79           C  
ATOM    632  C   GLY A 573       7.969  33.195  19.820  1.00 47.22           C  
ATOM    633  O   GLY A 573       7.653  33.390  20.987  1.00 48.74           O  
ATOM    634  N   PRO A 574       7.371  33.789  18.787  1.00 46.94           N  
ATOM    635  CA  PRO A 574       6.300  34.797  18.910  1.00 48.25           C  
ATOM    636  C   PRO A 574       5.302  34.614  20.044  1.00 55.00           C  
ATOM    637  O   PRO A 574       5.054  33.483  20.457  1.00 58.15           O  
ATOM    638  CB  PRO A 574       5.572  34.650  17.594  1.00 44.46           C  
ATOM    639  CG  PRO A 574       6.676  34.349  16.648  1.00 46.60           C  
ATOM    640  CD  PRO A 574       7.709  33.525  17.378  1.00 44.45           C  
ATOM    641  N   GLU A 575       4.712  35.721  20.497  1.00 63.04           N  
ATOM    642  CA  GLU A 575       3.849  35.752  21.684  1.00 72.47           C  
ATOM    643  C   GLU A 575       2.800  34.640  21.745  1.00 73.52           C  
ATOM    644  O   GLU A 575       2.673  33.948  22.766  1.00 75.73           O  
ATOM    645  CB  GLU A 575       3.180  37.123  21.836  1.00 83.05           C  
ATOM    646  CG  GLU A 575       2.921  37.536  23.287  1.00 97.05           C  
ATOM    647  CD  GLU A 575       1.483  37.993  23.531  1.00106.92           C  
ATOM    648  OE1 GLU A 575       1.106  39.068  22.996  1.00110.83           O  
ATOM    649  OE2 GLU A 575       0.727  37.283  24.255  1.00109.03           O  
ATOM    650  N   GLY A 576       2.058  34.462  20.658  1.00 72.57           N  
ATOM    651  CA  GLY A 576       1.078  33.392  20.581  1.00 73.06           C  
ATOM    652  C   GLY A 576       1.623  31.996  20.879  1.00 69.50           C  
ATOM    653  O   GLY A 576       1.094  31.287  21.733  1.00 71.46           O  
ATOM    654  N   SER A 577       2.696  31.626  20.182  1.00 65.04           N  
ATOM    655  CA  SER A 577       3.179  30.249  20.111  1.00 60.04           C  
ATOM    656  C   SER A 577       3.674  29.726  21.438  1.00 61.76           C  
ATOM    657  O   SER A 577       3.965  30.504  22.359  1.00 65.92           O  
ATOM    658  CB  SER A 577       4.313  30.128  19.078  1.00 55.65           C  
ATOM    659  OG  SER A 577       5.490  30.814  19.472  1.00 45.22           O  
ATOM    660  N   ASP A 578       3.772  28.403  21.530  1.00 55.08           N  
ATOM    661  CA  ASP A 578       4.474  27.800  22.640  1.00 47.92           C  
ATOM    662  C   ASP A 578       5.771  27.209  22.119  1.00 43.77           C  
ATOM    663  O   ASP A 578       6.318  26.290  22.709  1.00 48.73           O  
ATOM    664  CB  ASP A 578       3.599  26.766  23.369  1.00 50.27           C  
ATOM    665  CG  ASP A 578       2.303  27.376  23.932  1.00 53.58           C  
ATOM    666  OD1 ASP A 578       2.357  28.226  24.858  1.00 52.44           O  
ATOM    667  OD2 ASP A 578       1.174  27.062  23.493  1.00 55.53           O  
ATOM    668  N   LEU A 579       6.264  27.746  21.010  1.00 40.25           N  
ATOM    669  CA  LEU A 579       7.536  27.305  20.440  1.00 43.21           C  
ATOM    670  C   LEU A 579       8.711  27.907  21.184  1.00 47.03           C  
ATOM    671  O   LEU A 579       8.644  29.064  21.614  1.00 56.91           O  
ATOM    672  CB  LEU A 579       7.648  27.713  18.966  1.00 40.96           C  
ATOM    673  CG  LEU A 579       6.815  26.942  17.944  1.00 42.86           C  
ATOM    674  CD1 LEU A 579       7.392  27.114  16.570  1.00 38.97           C  
ATOM    675  CD2 LEU A 579       6.684  25.449  18.302  1.00 45.09           C  
ATOM    676  N   VAL A 580       9.787  27.137  21.339  1.00 41.87           N  
ATOM    677  CA  VAL A 580      11.082  27.714  21.717  1.00 40.02           C  
ATOM    678  C   VAL A 580      12.196  26.951  21.046  1.00 37.67           C  
ATOM    679  O   VAL A 580      12.171  25.728  21.005  1.00 40.40           O  
ATOM    680  CB  VAL A 580      11.324  27.822  23.261  1.00 38.71           C  
ATOM    681  CG1 VAL A 580      10.458  26.862  24.001  1.00 37.90           C  
ATOM    682  CG2 VAL A 580      12.814  27.605  23.619  1.00 38.19           C  
ATOM    683  N   LEU A 581      13.159  27.694  20.514  1.00 36.10           N  
ATOM    684  CA  LEU A 581      14.320  27.120  19.864  1.00 35.61           C  
ATOM    685  C   LEU A 581      15.506  27.065  20.815  1.00 36.43           C  
ATOM    686  O   LEU A 581      15.947  28.093  21.349  1.00 36.75           O  
ATOM    687  CB  LEU A 581      14.668  27.917  18.609  1.00 34.66           C  
ATOM    688  CG  LEU A 581      13.799  27.575  17.404  1.00 34.42           C  
ATOM    689  CD1 LEU A 581      13.934  28.622  16.314  1.00 34.45           C  
ATOM    690  CD2 LEU A 581      14.187  26.217  16.888  1.00 34.39           C  
ATOM    691  N   MET A 582      16.015  25.851  21.000  1.00 33.67           N  
ATOM    692  CA  MET A 582      17.115  25.570  21.904  1.00 35.83           C  
ATOM    693  C   MET A 582      18.431  25.486  21.140  1.00 39.07           C  
ATOM    694  O   MET A 582      18.557  24.670  20.219  1.00 41.43           O  
ATOM    695  CB  MET A 582      16.849  24.225  22.555  1.00 36.88           C  
ATOM    696  CG  MET A 582      17.349  24.037  23.963  1.00 37.97           C  
ATOM    697  SD  MET A 582      16.425  22.696  24.766  1.00 44.52           S  
ATOM    698  CE  MET A 582      16.594  21.358  23.609  1.00 41.89           C  
ATOM    699  N   LYS A 583      19.406  26.319  21.517  1.00 40.72           N  
ATOM    700  CA  LYS A 583      20.788  26.203  21.002  1.00 40.77           C  
ATOM    701  C   LYS A 583      21.605  25.316  21.926  1.00 39.42           C  
ATOM    702  O   LYS A 583      21.656  25.562  23.140  1.00 42.01           O  
ATOM    703  CB  LYS A 583      21.484  27.576  20.893  1.00 37.42           C  
ATOM    704  CG  LYS A 583      22.204  27.804  19.568  1.00 39.31           C  
ATOM    705  CD  LYS A 583      23.737  27.629  19.647  1.00 42.41           C  
ATOM    706  CE  LYS A 583      24.507  28.597  18.695  1.00 39.94           C  
ATOM    707  NZ  LYS A 583      25.358  29.608  19.406  1.00 34.60           N  
ATOM    708  N   LEU A 584      22.243  24.291  21.375  1.00 34.23           N  
ATOM    709  CA  LEU A 584      23.127  23.478  22.206  1.00 38.32           C  
ATOM    710  C   LEU A 584      24.600  23.895  22.091  1.00 42.99           C  
ATOM    711  O   LEU A 584      25.058  24.306  21.020  1.00 46.16           O  
ATOM    712  CB  LEU A 584      22.937  21.985  21.945  1.00 34.98           C  
ATOM    713  CG  LEU A 584      22.199  21.542  20.691  1.00 32.40           C  
ATOM    714  CD1 LEU A 584      23.175  21.478  19.534  1.00 33.02           C  
ATOM    715  CD2 LEU A 584      21.555  20.183  20.921  1.00 25.88           C  
ATOM    716  N   ALA A 585      25.327  23.797  23.204  1.00 45.90           N  
ATOM    717  CA  ALA A 585      26.686  24.334  23.308  1.00 53.61           C  
ATOM    718  C   ALA A 585      27.747  23.465  22.621  1.00 57.91           C  
ATOM    719  O   ALA A 585      28.593  22.870  23.293  1.00 63.46           O  
ATOM    720  CB  ALA A 585      27.049  24.568  24.776  1.00 55.10           C  
ATOM    721  N   ARG A 586      27.719  23.448  21.288  1.00 55.82           N  
ATOM    722  CA  ARG A 586      28.479  22.525  20.444  1.00 53.75           C  
ATOM    723  C   ARG A 586      27.430  21.782  19.664  1.00 50.58           C  
ATOM    724  O   ARG A 586      26.452  21.324  20.264  1.00 51.06           O  
ATOM    725  CB  ARG A 586      29.318  21.521  21.254  1.00 60.60           C  
ATOM    726  CG  ARG A 586      29.402  20.080  20.672  1.00 69.38           C  
ATOM    727  CD  ARG A 586      30.364  19.116  21.399  1.00 77.60           C  
ATOM    728  NE  ARG A 586      31.224  19.812  22.364  1.00 86.22           N  
ATOM    729  CZ  ARG A 586      31.317  19.509  23.658  1.00 89.33           C  
ATOM    730  NH1 ARG A 586      30.612  18.500  24.161  1.00 92.13           N  
ATOM    731  NH2 ARG A 586      32.118  20.216  24.452  1.00 87.99           N  
ATOM    732  N   PRO A 587      27.607  21.664  18.344  1.00 48.17           N  
ATOM    733  CA  PRO A 587      26.689  20.899  17.504  1.00 51.13           C  
ATOM    734  C   PRO A 587      26.633  19.423  17.865  1.00 53.03           C  
ATOM    735  O   PRO A 587      27.624  18.854  18.333  1.00 58.61           O  
ATOM    736  CB  PRO A 587      27.298  21.061  16.108  1.00 46.41           C  
ATOM    737  CG  PRO A 587      27.970  22.301  16.180  1.00 43.23           C  
ATOM    738  CD  PRO A 587      28.664  22.259  17.521  1.00 46.19           C  
ATOM    739  N   ALA A 588      25.470  18.823  17.654  1.00 48.36           N  
ATOM    740  CA  ALA A 588      25.367  17.380  17.619  1.00 51.51           C  
ATOM    741  C   ALA A 588      26.168  16.882  16.430  1.00 52.65           C  
ATOM    742  O   ALA A 588      26.273  17.562  15.397  1.00 53.24           O  
ATOM    743  CB  ALA A 588      23.922  16.962  17.481  1.00 56.64           C  
ATOM    744  N   VAL A 589      26.751  15.701  16.582  1.00 52.76           N  
ATOM    745  CA  VAL A 589      27.516  15.095  15.504  1.00 52.27           C  
ATOM    746  C   VAL A 589      26.614  14.057  14.852  1.00 50.35           C  
ATOM    747  O   VAL A 589      26.047  13.211  15.544  1.00 48.78           O  
ATOM    748  CB  VAL A 589      28.828  14.507  16.045  1.00 52.28           C  
ATOM    749  CG1 VAL A 589      29.154  13.143  15.419  1.00 52.41           C  
ATOM    750  CG2 VAL A 589      29.954  15.512  15.830  1.00 55.50           C  
ATOM    751  N   LEU A 590      26.449  14.140  13.534  1.00 47.44           N  
ATOM    752  CA  LEU A 590      25.419  13.334  12.881  1.00 45.35           C  
ATOM    753  C   LEU A 590      25.925  12.001  12.340  1.00 49.18           C  
ATOM    754  O   LEU A 590      26.476  11.930  11.244  1.00 53.62           O  
ATOM    755  CB  LEU A 590      24.680  14.126  11.794  1.00 41.05           C  
ATOM    756  CG  LEU A 590      24.308  15.590  12.061  1.00 39.82           C  
ATOM    757  CD1 LEU A 590      23.700  16.266  10.833  1.00 38.41           C  
ATOM    758  CD2 LEU A 590      23.360  15.701  13.233  1.00 41.08           C  
ATOM    759  N   ASP A 591      25.751  10.943  13.121  1.00 51.94           N  
ATOM    760  CA  ASP A 591      25.934   9.603  12.591  1.00 58.42           C  
ATOM    761  C   ASP A 591      24.606   9.111  12.013  1.00 61.94           C  
ATOM    762  O   ASP A 591      23.813   9.899  11.475  1.00 60.75           O  
ATOM    763  CB  ASP A 591      26.489   8.627  13.646  1.00 61.29           C  
ATOM    764  CG  ASP A 591      26.008   8.929  15.058  1.00 66.03           C  
ATOM    765  OD1 ASP A 591      24.844   9.360  15.240  1.00 69.40           O  
ATOM    766  OD2 ASP A 591      26.730   8.745  16.059  1.00 67.40           O  
ATOM    767  N   ASP A 592      24.379   7.806  12.125  1.00 65.55           N  
ATOM    768  CA  ASP A 592      23.143   7.185  11.686  1.00 66.31           C  
ATOM    769  C   ASP A 592      22.105   7.300  12.786  1.00 65.13           C  
ATOM    770  O   ASP A 592      20.906   7.318  12.521  1.00 69.67           O  
ATOM    771  CB  ASP A 592      23.404   5.726  11.322  1.00 70.98           C  
ATOM    772  CG  ASP A 592      24.458   5.578  10.220  1.00 76.80           C  
ATOM    773  OD1 ASP A 592      24.471   4.526   9.542  1.00 76.73           O  
ATOM    774  OD2 ASP A 592      25.316   6.459   9.955  1.00 79.57           O  
ATOM    775  N   PHE A 593      22.578   7.409  14.022  1.00 60.82           N  
ATOM    776  CA  PHE A 593      21.709   7.533  15.184  1.00 57.43           C  
ATOM    777  C   PHE A 593      21.235   8.960  15.458  1.00 55.59           C  
ATOM    778  O   PHE A 593      20.185   9.177  16.089  1.00 58.30           O  
ATOM    779  CB  PHE A 593      22.409   6.939  16.393  1.00 58.66           C  
ATOM    780  CG  PHE A 593      22.867   5.550  16.161  1.00 64.51           C  
ATOM    781  CD1 PHE A 593      24.221   5.255  16.095  1.00 67.96           C  
ATOM    782  CD2 PHE A 593      21.933   4.529  15.949  1.00 68.90           C  
ATOM    783  CE1 PHE A 593      24.652   3.949  15.850  1.00 72.71           C  
ATOM    784  CE2 PHE A 593      22.338   3.213  15.704  1.00 71.58           C  
ATOM    785  CZ  PHE A 593      23.703   2.920  15.652  1.00 74.42           C  
ATOM    786  N   VAL A 594      21.992   9.936  14.978  1.00 46.45           N  
ATOM    787  CA  VAL A 594      21.555  11.308  15.109  1.00 42.47           C  
ATOM    788  C   VAL A 594      21.360  11.960  13.741  1.00 45.55           C  
ATOM    789  O   VAL A 594      22.296  12.061  12.944  1.00 51.84           O  
ATOM    790  CB  VAL A 594      22.504  12.095  16.005  1.00 39.86           C  
ATOM    791  CG1 VAL A 594      22.146  13.555  16.011  1.00 41.21           C  
ATOM    792  CG2 VAL A 594      22.431  11.559  17.413  1.00 39.71           C  
ATOM    793  N   SER A 595      20.125  12.375  13.470  1.00 44.52           N  
ATOM    794  CA  SER A 595      19.775  13.037  12.212  1.00 46.39           C  
ATOM    795  C   SER A 595      18.902  14.255  12.482  1.00 46.86           C  
ATOM    796  O   SER A 595      18.237  14.319  13.513  1.00 54.11           O  
ATOM    797  CB  SER A 595      19.071  12.048  11.254  1.00 48.68           C  
ATOM    798  OG  SER A 595      17.660  11.929  11.451  1.00 42.97           O  
ATOM    799  N   THR A 596      18.899  15.225  11.579  1.00 40.59           N  
ATOM    800  CA  THR A 596      17.966  16.336  11.720  1.00 39.55           C  
ATOM    801  C   THR A 596      16.690  15.981  10.996  1.00 36.04           C  
ATOM    802  O   THR A 596      16.739  15.230  10.034  1.00 39.44           O  
ATOM    803  CB  THR A 596      18.527  17.614  11.091  1.00 44.43           C  
ATOM    804  OG1 THR A 596      18.454  17.505   9.658  1.00 46.76           O  
ATOM    805  CG2 THR A 596      20.017  17.777  11.389  1.00 44.86           C  
ATOM    806  N   ILE A 597      15.558  16.534  11.429  1.00 33.19           N  
ATOM    807  CA  ILE A 597      14.329  16.456  10.624  1.00 35.97           C  
ATOM    808  C   ILE A 597      14.149  17.669   9.682  1.00 36.15           C  
ATOM    809  O   ILE A 597      14.646  18.763   9.960  1.00 39.58           O  
ATOM    810  CB  ILE A 597      13.065  16.219  11.496  1.00 34.34           C  
ATOM    811  CG1 ILE A 597      11.830  16.087  10.606  1.00 37.40           C  
ATOM    812  CG2 ILE A 597      12.850  17.359  12.469  1.00 32.97           C  
ATOM    813  CD1 ILE A 597      10.926  14.949  10.961  1.00 42.07           C  
ATOM    814  N   ASP A 598      13.444  17.468   8.570  1.00 33.62           N  
ATOM    815  CA  ASP A 598      13.175  18.552   7.634  1.00 38.43           C  
ATOM    816  C   ASP A 598      12.101  19.454   8.225  1.00 35.36           C  
ATOM    817  O   ASP A 598      11.575  19.157   9.288  1.00 35.40           O  
ATOM    818  CB  ASP A 598      12.747  18.000   6.264  1.00 48.90           C  
ATOM    819  CG  ASP A 598      13.928  17.794   5.294  1.00 57.81           C  
ATOM    820  OD1 ASP A 598      15.104  17.798   5.730  1.00 62.64           O  
ATOM    821  OD2 ASP A 598      13.767  17.613   4.063  1.00 61.21           O  
ATOM    822  N   LEU A 599      11.787  20.551   7.540  1.00 33.76           N  
ATOM    823  CA  LEU A 599      10.780  21.515   7.981  1.00 30.68           C  
ATOM    824  C   LEU A 599       9.936  21.921   6.788  1.00 31.82           C  
ATOM    825  O   LEU A 599      10.426  21.848   5.667  1.00 37.43           O  
ATOM    826  CB  LEU A 599      11.475  22.769   8.472  1.00 30.98           C  
ATOM    827  CG  LEU A 599      11.898  22.996   9.910  1.00 31.96           C  
ATOM    828  CD1 LEU A 599      12.408  24.414   9.992  1.00 34.09           C  
ATOM    829  CD2 LEU A 599      10.750  22.819  10.853  1.00 34.96           C  
ATOM    830  N   PRO A 600       8.709  22.401   7.005  1.00 31.12           N  
ATOM    831  CA  PRO A 600       7.859  22.892   5.913  1.00 35.11           C  
ATOM    832  C   PRO A 600       8.290  24.257   5.342  1.00 44.27           C  
ATOM    833  O   PRO A 600       9.117  24.959   5.945  1.00 45.43           O  
ATOM    834  CB  PRO A 600       6.510  23.056   6.591  1.00 28.91           C  
ATOM    835  CG  PRO A 600       6.636  22.334   7.842  1.00 29.23           C  
ATOM    836  CD  PRO A 600       8.022  22.523   8.295  1.00 30.48           C  
ATOM    837  N   ASN A 601       7.737  24.614   4.178  1.00 48.36           N  
ATOM    838  CA  ASN A 601       7.842  25.980   3.653  1.00 49.75           C  
ATOM    839  C   ASN A 601       6.800  26.875   4.313  1.00 46.60           C  
ATOM    840  O   ASN A 601       5.733  26.394   4.696  1.00 48.00           O  
ATOM    841  CB  ASN A 601       7.665  25.992   2.138  1.00 54.96           C  
ATOM    842  CG  ASN A 601       8.982  26.051   1.408  1.00 59.90           C  
ATOM    843  OD1 ASN A 601       9.893  25.262   1.684  1.00 62.39           O  
ATOM    844  ND2 ASN A 601       9.102  26.994   0.476  1.00 61.43           N  
ATOM    845  N   TYR A 602       7.095  28.166   4.440  1.00 41.59           N  
ATOM    846  CA  TYR A 602       6.269  29.050   5.261  1.00 38.59           C  
ATOM    847  C   TYR A 602       4.758  28.872   5.052  1.00 40.70           C  
ATOM    848  O   TYR A 602       4.040  28.526   5.990  1.00 43.51           O  
ATOM    849  CB  TYR A 602       6.690  30.525   5.127  1.00 38.73           C  
ATOM    850  CG  TYR A 602       5.679  31.508   5.691  1.00 40.64           C  
ATOM    851  CD1 TYR A 602       5.118  31.321   6.954  1.00 45.48           C  
ATOM    852  CD2 TYR A 602       5.270  32.613   4.956  1.00 43.02           C  
ATOM    853  CE1 TYR A 602       4.175  32.207   7.464  1.00 48.57           C  
ATOM    854  CE2 TYR A 602       4.334  33.510   5.458  1.00 44.47           C  
ATOM    855  CZ  TYR A 602       3.793  33.297   6.707  1.00 49.20           C  
ATOM    856  OH  TYR A 602       2.865  34.170   7.212  1.00 56.54           O  
ATOM    857  N   GLY A 603       4.274  29.083   3.835  1.00 42.36           N  
ATOM    858  CA  GLY A 603       2.834  29.090   3.598  1.00 43.84           C  
ATOM    859  C   GLY A 603       2.107  27.749   3.584  1.00 42.43           C  
ATOM    860  O   GLY A 603       0.886  27.708   3.749  1.00 42.17           O  
ATOM    861  N   SER A 604       2.867  26.669   3.413  1.00 40.40           N  
ATOM    862  CA  SER A 604       2.362  25.322   3.120  1.00 39.32           C  
ATOM    863  C   SER A 604       1.150  24.810   3.902  1.00 43.24           C  
ATOM    864  O   SER A 604       0.907  25.199   5.045  1.00 43.59           O  
ATOM    865  CB  SER A 604       3.502  24.312   3.246  1.00 36.36           C  
ATOM    866  OG  SER A 604       4.085  24.364   4.530  1.00 32.17           O  
ATOM    867  N   THR A 605       0.399  23.924   3.252  1.00 49.70           N  
ATOM    868  CA  THR A 605      -0.688  23.184   3.891  1.00 54.24           C  
ATOM    869  C   THR A 605      -0.317  21.709   4.012  1.00 55.94           C  
ATOM    870  O   THR A 605       0.794  21.302   3.647  1.00 59.25           O  
ATOM    871  CB  THR A 605      -1.998  23.301   3.075  1.00 54.26           C  
ATOM    872  OG1 THR A 605      -1.704  23.681   1.720  1.00 50.94           O  
ATOM    873  CG2 THR A 605      -2.886  24.419   3.636  1.00 54.16           C  
ATOM    874  N   ILE A 606      -1.250  20.923   4.548  1.00 51.71           N  
ATOM    875  CA  ILE A 606      -1.221  19.463   4.442  1.00 46.88           C  
ATOM    876  C   ILE A 606      -2.622  18.976   4.113  1.00 46.14           C  
ATOM    877  O   ILE A 606      -3.599  19.499   4.661  1.00 48.82           O  
ATOM    878  CB  ILE A 606      -0.727  18.767   5.725  1.00 44.02           C  
ATOM    879  CG1 ILE A 606      -0.563  19.760   6.896  1.00 52.18           C  
ATOM    880  CG2 ILE A 606       0.536  17.972   5.416  1.00 35.81           C  
ATOM    881  CD1 ILE A 606      -1.879  20.474   7.384  1.00 55.27           C  
ATOM    882  N   PRO A 607      -2.727  17.982   3.233  1.00 40.30           N  
ATOM    883  CA  PRO A 607      -4.029  17.445   2.866  1.00 38.78           C  
ATOM    884  C   PRO A 607      -4.564  16.631   4.031  1.00 42.77           C  
ATOM    885  O   PRO A 607      -3.781  16.107   4.837  1.00 39.68           O  
ATOM    886  CB  PRO A 607      -3.703  16.537   1.689  1.00 40.33           C  
ATOM    887  CG  PRO A 607      -2.291  16.876   1.307  1.00 39.91           C  
ATOM    888  CD  PRO A 607      -1.632  17.272   2.550  1.00 38.17           C  
ATOM    889  N   GLU A 608      -5.887  16.537   4.126  1.00 48.11           N  
ATOM    890  CA  GLU A 608      -6.520  15.766   5.188  1.00 50.78           C  
ATOM    891  C   GLU A 608      -6.194  14.283   5.067  1.00 46.80           C  
ATOM    892  O   GLU A 608      -5.882  13.785   3.987  1.00 45.51           O  
ATOM    893  CB  GLU A 608      -8.029  15.980   5.179  1.00 57.16           C  
ATOM    894  CG  GLU A 608      -8.551  16.617   6.452  1.00 66.54           C  
ATOM    895  CD  GLU A 608      -9.833  17.397   6.234  1.00 75.51           C  
ATOM    896  OE1 GLU A 608     -10.151  17.715   5.063  1.00 77.09           O  
ATOM    897  OE2 GLU A 608     -10.527  17.694   7.238  1.00 80.92           O  
ATOM    898  N   LYS A 609      -6.258  13.587   6.192  1.00 45.02           N  
ATOM    899  CA  LYS A 609      -5.982  12.159   6.246  1.00 45.89           C  
ATOM    900  C   LYS A 609      -4.559  11.826   5.826  1.00 44.65           C  
ATOM    901  O   LYS A 609      -4.263  10.684   5.493  1.00 47.05           O  
ATOM    902  CB  LYS A 609      -7.001  11.365   5.418  1.00 49.21           C  
ATOM    903  CG  LYS A 609      -8.254  10.955   6.188  1.00 56.92           C  
ATOM    904  CD  LYS A 609      -9.457  11.852   5.853  1.00 63.80           C  
ATOM    905  CE  LYS A 609     -10.740  11.033   5.595  1.00 68.05           C  
ATOM    906  NZ  LYS A 609     -10.829  10.416   4.220  1.00 67.71           N  
ATOM    907  N   THR A 610      -3.680  12.822   5.838  1.00 44.76           N  
ATOM    908  CA  THR A 610      -2.260  12.564   5.648  1.00 45.35           C  
ATOM    909  C   THR A 610      -1.770  11.865   6.895  1.00 45.89           C  
ATOM    910  O   THR A 610      -2.042  12.325   8.002  1.00 50.66           O  
ATOM    911  CB  THR A 610      -1.484  13.860   5.420  1.00 43.94           C  
ATOM    912  OG1 THR A 610      -1.973  14.504   4.237  1.00 44.36           O  
ATOM    913  CG2 THR A 610      -0.048  13.539   5.060  1.00 45.08           C  
ATOM    914  N   SER A 611      -1.074  10.747   6.729  1.00 45.06           N  
ATOM    915  CA  SER A 611      -0.717   9.929   7.885  1.00 48.66           C  
ATOM    916  C   SER A 611       0.487  10.492   8.615  1.00 46.65           C  
ATOM    917  O   SER A 611       1.381  11.042   7.984  1.00 48.47           O  
ATOM    918  CB  SER A 611      -0.484   8.476   7.478  1.00 54.00           C  
ATOM    919  OG  SER A 611       0.805   8.298   6.933  1.00 59.93           O  
ATOM    920  N   CYS A 612       0.497  10.360   9.940  1.00 44.60           N  
ATOM    921  CA  CYS A 612       1.518  10.976  10.786  1.00 42.58           C  
ATOM    922  C   CYS A 612       1.887  10.147  12.002  1.00 41.54           C  
ATOM    923  O   CYS A 612       1.230   9.176  12.323  1.00 43.52           O  
ATOM    924  CB  CYS A 612       1.011  12.312  11.294  1.00 44.17           C  
ATOM    925  SG  CYS A 612       0.532  13.422   9.990  1.00 51.04           S  
ATOM    926  N   SER A 613       2.928  10.568  12.707  1.00 42.55           N  
ATOM    927  CA  SER A 613       3.297   9.951  13.979  1.00 40.50           C  
ATOM    928  C   SER A 613       3.679  10.980  15.024  1.00 39.03           C  
ATOM    929  O   SER A 613       4.238  12.031  14.683  1.00 40.25           O  
ATOM    930  CB  SER A 613       4.449   8.976  13.778  1.00 39.25           C  
ATOM    931  OG  SER A 613       4.174   8.134  12.672  1.00 43.11           O  
ATOM    932  N   VAL A 614       3.335  10.690  16.284  1.00 36.99           N  
ATOM    933  CA  VAL A 614       3.935  11.381  17.430  1.00 35.59           C  
ATOM    934  C   VAL A 614       4.908  10.417  18.095  1.00 36.41           C  
ATOM    935  O   VAL A 614       4.763   9.188  17.963  1.00 36.81           O  
ATOM    936  CB  VAL A 614       2.905  11.970  18.455  1.00 33.29           C  
ATOM    937  CG1 VAL A 614       2.081  13.074  17.825  1.00 36.11           C  
ATOM    938  CG2 VAL A 614       2.001  10.927  19.000  1.00 30.43           C  
ATOM    939  N   TYR A 615       5.912  10.974  18.770  1.00 33.31           N  
ATOM    940  CA  TYR A 615       6.958  10.170  19.395  1.00 34.27           C  
ATOM    941  C   TYR A 615       7.305  10.648  20.793  1.00 35.81           C  
ATOM    942  O   TYR A 615       7.407  11.858  21.042  1.00 42.83           O  
ATOM    943  CB  TYR A 615       8.223  10.235  18.570  1.00 33.53           C  
ATOM    944  CG  TYR A 615       8.119   9.648  17.208  1.00 33.20           C  
ATOM    945  CD1 TYR A 615       8.580   8.379  16.942  1.00 37.55           C  
ATOM    946  CD2 TYR A 615       7.604  10.379  16.173  1.00 35.76           C  
ATOM    947  CE1 TYR A 615       8.511   7.856  15.674  1.00 40.66           C  
ATOM    948  CE2 TYR A 615       7.524   9.863  14.911  1.00 37.94           C  
ATOM    949  CZ  TYR A 615       7.976   8.613  14.666  1.00 39.57           C  
ATOM    950  OH  TYR A 615       7.872   8.131  13.395  1.00 44.83           O  
ATOM    951  N   GLY A 616       7.545   9.725  21.710  1.00 34.17           N  
ATOM    952  CA  GLY A 616       7.841  10.195  23.047  1.00 45.52           C  
ATOM    953  C   GLY A 616       8.211   9.201  24.111  1.00 46.47           C  
ATOM    954  O   GLY A 616       7.929   8.009  23.972  1.00 55.38           O  
ATOM    955  N   TRP A 617       8.860   9.709  25.160  1.00 38.07           N  
ATOM    956  CA  TRP A 617       9.120   8.934  26.365  1.00 33.86           C  
ATOM    957  C   TRP A 617       8.196   9.318  27.523  1.00 30.57           C  
ATOM    958  O   TRP A 617       8.401   8.877  28.651  1.00 30.30           O  
ATOM    959  CB  TRP A 617      10.559   9.108  26.802  1.00 37.88           C  
ATOM    960  CG  TRP A 617      11.566   8.528  25.878  1.00 38.37           C  
ATOM    961  CD1 TRP A 617      11.949   7.240  25.821  1.00 38.70           C  
ATOM    962  CD2 TRP A 617      12.355   9.228  24.901  1.00 39.15           C  
ATOM    963  NE1 TRP A 617      12.921   7.077  24.865  1.00 41.52           N  
ATOM    964  CE2 TRP A 617      13.182   8.285  24.280  1.00 36.75           C  
ATOM    965  CE3 TRP A 617      12.438  10.561  24.481  1.00 41.92           C  
ATOM    966  CZ2 TRP A 617      14.070   8.617  23.268  1.00 33.77           C  
ATOM    967  CZ3 TRP A 617      13.343  10.894  23.460  1.00 37.49           C  
ATOM    968  CH2 TRP A 617      14.137   9.927  22.878  1.00 34.20           C  
ATOM    969  N   GLY A 618       7.192  10.149  27.245  1.00 29.22           N  
ATOM    970  CA  GLY A 618       6.199  10.532  28.234  1.00 27.46           C  
ATOM    971  C   GLY A 618       5.275   9.370  28.609  1.00 32.34           C  
ATOM    972  O   GLY A 618       5.540   8.203  28.264  1.00 40.06           O  
ATOM    973  N   TYR A 619       4.163   9.697  29.262  1.00 23.13           N  
ATOM    974  CA  TYR A 619       3.400   8.744  30.052  1.00 21.84           C  
ATOM    975  C   TYR A 619       2.699   7.786  29.165  1.00 26.88           C  
ATOM    976  O   TYR A 619       2.266   8.152  28.094  1.00 34.73           O  
ATOM    977  CB  TYR A 619       2.420   9.540  30.896  1.00 26.82           C  
ATOM    978  CG  TYR A 619       1.201   8.854  31.442  1.00 25.48           C  
ATOM    979  CD1 TYR A 619       0.003   8.919  30.784  1.00 32.54           C  
ATOM    980  CD2 TYR A 619       1.224   8.239  32.657  1.00 27.95           C  
ATOM    981  CE1 TYR A 619      -1.133   8.323  31.298  1.00 34.91           C  
ATOM    982  CE2 TYR A 619       0.079   7.639  33.186  1.00 32.53           C  
ATOM    983  CZ  TYR A 619      -1.091   7.691  32.497  1.00 31.36           C  
ATOM    984  OH  TYR A 619      -2.222   7.097  32.998  1.00 35.96           O  
ATOM    985  N   THR A 620       2.597   6.542  29.597  1.00 33.25           N  
ATOM    986  CA  THR A 620       1.990   5.507  28.759  1.00 34.64           C  
ATOM    987  C   THR A 620       0.893   4.773  29.490  1.00 35.78           C  
ATOM    988  O   THR A 620       0.338   3.797  28.976  1.00 37.46           O  
ATOM    989  CB  THR A 620       3.035   4.467  28.304  1.00 30.73           C  
ATOM    990  OG1 THR A 620       3.612   3.826  29.451  1.00 30.16           O  
ATOM    991  CG2 THR A 620       4.190   5.137  27.618  1.00 31.09           C  
ATOM    992  N   GLY A 621       0.615   5.220  30.704  1.00 35.51           N  
ATOM    993  CA  GLY A 621      -0.363   4.568  31.542  1.00 35.80           C  
ATOM    994  C   GLY A 621      -0.088   3.100  31.815  1.00 33.33           C  
ATOM    995  O   GLY A 621      -1.034   2.345  32.212  1.00 27.64           O  
ATOM    996  N   LEU A 622       1.176   2.700  31.603  1.00 28.60           N  
ATOM    997  CA  LEU A 622       1.581   1.314  31.822  1.00 29.04           C  
ATOM    998  C   LEU A 622       2.098   1.125  33.242  1.00 32.06           C  
ATOM    999  O   LEU A 622       2.757   2.019  33.767  1.00 36.41           O  
ATOM   1000  CB  LEU A 622       2.688   0.924  30.868  1.00 24.84           C  
ATOM   1001  CG  LEU A 622       2.463   0.798  29.383  1.00 26.11           C  
ATOM   1002  CD1 LEU A 622       3.843   0.870  28.757  1.00 30.98           C  
ATOM   1003  CD2 LEU A 622       1.844  -0.516  29.051  1.00 27.70           C  
ATOM   1004  N   ILE A 623       1.824  -0.032  33.847  1.00 29.98           N  
ATOM   1005  CA  ILE A 623       2.365  -0.364  35.166  1.00 29.17           C  
ATOM   1006  C   ILE A 623       3.887  -0.256  35.225  1.00 36.39           C  
ATOM   1007  O   ILE A 623       4.394   0.361  36.156  1.00 40.64           O  
ATOM   1008  CB  ILE A 623       1.903  -1.747  35.609  1.00 22.25           C  
ATOM   1009  CG1 ILE A 623       0.397  -1.748  35.745  1.00 20.70           C  
ATOM   1010  CG2 ILE A 623       2.495  -2.131  36.941  1.00 12.79           C  
ATOM   1011  CD1 ILE A 623      -0.201  -3.097  35.619  1.00 29.56           C  
ATOM   1012  N   ASN A 624       4.602  -0.841  34.253  1.00 37.04           N  
ATOM   1013  CA  ASN A 624       6.054  -0.603  34.131  1.00 41.69           C  
ATOM   1014  C   ASN A 624       6.584  -0.297  32.731  1.00 38.77           C  
ATOM   1015  O   ASN A 624       7.016  -1.193  31.996  1.00 39.94           O  
ATOM   1016  CB  ASN A 624       6.885  -1.737  34.737  1.00 47.73           C  
ATOM   1017  CG  ASN A 624       6.155  -2.469  35.810  1.00 57.31           C  
ATOM   1018  OD1 ASN A 624       6.405  -2.262  36.999  1.00 63.10           O  
ATOM   1019  ND2 ASN A 624       5.221  -3.326  35.407  1.00 62.33           N  
ATOM   1020  N   TYR A 625       6.585   0.982  32.390  1.00 31.86           N  
ATOM   1021  CA  TYR A 625       7.126   1.453  31.122  1.00 27.09           C  
ATOM   1022  C   TYR A 625       8.565   1.034  31.030  1.00 31.69           C  
ATOM   1023  O   TYR A 625       9.357   1.369  31.898  1.00 37.22           O  
ATOM   1024  CB  TYR A 625       7.022   2.970  31.109  1.00 21.43           C  
ATOM   1025  CG  TYR A 625       7.572   3.677  29.942  1.00 21.47           C  
ATOM   1026  CD1 TYR A 625       7.264   3.315  28.667  1.00 38.19           C  
ATOM   1027  CD2 TYR A 625       8.391   4.740  30.111  1.00 29.41           C  
ATOM   1028  CE1 TYR A 625       7.801   4.018  27.577  1.00 43.39           C  
ATOM   1029  CE2 TYR A 625       8.921   5.443  29.045  1.00 32.34           C  
ATOM   1030  CZ  TYR A 625       8.618   5.089  27.800  1.00 36.95           C  
ATOM   1031  OH  TYR A 625       9.155   5.803  26.773  1.00 45.49           O  
ATOM   1032  N   ASP A 626       8.911   0.284  29.993  1.00 36.41           N  
ATOM   1033  CA  ASP A 626      10.294  -0.174  29.824  1.00 40.76           C  
ATOM   1034  C   ASP A 626      11.273   0.930  29.388  1.00 38.03           C  
ATOM   1035  O   ASP A 626      12.472   0.705  29.359  1.00 36.44           O  
ATOM   1036  CB  ASP A 626      10.354  -1.346  28.849  1.00 47.17           C  
ATOM   1037  CG  ASP A 626       9.702  -1.028  27.518  1.00 53.88           C  
ATOM   1038  OD1 ASP A 626      10.440  -0.618  26.598  1.00 57.56           O  
ATOM   1039  OD2 ASP A 626       8.470  -1.156  27.298  1.00 55.92           O  
ATOM   1040  N   GLY A 627      10.759   2.103  29.024  1.00 35.94           N  
ATOM   1041  CA  GLY A 627      11.597   3.275  28.849  1.00 33.42           C  
ATOM   1042  C   GLY A 627      11.966   3.573  27.419  1.00 38.50           C  
ATOM   1043  O   GLY A 627      12.590   4.591  27.143  1.00 36.54           O  
ATOM   1044  N   LEU A 628      11.570   2.689  26.506  1.00 44.29           N  
ATOM   1045  CA  LEU A 628      11.859   2.846  25.078  1.00 39.64           C  
ATOM   1046  C   LEU A 628      10.949   3.847  24.396  1.00 35.76           C  
ATOM   1047  O   LEU A 628       9.799   4.036  24.805  1.00 34.40           O  
ATOM   1048  CB  LEU A 628      11.727   1.508  24.358  1.00 40.55           C  
ATOM   1049  CG  LEU A 628      12.853   0.487  24.551  1.00 39.76           C  
ATOM   1050  CD1 LEU A 628      12.561  -0.755  23.727  1.00 42.21           C  
ATOM   1051  CD2 LEU A 628      14.210   1.051  24.191  1.00 36.53           C  
ATOM   1052  N   LEU A 629      11.469   4.458  23.335  1.00 35.82           N  
ATOM   1053  CA  LEU A 629      10.724   5.446  22.566  1.00 36.83           C  
ATOM   1054  C   LEU A 629       9.456   4.827  22.029  1.00 39.21           C  
ATOM   1055  O   LEU A 629       9.441   3.657  21.606  1.00 45.60           O  
ATOM   1056  CB  LEU A 629      11.553   6.005  21.414  1.00 34.75           C  
ATOM   1057  CG  LEU A 629      10.890   7.228  20.764  1.00 38.47           C  
ATOM   1058  CD1 LEU A 629      11.056   8.471  21.631  1.00 37.96           C  
ATOM   1059  CD2 LEU A 629      11.360   7.490  19.306  1.00 38.71           C  
ATOM   1060  N   ARG A 630       8.384   5.602  22.065  1.00 33.79           N  
ATOM   1061  CA  ARG A 630       7.106   5.077  21.654  1.00 31.52           C  
ATOM   1062  C   ARG A 630       6.539   5.898  20.546  1.00 36.87           C  
ATOM   1063  O   ARG A 630       6.818   7.082  20.444  1.00 46.31           O  
ATOM   1064  CB  ARG A 630       6.168   5.027  22.839  1.00 29.55           C  
ATOM   1065  CG  ARG A 630       6.142   3.635  23.393  1.00 34.17           C  
ATOM   1066  CD  ARG A 630       5.493   3.490  24.715  1.00 34.56           C  
ATOM   1067  NE  ARG A 630       4.539   2.388  24.755  1.00 34.97           N  
ATOM   1068  CZ  ARG A 630       4.877   1.104  24.825  1.00 39.67           C  
ATOM   1069  NH1 ARG A 630       6.170   0.733  24.836  1.00 42.59           N  
ATOM   1070  NH2 ARG A 630       3.912   0.187  24.881  1.00 34.99           N  
ATOM   1071  N   VAL A 631       5.754   5.278  19.691  1.00 38.69           N  
ATOM   1072  CA  VAL A 631       5.215   6.005  18.556  1.00 38.52           C  
ATOM   1073  C   VAL A 631       3.726   5.730  18.394  1.00 38.57           C  
ATOM   1074  O   VAL A 631       3.280   4.583  18.518  1.00 36.10           O  
ATOM   1075  CB  VAL A 631       5.964   5.657  17.271  1.00 33.86           C  
ATOM   1076  CG1 VAL A 631       5.872   4.182  16.993  1.00 30.12           C  
ATOM   1077  CG2 VAL A 631       5.381   6.421  16.124  1.00 39.36           C  
ATOM   1078  N   ALA A 632       2.962   6.783  18.136  1.00 36.57           N  
ATOM   1079  CA  ALA A 632       1.545   6.609  17.907  1.00 41.59           C  
ATOM   1080  C   ALA A 632       1.206   7.272  16.621  1.00 45.31           C  
ATOM   1081  O   ALA A 632       1.669   8.382  16.368  1.00 48.73           O  
ATOM   1082  CB  ALA A 632       0.748   7.214  19.011  1.00 44.48           C  
ATOM   1083  N   HIS A 633       0.380   6.590  15.829  1.00 48.12           N  
ATOM   1084  CA  HIS A 633      -0.018   7.048  14.506  1.00 47.23           C  
ATOM   1085  C   HIS A 633      -1.343   7.788  14.499  1.00 48.25           C  
ATOM   1086  O   HIS A 633      -2.315   7.360  15.125  1.00 52.11           O  
ATOM   1087  CB  HIS A 633      -0.048   5.879  13.549  1.00 49.45           C  
ATOM   1088  CG  HIS A 633       1.260   5.167  13.465  1.00 58.47           C  
ATOM   1089  ND1 HIS A 633       2.316   5.641  12.714  1.00 62.74           N  
ATOM   1090  CD2 HIS A 633       1.701   4.034  14.064  1.00 64.56           C  
ATOM   1091  CE1 HIS A 633       3.345   4.818  12.837  1.00 67.01           C  
ATOM   1092  NE2 HIS A 633       2.998   3.834  13.650  1.00 68.22           N  
ATOM   1093  N   LEU A 634      -1.346   8.921  13.807  1.00 45.39           N  
ATOM   1094  CA  LEU A 634      -2.519   9.759  13.651  1.00 42.47           C  
ATOM   1095  C   LEU A 634      -2.622  10.197  12.200  1.00 48.26           C  
ATOM   1096  O   LEU A 634      -1.638  10.164  11.454  1.00 52.66           O  
ATOM   1097  CB  LEU A 634      -2.409  10.984  14.545  1.00 39.08           C  
ATOM   1098  CG  LEU A 634      -1.791  10.724  15.918  1.00 40.18           C  
ATOM   1099  CD1 LEU A 634      -1.090  11.953  16.489  1.00 36.64           C  
ATOM   1100  CD2 LEU A 634      -2.877  10.206  16.870  1.00 45.26           C  
ATOM   1101  N   TYR A 635      -3.823  10.597  11.801  1.00 48.19           N  
ATOM   1102  CA  TYR A 635      -4.054  11.167  10.486  1.00 46.90           C  
ATOM   1103  C   TYR A 635      -4.352  12.628  10.722  1.00 44.99           C  
ATOM   1104  O   TYR A 635      -4.879  12.973  11.780  1.00 46.64           O  
ATOM   1105  CB  TYR A 635      -5.218  10.454   9.813  1.00 51.43           C  
ATOM   1106  CG  TYR A 635      -4.916   8.998   9.558  1.00 58.50           C  
ATOM   1107  CD1 TYR A 635      -4.328   8.591   8.369  1.00 62.66           C  
ATOM   1108  CD2 TYR A 635      -5.194   8.030  10.521  1.00 65.06           C  
ATOM   1109  CE1 TYR A 635      -4.032   7.251   8.132  1.00 69.78           C  
ATOM   1110  CE2 TYR A 635      -4.898   6.688  10.306  1.00 71.20           C  
ATOM   1111  CZ  TYR A 635      -4.314   6.301   9.105  1.00 73.99           C  
ATOM   1112  OH  TYR A 635      -4.016   4.967   8.877  1.00 77.95           O  
ATOM   1113  N   ILE A 636      -3.977  13.495   9.781  1.00 41.18           N  
ATOM   1114  CA  ILE A 636      -4.274  14.922   9.932  1.00 38.33           C  
ATOM   1115  C   ILE A 636      -5.748  15.170   9.673  1.00 39.68           C  
ATOM   1116  O   ILE A 636      -6.285  14.762   8.647  1.00 40.17           O  
ATOM   1117  CB  ILE A 636      -3.436  15.809   8.996  1.00 34.43           C  
ATOM   1118  CG1 ILE A 636      -1.943  15.591   9.215  1.00 34.45           C  
ATOM   1119  CG2 ILE A 636      -3.785  17.266   9.209  1.00 31.49           C  
ATOM   1120  CD1 ILE A 636      -1.394  16.224  10.471  1.00 35.71           C  
ATOM   1121  N   MET A 637      -6.391  15.826  10.626  1.00 39.00           N  
ATOM   1122  CA  MET A 637      -7.770  16.224  10.489  1.00 42.03           C  
ATOM   1123  C   MET A 637      -7.740  17.680  10.135  1.00 42.69           C  
ATOM   1124  O   MET A 637      -6.801  18.379  10.505  1.00 48.88           O  
ATOM   1125  CB  MET A 637      -8.449  16.074  11.835  1.00 48.74           C  
ATOM   1126  CG  MET A 637      -9.943  15.821  11.794  1.00 55.91           C  
ATOM   1127  SD  MET A 637     -10.468  14.980  13.308  1.00 61.36           S  
ATOM   1128  CE  MET A 637      -9.381  13.384  13.232  1.00 57.04           C  
ATOM   1129  N   GLY A 638      -8.759  18.161   9.439  1.00 42.15           N  
ATOM   1130  CA  GLY A 638      -8.921  19.600   9.294  1.00 51.93           C  
ATOM   1131  C   GLY A 638      -9.289  20.285  10.609  1.00 56.82           C  
ATOM   1132  O   GLY A 638      -9.869  19.647  11.489  1.00 59.13           O  
ATOM   1133  N   ASN A 639      -8.957  21.572  10.751  1.00 59.34           N  
ATOM   1134  CA  ASN A 639      -9.343  22.344  11.943  1.00 62.23           C  
ATOM   1135  C   ASN A 639     -10.859  22.529  12.053  1.00 66.61           C  
ATOM   1136  O   ASN A 639     -11.437  22.492  13.153  1.00 59.10           O  
ATOM   1137  CB  ASN A 639      -8.649  23.710  11.962  1.00 62.25           C  
ATOM   1138  CG  ASN A 639      -7.144  23.600  11.853  1.00 66.35           C  
ATOM   1139  OD1 ASN A 639      -6.591  22.500  11.719  1.00 71.21           O  
ATOM   1140  ND2 ASN A 639      -6.465  24.740  11.903  1.00 66.25           N  
ATOM   1141  N   GLU A 640     -11.482  22.724  10.886  1.00 75.42           N  
ATOM   1142  CA  GLU A 640     -12.913  22.977  10.755  1.00 76.34           C  
ATOM   1143  C   GLU A 640     -13.731  21.846  11.382  1.00 78.79           C  
ATOM   1144  O   GLU A 640     -14.683  22.109  12.121  1.00 79.65           O  
ATOM   1145  CB  GLU A 640     -13.266  23.179   9.284  1.00 75.69           C  
ATOM   1146  CG  GLU A 640     -14.487  24.053   9.037  1.00 78.32           C  
ATOM   1147  CD  GLU A 640     -15.232  23.662   7.765  1.00 77.75           C  
ATOM   1148  OE1 GLU A 640     -16.130  22.794   7.847  1.00 78.57           O  
ATOM   1149  OE2 GLU A 640     -14.913  24.208   6.682  1.00 73.57           O  
ATOM   1150  N   LYS A 641     -13.339  20.599  11.104  1.00 80.39           N  
ATOM   1151  CA  LYS A 641     -13.930  19.422  11.757  1.00 81.63           C  
ATOM   1152  C   LYS A 641     -13.381  19.230  13.174  1.00 78.26           C  
ATOM   1153  O   LYS A 641     -14.091  18.831  14.095  1.00 77.61           O  
ATOM   1154  CB  LYS A 641     -13.699  18.152  10.924  1.00 82.67           C  
ATOM   1155  CG  LYS A 641     -14.609  18.010   9.702  1.00 85.99           C  
ATOM   1156  CD  LYS A 641     -16.092  18.314  10.007  1.00 86.78           C  
ATOM   1157  CE  LYS A 641     -16.676  19.368   9.049  1.00 85.02           C  
ATOM   1158  NZ  LYS A 641     -17.376  18.766   7.872  1.00 82.33           N  
ATOM   1159  N   CYS A 642     -12.106  19.531  13.337  1.00 75.21           N  
ATOM   1160  CA  CYS A 642     -11.448  19.386  14.615  1.00 74.08           C  
ATOM   1161  C   CYS A 642     -12.092  20.244  15.693  1.00 78.73           C  
ATOM   1162  O   CYS A 642     -12.054  19.884  16.868  1.00 80.62           O  
ATOM   1163  CB  CYS A 642      -9.983  19.752  14.464  1.00 67.81           C  
ATOM   1164  SG  CYS A 642      -8.955  19.387  15.879  1.00 58.90           S  
ATOM   1165  N   SER A 643     -12.671  21.377  15.291  1.00 82.91           N  
ATOM   1166  CA  SER A 643     -13.361  22.278  16.219  1.00 86.71           C  
ATOM   1167  C   SER A 643     -14.625  21.606  16.772  1.00 89.66           C  
ATOM   1168  O   SER A 643     -14.920  21.697  17.979  1.00 84.98           O  
ATOM   1169  CB  SER A 643     -13.727  23.587  15.509  1.00 86.43           C  
ATOM   1170  OG  SER A 643     -12.875  24.655  15.891  1.00 86.25           O  
ATOM   1171  N   GLN A 644     -15.332  20.921  15.859  1.00 94.11           N  
ATOM   1172  CA  GLN A 644     -16.617  20.246  16.089  1.00 95.43           C  
ATOM   1173  C   GLN A 644     -16.474  18.913  16.809  1.00 95.07           C  
ATOM   1174  O   GLN A 644     -17.459  18.367  17.303  1.00 96.00           O  
ATOM   1175  CB  GLN A 644     -17.319  19.969  14.756  1.00 97.99           C  
ATOM   1176  CG  GLN A 644     -17.810  21.189  13.989  1.00102.65           C  
ATOM   1177  CD  GLN A 644     -18.500  20.808  12.674  1.00106.81           C  
ATOM   1178  OE1 GLN A 644     -18.174  19.783  12.061  1.00105.86           O  
ATOM   1179  NE2 GLN A 644     -19.455  21.630  12.246  1.00108.94           N  
ATOM   1180  N   HIS A 645     -15.256  18.377  16.821  1.00 95.34           N  
ATOM   1181  CA  HIS A 645     -14.930  17.137  17.525  1.00 94.65           C  
ATOM   1182  C   HIS A 645     -14.655  17.433  19.001  1.00 95.84           C  
ATOM   1183  O   HIS A 645     -14.785  16.559  19.874  1.00 95.35           O  
ATOM   1184  CB  HIS A 645     -13.681  16.521  16.909  1.00 93.17           C  
ATOM   1185  CG  HIS A 645     -13.955  15.500  15.853  1.00 93.17           C  
ATOM   1186  ND1 HIS A 645     -13.897  14.145  16.099  1.00 93.91           N  
ATOM   1187  CD2 HIS A 645     -14.249  15.633  14.539  1.00 94.29           C  
ATOM   1188  CE1 HIS A 645     -14.163  13.487  14.984  1.00 94.70           C  
ATOM   1189  NE2 HIS A 645     -14.381  14.367  14.023  1.00 95.03           N  
ATOM   1190  N   HIS A 646     -14.251  18.673  19.259  1.00 95.94           N  
ATOM   1191  CA  HIS A 646     -13.953  19.142  20.598  1.00 97.19           C  
ATOM   1192  C   HIS A 646     -15.185  19.803  21.186  1.00103.81           C  
ATOM   1193  O   HIS A 646     -15.165  20.291  22.324  1.00103.43           O  
ATOM   1194  CB  HIS A 646     -12.782  20.113  20.541  1.00 92.88           C  
ATOM   1195  CG  HIS A 646     -11.456  19.430  20.480  1.00 87.70           C  
ATOM   1196  ND1 HIS A 646     -10.762  19.061  21.610  1.00 83.74           N  
ATOM   1197  CD2 HIS A 646     -10.712  19.019  19.427  1.00 87.66           C  
ATOM   1198  CE1 HIS A 646      -9.643  18.457  21.256  1.00 84.90           C  
ATOM   1199  NE2 HIS A 646      -9.587  18.421  19.937  1.00 87.14           N  
ATOM   1200  N   ARG A 647     -16.256  19.774  20.388  1.00109.89           N  
ATOM   1201  CA  ARG A 647     -17.564  20.358  20.696  1.00116.10           C  
ATOM   1202  C   ARG A 647     -17.509  21.742  21.355  1.00117.12           C  
ATOM   1203  O   ARG A 647     -17.649  21.883  22.580  1.00118.24           O  
ATOM   1204  CB  ARG A 647     -18.514  19.368  21.425  1.00122.00           C  
ATOM   1205  CG  ARG A 647     -17.992  18.653  22.701  1.00127.91           C  
ATOM   1206  CD  ARG A 647     -18.866  17.472  23.180  1.00131.38           C  
ATOM   1207  NE  ARG A 647     -20.071  17.308  22.356  1.00135.59           N  
ATOM   1208  CZ  ARG A 647     -21.135  16.567  22.671  1.00136.70           C  
ATOM   1209  NH1 ARG A 647     -21.182  15.884  23.812  1.00136.40           N  
ATOM   1210  NH2 ARG A 647     -22.162  16.508  21.830  1.00136.97           N  
ATOM   1211  N   GLY A 648     -17.277  22.749  20.511  1.00115.61           N  
ATOM   1212  CA  GLY A 648     -17.334  24.150  20.897  1.00112.37           C  
ATOM   1213  C   GLY A 648     -16.376  24.595  21.986  1.00109.93           C  
ATOM   1214  O   GLY A 648     -16.228  25.796  22.216  1.00109.09           O  
ATOM   1215  N   LYS A 649     -15.738  23.638  22.659  1.00108.96           N  
ATOM   1216  CA  LYS A 649     -14.827  23.933  23.765  1.00109.02           C  
ATOM   1217  C   LYS A 649     -13.620  24.745  23.299  1.00107.75           C  
ATOM   1218  O   LYS A 649     -13.198  25.673  23.992  1.00110.26           O  
ATOM   1219  CB  LYS A 649     -14.363  22.647  24.473  1.00110.32           C  
ATOM   1220  CG  LYS A 649     -15.261  22.172  25.646  1.00109.96           C  
ATOM   1221  CD  LYS A 649     -14.510  22.001  26.988  1.00105.81           C  
ATOM   1222  CE  LYS A 649     -13.224  21.177  26.855  1.00104.46           C  
ATOM   1223  NZ  LYS A 649     -13.240  19.931  27.668  1.00103.25           N  
ATOM   1224  N   VAL A 650     -13.079  24.398  22.127  1.00103.94           N  
ATOM   1225  CA  VAL A 650     -11.935  25.108  21.536  1.00 99.27           C  
ATOM   1226  C   VAL A 650     -12.212  25.576  20.108  1.00 94.80           C  
ATOM   1227  O   VAL A 650     -12.922  24.893  19.359  1.00 94.87           O  
ATOM   1228  CB  VAL A 650     -10.648  24.233  21.502  1.00100.08           C  
ATOM   1229  CG1 VAL A 650      -9.416  25.067  21.903  1.00104.56           C  
ATOM   1230  CG2 VAL A 650     -10.784  22.974  22.368  1.00 97.34           C  
ATOM   1231  N   THR A 651     -11.669  26.741  19.743  1.00 92.31           N  
ATOM   1232  CA  THR A 651     -11.592  27.154  18.327  1.00 94.90           C  
ATOM   1233  C   THR A 651     -10.144  27.468  17.910  1.00 90.48           C  
ATOM   1234  O   THR A 651      -9.472  28.310  18.518  1.00 92.40           O  
ATOM   1235  CB  THR A 651     -12.586  28.313  17.960  1.00 96.93           C  
ATOM   1236  OG1 THR A 651     -13.940  27.854  18.092  1.00 98.38           O  
ATOM   1237  CG2 THR A 651     -12.501  28.656  16.458  1.00 94.74           C  
ATOM   1238  N   LEU A 652      -9.689  26.796  16.855  1.00 80.48           N  
ATOM   1239  CA  LEU A 652      -8.279  26.760  16.507  1.00 72.70           C  
ATOM   1240  C   LEU A 652      -7.811  27.946  15.701  1.00 72.26           C  
ATOM   1241  O   LEU A 652      -8.481  28.364  14.755  1.00 72.42           O  
ATOM   1242  CB  LEU A 652      -7.982  25.493  15.726  1.00 69.75           C  
ATOM   1243  CG  LEU A 652      -8.493  24.208  16.360  1.00 68.17           C  
ATOM   1244  CD1 LEU A 652      -8.453  23.108  15.352  1.00 68.89           C  
ATOM   1245  CD2 LEU A 652      -7.658  23.833  17.555  1.00 70.17           C  
ATOM   1246  N   ASN A 653      -6.643  28.469  16.069  1.00 73.39           N  
ATOM   1247  CA  ASN A 653      -5.991  29.516  15.285  1.00 78.47           C  
ATOM   1248  C   ASN A 653      -5.352  28.939  14.024  1.00 75.03           C  
ATOM   1249  O   ASN A 653      -5.131  27.734  13.945  1.00 76.25           O  
ATOM   1250  CB  ASN A 653      -4.951  30.248  16.130  1.00 83.75           C  
ATOM   1251  CG  ASN A 653      -5.482  31.549  16.708  1.00 88.78           C  
ATOM   1252  OD1 ASN A 653      -5.345  32.618  16.098  1.00 90.30           O  
ATOM   1253  ND2 ASN A 653      -6.100  31.466  17.889  1.00 89.43           N  
ATOM   1254  N   GLU A 654      -5.054  29.778  13.038  1.00 68.73           N  
ATOM   1255  CA  GLU A 654      -4.381  29.275  11.842  1.00 65.78           C  
ATOM   1256  C   GLU A 654      -2.974  28.749  12.164  1.00 58.09           C  
ATOM   1257  O   GLU A 654      -2.266  28.247  11.296  1.00 58.30           O  
ATOM   1258  CB  GLU A 654      -4.349  30.326  10.721  1.00 73.97           C  
ATOM   1259  CG  GLU A 654      -4.228  31.780  11.170  1.00 81.72           C  
ATOM   1260  CD  GLU A 654      -4.016  32.747  10.006  1.00 87.37           C  
ATOM   1261  OE1 GLU A 654      -3.077  32.544   9.191  1.00 89.55           O  
ATOM   1262  OE2 GLU A 654      -4.792  33.724   9.904  1.00 89.98           O  
ATOM   1263  N   SER A 655      -2.600  28.852  13.432  1.00 51.32           N  
ATOM   1264  CA  SER A 655      -1.291  28.457  13.920  1.00 49.24           C  
ATOM   1265  C   SER A 655      -1.307  27.115  14.671  1.00 50.19           C  
ATOM   1266  O   SER A 655      -0.268  26.628  15.119  1.00 51.26           O  
ATOM   1267  CB  SER A 655      -0.808  29.527  14.876  1.00 51.91           C  
ATOM   1268  OG  SER A 655      -1.655  29.569  16.010  1.00 57.32           O  
ATOM   1269  N   GLU A 656      -2.497  26.552  14.850  1.00 49.02           N  
ATOM   1270  CA  GLU A 656      -2.675  25.239  15.459  1.00 43.12           C  
ATOM   1271  C   GLU A 656      -3.029  24.242  14.333  1.00 41.33           C  
ATOM   1272  O   GLU A 656      -3.539  24.638  13.290  1.00 41.41           O  
ATOM   1273  CB  GLU A 656      -3.760  25.306  16.551  1.00 42.86           C  
ATOM   1274  CG  GLU A 656      -3.297  25.914  17.884  1.00 50.81           C  
ATOM   1275  CD  GLU A 656      -4.426  26.155  18.918  1.00 57.34           C  
ATOM   1276  OE1 GLU A 656      -5.385  26.910  18.612  1.00 64.06           O  
ATOM   1277  OE2 GLU A 656      -4.356  25.627  20.065  1.00 52.18           O  
ATOM   1278  N   ILE A 657      -2.744  22.958  14.534  1.00 43.81           N  
ATOM   1279  CA  ILE A 657      -2.999  21.906  13.528  1.00 43.83           C  
ATOM   1280  C   ILE A 657      -3.473  20.600  14.226  1.00 48.07           C  
ATOM   1281  O   ILE A 657      -3.057  20.324  15.353  1.00 47.66           O  
ATOM   1282  CB  ILE A 657      -1.724  21.696  12.651  1.00 36.35           C  
ATOM   1283  CG1 ILE A 657      -1.939  20.650  11.577  1.00 33.34           C  
ATOM   1284  CG2 ILE A 657      -0.543  21.247  13.488  1.00 39.84           C  
ATOM   1285  CD1 ILE A 657      -0.614  20.124  10.993  1.00 29.41           C  
ATOM   1286  N   CYS A 658      -4.344  19.817  13.582  1.00 50.54           N  
ATOM   1287  CA  CYS A 658      -4.906  18.610  14.228  1.00 50.26           C  
ATOM   1288  C   CYS A 658      -4.493  17.259  13.661  1.00 50.68           C  
ATOM   1289  O   CYS A 658      -4.336  17.084  12.439  1.00 51.80           O  
ATOM   1290  CB  CYS A 658      -6.419  18.642  14.195  1.00 51.57           C  
ATOM   1291  SG  CYS A 658      -7.064  19.851  15.301  1.00 56.99           S  
ATOM   1292  N   ALA A 659      -4.364  16.289  14.559  1.00 46.05           N  
ATOM   1293  CA  ALA A 659      -4.201  14.904  14.149  1.00 45.97           C  
ATOM   1294  C   ALA A 659      -4.798  14.002  15.187  1.00 46.51           C  
ATOM   1295  O   ALA A 659      -4.615  14.193  16.391  1.00 47.37           O  
ATOM   1296  CB  ALA A 659      -2.750  14.554  13.920  1.00 47.09           C  
ATOM   1297  N   GLY A 660      -5.527  13.016  14.700  1.00 47.33           N  
ATOM   1298  CA  GLY A 660      -6.135  12.020  15.549  1.00 51.08           C  
ATOM   1299  C   GLY A 660      -6.071  10.683  14.859  1.00 52.29           C  
ATOM   1300  O   GLY A 660      -5.709  10.598  13.690  1.00 56.14           O  
ATOM   1301  N   ALA A 661      -6.408   9.638  15.594  1.00 52.43           N  
ATOM   1302  CA  ALA A 661      -6.513   8.313  15.027  1.00 53.33           C  
ATOM   1303  C   ALA A 661      -7.993   8.056  14.886  1.00 54.34           C  
ATOM   1304  O   ALA A 661      -8.791   8.629  15.632  1.00 53.38           O  
ATOM   1305  CB  ALA A 661      -5.871   7.307  15.954  1.00 55.23           C  
ATOM   1306  N   GLU A 662      -8.374   7.215  13.930  1.00 58.20           N  
ATOM   1307  CA  GLU A 662      -9.796   6.986  13.685  1.00 62.75           C  
ATOM   1308  C   GLU A 662     -10.406   6.188  14.830  1.00 58.32           C  
ATOM   1309  O   GLU A 662      -9.947   5.085  15.126  1.00 57.99           O  
ATOM   1310  CB  GLU A 662     -10.028   6.292  12.333  1.00 70.28           C  
ATOM   1311  CG  GLU A 662     -11.197   6.845  11.514  1.00 77.50           C  
ATOM   1312  CD  GLU A 662     -12.169   5.759  11.049  1.00 84.90           C  
ATOM   1313  OE1 GLU A 662     -11.713   4.713  10.519  1.00 86.15           O  
ATOM   1314  OE2 GLU A 662     -13.401   5.943  11.213  1.00 87.81           O  
ATOM   1315  N   LYS A 663     -11.395   6.790  15.494  1.00 53.61           N  
ATOM   1316  CA  LYS A 663     -12.270   6.115  16.474  1.00 52.62           C  
ATOM   1317  C   LYS A 663     -11.678   5.658  17.823  1.00 49.23           C  
ATOM   1318  O   LYS A 663     -12.415   5.161  18.668  1.00 55.46           O  
ATOM   1319  CB  LYS A 663     -13.042   4.942  15.836  1.00 49.72           C  
ATOM   1320  CG  LYS A 663     -13.984   5.345  14.732  1.00 58.51           C  
ATOM   1321  CD  LYS A 663     -15.444   5.182  15.140  1.00 69.47           C  
ATOM   1322  CE  LYS A 663     -16.223   4.335  14.099  1.00 77.30           C  
ATOM   1323  NZ  LYS A 663     -17.727   4.483  14.151  1.00 79.59           N  
ATOM   1324  N   ILE A 664     -10.381   5.799  18.046  1.00 40.24           N  
ATOM   1325  CA  ILE A 664      -9.813   5.239  19.273  1.00 37.32           C  
ATOM   1326  C   ILE A 664      -9.121   6.285  20.116  1.00 46.73           C  
ATOM   1327  O   ILE A 664      -9.002   7.436  19.691  1.00 59.90           O  
ATOM   1328  CB  ILE A 664      -8.824   4.107  18.970  1.00 28.82           C  
ATOM   1329  CG1 ILE A 664      -7.555   4.631  18.320  1.00 15.33           C  
ATOM   1330  CG2 ILE A 664      -9.452   3.046  18.103  1.00 36.01           C  
ATOM   1331  CD1 ILE A 664      -6.453   3.637  18.410  1.00  8.19           C  
ATOM   1332  N   GLY A 665      -8.650   5.904  21.300  1.00 39.98           N  
ATOM   1333  CA  GLY A 665      -7.843   6.828  22.074  1.00 39.96           C  
ATOM   1334  C   GLY A 665      -6.365   6.517  21.950  1.00 41.30           C  
ATOM   1335  O   GLY A 665      -5.917   5.478  22.405  1.00 44.39           O  
ATOM   1336  N   SER A 666      -5.593   7.399  21.333  1.00 39.98           N  
ATOM   1337  CA  SER A 666      -4.137   7.265  21.374  1.00 38.90           C  
ATOM   1338  C   SER A 666      -3.620   8.656  21.257  1.00 36.51           C  
ATOM   1339  O   SER A 666      -4.400   9.537  20.916  1.00 39.08           O  
ATOM   1340  CB  SER A 666      -3.605   6.364  20.257  1.00 44.62           C  
ATOM   1341  OG  SER A 666      -3.589   6.995  18.984  1.00 54.04           O  
ATOM   1342  N   GLY A 667      -2.336   8.872  21.539  1.00 37.30           N  
ATOM   1343  CA  GLY A 667      -1.789  10.230  21.534  1.00 42.31           C  
ATOM   1344  C   GLY A 667      -0.783  10.645  22.610  1.00 40.81           C  
ATOM   1345  O   GLY A 667      -0.538   9.902  23.565  1.00 44.28           O  
ATOM   1346  N   PRO A 668      -0.166  11.814  22.441  1.00 37.65           N  
ATOM   1347  CA  PRO A 668       0.919  12.245  23.328  1.00 39.34           C  
ATOM   1348  C   PRO A 668       0.346  12.717  24.644  1.00 40.65           C  
ATOM   1349  O   PRO A 668      -0.887  12.792  24.742  1.00 45.03           O  
ATOM   1350  CB  PRO A 668       1.565  13.411  22.568  1.00 38.69           C  
ATOM   1351  CG  PRO A 668       0.492  13.955  21.704  1.00 39.48           C  
ATOM   1352  CD  PRO A 668      -0.438  12.810  21.395  1.00 39.64           C  
ATOM   1353  N   CYS A 669       1.208  13.026  25.612  1.00 36.01           N  
ATOM   1354  CA  CYS A 669       0.787  13.249  26.985  1.00 37.99           C  
ATOM   1355  C   CYS A 669       1.859  13.932  27.826  1.00 41.00           C  
ATOM   1356  O   CYS A 669       2.851  14.447  27.292  1.00 40.87           O  
ATOM   1357  CB  CYS A 669       0.479  11.910  27.622  1.00 45.89           C  
ATOM   1358  SG  CYS A 669      -0.552  12.124  29.054  1.00 59.53           S  
ATOM   1359  N   GLU A 670       1.682  13.920  29.148  1.00 40.32           N  
ATOM   1360  CA  GLU A 670       2.747  14.376  30.036  1.00 40.12           C  
ATOM   1361  C   GLU A 670       4.067  13.745  29.595  1.00 42.17           C  
ATOM   1362  O   GLU A 670       4.111  12.557  29.236  1.00 38.43           O  
ATOM   1363  CB  GLU A 670       2.463  14.007  31.489  1.00 41.20           C  
ATOM   1364  CG  GLU A 670       1.340  14.782  32.156  1.00 43.95           C  
ATOM   1365  CD  GLU A 670       1.717  16.211  32.498  1.00 46.92           C  
ATOM   1366  OE1 GLU A 670       2.937  16.505  32.569  1.00 46.87           O  
ATOM   1367  OE2 GLU A 670       0.781  17.040  32.685  1.00 47.07           O  
ATOM   1368  N   GLY A 671       5.129  14.549  29.593  1.00 46.02           N  
ATOM   1369  CA  GLY A 671       6.457  14.066  29.240  1.00 46.63           C  
ATOM   1370  C   GLY A 671       6.702  13.917  27.748  1.00 42.40           C  
ATOM   1371  O   GLY A 671       7.834  13.683  27.312  1.00 40.09           O  
ATOM   1372  N   ASP A 672       5.643  14.063  26.963  1.00 42.30           N  
ATOM   1373  CA  ASP A 672       5.749  13.991  25.512  1.00 43.64           C  
ATOM   1374  C   ASP A 672       5.993  15.347  24.844  1.00 44.85           C  
ATOM   1375  O   ASP A 672       6.475  15.370  23.698  1.00 47.91           O  
ATOM   1376  CB  ASP A 672       4.471  13.405  24.924  1.00 43.24           C  
ATOM   1377  CG  ASP A 672       4.369  11.902  25.090  1.00 44.81           C  
ATOM   1378  OD1 ASP A 672       5.414  11.191  25.074  1.00 40.72           O  
ATOM   1379  OD2 ASP A 672       3.247  11.347  25.209  1.00 46.95           O  
ATOM   1380  N   TYR A 673       5.653  16.448  25.547  1.00 38.87           N  
ATOM   1381  CA  TYR A 673       5.612  17.808  24.975  1.00 34.57           C  
ATOM   1382  C   TYR A 673       6.948  18.245  24.393  1.00 38.61           C  
ATOM   1383  O   TYR A 673       8.006  17.899  24.923  1.00 43.25           O  
ATOM   1384  CB  TYR A 673       5.160  18.855  26.009  1.00 31.53           C  
ATOM   1385  CG  TYR A 673       3.989  18.447  26.875  1.00 30.65           C  
ATOM   1386  CD1 TYR A 673       2.895  17.825  26.338  1.00 36.32           C  
ATOM   1387  CD2 TYR A 673       3.969  18.701  28.222  1.00 28.53           C  
ATOM   1388  CE1 TYR A 673       1.826  17.444  27.119  1.00 30.89           C  
ATOM   1389  CE2 TYR A 673       2.896  18.328  29.005  1.00 25.95           C  
ATOM   1390  CZ  TYR A 673       1.834  17.685  28.444  1.00 24.79           C  
ATOM   1391  OH  TYR A 673       0.746  17.266  29.190  1.00 23.71           O  
ATOM   1392  N   GLY A 674       6.895  19.023  23.317  1.00 36.00           N  
ATOM   1393  CA  GLY A 674       8.095  19.498  22.660  1.00 35.67           C  
ATOM   1394  C   GLY A 674       8.438  18.504  21.579  1.00 42.21           C  
ATOM   1395  O   GLY A 674       9.179  18.802  20.625  1.00 47.81           O  
ATOM   1396  N   GLY A 675       7.869  17.312  21.723  1.00 41.32           N  
ATOM   1397  CA  GLY A 675       8.020  16.261  20.738  1.00 42.61           C  
ATOM   1398  C   GLY A 675       7.423  16.626  19.389  1.00 38.11           C  
ATOM   1399  O   GLY A 675       6.522  17.463  19.318  1.00 36.12           O  
ATOM   1400  N   PRO A 676       7.922  15.996  18.325  1.00 36.95           N  
ATOM   1401  CA  PRO A 676       7.419  16.248  16.969  1.00 36.49           C  
ATOM   1402  C   PRO A 676       6.136  15.486  16.669  1.00 35.28           C  
ATOM   1403  O   PRO A 676       5.950  14.336  17.098  1.00 33.49           O  
ATOM   1404  CB  PRO A 676       8.539  15.701  16.082  1.00 35.71           C  
ATOM   1405  CG  PRO A 676       9.145  14.571  16.905  1.00 35.01           C  
ATOM   1406  CD  PRO A 676       8.999  14.984  18.339  1.00 34.74           C  
ATOM   1407  N   LEU A 677       5.240  16.139  15.946  1.00 34.77           N  
ATOM   1408  CA  LEU A 677       4.224  15.404  15.219  1.00 36.76           C  
ATOM   1409  C   LEU A 677       4.852  15.327  13.862  1.00 37.85           C  
ATOM   1410  O   LEU A 677       5.187  16.371  13.295  1.00 43.74           O  
ATOM   1411  CB  LEU A 677       2.928  16.196  15.122  1.00 33.32           C  
ATOM   1412  CG  LEU A 677       2.045  15.875  13.918  1.00 28.91           C  
ATOM   1413  CD1 LEU A 677       1.044  14.822  14.283  1.00 27.12           C  
ATOM   1414  CD2 LEU A 677       1.361  17.126  13.446  1.00 27.82           C  
ATOM   1415  N   VAL A 678       5.064  14.128  13.337  1.00 32.04           N  
ATOM   1416  CA  VAL A 678       5.708  14.086  12.034  1.00 34.63           C  
ATOM   1417  C   VAL A 678       4.858  13.454  10.972  1.00 39.42           C  
ATOM   1418  O   VAL A 678       4.258  12.410  11.201  1.00 45.13           O  
ATOM   1419  CB  VAL A 678       7.189  13.596  12.075  1.00 28.80           C  
ATOM   1420  CG1 VAL A 678       7.511  13.060  13.422  1.00 25.65           C  
ATOM   1421  CG2 VAL A 678       7.503  12.615  10.960  1.00 21.95           C  
ATOM   1422  N   CYS A 679       4.790  14.115   9.824  1.00 39.95           N  
ATOM   1423  CA  CYS A 679       4.021  13.622   8.710  1.00 47.25           C  
ATOM   1424  C   CYS A 679       4.964  13.464   7.562  1.00 56.11           C  
ATOM   1425  O   CYS A 679       6.129  13.827   7.680  1.00 57.09           O  
ATOM   1426  CB  CYS A 679       2.941  14.621   8.343  1.00 46.00           C  
ATOM   1427  SG  CYS A 679       1.838  14.965   9.710  1.00 49.00           S  
ATOM   1428  N   GLU A 680       4.466  12.895   6.467  1.00 67.65           N  
ATOM   1429  CA  GLU A 680       5.148  12.964   5.184  1.00 81.26           C  
ATOM   1430  C   GLU A 680       4.152  12.944   4.047  1.00 86.82           C  
ATOM   1431  O   GLU A 680       3.080  12.335   4.165  1.00 87.06           O  
ATOM   1432  CB  GLU A 680       6.172  11.844   5.024  1.00 90.11           C  
ATOM   1433  CG  GLU A 680       5.603  10.440   4.959  1.00100.22           C  
ATOM   1434  CD  GLU A 680       6.677   9.396   5.185  1.00107.63           C  
ATOM   1435  OE1 GLU A 680       7.485   9.160   4.250  1.00109.19           O  
ATOM   1436  OE2 GLU A 680       6.719   8.828   6.305  1.00111.19           O  
ATOM   1437  N   GLN A 681       4.515  13.624   2.959  1.00 94.11           N  
ATOM   1438  CA  GLN A 681       3.734  13.627   1.721  1.00101.36           C  
ATOM   1439  C   GLN A 681       4.642  13.643   0.484  1.00105.47           C  
ATOM   1440  O   GLN A 681       4.759  12.625  -0.209  1.00104.70           O  
ATOM   1441  CB  GLN A 681       2.658  14.746   1.703  1.00102.70           C  
ATOM   1442  CG  GLN A 681       3.156  16.206   1.676  1.00103.83           C  
ATOM   1443  CD  GLN A 681       3.831  16.645   2.977  1.00105.22           C  
ATOM   1444  OE1 GLN A 681       3.156  16.979   3.956  1.00105.09           O  
ATOM   1445  NE2 GLN A 681       5.163  16.648   2.984  1.00104.32           N  
ATOM   1446  N   HIS A 682       5.299  14.787   0.251  1.00110.76           N  
ATOM   1447  CA  HIS A 682       6.107  15.056  -0.950  1.00113.25           C  
ATOM   1448  C   HIS A 682       6.991  13.857  -1.315  1.00112.95           C  
ATOM   1449  O   HIS A 682       6.867  13.298  -2.412  1.00113.40           O  
ATOM   1450  CB  HIS A 682       6.984  16.320  -0.769  1.00115.18           C  
ATOM   1451  CG  HIS A 682       6.220  17.611  -0.611  1.00116.28           C  
ATOM   1452  ND1 HIS A 682       4.870  17.735  -0.871  1.00116.47           N  
ATOM   1453  CD2 HIS A 682       6.638  18.844  -0.226  1.00115.10           C  
ATOM   1454  CE1 HIS A 682       4.489  18.980  -0.643  1.00115.17           C  
ATOM   1455  NE2 HIS A 682       5.543  19.674  -0.252  1.00114.01           N  
ATOM   1456  N   LYS A 683       7.868  13.477  -0.380  1.00110.96           N  
ATOM   1457  CA  LYS A 683       8.774  12.336  -0.522  1.00108.11           C  
ATOM   1458  C   LYS A 683       9.354  11.960   0.835  1.00101.73           C  
ATOM   1459  O   LYS A 683       9.252  10.812   1.257  1.00100.42           O  
ATOM   1460  CB  LYS A 683       9.915  12.647  -1.507  1.00113.40           C  
ATOM   1461  CG  LYS A 683      10.597  11.410  -2.119  1.00117.13           C  
ATOM   1462  CD  LYS A 683      12.017  11.716  -2.621  1.00118.34           C  
ATOM   1463  CE  LYS A 683      12.943  10.505  -2.480  1.00118.36           C  
ATOM   1464  NZ  LYS A 683      13.383  10.277  -1.067  1.00117.96           N  
ATOM   1465  N   MET A 684       9.950  12.943   1.509  1.00 97.01           N  
ATOM   1466  CA  MET A 684      10.662  12.737   2.775  1.00 93.24           C  
ATOM   1467  C   MET A 684       9.829  13.134   4.013  1.00 86.47           C  
ATOM   1468  O   MET A 684       8.643  13.449   3.888  1.00 86.06           O  
ATOM   1469  CB  MET A 684      12.021  13.461   2.755  1.00 97.28           C  
ATOM   1470  CG  MET A 684      12.000  14.879   2.154  1.00101.22           C  
ATOM   1471  SD  MET A 684      12.256  14.944   0.347  1.00103.25           S  
ATOM   1472  CE  MET A 684      13.977  15.566   0.249  1.00102.71           C  
ATOM   1473  N   ARG A 685      10.461  13.111   5.192  1.00 77.97           N  
ATOM   1474  CA  ARG A 685       9.803  13.353   6.487  1.00 66.94           C  
ATOM   1475  C   ARG A 685       9.995  14.791   6.972  1.00 59.10           C  
ATOM   1476  O   ARG A 685      11.122  15.280   7.019  1.00 59.99           O  
ATOM   1477  CB  ARG A 685      10.382  12.417   7.561  1.00 67.34           C  
ATOM   1478  CG  ARG A 685      10.058  10.948   7.413  1.00 69.91           C  
ATOM   1479  CD  ARG A 685      11.287  10.051   7.217  1.00 77.62           C  
ATOM   1480  NE  ARG A 685      11.632   9.212   8.375  1.00 86.44           N  
ATOM   1481  CZ  ARG A 685      10.805   8.372   9.032  1.00 92.50           C  
ATOM   1482  NH1 ARG A 685       9.525   8.229   8.686  1.00 93.11           N  
ATOM   1483  NH2 ARG A 685      11.268   7.668  10.063  1.00 94.26           N  
ATOM   1484  N   MET A 686       8.907  15.448   7.364  1.00 52.13           N  
ATOM   1485  CA  MET A 686       8.976  16.795   7.936  1.00 52.70           C  
ATOM   1486  C   MET A 686       8.350  16.877   9.341  1.00 49.81           C  
ATOM   1487  O   MET A 686       7.333  16.238   9.589  1.00 56.81           O  
ATOM   1488  CB  MET A 686       8.244  17.772   7.021  1.00 56.22           C  
ATOM   1489  CG  MET A 686       8.920  18.075   5.703  1.00 63.16           C  
ATOM   1490  SD  MET A 686       7.875  19.172   4.720  1.00 72.79           S  
ATOM   1491  CE  MET A 686       9.004  19.595   3.298  1.00 73.56           C  
ATOM   1492  N   VAL A 687       8.924  17.657  10.260  1.00 39.82           N  
ATOM   1493  CA  VAL A 687       8.200  17.958  11.499  1.00 35.72           C  
ATOM   1494  C   VAL A 687       7.129  19.004  11.227  1.00 33.01           C  
ATOM   1495  O   VAL A 687       7.426  20.088  10.755  1.00 35.23           O  
ATOM   1496  CB  VAL A 687       9.097  18.381  12.713  1.00 37.19           C  
ATOM   1497  CG1 VAL A 687      10.037  19.515  12.390  1.00 32.02           C  
ATOM   1498  CG2 VAL A 687       8.211  18.776  13.889  1.00 40.74           C  
ATOM   1499  N   LEU A 688       5.883  18.676  11.527  1.00 32.04           N  
ATOM   1500  CA  LEU A 688       4.760  19.492  11.064  1.00 35.94           C  
ATOM   1501  C   LEU A 688       3.940  20.126  12.170  1.00 40.49           C  
ATOM   1502  O   LEU A 688       3.246  21.111  11.947  1.00 42.99           O  
ATOM   1503  CB  LEU A 688       3.835  18.640  10.217  1.00 33.51           C  
ATOM   1504  CG  LEU A 688       3.880  18.868   8.721  1.00 28.10           C  
ATOM   1505  CD1 LEU A 688       5.225  18.494   8.194  1.00 28.07           C  
ATOM   1506  CD2 LEU A 688       2.848  17.974   8.145  1.00 28.68           C  
ATOM   1507  N   GLY A 689       3.998  19.529  13.349  1.00 43.08           N  
ATOM   1508  CA  GLY A 689       3.382  20.089  14.527  1.00 41.97           C  
ATOM   1509  C   GLY A 689       4.335  19.857  15.665  1.00 40.00           C  
ATOM   1510  O   GLY A 689       5.219  18.989  15.561  1.00 37.06           O  
ATOM   1511  N   VAL A 690       4.163  20.634  16.735  1.00 38.44           N  
ATOM   1512  CA  VAL A 690       4.973  20.485  17.944  1.00 36.51           C  
ATOM   1513  C   VAL A 690       4.047  20.143  19.087  1.00 37.27           C  
ATOM   1514  O   VAL A 690       3.066  20.834  19.305  1.00 41.35           O  
ATOM   1515  CB  VAL A 690       5.748  21.766  18.296  1.00 33.81           C  
ATOM   1516  CG1 VAL A 690       6.523  21.565  19.570  1.00 40.53           C  
ATOM   1517  CG2 VAL A 690       6.688  22.150  17.196  1.00 29.76           C  
ATOM   1518  N   ILE A 691       4.344  19.068  19.804  1.00 38.75           N  
ATOM   1519  CA  ILE A 691       3.467  18.613  20.876  1.00 40.41           C  
ATOM   1520  C   ILE A 691       3.454  19.642  21.994  1.00 41.75           C  
ATOM   1521  O   ILE A 691       4.498  20.033  22.497  1.00 40.86           O  
ATOM   1522  CB  ILE A 691       3.933  17.260  21.420  1.00 39.22           C  
ATOM   1523  CG1 ILE A 691       3.803  16.180  20.349  1.00 35.37           C  
ATOM   1524  CG2 ILE A 691       3.137  16.883  22.652  1.00 39.58           C  
ATOM   1525  CD1 ILE A 691       4.715  15.011  20.589  1.00 32.27           C  
ATOM   1526  N   VAL A 692       2.260  20.092  22.350  1.00 43.85           N  
ATOM   1527  CA  VAL A 692       2.062  20.958  23.513  1.00 41.96           C  
ATOM   1528  C   VAL A 692       0.986  20.301  24.372  1.00 45.02           C  
ATOM   1529  O   VAL A 692       0.295  19.402  23.893  1.00 55.28           O  
ATOM   1530  CB  VAL A 692       1.642  22.397  23.107  1.00 37.67           C  
ATOM   1531  CG1 VAL A 692       2.646  22.999  22.112  1.00 29.52           C  
ATOM   1532  CG2 VAL A 692       0.214  22.415  22.554  1.00 38.83           C  
ATOM   1533  N   PRO A 693       0.827  20.716  25.622  1.00 41.21           N  
ATOM   1534  CA  PRO A 693      -0.170  20.081  26.484  1.00 40.14           C  
ATOM   1535  C   PRO A 693      -1.590  20.147  25.912  1.00 41.86           C  
ATOM   1536  O   PRO A 693      -2.008  21.142  25.266  1.00 42.16           O  
ATOM   1537  CB  PRO A 693      -0.063  20.886  27.780  1.00 43.77           C  
ATOM   1538  CG  PRO A 693       1.334  21.414  27.759  1.00 43.18           C  
ATOM   1539  CD  PRO A 693       1.562  21.784  26.323  1.00 41.17           C  
ATOM   1540  N   GLY A 694      -2.332  19.069  26.154  1.00 38.64           N  
ATOM   1541  CA  GLY A 694      -3.697  18.981  25.681  1.00 37.34           C  
ATOM   1542  C   GLY A 694      -4.773  19.245  26.709  1.00 38.27           C  
ATOM   1543  O   GLY A 694      -4.523  19.932  27.706  1.00 48.02           O  
ATOM   1544  N   ARG A 695      -5.965  18.692  26.451  1.00 37.23           N  
ATOM   1545  CA  ARG A 695      -7.094  18.745  27.367  1.00 34.13           C  
ATOM   1546  C   ARG A 695      -7.479  17.357  27.849  1.00 39.50           C  
ATOM   1547  O   ARG A 695      -8.616  17.093  28.307  1.00 42.46           O  
ATOM   1548  CB  ARG A 695      -8.235  19.453  26.716  1.00 34.86           C  
ATOM   1549  CG  ARG A 695      -7.926  20.929  26.600  1.00 45.12           C  
ATOM   1550  CD  ARG A 695      -8.654  21.650  25.478  1.00 47.41           C  
ATOM   1551  NE  ARG A 695      -9.688  22.483  26.060  1.00 46.80           N  
ATOM   1552  CZ  ARG A 695      -9.837  23.753  25.794  1.00 50.71           C  
ATOM   1553  NH1 ARG A 695      -9.020  24.341  24.926  1.00 49.86           N  
ATOM   1554  NH2 ARG A 695     -10.816  24.435  26.387  1.00 56.17           N  
ATOM   1555  N   GLY A 696      -6.478  16.483  27.792  1.00 39.18           N  
ATOM   1556  CA  GLY A 696      -6.601  15.106  28.222  1.00 43.52           C  
ATOM   1557  C   GLY A 696      -5.868  14.211  27.255  1.00 44.68           C  
ATOM   1558  O   GLY A 696      -5.827  14.504  26.074  1.00 50.52           O  
ATOM   1559  N   CYS A 697      -5.277  13.136  27.753  1.00 44.18           N  
ATOM   1560  CA  CYS A 697      -4.528  12.232  26.907  1.00 44.51           C  
ATOM   1561  C   CYS A 697      -5.438  11.176  26.287  1.00 47.68           C  
ATOM   1562  O   CYS A 697      -6.426  10.756  26.888  1.00 50.86           O  
ATOM   1563  CB  CYS A 697      -3.421  11.596  27.733  1.00 49.04           C  
ATOM   1564  SG  CYS A 697      -2.393  12.858  28.497  1.00 56.25           S  
ATOM   1565  N   ALA A 698      -5.109  10.758  25.071  1.00 52.78           N  
ATOM   1566  CA  ALA A 698      -5.845   9.696  24.366  1.00 53.07           C  
ATOM   1567  C   ALA A 698      -7.348   9.586  24.721  1.00 53.08           C  
ATOM   1568  O   ALA A 698      -7.829   8.506  25.099  1.00 55.57           O  
ATOM   1569  CB  ALA A 698      -5.143   8.364  24.567  1.00 50.31           C  
ATOM   1570  N   ILE A 699      -8.076  10.702  24.613  1.00 48.20           N  
ATOM   1571  CA  ILE A 699      -9.523  10.669  24.761  1.00 41.96           C  
ATOM   1572  C   ILE A 699     -10.092  10.086  23.496  1.00 44.25           C  
ATOM   1573  O   ILE A 699      -9.859  10.620  22.417  1.00 52.01           O  
ATOM   1574  CB  ILE A 699     -10.097  12.054  24.970  1.00 37.49           C  
ATOM   1575  CG1 ILE A 699     -10.057  12.402  26.447  1.00 44.58           C  
ATOM   1576  CG2 ILE A 699     -11.547  12.049  24.616  1.00 34.22           C  
ATOM   1577  CD1 ILE A 699      -9.196  13.572  26.804  1.00 44.62           C  
ATOM   1578  N   PRO A 700     -10.855   9.008  23.605  1.00 42.18           N  
ATOM   1579  CA  PRO A 700     -11.348   8.332  22.413  1.00 41.55           C  
ATOM   1580  C   PRO A 700     -12.065   9.344  21.555  1.00 45.52           C  
ATOM   1581  O   PRO A 700     -12.917  10.103  22.041  1.00 43.51           O  
ATOM   1582  CB  PRO A 700     -12.320   7.312  22.965  1.00 38.71           C  
ATOM   1583  CG  PRO A 700     -11.836   7.058  24.304  1.00 44.14           C  
ATOM   1584  CD  PRO A 700     -11.345   8.374  24.834  1.00 45.89           C  
ATOM   1585  N   ASN A 701     -11.638   9.382  20.298  1.00 48.50           N  
ATOM   1586  CA  ASN A 701     -12.302  10.113  19.234  1.00 52.09           C  
ATOM   1587  C   ASN A 701     -12.325  11.645  19.340  1.00 49.90           C  
ATOM   1588  O   ASN A 701     -13.210  12.312  18.769  1.00 45.14           O  
ATOM   1589  CB  ASN A 701     -13.697   9.541  19.003  1.00 55.89           C  
ATOM   1590  CG  ASN A 701     -14.182   9.802  17.624  1.00 58.07           C  
ATOM   1591  OD1 ASN A 701     -13.615   9.318  16.634  1.00 58.32           O  
ATOM   1592  ND2 ASN A 701     -15.222  10.602  17.532  1.00 61.42           N  
ATOM   1593  N   ARG A 702     -11.324  12.184  20.032  1.00 46.43           N  
ATOM   1594  CA  ARG A 702     -11.124  13.622  20.132  1.00 48.62           C  
ATOM   1595  C   ARG A 702      -9.675  13.910  19.724  1.00 46.48           C  
ATOM   1596  O   ARG A 702      -8.762  13.640  20.483  1.00 50.57           O  
ATOM   1597  CB  ARG A 702     -11.397  14.035  21.570  1.00 56.33           C  
ATOM   1598  CG  ARG A 702     -11.531  15.521  21.868  1.00 65.81           C  
ATOM   1599  CD  ARG A 702     -11.225  15.921  23.382  1.00 72.42           C  
ATOM   1600  NE  ARG A 702     -12.252  15.628  24.413  1.00 74.00           N  
ATOM   1601  CZ  ARG A 702     -13.495  15.139  24.205  1.00 77.70           C  
ATOM   1602  NH1 ARG A 702     -13.962  14.857  22.983  1.00 74.93           N  
ATOM   1603  NH2 ARG A 702     -14.290  14.930  25.249  1.00 80.03           N  
ATOM   1604  N   PRO A 703      -9.450  14.448  18.530  1.00 45.98           N  
ATOM   1605  CA  PRO A 703      -8.087  14.596  17.991  1.00 45.47           C  
ATOM   1606  C   PRO A 703      -7.193  15.518  18.811  1.00 43.49           C  
ATOM   1607  O   PRO A 703      -7.678  16.324  19.601  1.00 44.05           O  
ATOM   1608  CB  PRO A 703      -8.320  15.230  16.615  1.00 44.59           C  
ATOM   1609  CG  PRO A 703      -9.630  15.903  16.748  1.00 44.16           C  
ATOM   1610  CD  PRO A 703     -10.456  14.988  17.604  1.00 45.92           C  
ATOM   1611  N   GLY A 704      -5.888  15.387  18.613  1.00 44.46           N  
ATOM   1612  CA  GLY A 704      -4.926  16.255  19.266  1.00 43.97           C  
ATOM   1613  C   GLY A 704      -4.652  17.491  18.432  1.00 41.94           C  
ATOM   1614  O   GLY A 704      -4.563  17.418  17.197  1.00 48.12           O  
ATOM   1615  N   ILE A 705      -4.546  18.634  19.095  1.00 33.38           N  
ATOM   1616  CA  ILE A 705      -4.152  19.841  18.411  1.00 28.59           C  
ATOM   1617  C   ILE A 705      -2.695  20.118  18.712  1.00 27.52           C  
ATOM   1618  O   ILE A 705      -2.273  20.129  19.862  1.00 36.26           O  
ATOM   1619  CB  ILE A 705      -5.145  21.047  18.685  1.00 32.10           C  
ATOM   1620  CG1 ILE A 705      -4.464  22.424  18.575  1.00 36.76           C  
ATOM   1621  CG2 ILE A 705      -5.976  20.881  19.944  1.00 33.17           C  
ATOM   1622  CD1 ILE A 705      -3.322  22.732  19.526  1.00 37.20           C  
ATOM   1623  N   PHE A 706      -1.919  20.304  17.658  1.00 31.51           N  
ATOM   1624  CA  PHE A 706      -0.483  20.535  17.767  1.00 37.94           C  
ATOM   1625  C   PHE A 706      -0.202  21.936  17.250  1.00 39.46           C  
ATOM   1626  O   PHE A 706      -1.116  22.574  16.732  1.00 41.60           O  
ATOM   1627  CB  PHE A 706       0.279  19.517  16.925  1.00 34.24           C  
ATOM   1628  CG  PHE A 706      -0.074  18.093  17.221  1.00 32.42           C  
ATOM   1629  CD1 PHE A 706       0.860  17.243  17.766  1.00 37.07           C  
ATOM   1630  CD2 PHE A 706      -1.328  17.592  16.936  1.00 32.13           C  
ATOM   1631  CE1 PHE A 706       0.547  15.906  18.012  1.00 38.36           C  
ATOM   1632  CE2 PHE A 706      -1.651  16.270  17.185  1.00 31.71           C  
ATOM   1633  CZ  PHE A 706      -0.714  15.424  17.718  1.00 35.03           C  
ATOM   1634  N   VAL A 707       1.033  22.428  17.381  1.00 35.85           N  
ATOM   1635  CA  VAL A 707       1.337  23.746  16.825  1.00 34.56           C  
ATOM   1636  C   VAL A 707       1.878  23.643  15.393  1.00 34.94           C  
ATOM   1637  O   VAL A 707       2.853  22.928  15.132  1.00 35.26           O  
ATOM   1638  CB  VAL A 707       2.220  24.636  17.752  1.00 31.66           C  
ATOM   1639  CG1 VAL A 707       3.162  23.827  18.517  1.00 34.03           C  
ATOM   1640  CG2 VAL A 707       2.999  25.657  16.946  1.00 33.58           C  
ATOM   1641  N   ARG A 708       1.205  24.338  14.475  1.00 34.76           N  
ATOM   1642  CA  ARG A 708       1.601  24.378  13.071  1.00 39.54           C  
ATOM   1643  C   ARG A 708       2.984  24.973  13.002  1.00 39.74           C  
ATOM   1644  O   ARG A 708       3.181  26.126  13.349  1.00 43.56           O  
ATOM   1645  CB  ARG A 708       0.639  25.241  12.249  1.00 42.51           C  
ATOM   1646  CG  ARG A 708       0.385  24.737  10.859  1.00 46.39           C  
ATOM   1647  CD  ARG A 708      -1.045  24.987  10.347  1.00 52.41           C  
ATOM   1648  NE  ARG A 708      -1.030  26.030   9.329  1.00 60.82           N  
ATOM   1649  CZ  ARG A 708      -0.500  25.890   8.104  1.00 68.26           C  
ATOM   1650  NH1 ARG A 708       0.045  24.724   7.721  1.00 71.94           N  
ATOM   1651  NH2 ARG A 708      -0.519  26.916   7.252  1.00 66.02           N  
ATOM   1652  N   VAL A 709       3.952  24.171  12.596  1.00 37.79           N  
ATOM   1653  CA  VAL A 709       5.303  24.673  12.415  1.00 32.77           C  
ATOM   1654  C   VAL A 709       5.315  25.559  11.179  1.00 35.32           C  
ATOM   1655  O   VAL A 709       5.948  26.602  11.160  1.00 31.30           O  
ATOM   1656  CB  VAL A 709       6.286  23.525  12.238  1.00 29.35           C  
ATOM   1657  CG1 VAL A 709       7.638  24.031  11.757  1.00 21.76           C  
ATOM   1658  CG2 VAL A 709       6.382  22.711  13.529  1.00 28.33           C  
ATOM   1659  N   ALA A 710       4.583  25.150  10.150  1.00 42.03           N  
ATOM   1660  CA  ALA A 710       4.526  25.943   8.927  1.00 43.13           C  
ATOM   1661  C   ALA A 710       4.246  27.422   9.228  1.00 40.28           C  
ATOM   1662  O   ALA A 710       4.790  28.306   8.578  1.00 39.43           O  
ATOM   1663  CB  ALA A 710       3.488  25.371   7.969  1.00 45.28           C  
ATOM   1664  N   TYR A 711       3.423  27.682  10.240  1.00 40.02           N  
ATOM   1665  CA  TYR A 711       3.032  29.044  10.581  1.00 41.51           C  
ATOM   1666  C   TYR A 711       4.217  29.809  11.089  1.00 44.97           C  
ATOM   1667  O   TYR A 711       4.275  31.027  10.957  1.00 53.15           O  
ATOM   1668  CB  TYR A 711       1.958  29.036  11.653  1.00 40.03           C  
ATOM   1669  CG  TYR A 711       1.282  30.360  11.911  1.00 36.75           C  
ATOM   1670  CD1 TYR A 711       0.357  30.879  11.019  1.00 42.66           C  
ATOM   1671  CD2 TYR A 711       1.536  31.066  13.064  1.00 37.09           C  
ATOM   1672  CE1 TYR A 711      -0.288  32.093  11.266  1.00 46.73           C  
ATOM   1673  CE2 TYR A 711       0.895  32.270  13.334  1.00 42.67           C  
ATOM   1674  CZ  TYR A 711      -0.017  32.783  12.434  1.00 45.65           C  
ATOM   1675  OH  TYR A 711      -0.647  33.984  12.696  1.00 45.38           O  
ATOM   1676  N   TYR A 712       5.174  29.081  11.645  1.00 42.35           N  
ATOM   1677  CA  TYR A 712       6.339  29.691  12.260  1.00 42.03           C  
ATOM   1678  C   TYR A 712       7.688  29.491  11.513  1.00 48.47           C  
ATOM   1679  O   TYR A 712       8.743  29.920  11.991  1.00 53.06           O  
ATOM   1680  CB  TYR A 712       6.413  29.199  13.694  1.00 30.75           C  
ATOM   1681  CG  TYR A 712       5.271  29.699  14.534  1.00 26.39           C  
ATOM   1682  CD1 TYR A 712       5.079  31.057  14.709  1.00 27.99           C  
ATOM   1683  CD2 TYR A 712       4.395  28.821  15.177  1.00 25.69           C  
ATOM   1684  CE1 TYR A 712       4.050  31.545  15.505  1.00 30.36           C  
ATOM   1685  CE2 TYR A 712       3.335  29.302  15.970  1.00 26.26           C  
ATOM   1686  CZ  TYR A 712       3.180  30.676  16.122  1.00 29.91           C  
ATOM   1687  OH  TYR A 712       2.171  31.235  16.873  1.00 34.45           O  
ATOM   1688  N   ALA A 713       7.651  28.880  10.332  1.00 47.80           N  
ATOM   1689  CA  ALA A 713       8.876  28.427   9.682  1.00 48.77           C  
ATOM   1690  C   ALA A 713       9.840  29.573   9.367  1.00 52.52           C  
ATOM   1691  O   ALA A 713      11.066  29.437   9.519  1.00 53.14           O  
ATOM   1692  CB  ALA A 713       8.544  27.639   8.433  1.00 49.10           C  
ATOM   1693  N   LYS A 714       9.271  30.696   8.929  1.00 54.22           N  
ATOM   1694  CA  LYS A 714      10.031  31.906   8.627  1.00 50.77           C  
ATOM   1695  C   LYS A 714      10.867  32.200   9.850  1.00 47.11           C  
ATOM   1696  O   LYS A 714      12.104  32.114   9.810  1.00 44.12           O  
ATOM   1697  CB  LYS A 714       9.082  33.078   8.358  1.00 50.22           C  
ATOM   1698  CG  LYS A 714       9.563  34.060   7.334  1.00 49.48           C  
ATOM   1699  CD  LYS A 714       8.539  34.243   6.230  1.00 52.51           C  
ATOM   1700  CE  LYS A 714       9.107  33.779   4.877  1.00 56.61           C  
ATOM   1701  NZ  LYS A 714       9.276  34.886   3.878  1.00 54.99           N  
ATOM   1702  N   TRP A 715      10.170  32.484  10.952  1.00 42.36           N  
ATOM   1703  CA  TRP A 715      10.826  32.816  12.197  1.00 36.95           C  
ATOM   1704  C   TRP A 715      11.901  31.793  12.559  1.00 35.87           C  
ATOM   1705  O   TRP A 715      13.037  32.173  12.841  1.00 42.13           O  
ATOM   1706  CB  TRP A 715       9.833  32.964  13.333  1.00 33.60           C  
ATOM   1707  CG  TRP A 715      10.542  33.021  14.626  1.00 34.82           C  
ATOM   1708  CD1 TRP A 715      11.220  34.076  15.123  1.00 36.40           C  
ATOM   1709  CD2 TRP A 715      10.690  31.964  15.574  1.00 37.79           C  
ATOM   1710  NE1 TRP A 715      11.773  33.757  16.336  1.00 37.18           N  
ATOM   1711  CE2 TRP A 715      11.458  32.463  16.638  1.00 36.62           C  
ATOM   1712  CE3 TRP A 715      10.235  30.642  15.640  1.00 42.49           C  
ATOM   1713  CZ2 TRP A 715      11.791  31.697  17.749  1.00 38.39           C  
ATOM   1714  CZ3 TRP A 715      10.561  29.880  16.744  1.00 43.74           C  
ATOM   1715  CH2 TRP A 715      11.336  30.413  17.787  1.00 42.76           C  
ATOM   1716  N   ILE A 716      11.562  30.507  12.524  1.00 28.90           N  
ATOM   1717  CA  ILE A 716      12.547  29.472  12.819  1.00 25.50           C  
ATOM   1718  C   ILE A 716      13.786  29.630  11.965  1.00 31.33           C  
ATOM   1719  O   ILE A 716      14.905  29.573  12.470  1.00 34.82           O  
ATOM   1720  CB  ILE A 716      11.998  28.085  12.573  1.00 19.55           C  
ATOM   1721  CG1 ILE A 716      10.687  27.885  13.342  1.00 18.19           C  
ATOM   1722  CG2 ILE A 716      13.072  27.061  12.927  1.00 13.07           C  
ATOM   1723  CD1 ILE A 716      10.087  26.521  13.199  1.00 13.03           C  
ATOM   1724  N   HIS A 717      13.590  29.826  10.669  1.00 34.00           N  
ATOM   1725  CA  HIS A 717      14.723  29.891   9.775  1.00 40.68           C  
ATOM   1726  C   HIS A 717      15.634  31.056  10.128  1.00 47.39           C  
ATOM   1727  O   HIS A 717      16.857  30.895  10.168  1.00 51.01           O  
ATOM   1728  CB  HIS A 717      14.264  29.965   8.328  1.00 40.09           C  
ATOM   1729  CG  HIS A 717      13.977  28.629   7.733  1.00 38.13           C  
ATOM   1730  ND1 HIS A 717      12.698  28.209   7.441  1.00 37.66           N  
ATOM   1731  CD2 HIS A 717      14.799  27.610   7.389  1.00 38.82           C  
ATOM   1732  CE1 HIS A 717      12.746  26.989   6.933  1.00 39.41           C  
ATOM   1733  NE2 HIS A 717      14.008  26.602   6.893  1.00 39.65           N  
ATOM   1734  N   LYS A 718      15.039  32.214  10.416  1.00 49.35           N  
ATOM   1735  CA  LYS A 718      15.816  33.419  10.721  1.00 50.71           C  
ATOM   1736  C   LYS A 718      16.577  33.272  12.038  1.00 48.73           C  
ATOM   1737  O   LYS A 718      17.524  34.007  12.294  1.00 49.46           O  
ATOM   1738  CB  LYS A 718      14.933  34.680  10.676  1.00 53.38           C  
ATOM   1739  CG  LYS A 718      15.164  35.731  11.756  1.00 55.89           C  
ATOM   1740  CD  LYS A 718      13.884  35.952  12.570  1.00 61.25           C  
ATOM   1741  CE  LYS A 718      13.834  37.334  13.228  1.00 65.32           C  
ATOM   1742  NZ  LYS A 718      13.781  38.442  12.222  1.00 68.73           N  
ATOM   1743  N   ILE A 719      16.185  32.296  12.848  1.00 44.98           N  
ATOM   1744  CA  ILE A 719      16.917  31.995  14.068  1.00 43.07           C  
ATOM   1745  C   ILE A 719      18.012  30.953  13.851  1.00 44.61           C  
ATOM   1746  O   ILE A 719      19.128  31.131  14.336  1.00 44.01           O  
ATOM   1747  CB  ILE A 719      15.952  31.543  15.168  1.00 42.49           C  
ATOM   1748  CG1 ILE A 719      14.990  32.679  15.537  1.00 42.62           C  
ATOM   1749  CG2 ILE A 719      16.708  31.001  16.384  1.00 42.08           C  
ATOM   1750  CD1 ILE A 719      15.632  33.875  16.182  1.00 43.02           C  
ATOM   1751  N   ILE A 720      17.694  29.884  13.121  1.00 47.86           N  
ATOM   1752  CA  ILE A 720      18.598  28.731  12.995  1.00 53.63           C  
ATOM   1753  C   ILE A 720      19.604  28.846  11.856  1.00 62.09           C  
ATOM   1754  O   ILE A 720      20.762  28.432  12.001  1.00 64.71           O  
ATOM   1755  CB  ILE A 720      17.825  27.392  12.872  1.00 50.57           C  
ATOM   1756  CG1 ILE A 720      16.902  27.402  11.661  1.00 49.86           C  
ATOM   1757  CG2 ILE A 720      17.016  27.124  14.115  1.00 53.17           C  
ATOM   1758  CD1 ILE A 720      17.293  26.416  10.627  1.00 52.55           C  
ATOM   1759  N   LEU A 721      19.153  29.371  10.717  1.00 67.79           N  
ATOM   1760  CA  LEU A 721      20.042  29.579   9.585  1.00 70.24           C  
ATOM   1761  C   LEU A 721      20.972  30.703   9.972  1.00 72.81           C  
ATOM   1762  O   LEU A 721      20.538  31.717  10.520  1.00 69.93           O  
ATOM   1763  CB  LEU A 721      19.270  29.900   8.303  1.00 69.37           C  
ATOM   1764  CG  LEU A 721      19.365  28.839   7.198  1.00 68.95           C  
ATOM   1765  CD1 LEU A 721      18.184  27.846   7.253  1.00 63.37           C  
ATOM   1766  CD2 LEU A 721      19.511  29.499   5.805  1.00 68.64           C  
ATOM   1767  N   THR A 722      22.262  30.478   9.744  1.00 80.25           N  
ATOM   1768  CA  THR A 722      23.310  31.427  10.120  1.00 87.07           C  
ATOM   1769  C   THR A 722      24.672  31.030   9.530  1.00 86.42           C  
ATOM   1770  O   THR A 722      25.216  31.732   8.670  1.00 84.83           O  
ATOM   1771  CB  THR A 722      23.373  31.641  11.685  1.00 90.21           C  
ATOM   1772  OG1 THR A 722      24.644  32.194  12.063  1.00 93.64           O  
ATOM   1773  CG2 THR A 722      23.295  30.312  12.461  1.00 90.83           C  
TER    1774      THR A 722                                                      
ATOM   1775  N   LYS B  40     -40.291  42.314  56.176  1.00 88.28           N  
ATOM   1776  CA  LYS B  40     -40.226  40.839  55.945  1.00 89.00           C  
ATOM   1777  C   LYS B  40     -40.444  40.495  54.467  1.00 87.16           C  
ATOM   1778  O   LYS B  40     -41.564  40.605  53.946  1.00 87.53           O  
ATOM   1779  CB  LYS B  40     -41.252  40.115  56.830  1.00 91.05           C  
ATOM   1780  CG  LYS B  40     -41.330  38.602  56.628  1.00 91.11           C  
ATOM   1781  CD  LYS B  40     -42.760  38.102  56.797  1.00 90.96           C  
ATOM   1782  CE  LYS B  40     -43.356  37.669  55.467  1.00 90.54           C  
ATOM   1783  NZ  LYS B  40     -44.462  38.567  55.055  1.00 91.01           N  
ATOM   1784  N   TYR B  41     -39.370  40.077  53.799  1.00 82.81           N  
ATOM   1785  CA  TYR B  41     -39.432  39.747  52.375  1.00 77.63           C  
ATOM   1786  C   TYR B  41     -39.594  38.251  52.118  1.00 74.81           C  
ATOM   1787  O   TYR B  41     -39.349  37.428  52.998  1.00 72.83           O  
ATOM   1788  CB  TYR B  41     -38.207  40.280  51.631  1.00 74.59           C  
ATOM   1789  CG  TYR B  41     -38.088  41.789  51.587  1.00 73.00           C  
ATOM   1790  CD1 TYR B  41     -36.969  42.419  52.109  1.00 72.00           C  
ATOM   1791  CD2 TYR B  41     -39.082  42.587  51.010  1.00 73.70           C  
ATOM   1792  CE1 TYR B  41     -36.831  43.807  52.074  1.00 71.36           C  
ATOM   1793  CE2 TYR B  41     -38.954  43.989  50.970  1.00 71.94           C  
ATOM   1794  CZ  TYR B  41     -37.817  44.588  51.506  1.00 70.26           C  
ATOM   1795  OH  TYR B  41     -37.638  45.959  51.486  1.00 67.87           O  
ATOM   1796  N   GLN B  42     -40.010  37.925  50.897  1.00 73.34           N  
ATOM   1797  CA  GLN B  42     -40.317  36.560  50.488  1.00 71.89           C  
ATOM   1798  C   GLN B  42     -39.497  36.214  49.231  1.00 69.21           C  
ATOM   1799  O   GLN B  42     -39.782  36.685  48.127  1.00 70.25           O  
ATOM   1800  CB  GLN B  42     -41.845  36.407  50.301  1.00 74.23           C  
ATOM   1801  CG  GLN B  42     -42.330  35.532  49.138  1.00 75.71           C  
ATOM   1802  CD  GLN B  42     -42.280  34.041  49.444  1.00 74.35           C  
ATOM   1803  OE1 GLN B  42     -43.279  33.452  49.859  1.00 72.61           O  
ATOM   1804  NE2 GLN B  42     -41.120  33.429  49.227  1.00 74.65           N  
ATOM   1805  N   LEU B  43     -38.461  35.399  49.420  1.00 65.34           N  
ATOM   1806  CA  LEU B  43     -37.461  35.150  48.381  1.00 59.80           C  
ATOM   1807  C   LEU B  43     -37.134  33.662  48.233  1.00 58.07           C  
ATOM   1808  O   LEU B  43     -37.412  32.887  49.155  1.00 58.61           O  
ATOM   1809  CB  LEU B  43     -36.188  35.930  48.704  1.00 55.56           C  
ATOM   1810  CG  LEU B  43     -36.320  37.450  48.630  1.00 53.81           C  
ATOM   1811  CD1 LEU B  43     -35.278  38.134  49.490  1.00 51.24           C  
ATOM   1812  CD2 LEU B  43     -36.244  37.935  47.184  1.00 54.52           C  
ATOM   1813  N   PRO B  44     -36.582  33.258  47.078  1.00 54.08           N  
ATOM   1814  CA  PRO B  44     -36.134  31.874  46.872  1.00 52.65           C  
ATOM   1815  C   PRO B  44     -35.160  31.432  47.960  1.00 55.99           C  
ATOM   1816  O   PRO B  44     -34.048  31.957  48.059  1.00 57.12           O  
ATOM   1817  CB  PRO B  44     -35.472  31.930  45.500  1.00 49.88           C  
ATOM   1818  CG  PRO B  44     -36.219  33.011  44.791  1.00 48.74           C  
ATOM   1819  CD  PRO B  44     -36.399  34.063  45.853  1.00 51.80           C  
ATOM   1820  N   ASN B  45     -35.606  30.471  48.771  1.00 58.12           N  
ATOM   1821  CA  ASN B  45     -35.004  30.199  50.075  1.00 56.53           C  
ATOM   1822  C   ASN B  45     -34.572  28.758  50.314  1.00 55.36           C  
ATOM   1823  O   ASN B  45     -35.315  28.015  50.962  1.00 59.40           O  
ATOM   1824  CB  ASN B  45     -35.909  30.712  51.256  1.00 59.84           C  
ATOM   1825  CG  ASN B  45     -37.460  30.368  51.117  1.00 61.33           C  
ATOM   1826  OD1 ASN B  45     -38.331  31.126  51.605  1.00 55.87           O  
ATOM   1827  ND2 ASN B  45     -37.778  29.227  50.512  1.00 63.04           N  
ATOM   1828  N   PHE B  46     -33.385  28.354  49.833  1.00 50.75           N  
ATOM   1829  CA  PHE B  46     -32.862  27.001  50.179  1.00 45.93           C  
ATOM   1830  C   PHE B  46     -32.062  26.835  51.480  1.00 41.21           C  
ATOM   1831  O   PHE B  46     -31.089  27.547  51.726  1.00 34.11           O  
ATOM   1832  CB  PHE B  46     -32.073  26.316  49.062  1.00 45.32           C  
ATOM   1833  CG  PHE B  46     -31.526  24.966  49.479  1.00 44.36           C  
ATOM   1834  CD1 PHE B  46     -32.358  23.849  49.529  1.00 46.45           C  
ATOM   1835  CD2 PHE B  46     -30.204  24.823  49.885  1.00 40.87           C  
ATOM   1836  CE1 PHE B  46     -31.862  22.600  49.940  1.00 43.14           C  
ATOM   1837  CE2 PHE B  46     -29.712  23.590  50.293  1.00 38.41           C  
ATOM   1838  CZ  PHE B  46     -30.541  22.478  50.319  1.00 39.07           C  
ATOM   1839  N   THR B  47     -32.465  25.824  52.249  1.00 43.51           N  
ATOM   1840  CA  THR B  47     -31.915  25.504  53.559  1.00 47.79           C  
ATOM   1841  C   THR B  47     -31.304  24.101  53.581  1.00 53.17           C  
ATOM   1842  O   THR B  47     -32.001  23.107  53.364  1.00 57.15           O  
ATOM   1843  CB  THR B  47     -33.046  25.528  54.587  1.00 47.87           C  
ATOM   1844  OG1 THR B  47     -33.756  26.770  54.503  1.00 50.16           O  
ATOM   1845  CG2 THR B  47     -32.490  25.487  56.010  1.00 47.50           C  
ATOM   1846  N   ALA B  48     -30.015  24.015  53.885  1.00 54.24           N  
ATOM   1847  CA  ALA B  48     -29.349  22.723  54.001  1.00 57.15           C  
ATOM   1848  C   ALA B  48     -29.296  22.228  55.438  1.00 57.94           C  
ATOM   1849  O   ALA B  48     -29.487  23.002  56.379  1.00 58.76           O  
ATOM   1850  CB  ALA B  48     -27.957  22.809  53.440  1.00 61.43           C  
ATOM   1851  N   GLU B  49     -29.007  20.941  55.601  1.00 59.25           N  
ATOM   1852  CA  GLU B  49     -28.926  20.340  56.929  1.00 61.89           C  
ATOM   1853  C   GLU B  49     -27.572  20.557  57.615  1.00 57.62           C  
ATOM   1854  O   GLU B  49     -27.416  20.234  58.797  1.00 60.80           O  
ATOM   1855  CB  GLU B  49     -29.305  18.845  56.889  1.00 67.96           C  
ATOM   1856  CG  GLU B  49     -30.809  18.562  56.928  1.00 72.90           C  
ATOM   1857  CD  GLU B  49     -31.500  19.129  58.168  1.00 78.90           C  
ATOM   1858  OE1 GLU B  49     -31.263  18.602  59.283  1.00 81.89           O  
ATOM   1859  OE2 GLU B  49     -32.284  20.102  58.031  1.00 79.01           O  
ATOM   1860  N   THR B  50     -26.600  21.100  56.881  1.00 50.50           N  
ATOM   1861  CA  THR B  50     -25.294  21.447  57.456  1.00 46.00           C  
ATOM   1862  C   THR B  50     -24.824  22.793  56.935  1.00 42.73           C  
ATOM   1863  O   THR B  50     -25.221  23.188  55.845  1.00 46.12           O  
ATOM   1864  CB  THR B  50     -24.216  20.355  57.190  1.00 45.66           C  
ATOM   1865  OG1 THR B  50     -23.566  20.592  55.932  1.00 43.20           O  
ATOM   1866  CG2 THR B  50     -24.843  18.977  57.026  1.00 47.71           C  
ATOM   1867  N   PRO B  51     -23.979  23.489  57.700  1.00 40.17           N  
ATOM   1868  CA  PRO B  51     -23.461  24.816  57.317  1.00 41.43           C  
ATOM   1869  C   PRO B  51     -22.791  24.888  55.932  1.00 43.56           C  
ATOM   1870  O   PRO B  51     -22.135  23.927  55.508  1.00 46.78           O  
ATOM   1871  CB  PRO B  51     -22.424  25.101  58.402  1.00 40.50           C  
ATOM   1872  CG  PRO B  51     -22.899  24.323  59.569  1.00 40.06           C  
ATOM   1873  CD  PRO B  51     -23.454  23.058  59.008  1.00 39.98           C  
ATOM   1874  N   ILE B  52     -22.941  26.024  55.251  1.00 40.77           N  
ATOM   1875  CA  ILE B  52     -22.418  26.182  53.890  1.00 38.44           C  
ATOM   1876  C   ILE B  52     -21.096  26.938  53.845  1.00 34.34           C  
ATOM   1877  O   ILE B  52     -21.043  28.119  54.149  1.00 35.37           O  
ATOM   1878  CB  ILE B  52     -23.452  26.907  53.000  1.00 39.47           C  
ATOM   1879  CG1 ILE B  52     -24.805  26.191  53.081  1.00 37.83           C  
ATOM   1880  CG2 ILE B  52     -22.909  27.056  51.559  1.00 41.56           C  
ATOM   1881  CD1 ILE B  52     -25.736  26.466  51.932  1.00 35.54           C  
ATOM   1882  N   GLN B  53     -20.026  26.282  53.438  1.00 32.88           N  
ATOM   1883  CA  GLN B  53     -18.767  27.005  53.348  1.00 36.17           C  
ATOM   1884  C   GLN B  53     -18.622  27.818  52.073  1.00 38.97           C  
ATOM   1885  O   GLN B  53     -18.128  28.942  52.137  1.00 42.90           O  
ATOM   1886  CB  GLN B  53     -17.575  26.072  53.484  1.00 34.79           C  
ATOM   1887  CG  GLN B  53     -17.291  25.694  54.890  1.00 38.76           C  
ATOM   1888  CD  GLN B  53     -18.289  24.691  55.407  1.00 41.90           C  
ATOM   1889  OE1 GLN B  53     -19.098  25.017  56.281  1.00 45.21           O  
ATOM   1890  NE2 GLN B  53     -18.249  23.473  54.865  1.00 38.91           N  
ATOM   1891  N   ASN B  54     -19.045  27.251  50.937  1.00 35.12           N  
ATOM   1892  CA  ASN B  54     -18.619  27.723  49.619  1.00 39.41           C  
ATOM   1893  C   ASN B  54     -19.648  27.499  48.531  1.00 42.72           C  
ATOM   1894  O   ASN B  54     -20.507  26.617  48.663  1.00 46.09           O  
ATOM   1895  CB  ASN B  54     -17.331  27.026  49.207  1.00 42.68           C  
ATOM   1896  CG  ASN B  54     -16.130  27.574  49.917  1.00 46.56           C  
ATOM   1897  OD1 ASN B  54     -15.969  28.784  50.048  1.00 49.76           O  
ATOM   1898  ND2 ASN B  54     -15.273  26.685  50.387  1.00 50.21           N  
ATOM   1899  N   VAL B  55     -19.548  28.272  47.445  1.00 38.60           N  
ATOM   1900  CA  VAL B  55     -20.631  28.308  46.466  1.00 37.39           C  
ATOM   1901  C   VAL B  55     -20.203  28.593  45.038  1.00 44.12           C  
ATOM   1902  O   VAL B  55     -19.452  29.532  44.781  1.00 52.78           O  
ATOM   1903  CB  VAL B  55     -21.694  29.306  46.910  1.00 30.99           C  
ATOM   1904  CG1 VAL B  55     -22.333  29.985  45.757  1.00 23.92           C  
ATOM   1905  CG2 VAL B  55     -22.726  28.556  47.637  1.00 37.19           C  
ATOM   1906  N   ILE B  56     -20.692  27.788  44.104  1.00 44.32           N  
ATOM   1907  CA  ILE B  56     -20.318  27.945  42.704  1.00 45.57           C  
ATOM   1908  C   ILE B  56     -21.568  27.879  41.863  1.00 47.00           C  
ATOM   1909  O   ILE B  56     -22.488  27.096  42.157  1.00 49.03           O  
ATOM   1910  CB  ILE B  56     -19.287  26.852  42.289  1.00 46.43           C  
ATOM   1911  CG1 ILE B  56     -17.883  27.384  42.450  1.00 51.53           C  
ATOM   1912  CG2 ILE B  56     -19.391  26.464  40.838  1.00 45.36           C  
ATOM   1913  CD1 ILE B  56     -17.320  27.196  43.810  1.00 56.43           C  
ATOM   1914  N   LEU B  57     -21.609  28.716  40.829  1.00 43.42           N  
ATOM   1915  CA  LEU B  57     -22.687  28.641  39.859  1.00 44.01           C  
ATOM   1916  C   LEU B  57     -22.136  28.137  38.554  1.00 46.36           C  
ATOM   1917  O   LEU B  57     -21.224  28.740  38.007  1.00 49.25           O  
ATOM   1918  CB  LEU B  57     -23.333  30.008  39.659  1.00 44.00           C  
ATOM   1919  CG  LEU B  57     -24.342  30.149  38.524  1.00 41.36           C  
ATOM   1920  CD1 LEU B  57     -25.659  29.466  38.863  1.00 41.74           C  
ATOM   1921  CD2 LEU B  57     -24.548  31.613  38.297  1.00 39.22           C  
ATOM   1922  N   HIS B  58     -22.680  27.029  38.058  1.00 49.81           N  
ATOM   1923  CA  HIS B  58     -22.211  26.461  36.798  1.00 51.90           C  
ATOM   1924  C   HIS B  58     -23.333  25.865  35.956  1.00 53.25           C  
ATOM   1925  O   HIS B  58     -24.149  25.104  36.462  1.00 55.10           O  
ATOM   1926  CB  HIS B  58     -21.140  25.421  37.063  1.00 52.05           C  
ATOM   1927  CG  HIS B  58     -20.768  24.624  35.856  1.00 53.97           C  
ATOM   1928  ND1 HIS B  58     -20.004  25.143  34.832  1.00 51.13           N  
ATOM   1929  CD2 HIS B  58     -21.059  23.345  35.509  1.00 53.23           C  
ATOM   1930  CE1 HIS B  58     -19.836  24.211  33.909  1.00 54.66           C  
ATOM   1931  NE2 HIS B  58     -20.476  23.116  34.289  1.00 53.85           N  
ATOM   1932  N   GLU B  59     -23.361  26.216  34.672  1.00 55.25           N  
ATOM   1933  CA  GLU B  59     -24.356  25.704  33.738  1.00 58.53           C  
ATOM   1934  C   GLU B  59     -25.735  25.540  34.380  1.00 59.94           C  
ATOM   1935  O   GLU B  59     -26.290  24.436  34.420  1.00 62.06           O  
ATOM   1936  CB  GLU B  59     -23.886  24.378  33.136  1.00 63.94           C  
ATOM   1937  CG  GLU B  59     -24.071  24.274  31.632  1.00 72.12           C  
ATOM   1938  CD  GLU B  59     -22.999  25.027  30.864  1.00 80.85           C  
ATOM   1939  OE1 GLU B  59     -23.332  26.061  30.242  1.00 85.69           O  
ATOM   1940  OE2 GLU B  59     -21.822  24.592  30.883  1.00 83.92           O  
ATOM   1941  N   HIS B  60     -26.274  26.642  34.898  1.00 58.69           N  
ATOM   1942  CA  HIS B  60     -27.634  26.680  35.439  1.00 56.82           C  
ATOM   1943  C   HIS B  60     -27.861  25.785  36.671  1.00 54.46           C  
ATOM   1944  O   HIS B  60     -28.974  25.360  36.958  1.00 58.07           O  
ATOM   1945  CB  HIS B  60     -28.648  26.392  34.327  1.00 59.11           C  
ATOM   1946  CG  HIS B  60     -28.427  27.208  33.092  1.00 64.87           C  
ATOM   1947  ND1 HIS B  60     -28.162  28.562  33.132  1.00 68.10           N  
ATOM   1948  CD2 HIS B  60     -28.420  26.863  31.783  1.00 68.23           C  
ATOM   1949  CE1 HIS B  60     -28.007  29.017  31.902  1.00 69.82           C  
ATOM   1950  NE2 HIS B  60     -28.156  28.005  31.064  1.00 71.50           N  
ATOM   1951  N   HIS B  61     -26.798  25.508  37.406  1.00 50.10           N  
ATOM   1952  CA  HIS B  61     -26.933  24.841  38.685  1.00 48.42           C  
ATOM   1953  C   HIS B  61     -26.057  25.522  39.736  1.00 47.67           C  
ATOM   1954  O   HIS B  61     -25.149  26.289  39.416  1.00 49.71           O  
ATOM   1955  CB  HIS B  61     -26.569  23.375  38.559  1.00 53.92           C  
ATOM   1956  CG  HIS B  61     -27.412  22.619  37.579  1.00 60.38           C  
ATOM   1957  ND1 HIS B  61     -28.490  21.849  37.961  1.00 63.54           N  
ATOM   1958  CD2 HIS B  61     -27.312  22.484  36.236  1.00 62.30           C  
ATOM   1959  CE1 HIS B  61     -29.027  21.283  36.894  1.00 63.32           C  
ATOM   1960  NE2 HIS B  61     -28.330  21.653  35.834  1.00 63.85           N  
ATOM   1961  N   ILE B  62     -26.343  25.244  40.997  1.00 43.28           N  
ATOM   1962  CA  ILE B  62     -25.658  25.897  42.092  1.00 42.46           C  
ATOM   1963  C   ILE B  62     -25.045  24.795  42.943  1.00 46.75           C  
ATOM   1964  O   ILE B  62     -25.726  23.838  43.308  1.00 53.99           O  
ATOM   1965  CB  ILE B  62     -26.683  26.719  42.899  1.00 42.70           C  
ATOM   1966  CG1 ILE B  62     -27.109  27.961  42.119  1.00 35.70           C  
ATOM   1967  CG2 ILE B  62     -26.144  27.088  44.294  1.00 47.38           C  
ATOM   1968  CD1 ILE B  62     -27.830  28.934  42.960  1.00 31.51           C  
ATOM   1969  N   PHE B  63     -23.764  24.910  43.255  1.00 42.89           N  
ATOM   1970  CA  PHE B  63     -23.103  23.849  43.981  1.00 40.74           C  
ATOM   1971  C   PHE B  63     -22.660  24.379  45.318  1.00 45.44           C  
ATOM   1972  O   PHE B  63     -21.737  25.197  45.396  1.00 51.55           O  
ATOM   1973  CB  PHE B  63     -21.901  23.350  43.197  1.00 41.12           C  
ATOM   1974  CG  PHE B  63     -22.242  22.803  41.835  1.00 44.76           C  
ATOM   1975  CD1 PHE B  63     -22.287  23.647  40.719  1.00 45.85           C  
ATOM   1976  CD2 PHE B  63     -22.507  21.436  41.660  1.00 43.63           C  
ATOM   1977  CE1 PHE B  63     -22.601  23.137  39.459  1.00 45.97           C  
ATOM   1978  CE2 PHE B  63     -22.816  20.909  40.410  1.00 40.71           C  
ATOM   1979  CZ  PHE B  63     -22.866  21.752  39.311  1.00 46.25           C  
ATOM   1980  N   LEU B  64     -23.326  23.941  46.376  1.00 42.50           N  
ATOM   1981  CA  LEU B  64     -22.911  24.350  47.711  1.00 42.26           C  
ATOM   1982  C   LEU B  64     -21.859  23.387  48.273  1.00 40.69           C  
ATOM   1983  O   LEU B  64     -22.043  22.181  48.216  1.00 44.49           O  
ATOM   1984  CB  LEU B  64     -24.116  24.446  48.640  1.00 42.05           C  
ATOM   1985  CG  LEU B  64     -25.366  25.194  48.161  1.00 42.40           C  
ATOM   1986  CD1 LEU B  64     -26.595  24.580  48.787  1.00 44.35           C  
ATOM   1987  CD2 LEU B  64     -25.320  26.656  48.523  1.00 40.81           C  
ATOM   1988  N   GLY B  65     -20.757  23.919  48.795  1.00 37.49           N  
ATOM   1989  CA  GLY B  65     -19.728  23.102  49.420  1.00 36.68           C  
ATOM   1990  C   GLY B  65     -19.897  23.233  50.911  1.00 41.64           C  
ATOM   1991  O   GLY B  65     -19.646  24.296  51.468  1.00 46.53           O  
ATOM   1992  N   ALA B  66     -20.341  22.163  51.558  1.00 44.38           N  
ATOM   1993  CA  ALA B  66     -20.888  22.264  52.909  1.00 48.63           C  
ATOM   1994  C   ALA B  66     -20.207  21.292  53.833  1.00 53.28           C  
ATOM   1995  O   ALA B  66     -19.483  20.407  53.362  1.00 57.95           O  
ATOM   1996  CB  ALA B  66     -22.387  21.996  52.884  1.00 48.72           C  
ATOM   1997  N   THR B  67     -20.439  21.448  55.143  1.00 54.22           N  
ATOM   1998  CA  THR B  67     -19.863  20.535  56.140  1.00 50.72           C  
ATOM   1999  C   THR B  67     -20.338  19.115  55.867  1.00 46.59           C  
ATOM   2000  O   THR B  67     -21.525  18.802  55.956  1.00 40.20           O  
ATOM   2001  CB  THR B  67     -20.180  20.948  57.590  1.00 52.89           C  
ATOM   2002  OG1 THR B  67     -20.088  22.369  57.737  1.00 57.34           O  
ATOM   2003  CG2 THR B  67     -19.087  20.469  58.496  1.00 53.50           C  
ATOM   2004  N   ASN B  68     -19.388  18.282  55.465  1.00 50.20           N  
ATOM   2005  CA  ASN B  68     -19.651  16.887  55.126  1.00 52.63           C  
ATOM   2006  C   ASN B  68     -20.488  16.694  53.836  1.00 50.92           C  
ATOM   2007  O   ASN B  68     -20.864  15.573  53.474  1.00 45.07           O  
ATOM   2008  CB  ASN B  68     -20.239  16.151  56.350  1.00 52.85           C  
ATOM   2009  CG  ASN B  68     -19.212  15.968  57.478  1.00 51.30           C  
ATOM   2010  OD1 ASN B  68     -18.119  15.433  57.260  1.00 51.48           O  
ATOM   2011  ND2 ASN B  68     -19.558  16.419  58.679  1.00 45.64           N  
ATOM   2012  N   TYR B  69     -20.738  17.786  53.117  1.00 52.96           N  
ATOM   2013  CA  TYR B  69     -21.644  17.723  51.977  1.00 55.06           C  
ATOM   2014  C   TYR B  69     -21.298  18.620  50.803  1.00 51.07           C  
ATOM   2015  O   TYR B  69     -20.692  19.677  50.971  1.00 50.59           O  
ATOM   2016  CB  TYR B  69     -23.078  18.014  52.437  1.00 60.45           C  
ATOM   2017  CG  TYR B  69     -23.756  16.796  52.983  1.00 63.72           C  
ATOM   2018  CD1 TYR B  69     -23.770  16.545  54.351  1.00 66.02           C  
ATOM   2019  CD2 TYR B  69     -24.356  15.872  52.128  1.00 66.17           C  
ATOM   2020  CE1 TYR B  69     -24.378  15.408  54.865  1.00 69.29           C  
ATOM   2021  CE2 TYR B  69     -24.971  14.732  52.625  1.00 69.61           C  
ATOM   2022  CZ  TYR B  69     -24.978  14.507  53.998  1.00 71.67           C  
ATOM   2023  OH  TYR B  69     -25.582  13.381  54.509  1.00 75.62           O  
ATOM   2024  N   ILE B  70     -21.696  18.177  49.614  1.00 45.96           N  
ATOM   2025  CA  ILE B  70     -21.838  19.062  48.465  1.00 43.64           C  
ATOM   2026  C   ILE B  70     -23.276  18.952  47.963  1.00 46.87           C  
ATOM   2027  O   ILE B  70     -23.765  17.840  47.756  1.00 52.80           O  
ATOM   2028  CB  ILE B  70     -20.845  18.676  47.358  1.00 37.89           C  
ATOM   2029  CG1 ILE B  70     -19.445  19.130  47.732  1.00 32.82           C  
ATOM   2030  CG2 ILE B  70     -21.258  19.268  46.008  1.00 35.83           C  
ATOM   2031  CD1 ILE B  70     -18.403  18.450  46.929  1.00 34.25           C  
ATOM   2032  N   TYR B  71     -23.955  20.088  47.791  1.00 46.28           N  
ATOM   2033  CA  TYR B  71     -25.310  20.093  47.228  1.00 46.89           C  
ATOM   2034  C   TYR B  71     -25.378  20.645  45.820  1.00 48.71           C  
ATOM   2035  O   TYR B  71     -24.503  21.386  45.371  1.00 53.27           O  
ATOM   2036  CB  TYR B  71     -26.282  20.881  48.100  1.00 45.47           C  
ATOM   2037  CG  TYR B  71     -26.273  20.479  49.536  1.00 47.31           C  
ATOM   2038  CD1 TYR B  71     -26.026  21.414  50.525  1.00 50.20           C  
ATOM   2039  CD2 TYR B  71     -26.500  19.168  49.907  1.00 50.37           C  
ATOM   2040  CE1 TYR B  71     -26.001  21.063  51.848  1.00 54.29           C  
ATOM   2041  CE2 TYR B  71     -26.477  18.797  51.232  1.00 57.10           C  
ATOM   2042  CZ  TYR B  71     -26.232  19.754  52.204  1.00 59.94           C  
ATOM   2043  OH  TYR B  71     -26.212  19.397  53.538  1.00 66.68           O  
ATOM   2044  N   VAL B  72     -26.448  20.285  45.130  1.00 47.19           N  
ATOM   2045  CA  VAL B  72     -26.729  20.840  43.823  1.00 46.80           C  
ATOM   2046  C   VAL B  72     -28.156  21.362  43.825  1.00 44.61           C  
ATOM   2047  O   VAL B  72     -29.096  20.614  44.070  1.00 46.39           O  
ATOM   2048  CB  VAL B  72     -26.520  19.806  42.701  1.00 48.58           C  
ATOM   2049  CG1 VAL B  72     -26.236  20.506  41.378  1.00 47.97           C  
ATOM   2050  CG2 VAL B  72     -25.380  18.854  43.058  1.00 49.27           C  
ATOM   2051  N   LEU B  73     -28.299  22.659  43.578  1.00 41.51           N  
ATOM   2052  CA  LEU B  73     -29.603  23.289  43.468  1.00 40.36           C  
ATOM   2053  C   LEU B  73     -29.812  23.780  42.058  1.00 44.01           C  
ATOM   2054  O   LEU B  73     -28.850  23.995  41.323  1.00 45.81           O  
ATOM   2055  CB  LEU B  73     -29.699  24.470  44.414  1.00 39.00           C  
ATOM   2056  CG  LEU B  73     -28.964  24.388  45.748  1.00 37.74           C  
ATOM   2057  CD1 LEU B  73     -29.248  25.651  46.546  1.00 34.50           C  
ATOM   2058  CD2 LEU B  73     -29.365  23.126  46.532  1.00 35.71           C  
ATOM   2059  N   ASN B  74     -31.068  23.958  41.676  1.00 47.94           N  
ATOM   2060  CA  ASN B  74     -31.377  24.537  40.380  1.00 58.35           C  
ATOM   2061  C   ASN B  74     -31.211  26.049  40.398  1.00 61.78           C  
ATOM   2062  O   ASN B  74     -31.760  26.705  41.280  1.00 66.38           O  
ATOM   2063  CB  ASN B  74     -32.805  24.188  39.994  1.00 65.02           C  
ATOM   2064  CG  ASN B  74     -32.862  23.200  38.869  1.00 72.78           C  
ATOM   2065  OD1 ASN B  74     -32.124  23.329  37.882  1.00 76.93           O  
ATOM   2066  ND2 ASN B  74     -33.729  22.194  39.000  1.00 74.13           N  
ATOM   2067  N   GLU B  75     -30.472  26.612  39.439  1.00 61.06           N  
ATOM   2068  CA  GLU B  75     -30.284  28.073  39.396  1.00 61.29           C  
ATOM   2069  C   GLU B  75     -31.613  28.827  39.486  1.00 61.86           C  
ATOM   2070  O   GLU B  75     -31.712  29.868  40.142  1.00 56.92           O  
ATOM   2071  CB  GLU B  75     -29.534  28.530  38.134  1.00 60.69           C  
ATOM   2072  CG  GLU B  75     -29.601  30.046  37.914  1.00 62.22           C  
ATOM   2073  CD  GLU B  75     -29.049  30.516  36.575  1.00 64.76           C  
ATOM   2074  OE1 GLU B  75     -29.277  29.821  35.557  1.00 69.04           O  
ATOM   2075  OE2 GLU B  75     -28.397  31.591  36.536  1.00 59.82           O  
ATOM   2076  N   GLU B  76     -32.632  28.279  38.829  1.00 66.27           N  
ATOM   2077  CA  GLU B  76     -33.904  28.972  38.672  1.00 66.53           C  
ATOM   2078  C   GLU B  76     -34.721  29.091  39.954  1.00 59.97           C  
ATOM   2079  O   GLU B  76     -35.202  30.171  40.249  1.00 59.19           O  
ATOM   2080  CB  GLU B  76     -34.730  28.361  37.541  1.00 72.20           C  
ATOM   2081  CG  GLU B  76     -35.687  29.344  36.891  1.00 75.45           C  
ATOM   2082  CD  GLU B  76     -37.071  29.253  37.493  1.00 80.69           C  
ATOM   2083  OE1 GLU B  76     -37.375  28.204  38.107  1.00 82.06           O  
ATOM   2084  OE2 GLU B  76     -37.855  30.224  37.360  1.00 83.66           O  
ATOM   2085  N   ASP B  77     -34.863  28.016  40.722  1.00 55.80           N  
ATOM   2086  CA  ASP B  77     -35.692  28.092  41.924  1.00 55.97           C  
ATOM   2087  C   ASP B  77     -35.046  27.620  43.232  1.00 54.28           C  
ATOM   2088  O   ASP B  77     -35.693  27.612  44.275  1.00 54.55           O  
ATOM   2089  CB  ASP B  77     -37.038  27.399  41.690  1.00 61.49           C  
ATOM   2090  CG  ASP B  77     -36.962  25.898  41.864  1.00 66.64           C  
ATOM   2091  OD1 ASP B  77     -37.973  25.220  41.577  1.00 68.04           O  
ATOM   2092  OD2 ASP B  77     -35.942  25.308  42.280  1.00 68.82           O  
ATOM   2093  N   LEU B  78     -33.782  27.218  43.165  1.00 55.40           N  
ATOM   2094  CA  LEU B  78     -32.996  26.817  44.349  1.00 58.93           C  
ATOM   2095  C   LEU B  78     -33.455  25.504  45.025  1.00 65.26           C  
ATOM   2096  O   LEU B  78     -33.022  25.188  46.143  1.00 66.37           O  
ATOM   2097  CB  LEU B  78     -32.893  27.959  45.388  1.00 53.01           C  
ATOM   2098  CG  LEU B  78     -32.173  29.304  45.171  1.00 47.61           C  
ATOM   2099  CD1 LEU B  78     -31.054  29.499  46.188  1.00 43.93           C  
ATOM   2100  CD2 LEU B  78     -31.651  29.537  43.754  1.00 46.27           C  
ATOM   2101  N   GLN B  79     -34.320  24.748  44.348  1.00 67.80           N  
ATOM   2102  CA  GLN B  79     -34.659  23.387  44.768  1.00 69.79           C  
ATOM   2103  C   GLN B  79     -33.433  22.492  44.681  1.00 65.82           C  
ATOM   2104  O   GLN B  79     -32.704  22.531  43.683  1.00 65.52           O  
ATOM   2105  CB  GLN B  79     -35.748  22.806  43.865  1.00 76.36           C  
ATOM   2106  CG  GLN B  79     -36.634  21.745  44.519  1.00 80.40           C  
ATOM   2107  CD  GLN B  79     -38.003  22.291  44.883  1.00 81.85           C  
ATOM   2108  OE1 GLN B  79     -38.692  22.865  44.038  1.00 82.35           O  
ATOM   2109  NE2 GLN B  79     -38.396  22.124  46.143  1.00 82.06           N  
ATOM   2110  N   LYS B  80     -33.215  21.690  45.724  1.00 62.47           N  
ATOM   2111  CA  LYS B  80     -32.111  20.725  45.749  1.00 58.20           C  
ATOM   2112  C   LYS B  80     -32.400  19.634  44.731  1.00 56.66           C  
ATOM   2113  O   LYS B  80     -33.460  19.017  44.759  1.00 57.92           O  
ATOM   2114  CB  LYS B  80     -31.916  20.137  47.158  1.00 54.41           C  
ATOM   2115  CG  LYS B  80     -30.826  19.084  47.278  1.00 53.05           C  
ATOM   2116  CD  LYS B  80     -31.019  18.211  48.514  1.00 56.23           C  
ATOM   2117  CE  LYS B  80     -31.456  16.785  48.138  1.00 58.95           C  
ATOM   2118  NZ  LYS B  80     -32.516  16.216  49.046  1.00 59.09           N  
ATOM   2119  N   VAL B  81     -31.467  19.430  43.813  1.00 55.75           N  
ATOM   2120  CA  VAL B  81     -31.615  18.401  42.803  1.00 57.08           C  
ATOM   2121  C   VAL B  81     -30.828  17.173  43.226  1.00 58.41           C  
ATOM   2122  O   VAL B  81     -31.321  16.053  43.125  1.00 59.52           O  
ATOM   2123  CB  VAL B  81     -31.160  18.887  41.409  1.00 57.73           C  
ATOM   2124  CG1 VAL B  81     -31.273  17.764  40.378  1.00 59.79           C  
ATOM   2125  CG2 VAL B  81     -31.993  20.063  40.970  1.00 57.83           C  
ATOM   2126  N   ALA B  82     -29.611  17.386  43.715  1.00 59.99           N  
ATOM   2127  CA  ALA B  82     -28.720  16.274  44.041  1.00 63.17           C  
ATOM   2128  C   ALA B  82     -27.860  16.547  45.267  1.00 63.28           C  
ATOM   2129  O   ALA B  82     -27.543  17.700  45.565  1.00 65.27           O  
ATOM   2130  CB  ALA B  82     -27.834  15.950  42.844  1.00 63.95           C  
ATOM   2131  N   GLU B  83     -27.492  15.486  45.980  1.00 60.79           N  
ATOM   2132  CA  GLU B  83     -26.466  15.605  47.007  1.00 62.37           C  
ATOM   2133  C   GLU B  83     -25.287  14.690  46.735  1.00 62.21           C  
ATOM   2134  O   GLU B  83     -25.377  13.733  45.964  1.00 68.15           O  
ATOM   2135  CB  GLU B  83     -27.017  15.357  48.413  1.00 68.16           C  
ATOM   2136  CG  GLU B  83     -27.864  14.109  48.585  1.00 76.44           C  
ATOM   2137  CD  GLU B  83     -29.199  14.419  49.241  1.00 83.43           C  
ATOM   2138  OE1 GLU B  83     -29.228  15.268  50.166  1.00 84.33           O  
ATOM   2139  OE2 GLU B  83     -30.224  13.825  48.828  1.00 86.79           O  
ATOM   2140  N   TYR B  84     -24.163  15.012  47.350  1.00 56.20           N  
ATOM   2141  CA  TYR B  84     -23.085  14.062  47.444  1.00 54.39           C  
ATOM   2142  C   TYR B  84     -22.475  14.222  48.805  1.00 58.88           C  
ATOM   2143  O   TYR B  84     -22.173  15.345  49.235  1.00 61.06           O  
ATOM   2144  CB  TYR B  84     -22.059  14.306  46.378  1.00 50.34           C  
ATOM   2145  CG  TYR B  84     -20.811  13.473  46.514  1.00 49.88           C  
ATOM   2146  CD1 TYR B  84     -20.527  12.474  45.586  1.00 50.72           C  
ATOM   2147  CD2 TYR B  84     -19.886  13.712  47.541  1.00 47.57           C  
ATOM   2148  CE1 TYR B  84     -19.358  11.721  45.679  1.00 53.69           C  
ATOM   2149  CE2 TYR B  84     -18.716  12.967  47.650  1.00 48.83           C  
ATOM   2150  CZ  TYR B  84     -18.455  11.969  46.713  1.00 51.54           C  
ATOM   2151  OH  TYR B  84     -17.307  11.208  46.792  1.00 48.25           O  
ATOM   2152  N   LYS B  85     -22.303  13.084  49.469  1.00 57.89           N  
ATOM   2153  CA  LYS B  85     -21.898  13.034  50.855  1.00 60.94           C  
ATOM   2154  C   LYS B  85     -20.394  12.905  50.927  1.00 59.64           C  
ATOM   2155  O   LYS B  85     -19.838  11.843  50.630  1.00 61.40           O  
ATOM   2156  CB  LYS B  85     -22.564  11.846  51.568  1.00 72.92           C  
ATOM   2157  CG  LYS B  85     -23.450  10.932  50.678  1.00 84.98           C  
ATOM   2158  CD  LYS B  85     -22.691  10.280  49.479  1.00 90.86           C  
ATOM   2159  CE  LYS B  85     -23.599   9.370  48.633  1.00 93.61           C  
ATOM   2160  NZ  LYS B  85     -24.885  10.015  48.193  1.00 94.76           N  
ATOM   2161  N   THR B  86     -19.735  14.002  51.296  1.00 58.61           N  
ATOM   2162  CA  THR B  86     -18.309  13.985  51.630  1.00 54.65           C  
ATOM   2163  C   THR B  86     -18.220  13.614  53.089  1.00 54.98           C  
ATOM   2164  O   THR B  86     -17.126  13.517  53.632  1.00 53.29           O  
ATOM   2165  CB  THR B  86     -17.632  15.357  51.400  1.00 51.85           C  
ATOM   2166  OG1 THR B  86     -17.500  16.058  52.648  1.00 49.05           O  
ATOM   2167  CG2 THR B  86     -18.513  16.281  50.571  1.00 52.64           C  
ATOM   2168  N   GLY B  87     -19.406  13.474  53.695  1.00 57.59           N  
ATOM   2169  CA  GLY B  87     -19.685  12.944  55.030  1.00 58.70           C  
ATOM   2170  C   GLY B  87     -18.570  12.657  56.017  1.00 58.96           C  
ATOM   2171  O   GLY B  87     -17.430  12.406  55.623  1.00 66.09           O  
ATOM   2172  N   PRO B  88     -18.905  12.641  57.304  1.00 50.71           N  
ATOM   2173  CA  PRO B  88     -17.908  12.493  58.365  1.00 45.13           C  
ATOM   2174  C   PRO B  88     -16.893  11.433  57.980  1.00 43.65           C  
ATOM   2175  O   PRO B  88     -17.284  10.408  57.423  1.00 40.48           O  
ATOM   2176  CB  PRO B  88     -18.743  12.020  59.531  1.00 47.41           C  
ATOM   2177  CG  PRO B  88     -20.067  11.697  58.918  1.00 50.47           C  
ATOM   2178  CD  PRO B  88     -20.267  12.696  57.842  1.00 48.62           C  
ATOM   2179  N   VAL B  89     -15.617  11.693  58.256  1.00 47.69           N  
ATOM   2180  CA  VAL B  89     -14.505  10.853  57.794  1.00 54.41           C  
ATOM   2181  C   VAL B  89     -13.502  10.541  58.916  1.00 63.93           C  
ATOM   2182  O   VAL B  89     -13.320  11.366  59.813  1.00 69.60           O  
ATOM   2183  CB  VAL B  89     -13.786  11.548  56.641  1.00 51.40           C  
ATOM   2184  CG1 VAL B  89     -12.285  11.270  56.659  1.00 49.40           C  
ATOM   2185  CG2 VAL B  89     -14.412  11.138  55.327  1.00 54.36           C  
ATOM   2186  N   LEU B  90     -12.840   9.377  58.850  1.00 66.76           N  
ATOM   2187  CA  LEU B  90     -11.966   8.902  59.940  1.00 70.24           C  
ATOM   2188  C   LEU B  90     -10.444   9.151  59.796  1.00 73.30           C  
ATOM   2189  O   LEU B  90      -9.801   8.646  58.865  1.00 72.78           O  
ATOM   2190  CB  LEU B  90     -12.228   7.419  60.187  1.00 72.64           C  
ATOM   2191  CG  LEU B  90     -11.249   6.671  61.088  1.00 73.47           C  
ATOM   2192  CD1 LEU B  90     -11.981   6.072  62.273  1.00 72.81           C  
ATOM   2193  CD2 LEU B  90     -10.518   5.601  60.285  1.00 74.47           C  
ATOM   2194  N   GLU B  91      -9.883   9.909  60.745  1.00 77.31           N  
ATOM   2195  CA  GLU B  91      -8.454  10.262  60.749  1.00 82.72           C  
ATOM   2196  C   GLU B  91      -7.614   9.183  61.418  1.00 85.38           C  
ATOM   2197  O   GLU B  91      -8.017   8.602  62.426  1.00 82.84           O  
ATOM   2198  CB  GLU B  91      -8.187  11.610  61.451  1.00 83.39           C  
ATOM   2199  CG  GLU B  91      -9.018  12.791  60.969  1.00 87.01           C  
ATOM   2200  CD  GLU B  91      -8.390  13.567  59.813  1.00 90.86           C  
ATOM   2201  OE1 GLU B  91      -7.615  12.979  59.020  1.00 91.90           O  
ATOM   2202  OE2 GLU B  91      -8.690  14.778  59.686  1.00 91.56           O  
ATOM   2203  N   HIS B  92      -6.433   8.940  60.859  1.00 90.62           N  
ATOM   2204  CA  HIS B  92      -5.530   7.912  61.369  1.00 93.27           C  
ATOM   2205  C   HIS B  92      -4.090   8.103  60.882  1.00 94.29           C  
ATOM   2206  O   HIS B  92      -3.870   8.575  59.760  1.00 95.77           O  
ATOM   2207  CB  HIS B  92      -6.032   6.529  60.960  1.00 93.77           C  
ATOM   2208  CG  HIS B  92      -5.647   5.448  61.915  1.00 95.02           C  
ATOM   2209  ND1 HIS B  92      -4.672   4.519  61.629  1.00 95.43           N  
ATOM   2210  CD2 HIS B  92      -6.093   5.156  63.158  1.00 94.92           C  
ATOM   2211  CE1 HIS B  92      -4.539   3.696  62.652  1.00 95.23           C  
ATOM   2212  NE2 HIS B  92      -5.389   4.061  63.593  1.00 95.78           N  
ATOM   2213  N   PRO B  93      -3.111   7.754  61.723  1.00 92.99           N  
ATOM   2214  CA  PRO B  93      -1.708   7.757  61.294  1.00 92.10           C  
ATOM   2215  C   PRO B  93      -1.500   6.728  60.191  1.00 91.66           C  
ATOM   2216  O   PRO B  93      -0.826   7.020  59.200  1.00 89.38           O  
ATOM   2217  CB  PRO B  93      -0.949   7.341  62.562  1.00 91.76           C  
ATOM   2218  CG  PRO B  93      -1.889   7.624  63.690  1.00 91.10           C  
ATOM   2219  CD  PRO B  93      -3.250   7.358  63.139  1.00 91.48           C  
ATOM   2220  N   ASP B  94      -2.103   5.552  60.373  1.00 93.23           N  
ATOM   2221  CA  ASP B  94      -1.983   4.433  59.442  1.00 95.56           C  
ATOM   2222  C   ASP B  94      -2.855   4.618  58.197  1.00 97.82           C  
ATOM   2223  O   ASP B  94      -2.450   4.232  57.096  1.00 97.91           O  
ATOM   2224  CB  ASP B  94      -2.323   3.100  60.136  1.00 95.07           C  
ATOM   2225  CG  ASP B  94      -1.316   2.710  61.226  1.00 94.16           C  
ATOM   2226  OD1 ASP B  94      -0.926   3.574  62.043  1.00 93.95           O  
ATOM   2227  OD2 ASP B  94      -0.870   1.547  61.351  1.00 92.88           O  
ATOM   2228  N   CYS B  95      -4.041   5.204  58.363  1.00100.20           N  
ATOM   2229  CA  CYS B  95      -4.935   5.431  57.223  1.00103.75           C  
ATOM   2230  C   CYS B  95      -4.507   6.623  56.363  1.00105.33           C  
ATOM   2231  O   CYS B  95      -4.638   7.782  56.770  1.00104.09           O  
ATOM   2232  CB  CYS B  95      -6.394   5.564  57.662  1.00104.64           C  
ATOM   2233  SG  CYS B  95      -7.563   5.095  56.367  1.00106.74           S  
ATOM   2234  N   PHE B  96      -4.009   6.316  55.165  1.00108.85           N  
ATOM   2235  CA  PHE B  96      -3.372   7.309  54.291  1.00111.91           C  
ATOM   2236  C   PHE B  96      -4.378   8.128  53.434  1.00109.78           C  
ATOM   2237  O   PHE B  96      -5.569   7.800  53.392  1.00110.69           O  
ATOM   2238  CB  PHE B  96      -2.251   6.649  53.464  1.00116.21           C  
ATOM   2239  CG  PHE B  96      -0.883   6.684  54.134  1.00120.50           C  
ATOM   2240  CD1 PHE B  96       0.281   6.757  53.365  1.00123.25           C  
ATOM   2241  CD2 PHE B  96      -0.756   6.634  55.527  1.00120.73           C  
ATOM   2242  CE1 PHE B  96       1.547   6.785  53.974  1.00124.14           C  
ATOM   2243  CE2 PHE B  96       0.502   6.664  56.144  1.00120.80           C  
ATOM   2244  CZ  PHE B  96       1.653   6.740  55.367  1.00122.32           C  
ATOM   2245  N   PRO B  97      -3.904   9.182  52.763  1.00104.80           N  
ATOM   2246  CA  PRO B  97      -4.767  10.301  52.378  1.00100.15           C  
ATOM   2247  C   PRO B  97      -5.721  10.147  51.187  1.00 96.15           C  
ATOM   2248  O   PRO B  97      -6.657  10.952  51.117  1.00100.26           O  
ATOM   2249  CB  PRO B  97      -3.764  11.432  52.121  1.00101.21           C  
ATOM   2250  CG  PRO B  97      -2.458  10.896  52.590  1.00104.03           C  
ATOM   2251  CD  PRO B  97      -2.521   9.427  52.329  1.00104.98           C  
ATOM   2252  N   CYS B  98      -5.538   9.206  50.272  1.00 87.69           N  
ATOM   2253  CA  CYS B  98      -6.569   9.083  49.237  1.00 84.02           C  
ATOM   2254  C   CYS B  98      -7.299   7.757  49.292  1.00 87.44           C  
ATOM   2255  O   CYS B  98      -8.269   7.543  48.556  1.00 84.73           O  
ATOM   2256  CB  CYS B  98      -6.037   9.388  47.832  1.00 80.61           C  
ATOM   2257  SG  CYS B  98      -6.609  10.966  47.101  1.00 72.04           S  
ATOM   2258  N   GLN B  99      -6.832   6.881  50.182  1.00 95.08           N  
ATOM   2259  CA  GLN B  99      -7.504   5.610  50.478  1.00 99.98           C  
ATOM   2260  C   GLN B  99      -8.380   5.739  51.724  1.00101.47           C  
ATOM   2261  O   GLN B  99      -7.984   6.372  52.708  1.00 98.20           O  
ATOM   2262  CB  GLN B  99      -6.498   4.458  50.620  1.00101.12           C  
ATOM   2263  CG  GLN B  99      -5.269   4.764  51.470  1.00103.62           C  
ATOM   2264  CD  GLN B  99      -4.918   3.623  52.404  1.00105.86           C  
ATOM   2265  OE1 GLN B  99      -5.183   3.691  53.607  1.00104.47           O  
ATOM   2266  NE2 GLN B  99      -4.328   2.565  51.851  1.00107.53           N  
ATOM   2267  N   ASP B 100      -9.575   5.154  51.665  1.00107.44           N  
ATOM   2268  CA  ASP B 100     -10.561   5.310  52.743  1.00114.26           C  
ATOM   2269  C   ASP B 100     -10.707   4.058  53.610  1.00111.04           C  
ATOM   2270  O   ASP B 100     -10.306   2.966  53.207  1.00110.35           O  
ATOM   2271  CB  ASP B 100     -11.913   5.863  52.211  1.00121.79           C  
ATOM   2272  CG  ASP B 100     -12.949   4.770  51.897  1.00126.23           C  
ATOM   2273  OD1 ASP B 100     -13.386   4.693  50.723  1.00127.58           O  
ATOM   2274  OD2 ASP B 100     -13.411   3.974  52.753  1.00126.71           O  
ATOM   2275  N   CYS B 101     -11.276   4.221  54.801  1.00109.58           N  
ATOM   2276  CA  CYS B 101     -11.285   3.134  55.770  1.00111.15           C  
ATOM   2277  C   CYS B 101     -12.475   3.070  56.734  1.00113.59           C  
ATOM   2278  O   CYS B 101     -12.689   3.969  57.557  1.00111.75           O  
ATOM   2279  CB  CYS B 101      -9.974   3.122  56.568  1.00109.60           C  
ATOM   2280  SG  CYS B 101      -9.412   4.748  57.126  1.00107.26           S  
ATOM   2281  N   SER B 102     -13.252   1.999  56.587  1.00116.52           N  
ATOM   2282  CA  SER B 102     -13.995   1.402  57.696  1.00117.09           C  
ATOM   2283  C   SER B 102     -13.191   0.155  58.082  1.00114.35           C  
ATOM   2284  O   SER B 102     -13.601  -0.644  58.931  1.00112.70           O  
ATOM   2285  CB  SER B 102     -15.440   1.049  57.308  1.00119.18           C  
ATOM   2286  OG  SER B 102     -15.583   0.812  55.915  1.00121.62           O  
ATOM   2287  N   SER B 103     -12.031   0.023  57.433  1.00112.74           N  
ATOM   2288  CA  SER B 103     -11.042  -1.014  57.715  1.00112.31           C  
ATOM   2289  C   SER B 103     -10.090  -0.582  58.840  1.00110.05           C  
ATOM   2290  O   SER B 103      -9.014  -1.164  59.022  1.00110.46           O  
ATOM   2291  CB  SER B 103     -10.278  -1.387  56.431  1.00113.53           C  
ATOM   2292  OG  SER B 103      -8.923  -0.965  56.463  1.00113.92           O  
ATOM   2293  N   LYS B 104     -10.497   0.453  59.575  1.00106.92           N  
ATOM   2294  CA  LYS B 104      -9.848   0.859  60.823  1.00104.67           C  
ATOM   2295  C   LYS B 104     -10.840   1.528  61.786  1.00103.86           C  
ATOM   2296  O   LYS B 104     -10.448   2.079  62.823  1.00102.41           O  
ATOM   2297  CB  LYS B 104      -8.635   1.763  60.557  1.00102.48           C  
ATOM   2298  CG  LYS B 104      -7.318   1.187  61.082  1.00101.95           C  
ATOM   2299  CD  LYS B 104      -7.185   1.358  62.606  1.00101.88           C  
ATOM   2300  CE  LYS B 104      -7.187   0.026  63.386  1.00 97.02           C  
ATOM   2301  NZ  LYS B 104      -7.254   0.283  64.854  1.00 90.76           N  
ATOM   2302  N   ALA B 105     -12.127   1.443  61.445  1.00103.95           N  
ATOM   2303  CA  ALA B 105     -13.200   2.116  62.178  1.00103.96           C  
ATOM   2304  C   ALA B 105     -13.217   1.789  63.671  1.00106.55           C  
ATOM   2305  O   ALA B 105     -13.685   2.596  64.480  1.00105.71           O  
ATOM   2306  CB  ALA B 105     -14.555   1.804  61.542  1.00101.67           C  
ATOM   2307  N   ASN B 106     -12.692   0.613  64.022  1.00110.55           N  
ATOM   2308  CA  ASN B 106     -12.673   0.126  65.406  1.00112.49           C  
ATOM   2309  C   ASN B 106     -11.603   0.783  66.285  1.00113.91           C  
ATOM   2310  O   ASN B 106     -11.699   0.740  67.515  1.00111.99           O  
ATOM   2311  CB  ASN B 106     -12.563  -1.398  65.432  1.00112.19           C  
ATOM   2312  CG  ASN B 106     -13.679  -2.070  64.654  1.00112.00           C  
ATOM   2313  OD1 ASN B 106     -14.805  -2.203  65.144  1.00111.70           O  
ATOM   2314  ND2 ASN B 106     -13.377  -2.483  63.427  1.00111.07           N  
ATOM   2315  N   LEU B 107     -10.598   1.377  65.632  1.00116.32           N  
ATOM   2316  CA  LEU B 107      -9.689   2.400  66.198  1.00117.41           C  
ATOM   2317  C   LEU B 107      -8.798   2.019  67.385  1.00116.85           C  
ATOM   2318  O   LEU B 107      -9.282   1.503  68.393  1.00117.87           O  
ATOM   2319  CB  LEU B 107     -10.432   3.734  66.495  1.00118.17           C  
ATOM   2320  CG  LEU B 107     -11.724   3.839  67.335  1.00117.69           C  
ATOM   2321  CD1 LEU B 107     -11.447   4.066  68.821  1.00116.71           C  
ATOM   2322  CD2 LEU B 107     -12.655   4.925  66.797  1.00116.80           C  
ATOM   2323  N   SER B 108      -7.497   2.287  67.258  1.00116.05           N  
ATOM   2324  CA  SER B 108      -6.574   2.196  68.399  1.00117.41           C  
ATOM   2325  C   SER B 108      -6.075   3.584  68.802  1.00116.48           C  
ATOM   2326  O   SER B 108      -5.748   3.829  69.969  1.00116.50           O  
ATOM   2327  CB  SER B 108      -5.396   1.253  68.112  1.00118.14           C  
ATOM   2328  OG  SER B 108      -5.108   0.427  69.236  1.00114.60           O  
ATOM   2329  N   GLY B 109      -6.024   4.479  67.820  1.00114.96           N  
ATOM   2330  CA  GLY B 109      -5.717   5.880  68.041  1.00114.41           C  
ATOM   2331  C   GLY B 109      -6.185   6.716  66.862  1.00113.69           C  
ATOM   2332  O   GLY B 109      -5.414   7.504  66.304  1.00115.14           O  
ATOM   2333  N   GLY B 110      -7.449   6.536  66.480  1.00110.50           N  
ATOM   2334  CA  GLY B 110      -8.008   7.187  65.307  1.00106.26           C  
ATOM   2335  C   GLY B 110      -9.334   7.861  65.588  1.00103.70           C  
ATOM   2336  O   GLY B 110     -10.217   7.256  66.200  1.00104.88           O  
ATOM   2337  N   VAL B 111      -9.470   9.107  65.134  1.00 99.77           N  
ATOM   2338  CA  VAL B 111     -10.652   9.927  65.423  1.00 96.97           C  
ATOM   2339  C   VAL B 111     -11.555  10.159  64.202  1.00 94.69           C  
ATOM   2340  O   VAL B 111     -11.080  10.256  63.073  1.00 95.94           O  
ATOM   2341  CB  VAL B 111     -10.262  11.280  66.113  1.00 97.24           C  
ATOM   2342  CG1 VAL B 111      -9.524  12.213  65.156  1.00 97.01           C  
ATOM   2343  CG2 VAL B 111     -11.486  11.969  66.737  1.00 97.71           C  
ATOM   2344  N   TRP B 112     -12.860  10.226  64.450  1.00 92.32           N  
ATOM   2345  CA  TRP B 112     -13.856  10.516  63.425  1.00 90.04           C  
ATOM   2346  C   TRP B 112     -13.978  12.034  63.272  1.00 80.48           C  
ATOM   2347  O   TRP B 112     -14.118  12.754  64.264  1.00 77.39           O  
ATOM   2348  CB  TRP B 112     -15.191   9.924  63.857  1.00100.23           C  
ATOM   2349  CG  TRP B 112     -15.780   8.869  62.955  1.00108.31           C  
ATOM   2350  CD1 TRP B 112     -15.127   8.075  62.040  1.00107.69           C  
ATOM   2351  CD2 TRP B 112     -17.160   8.487  62.900  1.00113.78           C  
ATOM   2352  NE1 TRP B 112     -16.021   7.233  61.420  1.00109.38           N  
ATOM   2353  CE2 TRP B 112     -17.277   7.464  61.927  1.00114.92           C  
ATOM   2354  CE3 TRP B 112     -18.324   8.913  63.576  1.00114.49           C  
ATOM   2355  CZ2 TRP B 112     -18.510   6.862  61.615  1.00118.16           C  
ATOM   2356  CZ3 TRP B 112     -19.547   8.315  63.267  1.00115.03           C  
ATOM   2357  CH2 TRP B 112     -19.630   7.302  62.297  1.00117.73           C  
ATOM   2358  N   LYS B 113     -13.929  12.519  62.034  1.00 72.86           N  
ATOM   2359  CA  LYS B 113     -13.766  13.957  61.781  1.00 65.79           C  
ATOM   2360  C   LYS B 113     -14.735  14.575  60.752  1.00 59.90           C  
ATOM   2361  O   LYS B 113     -15.099  13.954  59.747  1.00 53.60           O  
ATOM   2362  CB  LYS B 113     -12.303  14.277  61.428  1.00 64.51           C  
ATOM   2363  CG  LYS B 113     -11.759  15.576  62.029  1.00 66.12           C  
ATOM   2364  CD  LYS B 113     -11.248  15.415  63.464  1.00 70.10           C  
ATOM   2365  CE  LYS B 113     -11.827  16.507  64.397  1.00 74.03           C  
ATOM   2366  NZ  LYS B 113     -11.907  16.102  65.852  1.00 72.95           N  
ATOM   2367  N   ASP B 114     -15.150  15.806  61.049  1.00 56.96           N  
ATOM   2368  CA  ASP B 114     -16.067  16.575  60.224  1.00 52.49           C  
ATOM   2369  C   ASP B 114     -15.319  17.169  59.059  1.00 48.18           C  
ATOM   2370  O   ASP B 114     -14.271  17.796  59.237  1.00 47.61           O  
ATOM   2371  CB  ASP B 114     -16.677  17.712  61.040  1.00 55.10           C  
ATOM   2372  CG  ASP B 114     -18.059  17.398  61.524  1.00 55.64           C  
ATOM   2373  OD1 ASP B 114     -18.494  16.240  61.339  1.00 56.84           O  
ATOM   2374  OD2 ASP B 114     -18.776  18.248  62.101  1.00 54.57           O  
ATOM   2375  N   ASN B 115     -15.881  16.990  57.870  1.00 44.92           N  
ATOM   2376  CA  ASN B 115     -15.215  17.354  56.631  1.00 42.10           C  
ATOM   2377  C   ASN B 115     -15.604  18.733  56.111  1.00 40.67           C  
ATOM   2378  O   ASN B 115     -16.407  18.838  55.163  1.00 43.70           O  
ATOM   2379  CB  ASN B 115     -15.490  16.277  55.573  1.00 41.16           C  
ATOM   2380  CG  ASN B 115     -14.555  16.368  54.374  1.00 40.52           C  
ATOM   2381  OD1 ASN B 115     -13.699  17.253  54.290  1.00 41.12           O  
ATOM   2382  ND2 ASN B 115     -14.730  15.454  53.430  1.00 38.43           N  
ATOM   2383  N   ILE B 116     -15.027  19.782  56.706  1.00 36.59           N  
ATOM   2384  CA  ILE B 116     -15.303  21.158  56.253  1.00 42.54           C  
ATOM   2385  C   ILE B 116     -14.817  21.434  54.809  1.00 42.01           C  
ATOM   2386  O   ILE B 116     -13.661  21.186  54.481  1.00 41.57           O  
ATOM   2387  CB  ILE B 116     -14.720  22.202  57.233  1.00 40.86           C  
ATOM   2388  CG1 ILE B 116     -15.402  22.109  58.578  1.00 42.61           C  
ATOM   2389  CG2 ILE B 116     -14.932  23.596  56.725  1.00 39.55           C  
ATOM   2390  CD1 ILE B 116     -14.495  21.555  59.633  1.00 52.51           C  
ATOM   2391  N   ASN B 117     -15.707  21.926  53.953  1.00 41.46           N  
ATOM   2392  CA  ASN B 117     -15.298  22.329  52.619  1.00 43.99           C  
ATOM   2393  C   ASN B 117     -14.450  23.570  52.658  1.00 46.19           C  
ATOM   2394  O   ASN B 117     -14.835  24.581  53.233  1.00 54.28           O  
ATOM   2395  CB  ASN B 117     -16.473  22.623  51.711  1.00 46.20           C  
ATOM   2396  CG  ASN B 117     -16.030  22.857  50.293  1.00 49.89           C  
ATOM   2397  OD1 ASN B 117     -15.996  23.988  49.803  1.00 48.74           O  
ATOM   2398  ND2 ASN B 117     -15.631  21.777  49.632  1.00 57.20           N  
ATOM   2399  N   MET B 118     -13.303  23.511  52.009  1.00 43.49           N  
ATOM   2400  CA  MET B 118     -12.395  24.634  52.025  1.00 39.67           C  
ATOM   2401  C   MET B 118     -12.317  25.295  50.683  1.00 43.02           C  
ATOM   2402  O   MET B 118     -12.145  26.510  50.600  1.00 55.66           O  
ATOM   2403  CB  MET B 118     -11.029  24.190  52.486  1.00 32.02           C  
ATOM   2404  CG  MET B 118     -11.129  23.414  53.758  1.00 33.80           C  
ATOM   2405  SD  MET B 118     -10.931  24.415  55.214  1.00 32.03           S  
ATOM   2406  CE  MET B 118     -12.316  25.648  55.011  1.00 44.90           C  
ATOM   2407  N   ALA B 119     -12.460  24.512  49.630  1.00 35.99           N  
ATOM   2408  CA  ALA B 119     -12.351  25.062  48.304  1.00 37.93           C  
ATOM   2409  C   ALA B 119     -13.358  24.389  47.396  1.00 41.74           C  
ATOM   2410  O   ALA B 119     -13.809  23.278  47.673  1.00 45.60           O  
ATOM   2411  CB  ALA B 119     -10.949  24.872  47.794  1.00 38.35           C  
ATOM   2412  N   LEU B 120     -13.715  25.066  46.311  1.00 40.91           N  
ATOM   2413  CA  LEU B 120     -14.653  24.516  45.349  1.00 38.22           C  
ATOM   2414  C   LEU B 120     -14.468  25.248  44.042  1.00 39.38           C  
ATOM   2415  O   LEU B 120     -14.649  26.452  43.987  1.00 46.67           O  
ATOM   2416  CB  LEU B 120     -16.072  24.662  45.882  1.00 35.18           C  
ATOM   2417  CG  LEU B 120     -17.212  23.940  45.194  1.00 34.12           C  
ATOM   2418  CD1 LEU B 120     -16.959  22.453  45.119  1.00 36.54           C  
ATOM   2419  CD2 LEU B 120     -18.458  24.206  46.001  1.00 37.65           C  
ATOM   2420  N   VAL B 121     -14.054  24.515  43.012  1.00 40.66           N  
ATOM   2421  CA  VAL B 121     -13.658  25.054  41.706  1.00 38.88           C  
ATOM   2422  C   VAL B 121     -14.331  24.205  40.637  1.00 41.46           C  
ATOM   2423  O   VAL B 121     -14.193  22.976  40.637  1.00 43.43           O  
ATOM   2424  CB  VAL B 121     -12.128  24.884  41.486  1.00 37.81           C  
ATOM   2425  CG1 VAL B 121     -11.732  25.167  40.049  1.00 44.04           C  
ATOM   2426  CG2 VAL B 121     -11.354  25.778  42.377  1.00 36.87           C  
ATOM   2427  N   VAL B 122     -15.059  24.843  39.727  1.00 42.39           N  
ATOM   2428  CA  VAL B 122     -15.457  24.160  38.494  1.00 41.47           C  
ATOM   2429  C   VAL B 122     -14.333  24.369  37.487  1.00 43.28           C  
ATOM   2430  O   VAL B 122     -13.806  25.474  37.389  1.00 46.67           O  
ATOM   2431  CB  VAL B 122     -16.768  24.709  37.938  1.00 35.69           C  
ATOM   2432  CG1 VAL B 122     -16.606  25.110  36.522  1.00 34.31           C  
ATOM   2433  CG2 VAL B 122     -17.801  23.666  37.998  1.00 38.69           C  
ATOM   2434  N   ASP B 123     -13.930  23.317  36.780  1.00 44.46           N  
ATOM   2435  CA  ASP B 123     -12.904  23.460  35.747  1.00 51.88           C  
ATOM   2436  C   ASP B 123     -13.478  23.042  34.446  1.00 48.22           C  
ATOM   2437  O   ASP B 123     -14.197  22.058  34.375  1.00 52.90           O  
ATOM   2438  CB  ASP B 123     -11.693  22.562  35.962  1.00 61.89           C  
ATOM   2439  CG  ASP B 123     -11.081  22.100  34.629  1.00 64.44           C  
ATOM   2440  OD1 ASP B 123     -10.582  22.986  33.885  1.00 64.77           O  
ATOM   2441  OD2 ASP B 123     -11.102  20.902  34.238  1.00 61.55           O  
ATOM   2442  N   THR B 124     -13.088  23.735  33.395  1.00 47.32           N  
ATOM   2443  CA  THR B 124     -13.776  23.540  32.142  1.00 47.22           C  
ATOM   2444  C   THR B 124     -12.888  23.506  30.924  1.00 49.43           C  
ATOM   2445  O   THR B 124     -13.381  23.393  29.809  1.00 52.70           O  
ATOM   2446  CB  THR B 124     -14.887  24.558  32.035  1.00 43.13           C  
ATOM   2447  OG1 THR B 124     -16.102  23.828  31.860  1.00 47.57           O  
ATOM   2448  CG2 THR B 124     -14.742  25.433  30.804  1.00 37.55           C  
ATOM   2449  N   TYR B 125     -11.585  23.626  31.176  1.00 50.67           N  
ATOM   2450  CA  TYR B 125     -10.528  23.480  30.196  1.00 45.75           C  
ATOM   2451  C   TYR B 125     -10.464  22.001  29.887  1.00 47.81           C  
ATOM   2452  O   TYR B 125     -10.513  21.609  28.723  1.00 55.45           O  
ATOM   2453  CB  TYR B 125      -9.193  23.947  30.789  1.00 44.84           C  
ATOM   2454  CG  TYR B 125      -8.072  23.992  29.799  1.00 42.59           C  
ATOM   2455  CD1 TYR B 125      -8.172  24.785  28.667  1.00 44.21           C  
ATOM   2456  CD2 TYR B 125      -6.915  23.242  29.982  1.00 41.19           C  
ATOM   2457  CE1 TYR B 125      -7.161  24.848  27.727  1.00 46.37           C  
ATOM   2458  CE2 TYR B 125      -5.878  23.294  29.041  1.00 45.23           C  
ATOM   2459  CZ  TYR B 125      -6.018  24.107  27.906  1.00 50.50           C  
ATOM   2460  OH  TYR B 125      -5.040  24.206  26.928  1.00 56.98           O  
ATOM   2461  N   TYR B 126     -10.384  21.170  30.921  1.00 42.56           N  
ATOM   2462  CA  TYR B 126     -10.509  19.738  30.697  1.00 47.99           C  
ATOM   2463  C   TYR B 126     -11.977  19.443  30.578  1.00 56.42           C  
ATOM   2464  O   TYR B 126     -12.781  20.370  30.590  1.00 64.60           O  
ATOM   2465  CB  TYR B 126      -9.869  18.934  31.829  1.00 45.53           C  
ATOM   2466  CG  TYR B 126      -8.375  19.048  31.818  1.00 41.05           C  
ATOM   2467  CD1 TYR B 126      -7.615  18.670  32.894  1.00 33.97           C  
ATOM   2468  CD2 TYR B 126      -7.725  19.565  30.711  1.00 44.07           C  
ATOM   2469  CE1 TYR B 126      -6.250  18.803  32.862  1.00 33.33           C  
ATOM   2470  CE2 TYR B 126      -6.381  19.684  30.675  1.00 41.73           C  
ATOM   2471  CZ  TYR B 126      -5.648  19.302  31.748  1.00 37.43           C  
ATOM   2472  OH  TYR B 126      -4.296  19.466  31.664  1.00 48.13           O  
ATOM   2473  N   ASP B 127     -12.338  18.170  30.453  1.00 59.40           N  
ATOM   2474  CA  ASP B 127     -13.744  17.780  30.427  1.00 57.40           C  
ATOM   2475  C   ASP B 127     -14.369  18.214  31.738  1.00 50.20           C  
ATOM   2476  O   ASP B 127     -13.781  17.960  32.789  1.00 44.95           O  
ATOM   2477  CB  ASP B 127     -13.868  16.280  30.164  1.00 66.03           C  
ATOM   2478  CG  ASP B 127     -13.330  15.899  28.783  1.00 73.56           C  
ATOM   2479  OD1 ASP B 127     -14.124  15.891  27.810  1.00 72.89           O  
ATOM   2480  OD2 ASP B 127     -12.115  15.646  28.568  1.00 78.38           O  
ATOM   2481  N   ASP B 128     -15.519  18.908  31.641  1.00 49.95           N  
ATOM   2482  CA  ASP B 128     -16.158  19.682  32.729  1.00 46.69           C  
ATOM   2483  C   ASP B 128     -16.193  18.876  33.985  1.00 41.43           C  
ATOM   2484  O   ASP B 128     -16.666  17.738  33.975  1.00 46.72           O  
ATOM   2485  CB  ASP B 128     -17.611  20.040  32.408  1.00 57.16           C  
ATOM   2486  CG  ASP B 128     -17.774  20.856  31.137  1.00 66.57           C  
ATOM   2487  OD1 ASP B 128     -18.856  21.469  30.981  1.00 66.40           O  
ATOM   2488  OD2 ASP B 128     -16.907  20.936  30.234  1.00 75.03           O  
ATOM   2489  N   GLN B 129     -15.687  19.455  35.060  1.00 34.93           N  
ATOM   2490  CA  GLN B 129     -15.559  18.738  36.315  1.00 40.37           C  
ATOM   2491  C   GLN B 129     -15.656  19.671  37.494  1.00 44.57           C  
ATOM   2492  O   GLN B 129     -15.235  20.818  37.419  1.00 50.92           O  
ATOM   2493  CB  GLN B 129     -14.244  17.962  36.392  1.00 42.69           C  
ATOM   2494  CG  GLN B 129     -13.018  18.677  35.810  1.00 52.47           C  
ATOM   2495  CD  GLN B 129     -11.692  17.916  36.041  1.00 58.05           C  
ATOM   2496  OE1 GLN B 129     -10.642  18.546  36.218  1.00 56.70           O  
ATOM   2497  NE2 GLN B 129     -11.742  16.571  36.028  1.00 57.41           N  
ATOM   2498  N   LEU B 130     -16.237  19.182  38.578  1.00 43.63           N  
ATOM   2499  CA  LEU B 130     -16.165  19.874  39.840  1.00 43.85           C  
ATOM   2500  C   LEU B 130     -14.955  19.372  40.644  1.00 47.55           C  
ATOM   2501  O   LEU B 130     -14.834  18.181  40.921  1.00 54.34           O  
ATOM   2502  CB  LEU B 130     -17.451  19.659  40.622  1.00 42.52           C  
ATOM   2503  CG  LEU B 130     -17.568  20.634  41.786  1.00 43.52           C  
ATOM   2504  CD1 LEU B 130     -17.271  22.048  41.287  1.00 43.50           C  
ATOM   2505  CD2 LEU B 130     -18.940  20.549  42.422  1.00 40.64           C  
ATOM   2506  N   ILE B 131     -14.065  20.284  41.012  1.00 42.60           N  
ATOM   2507  CA  ILE B 131     -12.931  19.961  41.865  1.00 37.00           C  
ATOM   2508  C   ILE B 131     -13.249  20.515  43.247  1.00 38.11           C  
ATOM   2509  O   ILE B 131     -13.570  21.688  43.369  1.00 42.78           O  
ATOM   2510  CB  ILE B 131     -11.659  20.608  41.288  1.00 33.18           C  
ATOM   2511  CG1 ILE B 131     -11.210  19.848  40.048  1.00 35.76           C  
ATOM   2512  CG2 ILE B 131     -10.535  20.576  42.282  1.00 31.91           C  
ATOM   2513  CD1 ILE B 131     -10.215  20.600  39.194  1.00 35.15           C  
ATOM   2514  N   SER B 132     -13.179  19.691  44.287  1.00 35.32           N  
ATOM   2515  CA  SER B 132     -13.478  20.175  45.636  1.00 37.01           C  
ATOM   2516  C   SER B 132     -12.431  19.738  46.647  1.00 44.13           C  
ATOM   2517  O   SER B 132     -11.924  18.610  46.592  1.00 51.78           O  
ATOM   2518  CB  SER B 132     -14.867  19.712  46.086  1.00 36.32           C  
ATOM   2519  OG  SER B 132     -14.903  18.314  46.347  1.00 36.17           O  
ATOM   2520  N   CYS B 133     -12.124  20.611  47.596  1.00 42.32           N  
ATOM   2521  CA  CYS B 133     -11.008  20.342  48.478  1.00 43.22           C  
ATOM   2522  C   CYS B 133     -11.401  20.489  49.907  1.00 45.23           C  
ATOM   2523  O   CYS B 133     -11.599  21.599  50.380  1.00 48.22           O  
ATOM   2524  CB  CYS B 133      -9.881  21.302  48.166  1.00 46.64           C  
ATOM   2525  SG  CYS B 133      -9.505  21.339  46.408  1.00 49.16           S  
ATOM   2526  N   GLY B 134     -11.481  19.355  50.594  1.00 50.91           N  
ATOM   2527  CA  GLY B 134     -11.871  19.290  52.000  1.00 47.20           C  
ATOM   2528  C   GLY B 134     -10.748  19.526  52.985  1.00 39.12           C  
ATOM   2529  O   GLY B 134      -9.584  19.529  52.617  1.00 40.54           O  
ATOM   2530  N   SER B 135     -11.108  19.710  54.247  1.00 34.78           N  
ATOM   2531  CA  SER B 135     -10.145  20.012  55.299  1.00 40.24           C  
ATOM   2532  C   SER B 135      -9.412  18.786  55.829  1.00 48.32           C  
ATOM   2533  O   SER B 135      -8.540  18.897  56.681  1.00 55.75           O  
ATOM   2534  CB  SER B 135     -10.914  20.564  56.472  1.00 41.13           C  
ATOM   2535  OG  SER B 135     -11.918  19.628  56.834  1.00 44.05           O  
ATOM   2536  N   VAL B 136      -9.761  17.612  55.340  1.00 49.59           N  
ATOM   2537  CA  VAL B 136      -9.720  16.479  56.223  1.00 47.46           C  
ATOM   2538  C   VAL B 136      -8.576  15.495  55.991  1.00 59.08           C  
ATOM   2539  O   VAL B 136      -7.879  15.115  56.948  1.00 66.43           O  
ATOM   2540  CB  VAL B 136     -11.142  15.857  56.369  1.00 38.79           C  
ATOM   2541  CG1 VAL B 136     -11.407  14.765  55.347  1.00 32.85           C  
ATOM   2542  CG2 VAL B 136     -11.368  15.392  57.789  1.00 40.00           C  
ATOM   2543  N   ASN B 137      -8.345  15.087  54.751  1.00 63.75           N  
ATOM   2544  CA  ASN B 137      -7.280  14.106  54.530  1.00 66.19           C  
ATOM   2545  C   ASN B 137      -5.976  14.741  54.089  1.00 64.54           C  
ATOM   2546  O   ASN B 137      -5.430  14.437  53.034  1.00 62.00           O  
ATOM   2547  CB  ASN B 137      -7.730  12.978  53.612  1.00 70.00           C  
ATOM   2548  CG  ASN B 137      -8.165  11.761  54.389  1.00 73.83           C  
ATOM   2549  OD1 ASN B 137      -7.363  11.128  55.092  1.00 74.76           O  
ATOM   2550  ND2 ASN B 137      -9.448  11.432  54.287  1.00 76.12           N  
ATOM   2551  N   ARG B 138      -5.489  15.617  54.959  1.00 66.68           N  
ATOM   2552  CA  ARG B 138      -4.337  16.470  54.718  1.00 64.69           C  
ATOM   2553  C   ARG B 138      -4.582  17.428  53.576  1.00 58.64           C  
ATOM   2554  O   ARG B 138      -3.656  17.743  52.843  1.00 57.16           O  
ATOM   2555  CB  ARG B 138      -3.051  15.656  54.511  1.00 71.17           C  
ATOM   2556  CG  ARG B 138      -1.969  15.955  55.543  1.00 78.98           C  
ATOM   2557  CD  ARG B 138      -1.774  17.451  55.842  1.00 85.24           C  
ATOM   2558  NE  ARG B 138      -1.590  17.731  57.270  1.00 90.58           N  
ATOM   2559  CZ  ARG B 138      -2.577  17.968  58.137  1.00 93.02           C  
ATOM   2560  NH1 ARG B 138      -3.846  17.957  57.739  1.00 93.15           N  
ATOM   2561  NH2 ARG B 138      -2.294  18.215  59.414  1.00 94.14           N  
ATOM   2562  N   GLY B 139      -5.828  17.888  53.438  1.00 57.21           N  
ATOM   2563  CA  GLY B 139      -6.194  18.872  52.419  1.00 60.37           C  
ATOM   2564  C   GLY B 139      -6.131  18.420  50.958  1.00 56.26           C  
ATOM   2565  O   GLY B 139      -5.476  19.032  50.109  1.00 52.73           O  
ATOM   2566  N   THR B 140      -6.899  17.383  50.670  1.00 51.62           N  
ATOM   2567  CA  THR B 140      -6.710  16.556  49.514  1.00 45.11           C  
ATOM   2568  C   THR B 140      -7.968  16.588  48.627  1.00 49.59           C  
ATOM   2569  O   THR B 140      -9.017  16.046  48.996  1.00 52.48           O  
ATOM   2570  CB  THR B 140      -6.357  15.157  50.063  1.00 41.13           C  
ATOM   2571  OG1 THR B 140      -5.534  14.468  49.140  1.00 42.59           O  
ATOM   2572  CG2 THR B 140      -7.567  14.243  50.233  1.00 39.36           C  
ATOM   2573  N   CYS B 141      -7.863  17.244  47.468  1.00 51.00           N  
ATOM   2574  CA  CYS B 141      -9.016  17.478  46.571  1.00 50.19           C  
ATOM   2575  C   CYS B 141      -9.507  16.256  45.808  1.00 49.58           C  
ATOM   2576  O   CYS B 141      -8.725  15.378  45.469  1.00 54.30           O  
ATOM   2577  CB  CYS B 141      -8.681  18.517  45.506  1.00 47.41           C  
ATOM   2578  SG  CYS B 141      -7.986  20.060  46.094  1.00 47.06           S  
ATOM   2579  N   GLN B 142     -10.797  16.223  45.501  1.00 44.72           N  
ATOM   2580  CA  GLN B 142     -11.305  15.246  44.551  1.00 46.06           C  
ATOM   2581  C   GLN B 142     -12.025  15.890  43.365  1.00 45.65           C  
ATOM   2582  O   GLN B 142     -12.592  16.987  43.486  1.00 46.44           O  
ATOM   2583  CB  GLN B 142     -12.218  14.231  45.229  1.00 50.89           C  
ATOM   2584  CG  GLN B 142     -13.096  14.779  46.309  1.00 60.82           C  
ATOM   2585  CD  GLN B 142     -13.694  13.677  47.163  1.00 69.61           C  
ATOM   2586  OE1 GLN B 142     -14.910  13.661  47.402  1.00 74.18           O  
ATOM   2587  NE2 GLN B 142     -12.846  12.750  47.630  1.00 70.08           N  
ATOM   2588  N   ARG B 143     -12.001  15.209  42.220  1.00 40.24           N  
ATOM   2589  CA  ARG B 143     -12.772  15.664  41.074  1.00 42.06           C  
ATOM   2590  C   ARG B 143     -14.067  14.869  40.828  1.00 42.42           C  
ATOM   2591  O   ARG B 143     -14.057  13.655  40.806  1.00 46.23           O  
ATOM   2592  CB  ARG B 143     -11.916  15.703  39.816  1.00 43.37           C  
ATOM   2593  CG  ARG B 143     -10.693  14.849  39.869  1.00 46.45           C  
ATOM   2594  CD  ARG B 143      -9.745  15.103  38.696  1.00 51.80           C  
ATOM   2595  NE  ARG B 143     -10.252  14.573  37.427  1.00 53.01           N  
ATOM   2596  CZ  ARG B 143     -10.080  13.319  37.016  1.00 52.46           C  
ATOM   2597  NH1 ARG B 143      -9.410  12.443  37.771  1.00 50.65           N  
ATOM   2598  NH2 ARG B 143     -10.590  12.941  35.851  1.00 52.47           N  
ATOM   2599  N   HIS B 144     -15.179  15.575  40.662  1.00 37.26           N  
ATOM   2600  CA  HIS B 144     -16.429  14.991  40.234  1.00 35.21           C  
ATOM   2601  C   HIS B 144     -16.610  15.312  38.756  1.00 37.58           C  
ATOM   2602  O   HIS B 144     -16.683  16.475  38.389  1.00 43.05           O  
ATOM   2603  CB  HIS B 144     -17.555  15.622  41.030  1.00 37.31           C  
ATOM   2604  CG  HIS B 144     -17.294  15.660  42.502  1.00 43.51           C  
ATOM   2605  ND1 HIS B 144     -17.921  14.810  43.394  1.00 45.90           N  
ATOM   2606  CD2 HIS B 144     -16.472  16.441  43.242  1.00 44.08           C  
ATOM   2607  CE1 HIS B 144     -17.500  15.071  44.620  1.00 44.90           C  
ATOM   2608  NE2 HIS B 144     -16.618  16.054  44.555  1.00 46.04           N  
ATOM   2609  N   VAL B 145     -16.677  14.302  37.896  1.00 37.02           N  
ATOM   2610  CA  VAL B 145     -16.782  14.564  36.461  1.00 36.59           C  
ATOM   2611  C   VAL B 145     -18.217  14.441  35.996  1.00 43.53           C  
ATOM   2612  O   VAL B 145     -18.795  13.336  36.035  1.00 48.18           O  
ATOM   2613  CB  VAL B 145     -15.956  13.582  35.617  1.00 34.40           C  
ATOM   2614  CG1 VAL B 145     -15.914  14.056  34.195  1.00 35.97           C  
ATOM   2615  CG2 VAL B 145     -14.554  13.421  36.152  1.00 32.18           C  
ATOM   2616  N   PHE B 146     -18.786  15.564  35.553  1.00 43.93           N  
ATOM   2617  CA  PHE B 146     -20.148  15.595  35.023  1.00 44.13           C  
ATOM   2618  C   PHE B 146     -20.240  14.732  33.788  1.00 49.09           C  
ATOM   2619  O   PHE B 146     -19.464  14.919  32.871  1.00 56.31           O  
ATOM   2620  CB  PHE B 146     -20.520  16.994  34.573  1.00 44.86           C  
ATOM   2621  CG  PHE B 146     -20.341  18.053  35.612  1.00 48.42           C  
ATOM   2622  CD1 PHE B 146     -19.618  19.199  35.322  1.00 52.18           C  
ATOM   2623  CD2 PHE B 146     -20.937  17.947  36.851  1.00 48.15           C  
ATOM   2624  CE1 PHE B 146     -19.466  20.206  36.268  1.00 53.43           C  
ATOM   2625  CE2 PHE B 146     -20.797  18.959  37.791  1.00 50.26           C  
ATOM   2626  CZ  PHE B 146     -20.055  20.082  37.503  1.00 51.22           C  
ATOM   2627  N   PRO B 147     -21.179  13.796  33.756  1.00 52.64           N  
ATOM   2628  CA  PRO B 147     -21.524  13.069  32.528  1.00 56.24           C  
ATOM   2629  C   PRO B 147     -22.010  14.024  31.461  1.00 64.74           C  
ATOM   2630  O   PRO B 147     -22.458  15.119  31.792  1.00 64.71           O  
ATOM   2631  CB  PRO B 147     -22.683  12.190  32.968  1.00 54.46           C  
ATOM   2632  CG  PRO B 147     -22.481  12.020  34.414  1.00 55.47           C  
ATOM   2633  CD  PRO B 147     -21.968  13.338  34.908  1.00 54.08           C  
ATOM   2634  N   HIS B 148     -21.951  13.613  30.200  1.00 78.35           N  
ATOM   2635  CA  HIS B 148     -22.134  14.559  29.096  1.00 92.34           C  
ATOM   2636  C   HIS B 148     -23.562  15.109  28.897  1.00 94.49           C  
ATOM   2637  O   HIS B 148     -23.859  15.694  27.854  1.00 95.25           O  
ATOM   2638  CB  HIS B 148     -21.529  14.015  27.785  1.00101.21           C  
ATOM   2639  CG  HIS B 148     -20.100  14.429  27.553  1.00107.84           C  
ATOM   2640  ND1 HIS B 148     -19.745  15.698  27.137  1.00111.00           N  
ATOM   2641  CD2 HIS B 148     -18.939  13.737  27.669  1.00108.79           C  
ATOM   2642  CE1 HIS B 148     -18.431  15.768  27.010  1.00111.64           C  
ATOM   2643  NE2 HIS B 148     -17.918  14.592  27.327  1.00109.85           N  
ATOM   2644  N   ASN B 149     -24.431  14.922  29.891  1.00 97.28           N  
ATOM   2645  CA  ASN B 149     -25.707  15.644  29.931  1.00101.56           C  
ATOM   2646  C   ASN B 149     -26.292  15.957  31.313  1.00101.28           C  
ATOM   2647  O   ASN B 149     -26.704  17.097  31.553  1.00102.84           O  
ATOM   2648  CB  ASN B 149     -26.764  15.020  29.014  1.00107.84           C  
ATOM   2649  CG  ASN B 149     -27.333  16.034  28.012  1.00113.71           C  
ATOM   2650  OD1 ASN B 149     -26.580  16.728  27.318  1.00115.08           O  
ATOM   2651  ND2 ASN B 149     -28.665  16.129  27.943  1.00115.55           N  
ATOM   2652  N   HIS B 150     -26.353  14.974  32.211  1.00 98.96           N  
ATOM   2653  CA  HIS B 150     -26.776  15.264  33.585  1.00 96.15           C  
ATOM   2654  C   HIS B 150     -25.691  16.094  34.285  1.00 85.75           C  
ATOM   2655  O   HIS B 150     -24.562  15.643  34.433  1.00 82.65           O  
ATOM   2656  CB  HIS B 150     -27.124  13.981  34.368  1.00103.55           C  
ATOM   2657  CG  HIS B 150     -28.014  14.215  35.561  1.00112.42           C  
ATOM   2658  ND1 HIS B 150     -28.326  13.219  36.467  1.00115.01           N  
ATOM   2659  CD2 HIS B 150     -28.656  15.328  35.997  1.00114.75           C  
ATOM   2660  CE1 HIS B 150     -29.121  13.707  37.405  1.00115.51           C  
ATOM   2661  NE2 HIS B 150     -29.336  14.985  37.144  1.00116.15           N  
ATOM   2662  N   THR B 151     -26.035  17.319  34.673  1.00 77.40           N  
ATOM   2663  CA  THR B 151     -25.084  18.238  35.295  1.00 70.80           C  
ATOM   2664  C   THR B 151     -25.168  18.200  36.813  1.00 68.14           C  
ATOM   2665  O   THR B 151     -24.315  18.749  37.502  1.00 69.16           O  
ATOM   2666  CB  THR B 151     -25.329  19.677  34.800  1.00 71.24           C  
ATOM   2667  OG1 THR B 151     -25.152  19.726  33.385  1.00 74.39           O  
ATOM   2668  CG2 THR B 151     -24.261  20.640  35.309  1.00 67.46           C  
ATOM   2669  N   ALA B 152     -26.197  17.563  37.345  1.00 64.84           N  
ATOM   2670  CA  ALA B 152     -26.320  17.474  38.784  1.00 66.23           C  
ATOM   2671  C   ALA B 152     -25.608  16.226  39.283  1.00 68.72           C  
ATOM   2672  O   ALA B 152     -25.686  15.879  40.470  1.00 72.98           O  
ATOM   2673  CB  ALA B 152     -27.768  17.455  39.181  1.00 70.29           C  
ATOM   2674  N   ASP B 153     -24.902  15.555  38.376  1.00 65.93           N  
ATOM   2675  CA  ASP B 153     -24.278  14.284  38.700  1.00 64.14           C  
ATOM   2676  C   ASP B 153     -22.845  14.426  39.205  1.00 61.96           C  
ATOM   2677  O   ASP B 153     -21.884  14.057  38.534  1.00 64.92           O  
ATOM   2678  CB  ASP B 153     -24.369  13.324  37.520  1.00 67.91           C  
ATOM   2679  CG  ASP B 153     -24.258  11.873  37.942  1.00 73.22           C  
ATOM   2680  OD1 ASP B 153     -23.823  11.612  39.087  1.00 77.85           O  
ATOM   2681  OD2 ASP B 153     -24.574  10.921  37.192  1.00 73.15           O  
ATOM   2682  N   ILE B 154     -22.748  14.960  40.416  1.00 59.48           N  
ATOM   2683  CA  ILE B 154     -21.538  15.032  41.245  1.00 57.82           C  
ATOM   2684  C   ILE B 154     -21.072  13.632  41.729  1.00 58.28           C  
ATOM   2685  O   ILE B 154     -20.039  13.494  42.404  1.00 45.90           O  
ATOM   2686  CB  ILE B 154     -21.907  15.941  42.472  1.00 55.80           C  
ATOM   2687  CG1 ILE B 154     -22.087  17.366  42.014  1.00 54.89           C  
ATOM   2688  CG2 ILE B 154     -20.871  15.921  43.582  1.00 56.68           C  
ATOM   2689  CD1 ILE B 154     -21.081  17.745  40.972  1.00 57.79           C  
ATOM   2690  N   GLN B 155     -21.843  12.608  41.357  1.00 64.01           N  
ATOM   2691  CA  GLN B 155     -21.946  11.369  42.125  1.00 67.48           C  
ATOM   2692  C   GLN B 155     -21.370  10.163  41.412  1.00 65.42           C  
ATOM   2693  O   GLN B 155     -20.641   9.373  42.017  1.00 67.04           O  
ATOM   2694  CB  GLN B 155     -23.422  11.114  42.473  1.00 75.31           C  
ATOM   2695  CG  GLN B 155     -23.708   9.783  43.150  1.00 82.20           C  
ATOM   2696  CD  GLN B 155     -23.743   9.886  44.669  1.00 86.73           C  
ATOM   2697  OE1 GLN B 155     -22.980   9.198  45.364  1.00 86.78           O  
ATOM   2698  NE2 GLN B 155     -24.633  10.739  45.190  1.00 87.02           N  
ATOM   2699  N   SER B 156     -21.691  10.025  40.131  1.00 62.34           N  
ATOM   2700  CA  SER B 156     -21.348   8.812  39.400  1.00 62.39           C  
ATOM   2701  C   SER B 156     -19.838   8.617  39.086  1.00 61.65           C  
ATOM   2702  O   SER B 156     -19.314   7.526  39.255  1.00 63.82           O  
ATOM   2703  CB  SER B 156     -22.250   8.650  38.173  1.00 62.54           C  
ATOM   2704  OG  SER B 156     -21.623   9.134  37.003  1.00 66.52           O  
ATOM   2705  N   GLU B 157     -19.133   9.661  38.661  1.00 64.18           N  
ATOM   2706  CA  GLU B 157     -17.677   9.553  38.426  1.00 60.88           C  
ATOM   2707  C   GLU B 157     -16.833  10.575  39.214  1.00 52.62           C  
ATOM   2708  O   GLU B 157     -16.752  11.750  38.845  1.00 51.05           O  
ATOM   2709  CB  GLU B 157     -17.350   9.624  36.935  1.00 62.30           C  
ATOM   2710  CG  GLU B 157     -15.861   9.655  36.657  1.00 63.65           C  
ATOM   2711  CD  GLU B 157     -15.571   9.850  35.197  1.00 69.69           C  
ATOM   2712  OE1 GLU B 157     -16.517  10.215  34.459  1.00 71.78           O  
ATOM   2713  OE2 GLU B 157     -14.403   9.639  34.792  1.00 73.16           O  
ATOM   2714  N   VAL B 158     -16.215  10.097  40.292  1.00 45.01           N  
ATOM   2715  CA  VAL B 158     -15.494  10.927  41.242  1.00 41.41           C  
ATOM   2716  C   VAL B 158     -14.182  10.249  41.548  1.00 44.93           C  
ATOM   2717  O   VAL B 158     -14.188   9.156  42.083  1.00 48.61           O  
ATOM   2718  CB  VAL B 158     -16.214  11.000  42.592  1.00 38.70           C  
ATOM   2719  CG1 VAL B 158     -15.346  11.708  43.611  1.00 41.61           C  
ATOM   2720  CG2 VAL B 158     -17.520  11.681  42.472  1.00 38.07           C  
ATOM   2721  N   HIS B 159     -13.067  10.907  41.233  1.00 48.85           N  
ATOM   2722  CA  HIS B 159     -11.728  10.423  41.568  1.00 49.99           C  
ATOM   2723  C   HIS B 159     -11.078  11.299  42.613  1.00 45.58           C  
ATOM   2724  O   HIS B 159     -11.081  12.521  42.476  1.00 46.66           O  
ATOM   2725  CB  HIS B 159     -10.819  10.462  40.344  1.00 55.19           C  
ATOM   2726  CG  HIS B 159     -11.447   9.933  39.103  1.00 57.20           C  
ATOM   2727  ND1 HIS B 159     -11.250   8.643  38.667  1.00 61.65           N  
ATOM   2728  CD2 HIS B 159     -12.249  10.524  38.190  1.00 59.90           C  
ATOM   2729  CE1 HIS B 159     -11.910   8.460  37.537  1.00 66.26           C  
ATOM   2730  NE2 HIS B 159     -12.530   9.585  37.230  1.00 64.87           N  
ATOM   2731  N   CYS B 160     -10.487  10.677  43.625  1.00 43.89           N  
ATOM   2732  CA  CYS B 160      -9.662  11.393  44.596  1.00 50.62           C  
ATOM   2733  C   CYS B 160      -8.324  11.779  43.936  1.00 50.78           C  
ATOM   2734  O   CYS B 160      -7.835  11.040  43.083  1.00 56.60           O  
ATOM   2735  CB  CYS B 160      -9.455  10.514  45.831  1.00 56.73           C  
ATOM   2736  SG  CYS B 160      -8.620  11.276  47.239  1.00 63.75           S  
ATOM   2737  N   ILE B 161      -7.747  12.932  44.277  1.00 47.20           N  
ATOM   2738  CA  ILE B 161      -6.493  13.350  43.627  1.00 46.42           C  
ATOM   2739  C   ILE B 161      -5.325  13.322  44.582  1.00 56.64           C  
ATOM   2740  O   ILE B 161      -5.091  14.316  45.304  1.00 62.03           O  
ATOM   2741  CB  ILE B 161      -6.539  14.778  43.021  1.00 38.56           C  
ATOM   2742  CG1 ILE B 161      -7.746  15.006  42.123  1.00 34.51           C  
ATOM   2743  CG2 ILE B 161      -5.257  15.048  42.238  1.00 34.07           C  
ATOM   2744  CD1 ILE B 161      -7.684  16.347  41.433  1.00 34.13           C  
ATOM   2745  N   PHE B 162      -4.586  12.208  44.552  1.00 60.60           N  
ATOM   2746  CA  PHE B 162      -3.340  12.050  45.292  1.00 61.23           C  
ATOM   2747  C   PHE B 162      -2.447  11.025  44.609  1.00 64.55           C  
ATOM   2748  O   PHE B 162      -2.572   9.833  44.857  1.00 69.28           O  
ATOM   2749  CB  PHE B 162      -3.618  11.634  46.738  1.00 59.65           C  
ATOM   2750  CG  PHE B 162      -2.390  11.340  47.541  1.00 66.54           C  
ATOM   2751  CD1 PHE B 162      -2.411  11.470  48.919  1.00 69.70           C  
ATOM   2752  CD2 PHE B 162      -1.210  10.916  46.930  1.00 71.21           C  
ATOM   2753  CE1 PHE B 162      -1.282  11.198  49.682  1.00 71.95           C  
ATOM   2754  CE2 PHE B 162      -0.078  10.639  47.672  1.00 75.42           C  
ATOM   2755  CZ  PHE B 162      -0.113  10.784  49.063  1.00 76.93           C  
ATOM   2756  N   SER B 163      -1.538  11.494  43.765  1.00 67.76           N  
ATOM   2757  CA  SER B 163      -0.513  10.643  43.165  1.00 72.33           C  
ATOM   2758  C   SER B 163       0.652  10.430  44.133  1.00 72.47           C  
ATOM   2759  O   SER B 163       1.170  11.400  44.670  1.00 69.17           O  
ATOM   2760  CB  SER B 163       0.003  11.289  41.880  1.00 76.76           C  
ATOM   2761  OG  SER B 163       0.867  10.408  41.193  1.00 81.96           O  
ATOM   2762  N   PRO B 164       1.082   9.182  44.345  1.00 79.31           N  
ATOM   2763  CA  PRO B 164       2.145   8.893  45.326  1.00 83.11           C  
ATOM   2764  C   PRO B 164       3.492   9.507  44.916  1.00 82.91           C  
ATOM   2765  O   PRO B 164       3.802   9.560  43.732  1.00 81.25           O  
ATOM   2766  CB  PRO B 164       2.202   7.363  45.354  1.00 82.58           C  
ATOM   2767  CG  PRO B 164       1.643   6.934  44.041  1.00 81.16           C  
ATOM   2768  CD  PRO B 164       0.617   7.961  43.662  1.00 80.96           C  
ATOM   2769  N   GLN B 165       4.265   9.973  45.893  1.00 86.17           N  
ATOM   2770  CA  GLN B 165       5.408  10.843  45.624  1.00 91.94           C  
ATOM   2771  C   GLN B 165       6.751  10.117  45.607  1.00 99.97           C  
ATOM   2772  O   GLN B 165       7.146   9.524  46.611  1.00103.57           O  
ATOM   2773  CB  GLN B 165       5.424  11.985  46.637  1.00 89.89           C  
ATOM   2774  CG  GLN B 165       5.938  13.309  46.072  1.00 88.24           C  
ATOM   2775  CD  GLN B 165       5.133  13.838  44.886  1.00 84.36           C  
ATOM   2776  OE1 GLN B 165       4.018  13.381  44.611  1.00 81.94           O  
ATOM   2777  NE2 GLN B 165       5.703  14.807  44.185  1.00 83.04           N  
ATOM   2778  N   ILE B 166       7.462  10.185  44.479  1.00106.81           N  
ATOM   2779  CA  ILE B 166       8.603   9.281  44.247  1.00113.82           C  
ATOM   2780  C   ILE B 166       9.975   9.941  44.012  1.00118.50           C  
ATOM   2781  O   ILE B 166      10.989   9.458  44.530  1.00115.09           O  
ATOM   2782  CB  ILE B 166       8.232   8.195  43.164  1.00114.40           C  
ATOM   2783  CG1 ILE B 166       8.103   6.812  43.823  1.00114.70           C  
ATOM   2784  CG2 ILE B 166       9.199   8.184  41.954  1.00112.56           C  
ATOM   2785  CD1 ILE B 166       6.697   6.490  44.369  1.00113.69           C  
ATOM   2786  N   GLU B 167       9.998  11.038  43.252  1.00126.52           N  
ATOM   2787  CA  GLU B 167      11.239  11.784  42.999  1.00131.56           C  
ATOM   2788  C   GLU B 167      11.721  12.468  44.285  1.00132.11           C  
ATOM   2789  O   GLU B 167      12.820  12.183  44.772  1.00132.41           O  
ATOM   2790  CB  GLU B 167      11.066  12.808  41.859  1.00135.28           C  
ATOM   2791  CG  GLU B 167      10.512  12.256  40.543  1.00139.04           C  
ATOM   2792  CD  GLU B 167      11.373  11.161  39.921  1.00140.58           C  
ATOM   2793  OE1 GLU B 167      12.599  11.369  39.758  1.00140.25           O  
ATOM   2794  OE2 GLU B 167      10.815  10.088  39.589  1.00140.90           O  
ATOM   2795  N   GLU B 168      10.886  13.354  44.832  1.00131.51           N  
ATOM   2796  CA  GLU B 168      11.135  13.977  46.131  1.00129.21           C  
ATOM   2797  C   GLU B 168      10.042  13.570  47.136  1.00123.73           C  
ATOM   2798  O   GLU B 168       9.082  14.318  47.330  1.00125.33           O  
ATOM   2799  CB  GLU B 168      11.214  15.510  45.995  1.00132.59           C  
ATOM   2800  CG  GLU B 168      12.631  16.082  45.895  1.00136.53           C  
ATOM   2801  CD  GLU B 168      13.423  16.031  47.207  1.00138.52           C  
ATOM   2802  OE1 GLU B 168      12.814  16.080  48.302  1.00138.61           O  
ATOM   2803  OE2 GLU B 168      14.673  15.949  47.144  1.00138.45           O  
ATOM   2804  N   PRO B 169      10.186  12.397  47.770  1.00117.67           N  
ATOM   2805  CA  PRO B 169       9.180  11.871  48.715  1.00112.27           C  
ATOM   2806  C   PRO B 169       8.911  12.757  49.933  1.00105.46           C  
ATOM   2807  O   PRO B 169       8.080  12.406  50.775  1.00100.80           O  
ATOM   2808  CB  PRO B 169       9.792  10.541  49.173  1.00113.57           C  
ATOM   2809  CG  PRO B 169      10.722  10.171  48.084  1.00115.80           C  
ATOM   2810  CD  PRO B 169      11.323  11.469  47.627  1.00117.12           C  
ATOM   2811  N   SER B 170       9.611  13.886  50.009  1.00101.90           N  
ATOM   2812  CA  SER B 170       9.443  14.858  51.083  1.00 97.89           C  
ATOM   2813  C   SER B 170       8.240  15.756  50.817  1.00 91.19           C  
ATOM   2814  O   SER B 170       7.562  16.188  51.752  1.00 90.62           O  
ATOM   2815  CB  SER B 170      10.710  15.711  51.240  1.00 99.66           C  
ATOM   2816  OG  SER B 170      11.800  15.171  50.503  1.00100.54           O  
ATOM   2817  N   GLN B 171       7.982  16.021  49.539  1.00 83.05           N  
ATOM   2818  CA  GLN B 171       6.939  16.958  49.128  1.00 78.98           C  
ATOM   2819  C   GLN B 171       5.543  16.339  49.095  1.00 72.45           C  
ATOM   2820  O   GLN B 171       5.402  15.113  49.099  1.00 73.52           O  
ATOM   2821  CB  GLN B 171       7.275  17.574  47.766  1.00 83.31           C  
ATOM   2822  CG  GLN B 171       8.135  18.844  47.831  1.00 85.16           C  
ATOM   2823  CD  GLN B 171       7.741  19.783  48.961  1.00 85.76           C  
ATOM   2824  OE1 GLN B 171       8.524  19.994  49.896  1.00 88.17           O  
ATOM   2825  NE2 GLN B 171       6.531  20.347  48.882  1.00 83.17           N  
ATOM   2826  N   CYS B 172       4.520  17.198  49.084  1.00 62.09           N  
ATOM   2827  CA  CYS B 172       3.136  16.751  49.015  1.00 54.70           C  
ATOM   2828  C   CYS B 172       2.260  17.728  48.262  1.00 53.01           C  
ATOM   2829  O   CYS B 172       1.548  18.548  48.865  1.00 58.17           O  
ATOM   2830  CB  CYS B 172       2.536  16.539  50.391  1.00 53.29           C  
ATOM   2831  SG  CYS B 172       0.955  15.702  50.191  1.00 59.10           S  
ATOM   2832  N   PRO B 173       2.282  17.633  46.944  1.00 43.25           N  
ATOM   2833  CA  PRO B 173       1.625  18.631  46.106  1.00 40.46           C  
ATOM   2834  C   PRO B 173       0.163  18.282  45.914  1.00 42.50           C  
ATOM   2835  O   PRO B 173      -0.542  18.980  45.197  1.00 48.53           O  
ATOM   2836  CB  PRO B 173       2.382  18.527  44.787  1.00 33.90           C  
ATOM   2837  CG  PRO B 173       3.370  17.477  45.017  1.00 38.84           C  
ATOM   2838  CD  PRO B 173       2.914  16.585  46.147  1.00 37.05           C  
ATOM   2839  N   ASP B 174      -0.299  17.209  46.533  1.00 38.59           N  
ATOM   2840  CA  ASP B 174      -1.696  16.873  46.390  1.00 40.44           C  
ATOM   2841  C   ASP B 174      -2.382  17.261  47.685  1.00 42.44           C  
ATOM   2842  O   ASP B 174      -3.603  17.080  47.852  1.00 46.43           O  
ATOM   2843  CB  ASP B 174      -1.886  15.386  46.079  1.00 43.66           C  
ATOM   2844  CG  ASP B 174      -1.174  14.944  44.819  1.00 45.78           C  
ATOM   2845  OD1 ASP B 174      -1.245  15.633  43.767  1.00 46.38           O  
ATOM   2846  OD2 ASP B 174      -0.519  13.889  44.798  1.00 49.03           O  
ATOM   2847  N   CYS B 175      -1.574  17.777  48.605  1.00 38.69           N  
ATOM   2848  CA  CYS B 175      -2.065  18.295  49.855  1.00 42.59           C  
ATOM   2849  C   CYS B 175      -2.306  19.784  49.648  1.00 44.76           C  
ATOM   2850  O   CYS B 175      -1.425  20.612  49.905  1.00 54.35           O  
ATOM   2851  CB  CYS B 175      -1.013  18.090  50.926  1.00 47.43           C  
ATOM   2852  SG  CYS B 175      -0.648  16.370  51.262  1.00 53.36           S  
ATOM   2853  N   VAL B 176      -3.490  20.135  49.174  1.00 37.51           N  
ATOM   2854  CA  VAL B 176      -3.706  21.489  48.736  1.00 37.03           C  
ATOM   2855  C   VAL B 176      -4.149  22.376  49.871  1.00 45.29           C  
ATOM   2856  O   VAL B 176      -3.519  23.378  50.150  1.00 54.90           O  
ATOM   2857  CB  VAL B 176      -4.768  21.594  47.646  1.00 34.07           C  
ATOM   2858  CG1 VAL B 176      -4.718  22.987  47.049  1.00 35.95           C  
ATOM   2859  CG2 VAL B 176      -4.578  20.543  46.571  1.00 26.62           C  
ATOM   2860  N   VAL B 177      -5.236  22.009  50.528  1.00 44.58           N  
ATOM   2861  CA  VAL B 177      -5.960  22.947  51.367  1.00 41.55           C  
ATOM   2862  C   VAL B 177      -5.600  22.817  52.860  1.00 48.62           C  
ATOM   2863  O   VAL B 177      -5.182  21.744  53.318  1.00 55.28           O  
ATOM   2864  CB  VAL B 177      -7.436  22.722  51.103  1.00 39.41           C  
ATOM   2865  CG1 VAL B 177      -8.177  22.265  52.333  1.00 36.21           C  
ATOM   2866  CG2 VAL B 177      -8.034  23.944  50.474  1.00 42.43           C  
ATOM   2867  N   SER B 178      -5.726  23.900  53.626  1.00 45.37           N  
ATOM   2868  CA  SER B 178      -5.506  23.790  55.075  1.00 39.93           C  
ATOM   2869  C   SER B 178      -6.789  23.897  55.897  1.00 40.80           C  
ATOM   2870  O   SER B 178      -7.551  24.885  55.819  1.00 38.44           O  
ATOM   2871  CB  SER B 178      -4.470  24.785  55.593  1.00 36.74           C  
ATOM   2872  OG  SER B 178      -4.843  25.260  56.879  1.00 38.45           O  
ATOM   2873  N   ALA B 179      -6.984  22.854  56.698  1.00 39.78           N  
ATOM   2874  CA  ALA B 179      -8.084  22.723  57.638  1.00 31.71           C  
ATOM   2875  C   ALA B 179      -8.330  24.007  58.377  1.00 28.83           C  
ATOM   2876  O   ALA B 179      -9.477  24.299  58.746  1.00 30.50           O  
ATOM   2877  CB  ALA B 179      -7.769  21.621  58.641  1.00 37.18           C  
ATOM   2878  N   LEU B 180      -7.267  24.772  58.614  1.00 26.22           N  
ATOM   2879  CA  LEU B 180      -7.435  25.982  59.411  1.00 36.18           C  
ATOM   2880  C   LEU B 180      -7.332  27.276  58.634  1.00 39.84           C  
ATOM   2881  O   LEU B 180      -6.866  28.289  59.166  1.00 39.38           O  
ATOM   2882  CB  LEU B 180      -6.529  25.992  60.650  1.00 37.76           C  
ATOM   2883  CG  LEU B 180      -5.080  25.532  60.589  1.00 33.69           C  
ATOM   2884  CD1 LEU B 180      -4.208  26.659  60.115  1.00 33.96           C  
ATOM   2885  CD2 LEU B 180      -4.704  25.144  61.974  1.00 30.77           C  
ATOM   2886  N   GLY B 181      -7.788  27.227  57.381  1.00 45.01           N  
ATOM   2887  CA  GLY B 181      -8.010  28.414  56.572  1.00 43.82           C  
ATOM   2888  C   GLY B 181      -7.251  28.363  55.276  1.00 41.35           C  
ATOM   2889  O   GLY B 181      -6.017  28.308  55.299  1.00 39.56           O  
ATOM   2890  N   ALA B 182      -7.994  28.388  54.162  1.00 42.19           N  
ATOM   2891  CA  ALA B 182      -7.438  28.344  52.792  1.00 32.80           C  
ATOM   2892  C   ALA B 182      -8.181  29.265  51.852  1.00 34.53           C  
ATOM   2893  O   ALA B 182      -9.383  29.478  52.024  1.00 45.15           O  
ATOM   2894  CB  ALA B 182      -7.530  26.958  52.262  1.00 25.51           C  
ATOM   2895  N   LYS B 183      -7.485  29.820  50.869  1.00 33.04           N  
ATOM   2896  CA  LYS B 183      -8.163  30.371  49.683  1.00 36.00           C  
ATOM   2897  C   LYS B 183      -7.511  29.840  48.433  1.00 34.82           C  
ATOM   2898  O   LYS B 183      -6.290  29.824  48.300  1.00 36.06           O  
ATOM   2899  CB  LYS B 183      -8.174  31.893  49.642  1.00 38.89           C  
ATOM   2900  CG  LYS B 183      -9.282  32.522  50.466  1.00 49.15           C  
ATOM   2901  CD  LYS B 183     -10.615  32.609  49.713  1.00 58.78           C  
ATOM   2902  CE  LYS B 183     -11.786  32.982  50.647  1.00 61.70           C  
ATOM   2903  NZ  LYS B 183     -11.661  32.408  52.036  1.00 62.63           N  
ATOM   2904  N   VAL B 184      -8.338  29.383  47.516  1.00 32.87           N  
ATOM   2905  CA  VAL B 184      -7.851  28.700  46.338  1.00 26.90           C  
ATOM   2906  C   VAL B 184      -8.369  29.405  45.141  1.00 26.10           C  
ATOM   2907  O   VAL B 184      -9.561  29.645  45.027  1.00 31.97           O  
ATOM   2908  CB  VAL B 184      -8.357  27.267  46.303  1.00 24.19           C  
ATOM   2909  CG1 VAL B 184      -8.228  26.680  44.895  1.00 16.19           C  
ATOM   2910  CG2 VAL B 184      -7.604  26.438  47.360  1.00 23.47           C  
ATOM   2911  N   LEU B 185      -7.479  29.744  44.236  1.00 29.68           N  
ATOM   2912  CA  LEU B 185      -7.896  30.430  43.037  1.00 36.07           C  
ATOM   2913  C   LEU B 185      -7.280  29.679  41.877  1.00 40.73           C  
ATOM   2914  O   LEU B 185      -6.076  29.440  41.876  1.00 49.39           O  
ATOM   2915  CB  LEU B 185      -7.461  31.887  43.121  1.00 33.65           C  
ATOM   2916  CG  LEU B 185      -7.129  32.669  41.871  1.00 40.39           C  
ATOM   2917  CD1 LEU B 185      -8.202  32.476  40.812  1.00 51.93           C  
ATOM   2918  CD2 LEU B 185      -6.996  34.129  42.214  1.00 40.26           C  
ATOM   2919  N   SER B 186      -8.099  29.266  40.915  1.00 40.74           N  
ATOM   2920  CA  SER B 186      -7.590  28.428  39.827  1.00 48.09           C  
ATOM   2921  C   SER B 186      -7.719  29.167  38.536  1.00 45.73           C  
ATOM   2922  O   SER B 186      -8.742  29.778  38.299  1.00 55.27           O  
ATOM   2923  CB  SER B 186      -8.331  27.070  39.747  1.00 54.27           C  
ATOM   2924  OG  SER B 186      -8.923  26.828  38.465  1.00 54.13           O  
ATOM   2925  N   SER B 187      -6.696  29.102  37.698  1.00 42.15           N  
ATOM   2926  CA  SER B 187      -6.734  29.784  36.407  1.00 46.76           C  
ATOM   2927  C   SER B 187      -5.953  29.028  35.331  1.00 49.36           C  
ATOM   2928  O   SER B 187      -4.928  28.401  35.624  1.00 55.05           O  
ATOM   2929  CB  SER B 187      -6.209  31.217  36.557  1.00 49.56           C  
ATOM   2930  OG  SER B 187      -4.816  31.330  36.263  1.00 54.82           O  
ATOM   2931  N   VAL B 188      -6.426  29.081  34.090  1.00 44.83           N  
ATOM   2932  CA  VAL B 188      -5.721  28.402  33.004  1.00 45.37           C  
ATOM   2933  C   VAL B 188      -4.623  29.288  32.476  1.00 49.48           C  
ATOM   2934  O   VAL B 188      -4.833  30.470  32.250  1.00 53.14           O  
ATOM   2935  CB  VAL B 188      -6.634  28.076  31.863  1.00 44.13           C  
ATOM   2936  CG1 VAL B 188      -6.416  26.677  31.422  1.00 44.83           C  
ATOM   2937  CG2 VAL B 188      -8.064  28.267  32.299  1.00 53.19           C  
ATOM   2938  N   LYS B 189      -3.443  28.716  32.300  1.00 55.20           N  
ATOM   2939  CA  LYS B 189      -2.278  29.473  31.855  1.00 61.57           C  
ATOM   2940  C   LYS B 189      -1.234  28.536  31.225  1.00 60.68           C  
ATOM   2941  O   LYS B 189      -0.790  27.541  31.840  1.00 61.48           O  
ATOM   2942  CB  LYS B 189      -1.684  30.300  33.010  1.00 68.90           C  
ATOM   2943  CG  LYS B 189      -0.908  31.529  32.554  1.00 78.26           C  
ATOM   2944  CD  LYS B 189      -1.560  32.828  33.035  1.00 86.14           C  
ATOM   2945  CE  LYS B 189      -1.444  33.950  31.976  1.00 88.47           C  
ATOM   2946  NZ  LYS B 189      -0.876  35.229  32.511  1.00 87.42           N  
ATOM   2947  N   ASP B 190      -0.863  28.859  29.990  1.00 53.34           N  
ATOM   2948  CA  ASP B 190       0.075  28.057  29.222  1.00 48.25           C  
ATOM   2949  C   ASP B 190      -0.402  26.637  28.932  1.00 44.99           C  
ATOM   2950  O   ASP B 190       0.392  25.715  28.849  1.00 45.02           O  
ATOM   2951  CB  ASP B 190       1.452  28.073  29.885  1.00 48.80           C  
ATOM   2952  CG  ASP B 190       2.272  29.275  29.462  1.00 54.69           C  
ATOM   2953  OD1 ASP B 190       1.730  30.120  28.704  1.00 53.95           O  
ATOM   2954  OD2 ASP B 190       3.459  29.463  29.829  1.00 59.15           O  
ATOM   2955  N   ARG B 191      -1.706  26.480  28.738  1.00 43.18           N  
ATOM   2956  CA  ARG B 191      -2.333  25.172  28.501  1.00 38.93           C  
ATOM   2957  C   ARG B 191      -2.364  24.277  29.727  1.00 40.32           C  
ATOM   2958  O   ARG B 191      -2.768  23.107  29.627  1.00 49.50           O  
ATOM   2959  CB  ARG B 191      -1.686  24.417  27.335  1.00 34.22           C  
ATOM   2960  CG  ARG B 191      -1.906  25.027  26.004  1.00 35.82           C  
ATOM   2961  CD  ARG B 191      -0.692  24.937  25.093  1.00 43.56           C  
ATOM   2962  NE  ARG B 191      -0.926  25.493  23.755  1.00 45.57           N  
ATOM   2963  CZ  ARG B 191      -1.917  25.123  22.948  1.00 43.11           C  
ATOM   2964  NH1 ARG B 191      -2.774  24.178  23.341  1.00 46.64           N  
ATOM   2965  NH2 ARG B 191      -2.057  25.700  21.761  1.00 36.18           N  
ATOM   2966  N   PHE B 192      -1.923  24.800  30.872  1.00 36.93           N  
ATOM   2967  CA  PHE B 192      -2.050  24.074  32.142  1.00 36.37           C  
ATOM   2968  C   PHE B 192      -3.100  24.702  33.069  1.00 35.28           C  
ATOM   2969  O   PHE B 192      -3.178  25.927  33.179  1.00 38.88           O  
ATOM   2970  CB  PHE B 192      -0.699  24.001  32.863  1.00 38.93           C  
ATOM   2971  CG  PHE B 192       0.282  23.035  32.247  1.00 40.54           C  
ATOM   2972  CD1 PHE B 192       1.541  23.458  31.873  1.00 45.61           C  
ATOM   2973  CD2 PHE B 192      -0.042  21.710  32.067  1.00 42.85           C  
ATOM   2974  CE1 PHE B 192       2.437  22.593  31.296  1.00 46.15           C  
ATOM   2975  CE2 PHE B 192       0.852  20.829  31.499  1.00 42.18           C  
ATOM   2976  CZ  PHE B 192       2.080  21.270  31.108  1.00 47.59           C  
ATOM   2977  N   ILE B 193      -3.904  23.884  33.741  1.00 32.13           N  
ATOM   2978  CA  ILE B 193      -4.692  24.407  34.873  1.00 36.44           C  
ATOM   2979  C   ILE B 193      -3.794  24.737  36.123  1.00 42.10           C  
ATOM   2980  O   ILE B 193      -3.152  23.846  36.714  1.00 41.05           O  
ATOM   2981  CB  ILE B 193      -5.812  23.416  35.235  1.00 30.83           C  
ATOM   2982  CG1 ILE B 193      -6.791  23.307  34.078  1.00 34.65           C  
ATOM   2983  CG2 ILE B 193      -6.509  23.819  36.506  1.00 20.43           C  
ATOM   2984  CD1 ILE B 193      -7.454  21.957  33.986  1.00 37.26           C  
ATOM   2985  N   ASN B 194      -3.734  26.010  36.510  1.00 41.65           N  
ATOM   2986  CA  ASN B 194      -2.907  26.411  37.648  1.00 43.47           C  
ATOM   2987  C   ASN B 194      -3.715  26.705  38.902  1.00 43.69           C  
ATOM   2988  O   ASN B 194      -4.797  27.302  38.829  1.00 46.50           O  
ATOM   2989  CB  ASN B 194      -2.078  27.645  37.306  1.00 49.46           C  
ATOM   2990  CG  ASN B 194      -1.102  27.401  36.186  1.00 56.36           C  
ATOM   2991  OD1 ASN B 194      -0.983  26.290  35.683  1.00 58.27           O  
ATOM   2992  ND2 ASN B 194      -0.398  28.450  35.777  1.00 62.14           N  
ATOM   2993  N   PHE B 195      -3.176  26.306  40.051  1.00 35.57           N  
ATOM   2994  CA  PHE B 195      -3.818  26.571  41.314  1.00 32.79           C  
ATOM   2995  C   PHE B 195      -2.944  27.439  42.185  1.00 36.65           C  
ATOM   2996  O   PHE B 195      -1.871  27.012  42.628  1.00 45.79           O  
ATOM   2997  CB  PHE B 195      -4.073  25.261  42.026  1.00 35.54           C  
ATOM   2998  CG  PHE B 195      -5.329  24.585  41.616  1.00 42.67           C  
ATOM   2999  CD1 PHE B 195      -5.573  24.270  40.274  1.00 44.36           C  
ATOM   3000  CD2 PHE B 195      -6.273  24.229  42.573  1.00 44.30           C  
ATOM   3001  CE1 PHE B 195      -6.742  23.623  39.890  1.00 41.23           C  
ATOM   3002  CE2 PHE B 195      -7.450  23.572  42.197  1.00 44.35           C  
ATOM   3003  CZ  PHE B 195      -7.680  23.275  40.847  1.00 41.83           C  
ATOM   3004  N   PHE B 196      -3.409  28.651  42.455  1.00 35.51           N  
ATOM   3005  CA  PHE B 196      -2.777  29.533  43.439  1.00 34.90           C  
ATOM   3006  C   PHE B 196      -3.505  29.391  44.745  1.00 35.02           C  
ATOM   3007  O   PHE B 196      -4.729  29.365  44.757  1.00 40.27           O  
ATOM   3008  CB  PHE B 196      -2.855  30.957  42.955  1.00 34.14           C  
ATOM   3009  CG  PHE B 196      -2.309  31.121  41.590  1.00 39.45           C  
ATOM   3010  CD1 PHE B 196      -3.100  30.895  40.488  1.00 37.77           C  
ATOM   3011  CD2 PHE B 196      -0.980  31.453  41.399  1.00 42.94           C  
ATOM   3012  CE1 PHE B 196      -2.586  31.019  39.230  1.00 37.41           C  
ATOM   3013  CE2 PHE B 196      -0.467  31.591  40.132  1.00 40.56           C  
ATOM   3014  CZ  PHE B 196      -1.273  31.365  39.053  1.00 39.52           C  
ATOM   3015  N   VAL B 197      -2.765  29.290  45.843  1.00 32.57           N  
ATOM   3016  CA  VAL B 197      -3.362  28.869  47.107  1.00 34.42           C  
ATOM   3017  C   VAL B 197      -2.774  29.503  48.369  1.00 37.37           C  
ATOM   3018  O   VAL B 197      -1.599  29.263  48.744  1.00 40.81           O  
ATOM   3019  CB  VAL B 197      -3.240  27.344  47.288  1.00 35.99           C  
ATOM   3020  CG1 VAL B 197      -3.734  26.937  48.673  1.00 34.98           C  
ATOM   3021  CG2 VAL B 197      -3.956  26.593  46.185  1.00 32.14           C  
ATOM   3022  N   GLY B 198      -3.624  30.266  49.050  1.00 35.48           N  
ATOM   3023  CA  GLY B 198      -3.308  30.799  50.367  1.00 35.40           C  
ATOM   3024  C   GLY B 198      -3.733  29.856  51.482  1.00 31.89           C  
ATOM   3025  O   GLY B 198      -4.879  29.377  51.512  1.00 30.49           O  
ATOM   3026  N   ASN B 199      -2.823  29.601  52.413  1.00 28.67           N  
ATOM   3027  CA  ASN B 199      -3.102  28.664  53.486  1.00 33.06           C  
ATOM   3028  C   ASN B 199      -2.544  29.115  54.820  1.00 39.45           C  
ATOM   3029  O   ASN B 199      -1.326  29.303  54.960  1.00 43.24           O  
ATOM   3030  CB  ASN B 199      -2.563  27.273  53.137  1.00 32.36           C  
ATOM   3031  CG  ASN B 199      -3.639  26.339  52.615  1.00 29.94           C  
ATOM   3032  OD1 ASN B 199      -4.785  26.423  53.014  1.00 31.91           O  
ATOM   3033  ND2 ASN B 199      -3.263  25.433  51.742  1.00 27.13           N  
ATOM   3034  N   THR B 200      -3.440  29.297  55.792  1.00 41.33           N  
ATOM   3035  CA  THR B 200      -3.045  29.528  57.181  1.00 45.00           C  
ATOM   3036  C   THR B 200      -2.458  28.246  57.706  1.00 46.98           C  
ATOM   3037  O   THR B 200      -2.972  27.166  57.430  1.00 50.53           O  
ATOM   3038  CB  THR B 200      -4.236  29.918  58.019  1.00 47.28           C  
ATOM   3039  OG1 THR B 200      -5.153  30.671  57.202  1.00 58.62           O  
ATOM   3040  CG2 THR B 200      -3.807  30.890  59.088  1.00 39.55           C  
ATOM   3041  N   ILE B 201      -1.380  28.367  58.464  1.00 46.80           N  
ATOM   3042  CA  ILE B 201      -0.523  27.225  58.745  1.00 45.90           C  
ATOM   3043  C   ILE B 201      -0.015  27.243  60.199  1.00 55.91           C  
ATOM   3044  O   ILE B 201       0.283  28.322  60.744  1.00 61.63           O  
ATOM   3045  CB  ILE B 201       0.578  27.222  57.688  1.00 39.55           C  
ATOM   3046  CG1 ILE B 201       0.400  26.017  56.799  1.00 40.36           C  
ATOM   3047  CG2 ILE B 201       1.979  27.294  58.277  1.00 39.68           C  
ATOM   3048  CD1 ILE B 201       1.656  25.664  56.087  1.00 46.05           C  
ATOM   3049  N   ASN B 202       0.053  26.071  60.843  1.00 58.15           N  
ATOM   3050  CA  ASN B 202       0.118  26.066  62.311  1.00 60.25           C  
ATOM   3051  C   ASN B 202       1.150  25.182  63.007  1.00 63.02           C  
ATOM   3052  O   ASN B 202       1.044  24.909  64.207  1.00 67.37           O  
ATOM   3053  CB  ASN B 202      -1.315  26.032  62.930  1.00 60.23           C  
ATOM   3054  CG  ASN B 202      -1.621  24.768  63.753  1.00 59.13           C  
ATOM   3055  OD1 ASN B 202      -1.385  23.632  63.317  1.00 56.78           O  
ATOM   3056  ND2 ASN B 202      -2.200  24.974  64.940  1.00 58.03           N  
ATOM   3057  N   SER B 203       2.169  24.762  62.262  1.00 63.14           N  
ATOM   3058  CA  SER B 203       3.308  24.013  62.837  1.00 62.60           C  
ATOM   3059  C   SER B 203       3.011  22.610  63.352  1.00 60.55           C  
ATOM   3060  O   SER B 203       3.875  22.003  63.964  1.00 60.35           O  
ATOM   3061  CB  SER B 203       4.079  24.831  63.907  1.00 59.60           C  
ATOM   3062  OG  SER B 203       4.048  24.242  65.200  1.00 53.06           O  
ATOM   3063  N   SER B 204       1.811  22.095  63.113  1.00 63.95           N  
ATOM   3064  CA  SER B 204       1.608  20.658  63.183  1.00 72.43           C  
ATOM   3065  C   SER B 204       2.556  20.039  62.141  1.00 84.33           C  
ATOM   3066  O   SER B 204       2.177  19.744  60.996  1.00 86.10           O  
ATOM   3067  CB  SER B 204       0.149  20.273  62.923  1.00 70.77           C  
ATOM   3068  OG  SER B 204      -0.751  21.244  63.428  1.00 67.97           O  
ATOM   3069  N   TYR B 205       3.817  19.919  62.551  1.00 95.70           N  
ATOM   3070  CA  TYR B 205       4.870  19.262  61.793  1.00106.51           C  
ATOM   3071  C   TYR B 205       4.320  17.939  61.291  1.00112.61           C  
ATOM   3072  O   TYR B 205       4.318  16.939  62.019  1.00115.07           O  
ATOM   3073  CB  TYR B 205       6.078  19.027  62.722  1.00109.84           C  
ATOM   3074  CG  TYR B 205       7.334  18.396  62.124  1.00112.80           C  
ATOM   3075  CD1 TYR B 205       8.563  18.535  62.773  1.00113.93           C  
ATOM   3076  CD2 TYR B 205       7.298  17.653  60.934  1.00114.82           C  
ATOM   3077  CE1 TYR B 205       9.720  17.965  62.258  1.00116.60           C  
ATOM   3078  CE2 TYR B 205       8.452  17.079  60.405  1.00116.30           C  
ATOM   3079  CZ  TYR B 205       9.661  17.239  61.075  1.00118.21           C  
ATOM   3080  OH  TYR B 205      10.815  16.677  60.569  1.00119.79           O  
ATOM   3081  N   PHE B 206       3.816  17.946  60.062  1.00116.82           N  
ATOM   3082  CA  PHE B 206       3.364  16.711  59.446  1.00120.74           C  
ATOM   3083  C   PHE B 206       4.503  16.087  58.634  1.00121.41           C  
ATOM   3084  O   PHE B 206       4.959  16.667  57.639  1.00122.38           O  
ATOM   3085  CB  PHE B 206       2.096  16.928  58.605  1.00122.34           C  
ATOM   3086  CG  PHE B 206       1.045  15.874  58.826  1.00124.42           C  
ATOM   3087  CD1 PHE B 206      -0.092  16.155  59.571  1.00124.49           C  
ATOM   3088  CD2 PHE B 206       1.207  14.586  58.312  1.00126.27           C  
ATOM   3089  CE1 PHE B 206      -1.070  15.177  59.788  1.00125.12           C  
ATOM   3090  CE2 PHE B 206       0.239  13.597  58.526  1.00126.68           C  
ATOM   3091  CZ  PHE B 206      -0.902  13.895  59.265  1.00125.98           C  
ATOM   3092  N   PRO B 207       4.995  14.930  59.087  1.00120.97           N  
ATOM   3093  CA  PRO B 207       6.002  14.183  58.330  1.00120.88           C  
ATOM   3094  C   PRO B 207       5.497  13.875  56.924  1.00118.99           C  
ATOM   3095  O   PRO B 207       4.434  13.263  56.743  1.00120.89           O  
ATOM   3096  CB  PRO B 207       6.180  12.894  59.146  1.00121.96           C  
ATOM   3097  CG  PRO B 207       5.802  13.282  60.530  1.00122.79           C  
ATOM   3098  CD  PRO B 207       4.661  14.258  60.363  1.00122.13           C  
ATOM   3099  N   ASP B 208       6.258  14.360  55.946  1.00113.72           N  
ATOM   3100  CA  ASP B 208       6.041  14.105  54.518  1.00107.24           C  
ATOM   3101  C   ASP B 208       4.734  14.643  53.881  1.00 98.87           C  
ATOM   3102  O   ASP B 208       4.518  14.436  52.686  1.00 95.39           O  
ATOM   3103  CB  ASP B 208       6.320  12.625  54.179  1.00108.98           C  
ATOM   3104  CG  ASP B 208       7.809  12.260  54.324  1.00109.28           C  
ATOM   3105  OD1 ASP B 208       8.682  13.129  54.083  1.00108.95           O  
ATOM   3106  OD2 ASP B 208       8.203  11.126  54.672  1.00109.53           O  
ATOM   3107  N   HIS B 209       3.885  15.319  54.668  1.00 93.20           N  
ATOM   3108  CA  HIS B 209       2.718  16.067  54.139  1.00 87.08           C  
ATOM   3109  C   HIS B 209       2.622  17.502  54.687  1.00 76.61           C  
ATOM   3110  O   HIS B 209       1.663  17.825  55.390  1.00 71.52           O  
ATOM   3111  CB  HIS B 209       1.377  15.358  54.427  1.00 90.45           C  
ATOM   3112  CG  HIS B 209       1.333  13.913  54.037  1.00 94.84           C  
ATOM   3113  ND1 HIS B 209       1.805  13.445  52.828  1.00 96.57           N  
ATOM   3114  CD2 HIS B 209       0.850  12.832  54.695  1.00 97.86           C  
ATOM   3115  CE1 HIS B 209       1.629  12.137  52.765  1.00 99.31           C  
ATOM   3116  NE2 HIS B 209       1.050  11.740  53.885  1.00100.74           N  
ATOM   3117  N   PRO B 210       3.574  18.379  54.367  1.00 71.96           N  
ATOM   3118  CA  PRO B 210       3.519  19.722  54.935  1.00 68.74           C  
ATOM   3119  C   PRO B 210       2.525  20.502  54.095  1.00 67.59           C  
ATOM   3120  O   PRO B 210       2.005  19.995  53.088  1.00 69.79           O  
ATOM   3121  CB  PRO B 210       4.946  20.250  54.740  1.00 68.17           C  
ATOM   3122  CG  PRO B 210       5.417  19.580  53.480  1.00 68.86           C  
ATOM   3123  CD  PRO B 210       4.706  18.237  53.427  1.00 71.16           C  
ATOM   3124  N   LEU B 211       2.247  21.723  54.519  1.00 59.24           N  
ATOM   3125  CA  LEU B 211       1.393  22.597  53.761  1.00 45.30           C  
ATOM   3126  C   LEU B 211       2.215  23.844  53.456  1.00 44.93           C  
ATOM   3127  O   LEU B 211       3.279  24.029  54.031  1.00 50.54           O  
ATOM   3128  CB  LEU B 211       0.133  22.872  54.568  1.00 36.84           C  
ATOM   3129  CG  LEU B 211      -0.775  21.645  54.709  1.00 35.37           C  
ATOM   3130  CD1 LEU B 211      -2.079  22.006  55.358  1.00 41.59           C  
ATOM   3131  CD2 LEU B 211      -1.060  20.980  53.379  1.00 34.61           C  
ATOM   3132  N   HIS B 212       1.775  24.680  52.529  1.00 41.87           N  
ATOM   3133  CA  HIS B 212       2.529  25.882  52.243  1.00 39.71           C  
ATOM   3134  C   HIS B 212       1.654  27.102  52.423  1.00 44.77           C  
ATOM   3135  O   HIS B 212       0.449  27.039  52.157  1.00 50.14           O  
ATOM   3136  CB  HIS B 212       3.055  25.841  50.819  1.00 38.68           C  
ATOM   3137  CG  HIS B 212       3.957  24.691  50.546  1.00 37.22           C  
ATOM   3138  ND1 HIS B 212       5.152  24.517  51.202  1.00 38.66           N  
ATOM   3139  CD2 HIS B 212       3.838  23.650  49.693  1.00 40.27           C  
ATOM   3140  CE1 HIS B 212       5.737  23.418  50.762  1.00 40.94           C  
ATOM   3141  NE2 HIS B 212       4.960  22.872  49.844  1.00 42.60           N  
ATOM   3142  N   SER B 213       2.256  28.215  52.842  1.00 40.97           N  
ATOM   3143  CA  SER B 213       1.496  29.425  53.071  1.00 41.48           C  
ATOM   3144  C   SER B 213       0.933  30.080  51.783  1.00 41.18           C  
ATOM   3145  O   SER B 213      -0.251  30.418  51.727  1.00 44.31           O  
ATOM   3146  CB  SER B 213       2.279  30.381  53.961  1.00 46.29           C  
ATOM   3147  OG  SER B 213       1.652  30.467  55.240  1.00 50.51           O  
ATOM   3148  N   ILE B 214       1.767  30.265  50.764  1.00 39.08           N  
ATOM   3149  CA  ILE B 214       1.297  30.510  49.381  1.00 39.12           C  
ATOM   3150  C   ILE B 214       2.141  29.669  48.475  1.00 41.13           C  
ATOM   3151  O   ILE B 214       3.307  29.378  48.752  1.00 42.23           O  
ATOM   3152  CB  ILE B 214       1.458  31.979  48.826  1.00 36.82           C  
ATOM   3153  CG1 ILE B 214       2.783  32.629  49.273  1.00 45.32           C  
ATOM   3154  CG2 ILE B 214       0.187  32.818  48.970  1.00 31.35           C  
ATOM   3155  CD1 ILE B 214       2.977  32.878  50.827  1.00 51.36           C  
ATOM   3156  N   SER B 215       1.569  29.351  47.337  1.00 39.95           N  
ATOM   3157  CA  SER B 215       2.132  28.354  46.479  1.00 39.73           C  
ATOM   3158  C   SER B 215       1.390  28.387  45.175  1.00 39.97           C  
ATOM   3159  O   SER B 215       0.263  28.895  45.071  1.00 37.21           O  
ATOM   3160  CB  SER B 215       1.917  26.971  47.096  1.00 48.95           C  
ATOM   3161  OG  SER B 215       0.605  26.850  47.657  1.00 56.66           O  
ATOM   3162  N   VAL B 216       2.018  27.784  44.182  1.00 40.77           N  
ATOM   3163  CA  VAL B 216       1.408  27.643  42.875  1.00 38.27           C  
ATOM   3164  C   VAL B 216       1.735  26.271  42.268  1.00 38.38           C  
ATOM   3165  O   VAL B 216       2.909  25.920  42.095  1.00 47.36           O  
ATOM   3166  CB  VAL B 216       1.818  28.809  41.955  1.00 30.33           C  
ATOM   3167  CG1 VAL B 216       3.288  28.893  41.832  1.00 31.55           C  
ATOM   3168  CG2 VAL B 216       1.204  28.647  40.608  1.00 30.48           C  
ATOM   3169  N   ARG B 217       0.702  25.482  41.984  1.00 29.32           N  
ATOM   3170  CA  ARG B 217       0.930  24.173  41.386  1.00 27.17           C  
ATOM   3171  C   ARG B 217      -0.051  23.953  40.283  1.00 27.03           C  
ATOM   3172  O   ARG B 217      -1.144  24.532  40.314  1.00 31.29           O  
ATOM   3173  CB  ARG B 217       0.912  23.029  42.427  1.00 25.42           C  
ATOM   3174  CG  ARG B 217      -0.426  22.549  42.966  1.00 24.10           C  
ATOM   3175  CD  ARG B 217      -1.161  23.561  43.816  1.00 37.41           C  
ATOM   3176  NE  ARG B 217      -0.612  23.848  45.163  1.00 44.75           N  
ATOM   3177  CZ  ARG B 217      -0.529  22.973  46.175  1.00 37.47           C  
ATOM   3178  NH1 ARG B 217      -0.900  21.712  46.015  1.00 30.16           N  
ATOM   3179  NH2 ARG B 217      -0.050  23.367  47.344  1.00 34.50           N  
ATOM   3180  N   ARG B 218       0.338  23.139  39.302  1.00 24.05           N  
ATOM   3181  CA  ARG B 218      -0.560  22.810  38.201  1.00 29.94           C  
ATOM   3182  C   ARG B 218      -1.075  21.389  38.317  1.00 39.84           C  
ATOM   3183  O   ARG B 218      -0.472  20.581  39.018  1.00 47.12           O  
ATOM   3184  CB  ARG B 218       0.126  23.007  36.873  1.00 26.61           C  
ATOM   3185  CG  ARG B 218       1.231  22.047  36.593  1.00 29.55           C  
ATOM   3186  CD  ARG B 218       1.823  22.243  35.218  1.00 35.86           C  
ATOM   3187  NE  ARG B 218       2.790  21.201  34.896  1.00 43.60           N  
ATOM   3188  CZ  ARG B 218       2.474  20.034  34.350  1.00 43.86           C  
ATOM   3189  NH1 ARG B 218       1.212  19.752  34.049  1.00 47.12           N  
ATOM   3190  NH2 ARG B 218       3.422  19.152  34.090  1.00 38.08           N  
ATOM   3191  N   LEU B 219      -2.203  21.093  37.662  1.00 44.78           N  
ATOM   3192  CA  LEU B 219      -2.702  19.713  37.541  1.00 43.55           C  
ATOM   3193  C   LEU B 219      -1.820  18.982  36.551  1.00 43.19           C  
ATOM   3194  O   LEU B 219      -1.099  19.603  35.766  1.00 45.70           O  
ATOM   3195  CB  LEU B 219      -4.141  19.685  37.016  1.00 44.06           C  
ATOM   3196  CG  LEU B 219      -5.317  19.153  37.849  1.00 42.44           C  
ATOM   3197  CD1 LEU B 219      -6.475  18.701  36.949  1.00 37.37           C  
ATOM   3198  CD2 LEU B 219      -4.904  18.031  38.782  1.00 41.89           C  
ATOM   3199  N   LYS B 220      -1.848  17.662  36.592  1.00 41.56           N  
ATOM   3200  CA  LYS B 220      -1.173  16.911  35.557  1.00 42.18           C  
ATOM   3201  C   LYS B 220      -2.249  16.711  34.481  1.00 46.62           C  
ATOM   3202  O   LYS B 220      -3.452  16.680  34.810  1.00 44.39           O  
ATOM   3203  CB  LYS B 220      -0.675  15.589  36.117  1.00 40.22           C  
ATOM   3204  CG  LYS B 220       0.471  15.696  37.136  1.00 46.40           C  
ATOM   3205  CD  LYS B 220       1.448  14.489  37.047  1.00 54.31           C  
ATOM   3206  CE  LYS B 220       2.145  14.162  38.362  1.00 56.62           C  
ATOM   3207  NZ  LYS B 220       1.283  13.301  39.253  1.00 62.93           N  
ATOM   3208  N   GLU B 221      -1.851  16.627  33.207  1.00 43.03           N  
ATOM   3209  CA  GLU B 221      -2.833  16.366  32.154  1.00 37.70           C  
ATOM   3210  C   GLU B 221      -3.372  14.986  32.387  1.00 37.62           C  
ATOM   3211  O   GLU B 221      -4.437  14.627  31.869  1.00 46.80           O  
ATOM   3212  CB  GLU B 221      -2.250  16.479  30.736  1.00 42.69           C  
ATOM   3213  CG  GLU B 221      -3.314  16.768  29.670  1.00 51.54           C  
ATOM   3214  CD  GLU B 221      -2.813  16.625  28.239  1.00 58.80           C  
ATOM   3215  OE1 GLU B 221      -3.634  16.501  27.290  1.00 54.43           O  
ATOM   3216  OE2 GLU B 221      -1.584  16.644  28.055  1.00 68.15           O  
ATOM   3217  N   THR B 222      -2.650  14.196  33.176  1.00 32.00           N  
ATOM   3218  CA  THR B 222      -3.198  12.908  33.555  1.00 36.04           C  
ATOM   3219  C   THR B 222      -4.241  13.023  34.663  1.00 36.25           C  
ATOM   3220  O   THR B 222      -4.818  12.031  35.059  1.00 41.42           O  
ATOM   3221  CB  THR B 222      -2.108  11.875  33.863  1.00 40.64           C  
ATOM   3222  OG1 THR B 222      -1.106  12.464  34.688  1.00 46.06           O  
ATOM   3223  CG2 THR B 222      -1.324  11.533  32.611  1.00 42.15           C  
ATOM   3224  N   LYS B 223      -4.496  14.241  35.134  1.00 40.07           N  
ATOM   3225  CA  LYS B 223      -5.643  14.541  36.008  1.00 43.39           C  
ATOM   3226  C   LYS B 223      -5.611  13.823  37.361  1.00 45.52           C  
ATOM   3227  O   LYS B 223      -6.625  13.745  38.078  1.00 46.59           O  
ATOM   3228  CB  LYS B 223      -6.951  14.212  35.296  1.00 41.26           C  
ATOM   3229  CG  LYS B 223      -7.400  15.248  34.321  1.00 45.96           C  
ATOM   3230  CD  LYS B 223      -8.648  14.787  33.626  1.00 54.43           C  
ATOM   3231  CE  LYS B 223      -8.344  14.303  32.232  1.00 62.38           C  
ATOM   3232  NZ  LYS B 223      -9.333  14.909  31.293  1.00 74.15           N  
ATOM   3233  N   ASP B 224      -4.442  13.310  37.709  1.00 41.89           N  
ATOM   3234  CA  ASP B 224      -4.341  12.397  38.813  1.00 45.67           C  
ATOM   3235  C   ASP B 224      -3.298  12.912  39.770  1.00 49.64           C  
ATOM   3236  O   ASP B 224      -2.761  12.147  40.579  1.00 57.38           O  
ATOM   3237  CB  ASP B 224      -3.925  11.030  38.294  1.00 48.30           C  
ATOM   3238  CG  ASP B 224      -2.571  11.061  37.668  1.00 53.90           C  
ATOM   3239  OD1 ASP B 224      -1.765  10.133  37.869  1.00 58.56           O  
ATOM   3240  OD2 ASP B 224      -2.213  12.019  36.968  1.00 60.21           O  
ATOM   3241  N   GLY B 225      -2.993  14.201  39.676  1.00 45.98           N  
ATOM   3242  CA  GLY B 225      -2.040  14.792  40.595  1.00 44.52           C  
ATOM   3243  C   GLY B 225      -1.603  16.194  40.260  1.00 41.30           C  
ATOM   3244  O   GLY B 225      -1.457  16.560  39.095  1.00 37.42           O  
ATOM   3245  N   PHE B 226      -1.405  16.982  41.306  1.00 40.39           N  
ATOM   3246  CA  PHE B 226      -0.811  18.295  41.165  1.00 38.20           C  
ATOM   3247  C   PHE B 226       0.717  18.197  41.232  1.00 38.62           C  
ATOM   3248  O   PHE B 226       1.263  17.298  41.902  1.00 43.80           O  
ATOM   3249  CB  PHE B 226      -1.314  19.189  42.285  1.00 34.62           C  
ATOM   3250  CG  PHE B 226      -2.781  19.434  42.244  1.00 36.98           C  
ATOM   3251  CD1 PHE B 226      -3.662  18.564  42.861  1.00 35.23           C  
ATOM   3252  CD2 PHE B 226      -3.300  20.540  41.577  1.00 41.02           C  
ATOM   3253  CE1 PHE B 226      -5.043  18.797  42.832  1.00 29.93           C  
ATOM   3254  CE2 PHE B 226      -4.682  20.773  41.541  1.00 36.20           C  
ATOM   3255  CZ  PHE B 226      -5.542  19.897  42.182  1.00 30.12           C  
ATOM   3256  N   MET B 227       1.401  19.119  40.557  1.00 31.84           N  
ATOM   3257  CA  MET B 227       2.838  19.241  40.710  1.00 36.57           C  
ATOM   3258  C   MET B 227       3.364  20.676  40.902  1.00 40.49           C  
ATOM   3259  O   MET B 227       2.874  21.616  40.252  1.00 33.19           O  
ATOM   3260  CB  MET B 227       3.537  18.519  39.572  1.00 42.49           C  
ATOM   3261  CG  MET B 227       3.557  19.218  38.244  1.00 50.85           C  
ATOM   3262  SD  MET B 227       4.876  18.505  37.237  1.00 56.47           S  
ATOM   3263  CE  MET B 227       4.188  16.881  36.912  1.00 58.49           C  
ATOM   3264  N   PHE B 228       4.338  20.829  41.822  1.00 46.28           N  
ATOM   3265  CA  PHE B 228       5.019  22.115  42.052  1.00 46.82           C  
ATOM   3266  C   PHE B 228       6.135  22.168  41.065  1.00 56.53           C  
ATOM   3267  O   PHE B 228       6.913  21.218  40.985  1.00 58.65           O  
ATOM   3268  CB  PHE B 228       5.664  22.212  43.425  1.00 37.70           C  
ATOM   3269  CG  PHE B 228       4.701  22.324  44.539  1.00 37.06           C  
ATOM   3270  CD1 PHE B 228       4.857  21.551  45.673  1.00 36.86           C  
ATOM   3271  CD2 PHE B 228       3.639  23.194  44.466  1.00 41.09           C  
ATOM   3272  CE1 PHE B 228       3.978  21.632  46.704  1.00 41.07           C  
ATOM   3273  CE2 PHE B 228       2.741  23.289  45.506  1.00 44.58           C  
ATOM   3274  CZ  PHE B 228       2.908  22.500  46.625  1.00 45.87           C  
ATOM   3275  N   LEU B 229       6.234  23.273  40.328  1.00 62.49           N  
ATOM   3276  CA  LEU B 229       7.145  23.317  39.190  1.00 62.58           C  
ATOM   3277  C   LEU B 229       8.622  23.438  39.546  1.00 58.92           C  
ATOM   3278  O   LEU B 229       9.456  22.846  38.864  1.00 60.65           O  
ATOM   3279  CB  LEU B 229       6.712  24.374  38.186  1.00 69.26           C  
ATOM   3280  CG  LEU B 229       6.462  23.710  36.833  1.00 73.81           C  
ATOM   3281  CD1 LEU B 229       4.981  23.407  36.584  1.00 72.11           C  
ATOM   3282  CD2 LEU B 229       7.037  24.572  35.730  1.00 79.88           C  
ATOM   3283  N   THR B 230       8.930  24.223  40.581  1.00 54.06           N  
ATOM   3284  CA  THR B 230      10.274  24.318  41.158  1.00 56.93           C  
ATOM   3285  C   THR B 230      10.145  24.717  42.614  1.00 62.30           C  
ATOM   3286  O   THR B 230       9.043  25.058  43.055  1.00 64.38           O  
ATOM   3287  CB  THR B 230      11.115  25.388  40.494  1.00 56.46           C  
ATOM   3288  OG1 THR B 230      10.556  26.674  40.802  1.00 56.27           O  
ATOM   3289  CG2 THR B 230      11.072  25.284  38.974  1.00 57.28           C  
ATOM   3290  N   ASP B 231      11.270  24.717  43.344  1.00 62.69           N  
ATOM   3291  CA  ASP B 231      11.270  24.987  44.784  1.00 61.64           C  
ATOM   3292  C   ASP B 231      10.958  26.450  45.072  1.00 60.81           C  
ATOM   3293  O   ASP B 231      10.783  26.851  46.227  1.00 60.27           O  
ATOM   3294  CB  ASP B 231      12.577  24.514  45.454  1.00 69.04           C  
ATOM   3295  CG  ASP B 231      13.788  25.415  45.144  1.00 77.55           C  
ATOM   3296  OD1 ASP B 231      14.759  25.423  45.950  1.00 76.03           O  
ATOM   3297  OD2 ASP B 231      13.870  26.135  44.122  1.00 83.29           O  
ATOM   3298  N   GLN B 232      10.866  27.235  44.001  1.00 60.87           N  
ATOM   3299  CA  GLN B 232      10.520  28.647  44.087  1.00 62.96           C  
ATOM   3300  C   GLN B 232       9.016  28.875  43.956  1.00 59.64           C  
ATOM   3301  O   GLN B 232       8.564  30.010  43.849  1.00 65.19           O  
ATOM   3302  CB  GLN B 232      11.258  29.417  42.998  1.00 70.03           C  
ATOM   3303  CG  GLN B 232      12.308  30.387  43.519  1.00 80.36           C  
ATOM   3304  CD  GLN B 232      13.143  31.009  42.399  1.00 89.11           C  
ATOM   3305  OE1 GLN B 232      12.681  31.120  41.250  1.00 92.55           O  
ATOM   3306  NE2 GLN B 232      14.376  31.416  42.729  1.00 92.02           N  
ATOM   3307  N   SER B 233       8.245  27.794  43.974  1.00 53.88           N  
ATOM   3308  CA  SER B 233       6.819  27.846  43.712  1.00 44.52           C  
ATOM   3309  C   SER B 233       6.020  27.903  44.986  1.00 41.99           C  
ATOM   3310  O   SER B 233       4.799  27.902  44.936  1.00 46.18           O  
ATOM   3311  CB  SER B 233       6.384  26.618  42.922  1.00 47.63           C  
ATOM   3312  OG  SER B 233       7.093  26.503  41.702  1.00 50.94           O  
ATOM   3313  N   TYR B 234       6.684  27.914  46.133  1.00 40.31           N  
ATOM   3314  CA  TYR B 234       5.987  28.227  47.381  1.00 46.07           C  
ATOM   3315  C   TYR B 234       6.818  29.157  48.203  1.00 46.53           C  
ATOM   3316  O   TYR B 234       8.040  29.148  48.095  1.00 49.43           O  
ATOM   3317  CB  TYR B 234       5.685  26.992  48.228  1.00 48.99           C  
ATOM   3318  CG  TYR B 234       6.686  25.899  48.060  1.00 51.08           C  
ATOM   3319  CD1 TYR B 234       7.857  25.871  48.807  1.00 48.64           C  
ATOM   3320  CD2 TYR B 234       6.464  24.884  47.136  1.00 55.80           C  
ATOM   3321  CE1 TYR B 234       8.789  24.845  48.638  1.00 49.99           C  
ATOM   3322  CE2 TYR B 234       7.382  23.866  46.958  1.00 57.57           C  
ATOM   3323  CZ  TYR B 234       8.541  23.850  47.709  1.00 53.04           C  
ATOM   3324  OH  TYR B 234       9.423  22.826  47.497  1.00 53.65           O  
ATOM   3325  N   ILE B 235       6.136  29.958  49.013  1.00 43.80           N  
ATOM   3326  CA  ILE B 235       6.770  30.758  50.042  1.00 44.42           C  
ATOM   3327  C   ILE B 235       6.135  30.371  51.360  1.00 49.17           C  
ATOM   3328  O   ILE B 235       4.904  30.437  51.508  1.00 52.80           O  
ATOM   3329  CB  ILE B 235       6.563  32.251  49.762  1.00 42.55           C  
ATOM   3330  CG1 ILE B 235       7.325  32.659  48.494  1.00 41.11           C  
ATOM   3331  CG2 ILE B 235       6.958  33.091  50.985  1.00 39.71           C  
ATOM   3332  CD1 ILE B 235       6.735  33.821  47.748  1.00 39.57           C  
ATOM   3333  N   ASP B 236       6.960  29.967  52.319  1.00 49.28           N  
ATOM   3334  CA  ASP B 236       6.428  29.486  53.589  1.00 52.34           C  
ATOM   3335  C   ASP B 236       6.849  30.291  54.805  1.00 51.72           C  
ATOM   3336  O   ASP B 236       8.025  30.605  54.963  1.00 57.32           O  
ATOM   3337  CB  ASP B 236       6.845  28.037  53.795  1.00 57.29           C  
ATOM   3338  CG  ASP B 236       5.984  27.075  53.027  1.00 63.20           C  
ATOM   3339  OD1 ASP B 236       6.203  25.852  53.153  1.00 66.63           O  
ATOM   3340  OD2 ASP B 236       5.062  27.446  52.277  1.00 67.75           O  
ATOM   3341  N   VAL B 237       5.896  30.605  55.679  1.00 48.09           N  
ATOM   3342  CA  VAL B 237       6.242  31.055  57.033  1.00 45.83           C  
ATOM   3343  C   VAL B 237       7.370  30.160  57.599  1.00 43.65           C  
ATOM   3344  O   VAL B 237       7.312  28.929  57.493  1.00 41.91           O  
ATOM   3345  CB  VAL B 237       4.998  31.039  57.977  1.00 41.83           C  
ATOM   3346  CG1 VAL B 237       5.401  31.110  59.427  1.00 36.15           C  
ATOM   3347  CG2 VAL B 237       4.068  32.178  57.650  1.00 41.10           C  
ATOM   3348  N   LEU B 238       8.404  30.780  58.163  1.00 42.72           N  
ATOM   3349  CA  LEU B 238       9.515  30.026  58.741  1.00 43.33           C  
ATOM   3350  C   LEU B 238       9.034  29.152  59.896  1.00 46.82           C  
ATOM   3351  O   LEU B 238       8.200  29.584  60.696  1.00 51.81           O  
ATOM   3352  CB  LEU B 238      10.628  30.957  59.225  1.00 40.00           C  
ATOM   3353  CG  LEU B 238      11.650  31.458  58.207  1.00 40.58           C  
ATOM   3354  CD1 LEU B 238      12.666  32.333  58.879  1.00 39.30           C  
ATOM   3355  CD2 LEU B 238      12.357  30.309  57.500  1.00 45.48           C  
ATOM   3356  N   PRO B 239       9.548  27.925  59.977  1.00 46.68           N  
ATOM   3357  CA  PRO B 239       9.204  26.999  61.060  1.00 48.62           C  
ATOM   3358  C   PRO B 239       9.119  27.651  62.447  1.00 51.48           C  
ATOM   3359  O   PRO B 239       8.231  27.303  63.221  1.00 51.88           O  
ATOM   3360  CB  PRO B 239      10.353  26.000  61.017  1.00 48.06           C  
ATOM   3361  CG  PRO B 239      10.777  25.971  59.587  1.00 44.74           C  
ATOM   3362  CD  PRO B 239      10.490  27.317  59.021  1.00 45.73           C  
ATOM   3363  N   GLU B 240      10.012  28.592  62.736  1.00 54.45           N  
ATOM   3364  CA  GLU B 240      10.059  29.275  64.032  1.00 59.88           C  
ATOM   3365  C   GLU B 240       8.818  30.120  64.331  1.00 57.30           C  
ATOM   3366  O   GLU B 240       8.365  30.176  65.480  1.00 56.98           O  
ATOM   3367  CB  GLU B 240      11.326  30.141  64.136  1.00 67.45           C  
ATOM   3368  CG  GLU B 240      12.209  30.097  62.885  1.00 73.64           C  
ATOM   3369  CD  GLU B 240      13.512  30.879  63.010  1.00 76.78           C  
ATOM   3370  OE1 GLU B 240      13.727  31.562  64.052  1.00 78.36           O  
ATOM   3371  OE2 GLU B 240      14.323  30.802  62.050  1.00 75.55           O  
ATOM   3372  N   PHE B 241       8.274  30.768  63.300  1.00 53.39           N  
ATOM   3373  CA  PHE B 241       7.131  31.676  63.466  1.00 51.92           C  
ATOM   3374  C   PHE B 241       5.787  31.062  63.090  1.00 48.55           C  
ATOM   3375  O   PHE B 241       4.732  31.681  63.297  1.00 45.57           O  
ATOM   3376  CB  PHE B 241       7.346  32.971  62.681  1.00 52.02           C  
ATOM   3377  CG  PHE B 241       8.764  33.441  62.679  1.00 52.14           C  
ATOM   3378  CD1 PHE B 241       9.563  33.257  61.566  1.00 50.58           C  
ATOM   3379  CD2 PHE B 241       9.305  34.056  63.798  1.00 54.51           C  
ATOM   3380  CE1 PHE B 241      10.873  33.688  61.554  1.00 51.50           C  
ATOM   3381  CE2 PHE B 241      10.625  34.488  63.800  1.00 55.82           C  
ATOM   3382  CZ  PHE B 241      11.410  34.302  62.670  1.00 54.46           C  
ATOM   3383  N   ARG B 242       5.849  29.843  62.552  1.00 48.27           N  
ATOM   3384  CA  ARG B 242       4.689  29.050  62.133  1.00 50.25           C  
ATOM   3385  C   ARG B 242       3.547  29.035  63.151  1.00 52.60           C  
ATOM   3386  O   ARG B 242       2.406  28.717  62.814  1.00 55.32           O  
ATOM   3387  CB  ARG B 242       5.133  27.616  61.856  1.00 49.02           C  
ATOM   3388  CG  ARG B 242       4.881  27.121  60.459  1.00 48.10           C  
ATOM   3389  CD  ARG B 242       5.963  26.174  59.965  1.00 48.77           C  
ATOM   3390  NE  ARG B 242       6.248  26.343  58.542  1.00 48.02           N  
ATOM   3391  CZ  ARG B 242       7.231  25.731  57.895  1.00 49.35           C  
ATOM   3392  NH1 ARG B 242       8.048  24.899  58.535  1.00 47.94           N  
ATOM   3393  NH2 ARG B 242       7.401  25.953  56.599  1.00 51.01           N  
ATOM   3394  N   ASP B 243       3.872  29.361  64.396  1.00 53.56           N  
ATOM   3395  CA  ASP B 243       2.890  29.463  65.458  1.00 56.53           C  
ATOM   3396  C   ASP B 243       2.791  30.919  65.903  1.00 59.19           C  
ATOM   3397  O   ASP B 243       1.689  31.458  65.979  1.00 54.51           O  
ATOM   3398  CB  ASP B 243       3.280  28.561  66.639  1.00 55.76           C  
ATOM   3399  CG  ASP B 243       2.715  27.149  66.523  1.00 54.41           C  
ATOM   3400  OD1 ASP B 243       1.478  27.004  66.413  1.00 55.96           O  
ATOM   3401  OD2 ASP B 243       3.432  26.125  66.553  1.00 50.88           O  
ATOM   3402  N   SER B 244       3.956  31.536  66.166  1.00 65.83           N  
ATOM   3403  CA  SER B 244       4.098  32.892  66.743  1.00 68.59           C  
ATOM   3404  C   SER B 244       2.826  33.702  66.584  1.00 67.62           C  
ATOM   3405  O   SER B 244       2.135  33.990  67.566  1.00 71.95           O  
ATOM   3406  CB  SER B 244       5.296  33.633  66.134  1.00 70.00           C  
ATOM   3407  OG  SER B 244       6.509  32.953  66.414  1.00 70.11           O  
ATOM   3408  N   TYR B 245       2.545  34.089  65.348  1.00 62.95           N  
ATOM   3409  CA  TYR B 245       1.158  34.142  64.886  1.00 62.32           C  
ATOM   3410  C   TYR B 245       0.911  34.240  63.348  1.00 54.72           C  
ATOM   3411  O   TYR B 245       1.822  34.491  62.558  1.00 51.78           O  
ATOM   3412  CB  TYR B 245       0.169  34.909  65.824  1.00 64.28           C  
ATOM   3413  CG  TYR B 245       0.478  36.331  66.250  1.00 65.92           C  
ATOM   3414  CD1 TYR B 245       0.031  36.795  67.480  1.00 67.34           C  
ATOM   3415  CD2 TYR B 245       1.153  37.223  65.412  1.00 67.64           C  
ATOM   3416  CE1 TYR B 245       0.271  38.087  67.881  1.00 70.27           C  
ATOM   3417  CE2 TYR B 245       1.396  38.523  65.801  1.00 67.45           C  
ATOM   3418  CZ  TYR B 245       0.955  38.944  67.038  1.00 71.35           C  
ATOM   3419  OH  TYR B 245       1.195  40.228  67.450  1.00 75.74           O  
ATOM   3420  N   PRO B 246      -0.315  33.970  62.937  1.00 46.90           N  
ATOM   3421  CA  PRO B 246      -0.533  33.440  61.614  1.00 47.18           C  
ATOM   3422  C   PRO B 246      -1.069  34.470  60.628  1.00 46.66           C  
ATOM   3423  O   PRO B 246      -1.140  35.675  60.968  1.00 47.35           O  
ATOM   3424  CB  PRO B 246      -1.575  32.363  61.899  1.00 50.08           C  
ATOM   3425  CG  PRO B 246      -2.277  32.823  63.211  1.00 46.81           C  
ATOM   3426  CD  PRO B 246      -1.591  34.080  63.660  1.00 47.05           C  
ATOM   3427  N   ILE B 247      -1.439  33.963  59.438  1.00 38.62           N  
ATOM   3428  CA  ILE B 247      -1.845  34.749  58.283  1.00 35.92           C  
ATOM   3429  C   ILE B 247      -3.195  34.290  57.729  1.00 38.73           C  
ATOM   3430  O   ILE B 247      -3.257  33.339  56.970  1.00 42.59           O  
ATOM   3431  CB  ILE B 247      -0.787  34.621  57.180  1.00 35.12           C  
ATOM   3432  CG1 ILE B 247       0.599  34.996  57.697  1.00 34.23           C  
ATOM   3433  CG2 ILE B 247      -1.148  35.493  55.987  1.00 37.60           C  
ATOM   3434  CD1 ILE B 247       1.716  34.655  56.740  1.00 35.58           C  
ATOM   3435  N   LYS B 248      -4.274  34.971  58.096  1.00 41.42           N  
ATOM   3436  CA  LYS B 248      -5.582  34.656  57.539  1.00 47.54           C  
ATOM   3437  C   LYS B 248      -5.599  35.112  56.086  1.00 47.39           C  
ATOM   3438  O   LYS B 248      -5.106  36.198  55.768  1.00 50.25           O  
ATOM   3439  CB  LYS B 248      -6.719  35.336  58.342  1.00 54.93           C  
ATOM   3440  CG  LYS B 248      -7.792  34.377  58.950  1.00 62.31           C  
ATOM   3441  CD  LYS B 248      -7.156  33.116  59.653  1.00 65.57           C  
ATOM   3442  CE  LYS B 248      -7.609  32.936  61.124  1.00 67.35           C  
ATOM   3443  NZ  LYS B 248      -6.522  33.177  62.134  1.00 66.11           N  
ATOM   3444  N   TYR B 249      -6.150  34.281  55.205  1.00 44.42           N  
ATOM   3445  CA  TYR B 249      -6.315  34.664  53.804  1.00 40.96           C  
ATOM   3446  C   TYR B 249      -7.793  34.962  53.491  1.00 40.88           C  
ATOM   3447  O   TYR B 249      -8.619  34.062  53.418  1.00 46.59           O  
ATOM   3448  CB  TYR B 249      -5.685  33.599  52.880  1.00 38.98           C  
ATOM   3449  CG  TYR B 249      -4.168  33.485  53.067  1.00 39.59           C  
ATOM   3450  CD1 TYR B 249      -3.608  32.523  53.920  1.00 38.99           C  
ATOM   3451  CD2 TYR B 249      -3.303  34.356  52.422  1.00 37.97           C  
ATOM   3452  CE1 TYR B 249      -2.231  32.425  54.102  1.00 36.82           C  
ATOM   3453  CE2 TYR B 249      -1.931  34.274  52.609  1.00 40.16           C  
ATOM   3454  CZ  TYR B 249      -1.396  33.306  53.445  1.00 39.81           C  
ATOM   3455  OH  TYR B 249      -0.021  33.243  53.617  1.00 37.69           O  
ATOM   3456  N   VAL B 250      -8.130  36.235  53.330  1.00 39.79           N  
ATOM   3457  CA  VAL B 250      -9.529  36.641  53.153  1.00 41.23           C  
ATOM   3458  C   VAL B 250     -10.054  36.491  51.723  1.00 43.20           C  
ATOM   3459  O   VAL B 250     -11.216  36.131  51.500  1.00 44.89           O  
ATOM   3460  CB  VAL B 250      -9.739  38.100  53.557  1.00 39.55           C  
ATOM   3461  CG1 VAL B 250     -11.217  38.395  53.735  1.00 40.28           C  
ATOM   3462  CG2 VAL B 250      -8.995  38.393  54.831  1.00 44.91           C  
ATOM   3463  N   HIS B 251      -9.204  36.792  50.755  1.00 41.03           N  
ATOM   3464  CA  HIS B 251      -9.644  36.848  49.382  1.00 41.28           C  
ATOM   3465  C   HIS B 251      -8.468  36.746  48.440  1.00 41.84           C  
ATOM   3466  O   HIS B 251      -7.356  37.159  48.772  1.00 40.10           O  
ATOM   3467  CB  HIS B 251     -10.385  38.163  49.137  1.00 41.90           C  
ATOM   3468  CG  HIS B 251     -11.175  38.180  47.873  1.00 43.09           C  
ATOM   3469  ND1 HIS B 251     -11.057  39.183  46.939  1.00 45.96           N  
ATOM   3470  CD2 HIS B 251     -12.088  37.314  47.380  1.00 46.78           C  
ATOM   3471  CE1 HIS B 251     -11.867  38.942  45.924  1.00 49.14           C  
ATOM   3472  NE2 HIS B 251     -12.504  37.812  46.168  1.00 52.11           N  
ATOM   3473  N   ALA B 252      -8.723  36.184  47.263  1.00 42.18           N  
ATOM   3474  CA  ALA B 252      -7.752  36.215  46.181  1.00 39.18           C  
ATOM   3475  C   ALA B 252      -8.466  36.484  44.869  1.00 37.54           C  
ATOM   3476  O   ALA B 252      -9.631  36.149  44.723  1.00 39.95           O  
ATOM   3477  CB  ALA B 252      -6.975  34.913  46.122  1.00 33.41           C  
ATOM   3478  N   PHE B 253      -7.763  37.099  43.925  1.00 37.06           N  
ATOM   3479  CA  PHE B 253      -8.278  37.316  42.577  1.00 37.47           C  
ATOM   3480  C   PHE B 253      -7.156  37.626  41.584  1.00 40.12           C  
ATOM   3481  O   PHE B 253      -6.099  38.150  41.944  1.00 38.94           O  
ATOM   3482  CB  PHE B 253      -9.264  38.466  42.585  1.00 39.22           C  
ATOM   3483  CG  PHE B 253      -8.647  39.772  42.985  1.00 37.56           C  
ATOM   3484  CD1 PHE B 253      -8.132  40.639  42.020  1.00 36.23           C  
ATOM   3485  CD2 PHE B 253      -8.554  40.124  44.321  1.00 35.44           C  
ATOM   3486  CE1 PHE B 253      -7.547  41.836  42.380  1.00 34.43           C  
ATOM   3487  CE2 PHE B 253      -7.970  41.319  44.686  1.00 35.69           C  
ATOM   3488  CZ  PHE B 253      -7.466  42.179  43.710  1.00 35.34           C  
ATOM   3489  N   GLU B 254      -7.407  37.316  40.323  1.00 44.55           N  
ATOM   3490  CA  GLU B 254      -6.442  37.553  39.267  1.00 48.32           C  
ATOM   3491  C   GLU B 254      -6.911  38.784  38.573  1.00 44.87           C  
ATOM   3492  O   GLU B 254      -8.085  38.893  38.307  1.00 49.35           O  
ATOM   3493  CB  GLU B 254      -6.516  36.393  38.284  1.00 56.41           C  
ATOM   3494  CG  GLU B 254      -5.388  36.253  37.267  1.00 61.18           C  
ATOM   3495  CD  GLU B 254      -5.470  34.900  36.569  1.00 66.75           C  
ATOM   3496  OE1 GLU B 254      -6.406  34.126  36.895  1.00 69.36           O  
ATOM   3497  OE2 GLU B 254      -4.615  34.596  35.708  1.00 69.81           O  
ATOM   3498  N   SER B 255      -6.016  39.714  38.280  1.00 46.44           N  
ATOM   3499  CA  SER B 255      -6.357  40.850  37.425  1.00 53.71           C  
ATOM   3500  C   SER B 255      -5.113  41.489  36.863  1.00 62.96           C  
ATOM   3501  O   SER B 255      -4.154  41.750  37.603  1.00 64.96           O  
ATOM   3502  CB  SER B 255      -7.169  41.913  38.173  1.00 52.66           C  
ATOM   3503  OG  SER B 255      -6.783  43.223  37.777  1.00 47.87           O  
ATOM   3504  N   ASN B 256      -5.149  41.755  35.556  1.00 70.91           N  
ATOM   3505  CA  ASN B 256      -4.097  42.504  34.860  1.00 75.63           C  
ATOM   3506  C   ASN B 256      -2.821  41.712  34.680  1.00 70.04           C  
ATOM   3507  O   ASN B 256      -1.770  42.286  34.415  1.00 69.64           O  
ATOM   3508  CB  ASN B 256      -3.783  43.827  35.586  1.00 82.56           C  
ATOM   3509  CG  ASN B 256      -4.357  45.029  34.871  1.00 89.04           C  
ATOM   3510  OD1 ASN B 256      -4.142  45.216  33.672  1.00 92.44           O  
ATOM   3511  ND2 ASN B 256      -5.101  45.851  35.601  1.00 91.13           N  
ATOM   3512  N   ASN B 257      -2.920  40.399  34.836  1.00 67.07           N  
ATOM   3513  CA  ASN B 257      -1.764  39.513  34.736  1.00 73.01           C  
ATOM   3514  C   ASN B 257      -0.931  39.325  36.018  1.00 66.77           C  
ATOM   3515  O   ASN B 257       0.129  38.691  35.988  1.00 66.05           O  
ATOM   3516  CB  ASN B 257      -0.872  39.906  33.554  1.00 82.44           C  
ATOM   3517  CG  ASN B 257      -0.974  38.933  32.400  1.00 89.38           C  
ATOM   3518  OD1 ASN B 257      -1.838  38.039  32.383  1.00 91.66           O  
ATOM   3519  ND2 ASN B 257      -0.085  39.094  31.423  1.00 91.59           N  
ATOM   3520  N   PHE B 258      -1.422  39.864  37.131  1.00 59.22           N  
ATOM   3521  CA  PHE B 258      -0.963  39.439  38.447  1.00 53.23           C  
ATOM   3522  C   PHE B 258      -2.024  38.641  39.213  1.00 48.18           C  
ATOM   3523  O   PHE B 258      -3.210  38.660  38.886  1.00 47.89           O  
ATOM   3524  CB  PHE B 258      -0.528  40.630  39.272  1.00 55.78           C  
ATOM   3525  CG  PHE B 258       0.513  41.458  38.617  1.00 62.46           C  
ATOM   3526  CD1 PHE B 258       0.182  42.674  38.035  1.00 66.97           C  
ATOM   3527  CD2 PHE B 258       1.827  41.034  38.577  1.00 66.02           C  
ATOM   3528  CE1 PHE B 258       1.146  43.462  37.421  1.00 67.43           C  
ATOM   3529  CE2 PHE B 258       2.796  41.813  37.968  1.00 69.20           C  
ATOM   3530  CZ  PHE B 258       2.449  43.034  37.386  1.00 68.68           C  
ATOM   3531  N   ILE B 259      -1.575  37.909  40.217  1.00 40.48           N  
ATOM   3532  CA  ILE B 259      -2.482  37.303  41.153  1.00 39.36           C  
ATOM   3533  C   ILE B 259      -2.385  38.134  42.408  1.00 44.25           C  
ATOM   3534  O   ILE B 259      -1.285  38.535  42.817  1.00 48.14           O  
ATOM   3535  CB  ILE B 259      -2.053  35.894  41.478  1.00 39.94           C  
ATOM   3536  CG1 ILE B 259      -1.658  35.134  40.210  1.00 39.93           C  
ATOM   3537  CG2 ILE B 259      -3.128  35.205  42.297  1.00 41.05           C  
ATOM   3538  CD1 ILE B 259      -2.791  34.801  39.320  1.00 45.00           C  
ATOM   3539  N   TYR B 260      -3.533  38.387  43.026  1.00 42.62           N  
ATOM   3540  CA  TYR B 260      -3.578  39.159  44.257  1.00 39.19           C  
ATOM   3541  C   TYR B 260      -4.157  38.338  45.401  1.00 36.21           C  
ATOM   3542  O   TYR B 260      -5.153  37.639  45.239  1.00 35.17           O  
ATOM   3543  CB  TYR B 260      -4.402  40.432  44.055  1.00 38.65           C  
ATOM   3544  CG  TYR B 260      -3.835  41.373  43.023  1.00 38.37           C  
ATOM   3545  CD1 TYR B 260      -4.021  41.142  41.666  1.00 40.15           C  
ATOM   3546  CD2 TYR B 260      -3.112  42.494  43.399  1.00 37.95           C  
ATOM   3547  CE1 TYR B 260      -3.492  42.003  40.709  1.00 38.77           C  
ATOM   3548  CE2 TYR B 260      -2.591  43.368  42.450  1.00 36.30           C  
ATOM   3549  CZ  TYR B 260      -2.783  43.112  41.113  1.00 38.54           C  
ATOM   3550  OH  TYR B 260      -2.273  43.965  40.164  1.00 44.66           O  
ATOM   3551  N   PHE B 261      -3.528  38.421  46.562  1.00 33.37           N  
ATOM   3552  CA  PHE B 261      -4.163  37.919  47.760  1.00 33.76           C  
ATOM   3553  C   PHE B 261      -4.432  39.009  48.779  1.00 37.71           C  
ATOM   3554  O   PHE B 261      -3.650  39.954  48.929  1.00 39.05           O  
ATOM   3555  CB  PHE B 261      -3.346  36.804  48.367  1.00 31.41           C  
ATOM   3556  CG  PHE B 261      -3.587  35.475  47.728  1.00 31.77           C  
ATOM   3557  CD1 PHE B 261      -3.016  35.164  46.497  1.00 32.01           C  
ATOM   3558  CD2 PHE B 261      -4.381  34.530  48.351  1.00 29.83           C  
ATOM   3559  CE1 PHE B 261      -3.227  33.931  45.901  1.00 28.09           C  
ATOM   3560  CE2 PHE B 261      -4.597  33.300  47.756  1.00 29.41           C  
ATOM   3561  CZ  PHE B 261      -4.016  33.004  46.527  1.00 26.49           C  
ATOM   3562  N   LEU B 262      -5.566  38.885  49.456  1.00 39.56           N  
ATOM   3563  CA  LEU B 262      -5.890  39.764  50.566  1.00 39.99           C  
ATOM   3564  C   LEU B 262      -5.755  39.046  51.900  1.00 39.03           C  
ATOM   3565  O   LEU B 262      -6.104  37.876  52.040  1.00 36.78           O  
ATOM   3566  CB  LEU B 262      -7.261  40.371  50.379  1.00 42.12           C  
ATOM   3567  CG  LEU B 262      -7.197  41.524  49.374  1.00 44.18           C  
ATOM   3568  CD1 LEU B 262      -8.601  42.019  49.061  1.00 41.60           C  
ATOM   3569  CD2 LEU B 262      -6.303  42.668  49.883  1.00 44.80           C  
ATOM   3570  N   THR B 263      -5.218  39.753  52.880  1.00 40.44           N  
ATOM   3571  CA  THR B 263      -4.621  39.072  54.011  1.00 38.18           C  
ATOM   3572  C   THR B 263      -4.687  39.828  55.333  1.00 38.45           C  
ATOM   3573  O   THR B 263      -4.704  41.060  55.350  1.00 42.49           O  
ATOM   3574  CB  THR B 263      -3.191  38.748  53.651  1.00 36.68           C  
ATOM   3575  OG1 THR B 263      -2.771  37.655  54.452  1.00 46.11           O  
ATOM   3576  CG2 THR B 263      -2.246  39.875  54.060  1.00 32.56           C  
ATOM   3577  N   VAL B 264      -4.730  39.089  56.438  1.00 34.99           N  
ATOM   3578  CA  VAL B 264      -4.758  39.707  57.764  1.00 37.31           C  
ATOM   3579  C   VAL B 264      -3.692  39.080  58.651  1.00 41.37           C  
ATOM   3580  O   VAL B 264      -3.747  37.882  58.928  1.00 43.61           O  
ATOM   3581  CB  VAL B 264      -6.166  39.622  58.413  1.00 33.35           C  
ATOM   3582  CG1 VAL B 264      -6.108  39.813  59.938  1.00 23.17           C  
ATOM   3583  CG2 VAL B 264      -7.112  40.638  57.763  1.00 33.10           C  
ATOM   3584  N   GLN B 265      -2.722  39.890  59.083  1.00 44.18           N  
ATOM   3585  CA  GLN B 265      -1.515  39.373  59.727  1.00 46.03           C  
ATOM   3586  C   GLN B 265      -0.586  40.438  60.271  1.00 49.69           C  
ATOM   3587  O   GLN B 265      -0.187  41.338  59.537  1.00 49.75           O  
ATOM   3588  CB  GLN B 265      -0.701  38.515  58.743  1.00 45.86           C  
ATOM   3589  CG  GLN B 265      -0.723  38.996  57.273  1.00 46.78           C  
ATOM   3590  CD  GLN B 265       0.666  39.171  56.661  1.00 48.24           C  
ATOM   3591  OE1 GLN B 265       1.657  39.336  57.385  1.00 54.81           O  
ATOM   3592  NE2 GLN B 265       0.739  39.147  55.331  1.00 41.94           N  
ATOM   3593  N   ARG B 266      -0.280  40.322  61.569  1.00 57.04           N  
ATOM   3594  CA  ARG B 266       0.988  40.756  62.210  1.00 56.73           C  
ATOM   3595  C   ARG B 266       1.686  41.988  61.629  1.00 56.29           C  
ATOM   3596  O   ARG B 266       2.583  41.851  60.791  1.00 60.74           O  
ATOM   3597  CB  ARG B 266       1.987  39.576  62.178  1.00 58.69           C  
ATOM   3598  CG  ARG B 266       2.079  38.822  60.784  1.00 55.72           C  
ATOM   3599  CD  ARG B 266       3.460  38.293  60.384  1.00 50.19           C  
ATOM   3600  NE  ARG B 266       3.985  37.373  61.398  1.00 47.80           N  
ATOM   3601  CZ  ARG B 266       3.736  36.066  61.447  1.00 48.06           C  
ATOM   3602  NH1 ARG B 266       2.967  35.487  60.528  1.00 48.48           N  
ATOM   3603  NH2 ARG B 266       4.263  35.325  62.419  1.00 46.59           N  
ATOM   3604  N   GLU B 267       1.303  43.185  62.061  1.00 52.59           N  
ATOM   3605  CA  GLU B 267       1.949  44.393  61.547  1.00 52.60           C  
ATOM   3606  C   GLU B 267       3.449  44.144  61.412  1.00 50.89           C  
ATOM   3607  O   GLU B 267       4.082  44.553  60.437  1.00 45.72           O  
ATOM   3608  CB  GLU B 267       1.691  45.570  62.475  1.00 56.35           C  
ATOM   3609  CG  GLU B 267       1.713  46.927  61.798  1.00 57.85           C  
ATOM   3610  CD  GLU B 267       1.023  47.967  62.645  1.00 59.22           C  
ATOM   3611  OE1 GLU B 267      -0.217  48.093  62.527  1.00 58.29           O  
ATOM   3612  OE2 GLU B 267       1.720  48.634  63.443  1.00 60.30           O  
ATOM   3613  N   THR B 268       3.993  43.478  62.428  1.00 54.74           N  
ATOM   3614  CA  THR B 268       5.293  42.813  62.375  1.00 62.19           C  
ATOM   3615  C   THR B 268       5.254  41.584  63.288  1.00 63.70           C  
ATOM   3616  O   THR B 268       4.316  41.427  64.078  1.00 66.61           O  
ATOM   3617  CB  THR B 268       6.444  43.754  62.771  1.00 64.93           C  
ATOM   3618  OG1 THR B 268       5.920  44.927  63.410  1.00 65.67           O  
ATOM   3619  CG2 THR B 268       7.142  44.284  61.519  1.00 66.59           C  
ATOM   3620  N   LEU B 269       6.252  40.711  63.168  1.00 60.73           N  
ATOM   3621  CA  LEU B 269       6.268  39.469  63.932  1.00 60.77           C  
ATOM   3622  C   LEU B 269       6.487  39.766  65.403  1.00 62.71           C  
ATOM   3623  O   LEU B 269       7.041  40.816  65.746  1.00 65.05           O  
ATOM   3624  CB  LEU B 269       7.303  38.481  63.392  1.00 61.18           C  
ATOM   3625  CG  LEU B 269       8.704  38.906  62.946  1.00 62.71           C  
ATOM   3626  CD1 LEU B 269       9.184  37.936  61.881  1.00 61.44           C  
ATOM   3627  CD2 LEU B 269       8.781  40.352  62.442  1.00 63.35           C  
ATOM   3628  N   ASP B 270       6.046  38.838  66.257  1.00 63.76           N  
ATOM   3629  CA  ASP B 270       5.828  39.079  67.703  1.00 64.05           C  
ATOM   3630  C   ASP B 270       5.441  40.513  68.078  1.00 61.09           C  
ATOM   3631  O   ASP B 270       5.684  40.963  69.205  1.00 61.79           O  
ATOM   3632  CB  ASP B 270       6.957  38.510  68.617  1.00 63.43           C  
ATOM   3633  CG  ASP B 270       8.357  39.011  68.255  1.00 60.95           C  
ATOM   3634  OD1 ASP B 270       8.586  40.237  68.229  1.00 59.61           O  
ATOM   3635  OD2 ASP B 270       9.305  38.234  68.012  1.00 59.88           O  
ATOM   3636  N   ALA B 271       4.819  41.212  67.129  1.00 56.27           N  
ATOM   3637  CA  ALA B 271       4.478  42.612  67.305  1.00 55.02           C  
ATOM   3638  C   ALA B 271       2.977  42.841  67.466  1.00 55.98           C  
ATOM   3639  O   ALA B 271       2.326  43.406  66.586  1.00 55.12           O  
ATOM   3640  CB  ALA B 271       5.042  43.444  66.172  1.00 52.71           C  
ATOM   3641  N   GLN B 272       2.446  42.358  68.590  1.00 57.99           N  
ATOM   3642  CA  GLN B 272       1.139  42.749  69.148  1.00 60.15           C  
ATOM   3643  C   GLN B 272      -0.057  43.012  68.201  1.00 58.68           C  
ATOM   3644  O   GLN B 272      -1.056  42.289  68.255  1.00 57.09           O  
ATOM   3645  CB  GLN B 272       1.323  43.938  70.105  1.00 61.99           C  
ATOM   3646  CG  GLN B 272       2.424  43.736  71.142  1.00 66.12           C  
ATOM   3647  CD  GLN B 272       1.931  43.051  72.412  1.00 68.66           C  
ATOM   3648  OE1 GLN B 272       1.963  43.644  73.500  1.00 67.65           O  
ATOM   3649  NE2 GLN B 272       1.484  41.800  72.279  1.00 68.86           N  
ATOM   3650  N   THR B 273       0.054  44.041  67.357  1.00 57.45           N  
ATOM   3651  CA  THR B 273      -1.080  44.599  66.611  1.00 56.31           C  
ATOM   3652  C   THR B 273      -1.241  44.059  65.179  1.00 53.60           C  
ATOM   3653  O   THR B 273      -0.257  43.794  64.492  1.00 50.98           O  
ATOM   3654  CB  THR B 273      -1.027  46.162  66.620  1.00 57.33           C  
ATOM   3655  OG1 THR B 273      -1.635  46.678  65.430  1.00 61.50           O  
ATOM   3656  CG2 THR B 273       0.408  46.681  66.526  1.00 56.05           C  
ATOM   3657  N   PHE B 274      -2.497  43.930  64.742  1.00 53.03           N  
ATOM   3658  CA  PHE B 274      -2.832  43.363  63.429  1.00 51.45           C  
ATOM   3659  C   PHE B 274      -3.230  44.408  62.370  1.00 53.82           C  
ATOM   3660  O   PHE B 274      -3.212  45.615  62.655  1.00 57.59           O  
ATOM   3661  CB  PHE B 274      -3.877  42.259  63.559  1.00 47.04           C  
ATOM   3662  CG  PHE B 274      -3.321  40.966  64.071  1.00 42.82           C  
ATOM   3663  CD1 PHE B 274      -2.894  40.848  65.390  1.00 39.65           C  
ATOM   3664  CD2 PHE B 274      -3.225  39.861  63.242  1.00 42.49           C  
ATOM   3665  CE1 PHE B 274      -2.379  39.653  65.876  1.00 37.27           C  
ATOM   3666  CE2 PHE B 274      -2.720  38.655  63.731  1.00 42.41           C  
ATOM   3667  CZ  PHE B 274      -2.290  38.561  65.057  1.00 36.76           C  
ATOM   3668  N   HIS B 275      -3.638  43.932  61.184  1.00 49.36           N  
ATOM   3669  CA  HIS B 275      -3.134  44.498  59.940  1.00 45.05           C  
ATOM   3670  C   HIS B 275      -3.661  43.774  58.697  1.00 44.74           C  
ATOM   3671  O   HIS B 275      -3.731  42.546  58.674  1.00 45.20           O  
ATOM   3672  CB  HIS B 275      -1.638  44.225  60.011  1.00 49.95           C  
ATOM   3673  CG  HIS B 275      -0.811  45.003  59.051  1.00 54.23           C  
ATOM   3674  ND1 HIS B 275      -1.102  46.301  58.693  1.00 56.86           N  
ATOM   3675  CD2 HIS B 275       0.328  44.671  58.400  1.00 55.11           C  
ATOM   3676  CE1 HIS B 275      -0.182  46.731  57.849  1.00 59.70           C  
ATOM   3677  NE2 HIS B 275       0.694  45.760  57.651  1.00 58.95           N  
ATOM   3678  N   THR B 276      -3.990  44.524  57.647  1.00 43.03           N  
ATOM   3679  CA  THR B 276      -4.383  43.933  56.356  1.00 38.47           C  
ATOM   3680  C   THR B 276      -3.348  44.265  55.290  1.00 40.18           C  
ATOM   3681  O   THR B 276      -2.962  45.424  55.165  1.00 45.48           O  
ATOM   3682  CB  THR B 276      -5.748  44.500  55.899  1.00 35.39           C  
ATOM   3683  OG1 THR B 276      -6.791  43.970  56.715  1.00 38.91           O  
ATOM   3684  CG2 THR B 276      -6.125  43.999  54.520  1.00 33.41           C  
ATOM   3685  N   ARG B 277      -2.911  43.278  54.507  1.00 38.16           N  
ATOM   3686  CA  ARG B 277      -2.055  43.576  53.351  1.00 38.72           C  
ATOM   3687  C   ARG B 277      -2.639  43.091  52.029  1.00 39.73           C  
ATOM   3688  O   ARG B 277      -3.574  42.282  52.015  1.00 38.59           O  
ATOM   3689  CB  ARG B 277      -0.667  42.966  53.511  1.00 43.10           C  
ATOM   3690  CG  ARG B 277       0.090  43.377  54.752  1.00 48.49           C  
ATOM   3691  CD  ARG B 277       0.893  42.235  55.329  1.00 50.53           C  
ATOM   3692  NE  ARG B 277       1.751  42.620  56.445  1.00 51.91           N  
ATOM   3693  CZ  ARG B 277       3.012  42.229  56.568  1.00 52.03           C  
ATOM   3694  NH1 ARG B 277       3.549  41.450  55.631  1.00 50.66           N  
ATOM   3695  NH2 ARG B 277       3.734  42.614  57.618  1.00 49.83           N  
ATOM   3696  N   ILE B 278      -2.099  43.611  50.923  1.00 41.09           N  
ATOM   3697  CA  ILE B 278      -2.197  42.929  49.636  1.00 43.60           C  
ATOM   3698  C   ILE B 278      -0.929  42.120  49.425  1.00 46.27           C  
ATOM   3699  O   ILE B 278       0.157  42.493  49.882  1.00 48.09           O  
ATOM   3700  CB  ILE B 278      -2.355  43.879  48.438  1.00 46.53           C  
ATOM   3701  CG1 ILE B 278      -3.519  44.839  48.624  1.00 53.54           C  
ATOM   3702  CG2 ILE B 278      -2.614  43.062  47.166  1.00 45.35           C  
ATOM   3703  CD1 ILE B 278      -4.553  44.782  47.475  1.00 56.00           C  
ATOM   3704  N   ILE B 279      -1.086  41.004  48.728  1.00 45.41           N  
ATOM   3705  CA  ILE B 279       0.026  40.231  48.239  1.00 41.92           C  
ATOM   3706  C   ILE B 279      -0.155  40.162  46.743  1.00 40.96           C  
ATOM   3707  O   ILE B 279      -1.251  39.916  46.250  1.00 43.67           O  
ATOM   3708  CB  ILE B 279      -0.022  38.856  48.867  1.00 46.10           C  
ATOM   3709  CG1 ILE B 279       0.550  38.926  50.279  1.00 52.91           C  
ATOM   3710  CG2 ILE B 279       0.764  37.858  48.053  1.00 48.42           C  
ATOM   3711  CD1 ILE B 279      -0.253  38.161  51.303  1.00 58.65           C  
ATOM   3712  N   ARG B 280       0.911  40.408  46.008  1.00 41.08           N  
ATOM   3713  CA  ARG B 280       0.822  40.405  44.560  1.00 45.68           C  
ATOM   3714  C   ARG B 280       2.016  39.656  44.002  1.00 47.46           C  
ATOM   3715  O   ARG B 280       3.123  39.772  44.531  1.00 50.99           O  
ATOM   3716  CB  ARG B 280       0.794  41.848  44.061  1.00 51.33           C  
ATOM   3717  CG  ARG B 280       0.678  42.021  42.573  1.00 55.26           C  
ATOM   3718  CD  ARG B 280       1.934  42.548  41.955  1.00 60.13           C  
ATOM   3719  NE  ARG B 280       1.767  43.883  41.400  1.00 63.71           N  
ATOM   3720  CZ  ARG B 280       2.750  44.571  40.828  1.00 69.70           C  
ATOM   3721  NH1 ARG B 280       3.975  44.055  40.739  1.00 71.75           N  
ATOM   3722  NH2 ARG B 280       2.514  45.780  40.341  1.00 73.13           N  
ATOM   3723  N   PHE B 281       1.788  38.851  42.968  1.00 46.81           N  
ATOM   3724  CA  PHE B 281       2.884  38.192  42.255  1.00 45.38           C  
ATOM   3725  C   PHE B 281       2.485  37.854  40.844  1.00 49.30           C  
ATOM   3726  O   PHE B 281       1.298  37.771  40.530  1.00 46.53           O  
ATOM   3727  CB  PHE B 281       3.379  36.936  42.968  1.00 39.92           C  
ATOM   3728  CG  PHE B 281       2.291  36.027  43.424  1.00 37.67           C  
ATOM   3729  CD1 PHE B 281       1.659  35.163  42.530  1.00 39.53           C  
ATOM   3730  CD2 PHE B 281       1.909  36.007  44.755  1.00 36.43           C  
ATOM   3731  CE1 PHE B 281       0.629  34.293  42.951  1.00 37.34           C  
ATOM   3732  CE2 PHE B 281       0.888  35.148  45.183  1.00 40.51           C  
ATOM   3733  CZ  PHE B 281       0.239  34.293  44.267  1.00 37.41           C  
ATOM   3734  N   CYS B 282       3.500  37.672  40.004  1.00 56.17           N  
ATOM   3735  CA  CYS B 282       3.319  37.410  38.591  1.00 58.01           C  
ATOM   3736  C   CYS B 282       2.624  36.092  38.418  1.00 59.96           C  
ATOM   3737  O   CYS B 282       2.924  35.119  39.111  1.00 60.46           O  
ATOM   3738  CB  CYS B 282       4.664  37.382  37.887  1.00 65.10           C  
ATOM   3739  SG  CYS B 282       4.854  38.691  36.668  1.00 78.66           S  
ATOM   3740  N   SER B 283       1.676  36.086  37.489  1.00 68.08           N  
ATOM   3741  CA  SER B 283       0.857  34.917  37.156  1.00 73.05           C  
ATOM   3742  C   SER B 283       1.666  33.830  36.394  1.00 74.24           C  
ATOM   3743  O   SER B 283       1.615  33.743  35.161  1.00 78.86           O  
ATOM   3744  CB  SER B 283      -0.389  35.386  36.360  1.00 70.73           C  
ATOM   3745  OG  SER B 283      -1.119  34.301  35.798  1.00 73.38           O  
ATOM   3746  N   ILE B 284       2.432  33.017  37.111  1.00 70.33           N  
ATOM   3747  CA  ILE B 284       3.190  31.986  36.425  1.00 76.61           C  
ATOM   3748  C   ILE B 284       3.251  30.625  37.137  1.00 83.80           C  
ATOM   3749  O   ILE B 284       3.537  30.529  38.342  1.00 84.49           O  
ATOM   3750  CB  ILE B 284       4.628  32.469  36.016  1.00 76.78           C  
ATOM   3751  CG1 ILE B 284       4.717  33.988  35.902  1.00 75.95           C  
ATOM   3752  CG2 ILE B 284       5.042  31.829  34.685  1.00 80.95           C  
ATOM   3753  CD1 ILE B 284       5.406  34.486  34.627  1.00 78.60           C  
ATOM   3754  N   ASN B 285       2.964  29.586  36.349  1.00 86.11           N  
ATOM   3755  CA  ASN B 285       3.287  28.190  36.642  1.00 84.03           C  
ATOM   3756  C   ASN B 285       4.612  28.003  37.331  1.00 82.25           C  
ATOM   3757  O   ASN B 285       4.710  27.378  38.388  1.00 79.52           O  
ATOM   3758  CB  ASN B 285       3.419  27.462  35.317  1.00 86.74           C  
ATOM   3759  CG  ASN B 285       2.375  26.428  35.135  1.00 90.81           C  
ATOM   3760  OD1 ASN B 285       2.032  25.720  36.077  1.00 88.28           O  
ATOM   3761  ND2 ASN B 285       1.837  26.332  33.916  1.00 94.44           N  
ATOM   3762  N   SER B 286       5.627  28.565  36.681  1.00 84.28           N  
ATOM   3763  CA  SER B 286       7.035  28.298  36.930  1.00 85.77           C  
ATOM   3764  C   SER B 286       7.450  28.628  38.348  1.00 85.40           C  
ATOM   3765  O   SER B 286       8.527  28.216  38.797  1.00 88.67           O  
ATOM   3766  CB  SER B 286       7.897  29.087  35.928  1.00 88.47           C  
ATOM   3767  OG  SER B 286       7.602  30.482  35.941  1.00 88.08           O  
ATOM   3768  N   GLY B 287       6.595  29.372  39.046  1.00 79.03           N  
ATOM   3769  CA  GLY B 287       6.892  29.792  40.401  1.00 74.45           C  
ATOM   3770  C   GLY B 287       6.324  31.155  40.719  1.00 70.59           C  
ATOM   3771  O   GLY B 287       5.810  31.858  39.839  1.00 72.80           O  
ATOM   3772  N   LEU B 288       6.399  31.521  41.991  1.00 62.90           N  
ATOM   3773  CA  LEU B 288       5.947  32.828  42.422  1.00 56.31           C  
ATOM   3774  C   LEU B 288       7.029  33.801  42.079  1.00 58.52           C  
ATOM   3775  O   LEU B 288       8.157  33.645  42.556  1.00 55.54           O  
ATOM   3776  CB  LEU B 288       5.743  32.834  43.915  1.00 48.08           C  
ATOM   3777  CG  LEU B 288       4.792  31.737  44.315  1.00 45.31           C  
ATOM   3778  CD1 LEU B 288       5.223  31.267  45.669  1.00 50.95           C  
ATOM   3779  CD2 LEU B 288       3.362  32.263  44.323  1.00 42.06           C  
ATOM   3780  N   HIS B 289       6.710  34.803  41.260  1.00 62.66           N  
ATOM   3781  CA  HIS B 289       7.785  35.647  40.756  1.00 68.05           C  
ATOM   3782  C   HIS B 289       7.972  37.044  41.362  1.00 70.51           C  
ATOM   3783  O   HIS B 289       8.915  37.246  42.149  1.00 78.44           O  
ATOM   3784  CB  HIS B 289       7.957  35.542  39.228  1.00 69.73           C  
ATOM   3785  CG  HIS B 289       8.576  34.239  38.803  1.00 71.45           C  
ATOM   3786  ND1 HIS B 289       9.719  33.734  39.390  1.00 70.89           N  
ATOM   3787  CD2 HIS B 289       8.182  33.310  37.897  1.00 73.40           C  
ATOM   3788  CE1 HIS B 289      10.009  32.561  38.854  1.00 72.48           C  
ATOM   3789  NE2 HIS B 289       9.094  32.281  37.944  1.00 72.82           N  
ATOM   3790  N   SER B 290       7.134  38.015  41.057  1.00 63.87           N  
ATOM   3791  CA  SER B 290       7.480  39.304  41.637  1.00 63.01           C  
ATOM   3792  C   SER B 290       6.739  39.589  42.937  1.00 58.01           C  
ATOM   3793  O   SER B 290       5.922  40.511  43.022  1.00 63.17           O  
ATOM   3794  CB  SER B 290       7.380  40.429  40.616  1.00 68.78           C  
ATOM   3795  OG  SER B 290       8.649  40.617  40.017  1.00 70.83           O  
ATOM   3796  N   TYR B 291       7.069  38.796  43.950  1.00 47.29           N  
ATOM   3797  CA  TYR B 291       6.304  38.737  45.186  1.00 41.67           C  
ATOM   3798  C   TYR B 291       6.529  39.941  46.094  1.00 45.02           C  
ATOM   3799  O   TYR B 291       7.668  40.328  46.348  1.00 49.78           O  
ATOM   3800  CB  TYR B 291       6.657  37.461  45.933  1.00 37.39           C  
ATOM   3801  CG  TYR B 291       5.741  37.187  47.090  1.00 36.19           C  
ATOM   3802  CD1 TYR B 291       4.684  36.282  46.970  1.00 33.30           C  
ATOM   3803  CD2 TYR B 291       5.923  37.846  48.313  1.00 36.12           C  
ATOM   3804  CE1 TYR B 291       3.839  36.030  48.044  1.00 34.45           C  
ATOM   3805  CE2 TYR B 291       5.084  37.610  49.393  1.00 36.35           C  
ATOM   3806  CZ  TYR B 291       4.043  36.701  49.258  1.00 36.37           C  
ATOM   3807  OH  TYR B 291       3.210  36.484  50.334  1.00 36.19           O  
ATOM   3808  N   MET B 292       5.442  40.530  46.584  1.00 43.62           N  
ATOM   3809  CA  MET B 292       5.508  41.702  47.460  1.00 44.28           C  
ATOM   3810  C   MET B 292       4.222  41.806  48.254  1.00 44.59           C  
ATOM   3811  O   MET B 292       3.134  41.700  47.694  1.00 51.26           O  
ATOM   3812  CB  MET B 292       5.693  43.012  46.668  1.00 47.80           C  
ATOM   3813  CG  MET B 292       6.624  42.943  45.458  1.00 53.57           C  
ATOM   3814  SD  MET B 292       6.451  44.269  44.238  1.00 57.50           S  
ATOM   3815  CE  MET B 292       7.806  45.384  44.773  1.00 54.25           C  
ATOM   3816  N   GLU B 293       4.329  42.018  49.555  1.00 40.51           N  
ATOM   3817  CA  GLU B 293       3.139  42.279  50.346  1.00 38.84           C  
ATOM   3818  C   GLU B 293       3.138  43.737  50.743  1.00 40.40           C  
ATOM   3819  O   GLU B 293       4.107  44.218  51.310  1.00 44.02           O  
ATOM   3820  CB  GLU B 293       3.103  41.420  51.604  1.00 39.55           C  
ATOM   3821  CG  GLU B 293       3.908  40.134  51.549  1.00 38.06           C  
ATOM   3822  CD  GLU B 293       3.499  39.155  52.634  1.00 37.81           C  
ATOM   3823  OE1 GLU B 293       3.518  39.540  53.835  1.00 37.65           O  
ATOM   3824  OE2 GLU B 293       3.147  38.006  52.284  1.00 35.53           O  
ATOM   3825  N   MET B 294       2.060  44.448  50.455  1.00 39.63           N  
ATOM   3826  CA  MET B 294       1.975  45.838  50.867  1.00 40.98           C  
ATOM   3827  C   MET B 294       0.730  46.077  51.705  1.00 43.16           C  
ATOM   3828  O   MET B 294      -0.371  45.724  51.287  1.00 48.76           O  
ATOM   3829  CB  MET B 294       2.057  46.752  49.647  1.00 44.05           C  
ATOM   3830  CG  MET B 294       1.078  47.896  49.558  1.00 48.50           C  
ATOM   3831  SD  MET B 294       0.885  48.269  47.798  1.00 56.75           S  
ATOM   3832  CE  MET B 294      -0.738  48.922  47.753  1.00 57.95           C  
ATOM   3833  N   PRO B 295       0.926  46.616  52.910  1.00 41.91           N  
ATOM   3834  CA  PRO B 295      -0.164  46.991  53.825  1.00 39.70           C  
ATOM   3835  C   PRO B 295      -1.228  47.903  53.228  1.00 39.85           C  
ATOM   3836  O   PRO B 295      -0.915  48.699  52.341  1.00 37.76           O  
ATOM   3837  CB  PRO B 295       0.561  47.746  54.932  1.00 38.79           C  
ATOM   3838  CG  PRO B 295       1.919  48.010  54.397  1.00 42.03           C  
ATOM   3839  CD  PRO B 295       2.244  46.858  53.515  1.00 42.34           C  
ATOM   3840  N   LEU B 296      -2.461  47.762  53.729  1.00 41.78           N  
ATOM   3841  CA  LEU B 296      -3.632  48.555  53.337  1.00 41.63           C  
ATOM   3842  C   LEU B 296      -4.301  49.167  54.576  1.00 48.76           C  
ATOM   3843  O   LEU B 296      -4.428  48.508  55.613  1.00 51.75           O  
ATOM   3844  CB  LEU B 296      -4.642  47.678  52.604  1.00 36.66           C  
ATOM   3845  CG  LEU B 296      -4.368  47.270  51.156  1.00 37.84           C  
ATOM   3846  CD1 LEU B 296      -5.676  47.125  50.395  1.00 37.85           C  
ATOM   3847  CD2 LEU B 296      -3.478  48.270  50.443  1.00 40.08           C  
ATOM   3848  N   GLU B 297      -4.732  50.423  54.463  1.00 52.74           N  
ATOM   3849  CA  GLU B 297      -5.325  51.153  55.582  1.00 54.41           C  
ATOM   3850  C   GLU B 297      -6.684  51.726  55.193  1.00 56.12           C  
ATOM   3851  O   GLU B 297      -6.791  52.458  54.205  1.00 56.89           O  
ATOM   3852  CB  GLU B 297      -4.398  52.302  56.001  1.00 57.25           C  
ATOM   3853  CG  GLU B 297      -3.499  52.015  57.199  1.00 62.38           C  
ATOM   3854  CD  GLU B 297      -2.766  53.249  57.732  1.00 65.92           C  
ATOM   3855  OE1 GLU B 297      -3.099  54.396  57.340  1.00 67.32           O  
ATOM   3856  OE2 GLU B 297      -1.844  53.073  58.561  1.00 66.28           O  
ATOM   3857  N   CYS B 298      -7.724  51.388  55.953  1.00 56.18           N  
ATOM   3858  CA  CYS B 298      -9.000  52.103  55.853  1.00 54.72           C  
ATOM   3859  C   CYS B 298      -9.181  53.003  57.059  1.00 57.27           C  
ATOM   3860  O   CYS B 298      -8.992  52.565  58.188  1.00 59.02           O  
ATOM   3861  CB  CYS B 298     -10.181  51.152  55.779  1.00 52.13           C  
ATOM   3862  SG  CYS B 298     -11.606  51.911  54.986  1.00 52.75           S  
ATOM   3863  N   ILE B 299      -9.554  54.257  56.821  1.00 59.32           N  
ATOM   3864  CA  ILE B 299      -9.716  55.227  57.904  1.00 59.21           C  
ATOM   3865  C   ILE B 299     -11.030  56.020  57.854  1.00 61.60           C  
ATOM   3866  O   ILE B 299     -11.637  56.190  56.786  1.00 57.46           O  
ATOM   3867  CB  ILE B 299      -8.494  56.173  57.984  1.00 59.39           C  
ATOM   3868  CG1 ILE B 299      -8.071  56.651  56.588  1.00 60.82           C  
ATOM   3869  CG2 ILE B 299      -7.344  55.480  58.689  1.00 58.90           C  
ATOM   3870  CD1 ILE B 299      -7.476  58.053  56.558  1.00 60.50           C  
ATOM   3871  N   LEU B 300     -11.448  56.498  59.029  1.00 67.58           N  
ATOM   3872  CA  LEU B 300     -12.698  57.250  59.210  1.00 70.64           C  
ATOM   3873  C   LEU B 300     -12.594  58.753  58.899  1.00 73.21           C  
ATOM   3874  O   LEU B 300     -13.525  59.320  58.320  1.00 75.12           O  
ATOM   3875  CB  LEU B 300     -13.249  57.044  60.630  1.00 69.30           C  
ATOM   3876  CG  LEU B 300     -14.735  57.345  60.860  1.00 69.49           C  
ATOM   3877  CD1 LEU B 300     -15.618  56.213  60.358  1.00 69.03           C  
ATOM   3878  CD2 LEU B 300     -15.016  57.631  62.332  1.00 70.91           C  
ATOM   3879  N   THR B 301     -11.475  59.379  59.288  1.00 74.03           N  
ATOM   3880  CA  THR B 301     -11.223  60.824  59.112  1.00 72.91           C  
ATOM   3881  C   THR B 301     -12.223  61.696  59.874  1.00 70.82           C  
ATOM   3882  O   THR B 301     -12.455  61.489  61.064  1.00 69.14           O  
ATOM   3883  CB  THR B 301     -11.139  61.221  57.598  1.00 73.15           C  
ATOM   3884  OG1 THR B 301      -9.881  61.856  57.331  1.00 73.87           O  
ATOM   3885  CG2 THR B 301     -12.179  62.291  57.220  1.00 70.96           C  
ATOM   3886  N   LYS B 311      -5.978  59.551  63.213  1.00 75.51           N  
ATOM   3887  CA  LYS B 311      -6.432  58.528  62.275  1.00 75.93           C  
ATOM   3888  C   LYS B 311      -7.194  57.416  62.995  1.00 72.84           C  
ATOM   3889  O   LYS B 311      -6.677  56.812  63.933  1.00 73.62           O  
ATOM   3890  CB  LYS B 311      -5.238  57.926  61.518  1.00 78.56           C  
ATOM   3891  CG  LYS B 311      -4.742  58.751  60.332  1.00 80.96           C  
ATOM   3892  CD  LYS B 311      -3.548  58.084  59.643  1.00 81.40           C  
ATOM   3893  CE  LYS B 311      -2.829  59.056  58.709  1.00 81.43           C  
ATOM   3894  NZ  LYS B 311      -1.652  58.435  58.035  1.00 80.37           N  
ATOM   3895  N   GLU B 312      -8.423  57.157  62.560  1.00 70.16           N  
ATOM   3896  CA  GLU B 312      -9.194  56.016  63.055  1.00 69.90           C  
ATOM   3897  C   GLU B 312      -9.200  54.884  62.007  1.00 68.90           C  
ATOM   3898  O   GLU B 312      -9.958  54.926  61.030  1.00 67.97           O  
ATOM   3899  CB  GLU B 312     -10.617  56.449  63.438  1.00 70.89           C  
ATOM   3900  CG  GLU B 312     -11.383  55.422  64.262  1.00 72.86           C  
ATOM   3901  CD  GLU B 312     -11.540  55.818  65.721  1.00 73.99           C  
ATOM   3902  OE1 GLU B 312     -12.377  56.697  66.006  1.00 75.62           O  
ATOM   3903  OE2 GLU B 312     -10.838  55.246  66.587  1.00 73.42           O  
ATOM   3904  N   VAL B 313      -8.355  53.874  62.229  1.00 66.24           N  
ATOM   3905  CA  VAL B 313      -8.033  52.868  61.208  1.00 62.84           C  
ATOM   3906  C   VAL B 313      -8.791  51.552  61.348  1.00 60.16           C  
ATOM   3907  O   VAL B 313      -9.010  51.063  62.448  1.00 60.33           O  
ATOM   3908  CB  VAL B 313      -6.517  52.552  61.170  1.00 64.16           C  
ATOM   3909  CG1 VAL B 313      -6.094  52.116  59.782  1.00 64.93           C  
ATOM   3910  CG2 VAL B 313      -5.687  53.750  61.623  1.00 66.35           C  
ATOM   3911  N   PHE B 314      -9.170  50.980  60.213  1.00 60.17           N  
ATOM   3912  CA  PHE B 314      -9.881  49.710  60.173  1.00 63.37           C  
ATOM   3913  C   PHE B 314      -8.978  48.625  59.583  1.00 62.17           C  
ATOM   3914  O   PHE B 314      -8.924  48.375  58.370  1.00 60.75           O  
ATOM   3915  CB  PHE B 314     -11.208  49.858  59.425  1.00 68.69           C  
ATOM   3916  CG  PHE B 314     -12.174  50.782  60.106  1.00 72.52           C  
ATOM   3917  CD1 PHE B 314     -13.098  50.291  61.023  1.00 74.18           C  
ATOM   3918  CD2 PHE B 314     -12.148  52.149  59.850  1.00 73.87           C  
ATOM   3919  CE1 PHE B 314     -13.990  51.146  61.667  1.00 74.17           C  
ATOM   3920  CE2 PHE B 314     -13.034  53.013  60.491  1.00 73.60           C  
ATOM   3921  CZ  PHE B 314     -13.958  52.507  61.399  1.00 73.90           C  
ATOM   3922  N   ASN B 315      -8.265  47.983  60.491  1.00 60.21           N  
ATOM   3923  CA  ASN B 315      -7.115  47.179  60.143  1.00 59.35           C  
ATOM   3924  C   ASN B 315      -7.453  45.730  59.834  1.00 56.69           C  
ATOM   3925  O   ASN B 315      -6.574  44.964  59.429  1.00 57.04           O  
ATOM   3926  CB  ASN B 315      -6.129  47.240  61.299  1.00 59.77           C  
ATOM   3927  CG  ASN B 315      -6.760  46.829  62.606  1.00 59.51           C  
ATOM   3928  OD1 ASN B 315      -7.846  47.294  62.959  1.00 57.18           O  
ATOM   3929  ND2 ASN B 315      -6.094  45.934  63.324  1.00 62.25           N  
ATOM   3930  N   ILE B 316      -8.709  45.345  60.043  1.00 52.13           N  
ATOM   3931  CA  ILE B 316      -9.115  43.975  59.751  1.00 49.63           C  
ATOM   3932  C   ILE B 316     -10.166  43.862  58.642  1.00 48.81           C  
ATOM   3933  O   ILE B 316     -11.375  44.022  58.874  1.00 50.51           O  
ATOM   3934  CB  ILE B 316      -9.521  43.219  61.022  1.00 48.43           C  
ATOM   3935  CG1 ILE B 316      -8.329  43.134  61.965  1.00 49.41           C  
ATOM   3936  CG2 ILE B 316      -9.936  41.792  60.678  1.00 50.87           C  
ATOM   3937  CD1 ILE B 316      -8.705  43.089  63.399  1.00 52.85           C  
ATOM   3938  N   LEU B 317      -9.667  43.588  57.436  1.00 42.68           N  
ATOM   3939  CA  LEU B 317     -10.488  43.318  56.272  1.00 35.17           C  
ATOM   3940  C   LEU B 317     -11.347  42.099  56.530  1.00 37.42           C  
ATOM   3941  O   LEU B 317     -10.857  41.079  57.033  1.00 38.02           O  
ATOM   3942  CB  LEU B 317      -9.606  43.086  55.066  1.00 30.79           C  
ATOM   3943  CG  LEU B 317     -10.315  42.660  53.795  1.00 32.89           C  
ATOM   3944  CD1 LEU B 317     -10.798  43.866  53.015  1.00 33.60           C  
ATOM   3945  CD2 LEU B 317      -9.350  41.867  52.978  1.00 36.89           C  
ATOM   3946  N   GLN B 318     -12.631  42.230  56.192  1.00 39.54           N  
ATOM   3947  CA  GLN B 318     -13.674  41.270  56.561  1.00 38.34           C  
ATOM   3948  C   GLN B 318     -14.193  40.511  55.367  1.00 39.66           C  
ATOM   3949  O   GLN B 318     -14.553  39.343  55.476  1.00 43.64           O  
ATOM   3950  CB  GLN B 318     -14.853  41.997  57.199  1.00 35.60           C  
ATOM   3951  CG  GLN B 318     -14.565  42.545  58.561  1.00 34.81           C  
ATOM   3952  CD  GLN B 318     -14.270  41.448  59.555  1.00 34.69           C  
ATOM   3953  OE1 GLN B 318     -15.009  40.463  59.645  1.00 32.44           O  
ATOM   3954  NE2 GLN B 318     -13.183  41.603  60.297  1.00 35.92           N  
ATOM   3955  N   ALA B 319     -14.271  41.209  54.243  1.00 38.36           N  
ATOM   3956  CA  ALA B 319     -14.703  40.634  52.989  1.00 41.94           C  
ATOM   3957  C   ALA B 319     -14.294  41.633  51.933  1.00 45.03           C  
ATOM   3958  O   ALA B 319     -13.909  42.757  52.276  1.00 47.47           O  
ATOM   3959  CB  ALA B 319     -16.206  40.435  52.976  1.00 43.21           C  
ATOM   3960  N   ALA B 320     -14.384  41.225  50.662  1.00 42.94           N  
ATOM   3961  CA  ALA B 320     -13.991  42.066  49.535  1.00 38.36           C  
ATOM   3962  C   ALA B 320     -14.513  41.507  48.239  1.00 37.71           C  
ATOM   3963  O   ALA B 320     -14.525  40.292  48.053  1.00 42.94           O  
ATOM   3964  CB  ALA B 320     -12.491  42.176  49.465  1.00 39.32           C  
ATOM   3965  N   TYR B 321     -14.955  42.400  47.360  1.00 36.41           N  
ATOM   3966  CA  TYR B 321     -15.344  42.061  45.993  1.00 36.88           C  
ATOM   3967  C   TYR B 321     -14.557  42.970  45.047  1.00 40.12           C  
ATOM   3968  O   TYR B 321     -14.098  44.053  45.449  1.00 42.29           O  
ATOM   3969  CB  TYR B 321     -16.866  42.216  45.787  1.00 33.42           C  
ATOM   3970  CG  TYR B 321     -17.390  41.689  44.452  1.00 30.51           C  
ATOM   3971  CD1 TYR B 321     -17.699  40.329  44.291  1.00 33.21           C  
ATOM   3972  CD2 TYR B 321     -17.568  42.547  43.350  1.00 29.61           C  
ATOM   3973  CE1 TYR B 321     -18.177  39.811  43.055  1.00 35.89           C  
ATOM   3974  CE2 TYR B 321     -18.054  42.062  42.111  1.00 35.68           C  
ATOM   3975  CZ  TYR B 321     -18.369  40.680  41.968  1.00 42.84           C  
ATOM   3976  OH  TYR B 321     -18.816  40.165  40.725  1.00 48.36           O  
ATOM   3977  N   VAL B 322     -14.386  42.513  43.805  1.00 41.03           N  
ATOM   3978  CA  VAL B 322     -13.650  43.256  42.786  1.00 43.40           C  
ATOM   3979  C   VAL B 322     -14.524  43.419  41.557  1.00 43.76           C  
ATOM   3980  O   VAL B 322     -15.033  42.456  41.019  1.00 47.17           O  
ATOM   3981  CB  VAL B 322     -12.352  42.541  42.381  1.00 45.62           C  
ATOM   3982  CG1 VAL B 322     -11.627  43.331  41.330  1.00 44.43           C  
ATOM   3983  CG2 VAL B 322     -11.451  42.305  43.593  1.00 49.35           C  
ATOM   3984  N   SER B 323     -14.703  44.647  41.112  1.00 46.87           N  
ATOM   3985  CA  SER B 323     -15.604  44.905  40.005  1.00 48.22           C  
ATOM   3986  C   SER B 323     -15.211  46.193  39.318  1.00 49.06           C  
ATOM   3987  O   SER B 323     -14.282  46.905  39.757  1.00 51.11           O  
ATOM   3988  CB  SER B 323     -17.066  44.974  40.487  1.00 47.85           C  
ATOM   3989  OG  SER B 323     -17.357  46.205  41.131  1.00 43.18           O  
ATOM   3990  N   LYS B 324     -15.920  46.486  38.236  1.00 42.09           N  
ATOM   3991  CA  LYS B 324     -15.702  47.717  37.536  1.00 39.06           C  
ATOM   3992  C   LYS B 324     -16.580  48.756  38.226  1.00 37.43           C  
ATOM   3993  O   LYS B 324     -17.522  48.382  38.914  1.00 37.95           O  
ATOM   3994  CB  LYS B 324     -16.081  47.491  36.089  1.00 45.23           C  
ATOM   3995  CG  LYS B 324     -14.895  47.339  35.168  1.00 46.76           C  
ATOM   3996  CD  LYS B 324     -14.298  45.965  35.198  1.00 47.80           C  
ATOM   3997  CE  LYS B 324     -12.873  46.021  34.683  1.00 52.22           C  
ATOM   3998  NZ  LYS B 324     -12.747  45.413  33.328  1.00 58.05           N  
ATOM   3999  N   PRO B 325     -16.267  50.041  38.103  1.00 38.88           N  
ATOM   4000  CA  PRO B 325     -17.136  51.093  38.646  1.00 42.49           C  
ATOM   4001  C   PRO B 325     -18.208  51.574  37.653  1.00 46.28           C  
ATOM   4002  O   PRO B 325     -18.126  51.293  36.445  1.00 50.15           O  
ATOM   4003  CB  PRO B 325     -16.154  52.233  38.906  1.00 39.66           C  
ATOM   4004  CG  PRO B 325     -15.187  52.120  37.772  1.00 40.44           C  
ATOM   4005  CD  PRO B 325     -15.068  50.620  37.471  1.00 41.25           C  
ATOM   4006  N   GLY B 326     -19.206  52.285  38.176  1.00 45.53           N  
ATOM   4007  CA  GLY B 326     -20.117  53.060  37.352  1.00 48.74           C  
ATOM   4008  C   GLY B 326     -19.599  54.482  37.236  1.00 48.00           C  
ATOM   4009  O   GLY B 326     -18.755  54.895  38.035  1.00 49.98           O  
ATOM   4010  N   ALA B 327     -20.107  55.239  36.267  1.00 43.09           N  
ATOM   4011  CA  ALA B 327     -19.565  56.569  35.999  1.00 44.68           C  
ATOM   4012  C   ALA B 327     -19.460  57.492  37.213  1.00 46.60           C  
ATOM   4013  O   ALA B 327     -18.432  58.141  37.385  1.00 49.43           O  
ATOM   4014  CB  ALA B 327     -20.324  57.245  34.893  1.00 48.60           C  
ATOM   4015  N   GLN B 328     -20.510  57.560  38.039  1.00 48.21           N  
ATOM   4016  CA  GLN B 328     -20.530  58.475  39.194  1.00 48.38           C  
ATOM   4017  C   GLN B 328     -19.356  58.194  40.107  1.00 47.05           C  
ATOM   4018  O   GLN B 328     -18.508  59.067  40.335  1.00 43.87           O  
ATOM   4019  CB  GLN B 328     -21.850  58.405  39.988  1.00 52.15           C  
ATOM   4020  CG  GLN B 328     -22.185  59.697  40.779  1.00 57.10           C  
ATOM   4021  CD  GLN B 328     -23.046  59.462  42.028  1.00 61.58           C  
ATOM   4022  OE1 GLN B 328     -22.531  59.398  43.149  1.00 63.68           O  
ATOM   4023  NE2 GLN B 328     -24.356  59.357  41.835  1.00 63.25           N  
ATOM   4024  N   LEU B 329     -19.293  56.964  40.609  1.00 48.07           N  
ATOM   4025  CA  LEU B 329     -18.163  56.573  41.430  1.00 47.50           C  
ATOM   4026  C   LEU B 329     -16.862  56.751  40.666  1.00 47.16           C  
ATOM   4027  O   LEU B 329     -15.889  57.239  41.232  1.00 49.33           O  
ATOM   4028  CB  LEU B 329     -18.290  55.135  41.909  1.00 46.41           C  
ATOM   4029  CG  LEU B 329     -17.864  54.841  43.353  1.00 43.63           C  
ATOM   4030  CD1 LEU B 329     -17.361  53.412  43.423  1.00 42.59           C  
ATOM   4031  CD2 LEU B 329     -16.835  55.821  43.915  1.00 38.53           C  
ATOM   4032  N   ALA B 330     -16.859  56.375  39.386  1.00 43.80           N  
ATOM   4033  CA  ALA B 330     -15.647  56.422  38.585  1.00 41.99           C  
ATOM   4034  C   ALA B 330     -15.042  57.799  38.711  1.00 46.72           C  
ATOM   4035  O   ALA B 330     -14.032  57.960  39.389  1.00 49.01           O  
ATOM   4036  CB  ALA B 330     -15.927  56.080  37.150  1.00 40.72           C  
ATOM   4037  N   ARG B 331     -15.681  58.788  38.089  1.00 52.84           N  
ATOM   4038  CA  ARG B 331     -15.301  60.193  38.209  1.00 54.29           C  
ATOM   4039  C   ARG B 331     -14.613  60.493  39.545  1.00 54.36           C  
ATOM   4040  O   ARG B 331     -13.522  61.064  39.575  1.00 53.45           O  
ATOM   4041  CB  ARG B 331     -16.550  61.048  38.074  1.00 57.80           C  
ATOM   4042  CG  ARG B 331     -16.333  62.401  37.444  1.00 66.88           C  
ATOM   4043  CD  ARG B 331     -17.625  63.222  37.282  1.00 74.41           C  
ATOM   4044  NE  ARG B 331     -18.796  62.389  36.968  1.00 78.65           N  
ATOM   4045  CZ  ARG B 331     -19.137  61.969  35.743  1.00 78.95           C  
ATOM   4046  NH1 ARG B 331     -18.404  62.297  34.682  1.00 78.52           N  
ATOM   4047  NH2 ARG B 331     -20.220  61.214  35.579  1.00 77.24           N  
ATOM   4048  N   GLN B 332     -15.240  60.061  40.639  1.00 54.01           N  
ATOM   4049  CA  GLN B 332     -14.814  60.405  41.995  1.00 56.00           C  
ATOM   4050  C   GLN B 332     -13.496  59.810  42.510  1.00 58.51           C  
ATOM   4051  O   GLN B 332     -12.782  60.474  43.256  1.00 60.80           O  
ATOM   4052  CB  GLN B 332     -15.914  60.053  42.992  1.00 56.65           C  
ATOM   4053  CG  GLN B 332     -17.177  60.864  42.863  1.00 58.20           C  
ATOM   4054  CD  GLN B 332     -18.355  60.199  43.545  1.00 60.66           C  
ATOM   4055  OE1 GLN B 332     -19.477  60.263  43.048  1.00 62.48           O  
ATOM   4056  NE2 GLN B 332     -18.106  59.558  44.683  1.00 60.28           N  
ATOM   4057  N   ILE B 333     -13.186  58.562  42.162  1.00 59.52           N  
ATOM   4058  CA  ILE B 333     -12.054  57.868  42.796  1.00 60.94           C  
ATOM   4059  C   ILE B 333     -10.811  57.700  41.923  1.00 61.92           C  
ATOM   4060  O   ILE B 333      -9.849  57.047  42.339  1.00 65.38           O  
ATOM   4061  CB  ILE B 333     -12.465  56.461  43.375  1.00 60.20           C  
ATOM   4062  CG1 ILE B 333     -13.517  55.783  42.508  1.00 57.83           C  
ATOM   4063  CG2 ILE B 333     -12.904  56.555  44.840  1.00 62.77           C  
ATOM   4064  CD1 ILE B 333     -12.932  55.025  41.356  1.00 58.81           C  
ATOM   4065  N   GLY B 334     -10.821  58.268  40.723  1.00 60.25           N  
ATOM   4066  CA  GLY B 334      -9.720  58.052  39.801  1.00 61.21           C  
ATOM   4067  C   GLY B 334     -10.129  57.339  38.529  1.00 63.28           C  
ATOM   4068  O   GLY B 334      -9.312  57.170  37.625  1.00 64.59           O  
ATOM   4069  N   ALA B 335     -11.382  56.880  38.497  1.00 64.16           N  
ATOM   4070  CA  ALA B 335     -12.129  56.620  37.261  1.00 63.51           C  
ATOM   4071  C   ALA B 335     -11.629  55.491  36.379  1.00 60.83           C  
ATOM   4072  O   ALA B 335     -10.983  54.560  36.856  1.00 60.14           O  
ATOM   4073  CB  ALA B 335     -12.296  57.934  36.434  1.00 68.52           C  
ATOM   4074  N   SER B 336     -11.923  55.629  35.084  1.00 62.04           N  
ATOM   4075  CA  SER B 336     -11.785  54.595  34.058  1.00 66.12           C  
ATOM   4076  C   SER B 336     -12.962  53.612  34.112  1.00 64.59           C  
ATOM   4077  O   SER B 336     -12.962  52.631  34.861  1.00 62.43           O  
ATOM   4078  CB  SER B 336     -10.419  53.899  34.110  1.00 73.91           C  
ATOM   4079  OG  SER B 336     -10.418  52.693  33.360  1.00 81.55           O  
ATOM   4080  N   LEU B 337     -13.971  53.914  33.303  1.00 65.61           N  
ATOM   4081  CA  LEU B 337     -15.198  53.134  33.181  1.00 66.09           C  
ATOM   4082  C   LEU B 337     -14.947  51.626  33.217  1.00 63.76           C  
ATOM   4083  O   LEU B 337     -15.754  50.851  33.743  1.00 57.52           O  
ATOM   4084  CB  LEU B 337     -15.880  53.523  31.861  1.00 69.49           C  
ATOM   4085  CG  LEU B 337     -17.382  53.828  31.778  1.00 73.34           C  
ATOM   4086  CD1 LEU B 337     -18.147  52.616  31.219  1.00 76.65           C  
ATOM   4087  CD2 LEU B 337     -17.981  54.286  33.112  1.00 73.55           C  
ATOM   4088  N   ASN B 338     -13.808  51.240  32.652  1.00 67.54           N  
ATOM   4089  CA  ASN B 338     -13.422  49.855  32.473  1.00 72.17           C  
ATOM   4090  C   ASN B 338     -12.198  49.501  33.330  1.00 69.60           C  
ATOM   4091  O   ASN B 338     -11.213  48.954  32.841  1.00 68.84           O  
ATOM   4092  CB  ASN B 338     -13.162  49.601  30.982  1.00 80.09           C  
ATOM   4093  CG  ASN B 338     -12.786  48.158  30.687  1.00 87.01           C  
ATOM   4094  OD1 ASN B 338     -13.528  47.222  31.016  1.00 88.24           O  
ATOM   4095  ND2 ASN B 338     -11.619  47.970  30.067  1.00 89.11           N  
ATOM   4096  N   ASP B 339     -12.273  49.817  34.618  1.00 69.33           N  
ATOM   4097  CA  ASP B 339     -11.188  49.520  35.547  1.00 67.46           C  
ATOM   4098  C   ASP B 339     -11.590  48.632  36.719  1.00 64.12           C  
ATOM   4099  O   ASP B 339     -12.703  48.718  37.227  1.00 63.89           O  
ATOM   4100  CB  ASP B 339     -10.566  50.807  36.065  1.00 70.15           C  
ATOM   4101  CG  ASP B 339      -9.097  50.883  35.759  1.00 77.02           C  
ATOM   4102  OD1 ASP B 339      -8.365  49.952  36.189  1.00 82.67           O  
ATOM   4103  OD2 ASP B 339      -8.585  51.812  35.091  1.00 75.96           O  
ATOM   4104  N   ASP B 340     -10.674  47.774  37.145  1.00 60.53           N  
ATOM   4105  CA  ASP B 340     -10.928  46.925  38.298  1.00 57.44           C  
ATOM   4106  C   ASP B 340     -10.706  47.671  39.622  1.00 57.02           C  
ATOM   4107  O   ASP B 340      -9.652  48.296  39.838  1.00 59.87           O  
ATOM   4108  CB  ASP B 340     -10.064  45.670  38.226  1.00 56.28           C  
ATOM   4109  CG  ASP B 340     -10.548  44.690  37.176  1.00 59.05           C  
ATOM   4110  OD1 ASP B 340     -11.777  44.547  36.984  1.00 57.98           O  
ATOM   4111  OD2 ASP B 340      -9.769  43.994  36.501  1.00 63.05           O  
ATOM   4112  N   ILE B 341     -11.713  47.628  40.492  1.00 50.35           N  
ATOM   4113  CA  ILE B 341     -11.585  48.201  41.822  1.00 46.21           C  
ATOM   4114  C   ILE B 341     -11.846  47.161  42.888  1.00 48.99           C  
ATOM   4115  O   ILE B 341     -12.756  46.343  42.779  1.00 52.05           O  
ATOM   4116  CB  ILE B 341     -12.545  49.360  42.017  1.00 44.66           C  
ATOM   4117  CG1 ILE B 341     -12.103  50.553  41.185  1.00 45.32           C  
ATOM   4118  CG2 ILE B 341     -12.568  49.775  43.473  1.00 44.42           C  
ATOM   4119  CD1 ILE B 341     -12.820  50.666  39.901  1.00 44.60           C  
ATOM   4120  N   LEU B 342     -11.034  47.206  43.928  1.00 48.64           N  
ATOM   4121  CA  LEU B 342     -11.189  46.326  45.063  1.00 46.09           C  
ATOM   4122  C   LEU B 342     -12.039  47.038  46.119  1.00 47.34           C  
ATOM   4123  O   LEU B 342     -11.573  47.960  46.812  1.00 50.08           O  
ATOM   4124  CB  LEU B 342      -9.808  45.938  45.610  1.00 42.05           C  
ATOM   4125  CG  LEU B 342      -9.736  45.325  47.003  1.00 40.06           C  
ATOM   4126  CD1 LEU B 342     -10.382  43.962  46.975  1.00 41.76           C  
ATOM   4127  CD2 LEU B 342      -8.305  45.226  47.484  1.00 39.21           C  
ATOM   4128  N   PHE B 343     -13.296  46.622  46.219  1.00 41.37           N  
ATOM   4129  CA  PHE B 343     -14.143  47.072  47.303  1.00 37.83           C  
ATOM   4130  C   PHE B 343     -13.878  46.195  48.502  1.00 38.96           C  
ATOM   4131  O   PHE B 343     -14.036  44.982  48.433  1.00 42.05           O  
ATOM   4132  CB  PHE B 343     -15.597  46.990  46.883  1.00 36.01           C  
ATOM   4133  CG  PHE B 343     -15.919  47.868  45.723  1.00 34.57           C  
ATOM   4134  CD1 PHE B 343     -16.006  47.342  44.446  1.00 34.70           C  
ATOM   4135  CD2 PHE B 343     -16.101  49.233  45.902  1.00 29.99           C  
ATOM   4136  CE1 PHE B 343     -16.287  48.160  43.371  1.00 33.35           C  
ATOM   4137  CE2 PHE B 343     -16.365  50.052  44.845  1.00 26.63           C  
ATOM   4138  CZ  PHE B 343     -16.464  49.521  43.573  1.00 30.48           C  
ATOM   4139  N   GLY B 344     -13.449  46.808  49.596  1.00 38.83           N  
ATOM   4140  CA  GLY B 344     -13.108  46.065  50.795  1.00 41.11           C  
ATOM   4141  C   GLY B 344     -13.845  46.528  52.036  1.00 44.82           C  
ATOM   4142  O   GLY B 344     -13.748  47.685  52.454  1.00 48.07           O  
ATOM   4143  N   VAL B 345     -14.593  45.619  52.636  1.00 45.63           N  
ATOM   4144  CA  VAL B 345     -15.326  45.950  53.844  1.00 48.62           C  
ATOM   4145  C   VAL B 345     -14.445  45.607  55.059  1.00 48.43           C  
ATOM   4146  O   VAL B 345     -14.148  44.434  55.310  1.00 47.96           O  
ATOM   4147  CB  VAL B 345     -16.715  45.250  53.841  1.00 50.49           C  
ATOM   4148  CG1 VAL B 345     -17.161  44.889  55.239  1.00 55.42           C  
ATOM   4149  CG2 VAL B 345     -17.763  46.133  53.162  1.00 45.70           C  
ATOM   4150  N   PHE B 346     -14.009  46.640  55.783  1.00 47.65           N  
ATOM   4151  CA  PHE B 346     -13.017  46.495  56.865  1.00 48.73           C  
ATOM   4152  C   PHE B 346     -13.648  46.582  58.243  1.00 50.99           C  
ATOM   4153  O   PHE B 346     -14.870  46.603  58.361  1.00 58.79           O  
ATOM   4154  CB  PHE B 346     -11.919  47.558  56.759  1.00 45.99           C  
ATOM   4155  CG  PHE B 346     -11.030  47.396  55.569  1.00 45.49           C  
ATOM   4156  CD1 PHE B 346     -11.448  47.815  54.307  1.00 43.66           C  
ATOM   4157  CD2 PHE B 346      -9.771  46.829  55.706  1.00 47.44           C  
ATOM   4158  CE1 PHE B 346     -10.632  47.663  53.194  1.00 45.17           C  
ATOM   4159  CE2 PHE B 346      -8.943  46.673  54.595  1.00 49.17           C  
ATOM   4160  CZ  PHE B 346      -9.376  47.097  53.334  1.00 47.13           C  
ATOM   4161  N   ALA B 347     -12.807  46.646  59.275  1.00 46.85           N  
ATOM   4162  CA  ALA B 347     -13.257  46.639  60.666  1.00 45.23           C  
ATOM   4163  C   ALA B 347     -12.120  46.983  61.639  1.00 48.36           C  
ATOM   4164  O   ALA B 347     -10.938  46.746  61.346  1.00 51.91           O  
ATOM   4165  CB  ALA B 347     -13.874  45.285  61.025  1.00 41.29           C  
ATOM   4166  N   GLN B 348     -12.489  47.529  62.798  1.00 46.26           N  
ATOM   4167  CA  GLN B 348     -11.527  47.944  63.813  1.00 46.56           C  
ATOM   4168  C   GLN B 348     -11.202  46.821  64.792  1.00 45.96           C  
ATOM   4169  O   GLN B 348     -12.089  46.098  65.256  1.00 45.54           O  
ATOM   4170  CB  GLN B 348     -12.040  49.172  64.565  1.00 52.00           C  
ATOM   4171  CG  GLN B 348     -11.035  49.807  65.530  1.00 56.54           C  
ATOM   4172  CD  GLN B 348     -11.509  51.151  66.065  1.00 59.82           C  
ATOM   4173  OE1 GLN B 348     -12.391  51.208  66.924  1.00 61.48           O  
ATOM   4174  NE2 GLN B 348     -10.926  52.234  65.556  1.00 61.13           N  
ATOM   4175  N   SER B 349      -9.914  46.702  65.100  1.00 44.92           N  
ATOM   4176  CA  SER B 349      -9.392  45.677  65.980  1.00 42.01           C  
ATOM   4177  C   SER B 349      -9.714  45.960  67.428  1.00 45.56           C  
ATOM   4178  O   SER B 349      -9.646  47.108  67.873  1.00 45.51           O  
ATOM   4179  CB  SER B 349      -7.885  45.645  65.847  1.00 40.90           C  
ATOM   4180  OG  SER B 349      -7.378  44.415  66.300  1.00 44.49           O  
ATOM   4181  N   LYS B 350     -10.070  44.906  68.158  1.00 48.97           N  
ATOM   4182  CA  LYS B 350     -10.034  44.931  69.615  1.00 51.16           C  
ATOM   4183  C   LYS B 350      -8.557  45.051  69.974  1.00 51.37           C  
ATOM   4184  O   LYS B 350      -7.746  44.266  69.481  1.00 50.65           O  
ATOM   4185  CB  LYS B 350     -10.613  43.643  70.203  1.00 54.63           C  
ATOM   4186  CG  LYS B 350     -12.130  43.591  70.255  1.00 59.12           C  
ATOM   4187  CD  LYS B 350     -12.633  42.187  70.576  1.00 63.62           C  
ATOM   4188  CE  LYS B 350     -14.062  42.217  71.111  1.00 68.05           C  
ATOM   4189  NZ  LYS B 350     -14.102  42.447  72.595  1.00 72.47           N  
ATOM   4190  N   PRO B 351      -8.196  46.024  70.810  1.00 52.05           N  
ATOM   4191  CA  PRO B 351      -6.783  46.370  71.012  1.00 52.73           C  
ATOM   4192  C   PRO B 351      -5.909  45.166  71.358  1.00 56.74           C  
ATOM   4193  O   PRO B 351      -6.306  44.318  72.163  1.00 55.80           O  
ATOM   4194  CB  PRO B 351      -6.839  47.374  72.149  1.00 50.45           C  
ATOM   4195  CG  PRO B 351      -8.167  48.005  71.970  1.00 49.90           C  
ATOM   4196  CD  PRO B 351      -9.083  46.868  71.630  1.00 49.92           C  
ATOM   4197  N   ASP B 352      -4.748  45.105  70.701  1.00 61.64           N  
ATOM   4198  CA  ASP B 352      -3.768  44.012  70.805  1.00 63.80           C  
ATOM   4199  C   ASP B 352      -4.247  42.682  70.220  1.00 61.04           C  
ATOM   4200  O   ASP B 352      -3.682  41.631  70.523  1.00 58.88           O  
ATOM   4201  CB  ASP B 352      -3.277  43.829  72.253  1.00 69.22           C  
ATOM   4202  CG  ASP B 352      -2.076  44.710  72.586  1.00 73.44           C  
ATOM   4203  OD1 ASP B 352      -2.120  45.922  72.273  1.00 74.69           O  
ATOM   4204  OD2 ASP B 352      -1.049  44.281  73.165  1.00 75.13           O  
ATOM   4205  N   SER B 353      -5.263  42.733  69.362  1.00 61.28           N  
ATOM   4206  CA  SER B 353      -5.842  41.511  68.797  1.00 61.70           C  
ATOM   4207  C   SER B 353      -6.084  41.544  67.282  1.00 58.66           C  
ATOM   4208  O   SER B 353      -5.712  42.500  66.594  1.00 56.28           O  
ATOM   4209  CB  SER B 353      -7.131  41.135  69.545  1.00 63.96           C  
ATOM   4210  OG  SER B 353      -8.279  41.285  68.721  1.00 64.88           O  
ATOM   4211  N   ALA B 354      -6.710  40.475  66.793  1.00 57.41           N  
ATOM   4212  CA  ALA B 354      -7.029  40.279  65.386  1.00 56.41           C  
ATOM   4213  C   ALA B 354      -8.530  40.085  65.203  1.00 56.61           C  
ATOM   4214  O   ALA B 354      -9.053  40.161  64.087  1.00 55.44           O  
ATOM   4215  CB  ALA B 354      -6.294  39.077  64.879  1.00 56.95           C  
ATOM   4216  N   GLU B 355      -9.204  39.810  66.314  1.00 58.85           N  
ATOM   4217  CA  GLU B 355     -10.655  39.735  66.377  1.00 62.33           C  
ATOM   4218  C   GLU B 355     -11.257  41.127  66.163  1.00 58.80           C  
ATOM   4219  O   GLU B 355     -10.700  42.128  66.623  1.00 58.46           O  
ATOM   4220  CB  GLU B 355     -11.090  39.176  67.736  1.00 70.43           C  
ATOM   4221  CG  GLU B 355     -10.377  37.890  68.150  1.00 78.75           C  
ATOM   4222  CD  GLU B 355      -9.378  38.095  69.290  1.00 84.27           C  
ATOM   4223  OE1 GLU B 355      -9.783  38.597  70.367  1.00 85.18           O  
ATOM   4224  OE2 GLU B 355      -8.182  37.742  69.118  1.00 86.75           O  
ATOM   4225  N   PRO B 356     -12.382  41.194  65.455  1.00 54.77           N  
ATOM   4226  CA  PRO B 356     -13.006  42.471  65.121  1.00 52.06           C  
ATOM   4227  C   PRO B 356     -14.112  42.884  66.081  1.00 51.77           C  
ATOM   4228  O   PRO B 356     -14.912  42.053  66.520  1.00 49.75           O  
ATOM   4229  CB  PRO B 356     -13.618  42.185  63.753  1.00 51.06           C  
ATOM   4230  CG  PRO B 356     -14.007  40.745  63.820  1.00 52.40           C  
ATOM   4231  CD  PRO B 356     -13.137  40.071  64.876  1.00 54.80           C  
ATOM   4232  N   MET B 357     -14.148  44.177  66.382  1.00 53.50           N  
ATOM   4233  CA  MET B 357     -15.253  44.787  67.106  1.00 57.41           C  
ATOM   4234  C   MET B 357     -16.380  45.134  66.133  1.00 57.62           C  
ATOM   4235  O   MET B 357     -16.187  45.085  64.927  1.00 61.54           O  
ATOM   4236  CB  MET B 357     -14.761  46.044  67.813  1.00 61.09           C  
ATOM   4237  CG  MET B 357     -14.559  45.870  69.294  1.00 64.31           C  
ATOM   4238  SD  MET B 357     -13.840  47.345  69.979  1.00 68.83           S  
ATOM   4239  CE  MET B 357     -15.359  48.301  70.465  1.00 67.99           C  
ATOM   4240  N   ASP B 358     -17.551  45.500  66.642  1.00 57.14           N  
ATOM   4241  CA  ASP B 358     -18.680  45.818  65.771  1.00 57.62           C  
ATOM   4242  C   ASP B 358     -18.580  47.210  65.131  1.00 55.83           C  
ATOM   4243  O   ASP B 358     -19.551  47.959  65.106  1.00 55.73           O  
ATOM   4244  CB  ASP B 358     -20.000  45.661  66.536  1.00 63.11           C  
ATOM   4245  CG  ASP B 358     -20.366  44.204  66.788  1.00 67.87           C  
ATOM   4246  OD1 ASP B 358     -21.330  43.967  67.551  1.00 69.75           O  
ATOM   4247  OD2 ASP B 358     -19.757  43.232  66.274  1.00 68.99           O  
ATOM   4248  N   ARG B 359     -17.404  47.549  64.613  1.00 55.12           N  
ATOM   4249  CA  ARG B 359     -17.174  48.837  63.962  1.00 57.05           C  
ATOM   4250  C   ARG B 359     -16.745  48.606  62.515  1.00 58.33           C  
ATOM   4251  O   ARG B 359     -15.717  47.981  62.264  1.00 60.81           O  
ATOM   4252  CB  ARG B 359     -16.076  49.615  64.694  1.00 57.72           C  
ATOM   4253  CG  ARG B 359     -16.531  50.427  65.886  1.00 59.29           C  
ATOM   4254  CD  ARG B 359     -15.556  51.523  66.271  1.00 61.73           C  
ATOM   4255  NE  ARG B 359     -16.151  52.854  66.154  1.00 65.88           N  
ATOM   4256  CZ  ARG B 359     -15.574  53.902  65.565  1.00 66.78           C  
ATOM   4257  NH1 ARG B 359     -14.368  53.791  65.019  1.00 66.28           N  
ATOM   4258  NH2 ARG B 359     -16.211  55.070  65.521  1.00 67.29           N  
ATOM   4259  N   SER B 360     -17.515  49.109  61.558  1.00 57.23           N  
ATOM   4260  CA  SER B 360     -17.174  48.877  60.164  1.00 56.49           C  
ATOM   4261  C   SER B 360     -17.039  50.134  59.327  1.00 59.59           C  
ATOM   4262  O   SER B 360     -17.577  51.194  59.655  1.00 61.16           O  
ATOM   4263  CB  SER B 360     -18.185  47.941  59.514  1.00 56.26           C  
ATOM   4264  OG  SER B 360     -18.129  46.657  60.096  1.00 55.82           O  
ATOM   4265  N   ALA B 361     -16.310  49.978  58.227  1.00 62.16           N  
ATOM   4266  CA  ALA B 361     -16.146  51.000  57.203  1.00 63.01           C  
ATOM   4267  C   ALA B 361     -15.708  50.273  55.953  1.00 60.75           C  
ATOM   4268  O   ALA B 361     -14.902  49.350  56.038  1.00 65.54           O  
ATOM   4269  CB  ALA B 361     -15.088  51.986  57.615  1.00 65.69           C  
ATOM   4270  N   MET B 362     -16.245  50.655  54.799  1.00 55.43           N  
ATOM   4271  CA  MET B 362     -15.790  50.074  53.541  1.00 51.51           C
[truncated: 121,177 more chars]
