# Supplementary material for: Epitope Prediction Based on Random Peptide Library Screening: Benchmark Dataset and Prediction Tools Evaluation
Source: Molecules. 2011 Jun 16;16(6):4971–93. doi: 10.3390/molecules16064971 (PMC6264216; doi:10.3390/molecules16064971)
Supplement: Supplementary file 1 [file molecules-16-04971-s001.zip › supplementary materials/datasets/MS00405/1SHY_A.pdb]

HEADER    GROWTH FACTOR/GROWTH FACTOR RECEPTOR    26-FEB-04   1SHY              
TITLE     THE CRYSTAL STRUCTURE OF HGF BETA-CHAIN IN COMPLEX WITH THE           
TITLE    2 SEMA DOMAIN OF THE MET RECEPTOR.                                     
ATOM      1  N   VAL A 495       3.639   8.267  25.698  1.00 33.72           N  
ATOM      2  CA  VAL A 495       2.504   8.346  24.735  1.00 31.62           C  
ATOM      3  C   VAL A 495       1.476   7.277  25.049  1.00 36.42           C  
ATOM      4  O   VAL A 495       1.801   6.071  25.193  1.00 36.09           O  
ATOM      5  CB  VAL A 495       2.995   8.055  23.342  1.00 34.61           C  
ATOM      6  CG1 VAL A 495       1.838   7.974  22.375  1.00 32.87           C  
ATOM      7  CG2 VAL A 495       4.057   9.063  22.927  1.00 39.31           C  
ATOM      8  N   VAL A 496       0.221   7.690  25.127  1.00 39.64           N  
ATOM      9  CA  VAL A 496      -0.804   6.716  25.479  1.00 41.34           C  
ATOM     10  C   VAL A 496      -1.329   5.994  24.252  1.00 42.19           C  
ATOM     11  O   VAL A 496      -1.600   6.612  23.207  1.00 43.76           O  
ATOM     12  CB  VAL A 496      -1.916   7.317  26.300  1.00 38.99           C  
ATOM     13  CG1 VAL A 496      -3.011   6.305  26.471  1.00 35.85           C  
ATOM     14  CG2 VAL A 496      -1.354   7.751  27.647  1.00 40.06           C  
ATOM     15  N   ASN A 497      -1.428   4.676  24.398  1.00 35.38           N  
ATOM     16  CA  ASN A 497      -1.802   3.782  23.315  1.00 31.53           C  
ATOM     17  C   ASN A 497      -0.960   3.811  22.024  1.00 33.74           C  
ATOM     18  O   ASN A 497      -1.490   3.850  20.920  1.00 37.14           O  
ATOM     19  CB  ASN A 497      -3.300   3.840  23.069  1.00 25.67           C  
ATOM     20  CG  ASN A 497      -4.044   3.006  24.058  1.00 34.84           C  
ATOM     21  OD1 ASN A 497      -3.505   2.033  24.579  1.00 40.36           O  
ATOM     22  ND2 ASN A 497      -5.277   3.369  24.346  1.00 42.22           N  
ATOM     23  N   GLY A 498       0.362   3.785  22.180  1.00 35.17           N  
ATOM     24  CA  GLY A 498       1.267   3.597  21.055  1.00 33.09           C  
ATOM     25  C   GLY A 498       2.201   2.430  21.293  1.00 32.85           C  
ATOM     26  O   GLY A 498       2.157   1.800  22.356  1.00 38.70           O  
ATOM     27  N   ILE A 499       3.054   2.132  20.318  1.00 30.64           N  
ATOM     28  CA  ILE A 499       3.979   0.998  20.461  1.00 28.29           C  
ATOM     29  C   ILE A 499       5.451   1.408  20.539  1.00 26.54           C  
ATOM     30  O   ILE A 499       5.824   2.538  20.206  1.00 29.84           O  
ATOM     31  CB  ILE A 499       3.759  -0.078  19.363  1.00 26.20           C  
ATOM     32  CG1 ILE A 499       4.261   0.405  18.017  1.00 30.56           C  
ATOM     33  CG2 ILE A 499       2.311  -0.428  19.245  1.00 24.25           C  
ATOM     34  CD1 ILE A 499       3.748  -0.448  16.874  1.00 40.94           C  
ATOM     35  N   PRO A 500       6.283   0.492  21.010  1.00 23.12           N  
ATOM     36  CA  PRO A 500       7.733   0.701  21.000  1.00 25.57           C  
ATOM     37  C   PRO A 500       8.228   0.949  19.576  1.00 29.82           C  
ATOM     38  O   PRO A 500       7.746   0.311  18.621  1.00 30.80           O  
ATOM     39  CB  PRO A 500       8.267  -0.638  21.510  1.00 28.58           C  
ATOM     40  CG  PRO A 500       7.111  -1.249  22.313  1.00 23.33           C  
ATOM     41  CD  PRO A 500       5.896  -0.803  21.599  1.00 20.08           C  
ATOM     42  N   THR A 501       9.167   1.874  19.414  1.00 32.09           N  
ATOM     43  CA  THR A 501       9.761   2.077  18.090  1.00 32.00           C  
ATOM     44  C   THR A 501      10.768   0.980  17.844  1.00 36.20           C  
ATOM     45  O   THR A 501      11.507   0.599  18.756  1.00 36.49           O  
ATOM     46  CB  THR A 501      10.432   3.455  17.935  1.00 30.04           C  
ATOM     47  OG1 THR A 501      11.555   3.575  18.826  1.00 26.53           O  
ATOM     48  CG2 THR A 501       9.476   4.574  18.347  1.00 30.10           C  
ATOM     49  N   ARG A 502      10.792   0.475  16.613  1.00 40.36           N  
ATOM     50  CA  ARG A 502      11.696  -0.607  16.239  1.00 36.84           C  
ATOM     51  C   ARG A 502      13.129  -0.354  16.714  1.00 41.21           C  
ATOM     52  O   ARG A 502      13.751  -1.206  17.327  1.00 46.14           O  
ATOM     53  CB  ARG A 502      11.653  -0.822  14.738  1.00 32.74           C  
ATOM     54  CG  ARG A 502      11.164  -2.174  14.372  1.00 39.43           C  
ATOM     55  CD  ARG A 502      10.914  -2.369  12.897  1.00 51.70           C  
ATOM     56  NE  ARG A 502       9.654  -1.770  12.478  1.00 59.36           N  
ATOM     57  CZ  ARG A 502       9.554  -0.586  11.892  1.00 65.15           C  
ATOM     58  NH1 ARG A 502      10.649   0.127  11.636  1.00 68.08           N  
ATOM     59  NH2 ARG A 502       8.357  -0.120  11.547  1.00 68.52           N  
ATOM     60  N   THR A 503      13.634   0.839  16.458  1.00 45.57           N  
ATOM     61  CA  THR A 503      15.005   1.182  16.779  1.00 49.31           C  
ATOM     62  C   THR A 503      14.959   2.635  17.206  1.00 48.57           C  
ATOM     63  O   THR A 503      13.865   3.191  17.330  1.00 52.07           O  
ATOM     64  CB  THR A 503      15.865   0.992  15.522  1.00 56.69           C  
ATOM     65  OG1 THR A 503      17.188   1.488  15.761  1.00 61.96           O  
ATOM     66  CG2 THR A 503      15.311   1.842  14.321  1.00 56.68           C  
ATOM     67  N   ASN A 504      16.098   3.285  17.422  1.00 43.22           N  
ATOM     68  CA  ASN A 504      15.970   4.696  17.758  1.00 46.02           C  
ATOM     69  C   ASN A 504      15.714   5.616  16.569  1.00 40.96           C  
ATOM     70  O   ASN A 504      15.679   5.151  15.443  1.00 38.36           O  
ATOM     71  CB  ASN A 504      16.996   5.205  18.790  1.00 52.30           C  
ATOM     72  CG  ASN A 504      18.410   5.239  18.283  1.00 52.72           C  
ATOM     73  OD1 ASN A 504      18.995   6.324  18.148  1.00 53.65           O  
ATOM     74  ND2 ASN A 504      19.002   4.062  18.076  1.00 50.82           N  
ATOM     75  N   ILE A 505      15.465   6.897  16.843  1.00 41.11           N  
ATOM     76  CA  ILE A 505      14.993   7.851  15.837  1.00 39.16           C  
ATOM     77  C   ILE A 505      15.826   9.133  15.860  1.00 42.94           C  
ATOM     78  O   ILE A 505      16.011   9.752  16.909  1.00 54.04           O  
ATOM     79  CB  ILE A 505      13.521   8.185  16.092  1.00 35.95           C  
ATOM     80  CG1 ILE A 505      12.647   6.953  15.901  1.00 30.05           C  
ATOM     81  CG2 ILE A 505      13.088   9.347  15.226  1.00 37.14           C  
ATOM     82  CD1 ILE A 505      11.777   7.002  14.679  1.00 31.03           C  
ATOM     83  N   GLY A 506      16.293   9.548  14.694  1.00 42.05           N  
ATOM     84  CA  GLY A 506      17.405  10.481  14.605  1.00 43.48           C  
ATOM     85  C   GLY A 506      17.206  11.881  15.135  1.00 39.41           C  
ATOM     86  O   GLY A 506      18.133  12.476  15.660  1.00 38.11           O  
ATOM     87  N   TRP A 507      15.994  12.393  14.995  1.00 39.66           N  
ATOM     88  CA  TRP A 507      15.680  13.774  15.326  1.00 44.09           C  
ATOM     89  C   TRP A 507      15.247  13.866  16.767  1.00 48.05           C  
ATOM     90  O   TRP A 507      15.157  14.971  17.333  1.00 49.92           O  
ATOM     91  CB  TRP A 507      14.538  14.260  14.448  1.00 47.08           C  
ATOM     92  CG  TRP A 507      13.981  13.182  13.607  1.00 49.85           C  
ATOM     93  CD1 TRP A 507      14.613  12.519  12.581  1.00 56.67           C  
ATOM     94  CD2 TRP A 507      12.696  12.616  13.706  1.00 45.79           C  
ATOM     95  NE1 TRP A 507      13.786  11.565  12.037  1.00 52.26           N  
ATOM     96  CE2 TRP A 507      12.596  11.603  12.697  1.00 46.91           C  
ATOM     97  CE3 TRP A 507      11.606  12.855  14.527  1.00 44.67           C  
ATOM     98  CZ2 TRP A 507      11.463  10.841  12.498  1.00 46.38           C  
ATOM     99  CZ3 TRP A 507      10.468  12.094  14.334  1.00 53.92           C  
ATOM    100  CH2 TRP A 507      10.404  11.088  13.323  1.00 52.52           C  
ATOM    101  N   MET A 508      14.969  12.704  17.355  1.00 43.97           N  
ATOM    102  CA  MET A 508      14.455  12.662  18.702  1.00 42.95           C  
ATOM    103  C   MET A 508      15.519  13.115  19.701  1.00 43.09           C  
ATOM    104  O   MET A 508      16.668  12.640  19.680  1.00 44.79           O  
ATOM    105  CB  MET A 508      13.918  11.270  19.033  1.00 45.80           C  
ATOM    106  CG  MET A 508      12.422  11.068  18.788  1.00 45.93           C  
ATOM    107  SD  MET A 508      11.398  12.554  18.906  1.00 47.12           S  
ATOM    108  CE  MET A 508      10.940  12.538  20.590  1.00 46.36           C  
ATOM    109  N   VAL A 509      15.104  14.055  20.547  1.00 38.92           N  
ATOM    110  CA  VAL A 509      15.904  14.645  21.609  1.00 35.49           C  
ATOM    111  C   VAL A 509      15.106  14.547  22.912  1.00 41.02           C  
ATOM    112  O   VAL A 509      13.914  14.923  22.974  1.00 40.30           O  
ATOM    113  CB  VAL A 509      16.172  16.138  21.309  1.00 33.82           C  
ATOM    114  CG1 VAL A 509      16.948  16.824  22.434  1.00 30.22           C  
ATOM    115  CG2 VAL A 509      16.874  16.312  19.953  1.00 35.05           C  
ATOM    116  N   SER A 510      15.752  14.040  23.956  1.00 41.58           N  
ATOM    117  CA  SER A 510      15.163  14.094  25.288  1.00 39.91           C  
ATOM    118  C   SER A 510      15.801  15.269  26.006  1.00 40.60           C  
ATOM    119  O   SER A 510      17.031  15.362  26.077  1.00 37.46           O  
ATOM    120  CB  SER A 510      15.367  12.783  26.048  1.00 39.69           C  
ATOM    121  OG  SER A 510      15.415  12.979  27.451  1.00 40.92           O  
ATOM    122  N   LEU A 511      14.947  16.186  26.473  1.00 42.71           N  
ATOM    123  CA  LEU A 511      15.346  17.340  27.270  1.00 40.55           C  
ATOM    124  C   LEU A 511      15.324  16.885  28.692  1.00 42.74           C  
ATOM    125  O   LEU A 511      14.356  16.253  29.110  1.00 42.12           O  
ATOM    126  CB  LEU A 511      14.336  18.471  27.137  1.00 38.11           C  
ATOM    127  CG  LEU A 511      14.834  19.916  27.336  1.00 41.29           C  
ATOM    128  CD1 LEU A 511      14.040  20.708  28.373  1.00 38.93           C  
ATOM    129  CD2 LEU A 511      16.308  19.986  27.665  1.00 44.03           C  
ATOM    130  N   ARG A 512      16.380  17.201  29.436  1.00 43.33           N  
ATOM    131  CA  ARG A 512      16.410  16.837  30.840  1.00 48.46           C  
ATOM    132  C   ARG A 512      16.679  17.996  31.764  1.00 50.28           C  
ATOM    133  O   ARG A 512      17.742  18.614  31.708  1.00 51.43           O  
ATOM    134  CB  ARG A 512      17.408  15.722  31.124  1.00 53.70           C  
ATOM    135  CG  ARG A 512      18.116  15.190  29.929  1.00 61.03           C  
ATOM    136  CD  ARG A 512      17.843  13.742  29.664  1.00 68.64           C  
ATOM    137  NE  ARG A 512      18.362  12.876  30.714  1.00 73.27           N  
ATOM    138  CZ  ARG A 512      17.943  11.634  30.894  1.00 79.08           C  
ATOM    139  NH1 ARG A 512      18.462  10.902  31.883  1.00 83.11           N  
ATOM    140  NH2 ARG A 512      16.995  11.128  30.085  1.00 73.79           N  
ATOM    141  N   TYR A 513      15.689  18.269  32.611  1.00 50.48           N  
ATOM    142  CA  TYR A 513      15.775  19.238  33.691  1.00 52.40           C  
ATOM    143  C   TYR A 513      16.163  18.510  34.967  1.00 55.52           C  
ATOM    144  O   TYR A 513      15.652  17.426  35.239  1.00 58.72           O  
ATOM    145  CB  TYR A 513      14.427  19.914  33.876  1.00 51.84           C  
ATOM    146  CG  TYR A 513      14.312  20.769  35.111  1.00 58.06           C  
ATOM    147  CD1 TYR A 513      14.994  21.980  35.213  1.00 62.42           C  
ATOM    148  CD2 TYR A 513      13.506  20.380  36.168  1.00 61.68           C  
ATOM    149  CE1 TYR A 513      14.879  22.778  36.341  1.00 65.90           C  
ATOM    150  CE2 TYR A 513      13.379  21.170  37.304  1.00 67.52           C  
ATOM    151  CZ  TYR A 513      14.067  22.369  37.384  1.00 70.15           C  
ATOM    152  OH  TYR A 513      13.949  23.150  38.514  1.00 75.66           O  
ATOM    153  N   ARG A 514      17.066  19.108  35.742  1.00 56.57           N  
ATOM    154  CA  ARG A 514      17.553  18.514  36.987  1.00 56.28           C  
ATOM    155  C   ARG A 514      17.661  16.987  36.905  1.00 55.39           C  
ATOM    156  O   ARG A 514      17.106  16.278  37.738  1.00 58.53           O  
ATOM    157  CB  ARG A 514      16.667  18.929  38.171  1.00 57.63           C  
ATOM    158  CG  ARG A 514      16.860  20.373  38.612  1.00 64.64           C  
ATOM    159  CD  ARG A 514      16.296  20.725  39.986  1.00 68.26           C  
ATOM    160  NE  ARG A 514      17.370  21.077  40.905  1.00 72.80           N  
ATOM    161  CZ  ARG A 514      17.865  20.258  41.831  1.00 78.38           C  
ATOM    162  NH1 ARG A 514      17.366  19.034  41.978  1.00 78.15           N  
ATOM    163  NH2 ARG A 514      18.862  20.662  42.617  1.00 81.74           N  
ATOM    164  N   ASN A 515      18.336  16.493  35.871  1.00 53.51           N  
ATOM    165  CA  ASN A 515      18.725  15.075  35.762  1.00 56.04           C  
ATOM    166  C   ASN A 515      17.720  14.019  35.288  1.00 57.30           C  
ATOM    167  O   ASN A 515      18.133  12.988  34.728  1.00 59.92           O  
ATOM    168  CB  ASN A 515      19.462  14.608  37.009  1.00 57.28           C  
ATOM    169  CG  ASN A 515      20.877  15.098  37.025  1.00 62.74           C  
ATOM    170  OD1 ASN A 515      21.666  14.757  36.138  1.00 62.77           O  
ATOM    171  ND2 ASN A 515      21.206  15.944  38.002  1.00 65.30           N  
ATOM    172  N   LYS A 516      16.427  14.267  35.484  1.00 53.84           N  
ATOM    173  CA  LYS A 516      15.406  13.384  34.928  1.00 53.01           C  
ATOM    174  C   LYS A 516      14.865  13.945  33.601  1.00 49.07           C  
ATOM    175  O   LYS A 516      14.995  15.141  33.363  1.00 50.48           O  
ATOM    176  CB  LYS A 516      14.326  13.084  35.985  1.00 60.19           C  
ATOM    177  CG  LYS A 516      13.107  14.000  36.046  1.00 72.64           C  
ATOM    178  CD  LYS A 516      11.889  13.224  36.642  1.00 80.90           C  
ATOM    179  CE  LYS A 516      10.562  13.522  35.895  1.00 86.24           C  
ATOM    180  NZ  LYS A 516       9.920  12.341  35.199  1.00 85.34           N  
ATOM    181  N   HIS A 517      14.304  13.101  32.726  1.00 44.48           N  
ATOM    182  CA  HIS A 517      13.727  13.590  31.452  1.00 41.50           C  
ATOM    183  C   HIS A 517      12.383  14.249  31.647  1.00 39.73           C  
ATOM    184  O   HIS A 517      11.576  13.792  32.448  1.00 44.23           O  
ATOM    185  CB  HIS A 517      13.607  12.472  30.404  1.00 45.13           C  
ATOM    186  CG  HIS A 517      12.435  12.613  29.463  1.00 40.90           C  
ATOM    187  ND1 HIS A 517      12.534  13.212  28.225  1.00 43.32           N  
ATOM    188  CD2 HIS A 517      11.155  12.188  29.564  1.00 36.35           C  
ATOM    189  CE1 HIS A 517      11.363  13.164  27.613  1.00 39.49           C  
ATOM    190  NE2 HIS A 517      10.508  12.554  28.407  1.00 36.12           N  
ATOM    191  N   ILE A 518      12.134  15.284  30.858  1.00 36.61           N  
ATOM    192  CA  ILE A 518      10.998  16.166  31.062  1.00 33.18           C  
ATOM    193  C   ILE A 518      10.205  16.477  29.784  1.00 33.72           C  
ATOM    194  O   ILE A 518       9.079  16.946  29.867  1.00 37.10           O  
ATOM    195  CB  ILE A 518      11.508  17.477  31.710  1.00 30.07           C  
ATOM    196  CG1 ILE A 518      10.364  18.333  32.233  1.00 33.60           C  
ATOM    197  CG2 ILE A 518      12.285  18.298  30.717  1.00 29.74           C  
ATOM    198  CD1 ILE A 518      10.802  19.715  32.731  1.00 30.56           C  
ATOM    199  N   CYS A 519      10.788  16.234  28.610  1.00 36.18           N  
ATOM    200  CA  CYS A 519      10.259  16.799  27.365  1.00 37.56           C  
ATOM    201  C   CYS A 519      10.962  16.276  26.148  1.00 36.96           C  
ATOM    202  O   CYS A 519      12.138  15.937  26.220  1.00 44.14           O  
ATOM    203  CB  CYS A 519      10.463  18.303  27.361  1.00 43.79           C  
ATOM    204  SG  CYS A 519       8.954  19.197  27.666  1.00 53.17           S  
ATOM    205  N   GLY A 520      10.257  16.257  25.020  1.00 33.61           N  
ATOM    206  CA  GLY A 520      10.826  15.837  23.750  1.00 30.84           C  
ATOM    207  C   GLY A 520      11.317  17.009  22.942  1.00 34.90           C  
ATOM    208  O   GLY A 520      11.118  18.174  23.308  1.00 37.70           O  
ATOM    209  N   GLY A 521      11.974  16.709  21.835  1.00 36.42           N  
ATOM    210  CA  GLY A 521      12.531  17.758  20.997  1.00 37.30           C  
ATOM    211  C   GLY A 521      12.986  17.244  19.649  1.00 37.81           C  
ATOM    212  O   GLY A 521      13.533  16.143  19.525  1.00 38.38           O  
ATOM    213  N   SER A 522      12.746  18.044  18.622  1.00 38.71           N  
ATOM    214  CA  SER A 522      13.114  17.658  17.268  1.00 34.61           C  
ATOM    215  C   SER A 522      14.392  18.404  16.931  1.00 34.02           C  
ATOM    216  O   SER A 522      14.480  19.631  17.094  1.00 31.76           O  
ATOM    217  CB  SER A 522      11.987  17.973  16.270  1.00 34.22           C  
ATOM    218  OG  SER A 522      10.701  18.064  16.891  1.00 33.61           O  
ATOM    219  N   LEU A 523      15.404  17.648  16.523  1.00 34.44           N  
ATOM    220  CA  LEU A 523      16.672  18.238  16.117  1.00 34.44           C  
ATOM    221  C   LEU A 523      16.503  18.726  14.671  1.00 35.52           C  
ATOM    222  O   LEU A 523      16.276  17.931  13.753  1.00 34.97           O  
ATOM    223  CB  LEU A 523      17.814  17.223  16.280  1.00 30.77           C  
ATOM    224  CG  LEU A 523      19.193  17.499  15.664  1.00 30.59           C  
ATOM    225  CD1 LEU A 523      19.810  18.753  16.235  1.00 34.12           C  
ATOM    226  CD2 LEU A 523      20.145  16.335  15.864  1.00 25.84           C  
ATOM    227  N   ILE A 524      16.566  20.038  14.474  1.00 34.72           N  
ATOM    228  CA  ILE A 524      16.246  20.584  13.160  1.00 35.72           C  
ATOM    229  C   ILE A 524      17.458  21.068  12.399  1.00 37.42           C  
ATOM    230  O   ILE A 524      17.403  21.205  11.178  1.00 40.39           O  
ATOM    231  CB  ILE A 524      15.146  21.659  13.216  1.00 35.26           C  
ATOM    232  CG1 ILE A 524      15.543  22.809  14.117  1.00 33.04           C  
ATOM    233  CG2 ILE A 524      13.841  21.062  13.685  1.00 37.90           C  
ATOM    234  CD1 ILE A 524      14.954  24.090  13.662  1.00 33.62           C  
ATOM    235  N   LYS A 525      18.531  21.360  13.125  1.00 37.69           N  
ATOM    236  CA  LYS A 525      19.842  21.580  12.522  1.00 38.45           C  
ATOM    237  C   LYS A 525      20.888  21.256  13.565  1.00 37.88           C  
ATOM    238  O   LYS A 525      20.572  21.192  14.758  1.00 39.54           O  
ATOM    239  CB  LYS A 525      19.999  23.000  11.979  1.00 40.06           C  
ATOM    240  CG  LYS A 525      19.904  23.072  10.449  1.00 49.11           C  
ATOM    241  CD  LYS A 525      20.467  24.399   9.896  1.00 58.71           C  
ATOM    242  CE  LYS A 525      20.454  24.440   8.362  1.00 61.20           C  
ATOM    243  NZ  LYS A 525      19.081  24.659   7.797  1.00 60.18           N  
ATOM    244  N   GLU A 526      22.122  21.056  13.112  1.00 35.81           N  
ATOM    245  CA  GLU A 526      23.225  20.553  13.936  1.00 38.44           C  
ATOM    246  C   GLU A 526      23.325  21.129  15.366  1.00 39.58           C  
ATOM    247  O   GLU A 526      23.787  20.450  16.293  1.00 36.17           O  
ATOM    248  CB  GLU A 526      24.542  20.732  13.180  1.00 42.40           C  
ATOM    249  CG  GLU A 526      24.715  19.728  12.047  1.00 50.64           C  
ATOM    250  CD  GLU A 526      24.485  20.307  10.648  1.00 56.52           C  
ATOM    251  OE1 GLU A 526      23.452  20.976  10.406  1.00 58.16           O  
ATOM    252  OE2 GLU A 526      25.342  20.071   9.768  1.00 59.76           O  
ATOM    253  N   SER A 527      22.870  22.370  15.531  1.00 41.79           N  
ATOM    254  CA  SER A 527      22.948  23.093  16.800  1.00 39.07           C  
ATOM    255  C   SER A 527      21.581  23.543  17.358  1.00 38.16           C  
ATOM    256  O   SER A 527      21.525  24.363  18.292  1.00 39.90           O  
ATOM    257  CB  SER A 527      23.885  24.305  16.649  1.00 37.44           C  
ATOM    258  OG  SER A 527      25.198  24.025  17.128  1.00 36.81           O  
ATOM    259  N   TRP A 528      20.486  23.008  16.811  1.00 32.86           N  
ATOM    260  CA  TRP A 528      19.161  23.511  17.177  1.00 30.36           C  
ATOM    261  C   TRP A 528      18.104  22.464  17.402  1.00 31.91           C  
ATOM    262  O   TRP A 528      17.765  21.696  16.500  1.00 37.11           O  
ATOM    263  CB  TRP A 528      18.649  24.483  16.135  1.00 29.09           C  
ATOM    264  CG  TRP A 528      19.408  25.739  16.106  1.00 30.95           C  
ATOM    265  CD1 TRP A 528      20.379  26.074  15.226  1.00 30.40           C  
ATOM    266  CD2 TRP A 528      19.275  26.850  16.999  1.00 30.80           C  
ATOM    267  NE1 TRP A 528      20.863  27.327  15.507  1.00 28.97           N  
ATOM    268  CE2 TRP A 528      20.200  27.828  16.593  1.00 25.92           C  
ATOM    269  CE3 TRP A 528      18.459  27.125  18.099  1.00 32.37           C  
ATOM    270  CZ2 TRP A 528      20.334  29.055  17.237  1.00 21.10           C  
ATOM    271  CZ3 TRP A 528      18.608  28.353  18.747  1.00 30.42           C  
ATOM    272  CH2 TRP A 528      19.542  29.299  18.308  1.00 19.88           C  
ATOM    273  N   VAL A 529      17.562  22.454  18.607  1.00 28.80           N  
ATOM    274  CA  VAL A 529      16.453  21.584  18.886  1.00 34.48           C  
ATOM    275  C   VAL A 529      15.204  22.433  18.992  1.00 36.33           C  
ATOM    276  O   VAL A 529      15.143  23.358  19.811  1.00 35.67           O  
ATOM    277  CB  VAL A 529      16.662  20.808  20.187  1.00 40.01           C  
ATOM    278  CG1 VAL A 529      15.504  19.848  20.419  1.00 45.41           C  
ATOM    279  CG2 VAL A 529      17.956  20.048  20.143  1.00 40.45           C  
ATOM    280  N   LEU A 530      14.218  22.133  18.151  1.00 37.42           N  
ATOM    281  CA  LEU A 530      12.916  22.787  18.252  1.00 36.53           C  
ATOM    282  C   LEU A 530      12.061  22.100  19.312  1.00 39.10           C  
ATOM    283  O   LEU A 530      11.902  20.870  19.294  1.00 44.72           O  
ATOM    284  CB  LEU A 530      12.196  22.773  16.910  1.00 31.54           C  
ATOM    285  CG  LEU A 530      10.771  23.319  16.984  1.00 30.18           C  
ATOM    286  CD1 LEU A 530      10.774  24.831  16.976  1.00 29.54           C  
ATOM    287  CD2 LEU A 530       9.945  22.795  15.846  1.00 30.76           C  
ATOM    288  N   THR A 531      11.505  22.889  20.226  1.00 35.06           N  
ATOM    289  CA  THR A 531      10.715  22.313  21.315  1.00 36.63           C  
ATOM    290  C   THR A 531       9.612  23.228  21.903  1.00 40.54           C  
ATOM    291  O   THR A 531       9.409  24.334  21.419  1.00 47.28           O  
ATOM    292  CB  THR A 531      11.666  21.758  22.387  1.00 29.38           C  
ATOM    293  OG1 THR A 531      10.899  21.115  23.415  1.00 26.63           O  
ATOM    294  CG2 THR A 531      12.396  22.887  23.072  1.00 23.76           C  
ATOM    295  N   ALA A 532       8.888  22.768  22.921  1.00 40.00           N  
ATOM    296  CA  ALA A 532       7.809  23.582  23.499  1.00 42.78           C  
ATOM    297  C   ALA A 532       8.222  24.381  24.734  1.00 42.70           C  
ATOM    298  O   ALA A 532       9.193  24.044  25.411  1.00 38.46           O  
ATOM    299  CB  ALA A 532       6.613  22.739  23.815  1.00 46.98           C  
ATOM    300  N   ARG A 533       7.468  25.439  25.026  1.00 44.20           N  
ATOM    301  CA  ARG A 533       7.879  26.379  26.057  1.00 44.33           C  
ATOM    302  C   ARG A 533       7.581  25.805  27.401  1.00 45.77           C  
ATOM    303  O   ARG A 533       8.357  25.998  28.323  1.00 56.34           O  
ATOM    304  CB  ARG A 533       7.243  27.760  25.892  1.00 46.35           C  
ATOM    305  CG  ARG A 533       5.867  27.913  26.493  1.00 53.30           C  
ATOM    306  CD  ARG A 533       5.149  29.148  25.996  1.00 63.35           C  
ATOM    307  NE  ARG A 533       4.695  30.003  27.084  1.00 70.12           N  
ATOM    308  CZ  ARG A 533       5.443  30.925  27.682  1.00 72.98           C  
ATOM    309  NH1 ARG A 533       4.929  31.648  28.668  1.00 74.25           N  
ATOM    310  NH2 ARG A 533       6.701  31.126  27.302  1.00 73.62           N  
ATOM    311  N   GLN A 534       6.479  25.075  27.502  1.00 39.92           N  
ATOM    312  CA  GLN A 534       6.123  24.382  28.722  1.00 38.52           C  
ATOM    313  C   GLN A 534       7.241  23.449  29.180  1.00 40.44           C  
ATOM    314  O   GLN A 534       7.039  22.669  30.088  1.00 45.82           O  
ATOM    315  CB  GLN A 534       4.868  23.529  28.500  1.00 42.06           C  
ATOM    316  CG  GLN A 534       3.528  24.257  28.348  1.00 40.80           C  
ATOM    317  CD  GLN A 534       3.308  24.883  26.976  1.00 42.07           C  
ATOM    318  OE1 GLN A 534       2.380  25.678  26.809  1.00 40.09           O  
ATOM    319  NE2 GLN A 534       4.165  24.548  26.000  1.00 44.55           N  
ATOM    320  N   CYS A 535       8.410  23.505  28.558  1.00 43.21           N  
ATOM    321  CA  CYS A 535       9.489  22.582  28.907  1.00 45.09           C  
ATOM    322  C   CYS A 535      10.566  23.133  29.809  1.00 47.13           C  
ATOM    323  O   CYS A 535      11.509  22.425  30.124  1.00 53.40           O  
ATOM    324  CB  CYS A 535      10.142  22.037  27.653  1.00 45.67           C  
ATOM    325  SG  CYS A 535       8.986  21.017  26.760  1.00 51.52           S  
ATOM    326  N   PHE A 536      10.439  24.381  30.234  1.00 46.53           N  
ATOM    327  CA  PHE A 536      11.517  25.032  30.968  1.00 40.56           C  
ATOM    328  C   PHE A 536      11.057  25.648  32.285  1.00 39.09           C  
ATOM    329  O   PHE A 536      10.682  26.798  32.335  1.00 42.56           O  
ATOM    330  CB  PHE A 536      12.174  26.085  30.078  1.00 41.39           C  
ATOM    331  CG  PHE A 536      12.673  25.539  28.775  1.00 42.58           C  
ATOM    332  CD1 PHE A 536      13.910  24.893  28.705  1.00 45.03           C  
ATOM    333  CD2 PHE A 536      11.905  25.646  27.627  1.00 37.21           C  
ATOM    334  CE1 PHE A 536      14.370  24.357  27.506  1.00 44.05           C  
ATOM    335  CE2 PHE A 536      12.359  25.129  26.435  1.00 38.77           C  
ATOM    336  CZ  PHE A 536      13.593  24.477  26.367  1.00 40.89           C  
ATOM    337  N   PRO A 537      11.084  24.883  33.358  1.00 38.42           N  
ATOM    338  CA  PRO A 537      10.720  25.401  34.679  1.00 38.86           C  
ATOM    339  C   PRO A 537      11.736  26.401  35.207  1.00 38.26           C  
ATOM    340  O   PRO A 537      11.338  27.401  35.755  1.00 38.72           O  
ATOM    341  CB  PRO A 537      10.733  24.148  35.543  1.00 44.43           C  
ATOM    342  CG  PRO A 537      10.594  23.035  34.543  1.00 46.05           C  
ATOM    343  CD  PRO A 537      11.452  23.461  33.402  1.00 41.14           C  
ATOM    344  N   SER A 538      13.022  26.116  35.045  1.00 43.35           N  
ATOM    345  CA  SER A 538      14.109  27.001  35.441  1.00 46.86           C  
ATOM    346  C   SER A 538      14.342  28.028  34.371  1.00 53.08           C  
ATOM    347  O   SER A 538      13.946  27.825  33.231  1.00 55.85           O  
ATOM    348  CB  SER A 538      15.399  26.197  35.553  1.00 50.43           C  
ATOM    349  OG  SER A 538      15.979  26.284  36.842  1.00 54.17           O  
ATOM    350  N   ARG A 539      14.999  29.127  34.732  1.00 59.76           N  
ATOM    351  CA  ARG A 539      15.580  30.014  33.728  1.00 61.80           C  
ATOM    352  C   ARG A 539      17.060  29.710  33.614  1.00 61.22           C  
ATOM    353  O   ARG A 539      17.657  29.932  32.576  1.00 63.09           O  
ATOM    354  CB  ARG A 539      15.337  31.495  34.044  1.00 64.95           C  
ATOM    355  CG  ARG A 539      14.794  32.357  32.862  1.00 72.89           C  
ATOM    356  CD  ARG A 539      14.214  31.585  31.616  1.00 79.72           C  
ATOM    357  NE  ARG A 539      12.737  31.572  31.527  1.00 83.85           N  
ATOM    358  CZ  ARG A 539      11.964  32.599  31.120  1.00 85.01           C  
ATOM    359  NH1 ARG A 539      10.643  32.467  31.085  1.00 84.91           N  
ATOM    360  NH2 ARG A 539      12.494  33.759  30.753  1.00 86.03           N  
ATOM    361  N   ASP A 540      17.640  29.174  34.682  1.00 63.82           N  
ATOM    362  CA  ASP A 540      19.063  28.856  34.718  1.00 68.07           C  
ATOM    363  C   ASP A 540      19.350  27.633  33.852  1.00 66.58           C  
ATOM    364  O   ASP A 540      18.932  26.528  34.199  1.00 71.41           O  
ATOM    365  CB  ASP A 540      19.503  28.612  36.171  1.00 74.51           C  
ATOM    366  CG  ASP A 540      20.909  28.032  36.276  1.00 81.74           C  
ATOM    367  OD1 ASP A 540      21.699  28.176  35.311  1.00 83.05           O  
ATOM    368  OD2 ASP A 540      21.312  27.416  37.291  1.00 85.79           O  
ATOM    369  N   LEU A 541      20.071  27.823  32.743  1.00 60.51           N  
ATOM    370  CA  LEU A 541      20.308  26.729  31.780  1.00 52.89           C  
ATOM    371  C   LEU A 541      21.357  25.718  32.241  1.00 49.06           C  
ATOM    372  O   LEU A 541      21.639  24.748  31.524  1.00 46.04           O  
ATOM    373  CB  LEU A 541      20.663  27.250  30.377  1.00 49.01           C  
ATOM    374  CG  LEU A 541      19.796  28.276  29.630  1.00 44.14           C  
ATOM    375  CD1 LEU A 541      20.259  28.381  28.186  1.00 41.92           C  
ATOM    376  CD2 LEU A 541      18.285  28.007  29.702  1.00 38.02           C  
ATOM    377  N   LYS A 542      21.927  25.955  33.425  1.00 46.57           N  
ATOM    378  CA  LYS A 542      22.765  24.971  34.101  1.00 50.89           C  
ATOM    379  C   LYS A 542      21.976  23.678  34.333  1.00 53.49           C  
ATOM    380  O   LYS A 542      22.455  22.577  34.047  1.00 54.58           O  
ATOM    381  CB  LYS A 542      23.265  25.522  35.438  1.00 55.17           C  
ATOM    382  CG  LYS A 542      24.776  25.755  35.504  1.00 63.23           C  
ATOM    383  CD  LYS A 542      25.138  27.177  35.967  1.00 65.29           C  
ATOM    384  CE  LYS A 542      26.214  27.805  35.078  1.00 65.04           C  
ATOM    385  NZ  LYS A 542      26.961  28.879  35.791  1.00 66.77           N  
ATOM    386  N   ASP A 543      20.747  23.829  34.821  1.00 53.42           N  
ATOM    387  CA  ASP A 543      19.909  22.705  35.219  1.00 52.77           C  
ATOM    388  C   ASP A 543      19.516  21.752  34.100  1.00 50.32           C  
ATOM    389  O   ASP A 543      19.073  20.633  34.377  1.00 54.53           O  
ATOM    390  CB  ASP A 543      18.646  23.219  35.894  1.00 56.34           C  
ATOM    391  CG  ASP A 543      18.933  23.960  37.180  1.00 60.35           C  
ATOM    392  OD1 ASP A 543      19.780  23.502  37.993  1.00 57.90           O  
ATOM    393  OD2 ASP A 543      18.337  25.018  37.456  1.00 64.85           O  
ATOM    394  N   TYR A 544      19.674  22.179  32.851  1.00 43.24           N  
ATOM    395  CA  TYR A 544      19.295  21.336  31.719  1.00 38.67           C  
ATOM    396  C   TYR A 544      20.463  20.636  30.983  1.00 42.40           C  
ATOM    397  O   TYR A 544      21.642  20.957  31.194  1.00 44.33           O  
ATOM    398  CB  TYR A 544      18.482  22.119  30.710  1.00 29.28           C  
ATOM    399  CG  TYR A 544      17.312  22.890  31.230  1.00 27.49           C  
ATOM    400  CD1 TYR A 544      16.011  22.366  31.137  1.00 30.68           C  
ATOM    401  CD2 TYR A 544      17.470  24.172  31.739  1.00 25.75           C  
ATOM    402  CE1 TYR A 544      14.895  23.095  31.567  1.00 24.90           C  
ATOM    403  CE2 TYR A 544      16.358  24.909  32.178  1.00 25.01           C  
ATOM    404  CZ  TYR A 544      15.090  24.356  32.077  1.00 24.31           C  
ATOM    405  OH  TYR A 544      14.024  25.063  32.494  1.00 28.30           O  
ATOM    406  N   GLU A 545      20.094  19.715  30.089  1.00 40.36           N  
ATOM    407  CA  GLU A 545      21.002  18.824  29.377  1.00 40.47           C  
ATOM    408  C   GLU A 545      20.184  18.121  28.274  1.00 42.74           C  
ATOM    409  O   GLU A 545      19.031  17.716  28.503  1.00 47.35           O  
ATOM    410  CB  GLU A 545      21.552  17.792  30.363  1.00 46.16           C  
ATOM    411  CG  GLU A 545      22.581  16.820  29.816  1.00 55.14           C  
ATOM    412  CD  GLU A 545      23.466  16.247  30.915  1.00 62.95           C  
ATOM    413  OE1 GLU A 545      23.422  15.016  31.135  1.00 65.69           O  
ATOM    414  OE2 GLU A 545      24.212  17.025  31.564  1.00 65.79           O  
ATOM    415  N   ALA A 546      20.757  17.991  27.079  1.00 37.58           N  
ATOM    416  CA  ALA A 546      20.041  17.406  25.945  1.00 30.94           C  
ATOM    417  C   ALA A 546      20.720  16.128  25.471  1.00 35.00           C  
ATOM    418  O   ALA A 546      21.841  16.169  24.969  1.00 38.13           O  
ATOM    419  CB  ALA A 546      19.942  18.409  24.813  1.00 22.44           C  
ATOM    420  N   TRP A 547      20.043  14.995  25.632  1.00 38.17           N  
ATOM    421  CA  TRP A 547      20.580  13.713  25.197  1.00 40.18           C  
ATOM    422  C   TRP A 547      20.112  13.390  23.803  1.00 44.43           C  
ATOM    423  O   TRP A 547      18.923  13.527  23.510  1.00 50.32           O  
ATOM    424  CB  TRP A 547      20.100  12.615  26.108  1.00 40.26           C  
ATOM    425  CG  TRP A 547      20.623  12.695  27.480  1.00 40.96           C  
ATOM    426  CD1 TRP A 547      21.049  13.807  28.135  1.00 42.47           C  
ATOM    427  CD2 TRP A 547      20.764  11.608  28.392  1.00 41.18           C  
ATOM    428  NE1 TRP A 547      21.444  13.475  29.406  1.00 46.10           N  
ATOM    429  CE2 TRP A 547      21.276  12.127  29.584  1.00 44.65           C  
ATOM    430  CE3 TRP A 547      20.506  10.236  28.319  1.00 43.37           C  
ATOM    431  CZ2 TRP A 547      21.535  11.327  30.692  1.00 48.62           C  
ATOM    432  CZ3 TRP A 547      20.757   9.447  29.415  1.00 44.26           C  
ATOM    433  CH2 TRP A 547      21.268   9.990  30.584  1.00 46.56           C  
ATOM    434  N   LEU A 548      21.039  12.944  22.959  1.00 43.78           N  
ATOM    435  CA  LEU A 548      20.770  12.718  21.541  1.00 45.35           C  
ATOM    436  C   LEU A 548      21.084  11.283  21.162  1.00 51.87           C  
ATOM    437  O   LEU A 548      21.893  10.623  21.821  1.00 52.39           O  
ATOM    438  CB  LEU A 548      21.618  13.657  20.686  1.00 41.81           C  
ATOM    439  CG  LEU A 548      21.301  15.148  20.521  1.00 39.40           C  
ATOM    440  CD1 LEU A 548      20.621  15.357  19.197  1.00 40.74           C  
ATOM    441  CD2 LEU A 548      20.472  15.763  21.644  1.00 33.97           C  
ATOM    442  N   GLY A 549      20.445  10.807  20.093  1.00 58.41           N  
ATOM    443  CA  GLY A 549      20.616   9.438  19.622  1.00 59.48           C  
ATOM    444  C   GLY A 549      20.417   8.371  20.689  1.00 58.02           C  
ATOM    445  O   GLY A 549      21.265   7.500  20.870  1.00 56.53           O  
ATOM    446  N   ILE A 550      19.305   8.458  21.413  1.00 57.23           N  
ATOM    447  CA  ILE A 550      18.947   7.434  22.390  1.00 56.67           C  
ATOM    448  C   ILE A 550      17.648   6.725  22.001  1.00 58.99           C  
ATOM    449  O   ILE A 550      16.914   7.186  21.109  1.00 66.40           O  
ATOM    450  CB  ILE A 550      18.838   8.028  23.800  1.00 53.84           C  
ATOM    451  CG1 ILE A 550      17.661   8.985  23.887  1.00 52.51           C  
ATOM    452  CG2 ILE A 550      20.100   8.763  24.153  1.00 56.17           C  
ATOM    453  CD1 ILE A 550      17.122   9.119  25.270  1.00 53.89           C  
ATOM    454  N   HIS A 551      17.380   5.604  22.663  1.00 51.42           N  
ATOM    455  CA  HIS A 551      16.182   4.819  22.430  1.00 43.94           C  
ATOM    456  C   HIS A 551      15.541   4.583  23.774  1.00 46.99           C  
ATOM    457  O   HIS A 551      14.322   4.661  23.896  1.00 52.90           O  
ATOM    458  CB  HIS A 551      16.540   3.482  21.802  1.00 40.62           C  
ATOM    459  CG  HIS A 551      15.384   2.767  21.172  1.00 40.11           C  
ATOM    460  ND1 HIS A 551      15.483   1.473  20.701  1.00 39.65           N  
ATOM    461  CD2 HIS A 551      14.113   3.164  20.922  1.00 39.19           C  
ATOM    462  CE1 HIS A 551      14.320   1.102  20.197  1.00 38.96           C  
ATOM    463  NE2 HIS A 551      13.473   2.108  20.318  1.00 39.01           N  
ATOM    464  N   ASP A 552      16.365   4.282  24.781  1.00 43.96           N  
ATOM    465  CA  ASP A 552      15.891   4.153  26.152  1.00 38.87           C  
ATOM    466  C   ASP A 552      15.954   5.488  26.879  1.00 36.41           C  
ATOM    467  O   ASP A 552      17.018   6.026  27.073  1.00 37.41           O  
ATOM    468  CB  ASP A 552      16.707   3.135  26.934  1.00 38.46           C  
ATOM    469  CG  ASP A 552      16.111   2.867  28.309  1.00 44.63           C  
ATOM    470  OD1 ASP A 552      16.595   3.433  29.315  1.00 42.57           O  
ATOM    471  OD2 ASP A 552      15.120   2.121  28.473  1.00 49.12           O  
ATOM    472  N   VAL A 553      14.810   6.011  27.298  1.00 35.18           N  
ATOM    473  CA  VAL A 553      14.756   7.256  28.048  1.00 35.92           C  
ATOM    474  C   VAL A 553      15.920   7.437  29.044  1.00 43.72           C  
ATOM    475  O   VAL A 553      16.366   8.569  29.274  1.00 52.22           O  
ATOM    476  CB  VAL A 553      13.382   7.422  28.748  1.00 32.77           C  
ATOM    477  CG1 VAL A 553      13.318   6.610  30.024  1.00 30.16           C  
ATOM    478  CG2 VAL A 553      13.051   8.900  28.996  1.00 26.89           C  
ATOM    479  N   HIS A 554      16.411   6.335  29.614  1.00 45.62           N  
ATOM    480  CA  HIS A 554      17.531   6.368  30.560  1.00 47.03           C  
ATOM    481  C   HIS A 554      18.851   5.992  29.890  1.00 47.16           C  
ATOM    482  O   HIS A 554      19.851   5.759  30.553  1.00 51.56           O  
ATOM    483  CB  HIS A 554      17.275   5.404  31.719  1.00 47.13           C  
ATOM    484  CG  HIS A 554      16.187   5.839  32.644  1.00 49.95           C  
ATOM    485  ND1 HIS A 554      14.976   5.190  32.721  1.00 52.44           N  
ATOM    486  CD2 HIS A 554      16.130   6.843  33.549  1.00 55.88           C  
ATOM    487  CE1 HIS A 554      14.214   5.775  33.629  1.00 53.64           C  
ATOM    488  NE2 HIS A 554      14.892   6.782  34.148  1.00 56.89           N  
ATOM    489  N   GLY A 555      18.847   5.896  28.573  1.00 48.32           N  
ATOM    490  CA  GLY A 555      20.053   5.588  27.825  1.00 50.40           C  
ATOM    491  C   GLY A 555      20.520   4.151  27.936  1.00 51.08           C  
ATOM    492  O   GLY A 555      21.650   3.834  27.527  1.00 54.02           O  
ATOM    493  N   ARG A 556      19.651   3.280  28.453  1.00 46.53           N  
ATOM    494  CA  ARG A 556      20.060   1.930  28.834  1.00 44.87           C  
ATOM    495  C   ARG A 556      20.641   1.061  27.703  1.00 48.97           C  
ATOM    496  O   ARG A 556      21.709   0.448  27.864  1.00 52.02           O  
ATOM    497  CB  ARG A 556      18.962   1.225  29.613  1.00 39.74           C  
ATOM    498  CG  ARG A 556      18.837   1.757  31.020  1.00 41.95           C  
ATOM    499  CD  ARG A 556      17.882   0.977  31.916  1.00 49.17           C  
ATOM    500  NE  ARG A 556      16.605   1.669  32.125  1.00 51.81           N  
ATOM    501  CZ  ARG A 556      15.445   1.275  31.614  1.00 54.67           C  
ATOM    502  NH1 ARG A 556      14.329   1.957  31.865  1.00 54.85           N  
ATOM    503  NH2 ARG A 556      15.394   0.190  30.850  1.00 59.90           N  
ATOM    504  N   GLY A 557      19.983   1.020  26.554  1.00 49.82           N  
ATOM    505  CA  GLY A 557      20.561   0.283  25.441  1.00 54.04           C  
ATOM    506  C   GLY A 557      21.791   0.935  24.812  1.00 54.69           C  
ATOM    507  O   GLY A 557      22.657   0.258  24.243  1.00 47.89           O  
ATOM    508  N   ASP A 558      21.877   2.256  24.944  1.00 59.37           N  
ATOM    509  CA  ASP A 558      22.564   3.059  23.942  1.00 64.08           C  
ATOM    510  C   ASP A 558      23.814   3.781  24.429  1.00 69.55           C  
ATOM    511  O   ASP A 558      23.815   5.004  24.578  1.00 73.55           O  
ATOM    512  CB  ASP A 558      21.583   4.038  23.250  1.00 64.11           C  
ATOM    513  CG  ASP A 558      20.129   3.884  23.725  1.00 63.27           C  
ATOM    514  OD1 ASP A 558      19.695   4.711  24.559  1.00 63.31           O  
ATOM    515  OD2 ASP A 558      19.345   2.992  23.312  1.00 59.83           O  
ATOM    516  N   GLU A 559      24.887   3.027  24.655  1.00 72.22           N  
ATOM    517  CA  GLU A 559      26.171   3.623  25.028  1.00 69.95           C  
ATOM    518  C   GLU A 559      26.880   4.035  23.755  1.00 64.86           C  
ATOM    519  O   GLU A 559      27.505   5.082  23.689  1.00 61.27           O  
ATOM    520  CB  GLU A 559      27.028   2.655  25.852  1.00 74.82           C  
ATOM    521  CG  GLU A 559      26.469   1.235  25.992  1.00 82.40           C  
ATOM    522  CD  GLU A 559      25.421   1.086  27.100  1.00 86.24           C  
ATOM    523  OE1 GLU A 559      25.424   1.885  28.068  1.00 87.06           O  
ATOM    524  OE2 GLU A 559      24.583   0.159  27.004  1.00 86.58           O  
ATOM    525  N   LYS A 560      26.726   3.220  22.723  1.00 66.57           N  
ATOM    526  CA  LYS A 560      27.401   3.451  21.457  1.00 70.66           C  
ATOM    527  C   LYS A 560      26.750   4.514  20.558  1.00 68.13           C  
ATOM    528  O   LYS A 560      27.234   4.748  19.449  1.00 69.22           O  
ATOM    529  CB  LYS A 560      27.578   2.125  20.698  1.00 78.82           C  
ATOM    530  CG  LYS A 560      29.039   1.814  20.320  1.00 86.61           C  
ATOM    531  CD  LYS A 560      29.237   0.373  19.818  1.00 90.88           C  
ATOM    532  CE  LYS A 560      29.920   0.339  18.433  1.00 93.48           C  
ATOM    533  NZ  LYS A 560      31.324  -0.198  18.444  1.00 92.52           N  
ATOM    534  N   CYS A 561      25.674   5.158  21.017  1.00 65.51           N  
ATOM    535  CA  CYS A 561      25.018   6.200  20.204  1.00 64.00           C  
ATOM    536  C   CYS A 561      24.780   7.546  20.905  1.00 60.74           C  
ATOM    537  O   CYS A 561      24.864   8.612  20.269  1.00 60.24           O  
ATOM    538  CB  CYS A 561      23.717   5.700  19.573  1.00 65.10           C  
ATOM    539  SG  CYS A 561      23.120   4.103  20.145  1.00 71.61           S  
ATOM    540  N   LYS A 562      24.485   7.479  22.202  1.00 55.58           N  
ATOM    541  CA  LYS A 562      24.250   8.647  23.059  1.00 51.73           C  
ATOM    542  C   LYS A 562      25.209   9.841  22.865  1.00 49.30           C  
ATOM    543  O   LYS A 562      26.421   9.679  22.752  1.00 48.79           O  
ATOM    544  CB  LYS A 562      24.286   8.202  24.522  1.00 50.56           C  
ATOM    545  CG  LYS A 562      23.684   9.180  25.512  1.00 50.45           C  
ATOM    546  CD  LYS A 562      23.399   8.488  26.834  1.00 49.87           C  
ATOM    547  CE  LYS A 562      24.467   8.783  27.868  1.00 50.65           C  
ATOM    548  NZ  LYS A 562      23.951   8.490  29.227  1.00 51.62           N  
ATOM    549  N   GLN A 563      24.641  11.038  22.842  1.00 47.31           N  
ATOM    550  CA  GLN A 563      25.400  12.276  22.792  1.00 44.18           C  
ATOM    551  C   GLN A 563      24.736  13.221  23.787  1.00 45.54           C  
ATOM    552  O   GLN A 563      23.570  13.576  23.601  1.00 49.20           O  
ATOM    553  CB  GLN A 563      25.298  12.885  21.396  1.00 41.23           C  
ATOM    554  CG  GLN A 563      26.217  12.301  20.356  1.00 42.78           C  
ATOM    555  CD  GLN A 563      26.238  13.128  19.064  1.00 46.54           C  
ATOM    556  OE1 GLN A 563      26.707  14.287  19.040  1.00 47.97           O  
ATOM    557  NE2 GLN A 563      25.738  12.533  17.989  1.00 44.96           N  
ATOM    558  N   VAL A 564      25.437  13.621  24.848  1.00 41.36           N  
ATOM    559  CA  VAL A 564      24.838  14.591  25.773  1.00 39.40           C  
ATOM    560  C   VAL A 564      25.430  15.983  25.606  1.00 38.84           C  
ATOM    561  O   VAL A 564      26.652  16.160  25.649  1.00 44.62           O  
ATOM    562  CB  VAL A 564      24.837  14.130  27.266  1.00 39.54           C  
ATOM    563  CG1 VAL A 564      24.338  12.693  27.392  1.00 37.18           C  
ATOM    564  CG2 VAL A 564      26.212  14.302  27.926  1.00 44.37           C  
ATOM    565  N   LEU A 565      24.559  16.965  25.404  1.00 34.29           N  
ATOM    566  CA  LEU A 565      24.990  18.331  25.151  1.00 34.64           C  
ATOM    567  C   LEU A 565      24.382  19.315  26.129  1.00 35.01           C  
ATOM    568  O   LEU A 565      23.210  19.207  26.451  1.00 39.90           O  
ATOM    569  CB  LEU A 565      24.610  18.721  23.734  1.00 36.02           C  
ATOM    570  CG  LEU A 565      25.299  17.884  22.664  1.00 42.94           C  
ATOM    571  CD1 LEU A 565      24.747  18.199  21.286  1.00 45.53           C  
ATOM    572  CD2 LEU A 565      26.828  18.086  22.698  1.00 48.39           C  
ATOM    573  N   ASN A 566      25.172  20.273  26.604  1.00 35.21           N  
ATOM    574  CA  ASN A 566      24.647  21.350  27.444  1.00 39.51           C  
ATOM    575  C   ASN A 566      23.849  22.352  26.604  1.00 38.09           C  
ATOM    576  O   ASN A 566      24.067  22.468  25.404  1.00 39.60           O  
ATOM    577  CB  ASN A 566      25.785  22.060  28.179  1.00 47.93           C  
ATOM    578  CG  ASN A 566      26.333  21.251  29.351  1.00 54.62           C  
ATOM    579  OD1 ASN A 566      25.587  20.893  30.263  1.00 57.39           O  
ATOM    580  ND2 ASN A 566      27.649  20.976  29.339  1.00 55.38           N  
ATOM    581  N   VAL A 567      22.924  23.073  27.219  1.00 37.40           N  
ATOM    582  CA  VAL A 567      22.127  24.026  26.458  1.00 42.27           C  
ATOM    583  C   VAL A 567      22.674  25.438  26.612  1.00 49.21           C  
ATOM    584  O   VAL A 567      22.835  25.926  27.737  1.00 57.33           O  
ATOM    585  CB  VAL A 567      20.663  23.988  26.884  1.00 44.15           C  
ATOM    586  CG1 VAL A 567      19.946  25.229  26.415  1.00 44.65           C  
ATOM    587  CG2 VAL A 567      19.974  22.735  26.323  1.00 47.64           C  
ATOM    588  N   SER A 568      22.947  26.102  25.489  1.00 48.14           N  
ATOM    589  CA  SER A 568      23.573  27.426  25.519  1.00 46.19           C  
ATOM    590  C   SER A 568      22.610  28.606  25.375  1.00 42.25           C  
ATOM    591  O   SER A 568      22.917  29.712  25.812  1.00 43.60           O  
ATOM    592  CB  SER A 568      24.641  27.526  24.440  1.00 49.10           C  
ATOM    593  OG  SER A 568      24.050  27.937  23.223  1.00 53.95           O  
ATOM    594  N   GLN A 569      21.464  28.385  24.747  1.00 38.85           N  
ATOM    595  CA  GLN A 569      20.527  29.471  24.494  1.00 39.31           C  
ATOM    596  C   GLN A 569      19.089  28.985  24.394  1.00 37.48           C  
ATOM    597  O   GLN A 569      18.806  27.886  23.881  1.00 34.26           O  
ATOM    598  CB  GLN A 569      20.861  30.151  23.170  1.00 45.43           C  
ATOM    599  CG  GLN A 569      21.825  31.317  23.234  1.00 50.50           C  
ATOM    600  CD  GLN A 569      22.455  31.605  21.877  1.00 51.12           C  
ATOM    601  OE1 GLN A 569      23.694  31.644  21.740  1.00 48.66           O  
ATOM    602  NE2 GLN A 569      21.603  31.794  20.866  1.00 49.31           N  
ATOM    603  N   LEU A 570      18.180  29.832  24.853  1.00 33.62           N  
ATOM    604  CA  LEU A 570      16.759  29.610  24.658  1.00 34.88           C  
ATOM    605  C   LEU A 570      16.230  30.766  23.833  1.00 39.29           C  
ATOM    606  O   LEU A 570      16.416  31.928  24.200  1.00 46.36           O  
ATOM    607  CB  LEU A 570      16.051  29.574  26.002  1.00 31.87           C  
ATOM    608  CG  LEU A 570      15.734  28.183  26.512  1.00 38.20           C  
ATOM    609  CD1 LEU A 570      16.975  27.330  26.638  1.00 37.43           C  
ATOM    610  CD2 LEU A 570      15.019  28.273  27.843  1.00 43.13           C  
ATOM    611  N   VAL A 571      15.602  30.487  22.700  1.00 36.57           N  
ATOM    612  CA  VAL A 571      15.006  31.589  21.967  1.00 31.36           C  
ATOM    613  C   VAL A 571      13.532  31.302  21.847  1.00 32.51           C  
ATOM    614  O   VAL A 571      13.149  30.395  21.115  1.00 36.87           O  
ATOM    615  CB  VAL A 571      15.669  31.826  20.585  1.00 26.68           C  
ATOM    616  CG1 VAL A 571      15.024  33.022  19.907  1.00 26.10           C  
ATOM    617  CG2 VAL A 571      17.175  32.055  20.718  1.00 17.07           C  
ATOM    618  N   TYR A 572      12.717  32.043  22.596  1.00 34.28           N  
ATOM    619  CA  TYR A 572      11.263  31.845  22.600  1.00 40.79           C  
ATOM    620  C   TYR A 572      10.678  32.429  21.311  1.00 46.12           C  
ATOM    621  O   TYR A 572      11.104  33.506  20.861  1.00 48.51           O  
ATOM    622  CB  TYR A 572      10.611  32.512  23.823  1.00 39.66           C  
ATOM    623  CG  TYR A 572      10.900  31.850  25.154  1.00 42.38           C  
ATOM    624  CD1 TYR A 572      12.187  31.847  25.679  1.00 47.45           C  
ATOM    625  CD2 TYR A 572       9.885  31.235  25.897  1.00 43.20           C  
ATOM    626  CE1 TYR A 572      12.471  31.236  26.903  1.00 47.89           C  
ATOM    627  CE2 TYR A 572      10.151  30.624  27.129  1.00 44.58           C  
ATOM    628  CZ  TYR A 572      11.452  30.629  27.622  1.00 47.38           C  
ATOM    629  OH  TYR A 572      11.764  30.035  28.830  1.00 49.53           O  
ATOM    630  N   GLY A 573       9.716  31.725  20.713  1.00 43.96           N  
ATOM    631  CA  GLY A 573       9.074  32.208  19.501  1.00 44.79           C  
ATOM    632  C   GLY A 573       7.969  33.195  19.820  1.00 47.22           C  
ATOM    633  O   GLY A 573       7.653  33.390  20.987  1.00 48.74           O  
ATOM    634  N   PRO A 574       7.371  33.789  18.787  1.00 46.94           N  
ATOM    635  CA  PRO A 574       6.300  34.797  18.910  1.00 48.25           C  
ATOM    636  C   PRO A 574       5.302  34.614  20.044  1.00 55.00           C  
ATOM    637  O   PRO A 574       5.054  33.483  20.457  1.00 58.15           O  
ATOM    638  CB  PRO A 574       5.572  34.650  17.594  1.00 44.46           C  
ATOM    639  CG  PRO A 574       6.676  34.349  16.648  1.00 46.60           C  
ATOM    640  CD  PRO A 574       7.709  33.525  17.378  1.00 44.45           C  
ATOM    641  N   GLU A 575       4.712  35.721  20.497  1.00 63.04           N  
ATOM    642  CA  GLU A 575       3.849  35.752  21.684  1.00 72.47           C  
ATOM    643  C   GLU A 575       2.800  34.640  21.745  1.00 73.52           C  
ATOM    644  O   GLU A 575       2.673  33.948  22.766  1.00 75.73           O  
ATOM    645  CB  GLU A 575       3.180  37.123  21.836  1.00 83.05           C  
ATOM    646  CG  GLU A 575       2.921  37.536  23.287  1.00 97.05           C  
ATOM    647  CD  GLU A 575       1.483  37.993  23.531  1.00106.92           C  
ATOM    648  OE1 GLU A 575       1.106  39.068  22.996  1.00110.83           O  
ATOM    649  OE2 GLU A 575       0.727  37.283  24.255  1.00109.03           O  
ATOM    650  N   GLY A 576       2.058  34.462  20.658  1.00 72.57           N  
ATOM    651  CA  GLY A 576       1.078  33.392  20.581  1.00 73.06           C  
ATOM    652  C   GLY A 576       1.623  31.996  20.879  1.00 69.50           C  
ATOM    653  O   GLY A 576       1.094  31.287  21.733  1.00 71.46           O  
ATOM    654  N   SER A 577       2.696  31.626  20.182  1.00 65.04           N  
ATOM    655  CA  SER A 577       3.179  30.249  20.111  1.00 60.04           C  
ATOM    656  C   SER A 577       3.674  29.726  21.438  1.00 61.76           C  
ATOM    657  O   SER A 577       3.965  30.504  22.359  1.00 65.92           O  
ATOM    658  CB  SER A 577       4.313  30.128  19.078  1.00 55.65           C  
ATOM    659  OG  SER A 577       5.490  30.814  19.472  1.00 45.22           O  
ATOM    660  N   ASP A 578       3.772  28.403  21.530  1.00 55.08           N  
ATOM    661  CA  ASP A 578       4.474  27.800  22.640  1.00 47.92           C  
ATOM    662  C   ASP A 578       5.771  27.209  22.119  1.00 43.77           C  
ATOM    663  O   ASP A 578       6.318  26.290  22.709  1.00 48.73           O  
ATOM    664  CB  ASP A 578       3.599  26.766  23.369  1.00 50.27           C  
ATOM    665  CG  ASP A 578       2.303  27.376  23.932  1.00 53.58           C  
ATOM    666  OD1 ASP A 578       2.357  28.226  24.858  1.00 52.44           O  
ATOM    667  OD2 ASP A 578       1.174  27.062  23.493  1.00 55.53           O  
ATOM    668  N   LEU A 579       6.264  27.746  21.010  1.00 40.25           N  
ATOM    669  CA  LEU A 579       7.536  27.305  20.440  1.00 43.21           C  
ATOM    670  C   LEU A 579       8.711  27.907  21.184  1.00 47.03           C  
ATOM    671  O   LEU A 579       8.644  29.064  21.614  1.00 56.91           O  
ATOM    672  CB  LEU A 579       7.648  27.713  18.966  1.00 40.96           C  
ATOM    673  CG  LEU A 579       6.815  26.942  17.944  1.00 42.86           C  
ATOM    674  CD1 LEU A 579       7.392  27.114  16.570  1.00 38.97           C  
ATOM    675  CD2 LEU A 579       6.684  25.449  18.302  1.00 45.09           C  
ATOM    676  N   VAL A 580       9.787  27.137  21.339  1.00 41.87           N  
ATOM    677  CA  VAL A 580      11.082  27.714  21.717  1.00 40.02           C  
ATOM    678  C   VAL A 580      12.196  26.951  21.046  1.00 37.67           C  
ATOM    679  O   VAL A 580      12.171  25.728  21.005  1.00 40.40           O  
ATOM    680  CB  VAL A 580      11.324  27.822  23.261  1.00 38.71           C  
ATOM    681  CG1 VAL A 580      10.458  26.862  24.001  1.00 37.90           C  
ATOM    682  CG2 VAL A 580      12.814  27.605  23.619  1.00 38.19           C  
ATOM    683  N   LEU A 581      13.159  27.694  20.514  1.00 36.10           N  
ATOM    684  CA  LEU A 581      14.320  27.120  19.864  1.00 35.61           C  
ATOM    685  C   LEU A 581      15.506  27.065  20.815  1.00 36.43           C  
ATOM    686  O   LEU A 581      15.947  28.093  21.349  1.00 36.75           O  
ATOM    687  CB  LEU A 581      14.668  27.917  18.609  1.00 34.66           C  
ATOM    688  CG  LEU A 581      13.799  27.575  17.404  1.00 34.42           C  
ATOM    689  CD1 LEU A 581      13.934  28.622  16.314  1.00 34.45           C  
ATOM    690  CD2 LEU A 581      14.187  26.217  16.888  1.00 34.39           C  
ATOM    691  N   MET A 582      16.015  25.851  21.000  1.00 33.67           N  
ATOM    692  CA  MET A 582      17.115  25.570  21.904  1.00 35.83           C  
ATOM    693  C   MET A 582      18.431  25.486  21.140  1.00 39.07           C  
ATOM    694  O   MET A 582      18.557  24.670  20.219  1.00 41.43           O  
ATOM    695  CB  MET A 582      16.849  24.225  22.555  1.00 36.88           C  
ATOM    696  CG  MET A 582      17.349  24.037  23.963  1.00 37.97           C  
ATOM    697  SD  MET A 582      16.425  22.696  24.766  1.00 44.52           S  
ATOM    698  CE  MET A 582      16.594  21.358  23.609  1.00 41.89           C  
ATOM    699  N   LYS A 583      19.406  26.319  21.517  1.00 40.72           N  
ATOM    700  CA  LYS A 583      20.788  26.203  21.002  1.00 40.77           C  
ATOM    701  C   LYS A 583      21.605  25.316  21.926  1.00 39.42           C  
ATOM    702  O   LYS A 583      21.656  25.562  23.140  1.00 42.01           O  
ATOM    703  CB  LYS A 583      21.484  27.576  20.893  1.00 37.42           C  
ATOM    704  CG  LYS A 583      22.204  27.804  19.568  1.00 39.31           C  
ATOM    705  CD  LYS A 583      23.737  27.629  19.647  1.00 42.41           C  
ATOM    706  CE  LYS A 583      24.507  28.597  18.695  1.00 39.94           C  
ATOM    707  NZ  LYS A 583      25.358  29.608  19.406  1.00 34.60           N  
ATOM    708  N   LEU A 584      22.243  24.291  21.375  1.00 34.23           N  
ATOM    709  CA  LEU A 584      23.127  23.478  22.206  1.00 38.32           C  
ATOM    710  C   LEU A 584      24.600  23.895  22.091  1.00 42.99           C  
ATOM    711  O   LEU A 584      25.058  24.306  21.020  1.00 46.16           O  
ATOM    712  CB  LEU A 584      22.937  21.985  21.945  1.00 34.98           C  
ATOM    713  CG  LEU A 584      22.199  21.542  20.691  1.00 32.40           C  
ATOM    714  CD1 LEU A 584      23.175  21.478  19.534  1.00 33.02           C  
ATOM    715  CD2 LEU A 584      21.555  20.183  20.921  1.00 25.88           C  
ATOM    716  N   ALA A 585      25.327  23.797  23.204  1.00 45.90           N  
ATOM    717  CA  ALA A 585      26.686  24.334  23.308  1.00 53.61           C  
ATOM    718  C   ALA A 585      27.747  23.465  22.621  1.00 57.91           C  
ATOM    719  O   ALA A 585      28.593  22.870  23.293  1.00 63.46           O  
ATOM    720  CB  ALA A 585      27.049  24.568  24.776  1.00 55.10           C  
ATOM    721  N   ARG A 586      27.719  23.448  21.288  1.00 55.82           N  
ATOM    722  CA  ARG A 586      28.479  22.525  20.444  1.00 53.75           C  
ATOM    723  C   ARG A 586      27.430  21.782  19.664  1.00 50.58           C  
ATOM    724  O   ARG A 586      26.452  21.324  20.264  1.00 51.06           O  
ATOM    725  CB  ARG A 586      29.318  21.521  21.254  1.00 60.60           C  
ATOM    726  CG  ARG A 586      29.402  20.080  20.672  1.00 69.38           C  
ATOM    727  CD  ARG A 586      30.364  19.116  21.399  1.00 77.60           C  
ATOM    728  NE  ARG A 586      31.224  19.812  22.364  1.00 86.22           N  
ATOM    729  CZ  ARG A 586      31.317  19.509  23.658  1.00 89.33           C  
ATOM    730  NH1 ARG A 586      30.612  18.500  24.161  1.00 92.13           N  
ATOM    731  NH2 ARG A 586      32.118  20.216  24.452  1.00 87.99           N  
ATOM    732  N   PRO A 587      27.607  21.664  18.344  1.00 48.17           N  
ATOM    733  CA  PRO A 587      26.689  20.899  17.504  1.00 51.13           C  
ATOM    734  C   PRO A 587      26.633  19.423  17.865  1.00 53.03           C  
ATOM    735  O   PRO A 587      27.624  18.854  18.333  1.00 58.61           O  
ATOM    736  CB  PRO A 587      27.298  21.061  16.108  1.00 46.41           C  
ATOM    737  CG  PRO A 587      27.970  22.301  16.180  1.00 43.23           C  
ATOM    738  CD  PRO A 587      28.664  22.259  17.521  1.00 46.19           C  
ATOM    739  N   ALA A 588      25.470  18.823  17.654  1.00 48.36           N  
ATOM    740  CA  ALA A 588      25.367  17.380  17.619  1.00 51.51           C  
ATOM    741  C   ALA A 588      26.168  16.882  16.430  1.00 52.65           C  
ATOM    742  O   ALA A 588      26.273  17.562  15.397  1.00 53.24           O  
ATOM    743  CB  ALA A 588      23.922  16.962  17.481  1.00 56.64           C  
ATOM    744  N   VAL A 589      26.751  15.701  16.582  1.00 52.76           N  
ATOM    745  CA  VAL A 589      27.516  15.095  15.504  1.00 52.27           C  
ATOM    746  C   VAL A 589      26.614  14.057  14.852  1.00 50.35           C  
ATOM    747  O   VAL A 589      26.047  13.211  15.544  1.00 48.78           O  
ATOM    748  CB  VAL A 589      28.828  14.507  16.045  1.00 52.28           C  
ATOM    749  CG1 VAL A 589      29.154  13.143  15.419  1.00 52.41           C  
ATOM    750  CG2 VAL A 589      29.954  15.512  15.830  1.00 55.50           C  
ATOM    751  N   LEU A 590      26.449  14.140  13.534  1.00 47.44           N  
ATOM    752  CA  LEU A 590      25.419  13.334  12.881  1.00 45.35           C  
ATOM    753  C   LEU A 590      25.925  12.001  12.340  1.00 49.18           C  
ATOM    754  O   LEU A 590      26.476  11.930  11.244  1.00 53.62           O  
ATOM    755  CB  LEU A 590      24.680  14.126  11.794  1.00 41.05           C  
ATOM    756  CG  LEU A 590      24.308  15.590  12.061  1.00 39.82           C  
ATOM    757  CD1 LEU A 590      23.700  16.266  10.833  1.00 38.41           C  
ATOM    758  CD2 LEU A 590      23.360  15.701  13.233  1.00 41.08           C  
ATOM    759  N   ASP A 591      25.751  10.943  13.121  1.00 51.94           N  
ATOM    760  CA  ASP A 591      25.934   9.603  12.591  1.00 58.42           C  
ATOM    761  C   ASP A 591      24.606   9.111  12.013  1.00 61.94           C  
ATOM    762  O   ASP A 591      23.813   9.899  11.475  1.00 60.75           O  
ATOM    763  CB  ASP A 591      26.489   8.627  13.646  1.00 61.29           C  
ATOM    764  CG  ASP A 591      26.008   8.929  15.058  1.00 66.03           C  
ATOM    765  OD1 ASP A 591      24.844   9.360  15.240  1.00 69.40           O  
ATOM    766  OD2 ASP A 591      26.730   8.745  16.059  1.00 67.40           O  
ATOM    767  N   ASP A 592      24.379   7.806  12.125  1.00 65.55           N  
ATOM    768  CA  ASP A 592      23.143   7.185  11.686  1.00 66.31           C  
ATOM    769  C   ASP A 592      22.105   7.300  12.786  1.00 65.13           C  
ATOM    770  O   ASP A 592      20.906   7.318  12.521  1.00 69.67           O  
ATOM    771  CB  ASP A 592      23.404   5.726  11.322  1.00 70.98           C  
ATOM    772  CG  ASP A 592      24.458   5.578  10.220  1.00 76.80           C  
ATOM    773  OD1 ASP A 592      24.471   4.526   9.542  1.00 76.73           O  
ATOM    774  OD2 ASP A 592      25.316   6.459   9.955  1.00 79.57           O  
ATOM    775  N   PHE A 593      22.578   7.409  14.022  1.00 60.82           N  
ATOM    776  CA  PHE A 593      21.709   7.533  15.184  1.00 57.43           C  
ATOM    777  C   PHE A 593      21.235   8.960  15.458  1.00 55.59           C  
ATOM    778  O   PHE A 593      20.185   9.177  16.089  1.00 58.30           O  
ATOM    779  CB  PHE A 593      22.409   6.939  16.393  1.00 58.66           C  
ATOM    780  CG  PHE A 593      22.867   5.550  16.161  1.00 64.51           C  
ATOM    781  CD1 PHE A 593      24.221   5.255  16.095  1.00 67.96           C  
ATOM    782  CD2 PHE A 593      21.933   4.529  15.949  1.00 68.90           C  
ATOM    783  CE1 PHE A 593      24.652   3.949  15.850  1.00 72.71           C  
ATOM    784  CE2 PHE A 593      22.338   3.213  15.704  1.00 71.58           C  
ATOM    785  CZ  PHE A 593      23.703   2.920  15.652  1.00 74.42           C  
ATOM    786  N   VAL A 594      21.992   9.936  14.978  1.00 46.45           N  
ATOM    787  CA  VAL A 594      21.555  11.308  15.109  1.00 42.47           C  
ATOM    788  C   VAL A 594      21.360  11.960  13.741  1.00 45.55           C  
ATOM    789  O   VAL A 594      22.296  12.061  12.944  1.00 51.84           O  
ATOM    790  CB  VAL A 594      22.504  12.095  16.005  1.00 39.86           C  
ATOM    791  CG1 VAL A 594      22.146  13.555  16.011  1.00 41.21           C  
ATOM    792  CG2 VAL A 594      22.431  11.559  17.413  1.00 39.71           C  
ATOM    793  N   SER A 595      20.125  12.375  13.470  1.00 44.52           N  
ATOM    794  CA  SER A 595      19.775  13.037  12.212  1.00 46.39           C  
ATOM    795  C   SER A 595      18.902  14.255  12.482  1.00 46.86           C  
ATOM    796  O   SER A 595      18.237  14.319  13.513  1.00 54.11           O  
ATOM    797  CB  SER A 595      19.071  12.048  11.254  1.00 48.68           C  
ATOM    798  OG  SER A 595      17.660  11.929  11.451  1.00 42.97           O  
ATOM    799  N   THR A 596      18.899  15.225  11.579  1.00 40.59           N  
ATOM    800  CA  THR A 596      17.966  16.336  11.720  1.00 39.55           C  
ATOM    801  C   THR A 596      16.690  15.981  10.996  1.00 36.04           C  
ATOM    802  O   THR A 596      16.739  15.230  10.034  1.00 39.44           O  
ATOM    803  CB  THR A 596      18.527  17.614  11.091  1.00 44.43           C  
ATOM    804  OG1 THR A 596      18.454  17.505   9.658  1.00 46.76           O  
ATOM    805  CG2 THR A 596      20.017  17.777  11.389  1.00 44.86           C  
ATOM    806  N   ILE A 597      15.558  16.534  11.429  1.00 33.19           N  
ATOM    807  CA  ILE A 597      14.329  16.456  10.624  1.00 35.97           C  
ATOM    808  C   ILE A 597      14.149  17.669   9.682  1.00 36.15           C  
ATOM    809  O   ILE A 597      14.646  18.763   9.960  1.00 39.58           O  
ATOM    810  CB  ILE A 597      13.065  16.219  11.496  1.00 34.34           C  
ATOM    811  CG1 ILE A 597      11.830  16.087  10.606  1.00 37.40           C  
ATOM    812  CG2 ILE A 597      12.850  17.359  12.469  1.00 32.97           C  
ATOM    813  CD1 ILE A 597      10.926  14.949  10.961  1.00 42.07           C  
ATOM    814  N   ASP A 598      13.444  17.468   8.570  1.00 33.62           N  
ATOM    815  CA  ASP A 598      13.175  18.552   7.634  1.00 38.43           C  
ATOM    816  C   ASP A 598      12.101  19.454   8.225  1.00 35.36           C  
ATOM    817  O   ASP A 598      11.575  19.157   9.288  1.00 35.40           O  
ATOM    818  CB  ASP A 598      12.747  18.000   6.264  1.00 48.90           C  
ATOM    819  CG  ASP A 598      13.928  17.794   5.294  1.00 57.81           C  
ATOM    820  OD1 ASP A 598      15.104  17.798   5.730  1.00 62.64           O  
ATOM    821  OD2 ASP A 598      13.767  17.613   4.063  1.00 61.21           O  
ATOM    822  N   LEU A 599      11.787  20.551   7.540  1.00 33.76           N  
ATOM    823  CA  LEU A 599      10.780  21.515   7.981  1.00 30.68           C  
ATOM    824  C   LEU A 599       9.936  21.921   6.788  1.00 31.82           C  
ATOM    825  O   LEU A 599      10.426  21.848   5.667  1.00 37.43           O  
ATOM    826  CB  LEU A 599      11.475  22.769   8.472  1.00 30.98           C  
ATOM    827  CG  LEU A 599      11.898  22.996   9.910  1.00 31.96           C  
ATOM    828  CD1 LEU A 599      12.408  24.414   9.992  1.00 34.09           C  
ATOM    829  CD2 LEU A 599      10.750  22.819  10.853  1.00 34.96           C  
ATOM    830  N   PRO A 600       8.709  22.401   7.005  1.00 31.12           N  
ATOM    831  CA  PRO A 600       7.859  22.892   5.913  1.00 35.11           C  
ATOM    832  C   PRO A 600       8.290  24.257   5.342  1.00 44.27           C  
ATOM    833  O   PRO A 600       9.117  24.959   5.945  1.00 45.43           O  
ATOM    834  CB  PRO A 600       6.510  23.056   6.591  1.00 28.91           C  
ATOM    835  CG  PRO A 600       6.636  22.334   7.842  1.00 29.23           C  
ATOM    836  CD  PRO A 600       8.022  22.523   8.295  1.00 30.48           C  
ATOM    837  N   ASN A 601       7.737  24.614   4.178  1.00 48.36           N  
ATOM    838  CA  ASN A 601       7.842  25.980   3.653  1.00 49.75           C  
ATOM    839  C   ASN A 601       6.800  26.875   4.313  1.00 46.60           C  
ATOM    840  O   ASN A 601       5.733  26.394   4.696  1.00 48.00           O  
ATOM    841  CB  ASN A 601       7.665  25.992   2.138  1.00 54.96           C  
ATOM    842  CG  ASN A 601       8.982  26.051   1.408  1.00 59.90           C  
ATOM    843  OD1 ASN A 601       9.893  25.262   1.684  1.00 62.39           O  
ATOM    844  ND2 ASN A 601       9.102  26.994   0.476  1.00 61.43           N  
ATOM    845  N   TYR A 602       7.095  28.166   4.440  1.00 41.59           N  
ATOM    846  CA  TYR A 602       6.269  29.050   5.261  1.00 38.59           C  
ATOM    847  C   TYR A 602       4.758  28.872   5.052  1.00 40.70           C  
ATOM    848  O   TYR A 602       4.040  28.526   5.990  1.00 43.51           O  
ATOM    849  CB  TYR A 602       6.690  30.525   5.127  1.00 38.73           C  
ATOM    850  CG  TYR A 602       5.679  31.508   5.691  1.00 40.64           C  
ATOM    851  CD1 TYR A 602       5.118  31.321   6.954  1.00 45.48           C  
ATOM    852  CD2 TYR A 602       5.270  32.613   4.956  1.00 43.02           C  
ATOM    853  CE1 TYR A 602       4.175  32.207   7.464  1.00 48.57           C  
ATOM    854  CE2 TYR A 602       4.334  33.510   5.458  1.00 44.47           C  
ATOM    855  CZ  TYR A 602       3.793  33.297   6.707  1.00 49.20           C  
ATOM    856  OH  TYR A 602       2.865  34.170   7.212  1.00 56.54           O  
ATOM    857  N   GLY A 603       4.274  29.083   3.835  1.00 42.36           N  
ATOM    858  CA  GLY A 603       2.834  29.090   3.598  1.00 43.84           C  
ATOM    859  C   GLY A 603       2.107  27.749   3.584  1.00 42.43           C  
ATOM    860  O   GLY A 603       0.886  27.708   3.749  1.00 42.17           O  
ATOM    861  N   SER A 604       2.867  26.669   3.413  1.00 40.40           N  
ATOM    862  CA  SER A 604       2.362  25.322   3.120  1.00 39.32           C  
ATOM    863  C   SER A 604       1.150  24.810   3.902  1.00 43.24           C  
ATOM    864  O   SER A 604       0.907  25.199   5.045  1.00 43.59           O  
ATOM    865  CB  SER A 604       3.502  24.312   3.246  1.00 36.36           C  
ATOM    866  OG  SER A 604       4.085  24.364   4.530  1.00 32.17           O  
ATOM    867  N   THR A 605       0.399  23.924   3.252  1.00 49.70           N  
ATOM    868  CA  THR A 605      -0.688  23.184   3.891  1.00 54.24           C  
ATOM    869  C   THR A 605      -0.317  21.709   4.012  1.00 55.94           C  
ATOM    870  O   THR A 605       0.794  21.302   3.647  1.00 59.25           O  
ATOM    871  CB  THR A 605      -1.998  23.301   3.075  1.00 54.26           C  
ATOM    872  OG1 THR A 605      -1.704  23.681   1.720  1.00 50.94           O  
ATOM    873  CG2 THR A 605      -2.886  24.419   3.636  1.00 54.16           C  
ATOM    874  N   ILE A 606      -1.250  20.923   4.548  1.00 51.71           N  
ATOM    875  CA  ILE A 606      -1.221  19.463   4.442  1.00 46.88           C  
ATOM    876  C   ILE A 606      -2.622  18.976   4.113  1.00 46.14           C  
ATOM    877  O   ILE A 606      -3.599  19.499   4.661  1.00 48.82           O  
ATOM    878  CB  ILE A 606      -0.727  18.767   5.725  1.00 44.02           C  
ATOM    879  CG1 ILE A 606      -0.563  19.760   6.896  1.00 52.18           C  
ATOM    880  CG2 ILE A 606       0.536  17.972   5.416  1.00 35.81           C  
ATOM    881  CD1 ILE A 606      -1.879  20.474   7.384  1.00 55.27           C  
ATOM    882  N   PRO A 607      -2.727  17.982   3.233  1.00 40.30           N  
ATOM    883  CA  PRO A 607      -4.029  17.445   2.866  1.00 38.78           C  
ATOM    884  C   PRO A 607      -4.564  16.631   4.031  1.00 42.77           C  
ATOM    885  O   PRO A 607      -3.781  16.107   4.837  1.00 39.68           O  
ATOM    886  CB  PRO A 607      -3.703  16.537   1.689  1.00 40.33           C  
ATOM    887  CG  PRO A 607      -2.291  16.876   1.307  1.00 39.91           C  
ATOM    888  CD  PRO A 607      -1.632  17.272   2.550  1.00 38.17           C  
ATOM    889  N   GLU A 608      -5.887  16.537   4.126  1.00 48.11           N  
ATOM    890  CA  GLU A 608      -6.520  15.766   5.188  1.00 50.78           C  
ATOM    891  C   GLU A 608      -6.194  14.283   5.067  1.00 46.80           C  
ATOM    892  O   GLU A 608      -5.882  13.785   3.987  1.00 45.51           O  
ATOM    893  CB  GLU A 608      -8.029  15.980   5.179  1.00 57.16           C  
ATOM    894  CG  GLU A 608      -8.551  16.617   6.452  1.00 66.54           C  
ATOM    895  CD  GLU A 608      -9.833  17.397   6.234  1.00 75.51           C  
ATOM    896  OE1 GLU A 608     -10.151  17.715   5.063  1.00 77.09           O  
ATOM    897  OE2 GLU A 608     -10.527  17.694   7.238  1.00 80.92           O  
ATOM    898  N   LYS A 609      -6.258  13.587   6.192  1.00 45.02           N  
ATOM    899  CA  LYS A 609      -5.982  12.159   6.246  1.00 45.89           C  
ATOM    900  C   LYS A 609      -4.559  11.826   5.826  1.00 44.65           C  
ATOM    901  O   LYS A 609      -4.263  10.684   5.493  1.00 47.05           O  
ATOM    902  CB  LYS A 609      -7.001  11.365   5.418  1.00 49.21           C  
ATOM    903  CG  LYS A 609      -8.254  10.955   6.188  1.00 56.92           C  
ATOM    904  CD  LYS A 609      -9.457  11.852   5.853  1.00 63.80           C  
ATOM    905  CE  LYS A 609     -10.740  11.033   5.595  1.00 68.05           C  
ATOM    906  NZ  LYS A 609     -10.829  10.416   4.220  1.00 67.71           N  
ATOM    907  N   THR A 610      -3.680  12.822   5.838  1.00 44.76           N  
ATOM    908  CA  THR A 610      -2.260  12.564   5.648  1.00 45.35           C  
ATOM    909  C   THR A 610      -1.770  11.865   6.895  1.00 45.89           C  
ATOM    910  O   THR A 610      -2.042  12.325   8.002  1.00 50.66           O  
ATOM    911  CB  THR A 610      -1.484  13.860   5.420  1.00 43.94           C  
ATOM    912  OG1 THR A 610      -1.973  14.504   4.237  1.00 44.36           O  
ATOM    913  CG2 THR A 610      -0.048  13.539   5.060  1.00 45.08           C  
ATOM    914  N   SER A 611      -1.074  10.747   6.729  1.00 45.06           N  
ATOM    915  CA  SER A 611      -0.717   9.929   7.885  1.00 48.66           C  
ATOM    916  C   SER A 611       0.487  10.492   8.615  1.00 46.65           C  
ATOM    917  O   SER A 611       1.381  11.042   7.984  1.00 48.47           O  
ATOM    918  CB  SER A 611      -0.484   8.476   7.478  1.00 54.00           C  
ATOM    919  OG  SER A 611       0.805   8.298   6.933  1.00 59.93           O  
ATOM    920  N   CYS A 612       0.497  10.360   9.940  1.00 44.60           N  
ATOM    921  CA  CYS A 612       1.518  10.976  10.786  1.00 42.58           C  
ATOM    922  C   CYS A 612       1.887  10.147  12.002  1.00 41.54           C  
ATOM    923  O   CYS A 612       1.230   9.176  12.323  1.00 43.52           O  
ATOM    924  CB  CYS A 612       1.011  12.312  11.294  1.00 44.17           C  
ATOM    925  SG  CYS A 612       0.532  13.422   9.990  1.00 51.04           S  
ATOM    926  N   SER A 613       2.928  10.568  12.707  1.00 42.55           N  
ATOM    927  CA  SER A 613       3.297   9.951  13.979  1.00 40.50           C  
ATOM    928  C   SER A 613       3.679  10.980  15.024  1.00 39.03           C  
ATOM    929  O   SER A 613       4.238  12.031  14.683  1.00 40.25           O  
ATOM    930  CB  SER A 613       4.449   8.976  13.778  1.00 39.25           C  
ATOM    931  OG  SER A 613       4.174   8.134  12.672  1.00 43.11           O  
ATOM    932  N   VAL A 614       3.335  10.690  16.284  1.00 36.99           N  
ATOM    933  CA  VAL A 614       3.935  11.381  17.430  1.00 35.59           C  
ATOM    934  C   VAL A 614       4.908  10.417  18.095  1.00 36.41           C  
ATOM    935  O   VAL A 614       4.763   9.188  17.963  1.00 36.81           O  
ATOM    936  CB  VAL A 614       2.905  11.970  18.455  1.00 33.29           C  
ATOM    937  CG1 VAL A 614       2.081  13.074  17.825  1.00 36.11           C  
ATOM    938  CG2 VAL A 614       2.001  10.927  19.000  1.00 30.43           C  
ATOM    939  N   TYR A 615       5.912  10.974  18.770  1.00 33.31           N  
ATOM    940  CA  TYR A 615       6.958  10.170  19.395  1.00 34.27           C  
ATOM    941  C   TYR A 615       7.305  10.648  20.793  1.00 35.81           C  
ATOM    942  O   TYR A 615       7.407  11.858  21.042  1.00 42.83           O  
ATOM    943  CB  TYR A 615       8.223  10.235  18.570  1.00 33.53           C  
ATOM    944  CG  TYR A 615       8.119   9.648  17.208  1.00 33.20           C  
ATOM    945  CD1 TYR A 615       8.580   8.379  16.942  1.00 37.55           C  
ATOM    946  CD2 TYR A 615       7.604  10.379  16.173  1.00 35.76           C  
ATOM    947  CE1 TYR A 615       8.511   7.856  15.674  1.00 40.66           C  
ATOM    948  CE2 TYR A 615       7.524   9.863  14.911  1.00 37.94           C  
ATOM    949  CZ  TYR A 615       7.976   8.613  14.666  1.00 39.57           C  
ATOM    950  OH  TYR A 615       7.872   8.131  13.395  1.00 44.83           O  
ATOM    951  N   GLY A 616       7.545   9.725  21.710  1.00 34.17           N  
ATOM    952  CA  GLY A 616       7.841  10.195  23.047  1.00 45.52           C  
ATOM    953  C   GLY A 616       8.211   9.201  24.111  1.00 46.47           C  
ATOM    954  O   GLY A 616       7.929   8.009  23.972  1.00 55.38           O  
ATOM    955  N   TRP A 617       8.860   9.709  25.160  1.00 38.07           N  
ATOM    956  CA  TRP A 617       9.120   8.934  26.365  1.00 33.86           C  
ATOM    957  C   TRP A 617       8.196   9.318  27.523  1.00 30.57           C  
ATOM    958  O   TRP A 617       8.401   8.877  28.651  1.00 30.30           O  
ATOM    959  CB  TRP A 617      10.559   9.108  26.802  1.00 37.88           C  
ATOM    960  CG  TRP A 617      11.566   8.528  25.878  1.00 38.37           C  
ATOM    961  CD1 TRP A 617      11.949   7.240  25.821  1.00 38.70           C  
ATOM    962  CD2 TRP A 617      12.355   9.228  24.901  1.00 39.15           C  
ATOM    963  NE1 TRP A 617      12.921   7.077  24.865  1.00 41.52           N  
ATOM    964  CE2 TRP A 617      13.182   8.285  24.280  1.00 36.75           C  
ATOM    965  CE3 TRP A 617      12.438  10.561  24.481  1.00 41.92           C  
ATOM    966  CZ2 TRP A 617      14.070   8.617  23.268  1.00 33.77           C  
ATOM    967  CZ3 TRP A 617      13.343  10.894  23.460  1.00 37.49           C  
ATOM    968  CH2 TRP A 617      14.137   9.927  22.878  1.00 34.20           C  
ATOM    969  N   GLY A 618       7.192  10.149  27.245  1.00 29.22           N  
ATOM    970  CA  GLY A 618       6.199  10.532  28.234  1.00 27.46           C  
ATOM    971  C   GLY A 618       5.275   9.370  28.609  1.00 32.34           C  
ATOM    972  O   GLY A 618       5.540   8.203  28.264  1.00 40.06           O  
ATOM    973  N   TYR A 619       4.163   9.697  29.262  1.00 23.13           N  
ATOM    974  CA  TYR A 619       3.400   8.744  30.052  1.00 21.84           C  
ATOM    975  C   TYR A 619       2.699   7.786  29.165  1.00 26.88           C  
ATOM    976  O   TYR A 619       2.266   8.152  28.094  1.00 34.73           O  
ATOM    977  CB  TYR A 619       2.420   9.540  30.896  1.00 26.82           C  
ATOM    978  CG  TYR A 619       1.201   8.854  31.442  1.00 25.48           C  
ATOM    979  CD1 TYR A 619       0.003   8.919  30.784  1.00 32.54           C  
ATOM    980  CD2 TYR A 619       1.224   8.239  32.657  1.00 27.95           C  
ATOM    981  CE1 TYR A 619      -1.133   8.323  31.298  1.00 34.91           C  
ATOM    982  CE2 TYR A 619       0.079   7.639  33.186  1.00 32.53           C  
ATOM    983  CZ  TYR A 619      -1.091   7.691  32.497  1.00 31.36           C  
ATOM    984  OH  TYR A 619      -2.222   7.097  32.998  1.00 35.96           O  
ATOM    985  N   THR A 620       2.597   6.542  29.597  1.00 33.25           N  
ATOM    986  CA  THR A 620       1.990   5.507  28.759  1.00 34.64           C  
ATOM    987  C   THR A 620       0.893   4.773  29.490  1.00 35.78           C  
ATOM    988  O   THR A 620       0.338   3.797  28.976  1.00 37.46           O  
ATOM    989  CB  THR A 620       3.035   4.467  28.304  1.00 30.73           C  
ATOM    990  OG1 THR A 620       3.612   3.826  29.451  1.00 30.16           O  
ATOM    991  CG2 THR A 620       4.190   5.137  27.618  1.00 31.09           C  
ATOM    992  N   GLY A 621       0.615   5.220  30.704  1.00 35.51           N  
ATOM    993  CA  GLY A 621      -0.363   4.568  31.542  1.00 35.80           C  
ATOM    994  C   GLY A 621      -0.088   3.100  31.815  1.00 33.33           C  
ATOM    995  O   GLY A 621      -1.034   2.345  32.212  1.00 27.64           O  
ATOM    996  N   LEU A 622       1.176   2.700  31.603  1.00 28.60           N  
ATOM    997  CA  LEU A 622       1.581   1.314  31.822  1.00 29.04           C  
ATOM    998  C   LEU A 622       2.098   1.125  33.242  1.00 32.06           C  
ATOM    999  O   LEU A 622       2.757   2.019  33.767  1.00 36.41           O  
ATOM   1000  CB  LEU A 622       2.688   0.924  30.868  1.00 24.84           C  
ATOM   1001  CG  LEU A 622       2.463   0.798  29.383  1.00 26.11           C  
ATOM   1002  CD1 LEU A 622       3.843   0.870  28.757  1.00 30.98           C  
ATOM   1003  CD2 LEU A 622       1.844  -0.516  29.051  1.00 27.70           C  
ATOM   1004  N   ILE A 623       1.824  -0.032  33.847  1.00 29.98           N  
ATOM   1005  CA  ILE A 623       2.365  -0.364  35.166  1.00 29.17           C  
ATOM   1006  C   ILE A 623       3.887  -0.256  35.225  1.00 36.39           C  
ATOM   1007  O   ILE A 623       4.394   0.361  36.156  1.00 40.64           O  
ATOM   1008  CB  ILE A 623       1.903  -1.747  35.609  1.00 22.25           C  
ATOM   1009  CG1 ILE A 623       0.397  -1.748  35.745  1.00 20.70           C  
ATOM   1010  CG2 ILE A 623       2.495  -2.131  36.941  1.00 12.79           C  
ATOM   1011  CD1 ILE A 623      -0.201  -3.097  35.619  1.00 29.56           C  
ATOM   1012  N   ASN A 624       4.602  -0.841  34.253  1.00 37.04           N  
ATOM   1013  CA  ASN A 624       6.054  -0.603  34.131  1.00 41.69           C  
ATOM   1014  C   ASN A 624       6.584  -0.297  32.731  1.00 38.77           C  
ATOM   1015  O   ASN A 624       7.016  -1.193  31.996  1.00 39.94           O  
ATOM   1016  CB  ASN A 624       6.885  -1.737  34.737  1.00 47.73           C  
ATOM   1017  CG  ASN A 624       6.155  -2.469  35.810  1.00 57.31           C  
ATOM   1018  OD1 ASN A 624       6.405  -2.262  36.999  1.00 63.10           O  
ATOM   1019  ND2 ASN A 624       5.221  -3.326  35.407  1.00 62.33           N  
ATOM   1020  N   TYR A 625       6.585   0.982  32.390  1.00 31.86           N  
ATOM   1021  CA  TYR A 625       7.126   1.453  31.122  1.00 27.09           C  
ATOM   1022  C   TYR A 625       8.565   1.034  31.030  1.00 31.69           C  
ATOM   1023  O   TYR A 625       9.357   1.369  31.898  1.00 37.22           O  
ATOM   1024  CB  TYR A 625       7.022   2.970  31.109  1.00 21.43           C  
ATOM   1025  CG  TYR A 625       7.572   3.677  29.942  1.00 21.47           C  
ATOM   1026  CD1 TYR A 625       7.264   3.315  28.667  1.00 38.19           C  
ATOM   1027  CD2 TYR A 625       8.391   4.740  30.111  1.00 29.41           C  
ATOM   1028  CE1 TYR A 625       7.801   4.018  27.577  1.00 43.39           C  
ATOM   1029  CE2 TYR A 625       8.921   5.443  29.045  1.00 32.34           C  
ATOM   1030  CZ  TYR A 625       8.618   5.089  27.800  1.00 36.95           C  
ATOM   1031  OH  TYR A 625       9.155   5.803  26.773  1.00 45.49           O  
ATOM   1032  N   ASP A 626       8.911   0.284  29.993  1.00 36.41           N  
ATOM   1033  CA  ASP A 626      10.294  -0.174  29.824  1.00 40.76           C  
ATOM   1034  C   ASP A 626      11.273   0.930  29.388  1.00 38.03           C  
ATOM   1035  O   ASP A 626      12.472   0.705  29.359  1.00 36.44           O  
ATOM   1036  CB  ASP A 626      10.354  -1.346  28.849  1.00 47.17           C  
ATOM   1037  CG  ASP A 626       9.702  -1.028  27.518  1.00 53.88           C  
ATOM   1038  OD1 ASP A 626      10.440  -0.618  26.598  1.00 57.56           O  
ATOM   1039  OD2 ASP A 626       8.470  -1.156  27.298  1.00 55.92           O  
ATOM   1040  N   GLY A 627      10.759   2.103  29.024  1.00 35.94           N  
ATOM   1041  CA  GLY A 627      11.597   3.275  28.849  1.00 33.42           C  
ATOM   1042  C   GLY A 627      11.966   3.573  27.419  1.00 38.50           C  
ATOM   1043  O   GLY A 627      12.590   4.591  27.143  1.00 36.54           O  
ATOM   1044  N   LEU A 628      11.570   2.689  26.506  1.00 44.29           N  
ATOM   1045  CA  LEU A 628      11.859   2.846  25.078  1.00 39.64           C  
ATOM   1046  C   LEU A 628      10.949   3.847  24.396  1.00 35.76           C  
ATOM   1047  O   LEU A 628       9.799   4.036  24.805  1.00 34.40           O  
ATOM   1048  CB  LEU A 628      11.727   1.508  24.358  1.00 40.55           C  
ATOM   1049  CG  LEU A 628      12.853   0.487  24.551  1.00 39.76           C  
ATOM   1050  CD1 LEU A 628      12.561  -0.755  23.727  1.00 42.21           C  
ATOM   1051  CD2 LEU A 628      14.210   1.051  24.191  1.00 36.53           C  
ATOM   1052  N   LEU A 629      11.469   4.458  23.335  1.00 35.82           N  
ATOM   1053  CA  LEU A 629      10.724   5.446  22.566  1.00 36.83           C  
ATOM   1054  C   LEU A 629       9.456   4.827  22.029  1.00 39.21           C  
ATOM   1055  O   LEU A 629       9.441   3.657  21.606  1.00 45.60           O  
ATOM   1056  CB  LEU A 629      11.553   6.005  21.414  1.00 34.75           C  
ATOM   1057  CG  LEU A 629      10.890   7.228  20.764  1.00 38.47           C  
ATOM   1058  CD1 LEU A 629      11.056   8.471  21.631  1.00 37.96           C  
ATOM   1059  CD2 LEU A 629      11.360   7.490  19.306  1.00 38.71           C  
ATOM   1060  N   ARG A 630       8.384   5.602  22.065  1.00 33.79           N  
ATOM   1061  CA  ARG A 630       7.106   5.077  21.654  1.00 31.52           C  
ATOM   1062  C   ARG A 630       6.539   5.898  20.546  1.00 36.87           C  
ATOM   1063  O   ARG A 630       6.818   7.082  20.444  1.00 46.31           O  
ATOM   1064  CB  ARG A 630       6.168   5.027  22.839  1.00 29.55           C  
ATOM   1065  CG  ARG A 630       6.142   3.635  23.393  1.00 34.17           C  
ATOM   1066  CD  ARG A 630       5.493   3.490  24.715  1.00 34.56           C  
ATOM   1067  NE  ARG A 630       4.539   2.388  24.755  1.00 34.97           N  
ATOM   1068  CZ  ARG A 630       4.877   1.104  24.825  1.00 39.67           C  
ATOM   1069  NH1 ARG A 630       6.170   0.733  24.836  1.00 42.59           N  
ATOM   1070  NH2 ARG A 630       3.912   0.187  24.881  1.00 34.99           N  
ATOM   1071  N   VAL A 631       5.754   5.278  19.691  1.00 38.69           N  
ATOM   1072  CA  VAL A 631       5.215   6.005  18.556  1.00 38.52           C  
ATOM   1073  C   VAL A 631       3.726   5.730  18.394  1.00 38.57           C  
ATOM   1074  O   VAL A 631       3.280   4.583  18.518  1.00 36.10           O  
ATOM   1075  CB  VAL A 631       5.964   5.657  17.271  1.00 33.86           C  
ATOM   1076  CG1 VAL A 631       5.872   4.182  16.993  1.00 30.12           C  
ATOM   1077  CG2 VAL A 631       5.381   6.421  16.124  1.00 39.36           C  
ATOM   1078  N   ALA A 632       2.962   6.783  18.136  1.00 36.57           N  
ATOM   1079  CA  ALA A 632       1.545   6.609  17.907  1.00 41.59           C  
ATOM   1080  C   ALA A 632       1.206   7.272  16.621  1.00 45.31           C  
ATOM   1081  O   ALA A 632       1.669   8.382  16.368  1.00 48.73           O  
ATOM   1082  CB  ALA A 632       0.748   7.214  19.011  1.00 44.48           C  
ATOM   1083  N   HIS A 633       0.380   6.590  15.829  1.00 48.12           N  
ATOM   1084  CA  HIS A 633      -0.018   7.048  14.506  1.00 47.23           C  
ATOM   1085  C   HIS A 633      -1.343   7.788  14.499  1.00 48.25           C  
ATOM   1086  O   HIS A 633      -2.315   7.360  15.125  1.00 52.11           O  
ATOM   1087  CB  HIS A 633      -0.048   5.879  13.549  1.00 49.45           C  
ATOM   1088  CG  HIS A 633       1.260   5.167  13.465  1.00 58.47           C  
ATOM   1089  ND1 HIS A 633       2.316   5.641  12.714  1.00 62.74           N  
ATOM   1090  CD2 HIS A 633       1.701   4.034  14.064  1.00 64.56           C  
ATOM   1091  CE1 HIS A 633       3.345   4.818  12.837  1.00 67.01           C  
ATOM   1092  NE2 HIS A 633       2.998   3.834  13.650  1.00 68.22           N  
ATOM   1093  N   LEU A 634      -1.346   8.921  13.807  1.00 45.39           N  
ATOM   1094  CA  LEU A 634      -2.519   9.759  13.651  1.00 42.47           C  
ATOM   1095  C   LEU A 634      -2.622  10.197  12.200  1.00 48.26           C  
ATOM   1096  O   LEU A 634      -1.638  10.164  11.454  1.00 52.66           O  
ATOM   1097  CB  LEU A 634      -2.409  10.984  14.545  1.00 39.08           C  
ATOM   1098  CG  LEU A 634      -1.791  10.724  15.918  1.00 40.18           C  
ATOM   1099  CD1 LEU A 634      -1.090  11.953  16.489  1.00 36.64           C  
ATOM   1100  CD2 LEU A 634      -2.877  10.206  16.870  1.00 45.26           C  
ATOM   1101  N   TYR A 635      -3.823  10.597  11.801  1.00 48.19           N  
ATOM   1102  CA  TYR A 635      -4.054  11.167  10.486  1.00 46.90           C  
ATOM   1103  C   TYR A 635      -4.352  12.628  10.722  1.00 44.99           C  
ATOM   1104  O   TYR A 635      -4.879  12.973  11.780  1.00 46.64           O  
ATOM   1105  CB  TYR A 635      -5.218  10.454   9.813  1.00 51.43           C  
ATOM   1106  CG  TYR A 635      -4.916   8.998   9.558  1.00 58.50           C  
ATOM   1107  CD1 TYR A 635      -4.328   8.591   8.369  1.00 62.66           C  
ATOM   1108  CD2 TYR A 635      -5.194   8.030  10.521  1.00 65.06           C  
ATOM   1109  CE1 TYR A 635      -4.032   7.251   8.132  1.00 69.78           C  
ATOM   1110  CE2 TYR A 635      -4.898   6.688  10.306  1.00 71.20           C  
ATOM   1111  CZ  TYR A 635      -4.314   6.301   9.105  1.00 73.99           C  
ATOM   1112  OH  TYR A 635      -4.016   4.967   8.877  1.00 77.95           O  
ATOM   1113  N   ILE A 636      -3.977  13.495   9.781  1.00 41.18           N  
ATOM   1114  CA  ILE A 636      -4.274  14.922   9.932  1.00 38.33           C  
ATOM   1115  C   ILE A 636      -5.748  15.170   9.673  1.00 39.68           C  
ATOM   1116  O   ILE A 636      -6.285  14.762   8.647  1.00 40.17           O  
ATOM   1117  CB  ILE A 636      -3.436  15.809   8.996  1.00 34.43           C  
ATOM   1118  CG1 ILE A 636      -1.943  15.591   9.215  1.00 34.45           C  
ATOM   1119  CG2 ILE A 636      -3.785  17.266   9.209  1.00 31.49           C  
ATOM   1120  CD1 ILE A 636      -1.394  16.224  10.471  1.00 35.71           C  
ATOM   1121  N   MET A 637      -6.391  15.826  10.626  1.00 39.00           N  
ATOM   1122  CA  MET A 637      -7.770  16.224  10.489  1.00 42.03           C  
ATOM   1123  C   MET A 637      -7.740  17.680  10.135  1.00 42.69           C  
ATOM   1124  O   MET A 637      -6.801  18.379  10.505  1.00 48.88           O  
ATOM   1125  CB  MET A 637      -8.449  16.074  11.835  1.00 48.74           C  
ATOM   1126  CG  MET A 637      -9.943  15.821  11.794  1.00 55.91           C  
ATOM   1127  SD  MET A 637     -10.468  14.980  13.308  1.00 61.36           S  
ATOM   1128  CE  MET A 637      -9.381  13.384  13.232  1.00 57.04           C  
ATOM   1129  N   GLY A 638      -8.759  18.161   9.439  1.00 42.15           N  
ATOM   1130  CA  GLY A 638      -8.921  19.600   9.294  1.00 51.93           C  
ATOM   1131  C   GLY A 638      -9.289  20.285  10.609  1.00 56.82           C  
ATOM   1132  O   GLY A 638      -9.869  19.647  11.489  1.00 59.13           O  
ATOM   1133  N   ASN A 639      -8.957  21.572  10.751  1.00 59.34           N  
ATOM   1134  CA  ASN A 639      -9.343  22.344  11.943  1.00 62.23           C  
ATOM   1135  C   ASN A 639     -10.859  22.529  12.053  1.00 66.61           C  
ATOM   1136  O   ASN A 639     -11.437  22.492  13.153  1.00 59.10           O  
ATOM   1137  CB  ASN A 639      -8.649  23.710  11.962  1.00 62.25           C  
ATOM   1138  CG  ASN A 639      -7.144  23.600  11.853  1.00 66.35           C  
ATOM   1139  OD1 ASN A 639      -6.591  22.500  11.719  1.00 71.21           O  
ATOM   1140  ND2 ASN A 639      -6.465  24.740  11.903  1.00 66.25           N  
ATOM   1141  N   GLU A 640     -11.482  22.724  10.886  1.00 75.42           N  
ATOM   1142  CA  GLU A 640     -12.913  22.977  10.755  1.00 76.34           C  
ATOM   1143  C   GLU A 640     -13.731  21.846  11.382  1.00 78.79           C  
ATOM   1144  O   GLU A 640     -14.683  22.109  12.121  1.00 79.65           O  
ATOM   1145  CB  GLU A 640     -13.266  23.179   9.284  1.00 75.69           C  
ATOM   1146  CG  GLU A 640     -14.487  24.053   9.037  1.00 78.32           C  
ATOM   1147  CD  GLU A 640     -15.232  23.662   7.765  1.00 77.75           C  
ATOM   1148  OE1 GLU A 640     -16.130  22.794   7.847  1.00 78.57           O  
ATOM   1149  OE2 GLU A 640     -14.913  24.208   6.682  1.00 73.57           O  
ATOM   1150  N   LYS A 641     -13.339  20.599  11.104  1.00 80.39           N  
ATOM   1151  CA  LYS A 641     -13.930  19.422  11.757  1.00 81.63           C  
ATOM   1152  C   LYS A 641     -13.381  19.230  13.174  1.00 78.26           C  
ATOM   1153  O   LYS A 641     -14.091  18.831  14.095  1.00 77.61           O  
ATOM   1154  CB  LYS A 641     -13.699  18.152  10.924  1.00 82.67           C  
ATOM   1155  CG  LYS A 641     -14.609  18.010   9.702  1.00 85.99           C  
ATOM   1156  CD  LYS A 641     -16.092  18.314  10.007  1.00 86.78           C  
ATOM   1157  CE  LYS A 641     -16.676  19.368   9.049  1.00 85.02           C  
ATOM   1158  NZ  LYS A 641     -17.376  18.766   7.872  1.00 82.33           N  
ATOM   1159  N   CYS A 642     -12.106  19.531  13.337  1.00 75.21           N  
ATOM   1160  CA  CYS A 642     -11.448  19.386  14.615  1.00 74.08           C  
ATOM   1161  C   CYS A 642     -12.092  20.244  15.693  1.00 78.73           C  
ATOM   1162  O   CYS A 642     -12.054  19.884  16.868  1.00 80.62           O  
ATOM   1163  CB  CYS A 642      -9.983  19.752  14.464  1.00 67.81           C  
ATOM   1164  SG  CYS A 642      -8.955  19.387  15.879  1.00 58.90           S  
ATOM   1165  N   SER A 643     -12.671  21.377  15.291  1.00 82.91           N  
ATOM   1166  CA  SER A 643     -13.361  22.278  16.219  1.00 86.71           C  
ATOM   1167  C   SER A 643     -14.625  21.606  16.772  1.00 89.66           C  
ATOM   1168  O   SER A 643     -14.920  21.697  17.979  1.00 84.98           O  
ATOM   1169  CB  SER A 643     -13.727  23.587  15.509  1.00 86.43           C  
ATOM   1170  OG  SER A 643     -12.875  24.655  15.891  1.00 86.25           O  
ATOM   1171  N   GLN A 644     -15.332  20.921  15.859  1.00 94.11           N  
ATOM   1172  CA  GLN A 644     -16.617  20.246  16.089  1.00 95.43           C  
ATOM   1173  C   GLN A 644     -16.474  18.913  16.809  1.00 95.07           C  
ATOM   1174  O   GLN A 644     -17.459  18.367  17.303  1.00 96.00           O  
ATOM   1175  CB  GLN A 644     -17.319  19.969  14.756  1.00 97.99           C  
ATOM   1176  CG  GLN A 644     -17.810  21.189  13.989  1.00102.65           C  
ATOM   1177  CD  GLN A 644     -18.500  20.808  12.674  1.00106.81           C  
ATOM   1178  OE1 GLN A 644     -18.174  19.783  12.061  1.00105.86           O  
ATOM   1179  NE2 GLN A 644     -19.455  21.630  12.246  1.00108.94           N  
ATOM   1180  N   HIS A 645     -15.256  18.377  16.821  1.00 95.34           N  
ATOM   1181  CA  HIS A 645     -14.930  17.137  17.525  1.00 94.65           C  
ATOM   1182  C   HIS A 645     -14.655  17.433  19.001  1.00 95.84           C  
ATOM   1183  O   HIS A 645     -14.785  16.559  19.874  1.00 95.35           O  
ATOM   1184  CB  HIS A 645     -13.681  16.521  16.909  1.00 93.17           C  
ATOM   1185  CG  HIS A 645     -13.955  15.500  15.853  1.00 93.17           C  
ATOM   1186  ND1 HIS A 645     -13.897  14.145  16.099  1.00 93.91           N  
ATOM   1187  CD2 HIS A 645     -14.249  15.633  14.539  1.00 94.29           C  
ATOM   1188  CE1 HIS A 645     -14.163  13.487  14.984  1.00 94.70           C  
ATOM   1189  NE2 HIS A 645     -14.381  14.367  14.023  1.00 95.03           N  
ATOM   1190  N   HIS A 646     -14.251  18.673  19.259  1.00 95.94           N  
ATOM   1191  CA  HIS A 646     -13.953  19.142  20.598  1.00 97.19           C  
ATOM   1192  C   HIS A 646     -15.185  19.803  21.186  1.00103.81           C  
ATOM   1193  O   HIS A 646     -15.165  20.291  22.324  1.00103.43           O  
ATOM   1194  CB  HIS A 646     -12.782  20.113  20.541  1.00 92.88           C  
ATOM   1195  CG  HIS A 646     -11.456  19.430  20.480  1.00 87.70           C  
ATOM   1196  ND1 HIS A 646     -10.762  19.061  21.610  1.00 83.74           N  
ATOM   1197  CD2 HIS A 646     -10.712  19.019  19.427  1.00 87.66           C  
ATOM   1198  CE1 HIS A 646      -9.643  18.457  21.256  1.00 84.90           C  
ATOM   1199  NE2 HIS A 646      -9.587  18.421  19.937  1.00 87.14           N  
ATOM   1200  N   ARG A 647     -16.256  19.774  20.388  1.00109.89           N  
ATOM   1201  CA  ARG A 647     -17.564  20.358  20.696  1.00116.10           C  
ATOM   1202  C   ARG A 647     -17.509  21.742  21.355  1.00117.12           C  
ATOM   1203  O   ARG A 647     -17.649  21.883  22.580  1.00118.24           O  
ATOM   1204  CB  ARG A 647     -18.514  19.368  21.425  1.00122.00           C  
ATOM   1205  CG  ARG A 647     -17.992  18.653  22.701  1.00127.91           C  
ATOM   1206  CD  ARG A 647     -18.866  17.472  23.180  1.00131.38           C  
ATOM   1207  NE  ARG A 647     -20.071  17.308  22.356  1.00135.59           N  
ATOM   1208  CZ  ARG A 647     -21.135  16.567  22.671  1.00136.70           C  
ATOM   1209  NH1 ARG A 647     -21.182  15.884  23.812  1.00136.40           N  
ATOM   1210  NH2 ARG A 647     -22.162  16.508  21.830  1.00136.97           N  
ATOM   1211  N   GLY A 648     -17.277  22.749  20.511  1.00115.61           N  
ATOM   1212  CA  GLY A 648     -17.334  24.150  20.897  1.00112.37           C  
ATOM   1213  C   GLY A 648     -16.376  24.595  21.986  1.00109.93           C  
ATOM   1214  O   GLY A 648     -16.228  25.796  22.216  1.00109.09           O  
ATOM   1215  N   LYS A 649     -15.738  23.638  22.659  1.00108.96           N  
ATOM   1216  CA  LYS A 649     -14.827  23.933  23.765  1.00109.02           C  
ATOM   1217  C   LYS A 649     -13.620  24.745  23.299  1.00107.75           C  
ATOM   1218  O   LYS A 649     -13.198  25.673  23.992  1.00110.26           O  
ATOM   1219  CB  LYS A 649     -14.363  22.647  24.473  1.00110.32           C  
ATOM   1220  CG  LYS A 649     -15.261  22.172  25.646  1.00109.96           C  
ATOM   1221  CD  LYS A 649     -14.510  22.001  26.988  1.00105.81           C  
ATOM   1222  CE  LYS A 649     -13.224  21.177  26.855  1.00104.46           C  
ATOM   1223  NZ  LYS A 649     -13.240  19.931  27.668  1.00103.25           N  
ATOM   1224  N   VAL A 650     -13.079  24.398  22.127  1.00103.94           N  
ATOM   1225  CA  VAL A 650     -11.935  25.108  21.536  1.00 99.27           C  
ATOM   1226  C   VAL A 650     -12.212  25.576  20.108  1.00 94.80           C  
ATOM   1227  O   VAL A 650     -12.922  24.893  19.359  1.00 94.87           O  
ATOM   1228  CB  VAL A 650     -10.648  24.233  21.502  1.00100.08           C  
ATOM   1229  CG1 VAL A 650      -9.416  25.067  21.903  1.00104.56           C  
ATOM   1230  CG2 VAL A 650     -10.784  22.974  22.368  1.00 97.34           C  
ATOM   1231  N   THR A 651     -11.669  26.741  19.743  1.00 92.31           N  
ATOM   1232  CA  THR A 651     -11.592  27.154  18.327  1.00 94.90           C  
ATOM   1233  C   THR A 651     -10.144  27.468  17.910  1.00 90.48           C  
ATOM   1234  O   THR A 651      -9.472  28.310  18.518  1.00 92.40           O  
ATOM   1235  CB  THR A 651     -12.586  28.313  17.960  1.00 96.93           C  
ATOM   1236  OG1 THR A 651     -13.940  27.854  18.092  1.00 98.38           O  
ATOM   1237  CG2 THR A 651     -12.501  28.656  16.458  1.00 94.74           C  
ATOM   1238  N   LEU A 652      -9.689  26.796  16.855  1.00 80.48           N  
ATOM   1239  CA  LEU A 652      -8.279  26.760  16.507  1.00 72.70           C  
ATOM   1240  C   LEU A 652      -7.811  27.946  15.701  1.00 72.26           C  
ATOM   1241  O   LEU A 652      -8.481  28.364  14.755  1.00 72.42           O  
ATOM   1242  CB  LEU A 652      -7.982  25.493  15.726  1.00 69.75           C  
ATOM   1243  CG  LEU A 652      -8.493  24.208  16.360  1.00 68.17           C  
ATOM   1244  CD1 LEU A 652      -8.453  23.108  15.352  1.00 68.89           C  
ATOM   1245  CD2 LEU A 652      -7.658  23.833  17.555  1.00 70.17           C  
ATOM   1246  N   ASN A 653      -6.643  28.469  16.069  1.00 73.39           N  
ATOM   1247  CA  ASN A 653      -5.991  29.516  15.285  1.00 78.47           C  
ATOM   1248  C   ASN A 653      -5.352  28.939  14.024  1.00 75.03           C  
ATOM   1249  O   ASN A 653      -5.131  27.734  13.945  1.00 76.25           O  
ATOM   1250  CB  ASN A 653      -4.951  30.248  16.130  1.00 83.75           C  
ATOM   1251  CG  ASN A 653      -5.482  31.549  16.708  1.00 88.78           C  
ATOM   1252  OD1 ASN A 653      -5.345  32.618  16.098  1.00 90.30           O  
ATOM   1253  ND2 ASN A 653      -6.100  31.466  17.889  1.00 89.43           N  
ATOM   1254  N   GLU A 654      -5.054  29.778  13.038  1.00 68.73           N  
ATOM   1255  CA  GLU A 654      -4.381  29.275  11.842  1.00 65.78           C  
ATOM   1256  C   GLU A 654      -2.974  28.749  12.164  1.00 58.09           C  
ATOM   1257  O   GLU A 654      -2.266  28.247  11.296  1.00 58.30           O  
ATOM   1258  CB  GLU A 654      -4.349  30.326  10.721  1.00 73.97           C  
ATOM   1259  CG  GLU A 654      -4.228  31.780  11.170  1.00 81.72           C  
ATOM   1260  CD  GLU A 654      -4.016  32.747  10.006  1.00 87.37           C  
ATOM   1261  OE1 GLU A 654      -3.077  32.544   9.191  1.00 89.55           O  
ATOM   1262  OE2 GLU A 654      -4.792  33.724   9.904  1.00 89.98           O  
ATOM   1263  N   SER A 655      -2.600  28.852  13.432  1.00 51.32           N  
ATOM   1264  CA  SER A 655      -1.291  28.457  13.920  1.00 49.24           C  
ATOM   1265  C   SER A 655      -1.307  27.115  14.671  1.00 50.19           C  
ATOM   1266  O   SER A 655      -0.268  26.628  15.119  1.00 51.26           O  
ATOM   1267  CB  SER A 655      -0.808  29.527  14.876  1.00 51.91           C  
ATOM   1268  OG  SER A 655      -1.655  29.569  16.010  1.00 57.32           O  
ATOM   1269  N   GLU A 656      -2.497  26.552  14.850  1.00 49.02           N  
ATOM   1270  CA  GLU A 656      -2.675  25.239  15.459  1.00 43.12           C  
ATOM   1271  C   GLU A 656      -3.029  24.242  14.333  1.00 41.33           C  
ATOM   1272  O   GLU A 656      -3.539  24.638  13.290  1.00 41.41           O  
ATOM   1273  CB  GLU A 656      -3.760  25.306  16.551  1.00 42.86           C  
ATOM   1274  CG  GLU A 656      -3.297  25.914  17.884  1.00 50.81           C  
ATOM   1275  CD  GLU A 656      -4.426  26.155  18.918  1.00 57.34           C  
ATOM   1276  OE1 GLU A 656      -5.385  26.910  18.612  1.00 64.06           O  
ATOM   1277  OE2 GLU A 656      -4.356  25.627  20.065  1.00 52.18           O  
ATOM   1278  N   ILE A 657      -2.744  22.958  14.534  1.00 43.81           N  
ATOM   1279  CA  ILE A 657      -2.999  21.906  13.528  1.00 43.83           C  
ATOM   1280  C   ILE A 657      -3.473  20.600  14.226  1.00 48.07           C  
ATOM   1281  O   ILE A 657      -3.057  20.324  15.353  1.00 47.66           O  
ATOM   1282  CB  ILE A 657      -1.724  21.696  12.651  1.00 36.35           C  
ATOM   1283  CG1 ILE A 657      -1.939  20.650  11.577  1.00 33.34           C  
ATOM   1284  CG2 ILE A 657      -0.543  21.247  13.488  1.00 39.84           C  
ATOM   1285  CD1 ILE A 657      -0.614  20.124  10.993  1.00 29.41           C  
ATOM   1286  N   CYS A 658      -4.344  19.817  13.582  1.00 50.54           N  
ATOM   1287  CA  CYS A 658      -4.906  18.610  14.228  1.00 50.26           C  
ATOM   1288  C   CYS A 658      -4.493  17.259  13.661  1.00 50.68           C  
ATOM   1289  O   CYS A 658      -4.336  17.084  12.439  1.00 51.80           O  
ATOM   1290  CB  CYS A 658      -6.419  18.642  14.195  1.00 51.57           C  
ATOM   1291  SG  CYS A 658      -7.064  19.851  15.301  1.00 56.99           S  
ATOM   1292  N   ALA A 659      -4.364  16.289  14.559  1.00 46.05           N  
ATOM   1293  CA  ALA A 659      -4.201  14.904  14.149  1.00 45.97           C  
ATOM   1294  C   ALA A 659      -4.798  14.002  15.187  1.00 46.51           C  
ATOM   1295  O   ALA A 659      -4.615  14.193  16.391  1.00 47.37           O  
ATOM   1296  CB  ALA A 659      -2.750  14.554  13.920  1.00 47.09           C  
ATOM   1297  N   GLY A 660      -5.527  13.016  14.700  1.00 47.33           N  
ATOM   1298  CA  GLY A 660      -6.135  12.020  15.549  1.00 51.08           C  
ATOM   1299  C   GLY A 660      -6.071  10.683  14.859  1.00 52.29           C  
ATOM   1300  O   GLY A 660      -5.709  10.598  13.690  1.00 56.14           O  
ATOM   1301  N   ALA A 661      -6.408   9.638  15.594  1.00 52.43           N  
ATOM   1302  CA  ALA A 661      -6.513   8.313  15.027  1.00 53.33           C  
ATOM   1303  C   ALA A 661      -7.993   8.056  14.886  1.00 54.34           C  
ATOM   1304  O   ALA A 661      -8.791   8.629  15.632  1.00 53.38           O  
ATOM   1305  CB  ALA A 661      -5.871   7.307  15.954  1.00 55.23           C  
ATOM   1306  N   GLU A 662      -8.374   7.215  13.930  1.00 58.20           N  
ATOM   1307  CA  GLU A 662      -9.796   6.986  13.685  1.00 62.75           C  
ATOM   1308  C   GLU A 662     -10.406   6.188  14.830  1.00 58.32           C  
ATOM   1309  O   GLU A 662      -9.947   5.085  15.126  1.00 57.99           O  
ATOM   1310  CB  GLU A 662     -10.028   6.292  12.333  1.00 70.28           C  
ATOM   1311  CG  GLU A 662     -11.197   6.845  11.514  1.00 77.50           C  
ATOM   1312  CD  GLU A 662     -12.169   5.759  11.049  1.00 84.90           C  
ATOM   1313  OE1 GLU A 662     -11.713   4.713  10.519  1.00 86.15           O  
ATOM   1314  OE2 GLU A 662     -13.401   5.943  11.213  1.00 87.81           O  
ATOM   1315  N   LYS A 663     -11.395   6.790  15.494  1.00 53.61           N  
ATOM   1316  CA  LYS A 663     -12.270   6.115  16.474  1.00 52.62           C  
ATOM   1317  C   LYS A 663     -11.678   5.658  17.823  1.00 49.23           C  
ATOM   1318  O   LYS A 663     -12.415   5.161  18.668  1.00 55.46           O  
ATOM   1319  CB  LYS A 663     -13.042   4.942  15.836  1.00 49.72           C  
ATOM   1320  CG  LYS A 663     -13.984   5.345  14.732  1.00 58.51           C  
ATOM   1321  CD  LYS A 663     -15.444   5.182  15.140  1.00 69.47           C  
ATOM   1322  CE  LYS A 663     -16.223   4.335  14.099  1.00 77.30           C  
ATOM   1323  NZ  LYS A 663     -17.727   4.483  14.151  1.00 79.59           N  
ATOM   1324  N   ILE A 664     -10.381   5.799  18.046  1.00 40.24           N  
ATOM   1325  CA  ILE A 664      -9.813   5.239  19.273  1.00 37.32           C  
ATOM   1326  C   ILE A 664      -9.121   6.285  20.116  1.00 46.73           C  
ATOM   1327  O   ILE A 664      -9.002   7.436  19.691  1.00 59.90           O  
ATOM   1328  CB  ILE A 664      -8.824   4.107  18.970  1.00 28.82           C  
ATOM   1329  CG1 ILE A 664      -7.555   4.631  18.320  1.00 15.33           C  
ATOM   1330  CG2 ILE A 664      -9.452   3.046  18.103  1.00 36.01           C  
ATOM   1331  CD1 ILE A 664      -6.453   3.637  18.410  1.00  8.19           C  
ATOM   1332  N   GLY A 665      -8.650   5.904  21.300  1.00 39.98           N  
ATOM   1333  CA  GLY A 665      -7.843   6.828  22.074  1.00 39.96           C  
ATOM   1334  C   GLY A 665      -6.365   6.517  21.950  1.00 41.30           C  
ATOM   1335  O   GLY A 665      -5.917   5.478  22.405  1.00 44.39           O  
ATOM   1336  N   SER A 666      -5.593   7.399  21.333  1.00 39.98           N  
ATOM   1337  CA  SER A 666      -4.137   7.265  21.374  1.00 38.90           C  
ATOM   1338  C   SER A 666      -3.620   8.656  21.257  1.00 36.51           C  
ATOM   1339  O   SER A 666      -4.400   9.537  20.916  1.00 39.08           O  
ATOM   1340  CB  SER A 666      -3.605   6.364  20.257  1.00 44.62           C  
ATOM   1341  OG  SER A 666      -3.589   6.995  18.984  1.00 54.04           O  
ATOM   1342  N   GLY A 667      -2.336   8.872  21.539  1.00 37.30           N  
ATOM   1343  CA  GLY A 667      -1.789  10.230  21.534  1.00 42.31           C  
ATOM   1344  C   GLY A 667      -0.783  10.645  22.610  1.00 40.81           C  
ATOM   1345  O   GLY A 667      -0.538   9.902  23.565  1.00 44.28           O  
ATOM   1346  N   PRO A 668      -0.166  11.814  22.441  1.00 37.65           N  
ATOM   1347  CA  PRO A 668       0.919  12.245  23.328  1.00 39.34           C  
ATOM   1348  C   PRO A 668       0.346  12.717  24.644  1.00 40.65           C  
ATOM   1349  O   PRO A 668      -0.887  12.792  24.742  1.00 45.03           O  
ATOM   1350  CB  PRO A 668       1.565  13.411  22.568  1.00 38.69           C  
ATOM   1351  CG  PRO A 668       0.492  13.955  21.704  1.00 39.48           C  
ATOM   1352  CD  PRO A 668      -0.438  12.810  21.395  1.00 39.64           C  
ATOM   1353  N   CYS A 669       1.208  13.026  25.612  1.00 36.01           N  
ATOM   1354  CA  CYS A 669       0.787  13.249  26.985  1.00 37.99           C  
ATOM   1355  C   CYS A 669       1.859  13.932  27.826  1.00 41.00           C  
ATOM   1356  O   CYS A 669       2.851  14.447  27.292  1.00 40.87           O  
ATOM   1357  CB  CYS A 669       0.479  11.910  27.622  1.00 45.89           C  
ATOM   1358  SG  CYS A 669      -0.552  12.124  29.054  1.00 59.53           S  
ATOM   1359  N   GLU A 670       1.682  13.920  29.148  1.00 40.32           N  
ATOM   1360  CA  GLU A 670       2.747  14.376  30.036  1.00 40.12           C  
ATOM   1361  C   GLU A 670       4.067  13.745  29.595  1.00 42.17           C  
ATOM   1362  O   GLU A 670       4.111  12.557  29.236  1.00 38.43           O  
ATOM   1363  CB  GLU A 670       2.463  14.007  31.489  1.00 41.20           C  
ATOM   1364  CG  GLU A 670       1.340  14.782  32.156  1.00 43.95           C  
ATOM   1365  CD  GLU A 670       1.717  16.211  32.498  1.00 46.92           C  
ATOM   1366  OE1 GLU A 670       2.937  16.505  32.569  1.00 46.87           O  
ATOM   1367  OE2 GLU A 670       0.781  17.040  32.685  1.00 47.07           O  
ATOM   1368  N   GLY A 671       5.129  14.549  29.593  1.00 46.02           N  
ATOM   1369  CA  GLY A 671       6.457  14.066  29.240  1.00 46.63           C  
ATOM   1370  C   GLY A 671       6.702  13.917  27.748  1.00 42.40           C  
ATOM   1371  O   GLY A 671       7.834  13.683  27.312  1.00 40.09           O  
ATOM   1372  N   ASP A 672       5.643  14.063  26.963  1.00 42.30           N  
ATOM   1373  CA  ASP A 672       5.749  13.991  25.512  1.00 43.64           C  
ATOM   1374  C   ASP A 672       5.993  15.347  24.844  1.00 44.85           C  
ATOM   1375  O   ASP A 672       6.475  15.370  23.698  1.00 47.91           O  
ATOM   1376  CB  ASP A 672       4.471  13.405  24.924  1.00 43.24           C  
ATOM   1377  CG  ASP A 672       4.369  11.902  25.090  1.00 44.81           C  
ATOM   1378  OD1 ASP A 672       5.414  11.191  25.074  1.00 40.72           O  
ATOM   1379  OD2 ASP A 672       3.247  11.347  25.209  1.00 46.95           O  
ATOM   1380  N   TYR A 673       5.653  16.448  25.547  1.00 38.87           N  
ATOM   1381  CA  TYR A 673       5.612  17.808  24.975  1.00 34.57           C  
ATOM   1382  C   TYR A 673       6.948  18.245  24.393  1.00 38.61           C  
ATOM   1383  O   TYR A 673       8.006  17.899  24.923  1.00 43.25           O  
ATOM   1384  CB  TYR A 673       5.160  18.855  26.009  1.00 31.53           C  
ATOM   1385  CG  TYR A 673       3.989  18.447  26.875  1.00 30.65           C  
ATOM   1386  CD1 TYR A 673       2.895  17.825  26.338  1.00 36.32           C  
ATOM   1387  CD2 TYR A 673       3.969  18.701  28.222  1.00 28.53           C  
ATOM   1388  CE1 TYR A 673       1.826  17.444  27.119  1.00 30.89           C  
ATOM   1389  CE2 TYR A 673       2.896  18.328  29.005  1.00 25.95           C  
ATOM   1390  CZ  TYR A 673       1.834  17.685  28.444  1.00 24.79           C  
ATOM   1391  OH  TYR A 673       0.746  17.266  29.190  1.00 23.71           O  
ATOM   1392  N   GLY A 674       6.895  19.023  23.317  1.00 36.00           N  
ATOM   1393  CA  GLY A 674       8.095  19.498  22.660  1.00 35.67           C  
ATOM   1394  C   GLY A 674       8.438  18.504  21.579  1.00 42.21           C  
ATOM   1395  O   GLY A 674       9.179  18.802  20.625  1.00 47.81           O  
ATOM   1396  N   GLY A 675       7.869  17.312  21.723  1.00 41.32           N  
ATOM   1397  CA  GLY A 675       8.020  16.261  20.738  1.00 42.61           C  
ATOM   1398  C   GLY A 675       7.423  16.626  19.389  1.00 38.11           C  
ATOM   1399  O   GLY A 675       6.522  17.463  19.318  1.00 36.12           O  
ATOM   1400  N   PRO A 676       7.922  15.996  18.325  1.00 36.95           N  
ATOM   1401  CA  PRO A 676       7.419  16.248  16.969  1.00 36.49           C  
ATOM   1402  C   PRO A 676       6.136  15.486  16.669  1.00 35.28           C  
ATOM   1403  O   PRO A 676       5.950  14.336  17.098  1.00 33.49           O  
ATOM   1404  CB  PRO A 676       8.539  15.701  16.082  1.00 35.71           C  
ATOM   1405  CG  PRO A 676       9.145  14.571  16.905  1.00 35.01           C  
ATOM   1406  CD  PRO A 676       8.999  14.984  18.339  1.00 34.74           C  
ATOM   1407  N   LEU A 677       5.240  16.139  15.946  1.00 34.77           N  
ATOM   1408  CA  LEU A 677       4.224  15.404  15.219  1.00 36.76           C  
ATOM   1409  C   LEU A 677       4.852  15.327  13.862  1.00 37.85           C  
ATOM   1410  O   LEU A 677       5.187  16.371  13.295  1.00 43.74           O  
ATOM   1411  CB  LEU A 677       2.928  16.196  15.122  1.00 33.32           C  
ATOM   1412  CG  LEU A 677       2.045  15.875  13.918  1.00 28.91           C  
ATOM   1413  CD1 LEU A 677       1.044  14.822  14.283  1.00 27.12           C  
ATOM   1414  CD2 LEU A 677       1.361  17.126  13.446  1.00 27.82           C  
ATOM   1415  N   VAL A 678       5.064  14.128  13.337  1.00 32.04           N  
ATOM   1416  CA  VAL A 678       5.708  14.086  12.034  1.00 34.63           C  
ATOM   1417  C   VAL A 678       4.858  13.454  10.972  1.00 39.42           C  
ATOM   1418  O   VAL A 678       4.258  12.410  11.201  1.00 45.13           O  
ATOM   1419  CB  VAL A 678       7.189  13.596  12.075  1.00 28.80           C  
ATOM   1420  CG1 VAL A 678       7.511  13.060  13.422  1.00 25.65           C  
ATOM   1421  CG2 VAL A 678       7.503  12.615  10.960  1.00 21.95           C  
ATOM   1422  N   CYS A 679       4.790  14.115   9.824  1.00 39.95           N  
ATOM   1423  CA  CYS A 679       4.021  13.622   8.710  1.00 47.25           C  
ATOM   1424  C   CYS A 679       4.964  13.464   7.562  1.00 56.11           C  
ATOM   1425  O   CYS A 679       6.129  13.827   7.680  1.00 57.09           O  
ATOM   1426  CB  CYS A 679       2.941  14.621   8.343  1.00 46.00           C  
ATOM   1427  SG  CYS A 679       1.838  14.965   9.710  1.00 49.00           S  
ATOM   1428  N   GLU A 680       4.466  12.895   6.467  1.00 67.65           N  
ATOM   1429  CA  GLU A 680       5.148  12.964   5.184  1.00 81.26           C  
ATOM   1430  C   GLU A 680       4.152  12.944   4.047  1.00 86.82           C  
ATOM   1431  O   GLU A 680       3.080  12.335   4.165  1.00 87.06           O  
ATOM   1432  CB  GLU A 680       6.172  11.844   5.024  1.00 90.11           C  
ATOM   1433  CG  GLU A 680       5.603  10.440   4.959  1.00100.22           C  
ATOM   1434  CD  GLU A 680       6.677   9.396   5.185  1.00107.63           C  
ATOM   1435  OE1 GLU A 680       7.485   9.160   4.250  1.00109.19           O  
ATOM   1436  OE2 GLU A 680       6.719   8.828   6.305  1.00111.19           O  
ATOM   1437  N   GLN A 681       4.515  13.624   2.959  1.00 94.11           N  
ATOM   1438  CA  GLN A 681       3.734  13.627   1.721  1.00101.36           C  
ATOM   1439  C   GLN A 681       4.642  13.643   0.484  1.00105.47           C  
ATOM   1440  O   GLN A 681       4.759  12.625  -0.209  1.00104.70           O  
ATOM   1441  CB  GLN A 681       2.658  14.746   1.703  1.00102.70           C  
ATOM   1442  CG  GLN A 681       3.156  16.206   1.676  1.00103.83           C  
ATOM   1443  CD  GLN A 681       3.831  16.645   2.977  1.00105.22           C  
ATOM   1444  OE1 GLN A 681       3.156  16.979   3.956  1.00105.09           O  
ATOM   1445  NE2 GLN A 681       5.163  16.648   2.984  1.00104.32           N  
ATOM   1446  N   HIS A 682       5.299  14.787   0.251  1.00110.76           N  
ATOM   1447  CA  HIS A 682       6.107  15.056  -0.950  1.00113.25           C  
ATOM   1448  C   HIS A 682       6.991  13.857  -1.315  1.00112.95           C  
ATOM   1449  O   HIS A 682       6.867  13.298  -2.412  1.00113.40           O  
ATOM   1450  CB  HIS A 682       6.984  16.320  -0.769  1.00115.18           C  
ATOM   1451  CG  HIS A 682       6.220  17.611  -0.611  1.00116.28           C  
ATOM   1452  ND1 HIS A 682       4.870  17.735  -0.871  1.00116.47           N  
ATOM   1453  CD2 HIS A 682       6.638  18.844  -0.226  1.00115.10           C  
ATOM   1454  CE1 HIS A 682       4.489  18.980  -0.643  1.00115.17           C  
ATOM   1455  NE2 HIS A 682       5.543  19.674  -0.252  1.00114.01           N  
ATOM   1456  N   LYS A 683       7.868  13.477  -0.380  1.00110.96           N  
ATOM   1457  CA  LYS A 683       8.774  12.336  -0.522  1.00108.11           C  
ATOM   1458  C   LYS A 683       9.354  11.960   0.835  1.00101.73           C  
ATOM   1459  O   LYS A 683       9.252  10.812   1.257  1.00100.42           O  
ATOM   1460  CB  LYS A 683       9.915  12.647  -1.507  1.00113.40           C  
ATOM   1461  CG  LYS A 683      10.597  11.410  -2.119  1.00117.13           C  
ATOM   1462  CD  LYS A 683      12.017  11.716  -2.621  1.00118.34           C  
ATOM   1463  CE  LYS A 683      12.943  10.505  -2.480  1.00118.36           C  
ATOM   1464  NZ  LYS A 683      13.383  10.277  -1.067  1.00117.96           N  
ATOM   1465  N   MET A 684       9.950  12.943   1.509  1.00 97.01           N  
ATOM   1466  CA  MET A 684      10.662  12.737   2.775  1.00 93.24           C  
ATOM   1467  C   MET A 684       9.829  13.134   4.013  1.00 86.47           C  
ATOM   1468  O   MET A 684       8.643  13.449   3.888  1.00 86.06           O  
ATOM   1469  CB  MET A 684      12.021  13.461   2.755  1.00 97.28           C  
ATOM   1470  CG  MET A 684      12.000  14.879   2.154  1.00101.22           C  
ATOM   1471  SD  MET A 684      12.256  14.944   0.347  1.00103.25           S  
ATOM   1472  CE  MET A 684      13.977  15.566   0.249  1.00102.71           C  
ATOM   1473  N   ARG A 685      10.461  13.111   5.192  1.00 77.97           N  
ATOM   1474  CA  ARG A 685       9.803  13.353   6.487  1.00 66.94           C  
ATOM   1475  C   ARG A 685       9.995  14.791   6.972  1.00 59.10           C  
ATOM   1476  O   ARG A 685      11.122  15.280   7.019  1.00 59.99           O  
ATOM   1477  CB  ARG A 685      10.382  12.417   7.561  1.00 67.34           C  
ATOM   1478  CG  ARG A 685      10.058  10.948   7.413  1.00 69.91           C  
ATOM   1479  CD  ARG A 685      11.287  10.051   7.217  1.00 77.62           C  
ATOM   1480  NE  ARG A 685      11.632   9.212   8.375  1.00 86.44           N  
ATOM   1481  CZ  ARG A 685      10.805   8.372   9.032  1.00 92.50           C  
ATOM   1482  NH1 ARG A 685       9.525   8.229   8.686  1.00 93.11           N  
ATOM   1483  NH2 ARG A 685      11.268   7.668  10.063  1.00 94.26           N  
ATOM   1484  N   MET A 686       8.907  15.448   7.364  1.00 52.13           N  
ATOM   1485  CA  MET A 686       8.976  16.795   7.936  1.00 52.70           C  
ATOM   1486  C   MET A 686       8.350  16.877   9.341  1.00 49.81           C  
ATOM   1487  O   MET A 686       7.333  16.238   9.589  1.00 56.81           O  
ATOM   1488  CB  MET A 686       8.244  17.772   7.021  1.00 56.22           C  
ATOM   1489  CG  MET A 686       8.920  18.075   5.703  1.00 63.16           C  
ATOM   1490  SD  MET A 686       7.875  19.172   4.720  1.00 72.79           S  
ATOM   1491  CE  MET A 686       9.004  19.595   3.298  1.00 73.56           C  
ATOM   1492  N   VAL A 687       8.924  17.657  10.260  1.00 39.82           N  
ATOM   1493  CA  VAL A 687       8.200  17.958  11.499  1.00 35.72           C  
ATOM   1494  C   VAL A 687       7.129  19.004  11.227  1.00 33.01           C  
ATOM   1495  O   VAL A 687       7.426  20.088  10.755  1.00 35.23           O  
ATOM   1496  CB  VAL A 687       9.097  18.381  12.713  1.00 37.19           C  
ATOM   1497  CG1 VAL A 687      10.037  19.515  12.390  1.00 32.02           C  
ATOM   1498  CG2 VAL A 687       8.211  18.776  13.889  1.00 40.74           C  
ATOM   1499  N   LEU A 688       5.883  18.676  11.527  1.00 32.04           N  
ATOM   1500  CA  LEU A 688       4.760  19.492  11.064  1.00 35.94           C  
ATOM   1501  C   LEU A 688       3.940  20.126  12.170  1.00 40.49           C  
ATOM   1502  O   LEU A 688       3.246  21.111  11.947  1.00 42.99           O  
ATOM   1503  CB  LEU A 688       3.835  18.640  10.217  1.00 33.51           C  
ATOM   1504  CG  LEU A 688       3.880  18.868   8.721  1.00 28.10           C  
ATOM   1505  CD1 LEU A 688       5.225  18.494   8.194  1.00 28.07           C  
ATOM   1506  CD2 LEU A 688       2.848  17.974   8.145  1.00 28.68           C  
ATOM   1507  N   GLY A 689       3.998  19.529  13.349  1.00 43.08           N  
ATOM   1508  CA  GLY A 689       3.382  20.089  14.527  1.00 41.97           C  
ATOM   1509  C   GLY A 689       4.335  19.857  15.665  1.00 40.00           C  
ATOM   1510  O   GLY A 689       5.219  18.989  15.561  1.00 37.06           O  
ATOM   1511  N   VAL A 690       4.163  20.634  16.735  1.00 38.44           N  
ATOM   1512  CA  VAL A 690       4.973  20.485  17.944  1.00 36.51           C  
ATOM   1513  C   VAL A 690       4.047  20.143  19.087  1.00 37.27           C  
ATOM   1514  O   VAL A 690       3.066  20.834  19.305  1.00 41.35           O  
ATOM   1515  CB  VAL A 690       5.748  21.766  18.296  1.00 33.81           C  
ATOM   1516  CG1 VAL A 690       6.523  21.565  19.570  1.00 40.53           C  
ATOM   1517  CG2 VAL A 690       6.688  22.150  17.196  1.00 29.76           C  
ATOM   1518  N   ILE A 691       4.344  19.068  19.804  1.00 38.75           N  
ATOM   1519  CA  ILE A 691       3.467  18.613  20.876  1.00 40.41           C  
ATOM   1520  C   ILE A 691       3.454  19.642  21.994  1.00 41.75           C  
ATOM   1521  O   ILE A 691       4.498  20.033  22.497  1.00 40.86           O  
ATOM   1522  CB  ILE A 691       3.933  17.260  21.420  1.00 39.22           C  
ATOM   1523  CG1 ILE A 691       3.803  16.180  20.349  1.00 35.37           C  
ATOM   1524  CG2 ILE A 691       3.137  16.883  22.652  1.00 39.58           C  
ATOM   1525  CD1 ILE A 691       4.715  15.011  20.589  1.00 32.27           C  
ATOM   1526  N   VAL A 692       2.260  20.092  22.350  1.00 43.85           N  
ATOM   1527  CA  VAL A 692       2.062  20.958  23.513  1.00 41.96           C  
ATOM   1528  C   VAL A 692       0.986  20.301  24.372  1.00 45.02           C  
ATOM   1529  O   VAL A 692       0.295  19.402  23.893  1.00 55.28           O  
ATOM   1530  CB  VAL A 692       1.642  22.397  23.107  1.00 37.67           C  
ATOM   1531  CG1 VAL A 692       2.646  22.999  22.112  1.00 29.52           C  
ATOM   1532  CG2 VAL A 692       0.214  22.415  22.554  1.00 38.83           C  
ATOM   1533  N   PRO A 693       0.827  20.716  25.622  1.00 41.21           N  
ATOM   1534  CA  PRO A 693      -0.170  20.081  26.484  1.00 40.14           C  
ATOM   1535  C   PRO A 693      -1.590  20.147  25.912  1.00 41.86           C  
ATOM   1536  O   PRO A 693      -2.008  21.142  25.266  1.00 42.16           O  
ATOM   1537  CB  PRO A 693      -0.063  20.886  27.780  1.00 43.77           C  
ATOM   1538  CG  PRO A 693       1.334  21.414  27.759  1.00 43.18           C  
ATOM   1539  CD  PRO A 693       1.562  21.784  26.323  1.00 41.17           C  
ATOM   1540  N   GLY A 694      -2.332  19.069  26.154  1.00 38.64           N  
ATOM   1541  CA  GLY A 694      -3.697  18.981  25.681  1.00 37.34           C  
ATOM   1542  C   GLY A 694      -4.773  19.245  26.709  1.00 38.27           C  
ATOM   1543  O   GLY A 694      -4.523  19.932  27.706  1.00 48.02           O  
ATOM   1544  N   ARG A 695      -5.965  18.692  26.451  1.00 37.23           N  
ATOM   1545  CA  ARG A 695      -7.094  18.745  27.367  1.00 34.13           C  
ATOM   1546  C   ARG A 695      -7.479  17.357  27.849  1.00 39.50           C  
ATOM   1547  O   ARG A 695      -8.616  17.093  28.307  1.00 42.46           O  
ATOM   1548  CB  ARG A 695      -8.235  19.453  26.716  1.00 34.86           C  
ATOM   1549  CG  ARG A 695      -7.926  20.929  26.600  1.00 45.12           C  
ATOM   1550  CD  ARG A 695      -8.654  21.650  25.478  1.00 47.41           C  
ATOM   1551  NE  ARG A 695      -9.688  22.483  26.060  1.00 46.80           N  
ATOM   1552  CZ  ARG A 695      -9.837  23.753  25.794  1.00 50.71           C  
ATOM   1553  NH1 ARG A 695      -9.020  24.341  24.926  1.00 49.86           N  
ATOM   1554  NH2 ARG A 695     -10.816  24.435  26.387  1.00 56.17           N  
ATOM   1555  N   GLY A 696      -6.478  16.483  27.792  1.00 39.18           N  
ATOM   1556  CA  GLY A 696      -6.601  15.106  28.222  1.00 43.52           C  
ATOM   1557  C   GLY A 696      -5.868  14.211  27.255  1.00 44.68           C  
ATOM   1558  O   GLY A 696      -5.827  14.504  26.074  1.00 50.52           O  
ATOM   1559  N   CYS A 697      -5.277  13.136  27.753  1.00 44.18           N  
ATOM   1560  CA  CYS A 697      -4.528  12.232  26.907  1.00 44.51           C  
ATOM   1561  C   CYS A 697      -5.438  11.176  26.287  1.00 47.68           C  
ATOM   1562  O   CYS A 697      -6.426  10.756  26.888  1.00 50.86           O  
ATOM   1563  CB  CYS A 697      -3.421  11.596  27.733  1.00 49.04           C  
ATOM   1564  SG  CYS A 697      -2.393  12.858  28.497  1.00 56.25           S  
ATOM   1565  N   ALA A 698      -5.109  10.758  25.071  1.00 52.78           N  
ATOM   1566  CA  ALA A 698      -5.845   9.696  24.366  1.00 53.07           C  
ATOM   1567  C   ALA A 698      -7.348   9.586  24.721  1.00 53.08           C  
ATOM   1568  O   ALA A 698      -7.829   8.506  25.099  1.00 55.57           O  
ATOM   1569  CB  ALA A 698      -5.143   8.364  24.567  1.00 50.31           C  
ATOM   1570  N   ILE A 699      -8.076  10.702  24.613  1.00 48.20           N  
ATOM   1571  CA  ILE A 699      -9.523  10.669  24.761  1.00 41.96           C  
ATOM   1572  C   ILE A 699     -10.092  10.086  23.496  1.00 44.25           C  
ATOM   1573  O   ILE A 699      -9.859  10.620  22.417  1.00 52.01           O  
ATOM   1574  CB  ILE A 699     -10.097  12.054  24.970  1.00 37.49           C  
ATOM   1575  CG1 ILE A 699     -10.057  12.402  26.447  1.00 44.58           C  
ATOM   1576  CG2 ILE A 699     -11.547  12.049  24.616  1.00 34.22           C  
ATOM   1577  CD1 ILE A 699      -9.196  13.572  26.804  1.00 44.62           C  
ATOM   1578  N   PRO A 700     -10.855   9.008  23.605  1.00 42.18           N  
ATOM   1579  CA  PRO A 700     -11.348   8.332  22.413  1.00 41.55           C  
ATOM   1580  C   PRO A 700     -12.065   9.344  21.555  1.00 45.52           C  
ATOM   1581  O   PRO A 700     -12.917  10.103  22.041  1.00 43.51           O  
ATOM   1582  CB  PRO A 700     -12.320   7.312  22.965  1.00 38.71           C  
ATOM   1583  CG  PRO A 700     -11.836   7.058  24.304  1.00 44.14           C  
ATOM   1584  CD  PRO A 700     -11.345   8.374  24.834  1.00 45.89           C  
ATOM   1585  N   ASN A 701     -11.638   9.382  20.298  1.00 48.50           N  
ATOM   1586  CA  ASN A 701     -12.302  10.113  19.234  1.00 52.09           C  
ATOM   1587  C   ASN A 701     -12.325  11.645  19.340  1.00 49.90           C  
ATOM   1588  O   ASN A 701     -13.210  12.312  18.769  1.00 45.14           O  
ATOM   1589  CB  ASN A 701     -13.697   9.541  19.003  1.00 55.89           C  
ATOM   1590  CG  ASN A 701     -14.182   9.802  17.624  1.00 58.07           C  
ATOM   1591  OD1 ASN A 701     -13.615   9.318  16.634  1.00 58.32           O  
ATOM   1592  ND2 ASN A 701     -15.222  10.602  17.532  1.00 61.42           N  
ATOM   1593  N   ARG A 702     -11.324  12.184  20.032  1.00 46.43           N  
ATOM   1594  CA  ARG A 702     -11.124  13.622  20.132  1.00 48.62           C  
ATOM   1595  C   ARG A 702      -9.675  13.910  19.724  1.00 46.48           C  
ATOM   1596  O   ARG A 702      -8.762  13.640  20.483  1.00 50.57           O  
ATOM   1597  CB  ARG A 702     -11.397  14.035  21.570  1.00 56.33           C  
ATOM   1598  CG  ARG A 702     -11.531  15.521  21.868  1.00 65.81           C  
ATOM   1599  CD  ARG A 702     -11.225  15.921  23.382  1.00 72.42           C  
ATOM   1600  NE  ARG A 702     -12.252  15.628  24.413  1.00 74.00           N  
ATOM   1601  CZ  ARG A 702     -13.495  15.139  24.205  1.00 77.70           C  
ATOM   1602  NH1 ARG A 702     -13.962  14.857  22.983  1.00 74.93           N  
ATOM   1603  NH2 ARG A 702     -14.290  14.930  25.249  1.00 80.03           N  
ATOM   1604  N   PRO A 703      -9.450  14.448  18.530  1.00 45.98           N  
ATOM   1605  CA  PRO A 703      -8.087  14.596  17.991  1.00 45.47           C  
ATOM   1606  C   PRO A 703      -7.193  15.518  18.811  1.00 43.49           C  
ATOM   1607  O   PRO A 703      -7.678  16.324  19.601  1.00 44.05           O  
ATOM   1608  CB  PRO A 703      -8.320  15.230  16.615  1.00 44.59           C  
ATOM   1609  CG  PRO A 703      -9.630  15.903  16.748  1.00 44.16           C  
ATOM   1610  CD  PRO A 703     -10.456  14.988  17.604  1.00 45.92           C  
ATOM   1611  N   GLY A 704      -5.888  15.387  18.613  1.00 44.46           N  
ATOM   1612  CA  GLY A 704      -4.926  16.255  19.266  1.00 43.97           C  
ATOM   1613  C   GLY A 704      -4.652  17.491  18.432  1.00 41.94           C  
ATOM   1614  O   GLY A 704      -4.563  17.418  17.197  1.00 48.12           O  
ATOM   1615  N   ILE A 705      -4.546  18.634  19.095  1.00 33.38           N  
ATOM   1616  CA  ILE A 705      -4.152  19.841  18.411  1.00 28.59           C  
ATOM   1617  C   ILE A 705      -2.695  20.118  18.712  1.00 27.52           C  
ATOM   1618  O   ILE A 705      -2.273  20.129  19.862  1.00 36.26           O  
ATOM   1619  CB  ILE A 705      -5.145  21.047  18.685  1.00 32.10           C  
ATOM   1620  CG1 ILE A 705      -4.464  22.424  18.575  1.00 36.76           C  
ATOM   1621  CG2 ILE A 705      -5.976  20.881  19.944  1.00 33.17           C  
ATOM   1622  CD1 ILE A 705      -3.322  22.732  19.526  1.00 37.20           C  
ATOM   1623  N   PHE A 706      -1.919  20.304  17.658  1.00 31.51           N  
ATOM   1624  CA  PHE A 706      -0.483  20.535  17.767  1.00 37.94           C  
ATOM   1625  C   PHE A 706      -0.202  21.936  17.250  1.00 39.46           C  
ATOM   1626  O   PHE A 706      -1.116  22.574  16.732  1.00 41.60           O  
ATOM   1627  CB  PHE A 706       0.279  19.517  16.925  1.00 34.24           C  
ATOM   1628  CG  PHE A 706      -0.074  18.093  17.221  1.00 32.42           C  
ATOM   1629  CD1 PHE A 706       0.860  17.243  17.766  1.00 37.07           C  
ATOM   1630  CD2 PHE A 706      -1.328  17.592  16.936  1.00 32.13           C  
ATOM   1631  CE1 PHE A 706       0.547  15.906  18.012  1.00 38.36           C  
ATOM   1632  CE2 PHE A 706      -1.651  16.270  17.185  1.00 31.71           C  
ATOM   1633  CZ  PHE A 706      -0.714  15.424  17.718  1.00 35.03           C  
ATOM   1634  N   VAL A 707       1.033  22.428  17.381  1.00 35.85           N  
ATOM   1635  CA  VAL A 707       1.337  23.746  16.825  1.00 34.56           C  
ATOM   1636  C   VAL A 707       1.878  23.643  15.393  1.00 34.94           C  
ATOM   1637  O   VAL A 707       2.853  22.928  15.132  1.00 35.26           O  
ATOM   1638  CB  VAL A 707       2.220  24.636  17.752  1.00 31.66           C  
ATOM   1639  CG1 VAL A 707       3.162  23.827  18.517  1.00 34.03           C  
ATOM   1640  CG2 VAL A 707       2.999  25.657  16.946  1.00 33.58           C  
ATOM   1641  N   ARG A 708       1.205  24.338  14.475  1.00 34.76           N  
ATOM   1642  CA  ARG A 708       1.601  24.378  13.071  1.00 39.54           C  
ATOM   1643  C   ARG A 708       2.984  24.973  13.002  1.00 39.74           C  
ATOM   1644  O   ARG A 708       3.181  26.126  13.349  1.00 43.56           O  
ATOM   1645  CB  ARG A 708       0.639  25.241  12.249  1.00 42.51           C  
ATOM   1646  CG  ARG A 708       0.385  24.737  10.859  1.00 46.39           C  
ATOM   1647  CD  ARG A 708      -1.045  24.987  10.347  1.00 52.41           C  
ATOM   1648  NE  ARG A 708      -1.030  26.030   9.329  1.00 60.82           N  
ATOM   1649  CZ  ARG A 708      -0.500  25.890   8.104  1.00 68.26           C  
ATOM   1650  NH1 ARG A 708       0.045  24.724   7.721  1.00 71.94           N  
ATOM   1651  NH2 ARG A 708      -0.519  26.916   7.252  1.00 66.02           N  
ATOM   1652  N   VAL A 709       3.952  24.171  12.596  1.00 37.79           N  
ATOM   1653  CA  VAL A 709       5.303  24.673  12.415  1.00 32.77           C  
ATOM   1654  C   VAL A 709       5.315  25.559  11.179  1.00 35.32           C  
ATOM   1655  O   VAL A 709       5.948  26.602  11.160  1.00 31.30           O  
ATOM   1656  CB  VAL A 709       6.286  23.525  12.238  1.00 29.35           C  
ATOM   1657  CG1 VAL A 709       7.638  24.031  11.757  1.00 21.76           C  
ATOM   1658  CG2 VAL A 709       6.382  22.711  13.529  1.00 28.33           C  
ATOM   1659  N   ALA A 710       4.583  25.150  10.150  1.00 42.03           N  
ATOM   1660  CA  ALA A 710       4.526  25.943   8.927  1.00 43.13           C  
ATOM   1661  C   ALA A 710       4.246  27.422   9.228  1.00 40.28           C  
ATOM   1662  O   ALA A 710       4.790  28.306   8.578  1.00 39.43           O  
ATOM   1663  CB  ALA A 710       3.488  25.371   7.969  1.00 45.28           C  
ATOM   1664  N   TYR A 711       3.423  27.682  10.240  1.00 40.02           N  
ATOM   1665  CA  TYR A 711       3.032  29.044  10.581  1.00 41.51           C  
ATOM   1666  C   TYR A 711       4.217  29.809  11.089  1.00 44.97           C  
ATOM   1667  O   TYR A 711       4.275  31.027  10.957  1.00 53.15           O  
ATOM   1668  CB  TYR A 711       1.958  29.036  11.653  1.00 40.03           C  
ATOM   1669  CG  TYR A 711       1.282  30.360  11.911  1.00 36.75           C  
ATOM   1670  CD1 TYR A 711       0.357  30.879  11.019  1.00 42.66           C  
ATOM   1671  CD2 TYR A 711       1.536  31.066  13.064  1.00 37.09           C  
ATOM   1672  CE1 TYR A 711      -0.288  32.093  11.266  1.00 46.73           C  
ATOM   1673  CE2 TYR A 711       0.895  32.270  13.334  1.00 42.67           C  
ATOM   1674  CZ  TYR A 711      -0.017  32.783  12.434  1.00 45.65           C  
ATOM   1675  OH  TYR A 711      -0.647  33.984  12.696  1.00 45.38           O  
ATOM   1676  N   TYR A 712       5.174  29.081  11.645  1.00 42.35           N  
ATOM   1677  CA  TYR A 712       6.339  29.691  12.260  1.00 42.03           C  
ATOM   1678  C   TYR A 712       7.688  29.491  11.513  1.00 48.47           C  
ATOM   1679  O   TYR A 712       8.743  29.920  11.991  1.00 53.06           O  
ATOM   1680  CB  TYR A 712       6.413  29.199  13.694  1.00 30.75           C  
ATOM   1681  CG  TYR A 712       5.271  29.699  14.534  1.00 26.39           C  
ATOM   1682  CD1 TYR A 712       5.079  31.057  14.709  1.00 27.99           C  
ATOM   1683  CD2 TYR A 712       4.395  28.821  15.177  1.00 25.69           C  
ATOM   1684  CE1 TYR A 712       4.050  31.545  15.505  1.00 30.36           C  
ATOM   1685  CE2 TYR A 712       3.335  29.302  15.970  1.00 26.26           C  
ATOM   1686  CZ  TYR A 712       3.180  30.676  16.122  1.00 29.91           C  
ATOM   1687  OH  TYR A 712       2.171  31.235  16.873  1.00 34.45           O  
ATOM   1688  N   ALA A 713       7.651  28.880  10.332  1.00 47.80           N  
ATOM   1689  CA  ALA A 713       8.876  28.427   9.682  1.00 48.77           C  
ATOM   1690  C   ALA A 713       9.840  29.573   9.367  1.00 52.52           C  
ATOM   1691  O   ALA A 713      11.066  29.437   9.519  1.00 53.14           O  
ATOM   1692  CB  ALA A 713       8.544  27.639   8.433  1.00 49.10           C  
ATOM   1693  N   LYS A 714       9.271  30.696   8.929  1.00 54.22           N  
ATOM   1694  CA  LYS A 714      10.031  31.906   8.627  1.00 50.77           C  
ATOM   1695  C   LYS A 714      10.867  32.200   9.850  1.00 47.11           C  
ATOM   1696  O   LYS A 714      12.104  32.114   9.810  1.00 44.12           O  
ATOM   1697  CB  LYS A 714       9.082  33.078   8.358  1.00 50.22           C  
ATOM   1698  CG  LYS A 714       9.563  34.060   7.334  1.00 49.48           C  
ATOM   1699  CD  LYS A 714       8.539  34.243   6.230  1.00 52.51           C  
ATOM   1700  CE  LYS A 714       9.107  33.779   4.877  1.00 56.61           C  
ATOM   1701  NZ  LYS A 714       9.276  34.886   3.878  1.00 54.99           N  
ATOM   1702  N   TRP A 715      10.170  32.484  10.952  1.00 42.36           N  
ATOM   1703  CA  TRP A 715      10.826  32.816  12.197  1.00 36.95           C  
ATOM   1704  C   TRP A 715      11.901  31.793  12.559  1.00 35.87           C  
ATOM   1705  O   TRP A 715      13.037  32.173  12.841  1.00 42.13           O  
ATOM   1706  CB  TRP A 715       9.833  32.964  13.333  1.00 33.60           C  
ATOM   1707  CG  TRP A 715      10.542  33.021  14.626  1.00 34.82           C  
ATOM   1708  CD1 TRP A 715      11.220  34.076  15.123  1.00 36.40           C  
ATOM   1709  CD2 TRP A 715      10.690  31.964  15.574  1.00 37.79           C  
ATOM   1710  NE1 TRP A 715      11.773  33.757  16.336  1.00 37.18           N  
ATOM   1711  CE2 TRP A 715      11.458  32.463  16.638  1.00 36.62           C  
ATOM   1712  CE3 TRP A 715      10.235  30.642  15.640  1.00 42.49           C  
ATOM   1713  CZ2 TRP A 715      11.791  31.697  17.749  1.00 38.39           C  
ATOM   1714  CZ3 TRP A 715      10.561  29.880  16.744  1.00 43.74           C  
ATOM   1715  CH2 TRP A 715      11.336  30.413  17.787  1.00 42.76           C  
ATOM   1716  N   ILE A 716      11.562  30.507  12.524  1.00 28.90           N  
ATOM   1717  CA  ILE A 716      12.547  29.472  12.819  1.00 25.50           C  
ATOM   1718  C   ILE A 716      13.786  29.630  11.965  1.00 31.33           C  
ATOM   1719  O   ILE A 716      14.905  29.573  12.470  1.00 34.82           O  
ATOM   1720  CB  ILE A 716      11.998  28.085  12.573  1.00 19.55           C  
ATOM   1721  CG1 ILE A 716      10.687  27.885  13.342  1.00 18.19           C  
ATOM   1722  CG2 ILE A 716      13.072  27.061  12.927  1.00 13.07           C  
ATOM   1723  CD1 ILE A 716      10.087  26.521  13.199  1.00 13.03           C  
ATOM   1724  N   HIS A 717      13.590  29.826  10.669  1.00 34.00           N  
ATOM   1725  CA  HIS A 717      14.723  29.891   9.775  1.00 40.68           C  
ATOM   1726  C   HIS A 717      15.634  31.056  10.128  1.00 47.39           C  
ATOM   1727  O   HIS A 717      16.857  30.895  10.168  1.00 51.01           O  
ATOM   1728  CB  HIS A 717      14.264  29.965   8.328  1.00 40.09           C  
ATOM   1729  CG  HIS A 717      13.977  28.629   7.733  1.00 38.13           C  
ATOM   1730  ND1 HIS A 717      12.698  28.209   7.441  1.00 37.66           N  
ATOM   1731  CD2 HIS A 717      14.799  27.610   7.389  1.00 38.82           C  
ATOM   1732  CE1 HIS A 717      12.746  26.989   6.933  1.00 39.41           C  
ATOM   1733  NE2 HIS A 717      14.008  26.602   6.893  1.00 39.65           N  
ATOM   1734  N   LYS A 718      15.039  32.214  10.416  1.00 49.35           N  
ATOM   1735  CA  LYS A 718      15.816  33.419  10.721  1.00 50.71           C  
ATOM   1736  C   LYS A 718      16.577  33.272  12.038  1.00 48.73           C  
ATOM   1737  O   LYS A 718      17.524  34.007  12.294  1.00 49.46           O  
ATOM   1738  CB  LYS A 718      14.933  34.680  10.676  1.00 53.38           C  
ATOM   1739  CG  LYS A 718      15.164  35.731  11.756  1.00 55.89           C  
ATOM   1740  CD  LYS A 718      13.884  35.952  12.570  1.00 61.25           C  
ATOM   1741  CE  LYS A 718      13.834  37.334  13.228  1.00 65.32           C  
ATOM   1742  NZ  LYS A 718      13.781  38.442  12.222  1.00 68.73           N  
ATOM   1743  N   ILE A 719      16.185  32.296  12.848  1.00 44.98           N  
ATOM   1744  CA  ILE A 719      16.917  31.995  14.068  1.00 43.07           C  
ATOM   1745  C   ILE A 719      18.012  30.953  13.851  1.00 44.61           C  
ATOM   1746  O   ILE A 719      19.128  31.131  14.336  1.00 44.01           O  
ATOM   1747  CB  ILE A 719      15.952  31.543  15.168  1.00 42.49           C  
ATOM   1748  CG1 ILE A 719      14.990  32.679  15.537  1.00 42.62           C  
ATOM   1749  CG2 ILE A 719      16.708  31.001  16.384  1.00 42.08           C  
ATOM   1750  CD1 ILE A 719      15.632  33.875  16.182  1.00 43.02           C  
ATOM   1751  N   ILE A 720      17.694  29.884  13.121  1.00 47.86           N  
ATOM   1752  CA  ILE A 720      18.598  28.731  12.995  1.00 53.63           C  
ATOM   1753  C   ILE A 720      19.604  28.846  11.856  1.00 62.09           C  
ATOM   1754  O   ILE A 720      20.762  28.432  12.001  1.00 64.71           O  
ATOM   1755  CB  ILE A 720      17.825  27.392  12.872  1.00 50.57           C  
ATOM   1756  CG1 ILE A 720      16.902  27.402  11.661  1.00 49.86           C  
ATOM   1757  CG2 ILE A 720      17.016  27.124  14.115  1.00 53.17           C  
ATOM   1758  CD1 ILE A 720      17.293  26.416  10.627  1.00 52.55           C  
ATOM   1759  N   LEU A 721      19.153  29.371  10.717  1.00 67.79           N  
ATOM   1760  CA  LEU A 721      20.042  29.579   9.585  1.00 70.24           C  
ATOM   1761  C   LEU A 721      20.972  30.703   9.972  1.00 72.81           C  
ATOM   1762  O   LEU A 721      20.538  31.717  10.520  1.00 69.93           O  
ATOM   1763  CB  LEU A 721      19.270  29.900   8.303  1.00 69.37           C  
ATOM   1764  CG  LEU A 721      19.365  28.839   7.198  1.00 68.95           C  
ATOM   1765  CD1 LEU A 721      18.184  27.846   7.253  1.00 63.37           C  
ATOM   1766  CD2 LEU A 721      19.511  29.499   5.805  1.00 68.64           C  
ATOM   1767  N   THR A 722      22.262  30.478   9.744  1.00 80.25           N  
ATOM   1768  CA  THR A 722      23.310  31.427  10.120  1.00 87.07           C  
ATOM   1769  C   THR A 722      24.672  31.030   9.530  1.00 86.42           C  
ATOM   1770  O   THR A 722      25.216  31.732   8.670  1.00 84.83           O  
ATOM   1771  CB  THR A 722      23.373  31.641  11.685  1.00 90.21           C  
ATOM   1772  OG1 THR A 722      24.644  32.194  12.063  1.00 93.64           O  
ATOM   1773  CG2 THR A 722      23.295  30.312  12.461  1.00 90.83           C  
TER    1774      THR A 722                                                      
MASTER      452    0    0   13   56    0    0    6 5735    2   28   61          
END                                                                             
