# Supplementary material for: Epitope Prediction Based on Random Peptide Library Screening: Benchmark Dataset and Prediction Tools Evaluation
Source: Molecules. 2011 Jun 16;16(6):4971–93. doi: 10.3390/molecules16064971 (PMC6264216; doi:10.3390/molecules16064971)
Supplement: Supplementary file 1 [file molecules-16-04971-s001.zip › supplementary materials/datasets/MS00405/EP00405.txt]

Y513 K516 R533 Q534 P537 R539 D578 Y619 R647 K649 E656 C669 E670 Y673 V692 P693 G694 R695 G696 C697 I699 R702 I705
