# Supplementary material for: Epitope Prediction Based on Random Peptide Library Screening: Benchmark Dataset and Prediction Tools Evaluation
Source: Molecules. 2011 Jun 16;16(6):4971–93. doi: 10.3390/molecules16064971 (PMC6264216; doi:10.3390/molecules16064971)
Supplement: Supplementary file 1 [file molecules-16-04971-s001.zip › supplementary materials/datasets/MS00464/1SQ0.pdb]

HEADER    BLOOD CLOTTING                          17-MAR-04   1SQ0              
TITLE     CRYSTAL STRUCTURE OF THE COMPLEX OF THE WILD-TYPE VON                 
TITLE    2 WILLEBRAND FACTOR A1 DOMAIN AND GLYCOPROTEIN IB ALPHA AT             
TITLE    3 2.6 ANGSTROM RESOLUTION                                              
COMPND    MOL_ID: 1;                                                            
COMPND   2 MOLECULE: VON WILLEBRAND FACTOR (VWF) [CONTAINS: VON                 
COMPND   3 WILLEBRAND ANTIGEN II];                                              
COMPND   4 CHAIN: A;                                                            
COMPND   5 FRAGMENT: A1;                                                        
COMPND   6 ENGINEERED: YES;                                                     
COMPND   7 MOL_ID: 2;                                                           
COMPND   8 MOLECULE: PLATELET GLYCOPROTEIN IB ALPHA CHAIN                       
COMPND   9 (GLYCOPROTEIN IBALPHA) (GP-IB ALPHA) (GPIBA) (GPIB-ALPHA)            
COMPND  10 (CD42B-ALPHA) (CD42B) [CONTAINS: GLYCOCALICIN];                      
COMPND  11 CHAIN: B;                                                            
COMPND  12 FRAGMENT: GLYCOPROTEIN IB-(ALPHA);                                   
COMPND  13 ENGINEERED: YES;                                                     
COMPND  14 MUTATION: YES                                                        
SOURCE    MOL_ID: 1;                                                            
SOURCE   2 ORGANISM_SCIENTIFIC: HOMO SAPIENS;                                   
SOURCE   3 ORGANISM_COMMON: HUMAN;                                              
SOURCE   4 ORGANISM_TAXID: 9606;                                                
SOURCE   5 GENE: VWF, F8VWF;                                                    
SOURCE   6 EXPRESSION_SYSTEM: ESCHERICHIA COLI BL21(DE3);                       
SOURCE   7 EXPRESSION_SYSTEM_TAXID: 469008;                                     
SOURCE   8 EXPRESSION_SYSTEM_STRAIN: BL21DE3;                                   
SOURCE   9 EXPRESSION_SYSTEM_VECTOR_TYPE: PLASMID;                              
SOURCE  10 MOL_ID: 2;                                                           
SOURCE  11 ORGANISM_SCIENTIFIC: HOMO SAPIENS;                                   
SOURCE  12 ORGANISM_COMMON: HUMAN;                                              
SOURCE  13 ORGANISM_TAXID: 9606;                                                
SOURCE  14 GENE: GP1BA;                                                         
SOURCE  15 EXPRESSION_SYSTEM: CRICETULUS GRISEUS;                               
SOURCE  16 EXPRESSION_SYSTEM_COMMON: CHINESE HAMSTER;                           
SOURCE  17 EXPRESSION_SYSTEM_TAXID: 10029;                                      
SOURCE  18 EXPRESSION_SYSTEM_CELL: CHO                                          
KEYWDS    LEUCINE RICH REPEAT (LRR), RIGHT-HANDED BETA-ALPHA                    
KEYWDS   2 SUPERHELIX); INTEGRIN A (OR I) DOMAIN FOLD, BLOOD CLOTTING           
EXPDTA    X-RAY DIFFRACTION                                                     
AUTHOR    J.J.DUMAS,R.KUMAR,T.MCDONAGH,F.SULLIVAN,M.L.STAHL,                    
AUTHOR   2 W.S.SOMERS,L.MOSYAK                                                  
REVDAT   3   24-FEB-09 1SQ0    1       VERSN                                    
REVDAT   2   31-AUG-04 1SQ0    1       JRNL                                     
REVDAT   1   13-APR-04 1SQ0    0                                                
JRNL        AUTH   J.J.DUMAS,R.KUMAR,T.MCDONAGH,F.SULLIVAN,M.L.STAHL,           
JRNL        AUTH 2 W.S.SOMERS,L.MOSYAK                                          
JRNL        TITL   CRYSTAL STRUCTURE OF THE WILD-TYPE VON WILLEBRAND            
JRNL        TITL 2 FACTOR A1-GLYCOPROTEIN IBALPHA COMPLEX REVEALS               
JRNL        TITL 3 CONFORMATION DIFFERENCES WITH A COMPLEX BEARING              
JRNL        TITL 4 VON WILLEBRAND DISEASE MUTATIONS                             
JRNL        REF    J.BIOL.CHEM.                  V. 279 23327 2004              
JRNL        REFN                   ISSN 0021-9258                               
JRNL        PMID   15039442                                                     
JRNL        DOI    10.1074/JBC.M401659200                                       
REMARK   1                                                                      
REMARK   1 REFERENCE 1                                                          
REMARK   1  AUTH   J.J.DUMAS,R.KUMAR,J.SEEHRA,W.S.SOMERS,L.MOSYAK               
REMARK   1  TITL   CRYSTAL STRUCTURE OF THE GPIB(ALPHA)-THROMBIN                
REMARK   1  TITL 2 COMPLEX ESSENTIAL FOR PLATELET AGGREGATION                   
REMARK   1  REF    SCIENCE                       V. 301   222 2003              
REMARK   1  REFN                   ISSN 0036-8075                               
REMARK   1  DOI    10.1126/SCIENCE.1083917                                      
REMARK   2                                                                      
REMARK   2 RESOLUTION.    2.60 ANGSTROMS.                                       
REMARK   3                                                                      
REMARK   3 REFINEMENT.                                                          
REMARK   3   PROGRAM     : CNS 1.1                                              
REMARK   3   AUTHORS     : BRUNGER,ADAMS,CLORE,DELANO,GROS,GROSSE-              
REMARK   3               : KUNSTLEVE,JIANG,KUSZEWSKI,NILGES, PANNU,             
REMARK   3               : READ,RICE,SIMONSON,WARREN                            
REMARK   3                                                                      
REMARK   3  REFINEMENT TARGET : NULL                                            
REMARK   3                                                                      
REMARK   3  DATA USED IN REFINEMENT.                                            
REMARK   3   RESOLUTION RANGE HIGH (ANGSTROMS) : 2.60                           
REMARK   3   RESOLUTION RANGE LOW  (ANGSTROMS) : 49.58                          
REMARK   3   DATA CUTOFF            (SIGMA(F)) : 0.000                          
REMARK   3   DATA CUTOFF HIGH         (ABS(F)) : 132767.560                     
REMARK   3   DATA CUTOFF LOW          (ABS(F)) : 0.0000                         
REMARK   3   COMPLETENESS (WORKING+TEST)   (%) : 93.9                           
REMARK   3   NUMBER OF REFLECTIONS             : 17150                          
REMARK   3                                                                      
REMARK   3  FIT TO DATA USED IN REFINEMENT.                                     
REMARK   3   CROSS-VALIDATION METHOD          : THROUGHOUT                      
REMARK   3   FREE R VALUE TEST SET SELECTION  : RANDOM                          
REMARK   3   R VALUE            (WORKING SET) : 0.190                           
REMARK   3   FREE R VALUE                     : 0.239                           
REMARK   3   FREE R VALUE TEST SET SIZE   (%) : 9.800                           
REMARK   3   FREE R VALUE TEST SET COUNT      : 1685                            
REMARK   3   ESTIMATED ERROR OF FREE R VALUE  : 0.006                           
REMARK   3                                                                      
REMARK   3  FIT IN THE HIGHEST RESOLUTION BIN.                                  
REMARK   3   TOTAL NUMBER OF BINS USED           : 6                            
REMARK   3   BIN RESOLUTION RANGE HIGH       (A) : 2.60                         
REMARK   3   BIN RESOLUTION RANGE LOW        (A) : 2.76                         
REMARK   3   BIN COMPLETENESS (WORKING+TEST) (%) : 84.00                        
REMARK   3   REFLECTIONS IN BIN    (WORKING SET) : 2261                         
REMARK   3   BIN R VALUE           (WORKING SET) : 0.2810                       
REMARK   3   BIN FREE R VALUE                    : 0.3220                       
REMARK   3   BIN FREE R VALUE TEST SET SIZE  (%) : 9.90                         
REMARK   3   BIN FREE R VALUE TEST SET COUNT     : 248                          
REMARK   3   ESTIMATED ERROR OF BIN FREE R VALUE : 0.020                        
REMARK   3                                                                      
REMARK   3  NUMBER OF NON-HYDROGEN ATOMS USED IN REFINEMENT.                    
REMARK   3   PROTEIN ATOMS            : 3666                                    
REMARK   3   NUCLEIC ACID ATOMS       : 0                                       
REMARK   3   HETEROGEN ATOMS          : 0                                       
REMARK   3   SOLVENT ATOMS            : 318                                     
REMARK   3                                                                      
REMARK   3  B VALUES.                                                           
REMARK   3   FROM WILSON PLOT           (A**2) : 28.50                          
REMARK   3   MEAN B VALUE      (OVERALL, A**2) : 40.60                          
REMARK   3   OVERALL ANISOTROPIC B VALUE.                                       
REMARK   3    B11 (A**2) : -2.42000                                             
REMARK   3    B22 (A**2) : -10.55000                                            
REMARK   3    B33 (A**2) : 12.98000                                             
REMARK   3    B12 (A**2) : 0.00000                                              
REMARK   3    B13 (A**2) : 0.00000                                              
REMARK   3    B23 (A**2) : 0.00000                                              
REMARK   3                                                                      
REMARK   3  ESTIMATED COORDINATE ERROR.                                         
REMARK   3   ESD FROM LUZZATI PLOT        (A) : 0.28                            
REMARK   3   ESD FROM SIGMAA              (A) : 0.36                            
REMARK   3   LOW RESOLUTION CUTOFF        (A) : 5.00                            
REMARK   3                                                                      
REMARK   3  CROSS-VALIDATED ESTIMATED COORDINATE ERROR.                         
REMARK   3   ESD FROM C-V LUZZATI PLOT    (A) : 0.37                            
REMARK   3   ESD FROM C-V SIGMAA          (A) : 0.42                            
REMARK   3                                                                      
REMARK   3  RMS DEVIATIONS FROM IDEAL VALUES.                                   
REMARK   3   BOND LENGTHS                 (A) : 0.006                           
REMARK   3   BOND ANGLES            (DEGREES) : 1.30                            
REMARK   3   DIHEDRAL ANGLES        (DEGREES) : 26.00                           
REMARK   3   IMPROPER ANGLES        (DEGREES) : 0.87                            
REMARK   3                                                                      
REMARK   3  ISOTROPIC THERMAL MODEL : RESTRAINED                                
REMARK   3                                                                      
REMARK   3  ISOTROPIC THERMAL FACTOR RESTRAINTS.    RMS    SIGMA                
REMARK   3   MAIN-CHAIN BOND              (A**2) : 1.560 ; 1.500                
REMARK   3   MAIN-CHAIN ANGLE             (A**2) : 2.620 ; 2.000                
REMARK   3   SIDE-CHAIN BOND              (A**2) : 2.340 ; 2.000                
REMARK   3   SIDE-CHAIN ANGLE             (A**2) : 3.580 ; 2.500                
REMARK   3                                                                      
REMARK   3  BULK SOLVENT MODELING.                                              
REMARK   3   METHOD USED : FLAT MODEL                                           
REMARK   3   KSOL        : 0.31                                                 
REMARK   3   BSOL        : 34.43                                                
REMARK   3                                                                      
REMARK   3  NCS MODEL : NULL                                                    
REMARK   3                                                                      
REMARK   3  NCS RESTRAINTS.                         RMS   SIGMA/WEIGHT          
REMARK   3   GROUP  1  POSITIONAL            (A) : NULL  ; NULL                 
REMARK   3   GROUP  1  B-FACTOR           (A**2) : NULL  ; NULL                 
REMARK   3                                                                      
REMARK   3  PARAMETER FILE  1  : PROTEIN_REP.PARAM                              
REMARK   3  PARAMETER FILE  2  : WATER_REP.PARAM                                
REMARK   3  PARAMETER FILE  4  : ION.PARAM                                      
REMARK   3  PARAMETER FILE  5  : NULL                                           
REMARK   3  TOPOLOGY FILE  1   : PROTEIN.TOP                                    
REMARK   3  TOPOLOGY FILE  2   : WATER.TOP                                      
REMARK   3  TOPOLOGY FILE  4   : ION.TOP                                        
REMARK   3  TOPOLOGY FILE  5   : NULL                                           
REMARK   3                                                                      
REMARK   3  OTHER REFINEMENT REMARKS: DISORDERED RESIDUES IN CHAIN A            
REMARK   3  INCLUDE N-TERMINAL RESIDUES 496-5 AND C-TERMINAL RESIDUES 704-      
REMARK   3  709. IN CHAIN A, SIDE CHAIN FOR LYS IS DISORDERED. DISORDERED       
REMARK   3  RESIDUES IN CHAIN B INCLUDE C-TERMINAL RESIDUES 266-288.            
REMARK   4                                                                      
REMARK   4 1SQ0 COMPLIES WITH FORMAT V. 3.15, 01-DEC-08                         
REMARK 100                                                                      
REMARK 100 THIS ENTRY HAS BEEN PROCESSED BY RCSB ON 05-APR-04.                  
REMARK 100 THE RCSB ID CODE IS RCSB021902.                                      
REMARK 200                                                                      
REMARK 200 EXPERIMENTAL DETAILS                                                 
REMARK 200  EXPERIMENT TYPE                : X-RAY DIFFRACTION                  
REMARK 200  DATE OF DATA COLLECTION        : 31-AUG-02; 18-MAY-02               
REMARK 200  TEMPERATURE           (KELVIN) : 100; NULL                          
REMARK 200  PH                             : 8.0                                
REMARK 200  NUMBER OF CRYSTALS USED        : 2                                  
REMARK 200                                                                      
REMARK 200  SYNCHROTRON              (Y/N) : Y; Y                               
REMARK 200  RADIATION SOURCE               : ALS; ALS                           
REMARK 200  BEAMLINE                       : 5.0.2; 5.0.2                       
REMARK 200  X-RAY GENERATOR MODEL          : NULL; NULL                         
REMARK 200  MONOCHROMATIC OR LAUE    (M/L) : M; M                               
REMARK 200  WAVELENGTH OR RANGE        (A) : 0.97942, 0.97959, 0.9686; 1        
REMARK 200  MONOCHROMATOR                  : DOUBLE-CRYSTAL, SI(111); NULL      
REMARK 200  OPTICS                         : NULL; NULL                         
REMARK 200                                                                      
REMARK 200  DETECTOR TYPE                  : CCD; CCD                           
REMARK 200  DETECTOR MANUFACTURER          : ADSC QUANTUM 4; ADSC QUANTUM 4     
REMARK 200  INTENSITY-INTEGRATION SOFTWARE : DENZO                              
REMARK 200  DATA SCALING SOFTWARE          : CCP4 (SCALA)                       
REMARK 200                                                                      
REMARK 200  NUMBER OF UNIQUE REFLECTIONS   : 17150                              
REMARK 200  RESOLUTION RANGE HIGH      (A) : 2.600                              
REMARK 200  RESOLUTION RANGE LOW       (A) : 49.580                             
REMARK 200  REJECTION CRITERIA  (SIGMA(I)) : 0.000                              
REMARK 200                                                                      
REMARK 200 OVERALL.                                                             
REMARK 200  COMPLETENESS FOR RANGE     (%) : NULL                               
REMARK 200  DATA REDUNDANCY                : NULL                               
REMARK 200  R MERGE                    (I) : NULL                               
REMARK 200  R SYM                      (I) : NULL                               
REMARK 200  <I/SIGMA(I)> FOR THE DATA SET  : NULL                               
REMARK 200                                                                      
REMARK 200 IN THE HIGHEST RESOLUTION SHELL.                                     
REMARK 200  HIGHEST RESOLUTION SHELL, RANGE HIGH (A) : 2.60                     
REMARK 200  HIGHEST RESOLUTION SHELL, RANGE LOW  (A) : 2.75                     
REMARK 200  COMPLETENESS FOR SHELL     (%) : 84.0                               
REMARK 200  DATA REDUNDANCY IN SHELL       : NULL                               
REMARK 200  R MERGE FOR SHELL          (I) : NULL                               
REMARK 200  R SYM FOR SHELL            (I) : NULL                               
REMARK 200  <I/SIGMA(I)> FOR SHELL         : NULL                               
REMARK 200                                                                      
REMARK 200 DIFFRACTION PROTOCOL: MAD; NULL                                      
REMARK 200 METHOD USED TO DETERMINE THE STRUCTURE: MAD                          
REMARK 200 SOFTWARE USED: SHELXS                                                
REMARK 200 STARTING MODEL: NULL                                                 
REMARK 200                                                                      
REMARK 200 REMARK: NULL                                                         
REMARK 280                                                                      
REMARK 280 CRYSTAL                                                              
REMARK 280 SOLVENT CONTENT, VS   (%): 56.50                                     
REMARK 280 MATTHEWS COEFFICIENT, VM (ANGSTROMS**3/DA): 2.85                     
REMARK 280                                                                      
REMARK 280 CRYSTALLIZATION CONDITIONS: PEG-3350; POTASSIUM THIOCYANATE, PH      
REMARK 280  8.0, VAPOR DIFFUSION, HANGING DROP, TEMPERATURE 291K                
REMARK 290                                                                      
REMARK 290 CRYSTALLOGRAPHIC SYMMETRY                                            
REMARK 290 SYMMETRY OPERATORS FOR SPACE GROUP: P 21 21 2                        
REMARK 290                                                                      
REMARK 290      SYMOP   SYMMETRY                                                
REMARK 290     NNNMMM   OPERATOR                                                
REMARK 290       1555   X,Y,Z                                                   
REMARK 290       2555   -X,-Y,Z                                                 
REMARK 290       3555   -X+1/2,Y+1/2,-Z                                         
REMARK 290       4555   X+1/2,-Y+1/2,-Z                                         
REMARK 290                                                                      
REMARK 290     WHERE NNN -> OPERATOR NUMBER                                     
REMARK 290           MMM -> TRANSLATION VECTOR                                  
REMARK 290                                                                      
REMARK 290 CRYSTALLOGRAPHIC SYMMETRY TRANSFORMATIONS                            
REMARK 290 THE FOLLOWING TRANSFORMATIONS OPERATE ON THE ATOM/HETATM             
REMARK 290 RECORDS IN THIS ENTRY TO PRODUCE CRYSTALLOGRAPHICALLY                
REMARK 290 RELATED MOLECULES.                                                   
REMARK 290   SMTRY1   1  1.000000  0.000000  0.000000        0.00000            
REMARK 290   SMTRY2   1  0.000000  1.000000  0.000000        0.00000            
REMARK 290   SMTRY3   1  0.000000  0.000000  1.000000        0.00000            
REMARK 290   SMTRY1   2 -1.000000  0.000000  0.000000        0.00000            
REMARK 290   SMTRY2   2  0.000000 -1.000000  0.000000        0.00000            
REMARK 290   SMTRY3   2  0.000000  0.000000  1.000000        0.00000            
REMARK 290   SMTRY1   3 -1.000000  0.000000  0.000000       36.24850            
REMARK 290   SMTRY2   3  0.000000  1.000000  0.000000       58.05200            
REMARK 290   SMTRY3   3  0.000000  0.000000 -1.000000        0.00000            
REMARK 290   SMTRY1   4  1.000000  0.000000  0.000000       36.24850            
REMARK 290   SMTRY2   4  0.000000 -1.000000  0.000000       58.05200            
REMARK 290   SMTRY3   4  0.000000  0.000000 -1.000000        0.00000            
REMARK 290                                                                      
REMARK 290 REMARK: NULL                                                         
REMARK 300                                                                      
REMARK 300 BIOMOLECULE: 1                                                       
REMARK 300 SEE REMARK 350 FOR THE AUTHOR PROVIDED AND/OR PROGRAM                
REMARK 300 GENERATED ASSEMBLY INFORMATION FOR THE STRUCTURE IN                  
REMARK 300 THIS ENTRY. THE REMARK MAY ALSO PROVIDE INFORMATION ON               
REMARK 300 BURIED SURFACE AREA.                                                 
REMARK 350                                                                      
REMARK 350 COORDINATES FOR A COMPLETE MULTIMER REPRESENTING THE KNOWN           
REMARK 350 BIOLOGICALLY SIGNIFICANT OLIGOMERIZATION STATE OF THE                
REMARK 350 MOLECULE CAN BE GENERATED BY APPLYING BIOMT TRANSFORMATIONS          
REMARK 350 GIVEN BELOW.  BOTH NON-CRYSTALLOGRAPHIC AND                          
REMARK 350 CRYSTALLOGRAPHIC OPERATIONS ARE GIVEN.                               
REMARK 350                                                                      
REMARK 350 BIOMOLECULE: 1                                                       
REMARK 350 AUTHOR DETERMINED BIOLOGICAL UNIT: DIMERIC                           
REMARK 350 APPLY THE FOLLOWING TO CHAINS: A, B                                  
REMARK 350   BIOMT1   1  1.000000  0.000000  0.000000        0.00000            
REMARK 350   BIOMT2   1  0.000000  1.000000  0.000000        0.00000            
REMARK 350   BIOMT3   1  0.000000  0.000000  1.000000        0.00000            
REMARK 465                                                                      
REMARK 465 MISSING RESIDUES                                                     
REMARK 465 THE FOLLOWING RESIDUES WERE NOT LOCATED IN THE                       
REMARK 465 EXPERIMENT. (M=MODEL NUMBER; RES=RESIDUE NAME; C=CHAIN               
REMARK 465 IDENTIFIER; SSSEQ=SEQUENCE NUMBER; I=INSERTION CODE.)                
REMARK 465                                                                      
REMARK 465   M RES C SSSEQI                                                     
REMARK 465     MET A   496                                                      
REMARK 465     GLU A   497                                                      
REMARK 465     ASP A   498                                                      
REMARK 465     ILE A   499                                                      
REMARK 465     SER A   500                                                      
REMARK 465     GLU A   501                                                      
REMARK 465     PRO A   502                                                      
REMARK 465     PRO A   503                                                      
REMARK 465     LEU A   504                                                      
REMARK 465     HIS A   505                                                      
REMARK 465     PRO A   704                                                      
REMARK 465     THR A   705                                                      
REMARK 465     LEU A   706                                                      
REMARK 465     PRO A   707                                                      
REMARK 465     PRO A   708                                                      
REMARK 465     HIS A   709                                                      
REMARK 465     THR B   266                                                      
REMARK 465     LEU B   267                                                      
REMARK 465     GLY B   268                                                      
REMARK 465     ASP B   269                                                      
REMARK 465     GLU B   270                                                      
REMARK 465     GLY B   271                                                      
REMARK 465     ASP B   272                                                      
REMARK 465     THR B   273                                                      
REMARK 465     ASP B   274                                                      
REMARK 465     LEU B   275                                                      
REMARK 465     TYR B   276                                                      
REMARK 465     ASP B   277                                                      
REMARK 465     TYR B   278                                                      
REMARK 465     TYR B   279                                                      
REMARK 465     PRO B   280                                                      
REMARK 465     GLU B   281                                                      
REMARK 465     GLU B   282                                                      
REMARK 465     ASP B   283                                                      
REMARK 465     THR B   284                                                      
REMARK 465     GLU B   285                                                      
REMARK 465     GLY B   286                                                      
REMARK 465     ASP B   287                                                      
REMARK 465     LYS B   288                                                      
REMARK 500                                                                      
REMARK 500 GEOMETRY AND STEREOCHEMISTRY                                         
REMARK 500 SUBTOPIC: CLOSE CONTACTS IN SAME ASYMMETRIC UNIT                     
REMARK 500                                                                      
REMARK 500 THE FOLLOWING ATOMS ARE IN CLOSE CONTACT.                            
REMARK 500                                                                      
REMARK 500  ATM1  RES C  SSEQI   ATM2  RES C  SSEQI           DISTANCE          
REMARK 500   O    HOH B   300     O    HOH B   442              2.17            
REMARK 500                                                                      
REMARK 500 REMARK: NULL                                                         
REMARK 500                                                                      
REMARK 500 GEOMETRY AND STEREOCHEMISTRY                                         
REMARK 500 SUBTOPIC: TORSION ANGLES                                             
REMARK 500                                                                      
REMARK 500 TORSION ANGLES OUTSIDE THE EXPECTED RAMACHANDRAN REGIONS:            
REMARK 500 (M=MODEL NUMBER; RES=RESIDUE NAME; C=CHAIN IDENTIFIER;               
REMARK 500 SSEQ=SEQUENCE NUMBER; I=INSERTION CODE).                             
REMARK 500                                                                      
REMARK 500 STANDARD TABLE:                                                      
REMARK 500 FORMAT:(10X,I3,1X,A3,1X,A1,I4,A1,4X,F7.2,3X,F7.2)                    
REMARK 500                                                                      
REMARK 500 EXPECTED VALUES: GJ KLEYWEGT AND TA JONES (1996). PHI/PSI-           
REMARK 500 CHOLOGY: RAMACHANDRAN REVISITED. STRUCTURE 4, 1395 - 1400            
REMARK 500                                                                      
REMARK 500  M RES CSSEQI        PSI       PHI                                   
REMARK 500    CYS A 509      146.68   -179.31                                   
REMARK 500    ARG A 545       70.62     59.76                                   
REMARK 500    HIS A 559      -99.43   -125.70                                   
REMARK 500    LYS A 608     -163.73   -111.86                                   
REMARK 500    ARG A 611       66.75   -157.81                                   
REMARK 500    PRO A 612        9.65    -69.22                                   
REMARK 500    ASN A 658       80.57    -57.44                                   
REMARK 500    GLN A 686       31.07    -92.77                                   
REMARK 500    ILE B   3      -53.86   -121.27                                   
REMARK 500    ALA B  10     -128.13     60.80                                   
REMARK 500    LYS B  19       62.70     38.24                                   
REMARK 500    LEU B  42       59.21    -97.15                                   
REMARK 500    THR B  55        5.60    -60.72                                   
REMARK 500    CYS B  65     -152.50   -119.05                                   
REMARK 500    LEU B  76       71.51   -118.93                                   
REMARK 500    PRO B  77      -17.06    -45.61                                   
REMARK 500    ASN B  87     -169.49   -126.44                                   
REMARK 500    ASN B 110     -146.78   -126.30                                   
REMARK 500    LEU B 123       40.12    -89.02                                   
REMARK 500    ASN B 134     -158.16    -97.36                                   
REMARK 500    THR B 147       69.41   -113.49                                   
REMARK 500    ASN B 158     -161.55   -104.58                                   
REMARK 500    ASN B 182     -160.05   -123.47                                   
REMARK 500    ASP B 235       -4.69     75.36                                   
REMARK 500    ASN B 242       96.03   -168.50                                   
REMARK 500    ASP B 249        0.53     57.97                                   
REMARK 500    ASN B 250        8.95     82.86                                   
REMARK 500    LYS B 262      -73.52    -29.95                                   
REMARK 500                                                                      
REMARK 500 REMARK: NULL                                                         
REMARK 900                                                                      
REMARK 900 RELATED ENTRIES                                                      
REMARK 900 RELATED ID: 1M10   RELATED DB: PDB                                   
REMARK 900 CRYSTAL STRUCTURE OF THE COMPLEX OF GLYCOPROTEIN IB ALPHA            
REMARK 900 AND THE VON WILLEBRAND FACTOR A1 DOMAIN WITH GAIN-OF-                
REMARK 900 FUNCTION MUTATIONS                                                   
REMARK 900 RELATED ID: 1M0Z   RELATED DB: PDB                                   
REMARK 900 CRYSTAL STRUCTURE OF THE VON WILLEBRAND FACTOR BINDING               
REMARK 900 DOMAIN OF GLYCOPROTEIN IB ALPHA                                      
REMARK 900 RELATED ID: 1AUQ   RELATED DB: PDB                                   
REMARK 900 CRYSTAL STRUCTURE OF THE A1 DOMAIN OF VON WILLEBRAND FACTOR          
REMARK 900 RELATED ID: 1P8V   RELATED DB: PDB                                   
REMARK 900 CRYSTAL STRUCTURE OF THE COMPLEX OF GLYCOPROTEIN IB-ALPHA            
REMARK 900 AND ALPHA-THROMBIN                                                   
REMARK 900 RELATED ID: 1OOK   RELATED DB: PDB                                   
REMARK 900 CRYSTAL STRUCTURE OF THE COMPLEX OF GLYCOPROTEIN IB-ALPHA            
REMARK 900 AND ALPHA-THROMBIN                                                   
REMARK 999                                                                      
REMARK 999 SEQUENCE                                                             
REMARK 999 ASN RESIDUES AT POSITIONS 21 AND 159 OF CHAIN B, WHICH ARE           
REMARK 999 SITES FOR N-LINKED GLYCOSYLATION, WERE MUTATED TO ASP.               
DBREF  1SQ0 A  496   709  UNP    P04275   VWF_HUMAN     1259   1472             
DBREF  1SQ0 B    1   288  UNP    P07359   GP1BA_HUMAN     17    304             
SEQADV 1SQ0 MET A  496  UNP  P04275    VAL  1259 ENGINEERED                     
SEQADV 1SQ0 ASP B   21  UNP  P07359    ASN    37 SEE REMARK 999                 
SEQADV 1SQ0 ASP B  159  UNP  P07359    ASN   175 SEE REMARK 999                 
SEQRES   1 A  214  MET GLU ASP ILE SER GLU PRO PRO LEU HIS ASP PHE TYR          
SEQRES   2 A  214  CYS SER ARG LEU LEU ASP LEU VAL PHE LEU LEU ASP GLY          
SEQRES   3 A  214  SER SER ARG LEU SER GLU ALA GLU PHE GLU VAL LEU LYS          
SEQRES   4 A  214  ALA PHE VAL VAL ASP MET MET GLU ARG LEU ARG ILE SER          
SEQRES   5 A  214  GLN LYS TRP VAL ARG VAL ALA VAL VAL GLU TYR HIS ASP          
SEQRES   6 A  214  GLY SER HIS ALA TYR ILE GLY LEU LYS ASP ARG LYS ARG          
SEQRES   7 A  214  PRO SER GLU LEU ARG ARG ILE ALA SER GLN VAL LYS TYR          
SEQRES   8 A  214  ALA GLY SER GLN VAL ALA SER THR SER GLU VAL LEU LYS          
SEQRES   9 A  214  TYR THR LEU PHE GLN ILE PHE SER LYS ILE ASP ARG PRO          
SEQRES  10 A  214  GLU ALA SER ARG ILE ALA LEU LEU LEU MET ALA SER GLN          
SEQRES  11 A  214  GLU PRO GLN ARG MET SER ARG ASN PHE VAL ARG TYR VAL          
SEQRES  12 A  214  GLN GLY LEU LYS LYS LYS LYS VAL ILE VAL ILE PRO VAL          
SEQRES  13 A  214  GLY ILE GLY PRO HIS ALA ASN LEU LYS GLN ILE ARG LEU          
SEQRES  14 A  214  ILE GLU LYS GLN ALA PRO GLU ASN LYS ALA PHE VAL LEU          
SEQRES  15 A  214  SER SER VAL ASP GLU LEU GLU GLN GLN ARG ASP GLU ILE          
SEQRES  16 A  214  VAL SER TYR LEU CYS ASP LEU ALA PRO GLU ALA PRO PRO          
SEQRES  17 A  214  PRO THR LEU PRO PRO HIS                                      
SEQRES   1 B  288  HIS PRO ILE CYS GLU VAL SER LYS VAL ALA SER HIS LEU          
SEQRES   2 B  288  GLU VAL ASN CYS ASP LYS ARG ASP LEU THR ALA LEU PRO          
SEQRES   3 B  288  PRO ASP LEU PRO LYS ASP THR THR ILE LEU HIS LEU SER          
SEQRES   4 B  288  GLU ASN LEU LEU TYR THR PHE SER LEU ALA THR LEU MET          
SEQRES   5 B  288  PRO TYR THR ARG LEU THR GLN LEU ASN LEU ASP ARG CYS          
SEQRES   6 B  288  GLU LEU THR LYS LEU GLN VAL ASP GLY THR LEU PRO VAL          
SEQRES   7 B  288  LEU GLY THR LEU ASP LEU SER HIS ASN GLN LEU GLN SER          
SEQRES   8 B  288  LEU PRO LEU LEU GLY GLN THR LEU PRO ALA LEU THR VAL          
SEQRES   9 B  288  LEU ASP VAL SER PHE ASN ARG LEU THR SER LEU PRO LEU          
SEQRES  10 B  288  GLY ALA LEU ARG GLY LEU GLY GLU LEU GLN GLU LEU TYR          
SEQRES  11 B  288  LEU LYS GLY ASN GLU LEU LYS THR LEU PRO PRO GLY LEU          
SEQRES  12 B  288  LEU THR PRO THR PRO LYS LEU GLU LYS LEU SER LEU ALA          
SEQRES  13 B  288  ASN ASN ASP LEU THR GLU LEU PRO ALA GLY LEU LEU ASN          
SEQRES  14 B  288  GLY LEU GLU ASN LEU ASP THR LEU LEU LEU GLN GLU ASN          
SEQRES  15 B  288  SER LEU TYR THR ILE PRO LYS GLY PHE PHE GLY SER HIS          
SEQRES  16 B  288  LEU LEU PRO PHE ALA PHE LEU HIS GLY ASN PRO TRP LEU          
SEQRES  17 B  288  CYS ASN CYS GLU ILE LEU TYR PHE ARG ARG TRP LEU GLN          
SEQRES  18 B  288  ASP ASN ALA GLU ASN VAL TYR VAL TRP LYS GLN GLY VAL          
SEQRES  19 B  288  ASP VAL LYS ALA MET THR SER ASN VAL ALA SER VAL GLN          
SEQRES  20 B  288  CYS ASP ASN SER ASP LYS PHE PRO VAL TYR LYS TYR PRO          
SEQRES  21 B  288  GLY LYS GLY CYS PRO THR LEU GLY ASP GLU GLY ASP THR          
SEQRES  22 B  288  ASP LEU TYR ASP TYR TYR PRO GLU GLU ASP THR GLU GLY          
SEQRES  23 B  288  ASP LYS                                                      
FORMUL   3  HOH   *318(H2 O)                                                    
HELIX    1   1 SER A  526  LEU A  544  1                                  19    
HELIX    2   2 ARG A  573  VAL A  584  1                                  12    
HELIX    3   3 SER A  593  ILE A  605  1                                  13    
HELIX    4   4 PRO A  627  SER A  631  5                                   5    
HELIX    5   5 ASN A  633  LYS A  644  1                                  12    
HELIX    6   6 ASN A  658  ALA A  669  1                                  12    
HELIX    7   7 SER A  679  LEU A  683  5                                   5    
HELIX    8   8 GLN A  686  ASP A  696  1                                  11    
HELIX    9   9 ALA B   49  MET B   52  5                                   4    
HELIX   10  10 ASN B  210  GLU B  212  5                                   3    
HELIX   11  11 ILE B  213  ASN B  223  1                                  11    
HELIX   12  12 VAL B  243  VAL B  246  5                                   4    
HELIX   13  13 GLN B  247  SER B  251  5                                   5    
HELIX   14  14 PRO B  255  TYR B  259  5                                   5    
SHEET    1   A18 PHE A 675  LEU A 677  0                                        
SHEET    2   A18 VAL A 646  ILE A 653  1  N  GLY A 652   O  LEU A 677           
SHEET    3   A18 SER A 615  MET A 622  1  N  ARG A 616   O  ILE A 647           
SHEET    4   A18 LEU A 513  ASP A 520  1  N  VAL A 516   O  ILE A 617           
SHEET    5   A18 VAL A 551  TYR A 558  1  O  VAL A 556   N  PHE A 517           
SHEET    6   A18 SER A 562  ILE A 566 -1  O  HIS A 563   N  GLU A 557           
SHEET    7   A18 LYS B 237  SER B 241 -1  O  MET B 239   N  SER A 562           
SHEET    8   A18 VAL B 227  GLN B 232 -1  N  VAL B 229   O  THR B 240           
SHEET    9   A18 PHE B 199  PHE B 201  1  N  ALA B 200   O  TYR B 228           
SHEET   10   A18 THR B 176  LEU B 178  1  N  LEU B 177   O  PHE B 199           
SHEET   11   A18 LYS B 152  SER B 154  1  N  LEU B 153   O  THR B 176           
SHEET   12   A18 GLU B 128  TYR B 130  1  N  LEU B 129   O  LYS B 152           
SHEET   13   A18 VAL B 104  ASP B 106  1  N  LEU B 105   O  TYR B 130           
SHEET   14   A18 THR B  81  ASP B  83  1  N  LEU B  82   O  VAL B 104           
SHEET   15   A18 GLN B  59  ASN B  61  1  N  LEU B  60   O  THR B  81           
SHEET   16   A18 ILE B  35  HIS B  37  1  N  LEU B  36   O  ASN B  61           
SHEET   17   A18 HIS B  12  ASN B  16  1  N  VAL B  15   O  ILE B  35           
SHEET   18   A18 GLU B   5  VAL B   9 -1  N  VAL B   9   O  HIS B  12           
SHEET    1   B 2 THR B  45  SER B  47  0                                        
SHEET    2   B 2 LYS B  69  GLN B  71  1  O  GLN B  71   N  PHE B  46           
SSBOND   1 CYS A  509    CYS A  695                          1555   1555  2.04  
SSBOND   2 CYS B    4    CYS B   17                          1555   1555  2.04  
SSBOND   3 CYS B  209    CYS B  248                          1555   1555  2.03  
SSBOND   4 CYS B  211    CYS B  264                          1555   1555  2.04  
CRYST1   72.497  116.104   67.962  90.00  90.00  90.00 P 21 21 2     4          
ORIGX1      1.000000  0.000000  0.000000        0.00000                         
ORIGX2      0.000000  1.000000  0.000000        0.00000                         
ORIGX3      0.000000  0.000000  1.000000        0.00000                         
SCALE1      0.013794  0.000000  0.000000        0.00000                         
SCALE2      0.000000  0.008613  0.000000        0.00000                         
SCALE3      0.000000  0.000000  0.014714        0.00000                         
ATOM      1  N   ASP A 506      54.916  69.983   3.429  1.00 82.91           N  
ATOM      2  CA  ASP A 506      54.944  71.212   4.274  1.00 83.62           C  
ATOM      3  C   ASP A 506      54.007  72.289   3.756  1.00 83.38           C  
ATOM      4  O   ASP A 506      53.783  72.411   2.552  1.00 85.09           O  
ATOM      5  CB  ASP A 506      56.362  71.790   4.347  1.00 83.93           C  
ATOM      6  CG  ASP A 506      57.182  71.189   5.467  1.00 84.04           C  
ATOM      7  OD1 ASP A 506      56.747  71.282   6.634  1.00 83.08           O  
ATOM      8  OD2 ASP A 506      58.261  70.629   5.182  1.00 83.45           O  
ATOM      9  N   PHE A 507      53.464  73.071   4.682  1.00 82.05           N  
ATOM     10  CA  PHE A 507      52.562  74.158   4.340  1.00 80.30           C  
ATOM     11  C   PHE A 507      53.050  75.439   5.006  1.00 78.41           C  
ATOM     12  O   PHE A 507      53.212  75.498   6.225  1.00 76.60           O  
ATOM     13  CB  PHE A 507      51.130  73.835   4.795  1.00 82.25           C  
ATOM     14  CG  PHE A 507      50.306  73.096   3.765  1.00 84.42           C  
ATOM     15  CD1 PHE A 507      50.787  71.935   3.159  1.00 85.63           C  
ATOM     16  CD2 PHE A 507      49.044  73.565   3.401  1.00 84.88           C  
ATOM     17  CE1 PHE A 507      50.022  71.249   2.210  1.00 85.30           C  
ATOM     18  CE2 PHE A 507      48.272  72.887   2.455  1.00 85.23           C  
ATOM     19  CZ  PHE A 507      48.763  71.729   1.857  1.00 85.64           C  
ATOM     20  N   TYR A 508      53.306  76.452   4.183  1.00 76.90           N  
ATOM     21  CA  TYR A 508      53.762  77.759   4.645  1.00 73.99           C  
ATOM     22  C   TYR A 508      52.810  78.822   4.092  1.00 72.08           C  
ATOM     23  O   TYR A 508      52.018  78.543   3.190  1.00 70.64           O  
ATOM     24  CB  TYR A 508      55.174  78.057   4.132  1.00 74.19           C  
ATOM     25  CG  TYR A 508      56.298  77.240   4.741  1.00 73.91           C  
ATOM     26  CD1 TYR A 508      56.376  75.856   4.556  1.00 74.57           C  
ATOM     27  CD2 TYR A 508      57.318  77.866   5.464  1.00 74.10           C  
ATOM     28  CE1 TYR A 508      57.454  75.116   5.077  1.00 75.43           C  
ATOM     29  CE2 TYR A 508      58.393  77.142   5.987  1.00 74.01           C  
ATOM     30  CZ  TYR A 508      58.458  75.771   5.793  1.00 75.29           C  
ATOM     31  OH  TYR A 508      59.523  75.069   6.322  1.00 72.63           O  
ATOM     32  N   CYS A 509      52.889  80.034   4.639  1.00 71.08           N  
ATOM     33  CA  CYS A 509      52.057  81.150   4.184  1.00 70.62           C  
ATOM     34  C   CYS A 509      52.348  82.438   4.959  1.00 68.88           C  
ATOM     35  O   CYS A 509      52.690  82.407   6.142  1.00 68.26           O  
ATOM     36  CB  CYS A 509      50.551  80.811   4.290  1.00 71.26           C  
ATOM     37  SG  CYS A 509      49.788  80.974   5.946  1.00 71.86           S  
ATOM     38  N   SER A 510      52.228  83.571   4.273  1.00 67.12           N  
ATOM     39  CA  SER A 510      52.449  84.875   4.890  1.00 65.52           C  
ATOM     40  C   SER A 510      51.091  85.553   5.017  1.00 63.74           C  
ATOM     41  O   SER A 510      50.338  85.622   4.043  1.00 62.33           O  
ATOM     42  CB  SER A 510      53.381  85.737   4.029  1.00 66.09           C  
ATOM     43  OG  SER A 510      54.722  85.674   4.490  1.00 66.41           O  
ATOM     44  N   ARG A 511      50.773  86.039   6.216  1.00 61.33           N  
ATOM     45  CA  ARG A 511      49.488  86.695   6.461  1.00 58.82           C  
ATOM     46  C   ARG A 511      49.574  87.668   7.637  1.00 56.27           C  
ATOM     47  O   ARG A 511      50.512  87.608   8.431  1.00 56.04           O  
ATOM     48  CB  ARG A 511      48.411  85.647   6.768  1.00 60.21           C  
ATOM     49  CG  ARG A 511      48.304  84.501   5.763  1.00 59.67           C  
ATOM     50  CD  ARG A 511      46.919  84.427   5.142  1.00 59.25           C  
ATOM     51  NE  ARG A 511      46.785  83.315   4.203  1.00 60.45           N  
ATOM     52  CZ  ARG A 511      47.505  83.170   3.096  1.00 59.37           C  
ATOM     53  NH1 ARG A 511      48.426  84.070   2.776  1.00 57.55           N  
ATOM     54  NH2 ARG A 511      47.300  82.121   2.307  1.00 58.34           N  
ATOM     55  N   LEU A 512      48.601  88.569   7.743  1.00 52.53           N  
ATOM     56  CA  LEU A 512      48.577  89.521   8.850  1.00 49.47           C  
ATOM     57  C   LEU A 512      48.060  88.748  10.044  1.00 45.81           C  
ATOM     58  O   LEU A 512      46.880  88.417  10.110  1.00 46.07           O  
ATOM     59  CB  LEU A 512      47.649  90.693   8.539  1.00 50.97           C  
ATOM     60  CG  LEU A 512      48.318  91.842   7.783  1.00 54.24           C  
ATOM     61  CD1 LEU A 512      47.279  92.873   7.365  1.00 53.91           C  
ATOM     62  CD2 LEU A 512      49.389  92.469   8.681  1.00 55.84           C  
ATOM     63  N   LEU A 513      48.934  88.467  10.998  1.00 41.49           N  
ATOM     64  CA  LEU A 513      48.515  87.669  12.132  1.00 38.24           C  
ATOM     65  C   LEU A 513      49.239  87.892  13.456  1.00 36.46           C  
ATOM     66  O   LEU A 513      50.422  88.225  13.496  1.00 35.29           O  
ATOM     67  CB  LEU A 513      48.647  86.198  11.743  1.00 36.52           C  
ATOM     68  CG  LEU A 513      48.402  85.150  12.821  1.00 35.04           C  
ATOM     69  CD1 LEU A 513      46.912  85.052  13.112  1.00 34.49           C  
ATOM     70  CD2 LEU A 513      48.950  83.817  12.343  1.00 35.51           C  
ATOM     71  N   ASP A 514      48.497  87.704  14.539  1.00 34.44           N  
ATOM     72  CA  ASP A 514      49.044  87.785  15.882  1.00 32.96           C  
ATOM     73  C   ASP A 514      48.674  86.435  16.478  1.00 33.17           C  
ATOM     74  O   ASP A 514      47.525  86.209  16.857  1.00 33.15           O  
ATOM     75  CB  ASP A 514      48.405  88.919  16.672  1.00 34.01           C  
ATOM     76  CG  ASP A 514      48.938  90.279  16.262  1.00 38.51           C  
ATOM     77  OD1 ASP A 514      49.875  90.323  15.438  1.00 40.41           O  
ATOM     78  OD2 ASP A 514      48.429  91.304  16.763  1.00 39.41           O  
ATOM     79  N   LEU A 515      49.649  85.530  16.517  1.00 31.08           N  
ATOM     80  CA  LEU A 515      49.448  84.182  17.030  1.00 30.54           C  
ATOM     81  C   LEU A 515      50.036  83.998  18.426  1.00 30.29           C  
ATOM     82  O   LEU A 515      51.206  84.289  18.665  1.00 32.62           O  
ATOM     83  CB  LEU A 515      50.084  83.184  16.064  1.00 32.76           C  
ATOM     84  CG  LEU A 515      49.907  81.699  16.361  1.00 35.13           C  
ATOM     85  CD1 LEU A 515      48.427  81.404  16.496  1.00 37.08           C  
ATOM     86  CD2 LEU A 515      50.523  80.856  15.251  1.00 34.89           C  
ATOM     87  N   VAL A 516      49.222  83.503  19.347  1.00 28.70           N  
ATOM     88  CA  VAL A 516      49.669  83.288  20.715  1.00 30.01           C  
ATOM     89  C   VAL A 516      49.681  81.796  21.065  1.00 32.05           C  
ATOM     90  O   VAL A 516      48.648  81.126  21.006  1.00 33.17           O  
ATOM     91  CB  VAL A 516      48.750  84.024  21.710  1.00 30.69           C  
ATOM     92  CG1 VAL A 516      49.239  83.809  23.123  1.00 30.70           C  
ATOM     93  CG2 VAL A 516      48.701  85.503  21.380  1.00 28.46           C  
ATOM     94  N   PHE A 517      50.858  81.285  21.424  1.00 31.93           N  
ATOM     95  CA  PHE A 517      51.032  79.879  21.794  1.00 31.74           C  
ATOM     96  C   PHE A 517      50.858  79.692  23.310  1.00 33.57           C  
ATOM     97  O   PHE A 517      51.593  80.285  24.112  1.00 33.96           O  
ATOM     98  CB  PHE A 517      52.433  79.394  21.391  1.00 32.98           C  
ATOM     99  CG  PHE A 517      52.637  79.257  19.910  1.00 32.83           C  
ATOM    100  CD1 PHE A 517      52.282  78.087  19.251  1.00 34.30           C  
ATOM    101  CD2 PHE A 517      53.191  80.294  19.173  1.00 31.59           C  
ATOM    102  CE1 PHE A 517      52.478  77.949  17.876  1.00 34.75           C  
ATOM    103  CE2 PHE A 517      53.390  80.166  17.798  1.00 33.78           C  
ATOM    104  CZ  PHE A 517      53.033  78.993  17.148  1.00 32.10           C  
ATOM    105  N   LEU A 518      49.885  78.874  23.700  1.00 31.56           N  
ATOM    106  CA  LEU A 518      49.638  78.607  25.108  1.00 30.35           C  
ATOM    107  C   LEU A 518      49.973  77.129  25.307  1.00 31.35           C  
ATOM    108  O   LEU A 518      49.337  76.261  24.709  1.00 34.15           O  
ATOM    109  CB  LEU A 518      48.172  78.912  25.446  1.00 29.76           C  
ATOM    110  CG  LEU A 518      47.651  80.291  24.989  1.00 28.05           C  
ATOM    111  CD1 LEU A 518      46.206  80.472  25.394  1.00 28.83           C  
ATOM    112  CD2 LEU A 518      48.475  81.392  25.600  1.00 27.50           C  
ATOM    113  N   LEU A 519      50.983  76.848  26.132  1.00 31.81           N  
ATOM    114  CA  LEU A 519      51.434  75.473  26.372  1.00 30.18           C  
ATOM    115  C   LEU A 519      51.111  74.882  27.736  1.00 29.47           C  
ATOM    116  O   LEU A 519      51.461  75.449  28.768  1.00 29.32           O  
ATOM    117  CB  LEU A 519      52.949  75.371  26.180  1.00 30.95           C  
ATOM    118  CG  LEU A 519      53.650  76.128  25.054  1.00 28.51           C  
ATOM    119  CD1 LEU A 519      55.018  75.505  24.858  1.00 30.92           C  
ATOM    120  CD2 LEU A 519      52.862  76.045  23.772  1.00 32.07           C  
ATOM    121  N   ASP A 520      50.476  73.715  27.720  1.00 30.65           N  
ATOM    122  CA  ASP A 520      50.104  72.986  28.934  1.00 30.36           C  
ATOM    123  C   ASP A 520      51.365  72.580  29.709  1.00 30.89           C  
ATOM    124  O   ASP A 520      52.222  71.867  29.189  1.00 31.41           O  
ATOM    125  CB  ASP A 520      49.304  71.733  28.548  1.00 30.60           C  
ATOM    126  CG  ASP A 520      48.758  70.983  29.751  1.00 31.59           C  
ATOM    127  OD1 ASP A 520      49.547  70.600  30.638  1.00 29.96           O  
ATOM    128  OD2 ASP A 520      47.530  70.771  29.804  1.00 33.43           O  
ATOM    129  N   GLY A 521      51.472  73.035  30.952  1.00 31.56           N  
ATOM    130  CA  GLY A 521      52.630  72.708  31.759  1.00 30.64           C  
ATOM    131  C   GLY A 521      52.352  71.703  32.861  1.00 31.70           C  
ATOM    132  O   GLY A 521      53.007  71.720  33.898  1.00 30.97           O  
ATOM    133  N   SER A 522      51.388  70.816  32.638  1.00 33.07           N  
ATOM    134  CA  SER A 522      51.033  69.803  33.627  1.00 31.70           C  
ATOM    135  C   SER A 522      51.818  68.515  33.429  1.00 31.55           C  
ATOM    136  O   SER A 522      52.417  68.291  32.376  1.00 32.87           O  
ATOM    137  CB  SER A 522      49.547  69.486  33.545  1.00 31.84           C  
ATOM    138  OG  SER A 522      49.255  68.824  32.331  1.00 28.42           O  
ATOM    139  N   SER A 523      51.798  67.664  34.447  1.00 30.06           N  
ATOM    140  CA  SER A 523      52.501  66.395  34.385  1.00 29.92           C  
ATOM    141  C   SER A 523      51.784  65.369  33.510  1.00 29.76           C  
ATOM    142  O   SER A 523      52.131  64.194  33.530  1.00 30.34           O  
ATOM    143  CB  SER A 523      52.701  65.829  35.796  1.00 29.52           C  
ATOM    144  OG  SER A 523      51.482  65.779  36.515  1.00 32.88           O  
ATOM    145  N   ARG A 524      50.782  65.804  32.752  1.00 30.55           N  
ATOM    146  CA  ARG A 524      50.063  64.885  31.871  1.00 32.51           C  
ATOM    147  C   ARG A 524      50.961  64.663  30.667  1.00 29.33           C  
ATOM    148  O   ARG A 524      50.723  63.788  29.841  1.00 30.60           O  
ATOM    149  CB  ARG A 524      48.720  65.471  31.421  1.00 35.86           C  
ATOM    150  CG  ARG A 524      47.760  65.806  32.559  1.00 43.62           C  
ATOM    151  CD  ARG A 524      46.641  64.782  32.736  1.00 47.49           C  
ATOM    152  NE  ARG A 524      47.073  63.549  33.389  1.00 51.42           N  
ATOM    153  CZ  ARG A 524      46.252  62.724  34.037  1.00 53.33           C  
ATOM    154  NH1 ARG A 524      44.954  62.999  34.126  1.00 50.16           N  
ATOM    155  NH2 ARG A 524      46.731  61.622  34.595  1.00 53.92           N  
ATOM    156  N   LEU A 525      51.993  65.485  30.572  1.00 25.96           N  
ATOM    157  CA  LEU A 525      52.966  65.366  29.502  1.00 24.57           C  
ATOM    158  C   LEU A 525      54.322  65.199  30.178  1.00 24.98           C  
ATOM    159  O   LEU A 525      54.642  65.924  31.124  1.00 24.80           O  
ATOM    160  CB  LEU A 525      52.982  66.629  28.632  1.00 21.23           C  
ATOM    161  CG  LEU A 525      51.792  66.952  27.727  1.00 18.50           C  
ATOM    162  CD1 LEU A 525      51.973  68.340  27.123  1.00 20.27           C  
ATOM    163  CD2 LEU A 525      51.681  65.912  26.631  1.00 22.22           C  
ATOM    164  N   SER A 526      55.111  64.241  29.711  1.00 25.81           N  
ATOM    165  CA  SER A 526      56.434  64.023  30.284  1.00 30.54           C  
ATOM    166  C   SER A 526      57.352  65.153  29.815  1.00 31.60           C  
ATOM    167  O   SER A 526      57.035  65.857  28.854  1.00 32.68           O  
ATOM    168  CB  SER A 526      57.009  62.688  29.815  1.00 31.20           C  
ATOM    169  OG  SER A 526      57.540  62.802  28.506  1.00 34.85           O  
ATOM    170  N   GLU A 527      58.485  65.327  30.486  1.00 32.46           N  
ATOM    171  CA  GLU A 527      59.418  66.379  30.110  1.00 32.74           C  
ATOM    172  C   GLU A 527      59.789  66.205  28.649  1.00 32.76           C  
ATOM    173  O   GLU A 527      59.825  67.171  27.883  1.00 31.40           O  
ATOM    174  CB  GLU A 527      60.686  66.312  30.962  1.00 35.14           C  
ATOM    175  CG  GLU A 527      61.584  67.532  30.794  1.00 40.80           C  
ATOM    176  CD  GLU A 527      62.800  67.500  31.695  1.00 41.84           C  
ATOM    177  OE1 GLU A 527      63.350  68.580  32.004  1.00 43.89           O  
ATOM    178  OE2 GLU A 527      63.210  66.393  32.088  1.00 46.11           O  
ATOM    179  N   ALA A 528      60.061  64.959  28.269  1.00 32.82           N  
ATOM    180  CA  ALA A 528      60.437  64.647  26.896  1.00 32.78           C  
ATOM    181  C   ALA A 528      59.317  64.997  25.926  1.00 31.44           C  
ATOM    182  O   ALA A 528      59.578  65.518  24.842  1.00 28.03           O  
ATOM    183  CB  ALA A 528      60.793  63.184  26.775  1.00 32.31           C  
ATOM    184  N   GLU A 529      58.074  64.705  26.314  1.00 31.48           N  
ATOM    185  CA  GLU A 529      56.922  65.018  25.469  1.00 31.47           C  
ATOM    186  C   GLU A 529      56.802  66.534  25.328  1.00 30.03           C  
ATOM    187  O   GLU A 529      56.475  67.043  24.261  1.00 30.98           O  
ATOM    188  CB  GLU A 529      55.635  64.455  26.075  1.00 32.07           C  
ATOM    189  CG  GLU A 529      55.687  62.960  26.326  1.00 35.77           C  
ATOM    190  CD  GLU A 529      54.313  62.331  26.464  1.00 38.66           C  
ATOM    191  OE1 GLU A 529      53.541  62.748  27.356  1.00 39.93           O  
ATOM    192  OE2 GLU A 529      54.006  61.410  25.676  1.00 40.48           O  
ATOM    193  N   PHE A 530      57.083  67.249  26.411  1.00 27.24           N  
ATOM    194  CA  PHE A 530      57.016  68.704  26.410  1.00 27.73           C  
ATOM    195  C   PHE A 530      58.019  69.288  25.414  1.00 28.09           C  
ATOM    196  O   PHE A 530      57.777  70.329  24.787  1.00 24.23           O  
ATOM    197  CB  PHE A 530      57.328  69.240  27.809  1.00 24.25           C  
ATOM    198  CG  PHE A 530      57.031  70.694  27.974  1.00 18.52           C  
ATOM    199  CD1 PHE A 530      55.719  71.155  27.904  1.00 15.64           C  
ATOM    200  CD2 PHE A 530      58.059  71.606  28.198  1.00 17.28           C  
ATOM    201  CE1 PHE A 530      55.427  72.511  28.051  1.00 15.32           C  
ATOM    202  CE2 PHE A 530      57.783  72.969  28.347  1.00 17.63           C  
ATOM    203  CZ  PHE A 530      56.461  73.421  28.274  1.00 15.46           C  
ATOM    204  N   GLU A 531      59.152  68.605  25.293  1.00 29.67           N  
ATOM    205  CA  GLU A 531      60.220  69.014  24.399  1.00 30.52           C  
ATOM    206  C   GLU A 531      59.725  68.866  22.953  1.00 31.63           C  
ATOM    207  O   GLU A 531      60.172  69.581  22.048  1.00 31.85           O  
ATOM    208  CB  GLU A 531      61.450  68.137  24.658  1.00 32.15           C  
ATOM    209  CG  GLU A 531      62.785  68.845  24.542  1.00 36.34           C  
ATOM    210  CD  GLU A 531      62.938  69.978  25.532  1.00 38.61           C  
ATOM    211  OE1 GLU A 531      62.722  69.767  26.737  1.00 44.07           O  
ATOM    212  OE2 GLU A 531      63.288  71.089  25.109  1.00 43.99           O  
ATOM    213  N   VAL A 532      58.794  67.940  22.741  1.00 30.35           N  
ATOM    214  CA  VAL A 532      58.241  67.737  21.414  1.00 32.03           C  
ATOM    215  C   VAL A 532      57.248  68.869  21.143  1.00 35.33           C  
ATOM    216  O   VAL A 532      57.186  69.405  20.027  1.00 38.48           O  
ATOM    217  CB  VAL A 532      57.513  66.381  21.305  1.00 30.91           C  
ATOM    218  CG1 VAL A 532      56.882  66.235  19.923  1.00 26.68           C  
ATOM    219  CG2 VAL A 532      58.497  65.241  21.570  1.00 29.07           C  
ATOM    220  N   LEU A 533      56.484  69.237  22.170  1.00 34.58           N  
ATOM    221  CA  LEU A 533      55.501  70.309  22.053  1.00 32.86           C  
ATOM    222  C   LEU A 533      56.183  71.619  21.683  1.00 32.71           C  
ATOM    223  O   LEU A 533      55.680  72.360  20.842  1.00 33.50           O  
ATOM    224  CB  LEU A 533      54.740  70.488  23.373  1.00 33.75           C  
ATOM    225  CG  LEU A 533      53.635  71.553  23.395  1.00 33.85           C  
ATOM    226  CD1 LEU A 533      52.497  71.143  22.461  1.00 34.09           C  
ATOM    227  CD2 LEU A 533      53.113  71.725  24.808  1.00 30.64           C  
ATOM    228  N   LYS A 534      57.325  71.898  22.311  1.00 30.89           N  
ATOM    229  CA  LYS A 534      58.069  73.127  22.041  1.00 30.39           C  
ATOM    230  C   LYS A 534      58.636  73.103  20.634  1.00 31.35           C  
ATOM    231  O   LYS A 534      58.710  74.137  19.973  1.00 32.01           O  
ATOM    232  CB  LYS A 534      59.220  73.312  23.038  1.00 29.20           C  
ATOM    233  CG  LYS A 534      58.797  73.311  24.499  1.00 30.52           C  
ATOM    234  CD  LYS A 534      59.879  73.877  25.416  1.00 31.47           C  
ATOM    235  CE  LYS A 534      61.156  73.054  25.388  1.00 34.25           C  
ATOM    236  NZ  LYS A 534      62.194  73.575  26.324  1.00 30.29           N  
ATOM    237  N   ALA A 535      59.047  71.921  20.183  1.00 31.66           N  
ATOM    238  CA  ALA A 535      59.608  71.773  18.844  1.00 31.29           C  
ATOM    239  C   ALA A 535      58.521  72.080  17.825  1.00 31.15           C  
ATOM    240  O   ALA A 535      58.792  72.622  16.753  1.00 28.83           O  
ATOM    241  CB  ALA A 535      60.126  70.363  18.648  1.00 30.88           C  
ATOM    242  N   PHE A 536      57.289  71.722  18.169  1.00 30.45           N  
ATOM    243  CA  PHE A 536      56.163  71.984  17.292  1.00 33.08           C  
ATOM    244  C   PHE A 536      55.972  73.490  17.176  1.00 32.83           C  
ATOM    245  O   PHE A 536      55.687  74.000  16.098  1.00 34.84           O  
ATOM    246  CB  PHE A 536      54.882  71.353  17.846  1.00 34.75           C  
ATOM    247  CG  PHE A 536      53.625  71.844  17.174  1.00 36.45           C  
ATOM    248  CD1 PHE A 536      53.381  71.565  15.831  1.00 36.87           C  
ATOM    249  CD2 PHE A 536      52.689  72.590  17.886  1.00 38.35           C  
ATOM    250  CE1 PHE A 536      52.225  72.016  15.207  1.00 38.37           C  
ATOM    251  CE2 PHE A 536      51.524  73.051  17.275  1.00 40.26           C  
ATOM    252  CZ  PHE A 536      51.292  72.764  15.930  1.00 42.68           C  
ATOM    253  N   VAL A 537      56.123  74.194  18.293  1.00 32.01           N  
ATOM    254  CA  VAL A 537      55.963  75.642  18.306  1.00 33.46           C  
ATOM    255  C   VAL A 537      56.995  76.298  17.387  1.00 33.73           C  
ATOM    256  O   VAL A 537      56.666  77.206  16.625  1.00 33.04           O  
ATOM    257  CB  VAL A 537      56.097  76.208  19.751  1.00 34.74           C  
ATOM    258  CG1 VAL A 537      56.212  77.718  19.720  1.00 34.75           C  
ATOM    259  CG2 VAL A 537      54.883  75.812  20.584  1.00 35.20           C  
ATOM    260  N   VAL A 538      58.238  75.833  17.449  1.00 33.65           N  
ATOM    261  CA  VAL A 538      59.282  76.394  16.601  1.00 35.05           C  
ATOM    262  C   VAL A 538      58.925  76.226  15.125  1.00 37.15           C  
ATOM    263  O   VAL A 538      58.992  77.185  14.357  1.00 36.97           O  
ATOM    264  CB  VAL A 538      60.644  75.718  16.843  1.00 35.06           C  
ATOM    265  CG1 VAL A 538      61.678  76.299  15.889  1.00 32.23           C  
ATOM    266  CG2 VAL A 538      61.076  75.906  18.285  1.00 33.39           C  
ATOM    267  N   ASP A 539      58.560  75.005  14.731  1.00 38.30           N  
ATOM    268  CA  ASP A 539      58.182  74.733  13.348  1.00 39.57           C  
ATOM    269  C   ASP A 539      57.061  75.669  12.931  1.00 38.90           C  
ATOM    270  O   ASP A 539      57.084  76.240  11.842  1.00 36.99           O  
ATOM    271  CB  ASP A 539      57.704  73.289  13.180  1.00 43.38           C  
ATOM    272  CG  ASP A 539      58.825  72.287  13.293  1.00 46.54           C  
ATOM    273  OD1 ASP A 539      59.875  72.492  12.643  1.00 47.77           O  
ATOM    274  OD2 ASP A 539      58.647  71.286  14.022  1.00 50.26           O  
ATOM    275  N   MET A 540      56.072  75.813  13.805  1.00 37.60           N  
ATOM    276  CA  MET A 540      54.952  76.686  13.522  1.00 39.01           C  
ATOM    277  C   MET A 540      55.430  78.102  13.225  1.00 38.73           C  
ATOM    278  O   MET A 540      54.956  78.731  12.273  1.00 36.47           O  
ATOM    279  CB  MET A 540      53.978  76.703  14.700  1.00 42.35           C  
ATOM    280  CG  MET A 540      53.110  75.467  14.795  1.00 43.22           C  
ATOM    281  SD  MET A 540      52.208  75.219  13.268  1.00 47.80           S  
ATOM    282  CE  MET A 540      50.765  76.215  13.558  1.00 46.05           C  
ATOM    283  N   MET A 541      56.372  78.598  14.031  1.00 38.09           N  
ATOM    284  CA  MET A 541      56.904  79.949  13.845  1.00 39.05           C  
ATOM    285  C   MET A 541      57.519  80.114  12.461  1.00 40.28           C  
ATOM    286  O   MET A 541      57.336  81.144  11.818  1.00 38.06           O  
ATOM    287  CB  MET A 541      57.939  80.268  14.918  1.00 36.62           C  
ATOM    288  CG  MET A 541      57.401  80.125  16.325  1.00 38.47           C  
ATOM    289  SD  MET A 541      58.629  80.495  17.581  1.00 38.44           S  
ATOM    290  CE  MET A 541      57.971  81.949  18.259  1.00 38.83           C  
ATOM    291  N   GLU A 542      58.236  79.091  12.002  1.00 43.54           N  
ATOM    292  CA  GLU A 542      58.862  79.124  10.682  1.00 46.85           C  
ATOM    293  C   GLU A 542      57.823  79.008   9.573  1.00 46.88           C  
ATOM    294  O   GLU A 542      57.910  79.705   8.566  1.00 46.53           O  
ATOM    295  CB  GLU A 542      59.872  77.988  10.540  1.00 49.68           C  
ATOM    296  CG  GLU A 542      61.210  78.250  11.192  1.00 55.13           C  
ATOM    297  CD  GLU A 542      61.980  76.968  11.426  1.00 60.43           C  
ATOM    298  OE1 GLU A 542      62.060  76.142  10.489  1.00 62.57           O  
ATOM    299  OE2 GLU A 542      62.504  76.787  12.548  1.00 63.56           O  
ATOM    300  N   ARG A 543      56.848  78.123   9.760  1.00 46.58           N  
ATOM    301  CA  ARG A 543      55.795  77.924   8.769  1.00 48.04           C  
ATOM    302  C   ARG A 543      55.004  79.213   8.510  1.00 49.13           C  
ATOM    303  O   ARG A 543      54.666  79.525   7.369  1.00 48.94           O  
ATOM    304  CB  ARG A 543      54.847  76.810   9.227  1.00 48.76           C  
ATOM    305  CG  ARG A 543      55.485  75.426   9.306  1.00 52.81           C  
ATOM    306  CD  ARG A 543      55.860  74.921   7.918  1.00 56.64           C  
ATOM    307  NE  ARG A 543      56.532  73.621   7.917  1.00 58.64           N  
ATOM    308  CZ  ARG A 543      57.671  73.358   8.553  1.00 59.57           C  
ATOM    309  NH1 ARG A 543      58.279  74.299   9.260  1.00 60.87           N  
ATOM    310  NH2 ARG A 543      58.216  72.154   8.467  1.00 60.52           N  
ATOM    311  N   LEU A 544      54.714  79.962   9.569  1.00 49.09           N  
ATOM    312  CA  LEU A 544      53.971  81.207   9.429  1.00 48.84           C  
ATOM    313  C   LEU A 544      54.900  82.360   9.088  1.00 51.36           C  
ATOM    314  O   LEU A 544      54.455  83.469   8.794  1.00 50.76           O  
ATOM    315  CB  LEU A 544      53.198  81.517  10.713  1.00 47.31           C  
ATOM    316  CG  LEU A 544      51.758  81.001  10.827  1.00 43.04           C  
ATOM    317  CD1 LEU A 544      51.355  80.233   9.581  1.00 40.85           C  
ATOM    318  CD2 LEU A 544      51.639  80.126  12.057  1.00 41.86           C  
ATOM    319  N   ARG A 545      56.198  82.089   9.132  1.00 54.81           N  
ATOM    320  CA  ARG A 545      57.202  83.092   8.805  1.00 59.38           C  
ATOM    321  C   ARG A 545      57.153  84.334   9.698  1.00 61.90           C  
ATOM    322  O   ARG A 545      56.770  85.414   9.245  1.00 63.00           O  
ATOM    323  CB  ARG A 545      57.058  83.504   7.331  1.00 60.57           C  
ATOM    324  CG  ARG A 545      57.252  82.349   6.346  1.00 63.06           C  
ATOM    325  CD  ARG A 545      57.532  82.847   4.935  1.00 65.64           C  
ATOM    326  NE  ARG A 545      56.357  82.792   4.068  1.00 69.16           N  
ATOM    327  CZ  ARG A 545      56.181  81.902   3.092  1.00 70.41           C  
ATOM    328  NH1 ARG A 545      57.106  80.979   2.850  1.00 69.73           N  
ATOM    329  NH2 ARG A 545      55.079  81.938   2.353  1.00 70.78           N  
ATOM    330  N   ILE A 546      57.549  84.177  10.963  1.00 64.96           N  
ATOM    331  CA  ILE A 546      57.565  85.287  11.918  1.00 67.53           C  
ATOM    332  C   ILE A 546      58.682  86.250  11.539  1.00 69.15           C  
ATOM    333  O   ILE A 546      58.834  87.315  12.144  1.00 68.90           O  
ATOM    334  CB  ILE A 546      57.820  84.797  13.360  1.00 68.40           C  
ATOM    335  CG1 ILE A 546      59.199  84.136  13.448  1.00 68.93           C  
ATOM    336  CG2 ILE A 546      56.732  83.821  13.780  1.00 69.11           C  
ATOM    337  CD1 ILE A 546      59.577  83.685  14.838  1.00 70.70           C  
ATOM    338  N   SER A 547      59.460  85.849  10.534  1.00 71.40           N  
ATOM    339  CA  SER A 547      60.576  86.636  10.013  1.00 72.84           C  
ATOM    340  C   SER A 547      60.056  87.935   9.398  1.00 74.19           C  
ATOM    341  O   SER A 547      60.792  88.914   9.261  1.00 74.11           O  
ATOM    342  CB  SER A 547      61.336  85.825   8.960  1.00 71.42           C  
ATOM    343  OG  SER A 547      61.764  84.583   9.497  1.00 70.29           O  
ATOM    344  N   GLN A 548      58.783  87.930   9.015  1.00 75.85           N  
ATOM    345  CA  GLN A 548      58.154  89.113   8.449  1.00 77.17           C  
ATOM    346  C   GLN A 548      57.395  89.847   9.552  1.00 77.35           C  
ATOM    347  O   GLN A 548      56.962  89.243  10.537  1.00 76.50           O  
ATOM    348  CB  GLN A 548      57.181  88.742   7.328  1.00 77.57           C  
ATOM    349  CG  GLN A 548      57.794  88.675   5.940  1.00 78.29           C  
ATOM    350  CD  GLN A 548      58.142  87.266   5.521  1.00 78.74           C  
ATOM    351  OE1 GLN A 548      59.139  86.700   5.968  1.00 79.11           O  
ATOM    352  NE2 GLN A 548      57.309  86.685   4.661  1.00 78.65           N  
ATOM    353  N   LYS A 549      57.239  91.154   9.374  1.00 77.96           N  
ATOM    354  CA  LYS A 549      56.540  91.999  10.339  1.00 77.96           C  
ATOM    355  C   LYS A 549      55.032  91.756  10.259  1.00 75.50           C  
ATOM    356  O   LYS A 549      54.240  92.438  10.908  1.00 74.80           O  
ATOM    357  CB  LYS A 549      56.815  93.470  10.029  1.00 81.42           C  
ATOM    358  CG  LYS A 549      57.816  94.167  10.958  1.00 83.93           C  
ATOM    359  CD  LYS A 549      59.268  93.754  10.687  1.00 84.95           C  
ATOM    360  CE  LYS A 549      60.254  94.460  11.624  1.00 86.86           C  
ATOM    361  NZ  LYS A 549      61.687  94.090  11.399  1.00 88.64           N  
ATOM    362  N   TRP A 550      54.644  90.784   9.445  1.00 73.09           N  
ATOM    363  CA  TRP A 550      53.241  90.450   9.252  1.00 69.51           C  
ATOM    364  C   TRP A 550      52.697  89.710  10.455  1.00 64.20           C  
ATOM    365  O   TRP A 550      51.631  90.036  10.974  1.00 63.19           O  
ATOM    366  CB  TRP A 550      53.095  89.578   8.002  1.00 74.39           C  
ATOM    367  CG  TRP A 550      53.647  90.211   6.765  1.00 78.95           C  
ATOM    368  CD1 TRP A 550      53.962  89.585   5.593  1.00 79.90           C  
ATOM    369  CD2 TRP A 550      53.929  91.602   6.565  1.00 82.18           C  
ATOM    370  NE1 TRP A 550      54.421  90.498   4.675  1.00 81.96           N  
ATOM    371  CE2 TRP A 550      54.414  91.743   5.246  1.00 82.86           C  
ATOM    372  CE3 TRP A 550      53.823  92.745   7.374  1.00 85.16           C  
ATOM    373  CZ2 TRP A 550      54.788  92.983   4.715  1.00 85.05           C  
ATOM    374  CZ3 TRP A 550      54.195  93.977   6.846  1.00 86.17           C  
ATOM    375  CH2 TRP A 550      54.674  94.085   5.530  1.00 86.84           C  
ATOM    376  N   VAL A 551      53.450  88.710  10.890  1.00 58.62           N  
ATOM    377  CA  VAL A 551      53.050  87.887  12.012  1.00 54.29           C  
ATOM    378  C   VAL A 551      53.760  88.259  13.301  1.00 50.90           C  
ATOM    379  O   VAL A 551      54.974  88.467  13.319  1.00 50.61           O  
ATOM    380  CB  VAL A 551      53.329  86.392  11.720  1.00 52.99           C  
ATOM    381  CG1 VAL A 551      52.701  85.524  12.797  1.00 52.07           C  
ATOM    382  CG2 VAL A 551      52.794  86.018  10.344  1.00 53.13           C  
ATOM    383  N   ARG A 552      52.984  88.361  14.373  1.00 46.15           N  
ATOM    384  CA  ARG A 552      53.526  88.643  15.690  1.00 43.78           C  
ATOM    385  C   ARG A 552      53.245  87.366  16.454  1.00 42.54           C  
ATOM    386  O   ARG A 552      52.160  86.797  16.337  1.00 43.96           O  
ATOM    387  CB  ARG A 552      52.803  89.813  16.364  1.00 45.09           C  
ATOM    388  CG  ARG A 552      52.941  91.130  15.627  1.00 45.21           C  
ATOM    389  CD  ARG A 552      53.513  92.246  16.499  1.00 46.62           C  
ATOM    390  NE  ARG A 552      52.569  92.868  17.436  1.00 48.70           N  
ATOM    391  CZ  ARG A 552      51.268  93.057  17.211  1.00 49.83           C  
ATOM    392  NH1 ARG A 552      50.715  92.658  16.077  1.00 50.69           N  
ATOM    393  NH2 ARG A 552      50.521  93.696  18.103  1.00 48.95           N  
ATOM    394  N   VAL A 553      54.223  86.888  17.208  1.00 40.24           N  
ATOM    395  CA  VAL A 553      54.029  85.673  17.983  1.00 36.19           C  
ATOM    396  C   VAL A 553      54.175  85.977  19.460  1.00 36.34           C  
ATOM    397  O   VAL A 553      54.741  87.003  19.848  1.00 35.05           O  
ATOM    398  CB  VAL A 553      55.043  84.554  17.596  1.00 33.20           C  
ATOM    399  CG1 VAL A 553      54.515  83.758  16.419  1.00 32.53           C  
ATOM    400  CG2 VAL A 553      56.395  85.161  17.247  1.00 34.55           C  
ATOM    401  N   ALA A 554      53.639  85.079  20.277  1.00 35.02           N  
ATOM    402  CA  ALA A 554      53.704  85.197  21.725  1.00 31.67           C  
ATOM    403  C   ALA A 554      53.712  83.761  22.236  1.00 31.11           C  
ATOM    404  O   ALA A 554      53.095  82.883  21.630  1.00 32.42           O  
ATOM    405  CB  ALA A 554      52.490  85.951  22.249  1.00 26.25           C  
ATOM    406  N   VAL A 555      54.431  83.511  23.324  1.00 28.58           N  
ATOM    407  CA  VAL A 555      54.492  82.167  23.882  1.00 26.83           C  
ATOM    408  C   VAL A 555      54.313  82.193  25.397  1.00 27.51           C  
ATOM    409  O   VAL A 555      55.034  82.886  26.122  1.00 26.46           O  
ATOM    410  CB  VAL A 555      55.820  81.470  23.521  1.00 25.97           C  
ATOM    411  CG1 VAL A 555      55.951  80.162  24.269  1.00 26.70           C  
ATOM    412  CG2 VAL A 555      55.866  81.199  22.030  1.00 25.93           C  
ATOM    413  N   VAL A 556      53.330  81.434  25.865  1.00 26.64           N  
ATOM    414  CA  VAL A 556      53.041  81.376  27.281  1.00 28.53           C  
ATOM    415  C   VAL A 556      52.867  79.943  27.754  1.00 29.69           C  
ATOM    416  O   VAL A 556      52.140  79.154  27.150  1.00 28.49           O  
ATOM    417  CB  VAL A 556      51.757  82.158  27.611  1.00 29.49           C  
ATOM    418  CG1 VAL A 556      51.595  82.263  29.111  1.00 28.71           C  
ATOM    419  CG2 VAL A 556      51.807  83.548  26.973  1.00 28.38           C  
ATOM    420  N   GLU A 557      53.560  79.603  28.832  1.00 30.31           N  
ATOM    421  CA  GLU A 557      53.454  78.271  29.408  1.00 29.64           C  
ATOM    422  C   GLU A 557      52.535  78.456  30.607  1.00 27.98           C  
ATOM    423  O   GLU A 557      52.615  79.471  31.305  1.00 27.48           O  
ATOM    424  CB  GLU A 557      54.835  77.764  29.833  1.00 31.35           C  
ATOM    425  CG  GLU A 557      54.845  76.425  30.545  1.00 36.58           C  
ATOM    426  CD  GLU A 557      54.422  76.530  32.001  1.00 42.26           C  
ATOM    427  OE1 GLU A 557      55.059  77.302  32.754  1.00 40.37           O  
ATOM    428  OE2 GLU A 557      53.456  75.833  32.392  1.00 45.07           O  
ATOM    429  N   TYR A 558      51.640  77.504  30.835  1.00 25.11           N  
ATOM    430  CA  TYR A 558      50.728  77.652  31.952  1.00 23.58           C  
ATOM    431  C   TYR A 558      50.482  76.434  32.824  1.00 22.72           C  
ATOM    432  O   TYR A 558      50.156  75.354  32.337  1.00 20.50           O  
ATOM    433  CB  TYR A 558      49.375  78.177  31.459  1.00 22.76           C  
ATOM    434  CG  TYR A 558      48.622  77.231  30.552  1.00 22.61           C  
ATOM    435  CD1 TYR A 558      48.891  77.183  29.180  1.00 18.58           C  
ATOM    436  CD2 TYR A 558      47.659  76.350  31.072  1.00 22.84           C  
ATOM    437  CE1 TYR A 558      48.228  76.280  28.343  1.00 16.11           C  
ATOM    438  CE2 TYR A 558      46.986  75.437  30.243  1.00 20.69           C  
ATOM    439  CZ  TYR A 558      47.278  75.407  28.877  1.00 21.00           C  
ATOM    440  OH  TYR A 558      46.646  74.494  28.048  1.00 19.24           O  
ATOM    441  N   HIS A 559      50.695  76.603  34.121  1.00 23.54           N  
ATOM    442  CA  HIS A 559      50.377  75.546  35.057  1.00 26.03           C  
ATOM    443  C   HIS A 559      49.461  76.199  36.076  1.00 28.57           C  
ATOM    444  O   HIS A 559      48.272  76.371  35.807  1.00 29.41           O  
ATOM    445  CB  HIS A 559      51.608  74.870  35.710  1.00 24.45           C  
ATOM    446  CG  HIS A 559      52.767  75.773  36.020  1.00 22.55           C  
ATOM    447  ND1 HIS A 559      53.584  76.306  35.044  1.00 20.30           N  
ATOM    448  CD2 HIS A 559      53.336  76.107  37.204  1.00 20.43           C  
ATOM    449  CE1 HIS A 559      54.606  76.922  35.614  1.00 20.13           C  
ATOM    450  NE2 HIS A 559      54.480  76.816  36.924  1.00 15.53           N  
ATOM    451  N   ASP A 560      49.988  76.589  37.224  1.00 30.57           N  
ATOM    452  CA  ASP A 560      49.154  77.238  38.220  1.00 31.43           C  
ATOM    453  C   ASP A 560      48.992  78.678  37.788  1.00 32.04           C  
ATOM    454  O   ASP A 560      47.939  79.281  37.979  1.00 35.28           O  
ATOM    455  CB  ASP A 560      49.826  77.164  39.581  1.00 35.90           C  
ATOM    456  CG  ASP A 560      50.128  75.749  39.982  1.00 42.73           C  
ATOM    457  OD1 ASP A 560      49.162  74.984  40.211  1.00 45.60           O  
ATOM    458  OD2 ASP A 560      51.328  75.397  40.050  1.00 47.90           O  
ATOM    459  N   GLY A 561      50.051  79.220  37.197  1.00 30.88           N  
ATOM    460  CA  GLY A 561      50.024  80.590  36.727  1.00 29.08           C  
ATOM    461  C   GLY A 561      50.334  80.631  35.245  1.00 27.66           C  
ATOM    462  O   GLY A 561      50.275  79.607  34.566  1.00 25.59           O  
ATOM    463  N   SER A 562      50.660  81.817  34.742  1.00 27.18           N  
ATOM    464  CA  SER A 562      50.995  81.988  33.335  1.00 25.40           C  
ATOM    465  C   SER A 562      52.445  82.453  33.213  1.00 26.59           C  
ATOM    466  O   SER A 562      52.868  83.392  33.890  1.00 27.81           O  
ATOM    467  CB  SER A 562      50.058  83.009  32.707  1.00 24.11           C  
ATOM    468  OG  SER A 562      48.716  82.558  32.776  1.00 24.12           O  
ATOM    469  N   HIS A 563      53.209  81.787  32.358  1.00 25.54           N  
ATOM    470  CA  HIS A 563      54.607  82.141  32.168  1.00 24.86           C  
ATOM    471  C   HIS A 563      54.869  82.549  30.718  1.00 26.18           C  
ATOM    472  O   HIS A 563      54.899  81.714  29.809  1.00 26.62           O  
ATOM    473  CB  HIS A 563      55.484  80.958  32.581  1.00 25.33           C  
ATOM    474  CG  HIS A 563      55.346  80.591  34.029  1.00 29.83           C  
ATOM    475  ND1 HIS A 563      56.391  80.680  34.926  1.00 29.05           N  
ATOM    476  CD2 HIS A 563      54.272  80.179  34.744  1.00 28.60           C  
ATOM    477  CE1 HIS A 563      55.966  80.341  36.130  1.00 28.78           C  
ATOM    478  NE2 HIS A 563      54.684  80.033  36.048  1.00 29.82           N  
ATOM    479  N   ALA A 564      55.051  83.847  30.513  1.00 24.58           N  
ATOM    480  CA  ALA A 564      55.285  84.399  29.185  1.00 26.80           C  
ATOM    481  C   ALA A 564      56.763  84.559  28.849  1.00 29.01           C  
ATOM    482  O   ALA A 564      57.476  85.316  29.506  1.00 30.01           O  
ATOM    483  CB  ALA A 564      54.586  85.742  29.068  1.00 25.60           C  
ATOM    484  N   TYR A 565      57.220  83.859  27.815  1.00 30.51           N  
ATOM    485  CA  TYR A 565      58.621  83.954  27.413  1.00 32.02           C  
ATOM    486  C   TYR A 565      58.814  84.878  26.210  1.00 31.68           C  
ATOM    487  O   TYR A 565      59.920  85.370  25.960  1.00 32.54           O  
ATOM    488  CB  TYR A 565      59.189  82.576  27.083  1.00 30.70           C  
ATOM    489  CG  TYR A 565      59.293  81.637  28.258  1.00 30.92           C  
ATOM    490  CD1 TYR A 565      58.188  80.905  28.694  1.00 30.31           C  
ATOM    491  CD2 TYR A 565      60.513  81.428  28.894  1.00 30.55           C  
ATOM    492  CE1 TYR A 565      58.303  79.978  29.725  1.00 31.95           C  
ATOM    493  CE2 TYR A 565      60.640  80.506  29.930  1.00 30.66           C  
ATOM    494  CZ  TYR A 565      59.536  79.780  30.339  1.00 32.43           C  
ATOM    495  OH  TYR A 565      59.675  78.843  31.341  1.00 29.78           O  
ATOM    496  N   ILE A 566      57.736  85.098  25.463  1.00 28.70           N  
ATOM    497  CA  ILE A 566      57.777  85.970  24.299  1.00 27.25           C  
ATOM    498  C   ILE A 566      56.481  86.759  24.228  1.00 28.87           C  
ATOM    499  O   ILE A 566      55.392  86.187  24.316  1.00 28.45           O  
ATOM    500  CB  ILE A 566      57.915  85.169  22.975  1.00 24.77           C  
ATOM    501  CG1 ILE A 566      59.166  84.296  23.001  1.00 24.22           C  
ATOM    502  CG2 ILE A 566      58.010  86.123  21.794  1.00 23.35           C  
ATOM    503  CD1 ILE A 566      59.281  83.391  21.801  1.00 22.06           C  
ATOM    504  N   GLY A 567      56.605  88.072  24.073  1.00 29.67           N  
ATOM    505  CA  GLY A 567      55.433  88.920  23.960  1.00 31.75           C  
ATOM    506  C   GLY A 567      55.240  89.369  22.519  1.00 33.19           C  
ATOM    507  O   GLY A 567      56.207  89.431  21.757  1.00 32.33           O  
ATOM    508  N   LEU A 568      54.001  89.679  22.141  1.00 34.31           N  
ATOM    509  CA  LEU A 568      53.695  90.122  20.780  1.00 36.41           C  
ATOM    510  C   LEU A 568      54.516  91.326  20.311  1.00 37.88           C  
ATOM    511  O   LEU A 568      55.021  91.331  19.187  1.00 38.79           O  
ATOM    512  CB  LEU A 568      52.209  90.470  20.644  1.00 36.69           C  
ATOM    513  CG  LEU A 568      51.184  89.341  20.582  1.00 34.95           C  
ATOM    514  CD1 LEU A 568      49.791  89.928  20.439  1.00 34.31           C  
ATOM    515  CD2 LEU A 568      51.502  88.429  19.407  1.00 35.62           C  
ATOM    516  N   LYS A 569      54.644  92.348  21.156  1.00 38.30           N  
ATOM    517  CA  LYS A 569      55.398  93.530  20.758  1.00 41.31           C  
ATOM    518  C   LYS A 569      56.901  93.443  21.027  1.00 42.27           C  
ATOM    519  O   LYS A 569      57.615  94.450  20.946  1.00 40.67           O  
ATOM    520  CB  LYS A 569      54.810  94.790  21.406  1.00 41.50           C  
ATOM    521  CG  LYS A 569      54.773  94.786  22.919  1.00 44.25           C  
ATOM    522  CD  LYS A 569      53.342  94.814  23.428  1.00 45.14           C  
ATOM    523  CE  LYS A 569      52.547  95.941  22.803  1.00 44.05           C  
ATOM    524  NZ  LYS A 569      51.184  95.997  23.381  1.00 45.88           N  
ATOM    525  N   ASP A 570      57.379  92.242  21.343  1.00 41.38           N  
ATOM    526  CA  ASP A 570      58.802  92.038  21.574  1.00 41.58           C  
ATOM    527  C   ASP A 570      59.455  92.170  20.204  1.00 41.53           C  
ATOM    528  O   ASP A 570      59.005  91.549  19.240  1.00 44.85           O  
ATOM    529  CB  ASP A 570      59.060  90.641  22.161  1.00 42.68           C  
ATOM    530  CG  ASP A 570      58.696  90.545  23.642  1.00 44.41           C  
ATOM    531  OD1 ASP A 570      58.035  91.475  24.159  1.00 46.09           O  
ATOM    532  OD2 ASP A 570      59.065  89.536  24.288  1.00 40.36           O  
ATOM    533  N   ARG A 571      60.494  92.995  20.108  1.00 40.76           N  
ATOM    534  CA  ARG A 571      61.182  93.196  18.836  1.00 37.44           C  
ATOM    535  C   ARG A 571      62.523  92.488  18.863  1.00 39.35           C  
ATOM    536  O   ARG A 571      63.524  93.075  19.256  1.00 41.62           O  
ATOM    537  CB  ARG A 571      61.412  94.686  18.573  1.00 35.78           C  
ATOM    538  CG  ARG A 571      60.167  95.562  18.625  1.00 34.20           C  
ATOM    539  CD  ARG A 571      60.450  96.971  18.104  1.00 32.13           C  
ATOM    540  NE  ARG A 571      61.257  97.782  19.014  1.00 33.93           N  
ATOM    541  CZ  ARG A 571      60.783  98.412  20.088  1.00 34.21           C  
ATOM    542  NH1 ARG A 571      59.498  98.333  20.402  1.00 33.38           N  
ATOM    543  NH2 ARG A 571      61.593  99.133  20.849  1.00 35.28           N  
ATOM    544  N   LYS A 572      62.534  91.221  18.459  1.00 40.14           N  
ATOM    545  CA  LYS A 572      63.756  90.416  18.423  1.00 40.14           C  
ATOM    546  C   LYS A 572      63.765  89.637  17.119  1.00 41.29           C  
ATOM    547  O   LYS A 572      62.708  89.362  16.553  1.00 41.53           O  
ATOM    548  CB  LYS A 572      63.789  89.442  19.597  1.00 36.99           C  
ATOM    549  CG  LYS A 572      63.773  90.118  20.947  1.00 38.44           C  
ATOM    550  CD  LYS A 572      63.765  89.089  22.064  1.00 40.97           C  
ATOM    551  CE  LYS A 572      63.776  89.750  23.429  1.00 38.01           C  
ATOM    552  NZ  LYS A 572      63.645  88.746  24.512  1.00 36.99           N  
ATOM    553  N   ARG A 573      64.947  89.278  16.631  1.00 42.16           N  
ATOM    554  CA  ARG A 573      65.000  88.544  15.378  1.00 44.55           C  
ATOM    555  C   ARG A 573      64.608  87.090  15.548  1.00 44.31           C  
ATOM    556  O   ARG A 573      64.735  86.520  16.631  1.00 43.34           O  
ATOM    557  CB  ARG A 573      66.379  88.656  14.718  1.00 47.49           C  
ATOM    558  CG  ARG A 573      67.561  88.741  15.652  1.00 52.00           C  
ATOM    559  CD  ARG A 573      68.850  88.887  14.839  1.00 56.73           C  
ATOM    560  NE  ARG A 573      70.001  89.183  15.689  1.00 62.98           N  
ATOM    561  CZ  ARG A 573      70.572  90.382  15.799  1.00 67.41           C  
ATOM    562  NH1 ARG A 573      70.107  91.419  15.104  1.00 70.03           N  
ATOM    563  NH2 ARG A 573      71.609  90.550  16.615  1.00 69.83           N  
ATOM    564  N   PRO A 574      64.117  86.473  14.464  1.00 43.96           N  
ATOM    565  CA  PRO A 574      63.671  85.080  14.402  1.00 42.81           C  
ATOM    566  C   PRO A 574      64.521  84.090  15.189  1.00 42.35           C  
ATOM    567  O   PRO A 574      64.012  83.377  16.052  1.00 42.70           O  
ATOM    568  CB  PRO A 574      63.680  84.794  12.909  1.00 43.70           C  
ATOM    569  CG  PRO A 574      63.261  86.103  12.339  1.00 43.97           C  
ATOM    570  CD  PRO A 574      64.103  87.077  13.119  1.00 42.04           C  
ATOM    571  N   SER A 575      65.814  84.043  14.888  1.00 41.73           N  
ATOM    572  CA  SER A 575      66.715  83.125  15.573  1.00 41.27           C  
ATOM    573  C   SER A 575      66.638  83.251  17.093  1.00 40.86           C  
ATOM    574  O   SER A 575      66.740  82.251  17.809  1.00 39.90           O  
ATOM    575  CB  SER A 575      68.156  83.345  15.097  1.00 41.89           C  
ATOM    576  OG  SER A 575      68.565  84.696  15.246  1.00 43.74           O  
ATOM    577  N   GLU A 576      66.450  84.476  17.581  1.00 41.16           N  
ATOM    578  CA  GLU A 576      66.364  84.726  19.015  1.00 39.94           C  
ATOM    579  C   GLU A 576      65.066  84.195  19.587  1.00 39.26           C  
ATOM    580  O   GLU A 576      65.054  83.614  20.670  1.00 40.03           O  
ATOM    581  CB  GLU A 576      66.472  86.219  19.316  1.00 40.64           C  
ATOM    582  CG  GLU A 576      67.651  86.566  20.210  1.00 47.50           C  
ATOM    583  CD  GLU A 576      67.647  85.799  21.535  1.00 49.28           C  
ATOM    584  OE1 GLU A 576      66.940  86.216  22.480  1.00 48.49           O  
ATOM    585  OE2 GLU A 576      68.353  84.771  21.627  1.00 48.63           O  
ATOM    586  N   LEU A 577      63.974  84.397  18.858  1.00 38.36           N  
ATOM    587  CA  LEU A 577      62.668  83.928  19.300  1.00 39.06           C  
ATOM    588  C   LEU A 577      62.615  82.409  19.331  1.00 39.91           C  
ATOM    589  O   LEU A 577      62.094  81.832  20.286  1.00 41.98           O  
ATOM    590  CB  LEU A 577      61.564  84.462  18.387  1.00 37.98           C  
ATOM    591  CG  LEU A 577      61.381  85.981  18.399  1.00 38.67           C  
ATOM    592  CD1 LEU A 577      60.278  86.340  17.421  1.00 38.38           C  
ATOM    593  CD2 LEU A 577      61.053  86.477  19.815  1.00 33.70           C  
ATOM    594  N   ARG A 578      63.148  81.763  18.292  1.00 40.48           N  
ATOM    595  CA  ARG A 578      63.161  80.304  18.236  1.00 40.32           C  
ATOM    596  C   ARG A 578      63.909  79.743  19.447  1.00 39.65           C  
ATOM    597  O   ARG A 578      63.528  78.705  19.993  1.00 38.63           O  
ATOM    598  CB  ARG A 578      63.822  79.808  16.943  1.00 42.90           C  
ATOM    599  CG  ARG A 578      62.982  79.991  15.672  1.00 46.35           C  
ATOM    600  CD  ARG A 578      63.586  79.223  14.493  1.00 49.48           C  
ATOM    601  NE  ARG A 578      64.916  79.713  14.138  1.00 54.86           N  
ATOM    602  CZ  ARG A 578      65.147  80.715  13.294  1.00 57.11           C  
ATOM    603  NH1 ARG A 578      64.133  81.337  12.701  1.00 59.00           N  
ATOM    604  NH2 ARG A 578      66.392  81.113  13.056  1.00 57.50           N  
ATOM    605  N   ARG A 579      64.965  80.438  19.863  1.00 37.77           N  
ATOM    606  CA  ARG A 579      65.757  80.023  21.015  1.00 37.55           C  
ATOM    607  C   ARG A 579      64.892  80.048  22.267  1.00 37.00           C  
ATOM    608  O   ARG A 579      64.743  79.037  22.949  1.00 36.64           O  
ATOM    609  CB  ARG A 579      66.934  80.970  21.227  1.00 39.70           C  
ATOM    610  CG  ARG A 579      68.281  80.350  21.047  1.00 42.20           C  
ATOM    611  CD  ARG A 579      69.125  80.671  22.241  1.00 42.03           C  
ATOM    612  NE  ARG A 579      68.944  82.030  22.740  1.00 41.91           N  
ATOM    613  CZ  ARG A 579      68.452  82.313  23.945  1.00 44.90           C  
ATOM    614  NH1 ARG A 579      68.082  81.334  24.765  1.00 45.62           N  
ATOM    615  NH2 ARG A 579      68.395  83.571  24.363  1.00 46.41           N  
ATOM    616  N   ILE A 580      64.335  81.219  22.568  1.00 34.06           N  
ATOM    617  CA  ILE A 580      63.486  81.387  23.736  1.00 31.47           C  
ATOM    618  C   ILE A 580      62.442  80.282  23.789  1.00 31.90           C  
ATOM    619  O   ILE A 580      62.307  79.591  24.803  1.00 27.51           O  
ATOM    620  CB  ILE A 580      62.799  82.765  23.704  1.00 30.18           C  
ATOM    621  CG1 ILE A 580      63.870  83.854  23.848  1.00 30.92           C  
ATOM    622  CG2 ILE A 580      61.750  82.864  24.809  1.00 30.49           C  
ATOM    623  CD1 ILE A 580      63.355  85.276  23.770  1.00 29.86           C  
ATOM    624  N   ALA A 581      61.723  80.118  22.679  1.00 32.40           N  
ATOM    625  CA  ALA A 581      60.684  79.104  22.555  1.00 31.97           C  
ATOM    626  C   ALA A 581      61.239  77.739  22.940  1.00 32.86           C  
ATOM    627  O   ALA A 581      60.616  77.000  23.700  1.00 35.67           O  
ATOM    628  CB  ALA A 581      60.163  79.070  21.125  1.00 28.93           C  
ATOM    629  N   SER A 582      62.417  77.419  22.414  1.00 31.48           N  
ATOM    630  CA  SER A 582      63.072  76.147  22.684  1.00 32.24           C  
ATOM    631  C   SER A 582      63.527  75.999  24.130  1.00 30.46           C  
ATOM    632  O   SER A 582      63.690  74.888  24.631  1.00 30.39           O  
ATOM    633  CB  SER A 582      64.282  75.982  21.764  1.00 32.47           C  
ATOM    634  OG  SER A 582      64.097  74.886  20.890  1.00 37.86           O  
ATOM    635  N   GLN A 583      63.724  77.125  24.796  1.00 29.02           N  
ATOM    636  CA  GLN A 583      64.190  77.113  26.161  1.00 27.45           C  
ATOM    637  C   GLN A 583      63.065  77.171  27.205  1.00 28.36           C  
ATOM    638  O   GLN A 583      63.335  77.071  28.404  1.00 29.41           O  
ATOM    639  CB  GLN A 583      65.182  78.262  26.359  1.00 28.17           C  
ATOM    640  CG  GLN A 583      66.296  77.939  27.334  1.00 32.17           C  
ATOM    641  CD  GLN A 583      67.121  76.742  26.903  1.00 32.29           C  
ATOM    642  OE1 GLN A 583      67.775  76.100  27.719  1.00 34.43           O  
ATOM    643  NE2 GLN A 583      67.103  76.444  25.614  1.00 33.23           N  
ATOM    644  N   VAL A 584      61.815  77.317  26.765  1.00 25.91           N  
ATOM    645  CA  VAL A 584      60.693  77.353  27.707  1.00 26.89           C  
ATOM    646  C   VAL A 584      60.834  76.186  28.695  1.00 27.09           C  
ATOM    647  O   VAL A 584      60.975  75.034  28.290  1.00 25.20           O  
ATOM    648  CB  VAL A 584      59.333  77.237  26.977  1.00 27.33           C  
ATOM    649  CG1 VAL A 584      58.211  77.028  27.994  1.00 24.45           C  
ATOM    650  CG2 VAL A 584      59.080  78.483  26.151  1.00 22.16           C  
ATOM    651  N   LYS A 585      60.776  76.485  29.987  1.00 28.76           N  
ATOM    652  CA  LYS A 585      60.968  75.456  30.995  1.00 31.93           C  
ATOM    653  C   LYS A 585      59.810  74.489  31.268  1.00 32.16           C  
ATOM    654  O   LYS A 585      58.641  74.881  31.310  1.00 32.75           O  
ATOM    655  CB  LYS A 585      61.415  76.107  32.303  1.00 35.67           C  
ATOM    656  CG  LYS A 585      62.342  75.215  33.113  1.00 47.55           C  
ATOM    657  CD  LYS A 585      62.596  75.739  34.523  1.00 52.35           C  
ATOM    658  CE  LYS A 585      63.418  74.729  35.329  1.00 54.35           C  
ATOM    659  NZ  LYS A 585      63.699  75.185  36.721  1.00 55.31           N  
ATOM    660  N   TYR A 586      60.153  73.214  31.447  1.00 30.49           N  
ATOM    661  CA  TYR A 586      59.166  72.182  31.744  1.00 30.27           C  
ATOM    662  C   TYR A 586      58.786  72.375  33.201  1.00 32.05           C  
ATOM    663  O   TYR A 586      59.650  72.558  34.059  1.00 32.34           O  
ATOM    664  CB  TYR A 586      59.765  70.787  31.539  1.00 29.07           C  
ATOM    665  CG  TYR A 586      58.871  69.637  31.964  1.00 27.74           C  
ATOM    666  CD1 TYR A 586      57.635  69.420  31.361  1.00 27.36           C  
ATOM    667  CD2 TYR A 586      59.274  68.749  32.966  1.00 28.49           C  
ATOM    668  CE1 TYR A 586      56.822  68.345  31.747  1.00 28.40           C  
ATOM    669  CE2 TYR A 586      58.470  67.677  33.358  1.00 22.79           C  
ATOM    670  CZ  TYR A 586      57.250  67.480  32.750  1.00 26.88           C  
ATOM    671  OH  TYR A 586      56.447  66.438  33.165  1.00 28.29           O  
ATOM    672  N   ALA A 587      57.489  72.342  33.478  1.00 33.68           N  
ATOM    673  CA  ALA A 587      57.005  72.536  34.833  1.00 33.10           C  
ATOM    674  C   ALA A 587      56.602  71.224  35.472  1.00 33.77           C  
ATOM    675  O   ALA A 587      56.854  71.004  36.651  1.00 34.90           O  
ATOM    676  CB  ALA A 587      55.826  73.495  34.826  1.00 30.56           C  
ATOM    677  N   GLY A 588      55.969  70.356  34.689  1.00 34.95           N  
ATOM    678  CA  GLY A 588      55.527  69.074  35.207  1.00 35.14           C  
ATOM    679  C   GLY A 588      54.571  69.242  36.373  1.00 34.18           C  
ATOM    680  O   GLY A 588      54.508  68.394  37.261  1.00 35.33           O  
ATOM    681  N   SER A 589      53.815  70.332  36.362  1.00 32.31           N  
ATOM    682  CA  SER A 589      52.878  70.629  37.436  1.00 33.95           C  
ATOM    683  C   SER A 589      51.621  69.767  37.537  1.00 33.97           C  
ATOM    684  O   SER A 589      51.135  69.209  36.552  1.00 32.41           O  
ATOM    685  CB  SER A 589      52.451  72.092  37.364  1.00 35.29           C  
ATOM    686  OG  SER A 589      51.291  72.315  38.152  1.00 38.12           O  
ATOM    687  N   GLN A 590      51.112  69.679  38.764  1.00 34.64           N  
ATOM    688  CA  GLN A 590      49.905  68.932  39.092  1.00 35.45           C  
ATOM    689  C   GLN A 590      48.725  69.585  38.396  1.00 33.83           C  
ATOM    690  O   GLN A 590      47.861  68.907  37.847  1.00 32.74           O  
ATOM    691  CB  GLN A 590      49.659  68.977  40.603  1.00 37.19           C  
ATOM    692  CG  GLN A 590      50.130  67.767  41.349  1.00 43.38           C  
ATOM    693  CD  GLN A 590      49.408  66.526  40.890  1.00 47.69           C  
ATOM    694  OE1 GLN A 590      48.181  66.522  40.768  1.00 52.11           O  
ATOM    695  NE2 GLN A 590      50.160  65.460  40.632  1.00 51.10           N  
ATOM    696  N   VAL A 591      48.713  70.915  38.425  1.00 32.75           N  
ATOM    697  CA  VAL A 591      47.643  71.701  37.841  1.00 33.01           C  
ATOM    698  C   VAL A 591      48.044  72.579  36.666  1.00 32.23           C  
ATOM    699  O   VAL A 591      49.116  73.183  36.644  1.00 29.60           O  
ATOM    700  CB  VAL A 591      47.019  72.614  38.898  1.00 37.91           C  
ATOM    701  CG1 VAL A 591      45.829  73.375  38.307  1.00 38.51           C  
ATOM    702  CG2 VAL A 591      46.612  71.785  40.099  1.00 38.58           C  
ATOM    703  N   ALA A 592      47.145  72.646  35.695  1.00 31.54           N  
ATOM    704  CA  ALA A 592      47.327  73.451  34.502  1.00 29.97           C  
ATOM    705  C   ALA A 592      45.960  74.082  34.258  1.00 30.85           C  
ATOM    706  O   ALA A 592      45.095  73.484  33.610  1.00 30.10           O  
ATOM    707  CB  ALA A 592      47.723  72.568  33.335  1.00 29.90           C  
ATOM    708  N   SER A 593      45.764  75.283  34.795  1.00 28.11           N  
ATOM    709  CA  SER A 593      44.491  75.970  34.656  1.00 25.63           C  
ATOM    710  C   SER A 593      44.301  76.682  33.322  1.00 27.02           C  
ATOM    711  O   SER A 593      44.929  77.711  33.061  1.00 26.44           O  
ATOM    712  CB  SER A 593      44.315  76.979  35.782  1.00 20.99           C  
ATOM    713  OG  SER A 593      43.042  77.592  35.686  1.00 22.12           O  
ATOM    714  N   THR A 594      43.422  76.139  32.486  1.00 27.25           N  
ATOM    715  CA  THR A 594      43.137  76.736  31.190  1.00 29.92           C  
ATOM    716  C   THR A 594      42.352  78.035  31.363  1.00 30.99           C  
ATOM    717  O   THR A 594      42.400  78.915  30.497  1.00 30.99           O  
ATOM    718  CB  THR A 594      42.319  75.783  30.295  1.00 31.33           C  
ATOM    719  OG1 THR A 594      41.179  75.304  31.021  1.00 32.96           O  
ATOM    720  CG2 THR A 594      43.177  74.615  29.839  1.00 31.20           C  
ATOM    721  N   SER A 595      41.627  78.150  32.473  1.00 29.99           N  
ATOM    722  CA  SER A 595      40.857  79.363  32.740  1.00 31.45           C  
ATOM    723  C   SER A 595      41.783  80.503  33.149  1.00 31.63           C  
ATOM    724  O   SER A 595      41.486  81.677  32.905  1.00 32.91           O  
ATOM    725  CB  SER A 595      39.819  79.126  33.840  1.00 29.99           C  
ATOM    726  OG  SER A 595      38.788  78.264  33.388  1.00 32.92           O  
ATOM    727  N   GLU A 596      42.905  80.152  33.771  1.00 30.22           N  
ATOM    728  CA  GLU A 596      43.877  81.145  34.207  1.00 28.36           C  
ATOM    729  C   GLU A 596      44.595  81.707  33.005  1.00 26.90           C  
ATOM    730  O   GLU A 596      44.662  82.924  32.825  1.00 26.82           O  
ATOM    731  CB  GLU A 596      44.921  80.532  35.145  1.00 32.32           C  
ATOM    732  CG  GLU A 596      44.603  80.621  36.627  1.00 35.16           C  
ATOM    733  CD  GLU A 596      44.431  82.050  37.099  1.00 38.78           C  
ATOM    734  OE1 GLU A 596      45.266  82.913  36.743  1.00 40.61           O  
ATOM    735  OE2 GLU A 596      43.460  82.310  37.838  1.00 42.51           O  
ATOM    736  N   VAL A 597      45.136  80.817  32.179  1.00 25.44           N  
ATOM    737  CA  VAL A 597      45.870  81.250  31.002  1.00 25.30           C  
ATOM    738  C   VAL A 597      44.952  82.065  30.095  1.00 24.73           C  
ATOM    739  O   VAL A 597      45.375  83.074  29.535  1.00 24.19           O  
ATOM    740  CB  VAL A 597      46.493  80.038  30.241  1.00 25.84           C  
ATOM    741  CG1 VAL A 597      45.415  79.203  29.577  1.00 25.89           C  
ATOM    742  CG2 VAL A 597      47.517  80.528  29.237  1.00 22.71           C  
ATOM    743  N   LEU A 598      43.693  81.652  29.965  1.00 25.82           N  
ATOM    744  CA  LEU A 598      42.760  82.411  29.139  1.00 27.86           C  
ATOM    745  C   LEU A 598      42.499  83.791  29.762  1.00 28.17           C  
ATOM    746  O   LEU A 598      42.533  84.811  29.070  1.00 27.22           O  
ATOM    747  CB  LEU A 598      41.448  81.643  28.949  1.00 26.62           C  
ATOM    748  CG  LEU A 598      41.574  80.514  27.920  1.00 27.23           C  
ATOM    749  CD1 LEU A 598      40.200  79.944  27.617  1.00 26.48           C  
ATOM    750  CD2 LEU A 598      42.217  81.046  26.638  1.00 24.92           C  
ATOM    751  N   LYS A 599      42.249  83.824  31.068  1.00 27.77           N  
ATOM    752  CA  LYS A 599      42.029  85.092  31.749  1.00 26.85           C  
ATOM    753  C   LYS A 599      43.245  85.984  31.476  1.00 28.42           C  
ATOM    754  O   LYS A 599      43.105  87.183  31.235  1.00 29.58           O  
ATOM    755  CB  LYS A 599      41.876  84.863  33.253  1.00 22.47           C  
ATOM    756  CG  LYS A 599      41.773  86.142  34.083  1.00 18.98           C  
ATOM    757  CD  LYS A 599      41.800  85.826  35.574  1.00 15.68           C  
ATOM    758  CE  LYS A 599      41.721  87.081  36.418  1.00 13.45           C  
ATOM    759  NZ  LYS A 599      41.700  86.757  37.870  1.00 13.38           N  
ATOM    760  N   TYR A 600      44.432  85.379  31.508  1.00 26.95           N  
ATOM    761  CA  TYR A 600      45.679  86.090  31.265  1.00 26.19           C  
ATOM    762  C   TYR A 600      45.738  86.593  29.824  1.00 27.31           C  
ATOM    763  O   TYR A 600      46.126  87.734  29.569  1.00 26.71           O  
ATOM    764  CB  TYR A 600      46.879  85.171  31.522  1.00 23.99           C  
ATOM    765  CG  TYR A 600      48.222  85.829  31.285  1.00 24.22           C  
ATOM    766  CD1 TYR A 600      48.867  86.521  32.304  1.00 24.29           C  
ATOM    767  CD2 TYR A 600      48.828  85.797  30.022  1.00 23.18           C  
ATOM    768  CE1 TYR A 600      50.085  87.166  32.080  1.00 27.76           C  
ATOM    769  CE2 TYR A 600      50.043  86.444  29.783  1.00 23.21           C  
ATOM    770  CZ  TYR A 600      50.668  87.127  30.818  1.00 27.53           C  
ATOM    771  OH  TYR A 600      51.867  87.777  30.616  1.00 24.87           O  
ATOM    772  N   THR A 601      45.363  85.741  28.879  1.00 27.01           N  
ATOM    773  CA  THR A 601      45.398  86.128  27.472  1.00 27.19           C  
ATOM    774  C   THR A 601      44.508  87.345  27.229  1.00 29.09           C  
ATOM    775  O   THR A 601      44.920  88.315  26.583  1.00 29.40           O  
ATOM    776  CB  THR A 601      44.942  84.959  26.565  1.00 24.01           C  
ATOM    777  OG1 THR A 601      45.754  83.814  26.838  1.00 23.08           O  
ATOM    778  CG2 THR A 601      45.095  85.317  25.089  1.00 23.73           C  
ATOM    779  N   LEU A 602      43.298  87.289  27.779  1.00 29.31           N  
ATOM    780  CA  LEU A 602      42.308  88.353  27.635  1.00 31.46           C  
ATOM    781  C   LEU A 602      42.727  89.719  28.186  1.00 31.96           C  
ATOM    782  O   LEU A 602      42.646  90.732  27.484  1.00 30.36           O  
ATOM    783  CB  LEU A 602      40.999  87.934  28.315  1.00 31.66           C  
ATOM    784  CG  LEU A 602      39.868  88.967  28.269  1.00 35.12           C  
ATOM    785  CD1 LEU A 602      39.417  89.162  26.821  1.00 33.13           C  
ATOM    786  CD2 LEU A 602      38.700  88.509  29.135  1.00 33.78           C  
ATOM    787  N   PHE A 603      43.165  89.737  29.441  1.00 31.12           N  
ATOM    788  CA  PHE A 603      43.552  90.971  30.111  1.00 32.96           C  
ATOM    789  C   PHE A 603      44.987  91.459  29.891  1.00 35.00           C  
ATOM    790  O   PHE A 603      45.222  92.660  29.739  1.00 33.53           O  
ATOM    791  CB  PHE A 603      43.311  90.819  31.616  1.00 32.60           C  
ATOM    792  CG  PHE A 603      41.865  90.888  32.017  1.00 32.25           C  
ATOM    793  CD1 PHE A 603      41.213  92.109  32.095  1.00 32.23           C  
ATOM    794  CD2 PHE A 603      41.160  89.737  32.339  1.00 33.40           C  
ATOM    795  CE1 PHE A 603      39.885  92.186  32.498  1.00 30.36           C  
ATOM    796  CE2 PHE A 603      39.824  89.809  32.743  1.00 33.65           C  
ATOM    797  CZ  PHE A 603      39.190  91.038  32.820  1.00 29.34           C  
ATOM    798  N   GLN A 604      45.942  90.533  29.880  1.00 35.89           N  
ATOM    799  CA  GLN A 604      47.355  90.887  29.735  1.00 35.56           C  
ATOM    800  C   GLN A 604      47.967  90.839  28.335  1.00 35.95           C  
ATOM    801  O   GLN A 604      49.078  91.333  28.129  1.00 36.70           O  
ATOM    802  CB  GLN A 604      48.192  90.001  30.656  1.00 33.96           C  
ATOM    803  CG  GLN A 604      47.756  90.050  32.100  1.00 35.38           C  
ATOM    804  CD  GLN A 604      47.608  91.464  32.596  1.00 36.37           C  
ATOM    805  OE1 GLN A 604      48.453  92.316  32.329  1.00 38.35           O  
ATOM    806  NE2 GLN A 604      46.536  91.724  33.329  1.00 38.81           N  
ATOM    807  N   ILE A 605      47.266  90.254  27.373  1.00 36.04           N  
ATOM    808  CA  ILE A 605      47.817  90.156  26.029  1.00 36.64           C  
ATOM    809  C   ILE A 605      46.990  90.897  24.994  1.00 40.80           C  
ATOM    810  O   ILE A 605      47.502  91.748  24.271  1.00 42.85           O  
ATOM    811  CB  ILE A 605      47.944  88.678  25.592  1.00 34.23           C  
ATOM    812  CG1 ILE A 605      48.885  87.933  26.541  1.00 30.63           C  
ATOM    813  CG2 ILE A 605      48.452  88.596  24.166  1.00 31.14           C  
ATOM    814  CD1 ILE A 605      49.174  86.512  26.125  1.00 30.21           C  
ATOM    815  N   PHE A 606      45.706  90.569  24.931  1.00 43.88           N  
ATOM    816  CA  PHE A 606      44.798  91.178  23.966  1.00 46.22           C  
ATOM    817  C   PHE A 606      43.885  92.239  24.571  1.00 50.86           C  
ATOM    818  O   PHE A 606      42.741  92.388  24.139  1.00 52.45           O  
ATOM    819  CB  PHE A 606      43.936  90.088  23.315  1.00 43.45           C  
ATOM    820  CG  PHE A 606      44.672  89.235  22.311  1.00 40.68           C  
ATOM    821  CD1 PHE A 606      44.542  87.850  22.331  1.00 38.66           C  
ATOM    822  CD2 PHE A 606      45.446  89.820  21.314  1.00 38.67           C  
ATOM    823  CE1 PHE A 606      45.170  87.061  21.375  1.00 38.31           C  
ATOM    824  CE2 PHE A 606      46.079  89.042  20.353  1.00 37.01           C  
ATOM    825  CZ  PHE A 606      45.939  87.661  20.381  1.00 39.80           C  
ATOM    826  N   SER A 607      44.380  92.972  25.563  1.00 55.51           N  
ATOM    827  CA  SER A 607      43.581  94.010  26.217  1.00 60.69           C  
ATOM    828  C   SER A 607      43.068  95.056  25.233  1.00 64.55           C  
ATOM    829  O   SER A 607      41.910  95.470  25.294  1.00 65.70           O  
ATOM    830  CB  SER A 607      44.406  94.693  27.305  1.00 60.80           C  
ATOM    831  OG  SER A 607      45.752  94.860  26.891  1.00 60.85           O  
ATOM    832  N   LYS A 608      43.941  95.470  24.325  1.00 68.48           N  
ATOM    833  CA  LYS A 608      43.623  96.472  23.310  1.00 72.43           C  
ATOM    834  C   LYS A 608      43.592  95.868  21.901  1.00 73.52           C  
ATOM    835  O   LYS A 608      43.524  94.653  21.741  1.00 72.62           O  
ATOM    836  CB  LYS A 608      44.663  97.589  23.369  1.00 74.57           C  
ATOM    837  CG  LYS A 608      46.016  97.126  23.902  1.00 77.68           C  
ATOM    838  CD  LYS A 608      46.379  95.733  23.385  1.00 79.38           C  
ATOM    839  CE  LYS A 608      47.751  95.311  23.838  1.00 80.55           C  
ATOM    840  NZ  LYS A 608      48.765  96.138  23.140  1.00 82.66           N  
ATOM    841  N   ILE A 609      43.646  96.726  20.885  1.00 75.25           N  
ATOM    842  CA  ILE A 609      43.622  96.277  19.495  1.00 75.57           C  
ATOM    843  C   ILE A 609      44.455  97.213  18.618  1.00 75.19           C  
ATOM    844  O   ILE A 609      43.913  97.919  17.766  1.00 75.53           O  
ATOM    845  CB  ILE A 609      42.179  96.258  18.930  1.00 77.02           C  
ATOM    846  CG1 ILE A 609      41.185  95.884  20.035  1.00 78.06           C  
ATOM    847  CG2 ILE A 609      42.086  95.263  17.777  1.00 76.05           C  
ATOM    848  CD1 ILE A 609      39.719  96.006  19.630  1.00 78.62           C  
ATOM    849  N   ASP A 610      45.768  97.224  18.823  1.00 73.91           N  
ATOM    850  CA  ASP A 610      46.649  98.090  18.042  1.00 72.34           C  
ATOM    851  C   ASP A 610      46.841  97.567  16.618  1.00 69.55           C  
ATOM    852  O   ASP A 610      47.731  98.008  15.892  1.00 69.20           O  
ATOM    853  CB  ASP A 610      48.004  98.205  18.735  1.00 75.85           C  
ATOM    854  CG  ASP A 610      48.729  96.875  18.816  1.00 78.13           C  
ATOM    855  OD1 ASP A 610      49.974  96.872  18.856  1.00 79.19           O  
ATOM    856  OD2 ASP A 610      48.054  95.826  18.859  1.00 79.61           O  
ATOM    857  N   ARG A 611      45.987  96.632  16.219  1.00 66.24           N  
ATOM    858  CA  ARG A 611      46.073  96.029  14.888  1.00 63.29           C  
ATOM    859  C   ARG A 611      44.724  95.441  14.504  1.00 63.23           C  
ATOM    860  O   ARG A 611      44.587  94.234  14.368  1.00 63.85           O  
ATOM    861  CB  ARG A 611      47.096  94.907  14.916  1.00 62.07           C  
ATOM    862  CG  ARG A 611      48.445  95.261  14.341  1.00 60.66           C  
ATOM    863  CD  ARG A 611      49.124  93.997  13.860  1.00 59.16           C  
ATOM    864  NE  ARG A 611      50.523  94.207  13.546  1.00 60.45           N  
ATOM    865  CZ  ARG A 611      51.281  93.231  13.065  1.00 61.58           C  
ATOM    866  NH1 ARG A 611      50.739  92.022  12.860  1.00 61.29           N  
ATOM    867  NH2 ARG A 611      52.565  93.436  12.795  1.00 60.29           N  
ATOM    868  N   PRO A 612      43.710  96.289  14.308  1.00 62.86           N  
ATOM    869  CA  PRO A 612      42.384  95.781  13.949  1.00 61.45           C  
ATOM    870  C   PRO A 612      42.337  95.194  12.554  1.00 59.79           C  
ATOM    871  O   PRO A 612      41.255  94.894  12.032  1.00 60.91           O  
ATOM    872  CB  PRO A 612      41.491  97.013  14.072  1.00 62.36           C  
ATOM    873  CG  PRO A 612      42.394  98.128  13.665  1.00 62.25           C  
ATOM    874  CD  PRO A 612      43.731  97.761  14.313  1.00 62.32           C  
ATOM    875  N   GLU A 613      43.502  95.035  11.938  1.00 56.42           N  
ATOM    876  CA  GLU A 613      43.563  94.479  10.587  1.00 55.23           C  
ATOM    877  C   GLU A 613      43.974  93.009  10.567  1.00 51.03           C  
ATOM    878  O   GLU A 613      43.463  92.226   9.768  1.00 50.95           O  
ATOM    879  CB  GLU A 613      44.546  95.268   9.724  1.00 58.88           C  
ATOM    880  CG  GLU A 613      44.086  96.669   9.347  1.00 65.94           C  
ATOM    881  CD  GLU A 613      44.028  96.849   7.848  1.00 73.04           C  
ATOM    882  OE1 GLU A 613      44.871  96.236   7.160  1.00 76.12           O  
ATOM    883  OE2 GLU A 613      43.148  97.585   7.356  1.00 75.15           O  
ATOM    884  N   ALA A 614      44.904  92.645  11.441  1.00 46.25           N  
ATOM    885  CA  ALA A 614      45.382  91.277  11.504  1.00 43.01           C  
ATOM    886  C   ALA A 614      44.436  90.400  12.309  1.00 40.74           C  
ATOM    887  O   ALA A 614      43.650  90.888  13.114  1.00 38.74           O  
ATOM    888  CB  ALA A 614      46.770  91.252  12.125  1.00 43.05           C  
ATOM    889  N   SER A 615      44.502  89.097  12.077  1.00 39.86           N  
ATOM    890  CA  SER A 615      43.677  88.170  12.832  1.00 38.34           C  
ATOM    891  C   SER A 615      44.372  87.941  14.158  1.00 38.33           C  
ATOM    892  O   SER A 615      45.589  88.098  14.271  1.00 39.19           O  
ATOM    893  CB  SER A 615      43.517  86.844  12.094  1.00 35.82           C  
ATOM    894  OG  SER A 615      42.538  86.958  11.080  1.00 36.86           O  
ATOM    895  N   ARG A 616      43.593  87.584  15.165  1.00 37.91           N  
ATOM    896  CA  ARG A 616      44.129  87.344  16.495  1.00 39.05           C  
ATOM    897  C   ARG A 616      43.759  85.910  16.844  1.00 39.36           C  
ATOM    898  O   ARG A 616      42.581  85.583  17.008  1.00 41.28           O  
ATOM    899  CB  ARG A 616      43.494  88.335  17.466  1.00 41.86           C  
ATOM    900  CG  ARG A 616      43.183  89.671  16.788  1.00 45.73           C  
ATOM    901  CD  ARG A 616      42.446  90.623  17.692  1.00 43.66           C  
ATOM    902  NE  ARG A 616      43.369  91.396  18.506  1.00 47.29           N  
ATOM    903  CZ  ARG A 616      43.005  92.091  19.579  1.00 49.43           C  
ATOM    904  NH1 ARG A 616      41.735  92.100  19.971  1.00 48.65           N  
ATOM    905  NH2 ARG A 616      43.907  92.792  20.254  1.00 51.36           N  
ATOM    906  N   ILE A 617      44.768  85.052  16.949  1.00 37.08           N  
ATOM    907  CA  ILE A 617      44.529  83.645  17.229  1.00 33.16           C  
ATOM    908  C   ILE A 617      45.310  83.111  18.426  1.00 33.09           C  
ATOM    909  O   ILE A 617      46.518  83.311  18.530  1.00 34.66           O  
ATOM    910  CB  ILE A 617      44.882  82.798  15.980  1.00 31.63           C  
ATOM    911  CG1 ILE A 617      44.099  83.329  14.773  1.00 30.19           C  
ATOM    912  CG2 ILE A 617      44.588  81.322  16.239  1.00 27.05           C  
ATOM    913  CD1 ILE A 617      44.445  82.683  13.457  1.00 30.22           C  
ATOM    914  N   ALA A 618      44.612  82.434  19.331  1.00 30.79           N  
ATOM    915  CA  ALA A 618      45.256  81.837  20.492  1.00 30.90           C  
ATOM    916  C   ALA A 618      45.186  80.319  20.319  1.00 30.56           C  
ATOM    917  O   ALA A 618      44.103  79.734  20.298  1.00 32.11           O  
ATOM    918  CB  ALA A 618      44.550  82.260  21.768  1.00 29.76           C  
ATOM    919  N   LEU A 619      46.343  79.686  20.174  1.00 29.23           N  
ATOM    920  CA  LEU A 619      46.400  78.243  19.994  1.00 28.60           C  
ATOM    921  C   LEU A 619      46.618  77.620  21.371  1.00 29.43           C  
ATOM    922  O   LEU A 619      47.747  77.539  21.854  1.00 29.60           O  
ATOM    923  CB  LEU A 619      47.551  77.896  19.051  1.00 27.04           C  
ATOM    924  CG  LEU A 619      47.419  76.698  18.110  1.00 28.89           C  
ATOM    925  CD1 LEU A 619      46.118  76.782  17.322  1.00 26.60           C  
ATOM    926  CD2 LEU A 619      48.626  76.676  17.176  1.00 27.02           C  
ATOM    927  N   LEU A 620      45.528  77.192  21.999  1.00 27.84           N  
ATOM    928  CA  LEU A 620      45.580  76.608  23.337  1.00 29.90           C  
ATOM    929  C   LEU A 620      45.886  75.117  23.321  1.00 30.34           C  
ATOM    930  O   LEU A 620      44.979  74.290  23.232  1.00 31.03           O  
ATOM    931  CB  LEU A 620      44.248  76.853  24.056  1.00 27.92           C  
ATOM    932  CG  LEU A 620      44.025  76.295  25.464  1.00 27.11           C  
ATOM    933  CD1 LEU A 620      44.974  76.943  26.459  1.00 25.61           C  
ATOM    934  CD2 LEU A 620      42.583  76.554  25.864  1.00 27.02           C  
ATOM    935  N   LEU A 621      47.167  74.781  23.426  1.00 30.01           N  
ATOM    936  CA  LEU A 621      47.597  73.388  23.420  1.00 30.78           C  
ATOM    937  C   LEU A 621      47.340  72.781  24.792  1.00 32.03           C  
ATOM    938  O   LEU A 621      48.077  73.039  25.745  1.00 33.83           O  
ATOM    939  CB  LEU A 621      49.075  73.327  23.048  1.00 30.96           C  
ATOM    940  CG  LEU A 621      49.323  73.967  21.670  1.00 32.68           C  
ATOM    941  CD1 LEU A 621      50.646  74.716  21.638  1.00 30.67           C  
ATOM    942  CD2 LEU A 621      49.270  72.891  20.605  1.00 29.30           C  
ATOM    943  N   MET A 622      46.282  71.979  24.892  1.00 31.34           N  
ATOM    944  CA  MET A 622      45.917  71.370  26.163  1.00 30.35           C  
ATOM    945  C   MET A 622      46.040  69.857  26.221  1.00 28.91           C  
ATOM    946  O   MET A 622      45.696  69.148  25.280  1.00 26.81           O  
ATOM    947  CB  MET A 622      44.499  71.806  26.551  1.00 31.75           C  
ATOM    948  CG  MET A 622      43.511  71.847  25.402  1.00 33.56           C  
ATOM    949  SD  MET A 622      41.974  72.746  25.807  1.00 39.24           S  
ATOM    950  CE  MET A 622      41.292  71.714  27.099  1.00 35.17           C  
ATOM    951  N   ALA A 623      46.533  69.376  27.356  1.00 28.82           N  
ATOM    952  CA  ALA A 623      46.735  67.952  27.584  1.00 28.90           C  
ATOM    953  C   ALA A 623      46.184  67.515  28.930  1.00 28.63           C  
ATOM    954  O   ALA A 623      46.446  66.399  29.370  1.00 29.79           O  
ATOM    955  CB  ALA A 623      48.217  67.625  27.520  1.00 27.80           C  
ATOM    956  N   SER A 624      45.424  68.386  29.584  1.00 27.10           N  
ATOM    957  CA  SER A 624      44.883  68.059  30.895  1.00 26.23           C  
ATOM    958  C   SER A 624      43.497  68.638  31.187  1.00 26.06           C  
ATOM    959  O   SER A 624      42.864  69.254  30.338  1.00 24.58           O  
ATOM    960  CB  SER A 624      45.865  68.515  31.973  1.00 25.84           C  
ATOM    961  OG  SER A 624      46.093  69.914  31.892  1.00 27.92           O  
ATOM    962  N   GLN A 625      43.034  68.424  32.408  1.00 27.04           N  
ATOM    963  CA  GLN A 625      41.729  68.896  32.830  1.00 28.25           C  
ATOM    964  C   GLN A 625      41.886  69.540  34.209  1.00 29.69           C  
ATOM    965  O   GLN A 625      42.215  68.868  35.190  1.00 29.90           O  
ATOM    966  CB  GLN A 625      40.776  67.700  32.867  1.00 28.37           C  
ATOM    967  CG  GLN A 625      39.360  67.950  33.361  1.00 34.34           C  
ATOM    968  CD  GLN A 625      38.481  66.697  33.221  1.00 38.54           C  
ATOM    969  OE1 GLN A 625      37.521  66.499  33.972  1.00 38.25           O  
ATOM    970  NE2 GLN A 625      38.809  65.853  32.244  1.00 40.15           N  
ATOM    971  N   GLU A 626      41.682  70.852  34.273  1.00 29.94           N  
ATOM    972  CA  GLU A 626      41.797  71.581  35.533  1.00 32.73           C  
ATOM    973  C   GLU A 626      40.646  71.189  36.450  1.00 34.42           C  
ATOM    974  O   GLU A 626      39.606  70.726  35.988  1.00 33.59           O  
ATOM    975  CB  GLU A 626      41.757  73.104  35.288  1.00 30.49           C  
ATOM    976  CG  GLU A 626      40.401  73.634  34.798  1.00 31.02           C  
ATOM    977  CD  GLU A 626      40.408  75.123  34.446  1.00 31.86           C  
ATOM    978  OE1 GLU A 626      39.328  75.663  34.117  1.00 28.85           O  
ATOM    979  OE2 GLU A 626      41.485  75.755  34.495  1.00 32.07           O  
ATOM    980  N   PRO A 627      40.819  71.362  37.768  1.00 37.67           N  
ATOM    981  CA  PRO A 627      39.742  71.013  38.702  1.00 38.01           C  
ATOM    982  C   PRO A 627      38.537  71.920  38.452  1.00 39.27           C  
ATOM    983  O   PRO A 627      38.694  73.124  38.240  1.00 40.59           O  
ATOM    984  CB  PRO A 627      40.378  71.250  40.068  1.00 37.58           C  
ATOM    985  CG  PRO A 627      41.360  72.354  39.792  1.00 39.14           C  
ATOM    986  CD  PRO A 627      41.981  71.915  38.487  1.00 38.03           C  
ATOM    987  N   GLN A 628      37.341  71.339  38.469  1.00 40.07           N  
ATOM    988  CA  GLN A 628      36.116  72.089  38.224  1.00 41.34           C  
ATOM    989  C   GLN A 628      36.008  73.386  39.024  1.00 43.64           C  
ATOM    990  O   GLN A 628      35.515  74.393  38.524  1.00 44.88           O  
ATOM    991  CB  GLN A 628      34.898  71.225  38.538  1.00 40.46           C  
ATOM    992  CG  GLN A 628      33.600  71.862  38.098  1.00 38.38           C  
ATOM    993  CD  GLN A 628      33.496  71.944  36.594  1.00 39.39           C  
ATOM    994  OE1 GLN A 628      32.836  72.825  36.056  1.00 41.60           O  
ATOM    995  NE2 GLN A 628      34.138  71.007  35.903  1.00 39.71           N  
ATOM    996  N   ARG A 629      36.461  73.355  40.270  1.00 45.41           N  
ATOM    997  CA  ARG A 629      36.386  74.522  41.134  1.00 45.70           C  
ATOM    998  C   ARG A 629      37.140  75.739  40.584  1.00 44.97           C  
ATOM    999  O   ARG A 629      36.991  76.851  41.097  1.00 46.27           O  
ATOM   1000  CB  ARG A 629      36.920  74.169  42.522  1.00 47.60           C  
ATOM   1001  CG  ARG A 629      36.428  75.102  43.603  1.00 52.15           C  
ATOM   1002  CD  ARG A 629      37.198  74.917  44.891  1.00 57.78           C  
ATOM   1003  NE  ARG A 629      36.690  75.793  45.942  1.00 62.72           N  
ATOM   1004  CZ  ARG A 629      37.398  76.165  47.005  1.00 65.23           C  
ATOM   1005  NH1 ARG A 629      38.648  75.738  47.156  1.00 64.00           N  
ATOM   1006  NH2 ARG A 629      36.861  76.971  47.915  1.00 67.74           N  
ATOM   1007  N   MET A 630      37.941  75.533  39.541  1.00 42.29           N  
ATOM   1008  CA  MET A 630      38.719  76.619  38.946  1.00 40.15           C  
ATOM   1009  C   MET A 630      38.126  77.109  37.639  1.00 38.12           C  
ATOM   1010  O   MET A 630      38.578  78.111  37.087  1.00 35.78           O  
ATOM   1011  CB  MET A 630      40.157  76.164  38.672  1.00 42.28           C  
ATOM   1012  CG  MET A 630      41.026  75.966  39.899  1.00 45.21           C  
ATOM   1013  SD  MET A 630      42.667  75.338  39.478  1.00 45.45           S  
ATOM   1014  CE  MET A 630      43.504  76.829  39.045  1.00 45.86           C  
ATOM   1015  N   SER A 631      37.118  76.396  37.152  1.00 38.16           N  
ATOM   1016  CA  SER A 631      36.473  76.718  35.885  1.00 40.42           C  
ATOM   1017  C   SER A 631      35.221  77.565  36.031  1.00 40.71           C  
ATOM   1018  O   SER A 631      34.382  77.596  35.133  1.00 41.33           O  
ATOM   1019  CB  SER A 631      36.107  75.424  35.157  1.00 41.04           C  
ATOM   1020  OG  SER A 631      37.226  74.561  35.064  1.00 42.97           O  
ATOM   1021  N   ARG A 632      35.097  78.266  37.148  1.00 42.51           N  
ATOM   1022  CA  ARG A 632      33.914  79.078  37.371  1.00 44.51           C  
ATOM   1023  C   ARG A 632      33.708  80.180  36.333  1.00 41.71           C  
ATOM   1024  O   ARG A 632      32.567  80.496  35.991  1.00 41.11           O  
ATOM   1025  CB  ARG A 632      33.945  79.692  38.769  1.00 49.57           C  
ATOM   1026  CG  ARG A 632      32.573  80.144  39.247  1.00 58.73           C  
ATOM   1027  CD  ARG A 632      32.632  81.557  39.787  1.00 66.70           C  
ATOM   1028  NE  ARG A 632      33.589  81.658  40.883  1.00 72.90           N  
ATOM   1029  CZ  ARG A 632      34.111  82.801  41.316  1.00 74.71           C  
ATOM   1030  NH1 ARG A 632      33.772  83.954  40.743  1.00 75.80           N  
ATOM   1031  NH2 ARG A 632      34.968  82.792  42.330  1.00 76.31           N  
ATOM   1032  N   ASN A 633      34.798  80.753  35.828  1.00 37.96           N  
ATOM   1033  CA  ASN A 633      34.696  81.827  34.846  1.00 36.30           C  
ATOM   1034  C   ASN A 633      35.213  81.476  33.461  1.00 35.30           C  
ATOM   1035  O   ASN A 633      35.533  82.372  32.671  1.00 33.43           O  
ATOM   1036  CB  ASN A 633      35.446  83.066  35.328  1.00 39.57           C  
ATOM   1037  CG  ASN A 633      34.964  83.552  36.667  1.00 41.05           C  
ATOM   1038  OD1 ASN A 633      33.760  83.603  36.926  1.00 42.67           O  
ATOM   1039  ND2 ASN A 633      35.904  83.924  37.533  1.00 43.88           N  
ATOM   1040  N   PHE A 634      35.284  80.186  33.156  1.00 33.94           N  
ATOM   1041  CA  PHE A 634      35.790  79.752  31.862  1.00 33.04           C  
ATOM   1042  C   PHE A 634      35.057  80.393  30.688  1.00 31.93           C  
ATOM   1043  O   PHE A 634      35.660  81.090  29.871  1.00 30.62           O  
ATOM   1044  CB  PHE A 634      35.700  78.231  31.738  1.00 31.73           C  
ATOM   1045  CG  PHE A 634      36.326  77.690  30.482  1.00 27.46           C  
ATOM   1046  CD1 PHE A 634      37.706  77.742  30.299  1.00 27.70           C  
ATOM   1047  CD2 PHE A 634      35.539  77.124  29.485  1.00 25.39           C  
ATOM   1048  CE1 PHE A 634      38.296  77.241  29.135  1.00 26.97           C  
ATOM   1049  CE2 PHE A 634      36.117  76.619  28.316  1.00 25.76           C  
ATOM   1050  CZ  PHE A 634      37.500  76.675  28.143  1.00 25.89           C  
ATOM   1051  N   VAL A 635      33.756  80.151  30.607  1.00 32.51           N  
ATOM   1052  CA  VAL A 635      32.950  80.686  29.519  1.00 33.54           C  
ATOM   1053  C   VAL A 635      32.986  82.209  29.491  1.00 34.38           C  
ATOM   1054  O   VAL A 635      33.012  82.808  28.414  1.00 33.84           O  
ATOM   1055  CB  VAL A 635      31.484  80.196  29.617  1.00 33.22           C  
ATOM   1056  CG1 VAL A 635      30.654  80.812  28.503  1.00 33.19           C  
ATOM   1057  CG2 VAL A 635      31.437  78.673  29.514  1.00 31.21           C  
ATOM   1058  N   ARG A 636      32.997  82.834  30.669  1.00 35.29           N  
ATOM   1059  CA  ARG A 636      33.046  84.289  30.750  1.00 34.51           C  
ATOM   1060  C   ARG A 636      34.297  84.797  30.032  1.00 35.48           C  
ATOM   1061  O   ARG A 636      34.220  85.707  29.207  1.00 37.21           O  
ATOM   1062  CB  ARG A 636      33.056  84.749  32.212  1.00 35.86           C  
ATOM   1063  CG  ARG A 636      32.813  86.249  32.376  1.00 36.49           C  
ATOM   1064  CD  ARG A 636      34.018  87.010  32.947  1.00 37.96           C  
ATOM   1065  NE  ARG A 636      34.102  87.090  34.413  1.00 38.55           N  
ATOM   1066  CZ  ARG A 636      33.090  86.927  35.266  1.00 39.38           C  
ATOM   1067  NH1 ARG A 636      31.865  86.651  34.835  1.00 42.27           N  
ATOM   1068  NH2 ARG A 636      33.294  87.079  36.568  1.00 37.82           N  
ATOM   1069  N   TYR A 637      35.447  84.196  30.333  1.00 35.37           N  
ATOM   1070  CA  TYR A 637      36.702  84.601  29.701  1.00 34.14           C  
ATOM   1071  C   TYR A 637      36.725  84.285  28.208  1.00 34.38           C  
ATOM   1072  O   TYR A 637      37.184  85.107  27.417  1.00 34.77           O  
ATOM   1073  CB  TYR A 637      37.904  83.923  30.370  1.00 33.35           C  
ATOM   1074  CG  TYR A 637      38.082  84.238  31.845  1.00 33.41           C  
ATOM   1075  CD1 TYR A 637      37.902  85.535  32.336  1.00 31.65           C  
ATOM   1076  CD2 TYR A 637      38.450  83.240  32.747  1.00 31.16           C  
ATOM   1077  CE1 TYR A 637      38.084  85.824  33.687  1.00 31.60           C  
ATOM   1078  CE2 TYR A 637      38.634  83.518  34.095  1.00 31.28           C  
ATOM   1079  CZ  TYR A 637      38.450  84.809  34.560  1.00 31.82           C  
ATOM   1080  OH  TYR A 637      38.646  85.076  35.896  1.00 31.47           O  
ATOM   1081  N   VAL A 638      36.245  83.099  27.823  1.00 34.92           N  
ATOM   1082  CA  VAL A 638      36.216  82.699  26.411  1.00 35.41           C  
ATOM   1083  C   VAL A 638      35.357  83.675  25.616  1.00 37.19           C  
ATOM   1084  O   VAL A 638      35.681  84.032  24.483  1.00 35.48           O  
ATOM   1085  CB  VAL A 638      35.626  81.284  26.228  1.00 35.37           C  
ATOM   1086  CG1 VAL A 638      35.692  80.879  24.758  1.00 31.85           C  
ATOM   1087  CG2 VAL A 638      36.376  80.287  27.096  1.00 34.27           C  
ATOM   1088  N   GLN A 639      34.250  84.089  26.227  1.00 40.57           N  
ATOM   1089  CA  GLN A 639      33.323  85.040  25.622  1.00 42.83           C  
ATOM   1090  C   GLN A 639      34.018  86.385  25.456  1.00 42.28           C  
ATOM   1091  O   GLN A 639      33.872  87.051  24.431  1.00 39.55           O  
ATOM   1092  CB  GLN A 639      32.088  85.213  26.511  1.00 47.03           C  
ATOM   1093  CG  GLN A 639      30.999  84.185  26.275  1.00 52.12           C  
ATOM   1094  CD  GLN A 639      30.543  84.167  24.829  1.00 58.56           C  
ATOM   1095  OE1 GLN A 639      30.189  85.206  24.259  1.00 61.03           O  
ATOM   1096  NE2 GLN A 639      30.548  82.984  24.222  1.00 61.09           N  
ATOM   1097  N   GLY A 640      34.765  86.778  26.485  1.00 42.42           N  
ATOM   1098  CA  GLY A 640      35.495  88.029  26.443  1.00 41.38           C  
ATOM   1099  C   GLY A 640      36.440  88.039  25.258  1.00 40.90           C  
ATOM   1100  O   GLY A 640      36.515  89.031  24.529  1.00 40.55           O  
ATOM   1101  N   LEU A 641      37.169  86.942  25.060  1.00 39.47           N  
ATOM   1102  CA  LEU A 641      38.096  86.856  23.936  1.00 39.78           C  
ATOM   1103  C   LEU A 641      37.349  87.100  22.633  1.00 39.21           C  
ATOM   1104  O   LEU A 641      37.870  87.732  21.715  1.00 38.26           O  
ATOM   1105  CB  LEU A 641      38.778  85.485  23.872  1.00 38.70           C  
ATOM   1106  CG  LEU A 641      40.115  85.298  24.602  1.00 38.38           C  
ATOM   1107  CD1 LEU A 641      40.811  86.642  24.780  1.00 35.02           C  
ATOM   1108  CD2 LEU A 641      39.880  84.656  25.945  1.00 37.83           C  
ATOM   1109  N   LYS A 642      36.124  86.595  22.561  1.00 39.05           N  
ATOM   1110  CA  LYS A 642      35.305  86.762  21.373  1.00 38.41           C  
ATOM   1111  C   LYS A 642      35.003  88.238  21.132  1.00 38.69           C  
ATOM   1112  O   LYS A 642      35.211  88.748  20.033  1.00 38.20           O  
ATOM   1113  CB  LYS A 642      33.999  85.989  21.528  1.00 38.48           C  
ATOM   1114  CG  LYS A 642      33.180  85.882  20.255  1.00 33.15           C  
ATOM   1115  CD  LYS A 642      31.884  85.152  20.540  1.00 36.20           C  
ATOM   1116  CE  LYS A 642      31.038  84.960  19.294  1.00 35.15           C  
ATOM   1117  NZ  LYS A 642      29.714  84.418  19.673  1.00 35.20           N  
ATOM   1118  N   LYS A 643      34.509  88.918  22.162  1.00 39.05           N  
ATOM   1119  CA  LYS A 643      34.177  90.330  22.042  1.00 42.00           C  
ATOM   1120  C   LYS A 643      35.359  91.132  21.505  1.00 42.61           C  
ATOM   1121  O   LYS A 643      35.180  92.219  20.945  1.00 44.84           O  
ATOM   1122  CB  LYS A 643      33.732  90.894  23.396  1.00 43.95           C  
ATOM   1123  CG  LYS A 643      32.409  90.321  23.904  1.00 49.58           C  
ATOM   1124  CD  LYS A 643      32.151  90.686  25.367  1.00 52.73           C  
ATOM   1125  CE  LYS A 643      31.003  89.866  25.961  1.00 54.79           C  
ATOM   1126  NZ  LYS A 643      30.910  89.995  27.451  1.00 53.31           N  
ATOM   1127  N   LYS A 644      36.566  90.596  21.665  1.00 41.22           N  
ATOM   1128  CA  LYS A 644      37.761  91.277  21.182  1.00 40.52           C  
ATOM   1129  C   LYS A 644      38.343  90.667  19.912  1.00 40.43           C  
ATOM   1130  O   LYS A 644      39.532  90.822  19.633  1.00 37.86           O  
ATOM   1131  CB  LYS A 644      38.831  91.310  22.270  1.00 40.24           C  
ATOM   1132  CG  LYS A 644      38.496  92.240  23.404  1.00 41.05           C  
ATOM   1133  CD  LYS A 644      39.663  92.411  24.333  1.00 41.82           C  
ATOM   1134  CE  LYS A 644      39.310  93.386  25.436  1.00 47.97           C  
ATOM   1135  NZ  LYS A 644      40.392  93.480  26.457  1.00 53.39           N  
ATOM   1136  N   LYS A 645      37.501  89.985  19.142  1.00 41.33           N  
ATOM   1137  CA  LYS A 645      37.933  89.363  17.896  1.00 42.61           C  
ATOM   1138  C   LYS A 645      39.149  88.447  18.043  1.00 42.24           C  
ATOM   1139  O   LYS A 645      40.075  88.500  17.231  1.00 42.64           O  
ATOM   1140  CB  LYS A 645      38.234  90.442  16.848  1.00 44.23           C  
ATOM   1141  CG  LYS A 645      37.008  90.959  16.112  1.00 49.05           C  
ATOM   1142  CD  LYS A 645      36.018  91.633  17.051  1.00 52.08           C  
ATOM   1143  CE  LYS A 645      34.663  91.822  16.376  1.00 53.63           C  
ATOM   1144  NZ  LYS A 645      33.657  92.384  17.318  1.00 55.05           N  
ATOM   1145  N   VAL A 646      39.151  87.614  19.079  1.00 40.25           N  
ATOM   1146  CA  VAL A 646      40.249  86.678  19.289  1.00 38.11           C  
ATOM   1147  C   VAL A 646      39.697  85.268  19.128  1.00 38.90           C  
ATOM   1148  O   VAL A 646      38.820  84.849  19.881  1.00 40.16           O  
ATOM   1149  CB  VAL A 646      40.869  86.807  20.699  1.00 37.90           C  
ATOM   1150  CG1 VAL A 646      41.977  85.774  20.866  1.00 36.42           C  
ATOM   1151  CG2 VAL A 646      41.424  88.208  20.914  1.00 35.91           C  
ATOM   1152  N   ILE A 647      40.209  84.552  18.132  1.00 38.87           N  
ATOM   1153  CA  ILE A 647      39.783  83.189  17.837  1.00 37.03           C  
ATOM   1154  C   ILE A 647      40.572  82.190  18.687  1.00 36.52           C  
ATOM   1155  O   ILE A 647      41.804  82.222  18.704  1.00 37.20           O  
ATOM   1156  CB  ILE A 647      40.024  82.887  16.356  1.00 37.20           C  
ATOM   1157  CG1 ILE A 647      39.386  83.982  15.502  1.00 39.87           C  
ATOM   1158  CG2 ILE A 647      39.464  81.529  15.999  1.00 37.80           C  
ATOM   1159  CD1 ILE A 647      39.710  83.885  14.020  1.00 40.11           C  
ATOM   1160  N   VAL A 648      39.866  81.306  19.389  1.00 33.52           N  
ATOM   1161  CA  VAL A 648      40.527  80.320  20.246  1.00 33.22           C  
ATOM   1162  C   VAL A 648      40.484  78.930  19.628  1.00 32.53           C  
ATOM   1163  O   VAL A 648      39.411  78.359  19.453  1.00 34.39           O  
ATOM   1164  CB  VAL A 648      39.866  80.269  21.656  1.00 32.10           C  
ATOM   1165  CG1 VAL A 648      40.538  79.221  22.522  1.00 29.20           C  
ATOM   1166  CG2 VAL A 648      39.968  81.623  22.320  1.00 31.06           C  
ATOM   1167  N   ILE A 649      41.653  78.383  19.309  1.00 31.47           N  
ATOM   1168  CA  ILE A 649      41.733  77.060  18.695  1.00 30.84           C  
ATOM   1169  C   ILE A 649      42.299  76.010  19.650  1.00 32.84           C  
ATOM   1170  O   ILE A 649      43.509  75.933  19.867  1.00 33.80           O  
ATOM   1171  CB  ILE A 649      42.581  77.123  17.410  1.00 30.37           C  
ATOM   1172  CG1 ILE A 649      41.944  78.140  16.452  1.00 29.04           C  
ATOM   1173  CG2 ILE A 649      42.699  75.733  16.771  1.00 25.31           C  
ATOM   1174  CD1 ILE A 649      42.703  78.374  15.175  1.00 31.80           C  
ATOM   1175  N   PRO A 650      41.421  75.169  20.224  1.00 33.68           N  
ATOM   1176  CA  PRO A 650      41.871  74.135  21.156  1.00 32.58           C  
ATOM   1177  C   PRO A 650      42.532  72.983  20.423  1.00 34.30           C  
ATOM   1178  O   PRO A 650      42.086  72.571  19.344  1.00 34.39           O  
ATOM   1179  CB  PRO A 650      40.579  73.674  21.839  1.00 31.42           C  
ATOM   1180  CG  PRO A 650      39.476  74.545  21.248  1.00 32.95           C  
ATOM   1181  CD  PRO A 650      39.993  74.994  19.927  1.00 32.17           C  
ATOM   1182  N   VAL A 651      43.602  72.473  21.017  1.00 33.72           N  
ATOM   1183  CA  VAL A 651      44.319  71.339  20.461  1.00 31.86           C  
ATOM   1184  C   VAL A 651      44.473  70.316  21.576  1.00 31.11           C  
ATOM   1185  O   VAL A 651      45.425  70.354  22.356  1.00 30.57           O  
ATOM   1186  CB  VAL A 651      45.697  71.748  19.931  1.00 31.52           C  
ATOM   1187  CG1 VAL A 651      46.411  70.536  19.352  1.00 32.01           C  
ATOM   1188  CG2 VAL A 651      45.540  72.812  18.870  1.00 28.75           C  
ATOM   1189  N   GLY A 652      43.501  69.418  21.657  1.00 30.63           N  
ATOM   1190  CA  GLY A 652      43.534  68.396  22.677  1.00 31.65           C  
ATOM   1191  C   GLY A 652      44.627  67.395  22.396  1.00 30.87           C  
ATOM   1192  O   GLY A 652      44.685  66.826  21.313  1.00 33.34           O  
ATOM   1193  N   ILE A 653      45.497  67.177  23.371  1.00 29.94           N  
ATOM   1194  CA  ILE A 653      46.586  66.232  23.207  1.00 29.84           C  
ATOM   1195  C   ILE A 653      46.466  65.126  24.234  1.00 29.66           C  
ATOM   1196  O   ILE A 653      46.540  65.376  25.437  1.00 27.99           O  
ATOM   1197  CB  ILE A 653      47.945  66.928  23.379  1.00 30.39           C  
ATOM   1198  CG1 ILE A 653      48.118  67.979  22.278  1.00 31.11           C  
ATOM   1199  CG2 ILE A 653      49.073  65.897  23.370  1.00 29.36           C  
ATOM   1200  CD1 ILE A 653      49.408  68.778  22.373  1.00 31.06           C  
ATOM   1201  N   GLY A 654      46.273  63.903  23.757  1.00 29.85           N  
ATOM   1202  CA  GLY A 654      46.158  62.782  24.669  1.00 31.41           C  
ATOM   1203  C   GLY A 654      44.768  62.555  25.230  1.00 30.69           C  
ATOM   1204  O   GLY A 654      43.841  63.314  24.954  1.00 30.28           O  
ATOM   1205  N   PRO A 655      44.608  61.520  26.061  1.00 32.59           N  
ATOM   1206  CA  PRO A 655      43.346  61.129  26.695  1.00 33.43           C  
ATOM   1207  C   PRO A 655      42.857  61.992  27.844  1.00 33.89           C  
ATOM   1208  O   PRO A 655      41.714  61.877  28.262  1.00 34.68           O  
ATOM   1209  CB  PRO A 655      43.633  59.708  27.149  1.00 31.31           C  
ATOM   1210  CG  PRO A 655      45.055  59.815  27.587  1.00 30.61           C  
ATOM   1211  CD  PRO A 655      45.700  60.623  26.488  1.00 31.75           C  
ATOM   1212  N   HIS A 656      43.707  62.863  28.357  1.00 35.86           N  
ATOM   1213  CA  HIS A 656      43.285  63.669  29.484  1.00 38.15           C  
ATOM   1214  C   HIS A 656      42.972  65.120  29.182  1.00 38.73           C  
ATOM   1215  O   HIS A 656      42.916  65.945  30.094  1.00 39.88           O  
ATOM   1216  CB  HIS A 656      44.326  63.560  30.583  1.00 40.69           C  
ATOM   1217  CG  HIS A 656      44.527  62.159  31.058  1.00 45.32           C  
ATOM   1218  ND1 HIS A 656      43.523  61.430  31.660  1.00 46.12           N  
ATOM   1219  CD2 HIS A 656      45.606  61.343  31.005  1.00 44.93           C  
ATOM   1220  CE1 HIS A 656      43.976  60.226  31.959  1.00 47.23           C  
ATOM   1221  NE2 HIS A 656      45.238  60.149  31.572  1.00 47.82           N  
ATOM   1222  N   ALA A 657      42.752  65.427  27.907  1.00 36.69           N  
ATOM   1223  CA  ALA A 657      42.419  66.783  27.505  1.00 34.29           C  
ATOM   1224  C   ALA A 657      40.974  67.095  27.902  1.00 33.31           C  
ATOM   1225  O   ALA A 657      40.069  66.311  27.630  1.00 31.70           O  
ATOM   1226  CB  ALA A 657      42.600  66.938  26.003  1.00 33.32           C  
ATOM   1227  N   ASN A 658      40.776  68.243  28.548  1.00 33.57           N  
ATOM   1228  CA  ASN A 658      39.460  68.693  29.005  1.00 35.44           C  
ATOM   1229  C   ASN A 658      38.472  68.786  27.834  1.00 37.43           C  
ATOM   1230  O   ASN A 658      38.216  69.869  27.310  1.00 38.90           O  
ATOM   1231  CB  ASN A 658      39.602  70.063  29.675  1.00 34.25           C  
ATOM   1232  CG  ASN A 658      38.450  70.388  30.610  1.00 37.13           C  
ATOM   1233  OD1 ASN A 658      37.297  70.039  30.347  1.00 37.92           O  
ATOM   1234  ND2 ASN A 658      38.757  71.080  31.706  1.00 36.48           N  
ATOM   1235  N   LEU A 659      37.910  67.648  27.438  1.00 37.83           N  
ATOM   1236  CA  LEU A 659      36.980  67.601  26.319  1.00 36.52           C  
ATOM   1237  C   LEU A 659      35.731  68.442  26.516  1.00 36.79           C  
ATOM   1238  O   LEU A 659      35.153  68.933  25.547  1.00 39.09           O  
ATOM   1239  CB  LEU A 659      36.572  66.157  26.028  1.00 38.08           C  
ATOM   1240  CG  LEU A 659      37.656  65.232  25.472  1.00 38.70           C  
ATOM   1241  CD1 LEU A 659      37.112  63.820  25.394  1.00 38.02           C  
ATOM   1242  CD2 LEU A 659      38.113  65.718  24.104  1.00 37.79           C  
ATOM   1243  N   LYS A 660      35.303  68.616  27.759  1.00 35.98           N  
ATOM   1244  CA  LYS A 660      34.111  69.414  27.995  1.00 34.82           C  
ATOM   1245  C   LYS A 660      34.413  70.856  27.610  1.00 33.90           C  
ATOM   1246  O   LYS A 660      33.596  71.516  26.971  1.00 33.76           O  
ATOM   1247  CB  LYS A 660      33.676  69.323  29.464  1.00 34.95           C  
ATOM   1248  CG  LYS A 660      32.253  69.811  29.696  1.00 36.00           C  
ATOM   1249  CD  LYS A 660      31.723  69.460  31.077  1.00 36.47           C  
ATOM   1250  CE  LYS A 660      32.320  70.338  32.156  1.00 36.34           C  
ATOM   1251  NZ  LYS A 660      31.725  70.022  33.487  1.00 36.49           N  
ATOM   1252  N   GLN A 661      35.600  71.331  27.985  1.00 33.17           N  
ATOM   1253  CA  GLN A 661      36.014  72.694  27.675  1.00 32.56           C  
ATOM   1254  C   GLN A 661      36.287  72.898  26.188  1.00 32.45           C  
ATOM   1255  O   GLN A 661      36.000  73.968  25.645  1.00 30.16           O  
ATOM   1256  CB  GLN A 661      37.251  73.077  28.491  1.00 31.24           C  
ATOM   1257  CG  GLN A 661      36.931  73.478  29.928  1.00 29.93           C  
ATOM   1258  CD  GLN A 661      38.127  74.059  30.655  1.00 28.26           C  
ATOM   1259  OE1 GLN A 661      38.012  74.533  31.780  1.00 29.56           O  
ATOM   1260  NE2 GLN A 661      39.281  74.023  30.015  1.00 29.68           N  
ATOM   1261  N   ILE A 662      36.841  71.878  25.533  1.00 32.31           N  
ATOM   1262  CA  ILE A 662      37.125  71.967  24.102  1.00 32.48           C  
ATOM   1263  C   ILE A 662      35.813  72.134  23.352  1.00 33.20           C  
ATOM   1264  O   ILE A 662      35.717  72.922  22.409  1.00 32.26           O  
ATOM   1265  CB  ILE A 662      37.848  70.704  23.575  1.00 31.36           C  
ATOM   1266  CG1 ILE A 662      39.329  70.763  23.951  1.00 31.63           C  
ATOM   1267  CG2 ILE A 662      37.694  70.601  22.056  1.00 27.94           C  
ATOM   1268  CD1 ILE A 662      40.138  69.575  23.448  1.00 31.28           C  
ATOM   1269  N   ARG A 663      34.802  71.381  23.773  1.00 34.32           N  
ATOM   1270  CA  ARG A 663      33.491  71.467  23.151  1.00 35.06           C  
ATOM   1271  C   ARG A 663      32.949  72.868  23.408  1.00 33.30           C  
ATOM   1272  O   ARG A 663      32.556  73.568  22.475  1.00 30.20           O  
ATOM   1273  CB  ARG A 663      32.550  70.401  23.741  1.00 40.59           C  
ATOM   1274  CG  ARG A 663      31.108  70.430  23.201  1.00 48.25           C  
ATOM   1275  CD  ARG A 663      30.191  71.354  24.024  1.00 52.38           C  
ATOM   1276  NE  ARG A 663      28.989  71.748  23.285  1.00 56.00           N  
ATOM   1277  CZ  ARG A 663      28.006  72.497  23.786  1.00 58.29           C  
ATOM   1278  NH1 ARG A 663      26.962  72.818  23.028  1.00 56.56           N  
ATOM   1279  NH2 ARG A 663      28.067  72.938  25.040  1.00 58.37           N  
ATOM   1280  N   LEU A 664      32.961  73.274  24.679  1.00 32.92           N  
ATOM   1281  CA  LEU A 664      32.474  74.586  25.092  1.00 33.54           C  
ATOM   1282  C   LEU A 664      33.160  75.732  24.360  1.00 35.03           C  
ATOM   1283  O   LEU A 664      32.608  76.821  24.268  1.00 35.88           O  
ATOM   1284  CB  LEU A 664      32.648  74.779  26.605  1.00 32.75           C  
ATOM   1285  CG  LEU A 664      31.660  74.095  27.563  1.00 33.27           C  
ATOM   1286  CD1 LEU A 664      32.074  74.343  29.021  1.00 29.41           C  
ATOM   1287  CD2 LEU A 664      30.249  74.620  27.305  1.00 31.45           C  
ATOM   1288  N   ILE A 665      34.365  75.503  23.850  1.00 37.83           N  
ATOM   1289  CA  ILE A 665      35.069  76.554  23.125  1.00 40.23           C  
ATOM   1290  C   ILE A 665      34.595  76.592  21.674  1.00 43.14           C  
ATOM   1291  O   ILE A 665      34.298  77.664  21.139  1.00 44.15           O  
ATOM   1292  CB  ILE A 665      36.605  76.356  23.174  1.00 38.86           C  
ATOM   1293  CG1 ILE A 665      37.116  76.631  24.595  1.00 33.75           C  
ATOM   1294  CG2 ILE A 665      37.290  77.290  22.167  1.00 35.38           C  
ATOM   1295  CD1 ILE A 665      38.600  76.422  24.756  1.00 31.20           C  
ATOM   1296  N   GLU A 666      34.518  75.424  21.043  1.00 45.22           N  
ATOM   1297  CA  GLU A 666      34.051  75.344  19.662  1.00 46.89           C  
ATOM   1298  C   GLU A 666      32.676  75.996  19.569  1.00 46.80           C  
ATOM   1299  O   GLU A 666      32.337  76.633  18.575  1.00 46.83           O  
ATOM   1300  CB  GLU A 666      33.933  73.884  19.210  1.00 49.00           C  
ATOM   1301  CG  GLU A 666      35.261  73.160  19.012  1.00 50.77           C  
ATOM   1302  CD  GLU A 666      35.097  71.831  18.288  1.00 51.41           C  
ATOM   1303  OE1 GLU A 666      34.504  70.901  18.880  1.00 51.70           O  
ATOM   1304  OE2 GLU A 666      35.556  71.723  17.126  1.00 49.46           O  
ATOM   1305  N   LYS A 667      31.900  75.837  20.634  1.00 47.21           N  
ATOM   1306  CA  LYS A 667      30.547  76.360  20.713  1.00 47.39           C  
ATOM   1307  C   LYS A 667      30.423  77.883  20.800  1.00 47.07           C  
ATOM   1308  O   LYS A 667      29.572  78.464  20.135  1.00 48.62           O  
ATOM   1309  CB  LYS A 667      29.837  75.717  21.911  1.00 47.96           C  
ATOM   1310  CG  LYS A 667      28.431  76.230  22.193  1.00 50.82           C  
ATOM   1311  CD  LYS A 667      27.417  75.740  21.168  1.00 53.58           C  
ATOM   1312  CE  LYS A 667      26.019  76.253  21.501  1.00 54.59           C  
ATOM   1313  NZ  LYS A 667      24.977  75.789  20.542  1.00 54.55           N  
ATOM   1314  N   GLN A 668      31.264  78.531  21.602  1.00 46.28           N  
ATOM   1315  CA  GLN A 668      31.166  79.979  21.778  1.00 46.15           C  
ATOM   1316  C   GLN A 668      31.379  80.829  20.531  1.00 47.29           C  
ATOM   1317  O   GLN A 668      30.976  81.992  20.493  1.00 46.41           O  
ATOM   1318  CB  GLN A 668      32.121  80.449  22.878  1.00 44.71           C  
ATOM   1319  CG  GLN A 668      31.919  79.769  24.240  1.00 43.65           C  
ATOM   1320  CD  GLN A 668      30.461  79.689  24.686  1.00 42.88           C  
ATOM   1321  OE1 GLN A 668      29.721  80.674  24.636  1.00 42.08           O  
ATOM   1322  NE2 GLN A 668      30.051  78.511  25.142  1.00 40.51           N  
ATOM   1323  N   ALA A 669      32.003  80.255  19.510  1.00 48.88           N  
ATOM   1324  CA  ALA A 669      32.254  80.984  18.270  1.00 50.21           C  
ATOM   1325  C   ALA A 669      32.419  80.000  17.117  1.00 51.36           C  
ATOM   1326  O   ALA A 669      32.992  78.924  17.283  1.00 54.16           O  
ATOM   1327  CB  ALA A 669      33.500  81.839  18.416  1.00 49.06           C  
ATOM   1328  N   PRO A 670      31.921  80.357  15.926  1.00 51.70           N  
ATOM   1329  CA  PRO A 670      32.034  79.465  14.769  1.00 51.38           C  
ATOM   1330  C   PRO A 670      33.461  79.149  14.324  1.00 51.38           C  
ATOM   1331  O   PRO A 670      33.815  77.981  14.150  1.00 50.46           O  
ATOM   1332  CB  PRO A 670      31.235  80.196  13.694  1.00 50.36           C  
ATOM   1333  CG  PRO A 670      31.417  81.630  14.063  1.00 50.50           C  
ATOM   1334  CD  PRO A 670      31.237  81.607  15.558  1.00 50.48           C  
ATOM   1335  N   GLU A 671      34.281  80.181  14.153  1.00 51.30           N  
ATOM   1336  CA  GLU A 671      35.655  79.976  13.710  1.00 52.76           C  
ATOM   1337  C   GLU A 671      36.546  79.277  14.731  1.00 51.68           C  
ATOM   1338  O   GLU A 671      37.709  78.995  14.452  1.00 51.25           O  
ATOM   1339  CB  GLU A 671      36.284  81.307  13.298  1.00 55.68           C  
ATOM   1340  CG  GLU A 671      35.567  81.993  12.142  1.00 63.20           C  
ATOM   1341  CD  GLU A 671      36.353  83.161  11.575  1.00 67.91           C  
ATOM   1342  OE1 GLU A 671      37.080  83.815  12.353  1.00 72.14           O  
ATOM   1343  OE2 GLU A 671      36.237  83.436  10.359  1.00 69.84           O  
ATOM   1344  N   ASN A 672      36.004  78.997  15.911  1.00 50.65           N  
ATOM   1345  CA  ASN A 672      36.768  78.311  16.947  1.00 49.10           C  
ATOM   1346  C   ASN A 672      36.811  76.811  16.653  1.00 48.77           C  
ATOM   1347  O   ASN A 672      36.120  76.032  17.302  1.00 49.41           O  
ATOM   1348  CB  ASN A 672      36.130  78.547  18.323  1.00 47.58           C  
ATOM   1349  CG  ASN A 672      36.486  79.902  18.917  1.00 47.31           C  
ATOM   1350  OD1 ASN A 672      37.060  80.758  18.253  1.00 48.38           O  
ATOM   1351  ND2 ASN A 672      36.136  80.099  20.177  1.00 47.24           N  
ATOM   1352  N   LYS A 673      37.613  76.404  15.675  1.00 48.95           N  
ATOM   1353  CA  LYS A 673      37.717  74.985  15.325  1.00 49.57           C  
ATOM   1354  C   LYS A 673      38.789  74.298  16.170  1.00 46.84           C  
ATOM   1355  O   LYS A 673      39.841  74.875  16.437  1.00 47.00           O  
ATOM   1356  CB  LYS A 673      38.052  74.820  13.839  1.00 50.42           C  
ATOM   1357  CG  LYS A 673      38.186  73.372  13.391  1.00 54.46           C  
ATOM   1358  CD  LYS A 673      38.759  73.290  11.980  1.00 58.37           C  
ATOM   1359  CE  LYS A 673      38.937  71.845  11.526  1.00 58.80           C  
ATOM   1360  NZ  LYS A 673      39.528  71.757  10.163  1.00 57.40           N  
ATOM   1361  N   ALA A 674      38.526  73.061  16.580  1.00 43.96           N  
ATOM   1362  CA  ALA A 674      39.481  72.334  17.406  1.00 41.27           C  
ATOM   1363  C   ALA A 674      40.117  71.131  16.712  1.00 39.48           C  
ATOM   1364  O   ALA A 674      39.604  70.612  15.721  1.00 37.64           O  
ATOM   1365  CB  ALA A 674      38.815  71.894  18.702  1.00 41.01           C  
ATOM   1366  N   PHE A 675      41.251  70.702  17.255  1.00 38.14           N  
ATOM   1367  CA  PHE A 675      42.001  69.570  16.738  1.00 35.31           C  
ATOM   1368  C   PHE A 675      42.247  68.586  17.872  1.00 36.50           C  
ATOM   1369  O   PHE A 675      42.568  68.989  18.987  1.00 38.25           O  
ATOM   1370  CB  PHE A 675      43.333  70.057  16.179  1.00 32.13           C  
ATOM   1371  CG  PHE A 675      43.199  70.891  14.946  1.00 30.65           C  
ATOM   1372  CD1 PHE A 675      43.162  70.292  13.687  1.00 31.30           C  
ATOM   1373  CD2 PHE A 675      43.079  72.269  15.038  1.00 28.85           C  
ATOM   1374  CE1 PHE A 675      43.017  71.055  12.540  1.00 26.19           C  
ATOM   1375  CE2 PHE A 675      42.933  73.042  13.897  1.00 28.80           C  
ATOM   1376  CZ  PHE A 675      42.899  72.433  12.646  1.00 29.27           C  
ATOM   1377  N   VAL A 676      42.087  67.299  17.596  1.00 36.01           N  
ATOM   1378  CA  VAL A 676      42.315  66.298  18.623  1.00 38.02           C  
ATOM   1379  C   VAL A 676      43.353  65.281  18.167  1.00 37.86           C  
ATOM   1380  O   VAL A 676      43.143  64.541  17.203  1.00 39.95           O  
ATOM   1381  CB  VAL A 676      41.013  65.573  18.998  1.00 40.96           C  
ATOM   1382  CG1 VAL A 676      41.281  64.576  20.116  1.00 43.00           C  
ATOM   1383  CG2 VAL A 676      39.960  66.590  19.441  1.00 42.21           C  
ATOM   1384  N   LEU A 677      44.478  65.263  18.875  1.00 34.95           N  
ATOM   1385  CA  LEU A 677      45.581  64.372  18.575  1.00 32.28           C  
ATOM   1386  C   LEU A 677      45.782  63.389  19.725  1.00 32.28           C  
ATOM   1387  O   LEU A 677      45.681  63.764  20.892  1.00 32.74           O  
ATOM   1388  CB  LEU A 677      46.856  65.190  18.370  1.00 32.16           C  
ATOM   1389  CG  LEU A 677      46.896  66.240  17.253  1.00 31.92           C  
ATOM   1390  CD1 LEU A 677      45.855  67.304  17.492  1.00 30.65           C  
ATOM   1391  CD2 LEU A 677      48.280  66.873  17.199  1.00 29.96           C  
ATOM   1392  N   SER A 678      46.077  62.137  19.389  1.00 32.04           N  
ATOM   1393  CA  SER A 678      46.293  61.090  20.386  1.00 33.96           C  
ATOM   1394  C   SER A 678      47.564  61.266  21.214  1.00 34.26           C  
ATOM   1395  O   SER A 678      47.684  60.693  22.289  1.00 34.93           O  
ATOM   1396  CB  SER A 678      46.323  59.721  19.700  1.00 35.82           C  
ATOM   1397  OG  SER A 678      47.293  59.689  18.665  1.00 36.95           O  
ATOM   1398  N   SER A 679      48.513  62.049  20.709  1.00 36.92           N  
ATOM   1399  CA  SER A 679      49.768  62.289  21.418  1.00 39.00           C  
ATOM   1400  C   SER A 679      50.566  63.402  20.745  1.00 41.16           C  
ATOM   1401  O   SER A 679      50.293  63.766  19.599  1.00 41.31           O  
ATOM   1402  CB  SER A 679      50.618  61.025  21.434  1.00 39.68           C  
ATOM   1403  OG  SER A 679      51.130  60.764  20.138  1.00 44.09           O  
ATOM   1404  N   VAL A 680      51.561  63.931  21.453  1.00 41.52           N  
ATOM   1405  CA  VAL A 680      52.383  64.999  20.907  1.00 43.35           C  
ATOM   1406  C   VAL A 680      53.021  64.610  19.576  1.00 44.65           C  
ATOM   1407  O   VAL A 680      53.458  65.472  18.814  1.00 45.38           O  
ATOM   1408  CB  VAL A 680      53.498  65.408  21.882  1.00 41.52           C  
ATOM   1409  CG1 VAL A 680      52.898  66.013  23.139  1.00 44.49           C  
ATOM   1410  CG2 VAL A 680      54.344  64.210  22.224  1.00 42.04           C  
ATOM   1411  N   ASP A 681      53.078  63.314  19.293  1.00 46.31           N  
ATOM   1412  CA  ASP A 681      53.667  62.855  18.040  1.00 49.55           C  
ATOM   1413  C   ASP A 681      52.782  63.163  16.846  1.00 50.30           C  
ATOM   1414  O   ASP A 681      53.265  63.289  15.721  1.00 50.36           O  
ATOM   1415  CB  ASP A 681      53.946  61.355  18.085  1.00 50.77           C  
ATOM   1416  CG  ASP A 681      55.252  61.037  18.770  1.00 53.70           C  
ATOM   1417  OD1 ASP A 681      56.206  61.839  18.620  1.00 52.83           O  
ATOM   1418  OD2 ASP A 681      55.329  59.989  19.445  1.00 55.36           O  
ATOM   1419  N   GLU A 682      51.484  63.267  17.104  1.00 52.00           N  
ATOM   1420  CA  GLU A 682      50.500  63.566  16.077  1.00 51.47           C  
ATOM   1421  C   GLU A 682      50.556  65.050  15.754  1.00 51.50           C  
ATOM   1422  O   GLU A 682      49.927  65.518  14.805  1.00 51.46           O  
ATOM   1423  CB  GLU A 682      49.111  63.194  16.584  1.00 53.04           C  
ATOM   1424  CG  GLU A 682      48.649  61.831  16.135  1.00 57.77           C  
ATOM   1425  CD  GLU A 682      47.922  61.897  14.807  1.00 63.29           C  
ATOM   1426  OE1 GLU A 682      46.812  62.478  14.768  1.00 65.00           O  
ATOM   1427  OE2 GLU A 682      48.461  61.378  13.804  1.00 65.55           O  
ATOM   1428  N   LEU A 683      51.323  65.789  16.549  1.00 51.54           N  
ATOM   1429  CA  LEU A 683      51.461  67.228  16.362  1.00 51.64           C  
ATOM   1430  C   LEU A 683      51.988  67.523  14.955  1.00 52.02           C  
ATOM   1431  O   LEU A 683      51.308  68.153  14.137  1.00 50.34           O  
ATOM   1432  CB  LEU A 683      52.415  67.782  17.419  1.00 48.60           C  
ATOM   1433  CG  LEU A 683      51.976  69.017  18.212  1.00 47.33           C  
ATOM   1434  CD1 LEU A 683      50.491  69.294  18.054  1.00 44.91           C  
ATOM   1435  CD2 LEU A 683      52.308  68.808  19.675  1.00 45.73           C  
ATOM   1436  N   GLU A 684      53.197  67.055  14.675  1.00 53.15           N  
ATOM   1437  CA  GLU A 684      53.797  67.272  13.373  1.00 56.15           C  
ATOM   1438  C   GLU A 684      53.003  66.573  12.262  1.00 56.85           C  
ATOM   1439  O   GLU A 684      53.288  66.745  11.070  1.00 56.92           O  
ATOM   1440  CB  GLU A 684      55.239  66.776  13.396  1.00 57.15           C  
ATOM   1441  CG  GLU A 684      55.961  66.928  12.084  1.00 59.97           C  
ATOM   1442  CD  GLU A 684      56.342  65.589  11.527  1.00 62.28           C  
ATOM   1443  OE1 GLU A 684      57.085  64.867  12.219  1.00 62.76           O  
ATOM   1444  OE2 GLU A 684      55.898  65.261  10.409  1.00 64.37           O  
ATOM   1445  N   GLN A 685      52.006  65.783  12.658  1.00 58.53           N  
ATOM   1446  CA  GLN A 685      51.166  65.058  11.700  1.00 59.16           C  
ATOM   1447  C   GLN A 685      50.141  65.961  11.043  1.00 57.87           C  
ATOM   1448  O   GLN A 685      50.138  66.139   9.822  1.00 56.77           O  
ATOM   1449  CB  GLN A 685      50.449  63.888  12.387  1.00 62.09           C  
ATOM   1450  CG  GLN A 685      51.348  62.678  12.566  1.00 67.75           C  
ATOM   1451  CD  GLN A 685      52.109  62.384  11.282  1.00 71.73           C  
ATOM   1452  OE1 GLN A 685      51.628  61.666  10.398  1.00 72.96           O  
ATOM   1453  NE2 GLN A 685      53.305  62.955  11.169  1.00 74.09           N  
ATOM   1454  N   GLN A 686      49.250  66.506  11.859  1.00 56.62           N  
ATOM   1455  CA  GLN A 686      48.255  67.408  11.342  1.00 56.59           C  
ATOM   1456  C   GLN A 686      48.734  68.864  11.436  1.00 54.38           C  
ATOM   1457  O   GLN A 686      47.927  69.771  11.573  1.00 53.62           O  
ATOM   1458  CB  GLN A 686      46.932  67.225  12.084  1.00 58.35           C  
ATOM   1459  CG  GLN A 686      47.039  66.588  13.445  1.00 59.56           C  
ATOM   1460  CD  GLN A 686      45.682  66.153  13.953  1.00 62.34           C  
ATOM   1461  OE1 GLN A 686      44.710  66.912  13.886  1.00 64.14           O  
ATOM   1462  NE2 GLN A 686      45.605  64.934  14.472  1.00 60.98           N  
ATOM   1463  N   ARG A 687      50.039  69.106  11.333  1.00 52.30           N  
ATOM   1464  CA  ARG A 687      50.549  70.481  11.396  1.00 50.92           C  
ATOM   1465  C   ARG A 687      50.067  71.277  10.183  1.00 50.06           C  
ATOM   1466  O   ARG A 687      49.516  72.369  10.327  1.00 48.59           O  
ATOM   1467  CB  ARG A 687      52.077  70.484  11.426  1.00 50.98           C  
ATOM   1468  CG  ARG A 687      52.686  71.867  11.574  1.00 50.88           C  
ATOM   1469  CD  ARG A 687      53.811  72.039  10.585  1.00 55.46           C  
ATOM   1470  NE  ARG A 687      54.863  71.063  10.843  1.00 60.67           N  
ATOM   1471  CZ  ARG A 687      55.543  70.425   9.895  1.00 60.46           C  
ATOM   1472  NH1 ARG A 687      55.283  70.653   8.614  1.00 59.84           N  
ATOM   1473  NH2 ARG A 687      56.491  69.562  10.227  1.00 60.79           N  
ATOM   1474  N   ASP A 688      50.299  70.727   8.993  1.00 48.20           N  
ATOM   1475  CA  ASP A 688      49.872  71.365   7.756  1.00 47.43           C  
ATOM   1476  C   ASP A 688      48.383  71.681   7.832  1.00 45.76           C  
ATOM   1477  O   ASP A 688      47.926  72.709   7.338  1.00 43.68           O  
ATOM   1478  CB  ASP A 688      50.134  70.438   6.573  1.00 50.02           C  
ATOM   1479  CG  ASP A 688      51.603  70.324   6.236  1.00 51.61           C  
ATOM   1480  OD1 ASP A 688      51.949  69.441   5.419  1.00 49.27           O  
ATOM   1481  OD2 ASP A 688      52.403  71.122   6.780  1.00 52.28           O  
ATOM   1482  N   GLU A 689      47.634  70.784   8.461  1.00 46.49           N  
ATOM   1483  CA  GLU A 689      46.193  70.945   8.624  1.00 47.33           C  
ATOM   1484  C   GLU A 689      45.894  72.140   9.539  1.00 45.51           C  
ATOM   1485  O   GLU A 689      44.931  72.878   9.326  1.00 44.21           O  
ATOM   1486  CB  GLU A 689      45.610  69.670   9.229  1.00 49.80           C  
ATOM   1487  CG  GLU A 689      44.141  69.439   8.945  1.00 55.90           C  
ATOM   1488  CD  GLU A 689      43.620  68.197   9.645  1.00 60.11           C  
ATOM   1489  OE1 GLU A 689      44.305  67.146   9.587  1.00 61.28           O  
ATOM   1490  OE2 GLU A 689      42.525  68.272  10.249  1.00 61.47           O  
ATOM   1491  N   ILE A 690      46.728  72.318  10.559  1.00 44.25           N  
ATOM   1492  CA  ILE A 690      46.574  73.413  11.507  1.00 42.76           C  
ATOM   1493  C   ILE A 690      47.025  74.730  10.881  1.00 43.77           C  
ATOM   1494  O   ILE A 690      46.421  75.779  11.116  1.00 44.99           O  
ATOM   1495  CB  ILE A 690      47.400  73.164  12.787  1.00 39.16           C  
ATOM   1496  CG1 ILE A 690      46.904  71.895  13.485  1.00 36.33           C  
ATOM   1497  CG2 ILE A 690      47.277  74.354  13.718  1.00 36.30           C  
ATOM   1498  CD1 ILE A 690      47.739  71.479  14.672  1.00 34.14           C  
ATOM   1499  N   VAL A 691      48.095  74.674  10.093  1.00 43.91           N  
ATOM   1500  CA  VAL A 691      48.617  75.863   9.431  1.00 43.95           C  
ATOM   1501  C   VAL A 691      47.622  76.302   8.358  1.00 44.60           C  
ATOM   1502  O   VAL A 691      47.261  77.476   8.269  1.00 42.89           O  
ATOM   1503  CB  VAL A 691      49.978  75.577   8.755  1.00 43.26           C  
ATOM   1504  CG1 VAL A 691      50.477  76.821   8.037  1.00 43.33           C  
ATOM   1505  CG2 VAL A 691      50.988  75.113   9.790  1.00 41.73           C  
ATOM   1506  N   SER A 692      47.184  75.341   7.552  1.00 45.77           N  
ATOM   1507  CA  SER A 692      46.236  75.598   6.476  1.00 47.58           C  
ATOM   1508  C   SER A 692      44.983  76.319   6.974  1.00 46.79           C  
ATOM   1509  O   SER A 692      44.445  77.186   6.282  1.00 45.74           O  
ATOM   1510  CB  SER A 692      45.846  74.277   5.804  1.00 49.21           C  
ATOM   1511  OG  SER A 692      44.906  74.484   4.764  1.00 53.08           O  
ATOM   1512  N   TYR A 693      44.526  75.967   8.174  1.00 46.64           N  
ATOM   1513  CA  TYR A 693      43.331  76.582   8.750  1.00 46.00           C  
ATOM   1514  C   TYR A 693      43.582  78.007   9.213  1.00 45.60           C  
ATOM   1515  O   TYR A 693      42.662  78.820   9.260  1.00 45.08           O  
ATOM   1516  CB  TYR A 693      42.807  75.759   9.934  1.00 45.76           C  
ATOM   1517  CG  TYR A 693      41.531  76.321  10.528  1.00 43.92           C  
ATOM   1518  CD1 TYR A 693      40.419  76.558   9.722  1.00 43.48           C  
ATOM   1519  CD2 TYR A 693      41.440  76.636  11.884  1.00 42.61           C  
ATOM   1520  CE1 TYR A 693      39.253  77.096  10.241  1.00 42.25           C  
ATOM   1521  CE2 TYR A 693      40.268  77.176  12.414  1.00 42.26           C  
ATOM   1522  CZ  TYR A 693      39.182  77.403  11.581  1.00 41.22           C  
ATOM   1523  OH  TYR A 693      38.022  77.942  12.074  1.00 39.12           O  
ATOM   1524  N   LEU A 694      44.825  78.305   9.568  1.00 46.61           N  
ATOM   1525  CA  LEU A 694      45.173  79.641  10.025  1.00 48.22           C  
ATOM   1526  C   LEU A 694      45.316  80.588   8.834  1.00 50.13           C  
ATOM   1527  O   LEU A 694      44.941  81.758   8.915  1.00 49.86           O  
ATOM   1528  CB  LEU A 694      46.470  79.593  10.839  1.00 46.85           C  
ATOM   1529  CG  LEU A 694      46.396  78.820  12.161  1.00 44.90           C  
ATOM   1530  CD1 LEU A 694      47.770  78.721  12.785  1.00 45.65           C  
ATOM   1531  CD2 LEU A 694      45.440  79.521  13.107  1.00 44.10           C  
ATOM   1532  N   CYS A 695      45.843  80.076   7.724  1.00 53.19           N  
ATOM   1533  CA  CYS A 695      46.018  80.887   6.526  1.00 56.68           C  
ATOM   1534  C   CYS A 695      44.646  81.224   5.953  1.00 57.11           C  
ATOM   1535  O   CYS A 695      44.491  82.205   5.229  1.00 57.40           O  
ATOM   1536  CB  CYS A 695      46.855  80.138   5.477  1.00 60.87           C  
ATOM   1537  SG  CYS A 695      48.441  79.450   6.074  1.00 68.43           S  
ATOM   1538  N   ASP A 696      43.650  80.405   6.281  1.00 58.74           N  
ATOM   1539  CA  ASP A 696      42.286  80.629   5.808  1.00 60.77           C  
ATOM   1540  C   ASP A 696      41.530  81.559   6.747  1.00 61.20           C  
ATOM   1541  O   ASP A 696      40.441  82.028   6.420  1.00 61.70           O  
ATOM   1542  CB  ASP A 696      41.517  79.308   5.700  1.00 62.55           C  
ATOM   1543  CG  ASP A 696      42.141  78.349   4.712  1.00 63.76           C  
ATOM   1544  OD1 ASP A 696      43.019  78.784   3.937  1.00 64.84           O  
ATOM   1545  OD2 ASP A 696      41.743  77.164   4.707  1.00 63.73           O  
ATOM   1546  N   LEU A 697      42.106  81.812   7.918  1.00 61.67           N  
ATOM   1547  CA  LEU A 697      41.481  82.686   8.900  1.00 62.98           C  
ATOM   1548  C   LEU A 697      42.055  84.100   8.893  1.00 64.06           C  
ATOM   1549  O   LEU A 697      41.327  85.064   9.126  1.00 64.19           O  
ATOM   1550  CB  LEU A 697      41.621  82.098  10.307  1.00 63.16           C  
ATOM   1551  CG  LEU A 697      40.649  80.999  10.741  1.00 63.42           C  
ATOM   1552  CD1 LEU A 697      41.070  80.459  12.095  1.00 62.92           C  
ATOM   1553  CD2 LEU A 697      39.233  81.556  10.807  1.00 63.15           C  
ATOM   1554  N   ALA A 698      43.354  84.222   8.629  1.00 64.99           N  
ATOM   1555  CA  ALA A 698      44.007  85.531   8.615  1.00 67.05           C  
ATOM   1556  C   ALA A 698      44.112  86.125   7.218  1.00 68.08           C  
ATOM   1557  O   ALA A 698      44.254  85.403   6.233  1.00 67.25           O  
ATOM   1558  CB  ALA A 698      45.386  85.432   9.245  1.00 67.38           C  
ATOM   1559  N   PRO A 699      44.072  87.463   7.121  1.00 70.04           N  
ATOM   1560  CA  PRO A 699      44.156  88.121   5.818  1.00 72.00           C  
ATOM   1561  C   PRO A 699      45.531  87.975   5.231  1.00 73.95           C  
ATOM   1562  O   PRO A 699      46.511  87.735   5.946  1.00 71.25           O  
ATOM   1563  CB  PRO A 699      43.841  89.586   6.126  1.00 72.37           C  
ATOM   1564  CG  PRO A 699      43.410  89.596   7.587  1.00 71.28           C  
ATOM   1565  CD  PRO A 699      44.150  88.458   8.197  1.00 70.43           C  
ATOM   1566  N   GLU A 700      45.620  88.167   3.926  1.00 78.23           N  
ATOM   1567  CA  GLU A 700      46.907  88.010   3.283  1.00 82.62           C  
ATOM   1568  C   GLU A 700      47.950  89.090   3.383  1.00 84.68           C  
ATOM   1569  O   GLU A 700      47.661  90.284   3.423  1.00 83.83           O  
ATOM   1570  CB  GLU A 700      46.725  87.650   1.801  1.00 84.67           C  
ATOM   1571  CG  GLU A 700      46.218  86.244   1.589  1.00 88.60           C  
ATOM   1572  CD  GLU A 700      46.038  85.858   0.125  1.00 90.57           C  
ATOM   1573  OE1 GLU A 700      46.014  86.744  -0.758  1.00 90.56           O  
ATOM   1574  OE2 GLU A 700      45.899  84.645  -0.137  1.00 89.96           O  
ATOM   1575  N   ALA A 701      49.177  88.596   3.382  1.00 88.16           N  
ATOM   1576  CA  ALA A 701      50.361  89.393   3.404  1.00 91.71           C  
ATOM   1577  C   ALA A 701      51.135  89.060   2.134  1.00 94.54           C  
ATOM   1578  O   ALA A 701      50.841  88.085   1.440  1.00 95.02           O  
ATOM   1579  CB  ALA A 701      51.187  89.054   4.618  1.00 91.29           C  
ATOM   1580  N   PRO A 702      52.158  89.866   1.825  1.00 97.82           N  
ATOM   1581  CA  PRO A 702      52.982  89.654   0.631  1.00100.47           C  
ATOM   1582  C   PRO A 702      54.203  88.761   0.884  1.00103.11           C  
ATOM   1583  O   PRO A 702      54.850  88.857   1.930  1.00103.01           O  
ATOM   1584  CB  PRO A 702      53.367  91.073   0.239  1.00100.06           C  
ATOM   1585  CG  PRO A 702      53.611  91.708   1.587  1.00 99.16           C  
ATOM   1586  CD  PRO A 702      52.459  91.172   2.447  1.00 98.60           C  
ATOM   1587  N   PRO A 703      54.532  87.876  -0.078  1.00105.48           N  
ATOM   1588  CA  PRO A 703      55.683  86.978   0.068  1.00107.33           C  
ATOM   1589  C   PRO A 703      56.966  87.639  -0.427  1.00108.83           C  
ATOM   1590  O   PRO A 703      57.505  87.174  -1.458  1.00110.26           O  
ATOM   1591  CB  PRO A 703      55.310  85.761  -0.794  1.00107.45           C  
ATOM   1592  CG  PRO A 703      53.985  86.136  -1.489  1.00107.16           C  
ATOM   1593  CD  PRO A 703      53.851  87.628  -1.358  1.00106.01           C  
TER    1594      PRO A 703                                                      
ATOM   1595  N   HIS B   1      65.060 105.139   4.321  1.00 54.42           N  
ATOM   1596  CA  HIS B   1      66.002 105.883   5.187  1.00 56.37           C  
ATOM   1597  C   HIS B   1      67.334 105.140   5.255  1.00 56.52           C  
ATOM   1598  O   HIS B   1      67.377 103.915   5.300  1.00 55.10           O  
ATOM   1599  CB  HIS B   1      65.402 106.038   6.584  1.00 57.29           C  
ATOM   1600  CG  HIS B   1      65.989 107.166   7.365  1.00 59.05           C  
ATOM   1601  ND1 HIS B   1      67.141 107.038   8.108  1.00 60.42           N  
ATOM   1602  CD2 HIS B   1      65.607 108.461   7.478  1.00 59.73           C  
ATOM   1603  CE1 HIS B   1      67.444 108.206   8.646  1.00 63.56           C  
ATOM   1604  NE2 HIS B   1      66.530 109.086   8.278  1.00 61.56           N  
ATOM   1605  N   PRO B   2      68.452 105.882   5.258  1.00 57.53           N  
ATOM   1606  CA  PRO B   2      69.778 105.264   5.317  1.00 59.27           C  
ATOM   1607  C   PRO B   2      70.300 105.020   6.728  1.00 60.65           C  
ATOM   1608  O   PRO B   2      71.454 104.630   6.911  1.00 61.97           O  
ATOM   1609  CB  PRO B   2      70.670 106.246   4.541  1.00 59.61           C  
ATOM   1610  CG  PRO B   2      69.948 107.591   4.624  1.00 58.00           C  
ATOM   1611  CD  PRO B   2      68.562 107.347   5.221  1.00 57.38           C  
ATOM   1612  N   ILE B   3      69.458 105.257   7.727  1.00 61.12           N  
ATOM   1613  CA  ILE B   3      69.863 105.042   9.115  1.00 60.74           C  
ATOM   1614  C   ILE B   3      68.963 104.030   9.832  1.00 60.44           C  
ATOM   1615  O   ILE B   3      69.450 103.038  10.381  1.00 60.09           O  
ATOM   1616  CB  ILE B   3      69.866 106.375   9.894  1.00 60.26           C  
ATOM   1617  CG1 ILE B   3      70.859 107.362   9.262  1.00 59.24           C  
ATOM   1618  CG2 ILE B   3      70.272 106.134  11.346  1.00 58.54           C  
ATOM   1619  CD1 ILE B   3      70.950 108.672  10.006  1.00 59.98           C  
ATOM   1620  N   CYS B   4      67.654 104.275   9.803  1.00 59.53           N  
ATOM   1621  CA  CYS B   4      66.696 103.378  10.440  1.00 58.10           C  
ATOM   1622  C   CYS B   4      66.001 102.473   9.419  1.00 58.57           C  
ATOM   1623  O   CYS B   4      66.008 102.758   8.222  1.00 58.53           O  
ATOM   1624  CB  CYS B   4      65.633 104.178  11.197  1.00 55.49           C  
ATOM   1625  SG  CYS B   4      66.231 105.573  12.208  1.00 53.42           S  
ATOM   1626  N   GLU B   5      65.398 101.389   9.901  1.00 59.26           N  
ATOM   1627  CA  GLU B   5      64.677 100.453   9.039  1.00 59.55           C  
ATOM   1628  C   GLU B   5      63.208 100.851   8.930  1.00 58.57           C  
ATOM   1629  O   GLU B   5      62.534 101.038   9.941  1.00 58.65           O  
ATOM   1630  CB  GLU B   5      64.771  99.033   9.600  1.00 61.33           C  
ATOM   1631  CG  GLU B   5      63.691  98.092   9.079  1.00 65.46           C  
ATOM   1632  CD  GLU B   5      63.758  96.704   9.697  1.00 67.72           C  
ATOM   1633  OE1 GLU B   5      63.797  96.606  10.944  1.00 68.45           O  
ATOM   1634  OE2 GLU B   5      63.760  95.711   8.935  1.00 67.60           O  
ATOM   1635  N   VAL B   6      62.715 100.988   7.704  1.00 57.85           N  
ATOM   1636  CA  VAL B   6      61.320 101.348   7.489  1.00 57.17           C  
ATOM   1637  C   VAL B   6      60.568 100.173   6.893  1.00 58.02           C  
ATOM   1638  O   VAL B   6      61.045  99.521   5.967  1.00 59.74           O  
ATOM   1639  CB  VAL B   6      61.176 102.542   6.537  1.00 55.53           C  
ATOM   1640  CG1 VAL B   6      59.703 102.806   6.267  1.00 54.62           C  
ATOM   1641  CG2 VAL B   6      61.822 103.772   7.141  1.00 57.18           C  
ATOM   1642  N   SER B   7      59.385  99.907   7.425  1.00 58.03           N  
ATOM   1643  CA  SER B   7      58.579  98.803   6.936  1.00 59.08           C  
ATOM   1644  C   SER B   7      57.098  99.057   7.180  1.00 59.16           C  
ATOM   1645  O   SER B   7      56.635  99.058   8.316  1.00 57.59           O  
ATOM   1646  CB  SER B   7      59.017  97.504   7.615  1.00 58.26           C  
ATOM   1647  OG  SER B   7      59.104  97.682   9.017  1.00 58.31           O  
ATOM   1648  N   LYS B   8      56.363  99.285   6.099  1.00 60.93           N  
ATOM   1649  CA  LYS B   8      54.936  99.535   6.189  1.00 63.02           C  
ATOM   1650  C   LYS B   8      54.192  98.220   6.350  1.00 63.83           C  
ATOM   1651  O   LYS B   8      54.397  97.283   5.577  1.00 64.63           O  
ATOM   1652  CB  LYS B   8      54.451 100.274   4.936  1.00 63.55           C  
ATOM   1653  CG  LYS B   8      54.734  99.550   3.635  1.00 65.88           C  
ATOM   1654  CD  LYS B   8      53.623  98.560   3.286  1.00 68.17           C  
ATOM   1655  CE  LYS B   8      54.048  97.599   2.176  1.00 67.42           C  
ATOM   1656  NZ  LYS B   8      54.755  96.411   2.752  1.00 65.78           N  
ATOM   1657  N   VAL B   9      53.347  98.162   7.376  1.00 63.90           N  
ATOM   1658  CA  VAL B   9      52.531  96.990   7.673  1.00 62.39           C  
ATOM   1659  C   VAL B   9      51.100  97.498   7.656  1.00 61.56           C  
ATOM   1660  O   VAL B   9      50.636  98.089   8.631  1.00 62.64           O  
ATOM   1661  CB  VAL B   9      52.832  96.413   9.084  1.00 62.67           C  
ATOM   1662  CG1 VAL B   9      52.043  95.127   9.300  1.00 61.70           C  
ATOM   1663  CG2 VAL B   9      54.327  96.162   9.251  1.00 62.77           C  
ATOM   1664  N   ALA B  10      50.413  97.287   6.539  1.00 60.03           N  
ATOM   1665  CA  ALA B  10      49.035  97.741   6.387  1.00 58.99           C  
ATOM   1666  C   ALA B  10      48.961  99.264   6.521  1.00 58.19           C  
ATOM   1667  O   ALA B  10      49.706  99.984   5.854  1.00 58.55           O  
ATOM   1668  CB  ALA B  10      48.142  97.070   7.428  1.00 58.29           C  
ATOM   1669  N   SER B  11      48.079  99.753   7.387  1.00 56.47           N  
ATOM   1670  CA  SER B  11      47.929 101.190   7.577  1.00 55.05           C  
ATOM   1671  C   SER B  11      48.924 101.760   8.588  1.00 54.42           C  
ATOM   1672  O   SER B  11      48.719 102.845   9.129  1.00 52.77           O  
ATOM   1673  CB  SER B  11      46.504 101.516   8.023  1.00 56.19           C  
ATOM   1674  OG  SER B  11      46.282 101.095   9.356  1.00 58.81           O  
ATOM   1675  N   HIS B  12      50.004 101.030   8.839  1.00 53.99           N  
ATOM   1676  CA  HIS B  12      51.008 101.495   9.781  1.00 54.62           C  
ATOM   1677  C   HIS B  12      52.397 101.557   9.171  1.00 52.57           C  
ATOM   1678  O   HIS B  12      52.802 100.667   8.425  1.00 51.84           O  
ATOM   1679  CB  HIS B  12      51.020 100.605  11.031  1.00 58.66           C  
ATOM   1680  CG  HIS B  12      50.504 101.292  12.260  1.00 65.03           C  
ATOM   1681  ND1 HIS B  12      50.364 100.651  13.473  1.00 67.04           N  
ATOM   1682  CD2 HIS B  12      50.108 102.572  12.465  1.00 65.49           C  
ATOM   1683  CE1 HIS B  12      49.908 101.508  14.371  1.00 67.11           C  
ATOM   1684  NE2 HIS B  12      49.744 102.681  13.785  1.00 65.69           N  
ATOM   1685  N   LEU B  13      53.117 102.629   9.488  1.00 50.34           N  
ATOM   1686  CA  LEU B  13      54.473 102.830   8.994  1.00 48.47           C  
ATOM   1687  C   LEU B  13      55.400 102.793  10.194  1.00 47.88           C  
ATOM   1688  O   LEU B  13      55.425 103.729  10.994  1.00 49.21           O  
ATOM   1689  CB  LEU B  13      54.588 104.181   8.297  1.00 46.63           C  
ATOM   1690  CG  LEU B  13      55.811 104.355   7.403  1.00 45.95           C  
ATOM   1691  CD1 LEU B  13      55.767 103.326   6.285  1.00 43.80           C  
ATOM   1692  CD2 LEU B  13      55.826 105.761   6.834  1.00 46.15           C  
ATOM   1693  N   GLU B  14      56.163 101.711  10.310  1.00 46.30           N  
ATOM   1694  CA  GLU B  14      57.073 101.522  11.436  1.00 45.04           C  
ATOM   1695  C   GLU B  14      58.526 101.869  11.117  1.00 42.97           C  
ATOM   1696  O   GLU B  14      59.083 101.412  10.119  1.00 43.59           O  
ATOM   1697  CB  GLU B  14      56.979 100.069  11.917  1.00 45.03           C  
ATOM   1698  CG  GLU B  14      57.562  99.800  13.288  1.00 46.79           C  
ATOM   1699  CD  GLU B  14      57.127  98.453  13.835  1.00 49.84           C  
ATOM   1700  OE1 GLU B  14      57.406  98.166  15.020  1.00 51.68           O  
ATOM   1701  OE2 GLU B  14      56.502  97.678  13.076  1.00 50.86           O  
ATOM   1702  N   VAL B  15      59.129 102.689  11.972  1.00 41.21           N  
ATOM   1703  CA  VAL B  15      60.521 103.091  11.811  1.00 37.85           C  
ATOM   1704  C   VAL B  15      61.304 102.602  13.021  1.00 38.05           C  
ATOM   1705  O   VAL B  15      61.024 102.991  14.154  1.00 37.05           O  
ATOM   1706  CB  VAL B  15      60.649 104.621  11.692  1.00 34.72           C  
ATOM   1707  CG1 VAL B  15      62.107 105.015  11.633  1.00 34.06           C  
ATOM   1708  CG2 VAL B  15      59.937 105.103  10.449  1.00 33.81           C  
ATOM   1709  N   ASN B  16      62.280 101.734  12.776  1.00 39.56           N  
ATOM   1710  CA  ASN B  16      63.084 101.181  13.854  1.00 41.48           C  
ATOM   1711  C   ASN B  16      64.480 101.781  13.870  1.00 42.78           C  
ATOM   1712  O   ASN B  16      65.250 101.609  12.929  1.00 42.88           O  
ATOM   1713  CB  ASN B  16      63.194  99.659  13.714  1.00 42.87           C  
ATOM   1714  CG  ASN B  16      63.650  98.986  14.999  1.00 46.63           C  
ATOM   1715  OD1 ASN B  16      64.636  99.397  15.617  1.00 47.19           O  
ATOM   1716  ND2 ASN B  16      62.931  97.942  15.406  1.00 47.40           N  
ATOM   1717  N   CYS B  17      64.794 102.501  14.939  1.00 44.42           N  
ATOM   1718  CA  CYS B  17      66.110 103.096  15.088  1.00 44.85           C  
ATOM   1719  C   CYS B  17      66.687 102.563  16.400  1.00 46.04           C  
ATOM   1720  O   CYS B  17      67.405 103.267  17.110  1.00 45.60           O  
ATOM   1721  CB  CYS B  17      66.035 104.624  15.153  1.00 45.90           C  
ATOM   1722  SG  CYS B  17      65.069 105.519  13.883  1.00 50.11           S  
ATOM   1723  N   ASP B  18      66.348 101.319  16.724  1.00 47.01           N  
ATOM   1724  CA  ASP B  18      66.844 100.686  17.938  1.00 48.93           C  
ATOM   1725  C   ASP B  18      68.362 100.498  17.906  1.00 49.19           C  
ATOM   1726  O   ASP B  18      68.928 100.087  16.896  1.00 48.24           O  
ATOM   1727  CB  ASP B  18      66.185  99.315  18.143  1.00 49.40           C  
ATOM   1728  CG  ASP B  18      64.779  99.413  18.704  1.00 52.07           C  
ATOM   1729  OD1 ASP B  18      64.358 100.530  19.077  1.00 52.90           O  
ATOM   1730  OD2 ASP B  18      64.098  98.368  18.783  1.00 51.56           O  
ATOM   1731  N   LYS B  19      69.009 100.808  19.024  1.00 50.05           N  
ATOM   1732  CA  LYS B  19      70.450 100.645  19.174  1.00 49.98           C  
ATOM   1733  C   LYS B  19      71.251 100.993  17.927  1.00 48.98           C  
ATOM   1734  O   LYS B  19      71.916 100.130  17.357  1.00 48.52           O  
ATOM   1735  CB  LYS B  19      70.756  99.202  19.576  1.00 51.81           C  
ATOM   1736  CG  LYS B  19      69.519  98.396  19.936  1.00 55.86           C  
ATOM   1737  CD  LYS B  19      69.790  96.902  19.905  1.00 59.32           C  
ATOM   1738  CE  LYS B  19      68.498  96.103  20.060  1.00 61.14           C  
ATOM   1739  NZ  LYS B  19      68.718  94.634  19.896  1.00 61.70           N  
ATOM   1740  N   ARG B  20      71.186 102.248  17.502  1.00 47.55           N  
ATOM   1741  CA  ARG B  20      71.936 102.687  16.332  1.00 46.84           C  
ATOM   1742  C   ARG B  20      73.026 103.655  16.781  1.00 47.99           C  
ATOM   1743  O   ARG B  20      73.638 104.327  15.952  1.00 47.99           O  
ATOM   1744  CB  ARG B  20      71.030 103.408  15.324  1.00 46.31           C  
ATOM   1745  CG  ARG B  20      69.834 102.623  14.837  1.00 47.61           C  
ATOM   1746  CD  ARG B  20      70.249 101.361  14.143  1.00 49.46           C  
ATOM   1747  NE  ARG B  20      69.142 100.414  14.063  1.00 53.41           N  
ATOM   1748  CZ  ARG B  20      68.276 100.362  13.059  1.00 55.11           C  
ATOM   1749  NH1 ARG B  20      68.389 101.202  12.038  1.00 56.34           N  
ATOM   1750  NH2 ARG B  20      67.293  99.473  13.079  1.00 55.67           N  
ATOM   1751  N   ASP B  21      73.260 103.731  18.090  1.00 48.22           N  
ATOM   1752  CA  ASP B  21      74.270 104.637  18.631  1.00 48.95           C  
ATOM   1753  C   ASP B  21      73.903 106.086  18.336  1.00 48.46           C  
ATOM   1754  O   ASP B  21      74.769 106.962  18.300  1.00 49.13           O  
ATOM   1755  CB  ASP B  21      75.644 104.322  18.023  1.00 52.03           C  
ATOM   1756  CG  ASP B  21      76.477 103.402  18.900  1.00 55.73           C  
ATOM   1757  OD1 ASP B  21      77.304 102.642  18.349  1.00 56.20           O  
ATOM   1758  OD2 ASP B  21      76.319 103.451  20.142  1.00 58.08           O  
ATOM   1759  N   LEU B  22      72.617 106.336  18.126  1.00 45.45           N  
ATOM   1760  CA  LEU B  22      72.153 107.680  17.820  1.00 44.21           C  
ATOM   1761  C   LEU B  22      72.231 108.614  19.026  1.00 43.75           C  
ATOM   1762  O   LEU B  22      71.948 108.215  20.152  1.00 44.10           O  
ATOM   1763  CB  LEU B  22      70.714 107.622  17.312  1.00 42.49           C  
ATOM   1764  CG  LEU B  22      70.481 106.661  16.147  1.00 42.86           C  
ATOM   1765  CD1 LEU B  22      68.993 106.589  15.851  1.00 42.05           C  
ATOM   1766  CD2 LEU B  22      71.264 107.114  14.920  1.00 41.48           C  
ATOM   1767  N   THR B  23      72.628 109.858  18.785  1.00 43.25           N  
ATOM   1768  CA  THR B  23      72.719 110.845  19.851  1.00 44.45           C  
ATOM   1769  C   THR B  23      71.649 111.912  19.669  1.00 45.26           C  
ATOM   1770  O   THR B  23      71.486 112.790  20.514  1.00 46.23           O  
ATOM   1771  CB  THR B  23      74.094 111.527  19.877  1.00 43.18           C  
ATOM   1772  OG1 THR B  23      74.474 111.886  18.547  1.00 45.81           O  
ATOM   1773  CG2 THR B  23      75.131 110.608  20.468  1.00 43.29           C  
ATOM   1774  N   ALA B  24      70.923 111.824  18.559  1.00 45.54           N  
ATOM   1775  CA  ALA B  24      69.855 112.768  18.248  1.00 44.64           C  
ATOM   1776  C   ALA B  24      68.920 112.174  17.201  1.00 44.62           C  
ATOM   1777  O   ALA B  24      69.296 111.265  16.458  1.00 43.09           O  
ATOM   1778  CB  ALA B  24      70.440 114.071  17.741  1.00 43.43           C  
ATOM   1779  N   LEU B  25      67.701 112.693  17.143  1.00 44.99           N  
ATOM   1780  CA  LEU B  25      66.716 112.199  16.190  1.00 46.31           C  
ATOM   1781  C   LEU B  25      67.230 112.280  14.756  1.00 46.01           C  
ATOM   1782  O   LEU B  25      67.710 113.324  14.325  1.00 45.70           O  
ATOM   1783  CB  LEU B  25      65.422 113.003  16.310  1.00 46.48           C  
ATOM   1784  CG  LEU B  25      64.278 112.589  15.383  1.00 49.40           C  
ATOM   1785  CD1 LEU B  25      63.787 111.192  15.744  1.00 48.81           C  
ATOM   1786  CD2 LEU B  25      63.143 113.590  15.508  1.00 52.47           C  
ATOM   1787  N   PRO B  26      67.157 111.166  14.008  1.00 46.30           N  
ATOM   1788  CA  PRO B  26      67.620 111.156  12.618  1.00 47.29           C  
ATOM   1789  C   PRO B  26      66.742 112.084  11.778  1.00 49.33           C  
ATOM   1790  O   PRO B  26      65.522 112.120  11.941  1.00 50.70           O  
ATOM   1791  CB  PRO B  26      67.457 109.694  12.209  1.00 45.49           C  
ATOM   1792  CG  PRO B  26      67.634 108.963  13.502  1.00 46.24           C  
ATOM   1793  CD  PRO B  26      66.826 109.803  14.454  1.00 45.08           C  
ATOM   1794  N   PRO B  27      67.351 112.856  10.869  1.00 50.00           N  
ATOM   1795  CA  PRO B  27      66.544 113.758  10.046  1.00 49.29           C  
ATOM   1796  C   PRO B  27      65.967 113.051   8.826  1.00 50.01           C  
ATOM   1797  O   PRO B  27      66.448 111.993   8.418  1.00 48.92           O  
ATOM   1798  CB  PRO B  27      67.541 114.840   9.663  1.00 48.25           C  
ATOM   1799  CG  PRO B  27      68.789 114.041   9.458  1.00 48.59           C  
ATOM   1800  CD  PRO B  27      68.789 113.092  10.646  1.00 50.25           C  
ATOM   1801  N   ASP B  28      64.924 113.640   8.256  1.00 51.49           N  
ATOM   1802  CA  ASP B  28      64.282 113.094   7.067  1.00 53.32           C  
ATOM   1803  C   ASP B  28      63.634 111.733   7.257  1.00 52.39           C  
ATOM   1804  O   ASP B  28      63.765 110.857   6.404  1.00 53.69           O  
ATOM   1805  CB  ASP B  28      65.287 113.016   5.915  1.00 55.64           C  
ATOM   1806  CG  ASP B  28      66.062 114.302   5.746  1.00 59.54           C  
ATOM   1807  OD1 ASP B  28      65.429 115.381   5.812  1.00 59.30           O  
ATOM   1808  OD2 ASP B  28      67.296 114.237   5.547  1.00 61.29           O  
ATOM   1809  N   LEU B  29      62.941 111.551   8.376  1.00 50.86           N  
ATOM   1810  CA  LEU B  29      62.241 110.297   8.621  1.00 47.19           C  
ATOM   1811  C   LEU B  29      60.978 110.387   7.781  1.00 46.15           C  
ATOM   1812  O   LEU B  29      60.392 111.461   7.654  1.00 47.12           O  
ATOM   1813  CB  LEU B  29      61.870 110.160  10.096  1.00 44.78           C  
ATOM   1814  CG  LEU B  29      63.024 109.927  11.067  1.00 43.46           C  
ATOM   1815  CD1 LEU B  29      62.503 109.875  12.490  1.00 41.27           C  
ATOM   1816  CD2 LEU B  29      63.728 108.627  10.704  1.00 42.81           C  
ATOM   1817  N   PRO B  30      60.540 109.268   7.189  1.00 45.22           N  
ATOM   1818  CA  PRO B  30      59.325 109.326   6.372  1.00 44.88           C  
ATOM   1819  C   PRO B  30      58.221 110.139   7.046  1.00 46.24           C  
ATOM   1820  O   PRO B  30      57.956 109.975   8.237  1.00 44.58           O  
ATOM   1821  CB  PRO B  30      58.961 107.852   6.183  1.00 44.30           C  
ATOM   1822  CG  PRO B  30      59.665 107.153   7.322  1.00 46.39           C  
ATOM   1823  CD  PRO B  30      60.967 107.877   7.400  1.00 45.21           C  
ATOM   1824  N   LYS B  31      57.591 111.028   6.280  1.00 48.99           N  
ATOM   1825  CA  LYS B  31      56.533 111.894   6.804  1.00 52.05           C  
ATOM   1826  C   LYS B  31      55.293 111.185   7.335  1.00 51.39           C  
ATOM   1827  O   LYS B  31      54.555 111.759   8.128  1.00 52.67           O  
ATOM   1828  CB  LYS B  31      56.098 112.915   5.742  1.00 54.93           C  
ATOM   1829  CG  LYS B  31      57.156 113.965   5.409  1.00 59.49           C  
ATOM   1830  CD  LYS B  31      57.703 114.641   6.671  1.00 60.08           C  
ATOM   1831  CE  LYS B  31      58.794 115.646   6.334  1.00 60.20           C  
ATOM   1832  NZ  LYS B  31      59.619 115.995   7.524  1.00 60.97           N  
ATOM   1833  N   ASP B  32      55.058 109.951   6.903  1.00 50.91           N  
ATOM   1834  CA  ASP B  32      53.887 109.210   7.355  1.00 50.82           C  
ATOM   1835  C   ASP B  32      54.161 108.275   8.525  1.00 48.56           C  
ATOM   1836  O   ASP B  32      53.318 107.442   8.860  1.00 49.08           O  
ATOM   1837  CB  ASP B  32      53.294 108.399   6.200  1.00 55.09           C  
ATOM   1838  CG  ASP B  32      52.567 109.264   5.190  1.00 57.47           C  
ATOM   1839  OD1 ASP B  32      51.987 108.700   4.236  1.00 58.75           O  
ATOM   1840  OD2 ASP B  32      52.573 110.504   5.351  1.00 58.39           O  
ATOM   1841  N   THR B  33      55.331 108.414   9.141  1.00 45.12           N  
ATOM   1842  CA  THR B  33      55.716 107.575  10.276  1.00 41.91           C  
ATOM   1843  C   THR B  33      54.668 107.553  11.391  1.00 40.21           C  
ATOM   1844  O   THR B  33      54.304 108.597  11.933  1.00 40.70           O  
ATOM   1845  CB  THR B  33      57.056 108.047  10.877  1.00 39.30           C  
ATOM   1846  OG1 THR B  33      58.084 107.936   9.889  1.00 38.76           O  
ATOM   1847  CG2 THR B  33      57.437 107.202  12.076  1.00 37.74           C  
ATOM   1848  N   THR B  34      54.196 106.356  11.733  1.00 36.48           N  
ATOM   1849  CA  THR B  34      53.194 106.192  12.787  1.00 34.05           C  
ATOM   1850  C   THR B  34      53.782 105.533  14.032  1.00 32.25           C  
ATOM   1851  O   THR B  34      53.208 105.615  15.116  1.00 30.44           O  
ATOM   1852  CB  THR B  34      52.018 105.337  12.305  1.00 31.79           C  
ATOM   1853  OG1 THR B  34      52.526 104.150  11.691  1.00 32.54           O  
ATOM   1854  CG2 THR B  34      51.175 106.100  11.306  1.00 31.87           C  
ATOM   1855  N   ILE B  35      54.918 104.866  13.866  1.00 30.84           N  
ATOM   1856  CA  ILE B  35      55.579 104.208  14.979  1.00 30.69           C  
ATOM   1857  C   ILE B  35      57.082 104.401  14.872  1.00 30.23           C  
ATOM   1858  O   ILE B  35      57.699 104.009  13.879  1.00 27.37           O  
ATOM   1859  CB  ILE B  35      55.280 102.708  15.002  1.00 32.08           C  
ATOM   1860  CG1 ILE B  35      53.773 102.480  15.129  1.00 33.40           C  
ATOM   1861  CG2 ILE B  35      56.002 102.060  16.171  1.00 33.74           C  
ATOM   1862  CD1 ILE B  35      53.363 101.019  15.048  1.00 32.99           C  
ATOM   1863  N   LEU B  36      57.664 105.007  15.904  1.00 28.50           N  
ATOM   1864  CA  LEU B  36      59.096 105.266  15.919  1.00 28.78           C  
ATOM   1865  C   LEU B  36      59.819 104.663  17.123  1.00 29.56           C  
ATOM   1866  O   LEU B  36      59.478 104.930  18.276  1.00 28.00           O  
ATOM   1867  CB  LEU B  36      59.342 106.772  15.869  1.00 26.83           C  
ATOM   1868  CG  LEU B  36      60.805 107.215  15.834  1.00 27.43           C  
ATOM   1869  CD1 LEU B  36      61.553 106.531  14.705  1.00 24.07           C  
ATOM   1870  CD2 LEU B  36      60.845 108.723  15.674  1.00 29.46           C  
ATOM   1871  N   HIS B  37      60.828 103.846  16.839  1.00 31.57           N  
ATOM   1872  CA  HIS B  37      61.606 103.199  17.884  1.00 31.46           C  
ATOM   1873  C   HIS B  37      62.975 103.846  17.993  1.00 32.10           C  
ATOM   1874  O   HIS B  37      63.766 103.776  17.054  1.00 31.11           O  
ATOM   1875  CB  HIS B  37      61.794 101.713  17.575  1.00 30.08           C  
ATOM   1876  CG  HIS B  37      60.516 100.976  17.342  1.00 32.04           C  
ATOM   1877  ND1 HIS B  37      59.495 100.945  18.266  1.00 34.21           N  
ATOM   1878  CD2 HIS B  37      60.091 100.240  16.288  1.00 33.94           C  
ATOM   1879  CE1 HIS B  37      58.495 100.223  17.793  1.00 33.79           C  
ATOM   1880  NE2 HIS B  37      58.831  99.783  16.593  1.00 34.30           N  
ATOM   1881  N   LEU B  38      63.248 104.467  19.138  1.00 31.99           N  
ATOM   1882  CA  LEU B  38      64.539 105.107  19.378  1.00 32.77           C  
ATOM   1883  C   LEU B  38      65.211 104.497  20.601  1.00 33.27           C  
ATOM   1884  O   LEU B  38      66.188 105.031  21.116  1.00 37.48           O  
ATOM   1885  CB  LEU B  38      64.356 106.613  19.583  1.00 28.54           C  
ATOM   1886  CG  LEU B  38      63.970 107.347  18.299  1.00 28.49           C  
ATOM   1887  CD1 LEU B  38      63.556 108.762  18.609  1.00 26.36           C  
ATOM   1888  CD2 LEU B  38      65.149 107.324  17.334  1.00 25.46           C  
ATOM   1889  N   SER B  39      64.691 103.365  21.053  1.00 33.71           N  
ATOM   1890  CA  SER B  39      65.224 102.705  22.234  1.00 36.29           C  
ATOM   1891  C   SER B  39      66.703 102.366  22.129  1.00 38.46           C  
ATOM   1892  O   SER B  39      67.239 102.185  21.042  1.00 39.79           O  
ATOM   1893  CB  SER B  39      64.417 101.440  22.532  1.00 35.45           C  
ATOM   1894  OG  SER B  39      63.415 101.234  21.551  1.00 36.33           O  
ATOM   1895  N   GLU B  40      67.356 102.294  23.281  1.00 40.95           N  
ATOM   1896  CA  GLU B  40      68.775 101.970  23.372  1.00 42.14           C  
ATOM   1897  C   GLU B  40      69.698 102.769  22.482  1.00 40.77           C  
ATOM   1898  O   GLU B  40      70.496 102.212  21.734  1.00 39.81           O  
ATOM   1899  CB  GLU B  40      68.996 100.478  23.139  1.00 43.62           C  
ATOM   1900  CG  GLU B  40      68.718  99.670  24.391  1.00 47.56           C  
ATOM   1901  CD  GLU B  40      68.582  98.197  24.113  1.00 50.32           C  
ATOM   1902  OE1 GLU B  40      67.927  97.853  23.103  1.00 52.36           O  
ATOM   1903  OE2 GLU B  40      69.108  97.388  24.910  1.00 51.21           O  
ATOM   1904  N   ASN B  41      69.585 104.086  22.581  1.00 39.12           N  
ATOM   1905  CA  ASN B  41      70.432 104.990  21.831  1.00 36.93           C  
ATOM   1906  C   ASN B  41      71.098 105.921  22.833  1.00 36.37           C  
ATOM   1907  O   ASN B  41      70.796 105.873  24.025  1.00 35.09           O  
ATOM   1908  CB  ASN B  41      69.610 105.775  20.809  1.00 37.86           C  
ATOM   1909  CG  ASN B  41      69.440 105.022  19.497  1.00 40.26           C  
ATOM   1910  OD1 ASN B  41      70.420 104.708  18.821  1.00 40.82           O  
ATOM   1911  ND2 ASN B  41      68.196 104.728  19.132  1.00 40.86           N  
ATOM   1912  N   LEU B  42      72.008 106.761  22.353  1.00 38.07           N  
ATOM   1913  CA  LEU B  42      72.727 107.686  23.223  1.00 38.00           C  
ATOM   1914  C   LEU B  42      72.115 109.079  23.236  1.00 36.81           C  
ATOM   1915  O   LEU B  42      72.782 110.059  22.899  1.00 37.23           O  
ATOM   1916  CB  LEU B  42      74.194 107.776  22.790  1.00 38.59           C  
ATOM   1917  CG  LEU B  42      74.933 106.445  22.650  1.00 39.18           C  
ATOM   1918  CD1 LEU B  42      76.404 106.697  22.359  1.00 38.41           C  
ATOM   1919  CD2 LEU B  42      74.773 105.641  23.926  1.00 41.23           C  
ATOM   1920  N   LEU B  43      70.849 109.160  23.633  1.00 34.95           N  
ATOM   1921  CA  LEU B  43      70.142 110.432  23.705  1.00 33.38           C  
ATOM   1922  C   LEU B  43      70.122 110.950  25.147  1.00 34.24           C  
ATOM   1923  O   LEU B  43      69.370 110.442  25.978  1.00 31.47           O  
ATOM   1924  CB  LEU B  43      68.703 110.255  23.226  1.00 31.34           C  
ATOM   1925  CG  LEU B  43      68.467 109.493  21.924  1.00 30.83           C  
ATOM   1926  CD1 LEU B  43      66.968 109.226  21.783  1.00 27.61           C  
ATOM   1927  CD2 LEU B  43      69.012 110.291  20.730  1.00 27.34           C  
ATOM   1928  N   TYR B  44      70.936 111.964  25.435  1.00 35.92           N  
ATOM   1929  CA  TYR B  44      71.005 112.545  26.777  1.00 37.19           C  
ATOM   1930  C   TYR B  44      69.876 113.542  27.019  1.00 35.86           C  
ATOM   1931  O   TYR B  44      69.535 113.850  28.162  1.00 34.28           O  
ATOM   1932  CB  TYR B  44      72.363 113.234  26.994  1.00 40.12           C  
ATOM   1933  CG  TYR B  44      73.531 112.302  26.785  1.00 46.49           C  
ATOM   1934  CD1 TYR B  44      73.959 111.967  25.493  1.00 48.30           C  
ATOM   1935  CD2 TYR B  44      74.158 111.677  27.872  1.00 49.25           C  
ATOM   1936  CE1 TYR B  44      74.978 111.025  25.286  1.00 51.12           C  
ATOM   1937  CE2 TYR B  44      75.177 110.728  27.676  1.00 51.49           C  
ATOM   1938  CZ  TYR B  44      75.577 110.408  26.381  1.00 51.98           C  
ATOM   1939  OH  TYR B  44      76.549 109.454  26.179  1.00 52.36           O  
ATOM   1940  N   THR B  45      69.290 114.029  25.931  1.00 35.01           N  
ATOM   1941  CA  THR B  45      68.207 114.999  26.003  1.00 34.67           C  
ATOM   1942  C   THR B  45      67.280 114.825  24.808  1.00 33.46           C  
ATOM   1943  O   THR B  45      67.705 114.342  23.762  1.00 36.07           O  
ATOM   1944  CB  THR B  45      68.769 116.438  26.003  1.00 35.51           C  
ATOM   1945  OG1 THR B  45      67.691 117.374  25.931  1.00 40.20           O  
ATOM   1946  CG2 THR B  45      69.700 116.649  24.820  1.00 35.89           C  
ATOM   1947  N   PHE B  46      66.016 115.205  24.954  1.00 31.95           N  
ATOM   1948  CA  PHE B  46      65.081 115.075  23.841  1.00 31.05           C  
ATOM   1949  C   PHE B  46      63.948 116.088  23.913  1.00 31.50           C  
ATOM   1950  O   PHE B  46      63.451 116.418  24.991  1.00 31.31           O  
ATOM   1951  CB  PHE B  46      64.491 113.664  23.789  1.00 30.74           C  
ATOM   1952  CG  PHE B  46      63.798 113.350  22.487  1.00 33.42           C  
ATOM   1953  CD1 PHE B  46      64.496 112.757  21.434  1.00 32.26           C  
ATOM   1954  CD2 PHE B  46      62.461 113.699  22.290  1.00 30.52           C  
ATOM   1955  CE1 PHE B  46      63.878 112.527  20.205  1.00 30.28           C  
ATOM   1956  CE2 PHE B  46      61.839 113.473  21.066  1.00 29.11           C  
ATOM   1957  CZ  PHE B  46      62.548 112.884  20.022  1.00 30.01           C  
ATOM   1958  N   SER B  47      63.536 116.573  22.750  1.00 32.35           N  
ATOM   1959  CA  SER B  47      62.465 117.556  22.675  1.00 34.47           C  
ATOM   1960  C   SER B  47      61.328 117.056  21.791  1.00 33.24           C  
ATOM   1961  O   SER B  47      61.532 116.739  20.616  1.00 33.57           O  
ATOM   1962  CB  SER B  47      63.009 118.880  22.127  1.00 35.46           C  
ATOM   1963  OG  SER B  47      62.034 119.905  22.207  1.00 37.99           O  
ATOM   1964  N   LEU B  48      60.128 116.998  22.360  1.00 30.58           N  
ATOM   1965  CA  LEU B  48      58.957 116.530  21.635  1.00 28.67           C  
ATOM   1966  C   LEU B  48      58.608 117.383  20.422  1.00 28.96           C  
ATOM   1967  O   LEU B  48      58.110 116.864  19.425  1.00 26.46           O  
ATOM   1968  CB  LEU B  48      57.748 116.469  22.567  1.00 27.97           C  
ATOM   1969  CG  LEU B  48      57.858 115.502  23.749  1.00 29.83           C  
ATOM   1970  CD1 LEU B  48      56.519 115.390  24.469  1.00 28.97           C  
ATOM   1971  CD2 LEU B  48      58.294 114.144  23.240  1.00 28.51           C  
ATOM   1972  N   ALA B  49      58.867 118.686  20.503  1.00 29.86           N  
ATOM   1973  CA  ALA B  49      58.547 119.592  19.402  1.00 30.33           C  
ATOM   1974  C   ALA B  49      59.167 119.139  18.090  1.00 30.36           C  
ATOM   1975  O   ALA B  49      58.576 119.329  17.034  1.00 33.95           O  
ATOM   1976  CB  ALA B  49      58.997 121.015  19.736  1.00 27.86           C  
ATOM   1977  N   THR B  50      60.345 118.529  18.150  1.00 30.42           N  
ATOM   1978  CA  THR B  50      61.009 118.078  16.933  1.00 31.64           C  
ATOM   1979  C   THR B  50      60.254 116.995  16.165  1.00 33.48           C  
ATOM   1980  O   THR B  50      60.666 116.607  15.068  1.00 37.08           O  
ATOM   1981  CB  THR B  50      62.432 117.559  17.224  1.00 31.67           C  
ATOM   1982  OG1 THR B  50      62.377 116.486  18.172  1.00 33.85           O  
ATOM   1983  CG2 THR B  50      63.293 118.676  17.777  1.00 31.89           C  
ATOM   1984  N   LEU B  51      59.151 116.513  16.732  1.00 32.55           N  
ATOM   1985  CA  LEU B  51      58.348 115.472  16.095  1.00 31.81           C  
ATOM   1986  C   LEU B  51      57.063 116.013  15.478  1.00 31.36           C  
ATOM   1987  O   LEU B  51      56.326 115.277  14.827  1.00 28.93           O  
ATOM   1988  CB  LEU B  51      57.983 114.387  17.108  1.00 32.11           C  
ATOM   1989  CG  LEU B  51      59.091 113.471  17.624  1.00 33.70           C  
ATOM   1990  CD1 LEU B  51      58.490 112.477  18.615  1.00 34.53           C  
ATOM   1991  CD2 LEU B  51      59.740 112.737  16.461  1.00 32.04           C  
ATOM   1992  N   MET B  52      56.789 117.295  15.687  1.00 32.33           N  
ATOM   1993  CA  MET B  52      55.581 117.899  15.137  1.00 33.47           C  
ATOM   1994  C   MET B  52      55.424 117.653  13.641  1.00 33.09           C  
ATOM   1995  O   MET B  52      54.314 117.514  13.145  1.00 32.90           O  
ATOM   1996  CB  MET B  52      55.554 119.393  15.447  1.00 30.98           C  
ATOM   1997  CG  MET B  52      55.441 119.659  16.931  1.00 33.51           C  
ATOM   1998  SD  MET B  52      55.166 121.367  17.395  1.00 36.43           S  
ATOM   1999  CE  MET B  52      53.376 121.449  17.311  1.00 36.22           C  
ATOM   2000  N   PRO B  53      56.537 117.593  12.900  1.00 35.75           N  
ATOM   2001  CA  PRO B  53      56.417 117.349  11.460  1.00 36.77           C  
ATOM   2002  C   PRO B  53      55.711 116.032  11.121  1.00 37.86           C  
ATOM   2003  O   PRO B  53      55.127 115.889  10.051  1.00 39.27           O  
ATOM   2004  CB  PRO B  53      57.869 117.351  10.993  1.00 35.44           C  
ATOM   2005  CG  PRO B  53      58.503 118.349  11.909  1.00 37.45           C  
ATOM   2006  CD  PRO B  53      57.920 117.974  13.252  1.00 36.92           C  
ATOM   2007  N   TYR B  54      55.764 115.068  12.032  1.00 39.75           N  
ATOM   2008  CA  TYR B  54      55.135 113.776  11.783  1.00 41.21           C  
ATOM   2009  C   TYR B  54      53.718 113.723  12.340  1.00 42.87           C  
ATOM   2010  O   TYR B  54      53.460 113.110  13.370  1.00 44.60           O  
ATOM   2011  CB  TYR B  54      56.000 112.665  12.375  1.00 38.92           C  
ATOM   2012  CG  TYR B  54      57.453 112.800  11.983  1.00 38.87           C  
ATOM   2013  CD1 TYR B  54      58.332 113.570  12.745  1.00 41.73           C  
ATOM   2014  CD2 TYR B  54      57.939 112.211  10.821  1.00 39.39           C  
ATOM   2015  CE1 TYR B  54      59.659 113.753  12.355  1.00 43.29           C  
ATOM   2016  CE2 TYR B  54      59.261 112.389  10.421  1.00 42.17           C  
ATOM   2017  CZ  TYR B  54      60.115 113.162  11.191  1.00 43.05           C  
ATOM   2018  OH  TYR B  54      61.418 113.357  10.786  1.00 41.33           O  
ATOM   2019  N   THR B  55      52.806 114.376  11.629  1.00 45.59           N  
ATOM   2020  CA  THR B  55      51.397 114.463  12.006  1.00 46.73           C  
ATOM   2021  C   THR B  55      50.692 113.114  12.089  1.00 46.17           C  
ATOM   2022  O   THR B  55      49.479 113.058  12.295  1.00 45.36           O  
ATOM   2023  CB  THR B  55      50.619 115.323  10.993  1.00 48.46           C  
ATOM   2024  OG1 THR B  55      50.472 114.593   9.763  1.00 48.00           O  
ATOM   2025  CG2 THR B  55      51.368 116.628  10.716  1.00 46.63           C  
ATOM   2026  N   ARG B  56      51.443 112.030  11.929  1.00 46.57           N  
ATOM   2027  CA  ARG B  56      50.856 110.697  11.968  1.00 45.19           C  
ATOM   2028  C   ARG B  56      51.400 109.823  13.104  1.00 42.14           C  
ATOM   2029  O   ARG B  56      50.925 108.708  13.321  1.00 40.24           O  
ATOM   2030  CB  ARG B  56      51.107 109.998  10.633  1.00 47.70           C  
ATOM   2031  CG  ARG B  56      49.901 109.300  10.049  1.00 53.66           C  
ATOM   2032  CD  ARG B  56      49.119 110.242   9.157  1.00 57.16           C  
ATOM   2033  NE  ARG B  56      48.981 109.700   7.806  1.00 58.65           N  
ATOM   2034  CZ  ARG B  56      48.466 110.372   6.779  1.00 59.97           C  
ATOM   2035  NH1 ARG B  56      48.033 111.622   6.934  1.00 60.18           N  
ATOM   2036  NH2 ARG B  56      48.379 109.791   5.592  1.00 59.84           N  
ATOM   2037  N   LEU B  57      52.389 110.330  13.831  1.00 38.67           N  
ATOM   2038  CA  LEU B  57      52.999 109.568  14.916  1.00 37.60           C  
ATOM   2039  C   LEU B  57      52.016 109.191  16.030  1.00 35.90           C  
ATOM   2040  O   LEU B  57      51.366 110.067  16.604  1.00 34.92           O  
ATOM   2041  CB  LEU B  57      54.160 110.364  15.512  1.00 35.97           C  
ATOM   2042  CG  LEU B  57      55.115 109.595  16.426  1.00 36.46           C  
ATOM   2043  CD1 LEU B  57      55.757 108.463  15.638  1.00 35.91           C  
ATOM   2044  CD2 LEU B  57      56.189 110.542  16.973  1.00 36.68           C  
ATOM   2045  N   THR B  58      51.912 107.893  16.331  1.00 33.92           N  
ATOM   2046  CA  THR B  58      51.018 107.424  17.392  1.00 34.33           C  
ATOM   2047  C   THR B  58      51.729 106.665  18.516  1.00 34.67           C  
ATOM   2048  O   THR B  58      51.170 106.486  19.600  1.00 34.73           O  
ATOM   2049  CB  THR B  58      49.889 106.517  16.852  1.00 32.51           C  
ATOM   2050  OG1 THR B  58      50.450 105.349  16.250  1.00 35.75           O  
ATOM   2051  CG2 THR B  58      49.053 107.254  15.838  1.00 29.05           C  
ATOM   2052  N   GLN B  59      52.948 106.206  18.255  1.00 35.43           N  
ATOM   2053  CA  GLN B  59      53.727 105.490  19.264  1.00 37.85           C  
ATOM   2054  C   GLN B  59      55.160 105.965  19.203  1.00 37.35           C  
ATOM   2055  O   GLN B  59      55.725 106.113  18.122  1.00 39.27           O  
ATOM   2056  CB  GLN B  59      53.707 103.984  19.027  1.00 40.36           C  
ATOM   2057  CG  GLN B  59      52.340 103.357  19.139  1.00 46.52           C  
ATOM   2058  CD  GLN B  59      52.367 101.883  18.804  1.00 50.69           C  
ATOM   2059  OE1 GLN B  59      51.331 101.281  18.539  1.00 56.13           O  
ATOM   2060  NE2 GLN B  59      53.557 101.291  18.823  1.00 50.05           N  
ATOM   2061  N   LEU B  60      55.750 106.200  20.366  1.00 35.98           N  
ATOM   2062  CA  LEU B  60      57.121 106.667  20.426  1.00 36.68           C  
ATOM   2063  C   LEU B  60      57.865 105.986  21.560  1.00 37.48           C  
ATOM   2064  O   LEU B  60      57.429 106.030  22.708  1.00 38.75           O  
ATOM   2065  CB  LEU B  60      57.151 108.182  20.639  1.00 37.32           C  
ATOM   2066  CG  LEU B  60      58.550 108.798  20.666  1.00 37.74           C  
ATOM   2067  CD1 LEU B  60      59.190 108.666  19.286  1.00 36.61           C  
ATOM   2068  CD2 LEU B  60      58.465 110.254  21.085  1.00 36.18           C  
ATOM   2069  N   ASN B  61      58.994 105.362  21.234  1.00 36.92           N  
ATOM   2070  CA  ASN B  61      59.799 104.676  22.235  1.00 34.55           C  
ATOM   2071  C   ASN B  61      61.159 105.328  22.461  1.00 34.59           C  
ATOM   2072  O   ASN B  61      62.014 105.352  21.572  1.00 32.95           O  
ATOM   2073  CB  ASN B  61      59.972 103.214  21.839  1.00 35.02           C  
ATOM   2074  CG  ASN B  61      58.666 102.460  21.866  1.00 35.39           C  
ATOM   2075  OD1 ASN B  61      58.262 101.862  20.878  1.00 35.30           O  
ATOM   2076  ND2 ASN B  61      57.992 102.492  23.004  1.00 37.32           N  
ATOM   2077  N   LEU B  62      61.341 105.868  23.662  1.00 34.78           N  
ATOM   2078  CA  LEU B  62      62.586 106.516  24.042  1.00 34.84           C  
ATOM   2079  C   LEU B  62      63.150 105.811  25.260  1.00 34.49           C  
ATOM   2080  O   LEU B  62      63.862 106.411  26.061  1.00 35.35           O  
ATOM   2081  CB  LEU B  62      62.345 107.988  24.381  1.00 37.12           C  
ATOM   2082  CG  LEU B  62      62.042 108.925  23.209  1.00 40.29           C  
ATOM   2083  CD1 LEU B  62      61.830 110.337  23.726  1.00 38.90           C  
ATOM   2084  CD2 LEU B  62      63.199 108.894  22.212  1.00 40.56           C  
ATOM   2085  N   ASP B  63      62.816 104.536  25.401  1.00 32.73           N  
ATOM   2086  CA  ASP B  63      63.284 103.741  26.526  1.00 32.38           C  
ATOM   2087  C   ASP B  63      64.759 103.336  26.406  1.00 32.93           C  
ATOM   2088  O   ASP B  63      65.325 103.277  25.310  1.00 30.50           O  
ATOM   2089  CB  ASP B  63      62.431 102.476  26.650  1.00 30.72           C  
ATOM   2090  CG  ASP B  63      62.426 101.649  25.365  1.00 32.13           C  
ATOM   2091  OD1 ASP B  63      61.869 102.128  24.355  1.00 32.51           O  
ATOM   2092  OD2 ASP B  63      62.988 100.531  25.358  1.00 29.88           O  
ATOM   2093  N   ARG B  64      65.369 103.059  27.554  1.00 32.98           N  
ATOM   2094  CA  ARG B  64      66.748 102.607  27.614  1.00 33.57           C  
ATOM   2095  C   ARG B  64      67.752 103.480  26.876  1.00 34.45           C  
ATOM   2096  O   ARG B  64      68.568 102.990  26.095  1.00 35.01           O  
ATOM   2097  CB  ARG B  64      66.830 101.165  27.102  1.00 33.54           C  
ATOM   2098  CG  ARG B  64      66.001 100.193  27.944  1.00 37.91           C  
ATOM   2099  CD  ARG B  64      65.979  98.786  27.369  1.00 36.51           C  
ATOM   2100  NE  ARG B  64      65.193  97.867  28.190  1.00 35.83           N  
ATOM   2101  CZ  ARG B  64      63.888  97.991  28.432  1.00 36.18           C  
ATOM   2102  NH1 ARG B  64      63.194  99.002  27.921  1.00 32.46           N  
ATOM   2103  NH2 ARG B  64      63.266  97.092  29.184  1.00 36.67           N  
ATOM   2104  N   CYS B  65      67.689 104.780  27.126  1.00 35.54           N  
ATOM   2105  CA  CYS B  65      68.621 105.713  26.520  1.00 36.18           C  
ATOM   2106  C   CYS B  65      69.374 106.375  27.662  1.00 38.53           C  
ATOM   2107  O   CYS B  65      69.520 105.782  28.735  1.00 38.77           O  
ATOM   2108  CB  CYS B  65      67.878 106.750  25.678  1.00 34.93           C  
ATOM   2109  SG  CYS B  65      67.218 106.094  24.123  1.00 38.31           S  
ATOM   2110  N   GLU B  66      69.841 107.599  27.442  1.00 39.03           N  
ATOM   2111  CA  GLU B  66      70.592 108.322  28.460  1.00 40.01           C  
ATOM   2112  C   GLU B  66      69.895 109.633  28.788  1.00 40.36           C  
ATOM   2113  O   GLU B  66      70.544 110.630  29.123  1.00 39.41           O  
ATOM   2114  CB  GLU B  66      72.005 108.613  27.944  1.00 42.03           C  
ATOM   2115  CG  GLU B  66      72.742 107.396  27.396  1.00 42.55           C  
ATOM   2116  CD  GLU B  66      73.098 106.391  28.473  1.00 42.18           C  
ATOM   2117  OE1 GLU B  66      73.576 105.291  28.123  1.00 43.03           O  
ATOM   2118  OE2 GLU B  66      72.904 106.703  29.667  1.00 43.68           O  
ATOM   2119  N   LEU B  67      68.570 109.631  28.687  1.00 39.34           N  
ATOM   2120  CA  LEU B  67      67.789 110.835  28.942  1.00 37.88           C  
ATOM   2121  C   LEU B  67      67.882 111.376  30.361  1.00 37.34           C  
ATOM   2122  O   LEU B  67      67.504 110.706  31.328  1.00 37.35           O  
ATOM   2123  CB  LEU B  67      66.323 110.595  28.590  1.00 36.36           C  
ATOM   2124  CG  LEU B  67      66.056 110.455  27.097  1.00 38.28           C  
ATOM   2125  CD1 LEU B  67      64.592 110.151  26.880  1.00 39.98           C  
ATOM   2126  CD2 LEU B  67      66.452 111.737  26.373  1.00 36.48           C  
ATOM   2127  N   THR B  68      68.392 112.598  30.470  1.00 34.20           N  
ATOM   2128  CA  THR B  68      68.514 113.267  31.752  1.00 33.30           C  
ATOM   2129  C   THR B  68      67.566 114.452  31.740  1.00 33.25           C  
ATOM   2130  O   THR B  68      67.335 115.087  32.761  1.00 34.72           O  
ATOM   2131  CB  THR B  68      69.956 113.787  32.007  1.00 32.30           C  
ATOM   2132  OG1 THR B  68      70.315 114.753  31.011  1.00 34.65           O  
ATOM   2133  CG2 THR B  68      70.950 112.644  31.976  1.00 33.45           C  
ATOM   2134  N   LYS B  69      67.002 114.731  30.572  1.00 34.64           N  
ATOM   2135  CA  LYS B  69      66.095 115.855  30.415  1.00 34.30           C  
ATOM   2136  C   LYS B  69      65.158 115.651  29.229  1.00 32.24           C  
ATOM   2137  O   LYS B  69      65.569 115.168  28.179  1.00 33.42           O  
ATOM   2138  CB  LYS B  69      66.925 117.130  30.234  1.00 38.42           C  
ATOM   2139  CG  LYS B  69      66.135 118.392  29.954  1.00 45.00           C  
ATOM   2140  CD  LYS B  69      66.996 119.632  30.198  1.00 47.47           C  
ATOM   2141  CE  LYS B  69      66.437 120.845  29.474  1.00 48.34           C  
ATOM   2142  NZ  LYS B  69      66.557 120.672  27.994  1.00 51.41           N  
ATOM   2143  N   LEU B  70      63.890 115.999  29.411  1.00 30.72           N  
ATOM   2144  CA  LEU B  70      62.891 115.873  28.355  1.00 29.68           C  
ATOM   2145  C   LEU B  70      62.116 117.179  28.243  1.00 32.88           C  
ATOM   2146  O   LEU B  70      61.483 117.616  29.205  1.00 33.08           O  
ATOM   2147  CB  LEU B  70      61.912 114.739  28.665  1.00 26.62           C  
ATOM   2148  CG  LEU B  70      60.739 114.598  27.694  1.00 25.16           C  
ATOM   2149  CD1 LEU B  70      61.231 113.970  26.405  1.00 29.62           C  
ATOM   2150  CD2 LEU B  70      59.642 113.752  28.299  1.00 22.81           C  
ATOM   2151  N   GLN B  71      62.166 117.809  27.072  1.00 36.27           N  
ATOM   2152  CA  GLN B  71      61.433 119.056  26.870  1.00 40.01           C  
ATOM   2153  C   GLN B  71      60.024 118.761  26.382  1.00 39.83           C  
ATOM   2154  O   GLN B  71      59.834 118.029  25.410  1.00 40.73           O  
ATOM   2155  CB  GLN B  71      62.136 119.961  25.851  1.00 42.66           C  
ATOM   2156  CG  GLN B  71      63.508 120.458  26.274  1.00 46.58           C  
ATOM   2157  CD  GLN B  71      63.935 121.683  25.490  1.00 49.33           C  
ATOM   2158  OE1 GLN B  71      65.122 121.894  25.242  1.00 51.03           O  
ATOM   2159  NE2 GLN B  71      62.965 122.509  25.111  1.00 50.86           N  
ATOM   2160  N   VAL B  72      59.038 119.331  27.061  1.00 40.02           N  
ATOM   2161  CA  VAL B  72      57.646 119.129  26.688  1.00 41.43           C  
ATOM   2162  C   VAL B  72      57.136 120.387  25.994  1.00 41.81           C  
ATOM   2163  O   VAL B  72      56.576 121.281  26.628  1.00 42.73           O  
ATOM   2164  CB  VAL B  72      56.797 118.818  27.939  1.00 40.40           C  
ATOM   2165  CG1 VAL B  72      55.340 118.591  27.554  1.00 41.31           C  
ATOM   2166  CG2 VAL B  72      57.359 117.598  28.639  1.00 37.27           C  
ATOM   2167  N   ASP B  73      57.343 120.436  24.682  1.00 43.30           N  
ATOM   2168  CA  ASP B  73      56.959 121.579  23.860  1.00 45.81           C  
ATOM   2169  C   ASP B  73      56.064 121.212  22.678  1.00 45.98           C  
ATOM   2170  O   ASP B  73      56.087 120.083  22.186  1.00 48.00           O  
ATOM   2171  CB  ASP B  73      58.224 122.278  23.355  1.00 48.97           C  
ATOM   2172  CG  ASP B  73      59.341 121.293  23.009  1.00 52.97           C  
ATOM   2173  OD1 ASP B  73      60.477 121.747  22.743  1.00 57.56           O  
ATOM   2174  OD2 ASP B  73      59.091 120.066  23.002  1.00 52.12           O  
ATOM   2175  N   GLY B  74      55.280 122.179  22.217  1.00 45.37           N  
ATOM   2176  CA  GLY B  74      54.381 121.926  21.106  1.00 45.74           C  
ATOM   2177  C   GLY B  74      53.349 120.872  21.466  1.00 44.96           C  
ATOM   2178  O   GLY B  74      52.986 120.728  22.636  1.00 46.67           O  
ATOM   2179  N   THR B  75      52.872 120.134  20.469  1.00 41.48           N  
ATOM   2180  CA  THR B  75      51.880 119.100  20.710  1.00 40.72           C  
ATOM   2181  C   THR B  75      51.900 118.012  19.641  1.00 41.42           C  
ATOM   2182  O   THR B  75      52.063 118.289  18.449  1.00 40.88           O  
ATOM   2183  CB  THR B  75      50.443 119.683  20.767  1.00 40.19           C  
ATOM   2184  OG1 THR B  75      50.189 120.445  19.583  1.00 38.09           O  
ATOM   2185  CG2 THR B  75      50.263 120.578  21.975  1.00 40.00           C  
ATOM   2186  N   LEU B  76      51.742 116.769  20.091  1.00 39.80           N  
ATOM   2187  CA  LEU B  76      51.698 115.608  19.211  1.00 37.60           C  
ATOM   2188  C   LEU B  76      50.305 115.033  19.474  1.00 37.35           C  
ATOM   2189  O   LEU B  76      50.151 113.975  20.081  1.00 38.71           O  
ATOM   2190  CB  LEU B  76      52.795 114.618  19.606  1.00 34.73           C  
ATOM   2191  CG  LEU B  76      54.198 115.225  19.739  1.00 33.36           C  
ATOM   2192  CD1 LEU B  76      55.192 114.166  20.196  1.00 32.75           C  
ATOM   2193  CD2 LEU B  76      54.631 115.809  18.414  1.00 32.11           C  
ATOM   2194  N   PRO B  77      49.270 115.736  18.993  1.00 37.10           N  
ATOM   2195  CA  PRO B  77      47.837 115.435  19.113  1.00 36.93           C  
ATOM   2196  C   PRO B  77      47.369 114.009  18.845  1.00 35.15           C  
ATOM   2197  O   PRO B  77      46.265 113.630  19.237  1.00 31.90           O  
ATOM   2198  CB  PRO B  77      47.203 116.426  18.142  1.00 35.32           C  
ATOM   2199  CG  PRO B  77      48.229 116.520  17.072  1.00 35.26           C  
ATOM   2200  CD  PRO B  77      49.490 116.680  17.880  1.00 37.36           C  
ATOM   2201  N   VAL B  78      48.206 113.219  18.193  1.00 35.18           N  
ATOM   2202  CA  VAL B  78      47.823 111.859  17.846  1.00 36.02           C  
ATOM   2203  C   VAL B  78      48.635 110.779  18.568  1.00 35.41           C  
ATOM   2204  O   VAL B  78      48.395 109.585  18.395  1.00 36.44           O  
ATOM   2205  CB  VAL B  78      47.895 111.712  16.284  1.00 36.97           C  
ATOM   2206  CG1 VAL B  78      48.171 110.297  15.862  1.00 35.67           C  
ATOM   2207  CG2 VAL B  78      46.576 112.180  15.674  1.00 35.42           C  
ATOM   2208  N   LEU B  79      49.571 111.192  19.412  1.00 34.42           N  
ATOM   2209  CA  LEU B  79      50.395 110.220  20.113  1.00 34.92           C  
ATOM   2210  C   LEU B  79      49.663 109.630  21.317  1.00 35.83           C  
ATOM   2211  O   LEU B  79      49.179 110.361  22.181  1.00 35.30           O  
ATOM   2212  CB  LEU B  79      51.706 110.870  20.561  1.00 34.33           C  
ATOM   2213  CG  LEU B  79      52.806 109.919  21.042  1.00 36.12           C  
ATOM   2214  CD1 LEU B  79      53.463 109.246  19.839  1.00 33.92           C  
ATOM   2215  CD2 LEU B  79      53.837 110.689  21.855  1.00 34.57           C  
ATOM   2216  N   GLY B  80      49.582 108.303  21.366  1.00 36.28           N  
ATOM   2217  CA  GLY B  80      48.910 107.645  22.475  1.00 37.23           C  
ATOM   2218  C   GLY B  80      49.803 106.697  23.262  1.00 37.74           C  
ATOM   2219  O   GLY B  80      49.388 106.148  24.276  1.00 39.70           O  
ATOM   2220  N   THR B  81      51.035 106.508  22.807  1.00 36.66           N  
ATOM   2221  CA  THR B  81      51.962 105.611  23.477  1.00 35.17           C  
ATOM   2222  C   THR B  81      53.343 106.229  23.606  1.00 34.47           C  
ATOM   2223  O   THR B  81      53.963 106.617  22.609  1.00 31.24           O  
ATOM   2224  CB  THR B  81      52.080 104.292  22.704  1.00 37.79           C  
ATOM   2225  OG1 THR B  81      50.867 103.544  22.859  1.00 40.14           O  
ATOM   2226  CG2 THR B  81      53.263 103.477  23.201  1.00 38.18           C  
ATOM   2227  N   LEU B  82      53.819 106.313  24.844  1.00 33.00           N  
ATOM   2228  CA  LEU B  82      55.128 106.880  25.123  1.00 32.13           C  
ATOM   2229  C   LEU B  82      55.852 106.064  26.182  1.00 33.51           C  
ATOM   2230  O   LEU B  82      55.380 105.951  27.319  1.00 32.91           O  
ATOM   2231  CB  LEU B  82      54.983 108.318  25.607  1.00 31.32           C  
ATOM   2232  CG  LEU B  82      56.295 109.077  25.799  1.00 32.09           C  
ATOM   2233  CD1 LEU B  82      57.039 109.157  24.466  1.00 29.88           C  
ATOM   2234  CD2 LEU B  82      55.998 110.475  26.354  1.00 31.36           C  
ATOM   2235  N   ASP B  83      56.998 105.500  25.798  1.00 34.51           N  
ATOM   2236  CA  ASP B  83      57.823 104.687  26.690  1.00 34.23           C  
ATOM   2237  C   ASP B  83      59.065 105.483  27.079  1.00 33.57           C  
ATOM   2238  O   ASP B  83      59.910 105.769  26.229  1.00 33.48           O  
ATOM   2239  CB  ASP B  83      58.253 103.405  25.978  1.00 35.76           C  
ATOM   2240  CG  ASP B  83      58.663 102.307  26.943  1.00 34.99           C  
ATOM   2241  OD1 ASP B  83      59.030 102.614  28.093  1.00 32.50           O  
ATOM   2242  OD2 ASP B  83      58.628 101.129  26.539  1.00 36.17           O  
ATOM   2243  N   LEU B  84      59.167 105.840  28.357  1.00 33.05           N  
ATOM   2244  CA  LEU B  84      60.301 106.614  28.859  1.00 34.13           C  
ATOM   2245  C   LEU B  84      61.074 105.845  29.925  1.00 34.26           C  
ATOM   2246  O   LEU B  84      61.924 106.407  30.614  1.00 36.85           O  
ATOM   2247  CB  LEU B  84      59.821 107.941  29.463  1.00 33.52           C  
ATOM   2248  CG  LEU B  84      59.165 108.995  28.564  1.00 33.76           C  
ATOM   2249  CD1 LEU B  84      58.757 110.182  29.419  1.00 31.18           C  
ATOM   2250  CD2 LEU B  84      60.129 109.440  27.473  1.00 29.26           C  
ATOM   2251  N   SER B  85      60.774 104.559  30.054  1.00 32.99           N  
ATOM   2252  CA  SER B  85      61.415 103.702  31.044  1.00 33.42           C  
ATOM   2253  C   SER B  85      62.920 103.521  30.869  1.00 33.48           C  
ATOM   2254  O   SER B  85      63.436 103.559  29.750  1.00 33.56           O  
ATOM   2255  CB  SER B  85      60.745 102.328  31.030  1.00 33.87           C  
ATOM   2256  OG  SER B  85      60.795 101.752  29.733  1.00 34.97           O  
ATOM   2257  N   HIS B  86      63.610 103.322  31.992  1.00 33.41           N  
ATOM   2258  CA  HIS B  86      65.056 103.094  32.017  1.00 34.83           C  
ATOM   2259  C   HIS B  86      65.938 104.271  31.587  1.00 36.24           C  
ATOM   2260  O   HIS B  86      66.878 104.106  30.795  1.00 34.78           O  
ATOM   2261  CB  HIS B  86      65.405 101.866  31.172  1.00 35.57           C  
ATOM   2262  CG  HIS B  86      64.771 100.601  31.657  1.00 34.80           C  
ATOM   2263  ND1 HIS B  86      65.106 100.013  32.857  1.00 35.73           N  
ATOM   2264  CD2 HIS B  86      63.814  99.815  31.109  1.00 34.35           C  
ATOM   2265  CE1 HIS B  86      64.384  98.919  33.026  1.00 34.08           C  
ATOM   2266  NE2 HIS B  86      63.591  98.776  31.979  1.00 30.77           N  
ATOM   2267  N   ASN B  87      65.628 105.455  32.110  1.00 36.07           N  
ATOM   2268  CA  ASN B  87      66.414 106.651  31.827  1.00 34.82           C  
ATOM   2269  C   ASN B  87      66.832 107.286  33.151  1.00 35.72           C  
ATOM   2270  O   ASN B  87      66.664 106.675  34.207  1.00 35.44           O  
ATOM   2271  CB  ASN B  87      65.622 107.635  30.963  1.00 31.43           C  
ATOM   2272  CG  ASN B  87      65.571 107.209  29.502  1.00 29.23           C  
ATOM   2273  OD1 ASN B  87      64.524 106.809  28.986  1.00 26.28           O  
ATOM   2274  ND2 ASN B  87      66.711 107.285  28.833  1.00 24.36           N  
ATOM   2275  N   GLN B  88      67.372 108.500  33.102  1.00 36.54           N  
ATOM   2276  CA  GLN B  88      67.836 109.170  34.313  1.00 35.55           C  
ATOM   2277  C   GLN B  88      66.989 110.382  34.665  1.00 36.21           C  
ATOM   2278  O   GLN B  88      67.505 111.342  35.232  1.00 35.81           O  
ATOM   2279  CB  GLN B  88      69.293 109.626  34.140  1.00 38.31           C  
ATOM   2280  CG  GLN B  88      70.246 108.582  33.564  1.00 43.45           C  
ATOM   2281  CD  GLN B  88      70.699 107.558  34.590  1.00 48.42           C  
ATOM   2282  OE1 GLN B  88      71.220 106.496  34.240  1.00 50.75           O  
ATOM   2283  NE2 GLN B  88      70.515 107.877  35.867  1.00 50.69           N  
ATOM   2284  N   LEU B  89      65.701 110.355  34.329  1.00 37.10           N  
ATOM   2285  CA  LEU B  89      64.823 111.494  34.624  1.00 37.35           C  
ATOM   2286  C   LEU B  89      64.574 111.635  36.126  1.00 37.76           C  
ATOM   2287  O   LEU B  89      64.256 110.660  36.803  1.00 37.45           O  
ATOM   2288  CB  LEU B  89      63.496 111.345  33.880  1.00 36.79           C  
ATOM   2289  CG  LEU B  89      63.609 111.251  32.351  1.00 38.59           C  
ATOM   2290  CD1 LEU B  89      62.211 111.081  31.762  1.00 36.16           C  
ATOM   2291  CD2 LEU B  89      64.294 112.497  31.774  1.00 33.63           C  
ATOM   2292  N   GLN B  90      64.720 112.850  36.648  1.00 38.37           N  
ATOM   2293  CA  GLN B  90      64.543 113.081  38.075  1.00 37.59           C  
ATOM   2294  C   GLN B  90      63.167 113.552  38.457  1.00 38.44           C  
ATOM   2295  O   GLN B  90      62.886 113.756  39.638  1.00 40.28           O  
ATOM   2296  CB  GLN B  90      65.559 114.091  38.577  1.00 37.52           C  
ATOM   2297  CG  GLN B  90      66.984 113.670  38.338  1.00 41.50           C  
ATOM   2298  CD  GLN B  90      67.958 114.613  38.986  1.00 43.71           C  
ATOM   2299  OE1 GLN B  90      68.097 114.630  40.209  1.00 44.61           O  
ATOM   2300  NE2 GLN B  90      68.633 115.417  38.174  1.00 43.98           N  
ATOM   2301  N   SER B  91      62.309 113.736  37.464  1.00 36.54           N  
ATOM   2302  CA  SER B  91      60.955 114.179  37.740  1.00 35.65           C  
ATOM   2303  C   SER B  91      60.016 113.727  36.641  1.00 34.09           C  
ATOM   2304  O   SER B  91      60.428 113.504  35.503  1.00 33.94           O  
ATOM   2305  CB  SER B  91      60.907 115.704  37.859  1.00 37.45           C  
ATOM   2306  OG  SER B  91      61.175 116.325  36.608  1.00 42.20           O  
ATOM   2307  N   LEU B  92      58.748 113.584  36.993  1.00 32.08           N  
ATOM   2308  CA  LEU B  92      57.746 113.172  36.031  1.00 32.54           C  
ATOM   2309  C   LEU B  92      57.381 114.343  35.136  1.00 32.19           C  
ATOM   2310  O   LEU B  92      57.124 115.444  35.612  1.00 34.86           O  
ATOM   2311  CB  LEU B  92      56.483 112.701  36.744  1.00 34.81           C  
ATOM   2312  CG  LEU B  92      55.350 112.303  35.796  1.00 35.99           C  
ATOM   2313  CD1 LEU B  92      55.355 110.798  35.601  1.00 35.48           C  
ATOM   2314  CD2 LEU B  92      54.021 112.758  36.365  1.00 36.67           C  
ATOM   2315  N   PRO B  93      57.373 114.128  33.822  1.00 31.71           N  
ATOM   2316  CA  PRO B  93      57.016 115.216  32.910  1.00 30.67           C  
ATOM   2317  C   PRO B  93      55.503 115.459  32.948  1.00 31.60           C  
ATOM   2318  O   PRO B  93      54.724 114.532  33.188  1.00 31.09           O  
ATOM   2319  CB  PRO B  93      57.458 114.689  31.547  1.00 31.48           C  
ATOM   2320  CG  PRO B  93      58.543 113.693  31.885  1.00 33.36           C  
ATOM   2321  CD  PRO B  93      57.995 113.008  33.098  1.00 32.86           C  
ATOM   2322  N   LEU B  94      55.097 116.705  32.725  1.00 29.58           N  
ATOM   2323  CA  LEU B  94      53.686 117.063  32.695  1.00 30.19           C  
ATOM   2324  C   LEU B  94      53.330 117.041  31.205  1.00 32.74           C  
ATOM   2325  O   LEU B  94      53.773 117.908  30.446  1.00 35.13           O  
ATOM   2326  CB  LEU B  94      53.498 118.457  33.293  1.00 29.31           C  
ATOM   2327  CG  LEU B  94      54.042 118.644  34.718  1.00 27.54           C  
ATOM   2328  CD1 LEU B  94      53.857 120.083  35.158  1.00 25.79           C  
ATOM   2329  CD2 LEU B  94      53.323 117.715  35.681  1.00 28.26           C  
ATOM   2330  N   LEU B  95      52.537 116.052  30.789  1.00 31.80           N  
ATOM   2331  CA  LEU B  95      52.193 115.876  29.376  1.00 31.12           C  
ATOM   2332  C   LEU B  95      50.752 116.161  28.961  1.00 33.87           C  
ATOM   2333  O   LEU B  95      50.436 116.130  27.772  1.00 34.11           O  
ATOM   2334  CB  LEU B  95      52.518 114.449  28.965  1.00 27.37           C  
ATOM   2335  CG  LEU B  95      53.874 113.891  29.376  1.00 24.71           C  
ATOM   2336  CD1 LEU B  95      53.883 112.390  29.168  1.00 24.45           C  
ATOM   2337  CD2 LEU B  95      54.965 114.550  28.563  1.00 25.59           C  
ATOM   2338  N   GLY B  96      49.886 116.428  29.932  1.00 35.80           N  
ATOM   2339  CA  GLY B  96      48.487 116.685  29.642  1.00 37.65           C  
ATOM   2340  C   GLY B  96      48.172 117.685  28.543  1.00 40.24           C  
ATOM   2341  O   GLY B  96      47.199 117.514  27.799  1.00 41.31           O  
ATOM   2342  N   GLN B  97      48.979 118.731  28.428  1.00 41.06           N  
ATOM   2343  CA  GLN B  97      48.724 119.751  27.417  1.00 42.02           C  
ATOM   2344  C   GLN B  97      49.441 119.506  26.083  1.00 40.95           C  
ATOM   2345  O   GLN B  97      49.065 120.077  25.059  1.00 42.42           O  
ATOM   2346  CB  GLN B  97      49.085 121.139  27.978  1.00 44.06           C  
ATOM   2347  CG  GLN B  97      48.139 121.665  29.086  1.00 46.42           C  
ATOM   2348  CD  GLN B  97      48.080 120.771  30.342  1.00 52.04           C  
ATOM   2349  OE1 GLN B  97      47.035 120.180  30.654  1.00 51.25           O  
ATOM   2350  NE2 GLN B  97      49.201 120.680  31.067  1.00 51.45           N  
ATOM   2351  N   THR B  98      50.451 118.641  26.081  1.00 39.82           N  
ATOM   2352  CA  THR B  98      51.194 118.354  24.858  1.00 38.20           C  
ATOM   2353  C   THR B  98      50.834 117.018  24.215  1.00 37.88           C  
ATOM   2354  O   THR B  98      51.003 116.842  23.004  1.00 37.62           O  
ATOM   2355  CB  THR B  98      52.705 118.395  25.133  1.00 38.54           C  
ATOM   2356  OG1 THR B  98      53.080 119.739  25.442  1.00 42.13           O  
ATOM   2357  CG2 THR B  98      53.495 117.933  23.924  1.00 39.62           C  
ATOM   2358  N   LEU B  99      50.329 116.088  25.024  1.00 36.63           N  
ATOM   2359  CA  LEU B  99      49.954 114.761  24.544  1.00 34.82           C  
ATOM   2360  C   LEU B  99      48.529 114.386  24.955  1.00 34.71           C  
ATOM   2361  O   LEU B  99      48.328 113.455  25.734  1.00 35.88           O  
ATOM   2362  CB  LEU B  99      50.922 113.729  25.108  1.00 33.38           C  
ATOM   2363  CG  LEU B  99      52.402 114.093  25.016  1.00 33.28           C  
ATOM   2364  CD1 LEU B  99      53.216 113.021  25.715  1.00 31.81           C  
ATOM   2365  CD2 LEU B  99      52.825 114.234  23.557  1.00 32.09           C  
ATOM   2366  N   PRO B 100      47.524 115.091  24.415  1.00 33.44           N  
ATOM   2367  CA  PRO B 100      46.098 114.883  24.692  1.00 32.14           C  
ATOM   2368  C   PRO B 100      45.565 113.464  24.524  1.00 31.83           C  
ATOM   2369  O   PRO B 100      44.816 112.979  25.370  1.00 33.11           O  
ATOM   2370  CB  PRO B 100      45.418 115.851  23.728  1.00 32.89           C  
ATOM   2371  CG  PRO B 100      46.411 116.952  23.611  1.00 35.09           C  
ATOM   2372  CD  PRO B 100      47.701 116.193  23.455  1.00 34.08           C  
ATOM   2373  N   ALA B 101      45.943 112.804  23.434  1.00 29.61           N  
ATOM   2374  CA  ALA B 101      45.463 111.454  23.154  1.00 29.10           C  
ATOM   2375  C   ALA B 101      46.230 110.307  23.821  1.00 29.89           C  
ATOM   2376  O   ALA B 101      45.959 109.137  23.533  1.00 31.07           O  
ATOM   2377  CB  ALA B 101      45.436 111.233  21.647  1.00 27.42           C  
ATOM   2378  N   LEU B 102      47.166 110.623  24.711  1.00 28.34           N  
ATOM   2379  CA  LEU B 102      47.964 109.587  25.372  1.00 29.52           C  
ATOM   2380  C   LEU B 102      47.144 108.516  26.113  1.00 28.76           C  
ATOM   2381  O   LEU B 102      46.319 108.830  26.976  1.00 30.12           O  
ATOM   2382  CB  LEU B 102      48.953 110.240  26.344  1.00 29.07           C  
ATOM   2383  CG  LEU B 102      50.210 109.438  26.698  1.00 26.27           C  
ATOM   2384  CD1 LEU B 102      51.072 109.248  25.448  1.00 22.64           C  
ATOM   2385  CD2 LEU B 102      50.991 110.174  27.781  1.00 23.86           C  
ATOM   2386  N   THR B 103      47.392 107.251  25.787  1.00 25.99           N  
ATOM   2387  CA  THR B 103      46.682 106.143  26.417  1.00 26.53           C  
ATOM   2388  C   THR B 103      47.619 105.253  27.221  1.00 27.60           C  
ATOM   2389  O   THR B 103      47.189 104.538  28.124  1.00 29.39           O  
ATOM   2390  CB  THR B 103      45.972 105.276  25.376  1.00 29.41           C  
ATOM   2391  OG1 THR B 103      46.941 104.735  24.467  1.00 28.74           O  
ATOM   2392  CG2 THR B 103      44.960 106.108  24.599  1.00 30.30           C  
ATOM   2393  N   VAL B 104      48.904 105.291  26.889  1.00 28.37           N  
ATOM   2394  CA  VAL B 104      49.893 104.497  27.604  1.00 27.18           C  
ATOM   2395  C   VAL B 104      51.144 105.318  27.920  1.00 28.56           C  
ATOM   2396  O   VAL B 104      51.755 105.924  27.031  1.00 26.61           O  
ATOM   2397  CB  VAL B 104      50.297 103.246  26.798  1.00 26.82           C  
ATOM   2398  CG1 VAL B 104      51.348 102.449  27.562  1.00 25.26           C  
ATOM   2399  CG2 VAL B 104      49.076 102.386  26.534  1.00 24.35           C  
ATOM   2400  N   LEU B 105      51.503 105.339  29.204  1.00 28.80           N  
ATOM   2401  CA  LEU B 105      52.673 106.065  29.683  1.00 27.32           C  
ATOM   2402  C   LEU B 105      53.505 105.165  30.581  1.00 28.59           C  
ATOM   2403  O   LEU B 105      52.996 104.596  31.548  1.00 28.23           O  
ATOM   2404  CB  LEU B 105      52.258 107.312  30.468  1.00 25.38           C  
ATOM   2405  CG  LEU B 105      53.428 108.074  31.107  1.00 27.86           C  
ATOM   2406  CD1 LEU B 105      54.419 108.498  30.020  1.00 27.62           C  
ATOM   2407  CD2 LEU B 105      52.912 109.291  31.875  1.00 29.77           C  
ATOM   2408  N   ASP B 106      54.787 105.042  30.255  1.00 30.35           N  
ATOM   2409  CA  ASP B 106      55.713 104.218  31.022  1.00 31.79           C  
ATOM   2410  C   ASP B 106      56.923 105.070  31.413  1.00 33.46           C  
ATOM   2411  O   ASP B 106      57.651 105.569  30.548  1.00 36.20           O  
ATOM   2412  CB  ASP B 106      56.184 103.027  30.169  1.00 33.69           C  
ATOM   2413  CG  ASP B 106      57.000 102.005  30.966  1.00 37.68           C  
ATOM   2414  OD1 ASP B 106      57.640 102.383  31.968  1.00 40.02           O  
ATOM   2415  OD2 ASP B 106      57.014 100.816  30.581  1.00 37.35           O  
ATOM   2416  N   VAL B 107      57.138 105.258  32.709  1.00 32.47           N  
ATOM   2417  CA  VAL B 107      58.294 106.024  33.144  1.00 30.51           C  
ATOM   2418  C   VAL B 107      59.012 105.221  34.219  1.00 30.58           C  
ATOM   2419  O   VAL B 107      59.671 105.770  35.096  1.00 32.05           O  
ATOM   2420  CB  VAL B 107      57.895 107.415  33.686  1.00 29.90           C  
ATOM   2421  CG1 VAL B 107      59.108 108.331  33.703  1.00 28.17           C  
ATOM   2422  CG2 VAL B 107      56.817 108.019  32.822  1.00 29.72           C  
ATOM   2423  N   SER B 108      58.880 103.903  34.130  1.00 30.72           N  
ATOM   2424  CA  SER B 108      59.511 102.992  35.074  1.00 30.05           C  
ATOM   2425  C   SER B 108      61.031 103.086  35.032  1.00 30.29           C  
ATOM   2426  O   SER B 108      61.622 103.487  34.024  1.00 29.27           O  
ATOM   2427  CB  SER B 108      59.099 101.550  34.768  1.00 29.65           C  
ATOM   2428  OG  SER B 108      57.690 101.408  34.777  1.00 29.85           O  
ATOM   2429  N   PHE B 109      61.647 102.703  36.145  1.00 30.21           N  
ATOM   2430  CA  PHE B 109      63.095 102.689  36.296  1.00 30.82           C  
ATOM   2431  C   PHE B 109      63.804 103.951  35.871  1.00 31.49           C  
ATOM   2432  O   PHE B 109      64.646 103.958  34.970  1.00 32.78           O  
ATOM   2433  CB  PHE B 109      63.695 101.478  35.572  1.00 31.41           C  
ATOM   2434  CG  PHE B 109      63.234 100.165  36.133  1.00 31.94           C  
ATOM   2435  CD1 PHE B 109      62.105  99.535  35.625  1.00 33.45           C  
ATOM   2436  CD2 PHE B 109      63.872  99.608  37.234  1.00 33.14           C  
ATOM   2437  CE1 PHE B 109      61.613  98.373  36.207  1.00 35.10           C  
ATOM   2438  CE2 PHE B 109      63.389  98.444  37.828  1.00 34.75           C  
ATOM   2439  CZ  PHE B 109      62.257  97.825  37.316  1.00 35.40           C  
ATOM   2440  N   ASN B 110      63.448 105.028  36.546  1.00 31.20           N  
ATOM   2441  CA  ASN B 110      64.052 106.316  36.312  1.00 31.59           C  
ATOM   2442  C   ASN B 110      64.527 106.758  37.691  1.00 31.96           C  
ATOM   2443  O   ASN B 110      64.912 105.921  38.503  1.00 31.43           O  
ATOM   2444  CB  ASN B 110      63.017 107.274  35.731  1.00 30.70           C  
ATOM   2445  CG  ASN B 110      63.100 107.366  34.219  1.00 31.74           C  
ATOM   2446  OD1 ASN B 110      63.845 108.186  33.679  1.00 34.09           O  
ATOM   2447  ND2 ASN B 110      62.351 106.512  33.526  1.00 30.58           N  
ATOM   2448  N   ARG B 111      64.500 108.054  37.967  1.00 32.55           N  
ATOM   2449  CA  ARG B 111      64.936 108.551  39.264  1.00 31.39           C  
ATOM   2450  C   ARG B 111      63.883 109.434  39.927  1.00 30.25           C  
ATOM   2451  O   ARG B 111      64.209 110.433  40.564  1.00 30.38           O  
ATOM   2452  CB  ARG B 111      66.248 109.312  39.095  1.00 32.89           C  
ATOM   2453  CG  ARG B 111      67.432 108.403  38.842  1.00 36.60           C  
ATOM   2454  CD  ARG B 111      68.616 109.138  38.228  1.00 38.81           C  
ATOM   2455  NE  ARG B 111      68.935 110.387  38.914  1.00 45.07           N  
ATOM   2456  CZ  ARG B 111      69.333 110.472  40.178  1.00 45.41           C  
ATOM   2457  NH1 ARG B 111      69.467 109.374  40.900  1.00 47.19           N  
ATOM   2458  NH2 ARG B 111      69.583 111.653  40.720  1.00 43.64           N  
ATOM   2459  N   LEU B 112      62.620 109.045  39.775  1.00 29.31           N  
ATOM   2460  CA  LEU B 112      61.494 109.777  40.348  1.00 29.79           C  
ATOM   2461  C   LEU B 112      61.425 109.567  41.861  1.00 30.51           C  
ATOM   2462  O   LEU B 112      61.316 108.436  42.328  1.00 31.84           O  
ATOM   2463  CB  LEU B 112      60.183 109.299  39.710  1.00 27.99           C  
ATOM   2464  CG  LEU B 112      60.001 109.435  38.193  1.00 29.56           C  
ATOM   2465  CD1 LEU B 112      58.636 108.877  37.793  1.00 28.31           C  
ATOM   2466  CD2 LEU B 112      60.128 110.894  37.773  1.00 26.85           C  
ATOM   2467  N   THR B 113      61.482 110.650  42.628  1.00 30.98           N  
ATOM   2468  CA  THR B 113      61.431 110.541  44.083  1.00 31.23           C  
ATOM   2469  C   THR B 113      60.102 111.036  44.626  1.00 33.39           C  
ATOM   2470  O   THR B 113      59.869 111.015  45.837  1.00 33.04           O  
ATOM   2471  CB  THR B 113      62.546 111.354  44.749  1.00 27.14           C  
ATOM   2472  OG1 THR B 113      62.413 112.729  44.377  1.00 30.90           O  
ATOM   2473  CG2 THR B 113      63.905 110.848  44.319  1.00 21.69           C  
ATOM   2474  N   SER B 114      59.239 111.486  43.721  1.00 34.22           N  
ATOM   2475  CA  SER B 114      57.924 111.981  44.092  1.00 34.42           C  
ATOM   2476  C   SER B 114      57.135 112.255  42.825  1.00 35.08           C  
ATOM   2477  O   SER B 114      57.686 112.257  41.724  1.00 36.84           O  
ATOM   2478  CB  SER B 114      58.038 113.271  44.910  1.00 34.95           C  
ATOM   2479  OG  SER B 114      58.442 114.359  44.098  1.00 39.80           O  
ATOM   2480  N   LEU B 115      55.836 112.467  42.989  1.00 34.58           N  
ATOM   2481  CA  LEU B 115      54.947 112.758  41.873  1.00 34.92           C  
ATOM   2482  C   LEU B 115      54.253 114.075  42.230  1.00 35.01           C  
ATOM   2483  O   LEU B 115      53.778 114.259  43.352  1.00 37.35           O  
ATOM   2484  CB  LEU B 115      53.933 111.612  41.684  1.00 31.57           C  
ATOM   2485  CG  LEU B 115      54.215 110.523  40.628  1.00 27.36           C  
ATOM   2486  CD1 LEU B 115      55.655 110.054  40.678  1.00 24.81           C  
ATOM   2487  CD2 LEU B 115      53.275 109.356  40.854  1.00 24.12           C  
ATOM   2488  N   PRO B 116      54.210 115.019  41.283  1.00 34.00           N  
ATOM   2489  CA  PRO B 116      53.582 116.321  41.519  1.00 34.14           C  
ATOM   2490  C   PRO B 116      52.059 116.360  41.549  1.00 32.25           C  
ATOM   2491  O   PRO B 116      51.387 115.571  40.896  1.00 33.66           O  
ATOM   2492  CB  PRO B 116      54.149 117.176  40.389  1.00 35.50           C  
ATOM   2493  CG  PRO B 116      54.265 116.188  39.267  1.00 35.04           C  
ATOM   2494  CD  PRO B 116      54.859 114.978  39.959  1.00 35.20           C  
ATOM   2495  N   LEU B 117      51.519 117.293  42.320  1.00 31.00           N  
ATOM   2496  CA  LEU B 117      50.077 117.463  42.401  1.00 29.26           C  
ATOM   2497  C   LEU B 117      49.593 117.792  40.998  1.00 27.40           C  
ATOM   2498  O   LEU B 117      50.253 118.519  40.264  1.00 27.36           O  
ATOM   2499  CB  LEU B 117      49.741 118.624  43.326  1.00 33.63           C  
ATOM   2500  CG  LEU B 117      49.918 118.403  44.823  1.00 35.13           C  
ATOM   2501  CD1 LEU B 117      50.287 119.710  45.481  1.00 35.99           C  
ATOM   2502  CD2 LEU B 117      48.630 117.834  45.401  1.00 35.81           C  
ATOM   2503  N   GLY B 118      48.442 117.257  40.625  1.00 25.19           N  
ATOM   2504  CA  GLY B 118      47.919 117.524  39.302  1.00 24.21           C  
ATOM   2505  C   GLY B 118      48.862 117.081  38.205  1.00 23.51           C  
ATOM   2506  O   GLY B 118      48.824 117.610  37.093  1.00 27.03           O  
ATOM   2507  N   ALA B 119      49.696 116.096  38.510  1.00 21.48           N  
ATOM   2508  CA  ALA B 119      50.661 115.577  37.550  1.00 23.95           C  
ATOM   2509  C   ALA B 119      50.059 115.043  36.239  1.00 25.42           C  
ATOM   2510  O   ALA B 119      50.674 115.169  35.178  1.00 24.26           O  
ATOM   2511  CB  ALA B 119      51.494 114.486  38.210  1.00 21.39           C  
ATOM   2512  N   LEU B 120      48.867 114.454  36.301  1.00 26.72           N  
ATOM   2513  CA  LEU B 120      48.248 113.877  35.106  1.00 29.35           C  
ATOM   2514  C   LEU B 120      47.059 114.662  34.544  1.00 31.96           C  
ATOM   2515  O   LEU B 120      46.232 114.113  33.811  1.00 30.84           O  
ATOM   2516  CB  LEU B 120      47.816 112.439  35.405  1.00 28.16           C  
ATOM   2517  CG  LEU B 120      48.905 111.550  36.013  1.00 30.74           C  
ATOM   2518  CD1 LEU B 120      48.280 110.292  36.614  1.00 29.61           C  
ATOM   2519  CD2 LEU B 120      49.941 111.207  34.947  1.00 27.84           C  
ATOM   2520  N   ARG B 121      46.987 115.950  34.868  1.00 33.24           N  
ATOM   2521  CA  ARG B 121      45.898 116.790  34.392  1.00 33.23           C  
ATOM   2522  C   ARG B 121      45.878 116.877  32.869  1.00 30.92           C  
ATOM   2523  O   ARG B 121      46.891 117.163  32.244  1.00 30.56           O  
ATOM   2524  CB  ARG B 121      46.039 118.182  34.984  1.00 37.50           C  
ATOM   2525  CG  ARG B 121      44.762 118.970  34.996  1.00 44.35           C  
ATOM   2526  CD  ARG B 121      44.894 120.194  34.131  1.00 52.25           C  
ATOM   2527  NE  ARG B 121      46.147 120.899  34.385  1.00 55.75           N  
ATOM   2528  CZ  ARG B 121      46.514 122.012  33.751  1.00 59.04           C  
ATOM   2529  NH1 ARG B 121      45.720 122.553  32.827  1.00 56.64           N  
ATOM   2530  NH2 ARG B 121      47.684 122.579  34.022  1.00 59.81           N  
ATOM   2531  N   GLY B 122      44.718 116.627  32.278  1.00 30.53           N  
ATOM   2532  CA  GLY B 122      44.595 116.687  30.834  1.00 27.90           C  
ATOM   2533  C   GLY B 122      44.767 115.353  30.131  1.00 28.03           C  
ATOM   2534  O   GLY B 122      44.456 115.237  28.944  1.00 28.41           O  
ATOM   2535  N   LEU B 123      45.257 114.346  30.853  1.00 26.63           N  
ATOM   2536  CA  LEU B 123      45.480 113.022  30.276  1.00 25.94           C  
ATOM   2537  C   LEU B 123      44.256 112.112  30.380  1.00 26.25           C  
ATOM   2538  O   LEU B 123      44.381 110.919  30.625  1.00 26.65           O  
ATOM   2539  CB  LEU B 123      46.684 112.357  30.953  1.00 24.14           C  
ATOM   2540  CG  LEU B 123      48.038 113.056  30.775  1.00 22.04           C  
ATOM   2541  CD1 LEU B 123      49.111 112.292  31.512  1.00 22.67           C  
ATOM   2542  CD2 LEU B 123      48.390 113.146  29.297  1.00 24.33           C  
ATOM   2543  N   GLY B 124      43.079 112.686  30.156  1.00 29.19           N  
ATOM   2544  CA  GLY B 124      41.828 111.949  30.245  1.00 31.22           C  
ATOM   2545  C   GLY B 124      41.647 110.658  29.463  1.00 33.43           C  
ATOM   2546  O   GLY B 124      40.697 109.914  29.723  1.00 35.93           O  
ATOM   2547  N   GLU B 125      42.527 110.379  28.508  1.00 34.69           N  
ATOM   2548  CA  GLU B 125      42.421 109.160  27.708  1.00 33.99           C  
ATOM   2549  C   GLU B 125      43.423 108.087  28.148  1.00 33.81           C  
ATOM   2550  O   GLU B 125      43.524 107.023  27.538  1.00 34.38           O  
ATOM   2551  CB  GLU B 125      42.662 109.481  26.236  1.00 35.56           C  
ATOM   2552  CG  GLU B 125      41.632 110.398  25.591  1.00 38.39           C  
ATOM   2553  CD  GLU B 125      40.233 109.814  25.592  1.00 40.55           C  
ATOM   2554  OE1 GLU B 125      40.078 108.595  25.365  1.00 40.74           O  
ATOM   2555  OE2 GLU B 125      39.278 110.586  25.804  1.00 45.89           O  
ATOM   2556  N   LEU B 126      44.166 108.374  29.207  1.00 33.78           N  
ATOM   2557  CA  LEU B 126      45.166 107.448  29.713  1.00 34.66           C  
ATOM   2558  C   LEU B 126      44.542 106.149  30.221  1.00 35.69           C  
ATOM   2559  O   LEU B 126      43.655 106.166  31.069  1.00 38.03           O  
ATOM   2560  CB  LEU B 126      45.955 108.119  30.838  1.00 32.80           C  
ATOM   2561  CG  LEU B 126      47.266 107.441  31.226  1.00 32.08           C  
ATOM   2562  CD1 LEU B 126      48.171 107.360  29.998  1.00 33.04           C  
ATOM   2563  CD2 LEU B 126      47.940 108.217  32.344  1.00 29.70           C  
ATOM   2564  N   GLN B 127      45.014 105.020  29.710  1.00 36.23           N  
ATOM   2565  CA  GLN B 127      44.486 103.724  30.128  1.00 36.77           C  
ATOM   2566  C   GLN B 127      45.513 102.909  30.899  1.00 36.57           C  
ATOM   2567  O   GLN B 127      45.156 102.073  31.730  1.00 37.36           O  
ATOM   2568  CB  GLN B 127      44.033 102.923  28.914  1.00 38.29           C  
ATOM   2569  CG  GLN B 127      42.742 103.402  28.295  1.00 42.96           C  
ATOM   2570  CD  GLN B 127      42.538 102.825  26.912  1.00 48.76           C  
ATOM   2571  OE1 GLN B 127      43.189 103.239  25.949  1.00 51.97           O  
ATOM   2572  NE2 GLN B 127      41.643 101.854  26.805  1.00 52.22           N  
ATOM   2573  N   GLU B 128      46.788 103.155  30.617  1.00 34.94           N  
ATOM   2574  CA  GLU B 128      47.874 102.436  31.270  1.00 32.02           C  
ATOM   2575  C   GLU B 128      48.952 103.396  31.785  1.00 31.15           C  
ATOM   2576  O   GLU B 128      49.336 104.349  31.096  1.00 29.79           O  
ATOM   2577  CB  GLU B 128      48.483 101.430  30.290  1.00 29.92           C  
ATOM   2578  CG  GLU B 128      47.549 100.289  29.919  1.00 31.02           C  
ATOM   2579  CD  GLU B 128      48.167  99.315  28.930  1.00 32.59           C  
ATOM   2580  OE1 GLU B 128      49.347  98.945  29.115  1.00 35.20           O  
ATOM   2581  OE2 GLU B 128      47.473  98.907  27.972  1.00 33.46           O  
ATOM   2582  N   LEU B 129      49.430 103.137  33.001  1.00 27.85           N  
ATOM   2583  CA  LEU B 129      50.454 103.964  33.627  1.00 25.07           C  
ATOM   2584  C   LEU B 129      51.454 103.118  34.397  1.00 26.36           C  
ATOM   2585  O   LEU B 129      51.102 102.510  35.405  1.00 26.42           O  
ATOM   2586  CB  LEU B 129      49.805 104.951  34.588  1.00 23.42           C  
ATOM   2587  CG  LEU B 129      50.803 105.815  35.352  1.00 22.09           C  
ATOM   2588  CD1 LEU B 129      51.645 106.572  34.343  1.00 21.47           C  
ATOM   2589  CD2 LEU B 129      50.086 106.757  36.305  1.00 19.56           C  
ATOM   2590  N   TYR B 130      52.702 103.087  33.935  1.00 27.47           N  
ATOM   2591  CA  TYR B 130      53.735 102.305  34.607  1.00 28.34           C  
ATOM   2592  C   TYR B 130      54.823 103.190  35.209  1.00 31.33           C  
ATOM   2593  O   TYR B 130      55.499 103.949  34.502  1.00 32.27           O  
ATOM   2594  CB  TYR B 130      54.353 101.298  33.636  1.00 29.30           C  
ATOM   2595  CG  TYR B 130      53.325 100.416  32.965  1.00 32.06           C  
ATOM   2596  CD1 TYR B 130      52.871 100.695  31.674  1.00 32.98           C  
ATOM   2597  CD2 TYR B 130      52.780  99.319  33.631  1.00 32.60           C  
ATOM   2598  CE1 TYR B 130      51.896  99.898  31.059  1.00 32.88           C  
ATOM   2599  CE2 TYR B 130      51.806  98.521  33.031  1.00 33.17           C  
ATOM   2600  CZ  TYR B 130      51.372  98.817  31.747  1.00 33.34           C  
ATOM   2601  OH  TYR B 130      50.417  98.028  31.157  1.00 34.59           O  
ATOM   2602  N   LEU B 131      54.979 103.090  36.527  1.00 30.00           N  
ATOM   2603  CA  LEU B 131      55.973 103.870  37.249  1.00 28.61           C  
ATOM   2604  C   LEU B 131      56.785 102.941  38.136  1.00 29.80           C  
ATOM   2605  O   LEU B 131      57.206 103.319  39.224  1.00 30.95           O  
ATOM   2606  CB  LEU B 131      55.284 104.930  38.112  1.00 26.60           C  
ATOM   2607  CG  LEU B 131      54.559 106.071  37.395  1.00 26.00           C  
ATOM   2608  CD1 LEU B 131      53.803 106.897  38.405  1.00 25.49           C  
ATOM   2609  CD2 LEU B 131      55.562 106.942  36.657  1.00 27.34           C  
ATOM   2610  N   LYS B 132      57.008 101.723  37.661  1.00 31.38           N  
ATOM   2611  CA  LYS B 132      57.747 100.723  38.425  1.00 32.69           C  
ATOM   2612  C   LYS B 132      59.262 100.946  38.536  1.00 33.84           C  
ATOM   2613  O   LYS B 132      59.914 101.376  37.583  1.00 34.41           O  
ATOM   2614  CB  LYS B 132      57.482  99.330  37.834  1.00 31.35           C  
ATOM   2615  CG  LYS B 132      58.365  98.246  38.427  1.00 35.21           C  
ATOM   2616  CD  LYS B 132      57.967  96.831  38.011  1.00 37.52           C  
ATOM   2617  CE  LYS B 132      58.947  95.814  38.614  1.00 36.29           C  
ATOM   2618  NZ  LYS B 132      58.567  94.399  38.381  1.00 35.06           N  
ATOM   2619  N   GLY B 133      59.810 100.648  39.713  1.00 33.21           N  
ATOM   2620  CA  GLY B 133      61.240 100.769  39.917  1.00 32.73           C  
ATOM   2621  C   GLY B 133      61.802 102.140  40.236  1.00 34.31           C  
ATOM   2622  O   GLY B 133      63.015 102.351  40.106  1.00 34.90           O  
ATOM   2623  N   ASN B 134      60.951 103.083  40.630  1.00 31.36           N  
ATOM   2624  CA  ASN B 134      61.453 104.398  40.989  1.00 31.46           C  
ATOM   2625  C   ASN B 134      61.598 104.455  42.503  1.00 33.08           C  
ATOM   2626  O   ASN B 134      61.691 103.410  43.155  1.00 33.53           O  
ATOM   2627  CB  ASN B 134      60.530 105.509  40.488  1.00 31.65           C  
ATOM   2628  CG  ASN B 134      60.586 105.685  38.970  1.00 31.90           C  
ATOM   2629  OD1 ASN B 134      59.802 105.081  38.230  1.00 29.20           O  
ATOM   2630  ND2 ASN B 134      61.519 106.514  38.502  1.00 29.09           N  
ATOM   2631  N   GLU B 135      61.608 105.661  43.068  1.00 32.92           N  
ATOM   2632  CA  GLU B 135      61.780 105.826  44.512  1.00 32.12           C  
ATOM   2633  C   GLU B 135      60.625 106.550  45.194  1.00 31.30           C  
ATOM   2634  O   GLU B 135      60.832 107.337  46.118  1.00 32.38           O  
ATOM   2635  CB  GLU B 135      63.076 106.590  44.786  1.00 33.63           C  
ATOM   2636  CG  GLU B 135      64.303 105.987  44.137  1.00 37.61           C  
ATOM   2637  CD  GLU B 135      65.475 106.945  44.124  1.00 42.22           C  
ATOM   2638  OE1 GLU B 135      65.901 107.385  45.215  1.00 45.42           O  
ATOM   2639  OE2 GLU B 135      65.971 107.261  43.020  1.00 44.48           O  
ATOM   2640  N   LEU B 136      59.407 106.285  44.749  1.00 29.90           N  
ATOM   2641  CA  LEU B 136      58.247 106.936  45.335  1.00 29.75           C  
ATOM   2642  C   LEU B 136      57.997 106.464  46.765  1.00 29.63           C  
ATOM   2643  O   LEU B 136      57.955 105.268  47.031  1.00 31.28           O  
ATOM   2644  CB  LEU B 136      57.020 106.666  44.465  1.00 27.92           C  
ATOM   2645  CG  LEU B 136      57.180 107.137  43.017  1.00 26.74           C  
ATOM   2646  CD1 LEU B 136      56.012 106.667  42.169  1.00 21.44           C  
ATOM   2647  CD2 LEU B 136      57.305 108.651  43.003  1.00 23.15           C  
ATOM   2648  N   LYS B 137      57.849 107.411  47.684  1.00 31.99           N  
ATOM   2649  CA  LYS B 137      57.583 107.092  49.088  1.00 33.27           C  
ATOM   2650  C   LYS B 137      56.084 107.187  49.360  1.00 32.35           C  
ATOM   2651  O   LYS B 137      55.521 106.369  50.087  1.00 30.45           O  
ATOM   2652  CB  LYS B 137      58.318 108.058  50.011  1.00 35.23           C  
ATOM   2653  CG  LYS B 137      59.820 107.877  50.055  1.00 40.54           C  
ATOM   2654  CD  LYS B 137      60.399 108.644  51.244  1.00 44.88           C  
ATOM   2655  CE  LYS B 137      61.873 108.313  51.490  1.00 48.83           C  
ATOM   2656  NZ  LYS B 137      62.370 108.923  52.766  1.00 48.48           N  
ATOM   2657  N   THR B 138      55.455 108.203  48.775  1.00 30.86           N  
ATOM   2658  CA  THR B 138      54.020 108.420  48.911  1.00 32.09           C  
ATOM   2659  C   THR B 138      53.460 108.982  47.595  1.00 34.82           C  
ATOM   2660  O   THR B 138      54.217 109.305  46.676  1.00 34.75           O  
ATOM   2661  CB  THR B 138      53.704 109.412  50.044  1.00 30.65           C  
ATOM   2662  OG1 THR B 138      54.260 110.694  49.727  1.00 31.75           O  
ATOM   2663  CG2 THR B 138      54.284 108.921  51.357  1.00 31.32           C  
ATOM   2664  N   LEU B 139      52.138 109.098  47.510  1.00 33.90           N  
ATOM   2665  CA  LEU B 139      51.497 109.613  46.313  1.00 33.13           C  
ATOM   2666  C   LEU B 139      50.619 110.804  46.673  1.00 34.99           C  
ATOM   2667  O   LEU B 139      50.036 110.851  47.756  1.00 34.95           O  
ATOM   2668  CB  LEU B 139      50.640 108.519  45.670  1.00 31.40           C  
ATOM   2669  CG  LEU B 139      51.376 107.229  45.296  1.00 33.17           C  
ATOM   2670  CD1 LEU B 139      50.391 106.085  45.103  1.00 31.93           C  
ATOM   2671  CD2 LEU B 139      52.192 107.463  44.046  1.00 29.45           C  
ATOM   2672  N   PRO B 140      50.518 111.791  45.773  1.00 35.42           N  
ATOM   2673  CA  PRO B 140      49.687 112.957  46.057  1.00 36.62           C  
ATOM   2674  C   PRO B 140      48.205 112.612  45.910  1.00 39.58           C  
ATOM   2675  O   PRO B 140      47.821 111.747  45.115  1.00 38.96           O  
ATOM   2676  CB  PRO B 140      50.153 113.963  45.017  1.00 36.12           C  
ATOM   2677  CG  PRO B 140      50.435 113.087  43.837  1.00 37.03           C  
ATOM   2678  CD  PRO B 140      51.188 111.931  44.468  1.00 37.59           C  
ATOM   2679  N   PRO B 141      47.348 113.283  46.687  1.00 42.00           N  
ATOM   2680  CA  PRO B 141      45.907 113.021  46.614  1.00 42.80           C  
ATOM   2681  C   PRO B 141      45.322 113.442  45.260  1.00 42.41           C  
ATOM   2682  O   PRO B 141      45.733 114.450  44.676  1.00 42.52           O  
ATOM   2683  CB  PRO B 141      45.353 113.852  47.770  1.00 43.46           C  
ATOM   2684  CG  PRO B 141      46.294 115.041  47.792  1.00 42.09           C  
ATOM   2685  CD  PRO B 141      47.643 114.376  47.634  1.00 42.17           C  
ATOM   2686  N   GLY B 142      44.370 112.659  44.767  1.00 40.69           N  
ATOM   2687  CA  GLY B 142      43.742 112.970  43.497  1.00 39.19           C  
ATOM   2688  C   GLY B 142      44.600 112.667  42.283  1.00 37.70           C  
ATOM   2689  O   GLY B 142      44.284 113.121  41.188  1.00 39.83           O  
ATOM   2690  N   LEU B 143      45.674 111.902  42.469  1.00 34.79           N  
ATOM   2691  CA  LEU B 143      46.569 111.553  41.372  1.00 32.34           C  
ATOM   2692  C   LEU B 143      45.854 110.963  40.166  1.00 31.66           C  
ATOM   2693  O   LEU B 143      46.220 111.237  39.026  1.00 32.83           O  
ATOM   2694  CB  LEU B 143      47.636 110.558  41.845  1.00 31.44           C  
ATOM   2695  CG  LEU B 143      48.481 109.852  40.766  1.00 31.96           C  
ATOM   2696  CD1 LEU B 143      49.241 110.876  39.932  1.00 30.77           C  
ATOM   2697  CD2 LEU B 143      49.453 108.877  41.423  1.00 27.74           C  
ATOM   2698  N   LEU B 144      44.827 110.162  40.409  1.00 30.94           N  
ATOM   2699  CA  LEU B 144      44.133 109.521  39.303  1.00 30.76           C  
ATOM   2700  C   LEU B 144      42.722 110.020  39.045  1.00 30.35           C  
ATOM   2701  O   LEU B 144      41.915 109.326  38.429  1.00 29.12           O  
ATOM   2702  CB  LEU B 144      44.123 108.008  39.519  1.00 30.37           C  
ATOM   2703  CG  LEU B 144      45.531 107.469  39.774  1.00 30.33           C  
ATOM   2704  CD1 LEU B 144      45.493 105.958  39.933  1.00 29.65           C  
ATOM   2705  CD2 LEU B 144      46.445 107.885  38.627  1.00 29.20           C  
ATOM   2706  N   THR B 145      42.420 111.222  39.517  1.00 30.13           N  
ATOM   2707  CA  THR B 145      41.106 111.790  39.277  1.00 30.11           C  
ATOM   2708  C   THR B 145      41.001 112.100  37.774  1.00 30.91           C  
ATOM   2709  O   THR B 145      40.014 111.757  37.126  1.00 32.47           O  
ATOM   2710  CB  THR B 145      40.901 113.077  40.101  1.00 28.49           C  
ATOM   2711  OG1 THR B 145      41.303 112.844  41.455  1.00 32.65           O  
ATOM   2712  CG2 THR B 145      39.447 113.478  40.101  1.00 25.87           C  
ATOM   2713  N   PRO B 146      42.037 112.729  37.196  1.00 31.78           N  
ATOM   2714  CA  PRO B 146      42.070 113.087  35.770  1.00 32.48           C  
ATOM   2715  C   PRO B 146      42.075 111.907  34.800  1.00 33.09           C  
ATOM   2716  O   PRO B 146      41.737 112.053  33.624  1.00 33.44           O  
ATOM   2717  CB  PRO B 146      43.355 113.897  35.647  1.00 33.28           C  
ATOM   2718  CG  PRO B 146      43.534 114.465  37.028  1.00 35.63           C  
ATOM   2719  CD  PRO B 146      43.199 113.304  37.897  1.00 31.05           C  
ATOM   2720  N   THR B 147      42.472 110.742  35.290  1.00 32.48           N  
ATOM   2721  CA  THR B 147      42.541 109.556  34.449  1.00 32.71           C  
ATOM   2722  C   THR B 147      41.525 108.508  34.869  1.00 32.64           C  
ATOM   2723  O   THR B 147      41.894 107.454  35.379  1.00 33.06           O  
ATOM   2724  CB  THR B 147      43.961 108.918  34.498  1.00 34.12           C  
ATOM   2725  OG1 THR B 147      44.380 108.768  35.863  1.00 34.78           O  
ATOM   2726  CG2 THR B 147      44.968 109.782  33.752  1.00 31.60           C  
ATOM   2727  N   PRO B 148      40.229 108.782  34.653  1.00 34.18           N  
ATOM   2728  CA  PRO B 148      39.126 107.877  35.004  1.00 34.41           C  
ATOM   2729  C   PRO B 148      39.081 106.549  34.237  1.00 34.44           C  
ATOM   2730  O   PRO B 148      38.542 105.561  34.732  1.00 35.41           O  
ATOM   2731  CB  PRO B 148      37.883 108.723  34.721  1.00 34.17           C  
ATOM   2732  CG  PRO B 148      38.368 110.121  34.896  1.00 35.91           C  
ATOM   2733  CD  PRO B 148      39.697 110.074  34.193  1.00 34.68           C  
ATOM   2734  N   LYS B 149      39.637 106.531  33.033  1.00 32.99           N  
ATOM   2735  CA  LYS B 149      39.621 105.333  32.204  1.00 34.72           C  
ATOM   2736  C   LYS B 149      40.798 104.391  32.439  1.00 35.60           C  
ATOM   2737  O   LYS B 149      41.009 103.455  31.663  1.00 35.11           O  
ATOM   2738  CB  LYS B 149      39.613 105.723  30.726  1.00 34.04           C  
ATOM   2739  CG  LYS B 149      38.515 106.683  30.332  1.00 36.00           C  
ATOM   2740  CD  LYS B 149      38.567 106.953  28.843  1.00 36.84           C  
ATOM   2741  CE  LYS B 149      37.476 107.903  28.414  1.00 37.41           C  
ATOM   2742  NZ  LYS B 149      37.489 108.087  26.937  1.00 41.03           N  
ATOM   2743  N   LEU B 150      41.555 104.616  33.505  1.00 34.27           N  
ATOM   2744  CA  LEU B 150      42.719 103.784  33.762  1.00 34.26           C  
ATOM   2745  C   LEU B 150      42.392 102.304  33.942  1.00 35.08           C  
ATOM   2746  O   LEU B 150      41.508 101.941  34.721  1.00 33.37           O  
ATOM   2747  CB  LEU B 150      43.478 104.296  34.985  1.00 33.04           C  
ATOM   2748  CG  LEU B 150      44.960 103.924  34.959  1.00 32.13           C  
ATOM   2749  CD1 LEU B 150      45.642 104.703  33.840  1.00 27.57           C  
ATOM   2750  CD2 LEU B 150      45.606 104.223  36.302  1.00 32.27           C  
ATOM   2751  N   GLU B 151      43.130 101.461  33.219  1.00 34.15           N  
ATOM   2752  CA  GLU B 151      42.960 100.008  33.265  1.00 33.79           C  
ATOM   2753  C   GLU B 151      44.114  99.295  33.985  1.00 33.13           C  
ATOM   2754  O   GLU B 151      43.899  98.304  34.686  1.00 33.14           O  
ATOM   2755  CB  GLU B 151      42.835  99.450  31.843  1.00 33.61           C  
ATOM   2756  CG  GLU B 151      41.495  99.707  31.167  1.00 34.93           C  
ATOM   2757  CD  GLU B 151      41.536  99.445  29.668  1.00 35.48           C  
ATOM   2758  OE1 GLU B 151      42.372  98.632  29.223  1.00 34.51           O  
ATOM   2759  OE2 GLU B 151      40.723 100.043  28.932  1.00 38.01           O  
ATOM   2760  N   LYS B 152      45.336  99.787  33.800  1.00 30.98           N  
ATOM   2761  CA  LYS B 152      46.501  99.178  34.438  1.00 27.95           C  
ATOM   2762  C   LYS B 152      47.378 100.228  35.100  1.00 28.46           C  
ATOM   2763  O   LYS B 152      47.739 101.229  34.481  1.00 28.54           O  
ATOM   2764  CB  LYS B 152      47.337  98.413  33.415  1.00 25.96           C  
ATOM   2765  CG  LYS B 152      46.566  97.385  32.619  1.00 26.77           C  
ATOM   2766  CD  LYS B 152      47.501  96.469  31.849  1.00 24.39           C  
ATOM   2767  CE  LYS B 152      46.721  95.514  30.956  1.00 26.25           C  
ATOM   2768  NZ  LYS B 152      45.515  94.980  31.632  1.00 26.85           N  
ATOM   2769  N   LEU B 153      47.709  99.993  36.365  1.00 28.49           N  
ATOM   2770  CA  LEU B 153      48.560 100.896  37.127  1.00 28.58           C  
ATOM   2771  C   LEU B 153      49.671 100.085  37.779  1.00 29.67           C  
ATOM   2772  O   LEU B 153      49.420  99.006  38.314  1.00 29.89           O  
ATOM   2773  CB  LEU B 153      47.762 101.606  38.223  1.00 29.21           C  
ATOM   2774  CG  LEU B 153      48.604 102.442  39.202  1.00 31.18           C  
ATOM   2775  CD1 LEU B 153      49.249 103.599  38.451  1.00 28.75           C  
ATOM   2776  CD2 LEU B 153      47.735 102.962  40.347  1.00 31.27           C  
ATOM   2777  N   SER B 154      50.896 100.597  37.725  1.00 28.49           N  
ATOM   2778  CA  SER B 154      52.018  99.910  38.344  1.00 28.24           C  
ATOM   2779  C   SER B 154      52.864 100.875  39.156  1.00 28.37           C  
ATOM   2780  O   SER B 154      53.340 101.891  38.650  1.00 26.50           O  
ATOM   2781  CB  SER B 154      52.901  99.226  37.296  1.00 29.21           C  
ATOM   2782  OG  SER B 154      53.975  98.534  37.920  1.00 25.12           O  
ATOM   2783  N   LEU B 155      53.042 100.534  40.426  1.00 28.99           N  
ATOM   2784  CA  LEU B 155      53.829 101.328  41.352  1.00 28.83           C  
ATOM   2785  C   LEU B 155      54.750 100.356  42.055  1.00 29.99           C  
ATOM   2786  O   LEU B 155      55.326 100.668  43.098  1.00 33.42           O  
ATOM   2787  CB  LEU B 155      52.920 101.998  42.375  1.00 26.99           C  
ATOM   2788  CG  LEU B 155      51.924 103.014  41.833  1.00 26.28           C  
ATOM   2789  CD1 LEU B 155      50.994 103.435  42.943  1.00 29.47           C  
ATOM   2790  CD2 LEU B 155      52.667 104.206  41.262  1.00 26.59           C  
ATOM   2791  N   ALA B 156      54.868  99.166  41.477  1.00 28.94           N  
ATOM   2792  CA  ALA B 156      55.709  98.118  42.033  1.00 29.45           C  
ATOM   2793  C   ALA B 156      57.167  98.554  42.182  1.00 30.04           C  
ATOM   2794  O   ALA B 156      57.668  99.387  41.423  1.00 28.35           O  
ATOM   2795  CB  ALA B 156      55.624  96.878  41.162  1.00 27.98           C  
ATOM   2796  N   ASN B 157      57.826  97.992  43.188  1.00 30.68           N  
ATOM   2797  CA  ASN B 157      59.227  98.261  43.483  1.00 32.13           C  
ATOM   2798  C   ASN B 157      59.663  99.693  43.783  1.00 33.60           C  
ATOM   2799  O   ASN B 157      60.776 100.090  43.444  1.00 35.52           O  
ATOM   2800  CB  ASN B 157      60.104  97.681  42.379  1.00 32.86           C  
ATOM   2801  CG  ASN B 157      60.154  96.166  42.420  1.00 33.78           C  
ATOM   2802  OD1 ASN B 157      59.145  95.487  42.216  1.00 31.61           O  
ATOM   2803  ND2 ASN B 157      61.333  95.628  42.699  1.00 33.57           N  
ATOM   2804  N   ASN B 158      58.789 100.472  44.406  1.00 33.76           N  
ATOM   2805  CA  ASN B 158      59.144 101.825  44.813  1.00 34.16           C  
ATOM   2806  C   ASN B 158      59.341 101.684  46.322  1.00 34.53           C  
ATOM   2807  O   ASN B 158      59.517 100.571  46.820  1.00 33.31           O  
ATOM   2808  CB  ASN B 158      58.013 102.811  44.502  1.00 36.05           C  
ATOM   2809  CG  ASN B 158      57.988 103.233  43.039  1.00 35.47           C  
ATOM   2810  OD1 ASN B 158      58.840 103.997  42.584  1.00 33.12           O  
ATOM   2811  ND2 ASN B 158      57.006 102.733  42.297  1.00 34.81           N  
ATOM   2812  N   ASP B 159      59.308 102.785  47.059  1.00 33.86           N  
ATOM   2813  CA  ASP B 159      59.488 102.696  48.503  1.00 33.47           C  
ATOM   2814  C   ASP B 159      58.300 103.317  49.228  1.00 33.76           C  
ATOM   2815  O   ASP B 159      58.466 104.070  50.194  1.00 33.79           O  
ATOM   2816  CB  ASP B 159      60.764 103.442  48.877  1.00 34.34           C  
ATOM   2817  CG  ASP B 159      61.953 102.774  48.211  1.00 37.16           C  
ATOM   2818  OD1 ASP B 159      62.419 103.293  47.196  1.00 41.66           O  
ATOM   2819  OD2 ASP B 159      62.399 101.746  48.713  1.00 20.00           O  
ATOM   2820  N   LEU B 160      57.100 102.976  48.747  1.00 32.85           N  
ATOM   2821  CA  LEU B 160      55.840 103.496  49.279  1.00 29.85           C  
ATOM   2822  C   LEU B 160      55.539 103.034  50.700  1.00 29.38           C  
ATOM   2823  O   LEU B 160      55.576 101.841  50.989  1.00 28.18           O  
ATOM   2824  CB  LEU B 160      54.683 103.098  48.358  1.00 27.46           C  
ATOM   2825  CG  LEU B 160      54.784 103.576  46.911  1.00 28.92           C  
ATOM   2826  CD1 LEU B 160      53.705 102.915  46.059  1.00 26.32           C  
ATOM   2827  CD2 LEU B 160      54.671 105.094  46.873  1.00 29.56           C  
ATOM   2828  N   THR B 161      55.230 103.993  51.575  1.00 29.15           N  
ATOM   2829  CA  THR B 161      54.918 103.718  52.979  1.00 29.65           C  
ATOM   2830  C   THR B 161      53.419 103.726  53.269  1.00 31.67           C  
ATOM   2831  O   THR B 161      52.983 103.310  54.341  1.00 29.83           O  
ATOM   2832  CB  THR B 161      55.583 104.743  53.911  1.00 27.09           C  
ATOM   2833  OG1 THR B 161      55.127 106.061  53.582  1.00 28.24           O  
ATOM   2834  CG2 THR B 161      57.075 104.680  53.773  1.00 28.40           C  
ATOM   2835  N   GLU B 162      52.636 104.210  52.314  1.00 33.57           N  
ATOM   2836  CA  GLU B 162      51.191 104.244  52.474  1.00 38.03           C  
ATOM   2837  C   GLU B 162      50.519 104.722  51.200  1.00 38.13           C  
ATOM   2838  O   GLU B 162      51.153 105.338  50.346  1.00 37.42           O  
ATOM   2839  CB  GLU B 162      50.795 105.148  53.641  1.00 39.11           C  
ATOM   2840  CG  GLU B 162      51.084 106.605  53.422  1.00 43.74           C  
ATOM   2841  CD  GLU B 162      51.685 107.251  54.652  1.00 48.09           C  
ATOM   2842  OE1 GLU B 162      51.241 108.366  55.016  1.00 47.46           O  
ATOM   2843  OE2 GLU B 162      52.610 106.639  55.237  1.00 46.66           O  
ATOM   2844  N   LEU B 163      49.230 104.430  51.082  1.00 38.14           N  
ATOM   2845  CA  LEU B 163      48.468 104.808  49.911  1.00 38.33           C  
ATOM   2846  C   LEU B 163      47.284 105.662  50.330  1.00 38.43           C  
ATOM   2847  O   LEU B 163      46.652 105.405  51.349  1.00 39.89           O  
ATOM   2848  CB  LEU B 163      47.966 103.557  49.176  1.00 38.73           C  
ATOM   2849  CG  LEU B 163      49.006 102.569  48.642  1.00 38.41           C  
ATOM   2850  CD1 LEU B 163      48.322 101.286  48.182  1.00 39.11           C  
ATOM   2851  CD2 LEU B 163      49.790 103.219  47.515  1.00 38.44           C  
ATOM   2852  N   PRO B 164      46.980 106.712  49.553  1.00 37.81           N  
ATOM   2853  CA  PRO B 164      45.852 107.592  49.868  1.00 35.49           C  
ATOM   2854  C   PRO B 164      44.554 106.798  49.836  1.00 34.16           C  
ATOM   2855  O   PRO B 164      44.295 106.064  48.890  1.00 36.18           O  
ATOM   2856  CB  PRO B 164      45.927 108.659  48.771  1.00 35.40           C  
ATOM   2857  CG  PRO B 164      46.600 107.950  47.644  1.00 37.05           C  
ATOM   2858  CD  PRO B 164      47.667 107.163  48.332  1.00 38.10           C  
ATOM   2859  N   ALA B 165      43.750 106.939  50.883  1.00 32.56           N  
ATOM   2860  CA  ALA B 165      42.490 106.211  51.002  1.00 30.41           C  
ATOM   2861  C   ALA B 165      41.605 106.269  49.763  1.00 28.25           C  
ATOM   2862  O   ALA B 165      40.910 105.301  49.467  1.00 30.65           O  
ATOM   2863  CB  ALA B 165      41.709 106.701  52.231  1.00 30.67           C  
ATOM   2864  N   GLY B 166      41.636 107.383  49.034  1.00 26.05           N  
ATOM   2865  CA  GLY B 166      40.805 107.501  47.847  1.00 25.28           C  
ATOM   2866  C   GLY B 166      41.506 107.271  46.517  1.00 26.54           C  
ATOM   2867  O   GLY B 166      40.925 107.510  45.459  1.00 28.43           O  
ATOM   2868  N   LEU B 167      42.744 106.792  46.559  1.00 24.22           N  
ATOM   2869  CA  LEU B 167      43.516 106.555  45.350  1.00 23.71           C  
ATOM   2870  C   LEU B 167      42.782 105.969  44.144  1.00 27.39           C  
ATOM   2871  O   LEU B 167      42.873 106.500  43.043  1.00 29.72           O  
ATOM   2872  CB  LEU B 167      44.709 105.658  45.668  1.00 22.27           C  
ATOM   2873  CG  LEU B 167      45.565 105.280  44.454  1.00 21.14           C  
ATOM   2874  CD1 LEU B 167      46.138 106.527  43.800  1.00 20.28           C  
ATOM   2875  CD2 LEU B 167      46.681 104.372  44.893  1.00 18.49           C  
ATOM   2876  N   LEU B 168      42.053 104.877  44.348  1.00 31.22           N  
ATOM   2877  CA  LEU B 168      41.374 104.200  43.247  1.00 31.45           C  
ATOM   2878  C   LEU B 168      39.946 104.630  42.957  1.00 33.95           C  
ATOM   2879  O   LEU B 168      39.248 103.966  42.188  1.00 36.38           O  
ATOM   2880  CB  LEU B 168      41.387 102.694  43.497  1.00 30.25           C  
ATOM   2881  CG  LEU B 168      42.725 102.067  43.901  1.00 29.75           C  
ATOM   2882  CD1 LEU B 168      42.515 100.594  44.240  1.00 30.62           C  
ATOM   2883  CD2 LEU B 168      43.734 102.215  42.777  1.00 28.20           C  
ATOM   2884  N   ASN B 169      39.499 105.729  43.555  1.00 35.12           N  
ATOM   2885  CA  ASN B 169      38.133 106.184  43.322  1.00 34.53           C  
ATOM   2886  C   ASN B 169      37.889 106.550  41.873  1.00 32.69           C  
ATOM   2887  O   ASN B 169      38.752 107.119  41.212  1.00 33.75           O  
ATOM   2888  CB  ASN B 169      37.800 107.389  44.201  1.00 36.71           C  
ATOM   2889  CG  ASN B 169      37.744 107.036  45.665  1.00 39.52           C  
ATOM   2890  OD1 ASN B 169      37.543 105.871  46.026  1.00 39.82           O  
ATOM   2891  ND2 ASN B 169      37.903 108.041  46.524  1.00 39.89           N  
ATOM   2892  N   GLY B 170      36.699 106.219  41.388  1.00 31.19           N  
ATOM   2893  CA  GLY B 170      36.339 106.536  40.023  1.00 30.66           C  
ATOM   2894  C   GLY B 170      36.908 105.608  38.971  1.00 30.62           C  
ATOM   2895  O   GLY B 170      36.483 105.673  37.824  1.00 34.06           O  
ATOM   2896  N   LEU B 171      37.855 104.750  39.342  1.00 29.46           N  
ATOM   2897  CA  LEU B 171      38.458 103.831  38.379  1.00 29.12           C  
ATOM   2898  C   LEU B 171      37.656 102.552  38.209  1.00 31.08           C  
ATOM   2899  O   LEU B 171      38.068 101.478  38.655  1.00 31.50           O  
ATOM   2900  CB  LEU B 171      39.882 103.497  38.797  1.00 25.69           C  
ATOM   2901  CG  LEU B 171      40.790 104.720  38.873  1.00 25.25           C  
ATOM   2902  CD1 LEU B 171      42.232 104.276  38.944  1.00 26.05           C  
ATOM   2903  CD2 LEU B 171      40.585 105.587  37.645  1.00 28.53           C  
ATOM   2904  N   GLU B 172      36.514 102.684  37.538  1.00 32.91           N  
ATOM   2905  CA  GLU B 172      35.589 101.576  37.303  1.00 33.96           C  
ATOM   2906  C   GLU B 172      36.024 100.601  36.201  1.00 32.71           C  
ATOM   2907  O   GLU B 172      35.268  99.703  35.833  1.00 30.09           O  
ATOM   2908  CB  GLU B 172      34.204 102.132  36.962  1.00 35.49           C  
ATOM   2909  CG  GLU B 172      33.778 103.366  37.764  1.00 40.34           C  
ATOM   2910  CD  GLU B 172      33.644 103.106  39.254  1.00 43.82           C  
ATOM   2911  OE1 GLU B 172      33.719 101.932  39.674  1.00 47.76           O  
ATOM   2912  OE2 GLU B 172      33.456 104.084  40.007  1.00 44.16           O  
ATOM   2913  N   ASN B 173      37.234 100.780  35.679  1.00 32.25           N  
ATOM   2914  CA  ASN B 173      37.751  99.911  34.626  1.00 31.59           C  
ATOM   2915  C   ASN B 173      39.105  99.311  34.969  1.00 30.00           C  
ATOM   2916  O   ASN B 173      39.758  98.723  34.110  1.00 28.36           O  
ATOM   2917  CB  ASN B 173      37.895 100.683  33.314  1.00 34.76           C  
ATOM   2918  CG  ASN B 173      36.566 101.017  32.683  1.00 38.01           C  
ATOM   2919  OD1 ASN B 173      36.514 101.538  31.565  1.00 39.89           O  
ATOM   2920  ND2 ASN B 173      35.482 100.720  33.389  1.00 41.67           N  
ATOM   2921  N   LEU B 174      39.531  99.464  36.217  1.00 29.02           N  
ATOM   2922  CA  LEU B 174      40.827  98.950  36.636  1.00 29.36           C  
ATOM   2923  C   LEU B 174      40.844  97.413  36.677  1.00 30.84           C  
ATOM   2924  O   LEU B 174      39.998  96.800  37.331  1.00 34.21           O  
ATOM   2925  CB  LEU B 174      41.177  99.522  38.014  1.00 29.35           C  
ATOM   2926  CG  LEU B 174      42.630  99.424  38.481  1.00 30.55           C  
ATOM   2927  CD1 LEU B 174      43.512 100.281  37.575  1.00 32.03           C  
ATOM   2928  CD2 LEU B 174      42.745  99.883  39.921  1.00 27.82           C  
ATOM   2929  N   ASP B 175      41.790  96.794  35.968  1.00 29.68           N  
ATOM   2930  CA  ASP B 175      41.900  95.338  35.961  1.00 26.52           C  
ATOM   2931  C   ASP B 175      43.248  94.835  36.487  1.00 26.55           C  
ATOM   2932  O   ASP B 175      43.339  93.704  36.974  1.00 26.29           O  
ATOM   2933  CB  ASP B 175      41.602  94.758  34.558  1.00 26.56           C  
ATOM   2934  CG  ASP B 175      42.608  95.183  33.500  1.00 27.72           C  
ATOM   2935  OD1 ASP B 175      43.801  94.868  33.651  1.00 25.50           O  
ATOM   2936  OD2 ASP B 175      42.202  95.822  32.503  1.00 28.68           O  
ATOM   2937  N   THR B 176      44.287  95.669  36.409  1.00 25.59           N  
ATOM   2938  CA  THR B 176      45.609  95.281  36.911  1.00 24.68           C  
ATOM   2939  C   THR B 176      46.203  96.353  37.833  1.00 26.84           C  
ATOM   2940  O   THR B 176      46.403  97.495  37.422  1.00 26.48           O  
ATOM   2941  CB  THR B 176      46.629  95.027  35.769  1.00 25.22           C  
ATOM   2942  OG1 THR B 176      46.086  94.115  34.808  1.00 24.25           O  
ATOM   2943  CG2 THR B 176      47.901  94.413  36.334  1.00 26.42           C  
ATOM   2944  N   LEU B 177      46.475  95.967  39.082  1.00 27.97           N  
ATOM   2945  CA  LEU B 177      47.067  96.848  40.096  1.00 24.36           C  
ATOM   2946  C   LEU B 177      48.319  96.172  40.678  1.00 25.50           C  
ATOM   2947  O   LEU B 177      48.221  95.190  41.408  1.00 27.24           O  
ATOM   2948  CB  LEU B 177      46.053  97.132  41.211  1.00 18.73           C  
ATOM   2949  CG  LEU B 177      46.472  97.949  42.447  1.00 17.96           C  
ATOM   2950  CD1 LEU B 177      47.094  99.259  42.038  1.00 16.48           C  
ATOM   2951  CD2 LEU B 177      45.261  98.210  43.327  1.00 14.12           C  
ATOM   2952  N   LEU B 178      49.493  96.698  40.341  1.00 26.32           N  
ATOM   2953  CA  LEU B 178      50.761  96.142  40.816  1.00 24.61           C  
ATOM   2954  C   LEU B 178      51.374  97.036  41.894  1.00 25.23           C  
ATOM   2955  O   LEU B 178      51.907  98.107  41.594  1.00 24.80           O  
ATOM   2956  CB  LEU B 178      51.742  96.003  39.644  1.00 22.10           C  
ATOM   2957  CG  LEU B 178      51.262  95.195  38.427  1.00 19.73           C  
ATOM   2958  CD1 LEU B 178      51.381  96.047  37.194  1.00 17.04           C  
ATOM   2959  CD2 LEU B 178      52.067  93.914  38.268  1.00 14.65           C  
ATOM   2960  N   LEU B 179      51.290  96.592  43.146  1.00 25.84           N  
ATOM   2961  CA  LEU B 179      51.829  97.341  44.282  1.00 27.38           C  
ATOM   2962  C   LEU B 179      52.862  96.541  45.061  1.00 28.03           C  
ATOM   2963  O   LEU B 179      53.165  96.878  46.205  1.00 28.35           O  
ATOM   2964  CB  LEU B 179      50.704  97.724  45.238  1.00 25.85           C  
ATOM   2965  CG  LEU B 179      49.648  98.682  44.689  1.00 29.73           C  
ATOM   2966  CD1 LEU B 179      48.475  98.794  45.659  1.00 29.31           C  
ATOM   2967  CD2 LEU B 179      50.292 100.043  44.457  1.00 29.46           C  
ATOM   2968  N   GLN B 180      53.409  95.495  44.443  1.00 27.59           N  
ATOM   2969  CA  GLN B 180      54.375  94.634  45.116  1.00 27.79           C  
ATOM   2970  C   GLN B 180      55.744  95.268  45.307  1.00 29.90           C  
ATOM   2971  O   GLN B 180      56.116  96.201  44.595  1.00 31.14           O  
ATOM   2972  CB  GLN B 180      54.534  93.305  44.357  1.00 25.41           C  
ATOM   2973  CG  GLN B 180      55.414  93.369  43.113  1.00 20.38           C  
ATOM   2974  CD  GLN B 180      54.682  93.838  41.862  1.00 22.32           C  
ATOM   2975  OE1 GLN B 180      53.676  94.549  41.934  1.00 21.15           O  
ATOM   2976  NE2 GLN B 180      55.206  93.458  40.703  1.00 18.86           N  
ATOM   2977  N   GLU B 181      56.479  94.756  46.288  1.00 31.18           N  
ATOM   2978  CA  GLU B 181      57.826  95.220  46.583  1.00 33.85           C  
ATOM   2979  C   GLU B 181      57.957  96.678  47.028  1.00 34.60           C  
ATOM   2980  O   GLU B 181      58.830  97.418  46.555  1.00 31.34           O  
ATOM   2981  CB  GLU B 181      58.729  94.959  45.375  1.00 36.32           C  
ATOM   2982  CG  GLU B 181      58.942  93.476  45.070  1.00 40.79           C  
ATOM   2983  CD  GLU B 181      59.560  92.710  46.240  1.00 43.75           C  
ATOM   2984  OE1 GLU B 181      59.883  91.517  46.061  1.00 42.66           O  
ATOM   2985  OE2 GLU B 181      59.716  93.296  47.338  1.00 46.04           O  
ATOM   2986  N   ASN B 182      57.086  97.078  47.947  1.00 34.86           N  
ATOM   2987  CA  ASN B 182      57.107  98.424  48.501  1.00 36.16           C  
ATOM   2988  C   ASN B 182      57.238  98.318  50.023  1.00 36.43           C  
ATOM   2989  O   ASN B 182      57.663  97.280  50.543  1.00 35.75           O  
ATOM   2990  CB  ASN B 182      55.837  99.179  48.101  1.00 37.68           C  
ATOM   2991  CG  ASN B 182      55.934  99.778  46.704  1.00 40.03           C  
ATOM   2992  OD1 ASN B 182      56.457 100.872  46.525  1.00 40.63           O  
ATOM   2993  ND2 ASN B 182      55.447  99.050  45.706  1.00 40.36           N  
ATOM   2994  N   SER B 183      56.874  99.375  50.738  1.00 34.88           N  
ATOM   2995  CA  SER B 183      56.988  99.366  52.190  1.00 34.47           C  
ATOM   2996  C   SER B 183      55.648  99.601  52.870  1.00 34.83           C  
ATOM   2997  O   SER B 183      55.562 100.299  53.886  1.00 34.39           O  
ATOM   2998  CB  SER B 183      57.986 100.437  52.630  1.00 34.88           C  
ATOM   2999  OG  SER B 183      59.250 100.219  52.027  1.00 39.36           O  
ATOM   3000  N   LEU B 184      54.602  99.002  52.313  1.00 34.01           N  
ATOM   3001  CA  LEU B 184      53.257  99.159  52.850  1.00 33.65           C  
ATOM   3002  C   LEU B 184      53.023  98.269  54.066  1.00 33.85           C  
ATOM   3003  O   LEU B 184      53.477  97.123  54.115  1.00 33.33           O  
ATOM   3004  CB  LEU B 184      52.239  98.852  51.752  1.00 30.86           C  
ATOM   3005  CG  LEU B 184      52.511  99.699  50.508  1.00 28.33           C  
ATOM   3006  CD1 LEU B 184      51.745  99.133  49.323  1.00 25.87           C  
ATOM   3007  CD2 LEU B 184      52.142 101.151  50.784  1.00 20.97           C  
ATOM   3008  N   TYR B 185      52.312  98.802  55.050  1.00 32.98           N  
ATOM   3009  CA  TYR B 185      52.045  98.044  56.261  1.00 34.36           C  
ATOM   3010  C   TYR B 185      50.556  97.995  56.612  1.00 32.84           C  
ATOM   3011  O   TYR B 185      50.158  97.313  57.554  1.00 33.77           O  
ATOM   3012  CB  TYR B 185      52.861  98.639  57.410  1.00 35.02           C  
ATOM   3013  CG  TYR B 185      52.614 100.115  57.587  1.00 37.98           C  
ATOM   3014  CD1 TYR B 185      51.425 100.575  58.156  1.00 37.23           C  
ATOM   3015  CD2 TYR B 185      53.537 101.059  57.134  1.00 37.67           C  
ATOM   3016  CE1 TYR B 185      51.155 101.932  58.267  1.00 36.66           C  
ATOM   3017  CE2 TYR B 185      53.272 102.427  57.242  1.00 38.31           C  
ATOM   3018  CZ  TYR B 185      52.076 102.852  57.811  1.00 37.69           C  
ATOM   3019  OH  TYR B 185      51.784 104.193  57.925  1.00 39.35           O  
ATOM   3020  N   THR B 186      49.735  98.721  55.862  1.00 30.46           N  
ATOM   3021  CA  THR B 186      48.297  98.704  56.105  1.00 31.53           C  
ATOM   3022  C   THR B 186      47.527  99.294  54.926  1.00 32.39           C  
ATOM   3023  O   THR B 186      48.055 100.111  54.179  1.00 33.54           O  
ATOM   3024  CB  THR B 186      47.919  99.486  57.395  1.00 31.92           C  
ATOM   3025  OG1 THR B 186      46.555  99.203  57.739  1.00 27.88           O  
ATOM   3026  CG2 THR B 186      48.073 100.994  57.185  1.00 26.32           C  
ATOM   3027  N   ILE B 187      46.285  98.861  54.748  1.00 31.27           N  
ATOM   3028  CA  ILE B 187      45.460  99.375  53.668  1.00 33.91           C  
ATOM   3029  C   ILE B 187      44.343 100.171  54.299  1.00 34.88           C  
ATOM   3030  O   ILE B 187      43.652  99.685  55.191  1.00 35.72           O  
ATOM   3031  CB  ILE B 187      44.837  98.242  52.801  1.00 35.82           C  
ATOM   3032  CG1 ILE B 187      45.601  98.090  51.484  1.00 35.97           C  
ATOM   3033  CG2 ILE B 187      43.389  98.583  52.447  1.00 35.84           C  
ATOM   3034  CD1 ILE B 187      47.083  97.973  51.639  1.00 38.19           C  
ATOM   3035  N   PRO B 188      44.156 101.416  53.850  1.00 35.82           N  
ATOM   3036  CA  PRO B 188      43.092 102.244  54.410  1.00 36.99           C  
ATOM   3037  C   PRO B 188      41.730 101.578  54.197  1.00 38.81           C  
ATOM   3038  O   PRO B 188      41.469 101.000  53.137  1.00 39.20           O  
ATOM   3039  CB  PRO B 188      43.246 103.556  53.645  1.00 37.18           C  
ATOM   3040  CG  PRO B 188      43.815 103.114  52.333  1.00 35.82           C  
ATOM   3041  CD  PRO B 188      44.846 102.116  52.756  1.00 35.31           C  
ATOM   3042  N   LYS B 189      40.876 101.650  55.214  1.00 39.16           N  
ATOM   3043  CA  LYS B 189      39.549 101.049  55.150  1.00 39.72           C  
ATOM   3044  C   LYS B 189      38.745 101.572  53.957  1.00 38.88           C  
ATOM   3045  O   LYS B 189      38.644 102.781  53.735  1.00 36.08           O  
ATOM   3046  CB  LYS B 189      38.797 101.326  56.457  1.00 42.30           C  
ATOM   3047  CG  LYS B 189      37.380 100.788  56.504  1.00 43.23           C  
ATOM   3048  CD  LYS B 189      36.696 101.171  57.812  1.00 45.80           C  
ATOM   3049  CE  LYS B 189      35.291 100.573  57.908  1.00 49.20           C  
ATOM   3050  NZ  LYS B 189      34.625 100.863  59.215  1.00 51.22           N  
ATOM   3051  N   GLY B 190      38.184 100.644  53.188  1.00 38.22           N  
ATOM   3052  CA  GLY B 190      37.388 101.014  52.031  1.00 36.33           C  
ATOM   3053  C   GLY B 190      38.212 101.329  50.799  1.00 36.00           C  
ATOM   3054  O   GLY B 190      37.678 101.752  49.777  1.00 35.89           O  
ATOM   3055  N   PHE B 191      39.518 101.113  50.892  1.00 34.82           N  
ATOM   3056  CA  PHE B 191      40.422 101.396  49.789  1.00 33.67           C  
ATOM   3057  C   PHE B 191      39.987 100.821  48.445  1.00 32.88           C  
ATOM   3058  O   PHE B 191      39.962 101.529  47.446  1.00 32.81           O  
ATOM   3059  CB  PHE B 191      41.824 100.880  50.120  1.00 33.73           C  
ATOM   3060  CG  PHE B 191      42.829 101.130  49.035  1.00 34.39           C  
ATOM   3061  CD1 PHE B 191      43.374 102.393  48.852  1.00 34.42           C  
ATOM   3062  CD2 PHE B 191      43.213 100.104  48.179  1.00 36.90           C  
ATOM   3063  CE1 PHE B 191      44.287 102.634  47.830  1.00 35.91           C  
ATOM   3064  CE2 PHE B 191      44.127 100.333  47.152  1.00 37.49           C  
ATOM   3065  CZ  PHE B 191      44.666 101.599  46.978  1.00 37.04           C  
ATOM   3066  N   PHE B 192      39.643  99.538  48.421  1.00 34.35           N  
ATOM   3067  CA  PHE B 192      39.260  98.875  47.176  1.00 33.86           C  
ATOM   3068  C   PHE B 192      37.842  99.116  46.691  1.00 35.07           C  
ATOM   3069  O   PHE B 192      37.545  98.877  45.516  1.00 36.66           O  
ATOM   3070  CB  PHE B 192      39.479  97.364  47.287  1.00 33.39           C  
ATOM   3071  CG  PHE B 192      40.912  96.972  47.479  1.00 32.47           C  
ATOM   3072  CD1 PHE B 192      41.419  96.747  48.756  1.00 30.58           C  
ATOM   3073  CD2 PHE B 192      41.762  96.839  46.380  1.00 32.83           C  
ATOM   3074  CE1 PHE B 192      42.749  96.395  48.942  1.00 31.52           C  
ATOM   3075  CE2 PHE B 192      43.100  96.488  46.552  1.00 33.97           C  
ATOM   3076  CZ  PHE B 192      43.595  96.264  47.838  1.00 34.27           C  
ATOM   3077  N   GLY B 193      36.965  99.573  47.583  1.00 35.01           N  
ATOM   3078  CA  GLY B 193      35.584  99.817  47.202  1.00 32.05           C  
ATOM   3079  C   GLY B 193      34.893  98.507  46.884  1.00 32.36           C  
ATOM   3080  O   GLY B 193      35.243  97.478  47.455  1.00 34.47           O  
ATOM   3081  N   SER B 194      33.929  98.532  45.967  1.00 31.33           N  
ATOM   3082  CA  SER B 194      33.198  97.326  45.591  1.00 30.54           C  
ATOM   3083  C   SER B 194      33.534  96.847  44.178  1.00 31.80           C  
ATOM   3084  O   SER B 194      33.058  95.800  43.738  1.00 32.18           O  
ATOM   3085  CB  SER B 194      31.690  97.568  45.704  1.00 30.28           C  
ATOM   3086  OG  SER B 194      31.255  98.580  44.810  1.00 30.91           O  
ATOM   3087  N   HIS B 195      34.355  97.620  43.478  1.00 31.77           N  
ATOM   3088  CA  HIS B 195      34.776  97.305  42.117  1.00 33.07           C  
ATOM   3089  C   HIS B 195      35.566  95.994  42.032  1.00 36.28           C  
ATOM   3090  O   HIS B 195      36.391  95.691  42.895  1.00 37.91           O  
ATOM   3091  CB  HIS B 195      35.641  98.451  41.586  1.00 34.73           C  
ATOM   3092  CG  HIS B 195      36.271  98.180  40.255  1.00 33.98           C  
ATOM   3093  ND1 HIS B 195      35.538  98.070  39.093  1.00 33.51           N  
ATOM   3094  CD2 HIS B 195      37.568  98.017  39.900  1.00 32.96           C  
ATOM   3095  CE1 HIS B 195      36.356  97.853  38.079  1.00 34.75           C  
ATOM   3096  NE2 HIS B 195      37.594  97.816  38.541  1.00 35.50           N  
ATOM   3097  N   LEU B 196      35.311  95.216  40.984  1.00 36.77           N  
ATOM   3098  CA  LEU B 196      36.018  93.959  40.788  1.00 35.46           C  
ATOM   3099  C   LEU B 196      37.416  94.277  40.259  1.00 35.78           C  
ATOM   3100  O   LEU B 196      37.573  95.158  39.418  1.00 38.39           O  
ATOM   3101  CB  LEU B 196      35.271  93.088  39.778  1.00 35.57           C  
ATOM   3102  CG  LEU B 196      35.724  91.628  39.700  1.00 38.75           C  
ATOM   3103  CD1 LEU B 196      35.464  90.941  41.036  1.00 37.09           C  
ATOM   3104  CD2 LEU B 196      34.974  90.912  38.587  1.00 39.28           C  
ATOM   3105  N   LEU B 197      38.430  93.564  40.741  1.00 34.04           N  
ATOM   3106  CA  LEU B 197      39.799  93.809  40.296  1.00 30.08           C  
ATOM   3107  C   LEU B 197      40.512  92.518  39.896  1.00 29.57           C  
ATOM   3108  O   LEU B 197      41.185  91.891  40.714  1.00 28.48           O  
ATOM   3109  CB  LEU B 197      40.578  94.512  41.405  1.00 31.01           C  
ATOM   3110  CG  LEU B 197      42.022  94.919  41.103  1.00 30.60           C  
ATOM   3111  CD1 LEU B 197      42.100  95.690  39.787  1.00 28.20           C  
ATOM   3112  CD2 LEU B 197      42.540  95.760  42.256  1.00 29.81           C  
ATOM   3113  N   PRO B 198      40.386  92.118  38.617  1.00 29.14           N  
ATOM   3114  CA  PRO B 198      41.007  90.900  38.091  1.00 27.92           C  
ATOM   3115  C   PRO B 198      42.405  90.572  38.632  1.00 28.55           C  
ATOM   3116  O   PRO B 198      42.625  89.468  39.138  1.00 30.55           O  
ATOM   3117  CB  PRO B 198      41.005  91.141  36.582  1.00 26.14           C  
ATOM   3118  CG  PRO B 198      39.738  91.873  36.383  1.00 26.44           C  
ATOM   3119  CD  PRO B 198      39.739  92.877  37.530  1.00 26.41           C  
ATOM   3120  N   PHE B 199      43.346  91.512  38.535  1.00 26.19           N  
ATOM   3121  CA  PHE B 199      44.709  91.249  39.006  1.00 26.91           C  
ATOM   3122  C   PHE B 199      45.248  92.275  40.001  1.00 26.21           C  
ATOM   3123  O   PHE B 199      45.362  93.456  39.688  1.00 28.80           O  
ATOM   3124  CB  PHE B 199      45.697  91.183  37.823  1.00 26.97           C  
ATOM   3125  CG  PHE B 199      45.373  90.130  36.789  1.00 27.77           C  
ATOM   3126  CD1 PHE B 199      44.362  90.330  35.858  1.00 27.98           C  
ATOM   3127  CD2 PHE B 199      46.107  88.946  36.729  1.00 29.97           C  
ATOM   3128  CE1 PHE B 199      44.092  89.368  34.881  1.00 30.35           C  
ATOM   3129  CE2 PHE B 199      45.843  87.979  35.759  1.00 27.72           C  
ATOM   3130  CZ  PHE B 199      44.837  88.189  34.834  1.00 28.33           C  
ATOM   3131  N   ALA B 200      45.606  91.820  41.193  1.00 25.07           N  
ATOM   3132  CA  ALA B 200      46.172  92.706  42.203  1.00 25.01           C  
ATOM   3133  C   ALA B 200      47.383  92.022  42.848  1.00 26.19           C  
ATOM   3134  O   ALA B 200      47.269  90.930  43.401  1.00 27.75           O  
ATOM   3135  CB  ALA B 200      45.130  93.043  43.250  1.00 23.24           C  
ATOM   3136  N   PHE B 201      48.543  92.664  42.756  1.00 26.57           N  
ATOM   3137  CA  PHE B 201      49.773  92.119  43.315  1.00 24.98           C  
ATOM   3138  C   PHE B 201      50.091  92.899  44.585  1.00 25.45           C  
ATOM   3139  O   PHE B 201      50.311  94.107  44.536  1.00 25.18           O  
ATOM   3140  CB  PHE B 201      50.913  92.263  42.301  1.00 27.27           C  
ATOM   3141  CG  PHE B 201      50.631  91.622  40.956  1.00 28.02           C  
ATOM   3142  CD1 PHE B 201      49.660  92.144  40.105  1.00 24.90           C  
ATOM   3143  CD2 PHE B 201      51.338  90.492  40.544  1.00 27.10           C  
ATOM   3144  CE1 PHE B 201      49.397  91.554  38.869  1.00 24.01           C  
ATOM   3145  CE2 PHE B 201      51.080  89.895  39.304  1.00 24.88           C  
ATOM   3146  CZ  PHE B 201      50.107  90.427  38.469  1.00 23.29           C  
ATOM   3147  N   LEU B 202      50.122  92.218  45.725  1.00 25.52           N  
ATOM   3148  CA  LEU B 202      50.378  92.906  46.986  1.00 25.62           C  
ATOM   3149  C   LEU B 202      51.536  92.378  47.823  1.00 25.87           C  
ATOM   3150  O   LEU B 202      51.796  92.903  48.902  1.00 27.41           O  
ATOM   3151  CB  LEU B 202      49.095  92.914  47.822  1.00 25.03           C  
ATOM   3152  CG  LEU B 202      47.957  93.748  47.210  1.00 25.59           C  
ATOM   3153  CD1 LEU B 202      46.600  93.194  47.599  1.00 21.03           C  
ATOM   3154  CD2 LEU B 202      48.111  95.194  47.641  1.00 21.69           C  
ATOM   3155  N   HIS B 203      52.238  91.361  47.328  1.00 27.86           N  
ATOM   3156  CA  HIS B 203      53.374  90.772  48.052  1.00 28.94           C  
ATOM   3157  C   HIS B 203      54.598  91.683  48.137  1.00 29.74           C  
ATOM   3158  O   HIS B 203      54.632  92.763  47.545  1.00 29.79           O  
ATOM   3159  CB  HIS B 203      53.793  89.428  47.423  1.00 28.26           C  
ATOM   3160  CG  HIS B 203      54.298  89.536  46.015  1.00 31.60           C  
ATOM   3161  ND1 HIS B 203      53.460  89.572  44.921  1.00 33.14           N  
ATOM   3162  CD2 HIS B 203      55.559  89.603  45.523  1.00 33.50           C  
ATOM   3163  CE1 HIS B 203      54.183  89.653  43.817  1.00 33.76           C  
ATOM   3164  NE2 HIS B 203      55.459  89.673  44.155  1.00 32.30           N  
ATOM   3165  N   GLY B 204      55.608  91.230  48.871  1.00 30.30           N  
ATOM   3166  CA  GLY B 204      56.815  92.017  49.031  1.00 31.27           C  
ATOM   3167  C   GLY B 204      56.636  93.237  49.922  1.00 32.81           C  
ATOM   3168  O   GLY B 204      57.438  94.161  49.854  1.00 36.05           O  
ATOM   3169  N   ASN B 205      55.599  93.246  50.758  1.00 33.06           N  
ATOM   3170  CA  ASN B 205      55.327  94.369  51.657  1.00 35.50           C  
ATOM   3171  C   ASN B 205      55.262  93.952  53.132  1.00 36.71           C  
ATOM   3172  O   ASN B 205      54.825  92.850  53.454  1.00 37.97           O  
ATOM   3173  CB  ASN B 205      54.012  95.042  51.259  1.00 36.61           C  
ATOM   3174  CG  ASN B 205      54.135  95.866  49.991  1.00 37.47           C  
ATOM   3175  OD1 ASN B 205      54.722  96.945  50.000  1.00 39.50           O  
ATOM   3176  ND2 ASN B 205      53.587  95.358  48.891  1.00 35.19           N  
ATOM   3177  N   PRO B 206      55.683  94.847  54.049  1.00 38.09           N  
ATOM   3178  CA  PRO B 206      55.697  94.620  55.504  1.00 36.20           C  
ATOM   3179  C   PRO B 206      54.349  94.811  56.200  1.00 36.15           C  
ATOM   3180  O   PRO B 206      54.245  95.573  57.157  1.00 38.24           O  
ATOM   3181  CB  PRO B 206      56.721  95.638  56.017  1.00 35.13           C  
ATOM   3182  CG  PRO B 206      57.392  96.184  54.769  1.00 38.79           C  
ATOM   3183  CD  PRO B 206      56.322  96.134  53.731  1.00 36.75           C  
ATOM   3184  N   TRP B 207      53.325  94.117  55.722  1.00 36.82           N  
ATOM   3185  CA  TRP B 207      51.990  94.208  56.304  1.00 36.30           C  
ATOM   3186  C   TRP B 207      51.998  94.068  57.824  1.00 36.95           C  
ATOM   3187  O   TRP B 207      52.463  93.063  58.360  1.00 38.04           O  
ATOM   3188  CB  TRP B 207      51.098  93.133  55.689  1.00 34.22           C  
ATOM   3189  CG  TRP B 207      51.057  93.253  54.216  1.00 35.19           C  
ATOM   3190  CD1 TRP B 207      51.573  92.376  53.303  1.00 37.24           C  
ATOM   3191  CD2 TRP B 207      50.531  94.348  53.468  1.00 34.24           C  
ATOM   3192  NE1 TRP B 207      51.405  92.863  52.027  1.00 36.13           N  
ATOM   3193  CE2 TRP B 207      50.774  94.076  52.101  1.00 33.46           C  
ATOM   3194  CE3 TRP B 207      49.893  95.545  53.818  1.00 35.19           C  
ATOM   3195  CZ2 TRP B 207      50.384  94.949  51.085  1.00 34.62           C  
ATOM   3196  CZ3 TRP B 207      49.507  96.414  52.808  1.00 36.81           C  
ATOM   3197  CH2 TRP B 207      49.761  96.114  51.457  1.00 36.08           C  
ATOM   3198  N   LEU B 208      51.478  95.084  58.509  1.00 37.08           N  
ATOM   3199  CA  LEU B 208      51.414  95.086  59.965  1.00 37.83           C  
ATOM   3200  C   LEU B 208      50.096  94.478  60.415  1.00 38.76           C  
ATOM   3201  O   LEU B 208      49.081  95.165  60.458  1.00 38.23           O  
ATOM   3202  CB  LEU B 208      51.510  96.515  60.500  1.00 37.45           C  
ATOM   3203  CG  LEU B 208      51.430  96.625  62.029  1.00 39.68           C  
ATOM   3204  CD1 LEU B 208      52.635  95.917  62.641  1.00 36.31           C  
ATOM   3205  CD2 LEU B 208      51.377  98.086  62.458  1.00 33.62           C  
ATOM   3206  N   CYS B 209      50.109  93.197  60.766  1.00 40.48           N  
ATOM   3207  CA  CYS B 209      48.882  92.540  61.185  1.00 42.10           C  
ATOM   3208  C   CYS B 209      48.411  92.887  62.584  1.00 43.29           C  
ATOM   3209  O   CYS B 209      48.902  92.359  63.584  1.00 43.67           O  
ATOM   3210  CB  CYS B 209      49.001  91.023  61.018  1.00 41.63           C  
ATOM   3211  SG  CYS B 209      49.069  90.583  59.251  1.00 45.36           S  
ATOM   3212  N   ASN B 210      47.451  93.804  62.622  1.00 44.43           N  
ATOM   3213  CA  ASN B 210      46.824  94.270  63.848  1.00 46.30           C  
ATOM   3214  C   ASN B 210      45.379  94.595  63.493  1.00 47.22           C  
ATOM   3215  O   ASN B 210      44.957  94.418  62.352  1.00 47.39           O  
ATOM   3216  CB  ASN B 210      47.521  95.523  64.400  1.00 45.68           C  
ATOM   3217  CG  ASN B 210      47.483  96.703  63.434  1.00 44.82           C  
ATOM   3218  OD1 ASN B 210      46.565  96.836  62.624  1.00 44.60           O  
ATOM   3219  ND2 ASN B 210      48.479  97.579  63.534  1.00 43.83           N  
ATOM   3220  N   CYS B 211      44.626  95.086  64.464  1.00 47.77           N  
ATOM   3221  CA  CYS B 211      43.229  95.409  64.236  1.00 49.40           C  
ATOM   3222  C   CYS B 211      42.938  96.184  62.962  1.00 48.79           C  
ATOM   3223  O   CYS B 211      41.893  95.990  62.345  1.00 49.10           O  
ATOM   3224  CB  CYS B 211      42.675  96.163  65.440  1.00 51.52           C  
ATOM   3225  SG  CYS B 211      42.506  95.098  66.909  1.00 54.56           S  
ATOM   3226  N   GLU B 212      43.860  97.049  62.556  1.00 49.16           N  
ATOM   3227  CA  GLU B 212      43.657  97.854  61.357  1.00 50.19           C  
ATOM   3228  C   GLU B 212      43.762  97.090  60.043  1.00 48.53           C  
ATOM   3229  O   GLU B 212      43.252  97.549  59.026  1.00 48.98           O  
ATOM   3230  CB  GLU B 212      44.637  99.028  61.333  1.00 52.85           C  
ATOM   3231  CG  GLU B 212      44.282 100.171  62.276  1.00 58.54           C  
ATOM   3232  CD  GLU B 212      44.041  99.707  63.706  1.00 62.42           C  
ATOM   3233  OE1 GLU B 212      42.861  99.579  64.105  1.00 63.60           O  
ATOM   3234  OE2 GLU B 212      45.034  99.464  64.429  1.00 63.26           O  
ATOM   3235  N   ILE B 213      44.411  95.931  60.055  1.00 46.53           N  
ATOM   3236  CA  ILE B 213      44.566  95.151  58.831  1.00 45.37           C  
ATOM   3237  C   ILE B 213      43.315  94.317  58.524  1.00 44.63           C  
ATOM   3238  O   ILE B 213      43.249  93.632  57.501  1.00 43.47           O  
ATOM   3239  CB  ILE B 213      45.806  94.209  58.926  1.00 44.26           C  
ATOM   3240  CG1 ILE B 213      46.274  93.801  57.530  1.00 42.67           C  
ATOM   3241  CG2 ILE B 213      45.461  92.961  59.706  1.00 44.37           C  
ATOM   3242  CD1 ILE B 213      46.835  94.951  56.724  1.00 41.80           C  
ATOM   3243  N   LEU B 214      42.319  94.391  59.402  1.00 44.66           N  
ATOM   3244  CA  LEU B 214      41.099  93.610  59.222  1.00 44.05           C  
ATOM   3245  C   LEU B 214      40.324  93.911  57.941  1.00 43.66           C  
ATOM   3246  O   LEU B 214      39.750  92.991  57.344  1.00 42.29           O  
ATOM   3247  CB  LEU B 214      40.181  93.760  60.436  1.00 44.66           C  
ATOM   3248  CG  LEU B 214      40.679  93.115  61.734  1.00 44.10           C  
ATOM   3249  CD1 LEU B 214      39.576  93.138  62.766  1.00 44.97           C  
ATOM   3250  CD2 LEU B 214      41.097  91.687  61.474  1.00 45.16           C  
ATOM   3251  N   TYR B 215      40.286  95.175  57.518  1.00 41.82           N  
ATOM   3252  CA  TYR B 215      39.584  95.506  56.280  1.00 40.68           C  
ATOM   3253  C   TYR B 215      40.259  94.756  55.142  1.00 39.98           C  
ATOM   3254  O   TYR B 215      39.607  94.141  54.300  1.00 39.13           O  
ATOM   3255  CB  TYR B 215      39.661  96.998  55.963  1.00 40.38           C  
ATOM   3256  CG  TYR B 215      39.309  97.292  54.514  1.00 42.24           C  
ATOM   3257  CD1 TYR B 215      37.995  97.177  54.053  1.00 40.99           C  
ATOM   3258  CD2 TYR B 215      40.300  97.620  53.589  1.00 42.35           C  
ATOM   3259  CE1 TYR B 215      37.679  97.375  52.713  1.00 41.98           C  
ATOM   3260  CE2 TYR B 215      39.993  97.819  52.243  1.00 43.81           C  
ATOM   3261  CZ  TYR B 215      38.682  97.693  51.810  1.00 43.93           C  
ATOM   3262  OH  TYR B 215      38.380  97.861  50.473  1.00 42.80           O  
ATOM   3263  N   PHE B 216      41.582  94.831  55.130  1.00 37.89           N  
ATOM   3264  CA  PHE B 216      42.383  94.189  54.109  1.00 36.95           C  
ATOM   3265  C   PHE B 216      42.130  92.687  54.100  1.00 37.92           C  
ATOM   3266  O   PHE B 216      41.937  92.093  53.037  1.00 35.40           O  
ATOM   3267  CB  PHE B 216      43.859  94.485  54.372  1.00 35.96           C  
ATOM   3268  CG  PHE B 216      44.776  94.095  53.250  1.00 35.91           C  
ATOM   3269  CD1 PHE B 216      44.335  94.102  51.932  1.00 36.80           C  
ATOM   3270  CD2 PHE B 216      46.103  93.782  53.505  1.00 35.07           C  
ATOM   3271  CE1 PHE B 216      45.206  93.807  50.888  1.00 34.91           C  
ATOM   3272  CE2 PHE B 216      46.978  93.488  52.469  1.00 36.63           C  
ATOM   3273  CZ  PHE B 216      46.529  93.502  51.156  1.00 36.31           C  
ATOM   3274  N   ARG B 217      42.116  92.079  55.285  1.00 40.31           N  
ATOM   3275  CA  ARG B 217      41.895  90.642  55.390  1.00 40.97           C  
ATOM   3276  C   ARG B 217      40.568  90.187  54.811  1.00 41.29           C  
ATOM   3277  O   ARG B 217      40.514  89.184  54.105  1.00 42.02           O  
ATOM   3278  CB  ARG B 217      41.975  90.163  56.840  1.00 42.14           C  
ATOM   3279  CG  ARG B 217      41.536  88.702  56.972  1.00 44.85           C  
ATOM   3280  CD  ARG B 217      42.022  88.047  58.244  1.00 48.08           C  
ATOM   3281  NE  ARG B 217      41.308  88.497  59.435  1.00 51.49           N  
ATOM   3282  CZ  ARG B 217      40.001  88.354  59.626  1.00 52.76           C  
ATOM   3283  NH1 ARG B 217      39.246  87.777  58.698  1.00 55.42           N  
ATOM   3284  NH2 ARG B 217      39.450  88.775  60.756  1.00 51.94           N  
ATOM   3285  N   ARG B 218      39.492  90.900  55.117  1.00 40.78           N  
ATOM   3286  CA  ARG B 218      38.196  90.501  54.593  1.00 41.74           C  
ATOM   3287  C   ARG B 218      38.226  90.631  53.069  1.00 40.88           C  
ATOM   3288  O   ARG B 218      37.628  89.825  52.350  1.00 42.22           O  
ATOM   3289  CB  ARG B 218      37.083  91.375  55.191  1.00 45.58           C  
ATOM   3290  CG  ARG B 218      35.773  90.629  55.510  1.00 53.28           C  
ATOM   3291  CD  ARG B 218      34.586  91.111  54.623  1.00 59.64           C  
ATOM   3292  NE  ARG B 218      33.659  91.954  55.398  1.00 63.95           N  
ATOM   3293  CZ  ARG B 218      33.684  93.283  55.513  1.00 66.21           C  
ATOM   3294  NH1 ARG B 218      34.582  94.028  54.867  1.00 65.72           N  
ATOM   3295  NH2 ARG B 218      32.867  93.849  56.402  1.00 66.05           N  
ATOM   3296  N   TRP B 219      38.942  91.637  52.576  1.00 38.16           N  
ATOM   3297  CA  TRP B 219      39.035  91.856  51.138  1.00 35.35           C  
ATOM   3298  C   TRP B 219      39.769  90.678  50.516  1.00 34.30           C  
ATOM   3299  O   TRP B 219      39.350  90.127  49.498  1.00 34.21           O  
ATOM   3300  CB  TRP B 219      39.793  93.151  50.841  1.00 32.37           C  
ATOM   3301  CG  TRP B 219      39.923  93.416  49.384  1.00 30.14           C  
ATOM   3302  CD1 TRP B 219      38.967  93.929  48.555  1.00 30.63           C  
ATOM   3303  CD2 TRP B 219      41.045  93.105  48.557  1.00 29.46           C  
ATOM   3304  NE1 TRP B 219      39.421  93.954  47.259  1.00 28.23           N  
ATOM   3305  CE2 TRP B 219      40.696  93.453  47.230  1.00 29.28           C  
ATOM   3306  CE3 TRP B 219      42.313  92.566  48.805  1.00 29.37           C  
ATOM   3307  CZ2 TRP B 219      41.572  93.273  46.151  1.00 28.20           C  
ATOM   3308  CZ3 TRP B 219      43.186  92.388  47.734  1.00 30.54           C  
ATOM   3309  CH2 TRP B 219      42.809  92.742  46.422  1.00 30.02           C  
ATOM   3310  N   LEU B 220      40.867  90.298  51.153  1.00 32.54           N  
ATOM   3311  CA  LEU B 220      41.680  89.189  50.686  1.00 30.65           C  
ATOM   3312  C   LEU B 220      40.900  87.885  50.564  1.00 29.18           C  
ATOM   3313  O   LEU B 220      41.059  87.160  49.592  1.00 27.82           O  
ATOM   3314  CB  LEU B 220      42.873  88.991  51.622  1.00 27.85           C  
ATOM   3315  CG  LEU B 220      43.975  90.047  51.548  1.00 24.32           C  
ATOM   3316  CD1 LEU B 220      44.968  89.796  52.669  1.00 25.62           C  
ATOM   3317  CD2 LEU B 220      44.663  90.007  50.184  1.00 20.16           C  
ATOM   3318  N   GLN B 221      40.059  87.593  51.549  1.00 31.18           N  
ATOM   3319  CA  GLN B 221      39.275  86.362  51.544  1.00 34.23           C  
ATOM   3320  C   GLN B 221      38.236  86.359  50.432  1.00 34.53           C  
ATOM   3321  O   GLN B 221      37.953  85.317  49.833  1.00 36.93           O  
ATOM   3322  CB  GLN B 221      38.595  86.174  52.902  1.00 33.65           C  
ATOM   3323  CG  GLN B 221      39.568  86.319  54.054  1.00 34.87           C  
ATOM   3324  CD  GLN B 221      38.965  85.988  55.400  1.00 33.15           C  
ATOM   3325  OE1 GLN B 221      37.857  86.417  55.721  1.00 35.86           O  
ATOM   3326  NE2 GLN B 221      39.707  85.241  56.209  1.00 34.47           N  
ATOM   3327  N   ASP B 222      37.675  87.529  50.156  1.00 34.04           N  
ATOM   3328  CA  ASP B 222      36.669  87.660  49.113  1.00 34.73           C  
ATOM   3329  C   ASP B 222      37.300  87.737  47.733  1.00 33.71           C  
ATOM   3330  O   ASP B 222      36.613  87.588  46.729  1.00 33.07           O  
ATOM   3331  CB  ASP B 222      35.836  88.920  49.331  1.00 37.20           C  
ATOM   3332  CG  ASP B 222      34.901  88.805  50.506  1.00 39.42           C  
ATOM   3333  OD1 ASP B 222      34.145  89.770  50.753  1.00 41.75           O  
ATOM   3334  OD2 ASP B 222      34.919  87.755  51.182  1.00 40.35           O  
ATOM   3335  N   ASN B 223      38.609  87.964  47.689  1.00 33.56           N  
ATOM   3336  CA  ASN B 223      39.316  88.104  46.423  1.00 33.07           C  
ATOM   3337  C   ASN B 223      40.526  87.199  46.271  1.00 32.05           C  
ATOM   3338  O   ASN B 223      41.421  87.489  45.478  1.00 33.37           O  
ATOM   3339  CB  ASN B 223      39.757  89.562  46.263  1.00 32.38           C  
ATOM   3340  CG  ASN B 223      38.593  90.498  46.079  1.00 30.96           C  
ATOM   3341  OD1 ASN B 223      38.037  90.596  44.986  1.00 32.87           O  
ATOM   3342  ND2 ASN B 223      38.204  91.186  47.148  1.00 30.40           N  
ATOM   3343  N   ALA B 224      40.552  86.102  47.013  1.00 31.34           N  
ATOM   3344  CA  ALA B 224      41.686  85.183  46.965  1.00 33.70           C  
ATOM   3345  C   ALA B 224      42.182  84.821  45.561  1.00 35.59           C  
ATOM   3346  O   ALA B 224      43.374  84.574  45.360  1.00 37.21           O  
ATOM   3347  CB  ALA B 224      41.353  83.920  47.729  1.00 31.51           C  
ATOM   3348  N   GLU B 225      41.280  84.801  44.590  1.00 35.57           N  
ATOM   3349  CA  GLU B 225      41.658  84.434  43.236  1.00 36.27           C  
ATOM   3350  C   GLU B 225      42.050  85.605  42.343  1.00 34.75           C  
ATOM   3351  O   GLU B 225      42.314  85.426  41.152  1.00 34.21           O  
ATOM   3352  CB  GLU B 225      40.515  83.668  42.600  1.00 40.84           C  
ATOM   3353  CG  GLU B 225      39.239  84.460  42.594  1.00 49.98           C  
ATOM   3354  CD  GLU B 225      38.061  83.638  42.147  1.00 55.98           C  
ATOM   3355  OE1 GLU B 225      36.989  84.240  41.910  1.00 59.42           O  
ATOM   3356  OE2 GLU B 225      38.209  82.396  42.042  1.00 56.75           O  
ATOM   3357  N   ASN B 226      42.085  86.803  42.913  1.00 32.44           N  
ATOM   3358  CA  ASN B 226      42.461  87.975  42.144  1.00 31.81           C  
ATOM   3359  C   ASN B 226      43.766  88.550  42.657  1.00 31.62           C  
ATOM   3360  O   ASN B 226      44.255  89.554  42.143  1.00 32.32           O  
ATOM   3361  CB  ASN B 226      41.368  89.034  42.206  1.00 32.97           C  
ATOM   3362  CG  ASN B 226      40.065  88.557  41.590  1.00 38.48           C  
ATOM   3363  OD1 ASN B 226      40.053  87.927  40.519  1.00 35.58           O  
ATOM   3364  ND2 ASN B 226      38.954  88.862  42.259  1.00 40.34           N  
ATOM   3365  N   VAL B 227      44.318  87.910  43.681  1.00 29.33           N  
ATOM   3366  CA  VAL B 227      45.581  88.339  44.257  1.00 30.01           C  
ATOM   3367  C   VAL B 227      46.692  87.510  43.614  1.00 30.09           C  
ATOM   3368  O   VAL B 227      46.742  86.294  43.778  1.00 29.53           O  
ATOM   3369  CB  VAL B 227      45.578  88.136  45.777  1.00 29.31           C  
ATOM   3370  CG1 VAL B 227      46.943  88.472  46.357  1.00 25.60           C  
ATOM   3371  CG2 VAL B 227      44.488  89.001  46.398  1.00 28.68           C  
ATOM   3372  N   TYR B 228      47.575  88.171  42.872  1.00 28.96           N  
ATOM   3373  CA  TYR B 228      48.648  87.471  42.173  1.00 30.39           C  
ATOM   3374  C   TYR B 228      50.065  87.784  42.617  1.00 31.05           C  
ATOM   3375  O   TYR B 228      50.330  88.783  43.277  1.00 33.00           O  
ATOM   3376  CB  TYR B 228      48.552  87.719  40.669  1.00 29.94           C  
ATOM   3377  CG  TYR B 228      47.367  87.079  39.976  1.00 29.32           C  
ATOM   3378  CD1 TYR B 228      46.085  87.640  40.058  1.00 28.54           C  
ATOM   3379  CD2 TYR B 228      47.536  85.939  39.195  1.00 28.46           C  
ATOM   3380  CE1 TYR B 228      45.010  87.075  39.369  1.00 26.36           C  
ATOM   3381  CE2 TYR B 228      46.472  85.369  38.511  1.00 28.52           C  
ATOM   3382  CZ  TYR B 228      45.218  85.938  38.598  1.00 27.17           C  
ATOM   3383  OH  TYR B 228      44.188  85.352  37.902  1.00 29.16           O  
ATOM   3384  N   VAL B 229      50.981  86.906  42.229  1.00 31.82           N  
ATOM   3385  CA  VAL B 229      52.400  87.036  42.545  1.00 30.49           C  
ATOM   3386  C   VAL B 229      53.075  87.274  41.197  1.00 31.30           C  
ATOM   3387  O   VAL B 229      52.788  86.581  40.219  1.00 31.44           O  
ATOM   3388  CB  VAL B 229      52.959  85.728  43.124  1.00 29.60           C  
ATOM   3389  CG1 VAL B 229      54.424  85.887  43.444  1.00 27.25           C  
ATOM   3390  CG2 VAL B 229      52.174  85.369  44.382  1.00 32.14           C  
ATOM   3391  N   TRP B 230      53.984  88.232  41.132  1.00 31.41           N  
ATOM   3392  CA  TRP B 230      54.679  88.501  39.889  1.00 32.20           C  
ATOM   3393  C   TRP B 230      56.119  87.999  40.032  1.00 33.64           C  
ATOM   3394  O   TRP B 230      56.861  88.484  40.875  1.00 36.77           O  
ATOM   3395  CB  TRP B 230      54.671  90.005  39.634  1.00 32.79           C  
ATOM   3396  CG  TRP B 230      55.132  90.390  38.251  1.00 35.59           C  
ATOM   3397  CD1 TRP B 230      54.372  90.447  37.097  1.00 35.10           C  
ATOM   3398  CD2 TRP B 230      56.498  90.681  37.870  1.00 33.11           C  
ATOM   3399  NE1 TRP B 230      55.207  90.755  36.030  1.00 34.52           N  
ATOM   3400  CE2 TRP B 230      56.503  90.910  36.484  1.00 35.37           C  
ATOM   3401  CE3 TRP B 230      57.708  90.777  38.588  1.00 30.88           C  
ATOM   3402  CZ2 TRP B 230      57.662  91.213  35.794  1.00 36.36           C  
ATOM   3403  CZ3 TRP B 230      58.879  91.081  37.903  1.00 36.20           C  
ATOM   3404  CH2 TRP B 230      58.838  91.305  36.505  1.00 38.29           C  
ATOM   3405  N   LYS B 231      56.499  87.029  39.204  1.00 34.20           N  
ATOM   3406  CA  LYS B 231      57.850  86.471  39.214  1.00 35.45           C  
ATOM   3407  C   LYS B 231      58.560  86.791  37.904  1.00 35.11           C  
ATOM   3408  O   LYS B 231      57.983  86.712  36.823  1.00 31.97           O  
ATOM   3409  CB  LYS B 231      57.807  84.952  39.427  1.00 38.81           C  
ATOM   3410  CG  LYS B 231      58.899  84.431  40.336  1.00 43.02           C  
ATOM   3411  CD  LYS B 231      58.630  84.814  41.796  1.00 46.39           C  
ATOM   3412  CE  LYS B 231      57.768  83.758  42.492  1.00 48.74           C  
ATOM   3413  NZ  LYS B 231      57.321  84.148  43.850  1.00 52.44           N  
ATOM   3414  N   GLN B 232      59.832  87.143  38.045  1.00 37.42           N  
ATOM   3415  CA  GLN B 232      60.688  87.515  36.933  1.00 38.71           C  
ATOM   3416  C   GLN B 232      61.824  86.530  36.840  1.00 39.38           C  
ATOM   3417  O   GLN B 232      62.329  86.052  37.852  1.00 40.41           O  
ATOM   3418  CB  GLN B 232      61.284  88.903  37.162  1.00 40.10           C  
ATOM   3419  CG  GLN B 232      62.361  89.287  36.148  1.00 44.52           C  
ATOM   3420  CD  GLN B 232      61.862  90.300  35.120  1.00 47.27           C  
ATOM   3421  OE1 GLN B 232      61.456  91.414  35.464  1.00 49.21           O  
ATOM   3422  NE2 GLN B 232      61.886  89.904  33.842  1.00 48.63           N  
ATOM   3423  N   GLY B 233      62.240  86.252  35.612  1.00 40.00           N  
ATOM   3424  CA  GLY B 233      63.334  85.322  35.396  1.00 41.99           C  
ATOM   3425  C   GLY B 233      64.008  85.545  34.056  1.00 42.69           C  
ATOM   3426  O   GLY B 233      63.712  86.515  33.350  1.00 43.80           O  
ATOM   3427  N   VAL B 234      64.915  84.635  33.702  1.00 41.11           N  
ATOM   3428  CA  VAL B 234      65.619  84.731  32.423  1.00 39.28           C  
ATOM   3429  C   VAL B 234      64.668  84.442  31.277  1.00 39.39           C  
ATOM   3430  O   VAL B 234      64.361  83.280  31.005  1.00 40.84           O  
ATOM   3431  CB  VAL B 234      66.791  83.730  32.321  1.00 35.66           C  
ATOM   3432  CG1 VAL B 234      67.425  83.830  30.921  1.00 29.64           C  
ATOM   3433  CG2 VAL B 234      67.820  84.014  33.403  1.00 35.38           C  
ATOM   3434  N   ASP B 235      64.213  85.518  30.635  1.00 39.71           N  
ATOM   3435  CA  ASP B 235      63.284  85.454  29.510  1.00 40.25           C  
ATOM   3436  C   ASP B 235      61.837  85.146  29.893  1.00 38.25           C  
ATOM   3437  O   ASP B 235      60.953  85.149  29.051  1.00 39.28           O  
ATOM   3438  CB  ASP B 235      63.734  84.417  28.472  1.00 44.27           C  
ATOM   3439  CG  ASP B 235      64.841  84.933  27.593  1.00 49.79           C  
ATOM   3440  OD1 ASP B 235      66.012  84.774  27.977  1.00 51.25           O  
ATOM   3441  OD2 ASP B 235      64.560  85.512  26.523  1.00 53.46           O  
ATOM   3442  N   VAL B 236      61.591  84.878  31.163  1.00 36.16           N  
ATOM   3443  CA  VAL B 236      60.249  84.546  31.561  1.00 33.98           C  
ATOM   3444  C   VAL B 236      59.669  85.574  32.539  1.00 34.73           C  
ATOM   3445  O   VAL B 236      60.378  86.088  33.401  1.00 33.64           O  
ATOM   3446  CB  VAL B 236      60.223  83.122  32.174  1.00 30.75           C  
ATOM   3447  CG1 VAL B 236      61.137  83.075  33.412  1.00 30.35           C  
ATOM   3448  CG2 VAL B 236      58.801  82.727  32.489  1.00 28.09           C  
ATOM   3449  N   LYS B 237      58.397  85.923  32.338  1.00 33.68           N  
ATOM   3450  CA  LYS B 237      57.684  86.837  33.232  1.00 33.39           C  
ATOM   3451  C   LYS B 237      56.344  86.194  33.549  1.00 31.57           C  
ATOM   3452  O   LYS B 237      55.474  86.152  32.703  1.00 31.12           O  
ATOM   3453  CB  LYS B 237      57.425  88.174  32.551  1.00 35.12           C  
ATOM   3454  CG  LYS B 237      58.643  89.016  32.451  1.00 37.48           C  
ATOM   3455  CD  LYS B 237      58.316  90.384  31.887  1.00 38.80           C  
ATOM   3456  CE  LYS B 237      59.576  91.233  31.786  1.00 39.60           C  
ATOM   3457  NZ  LYS B 237      59.285  92.608  31.344  1.00 37.54           N  
ATOM   3458  N   ALA B 238      56.184  85.733  34.785  1.00 31.28           N  
ATOM   3459  CA  ALA B 238      54.973  85.054  35.224  1.00 30.58           C  
ATOM   3460  C   ALA B 238      54.043  85.766  36.223  1.00 30.89           C  
ATOM   3461  O   ALA B 238      54.457  86.614  37.020  1.00 31.38           O  
ATOM   3462  CB  ALA B 238      55.357  83.684  35.750  1.00 29.19           C  
ATOM   3463  N   MET B 239      52.773  85.389  36.137  1.00 29.27           N  
ATOM   3464  CA  MET B 239      51.742  85.918  37.011  1.00 28.35           C  
ATOM   3465  C   MET B 239      51.039  84.686  37.547  1.00 27.49           C  
ATOM   3466  O   MET B 239      50.489  83.892  36.776  1.00 27.06           O  
ATOM   3467  CB  MET B 239      50.760  86.768  36.197  1.00 26.44           C  
ATOM   3468  CG  MET B 239      51.253  88.199  35.895  1.00 28.13           C  
ATOM   3469  SD  MET B 239      49.955  89.332  35.252  1.00 28.78           S  
ATOM   3470  CE  MET B 239      50.766  90.028  33.857  1.00 27.87           C  
ATOM   3471  N   THR B 240      51.050  84.520  38.861  1.00 27.45           N  
ATOM   3472  CA  THR B 240      50.442  83.355  39.470  1.00 27.09           C  
ATOM   3473  C   THR B 240      49.495  83.755  40.575  1.00 25.98           C  
ATOM   3474  O   THR B 240      49.853  84.529  41.457  1.00 27.79           O  
ATOM   3475  CB  THR B 240      51.513  82.411  40.072  1.00 27.13           C  
ATOM   3476  OG1 THR B 240      52.566  82.181  39.124  1.00 27.32           O  
ATOM   3477  CG2 THR B 240      50.878  81.087  40.424  1.00 25.75           C  
ATOM   3478  N   SER B 241      48.288  83.207  40.521  1.00 26.93           N  
ATOM   3479  CA  SER B 241      47.269  83.467  41.528  1.00 29.14           C  
ATOM   3480  C   SER B 241      47.641  82.819  42.863  1.00 28.86           C  
ATOM   3481  O   SER B 241      47.808  81.609  42.956  1.00 30.04           O  
ATOM   3482  CB  SER B 241      45.924  82.922  41.056  1.00 32.25           C  
ATOM   3483  OG  SER B 241      44.917  83.135  42.032  1.00 39.71           O  
ATOM   3484  N   ASN B 242      47.754  83.630  43.903  1.00 30.70           N  
ATOM   3485  CA  ASN B 242      48.122  83.116  45.218  1.00 31.06           C  
ATOM   3486  C   ASN B 242      47.923  84.158  46.323  1.00 30.89           C  
ATOM   3487  O   ASN B 242      48.800  84.992  46.569  1.00 29.72           O  
ATOM   3488  CB  ASN B 242      49.580  82.684  45.189  1.00 31.12           C  
ATOM   3489  CG  ASN B 242      50.077  82.269  46.539  1.00 31.54           C  
ATOM   3490  OD1 ASN B 242      51.278  82.159  46.754  1.00 33.45           O  
ATOM   3491  ND2 ASN B 242      49.152  82.020  47.464  1.00 32.61           N  
ATOM   3492  N   VAL B 243      46.780  84.101  46.999  1.00 30.70           N  
ATOM   3493  CA  VAL B 243      46.483  85.061  48.059  1.00 31.34           C  
ATOM   3494  C   VAL B 243      47.470  85.005  49.221  1.00 29.04           C  
ATOM   3495  O   VAL B 243      47.736  86.010  49.862  1.00 29.33           O  
ATOM   3496  CB  VAL B 243      45.051  84.857  48.621  1.00 32.73           C  
ATOM   3497  CG1 VAL B 243      44.945  83.507  49.342  1.00 31.13           C  
ATOM   3498  CG2 VAL B 243      44.697  86.002  49.560  1.00 32.65           C  
ATOM   3499  N   ALA B 244      48.024  83.830  49.475  1.00 29.43           N  
ATOM   3500  CA  ALA B 244      48.957  83.652  50.580  1.00 31.49           C  
ATOM   3501  C   ALA B 244      50.264  84.427  50.448  1.00 32.04           C  
ATOM   3502  O   ALA B 244      51.041  84.485  51.399  1.00 32.61           O  
ATOM   3503  CB  ALA B 244      49.252  82.166  50.774  1.00 30.96           C  
ATOM   3504  N   SER B 245      50.512  85.019  49.281  1.00 32.23           N  
ATOM   3505  CA  SER B 245      51.742  85.785  49.074  1.00 31.05           C  
ATOM   3506  C   SER B 245      51.709  87.058  49.914  1.00 29.60           C  
ATOM   3507  O   SER B 245      52.743  87.585  50.306  1.00 28.11           O  
ATOM   3508  CB  SER B 245      51.915  86.132  47.592  1.00 29.77           C  
ATOM   3509  OG  SER B 245      50.774  86.807  47.089  1.00 31.93           O  
ATOM   3510  N   VAL B 246      50.507  87.544  50.184  1.00 31.07           N  
ATOM   3511  CA  VAL B 246      50.313  88.737  50.993  1.00 33.60           C  
ATOM   3512  C   VAL B 246      50.482  88.292  52.448  1.00 34.84           C  
ATOM   3513  O   VAL B 246      49.639  87.576  52.982  1.00 30.93           O  
ATOM   3514  CB  VAL B 246      48.899  89.288  50.762  1.00 35.26           C  
ATOM   3515  CG1 VAL B 246      48.640  90.490  51.652  1.00 39.78           C  
ATOM   3516  CG2 VAL B 246      48.742  89.664  49.303  1.00 36.83           C  
ATOM   3517  N   GLN B 247      51.560  88.718  53.097  1.00 36.89           N  
ATOM   3518  CA  GLN B 247      51.799  88.270  54.465  1.00 41.42           C  
ATOM   3519  C   GLN B 247      52.298  89.263  55.513  1.00 41.81           C  
ATOM   3520  O   GLN B 247      52.974  90.249  55.206  1.00 41.23           O  
ATOM   3521  CB  GLN B 247      52.735  87.061  54.419  1.00 43.28           C  
ATOM   3522  CG  GLN B 247      53.842  87.207  53.400  1.00 44.69           C  
ATOM   3523  CD  GLN B 247      54.461  85.884  53.002  1.00 46.13           C  
ATOM   3524  OE1 GLN B 247      53.771  84.970  52.547  1.00 45.73           O  
ATOM   3525  NE2 GLN B 247      55.776  85.779  53.160  1.00 46.11           N  
ATOM   3526  N   CYS B 248      51.945  88.967  56.762  1.00 44.13           N  
ATOM   3527  CA  CYS B 248      52.310  89.776  57.926  1.00 47.77           C  
ATOM   3528  C   CYS B 248      53.824  89.865  58.072  1.00 51.66           C  
ATOM   3529  O   CYS B 248      54.518  88.859  57.951  1.00 51.47           O  
ATOM   3530  CB  CYS B 248      51.740  89.152  59.197  1.00 45.65           C  
ATOM   3531  SG  CYS B 248      49.960  88.761  59.196  1.00 44.15           S  
ATOM   3532  N   ASP B 249      54.330  91.063  58.353  1.00 56.54           N  
ATOM   3533  CA  ASP B 249      55.769  91.286  58.501  1.00 62.17           C  
ATOM   3534  C   ASP B 249      56.530  90.883  57.241  1.00 65.86           C  
ATOM   3535  O   ASP B 249      57.757  90.990  57.200  1.00 67.53           O  
ATOM   3536  CB  ASP B 249      56.339  90.494  59.683  1.00 63.76           C  
ATOM   3537  CG  ASP B 249      55.705  90.870  61.002  1.00 67.86           C  
ATOM   3538  OD1 ASP B 249      55.132  91.978  61.089  1.00 70.05           O  
ATOM   3539  OD2 ASP B 249      55.790  90.061  61.955  1.00 69.33           O  
ATOM   3540  N   ASN B 250      55.798  90.416  56.227  1.00 68.94           N  
ATOM   3541  CA  ASN B 250      56.366  89.979  54.947  1.00 71.31           C  
ATOM   3542  C   ASN B 250      56.875  88.535  55.043  1.00 73.41           C  
ATOM   3543  O   ASN B 250      57.530  88.028  54.129  1.00 74.18           O  
ATOM   3544  CB  ASN B 250      57.521  90.898  54.524  1.00 71.33           C  
ATOM   3545  CG  ASN B 250      57.796  90.848  53.032  1.00 70.63           C  
ATOM   3546  OD1 ASN B 250      57.592  89.826  52.380  1.00 69.77           O  
ATOM   3547  ND2 ASN B 250      58.278  91.957  52.488  1.00 71.83           N  
ATOM   3548  N   SER B 251      56.565  87.874  56.152  1.00 74.47           N  
ATOM   3549  CA  SER B 251      56.998  86.500  56.361  1.00 75.73           C  
ATOM   3550  C   SER B 251      55.901  85.500  55.995  1.00 76.68           C  
ATOM   3551  O   SER B 251      54.732  85.690  56.328  1.00 76.84           O  
ATOM   3552  CB  SER B 251      57.429  86.312  57.820  1.00 75.63           C  
ATOM   3553  OG  SER B 251      56.686  85.286  58.449  1.00 76.37           O  
ATOM   3554  N   ASP B 252      56.289  84.435  55.301  1.00 77.02           N  
ATOM   3555  CA  ASP B 252      55.349  83.403  54.878  1.00 77.27           C  
ATOM   3556  C   ASP B 252      54.817  82.594  56.051  1.00 76.71           C  
ATOM   3557  O   ASP B 252      53.981  81.709  55.878  1.00 76.52           O  
ATOM   3558  CB  ASP B 252      56.017  82.476  53.852  1.00 79.14           C  
ATOM   3559  CG  ASP B 252      57.387  81.983  54.302  1.00 80.76           C  
ATOM   3560  OD1 ASP B 252      58.224  82.823  54.701  1.00 81.86           O  
ATOM   3561  OD2 ASP B 252      57.631  80.757  54.244  1.00 80.50           O  
ATOM   3562  N   LYS B 253      55.303  82.913  57.246  1.00 76.22           N  
ATOM   3563  CA  LYS B 253      54.891  82.227  58.466  1.00 74.68           C  
ATOM   3564  C   LYS B 253      53.410  82.445  58.739  1.00 72.34           C  
ATOM   3565  O   LYS B 253      52.765  81.639  59.412  1.00 71.27           O  
ATOM   3566  CB  LYS B 253      55.700  82.753  59.651  1.00 76.55           C  
ATOM   3567  CG  LYS B 253      57.198  82.660  59.456  1.00 81.02           C  
ATOM   3568  CD  LYS B 253      57.935  83.491  60.489  1.00 84.53           C  
ATOM   3569  CE  LYS B 253      59.427  83.508  60.202  1.00 87.48           C  
ATOM   3570  NZ  LYS B 253      60.165  84.425  61.117  1.00 89.36           N  
ATOM   3571  N   PHE B 254      52.873  83.540  58.213  1.00 70.17           N  
ATOM   3572  CA  PHE B 254      51.473  83.859  58.431  1.00 68.12           C  
ATOM   3573  C   PHE B 254      50.859  84.795  57.388  1.00 62.79           C  
ATOM   3574  O   PHE B 254      51.198  85.973  57.311  1.00 62.39           O  
ATOM   3575  CB  PHE B 254      51.303  84.447  59.842  1.00 72.67           C  
ATOM   3576  CG  PHE B 254      52.586  84.989  60.439  1.00 76.83           C  
ATOM   3577  CD1 PHE B 254      53.226  86.092  59.877  1.00 78.13           C  
ATOM   3578  CD2 PHE B 254      53.162  84.381  61.555  1.00 78.82           C  
ATOM   3579  CE1 PHE B 254      54.426  86.581  60.413  1.00 80.02           C  
ATOM   3580  CE2 PHE B 254      54.360  84.862  62.097  1.00 80.58           C  
ATOM   3581  CZ  PHE B 254      54.993  85.966  61.523  1.00 80.33           C  
ATOM   3582  N   PRO B 255      49.956  84.264  56.552  1.00 57.29           N  
ATOM   3583  CA  PRO B 255      49.289  85.058  55.519  1.00 53.16           C  
ATOM   3584  C   PRO B 255      48.355  86.061  56.196  1.00 50.27           C  
ATOM   3585  O   PRO B 255      47.804  85.778  57.260  1.00 51.33           O  
ATOM   3586  CB  PRO B 255      48.511  84.010  54.727  1.00 53.36           C  
ATOM   3587  CG  PRO B 255      49.329  82.779  54.892  1.00 54.07           C  
ATOM   3588  CD  PRO B 255      49.699  82.829  56.349  1.00 56.55           C  
ATOM   3589  N   VAL B 256      48.176  87.228  55.588  1.00 44.83           N  
ATOM   3590  CA  VAL B 256      47.298  88.238  56.158  1.00 40.46           C  
ATOM   3591  C   VAL B 256      45.844  87.776  56.044  1.00 40.38           C  
ATOM   3592  O   VAL B 256      45.014  88.061  56.912  1.00 37.09           O  
ATOM   3593  CB  VAL B 256      47.473  89.594  55.426  1.00 39.31           C  
ATOM   3594  CG1 VAL B 256      46.526  90.640  56.003  1.00 37.44           C  
ATOM   3595  CG2 VAL B 256      48.910  90.064  55.550  1.00 37.57           C  
ATOM   3596  N   TYR B 257      45.557  87.033  54.980  1.00 40.45           N  
ATOM   3597  CA  TYR B 257      44.209  86.549  54.716  1.00 42.07           C  
ATOM   3598  C   TYR B 257      43.706  85.567  55.762  1.00 42.84           C  
ATOM   3599  O   TYR B 257      42.522  85.232  55.796  1.00 42.97           O  
ATOM   3600  CB  TYR B 257      44.145  85.932  53.313  1.00 42.57           C  
ATOM   3601  CG  TYR B 257      44.310  84.435  53.252  1.00 41.19           C  
ATOM   3602  CD1 TYR B 257      43.211  83.595  53.379  1.00 42.50           C  
ATOM   3603  CD2 TYR B 257      45.559  83.858  53.044  1.00 41.93           C  
ATOM   3604  CE1 TYR B 257      43.345  82.219  53.295  1.00 43.18           C  
ATOM   3605  CE2 TYR B 257      45.709  82.478  52.959  1.00 42.37           C  
ATOM   3606  CZ  TYR B 257      44.594  81.666  53.083  1.00 43.53           C  
ATOM   3607  OH  TYR B 257      44.711  80.303  52.976  1.00 41.79           O  
ATOM   3608  N   LYS B 258      44.595  85.103  56.626  1.00 44.67           N  
ATOM   3609  CA  LYS B 258      44.159  84.189  57.662  1.00 48.74           C  
ATOM   3610  C   LYS B 258      44.625  84.654  59.046  1.00 49.06           C  
ATOM   3611  O   LYS B 258      45.044  83.863  59.889  1.00 49.07           O  
ATOM   3612  CB  LYS B 258      44.646  82.774  57.344  1.00 52.20           C  
ATOM   3613  CG  LYS B 258      46.110  82.529  57.614  1.00 57.13           C  
ATOM   3614  CD  LYS B 258      46.591  81.193  57.053  1.00 59.23           C  
ATOM   3615  CE  LYS B 258      45.538  80.100  57.120  1.00 60.85           C  
ATOM   3616  NZ  LYS B 258      44.853  79.967  55.805  1.00 62.23           N  
ATOM   3617  N   TYR B 259      44.530  85.960  59.266  1.00 49.38           N  
ATOM   3618  CA  TYR B 259      44.918  86.579  60.527  1.00 49.43           C  
ATOM   3619  C   TYR B 259      43.692  86.698  61.422  1.00 50.71           C  
ATOM   3620  O   TYR B 259      42.738  87.398  61.098  1.00 51.81           O  
ATOM   3621  CB  TYR B 259      45.503  87.960  60.255  1.00 48.20           C  
ATOM   3622  CG  TYR B 259      45.599  88.844  61.472  1.00 47.29           C  
ATOM   3623  CD1 TYR B 259      46.403  88.495  62.555  1.00 47.60           C  
ATOM   3624  CD2 TYR B 259      44.870  90.026  61.551  1.00 45.87           C  
ATOM   3625  CE1 TYR B 259      46.475  89.305  63.690  1.00 46.57           C  
ATOM   3626  CE2 TYR B 259      44.935  90.839  62.680  1.00 46.22           C  
ATOM   3627  CZ  TYR B 259      45.737  90.473  63.743  1.00 45.60           C  
ATOM   3628  OH  TYR B 259      45.789  91.274  64.861  1.00 46.03           O  
ATOM   3629  N   PRO B 260      43.705  86.022  62.572  1.00 51.64           N  
ATOM   3630  CA  PRO B 260      42.569  86.061  63.502  1.00 52.88           C  
ATOM   3631  C   PRO B 260      42.075  87.431  64.008  1.00 54.70           C  
ATOM   3632  O   PRO B 260      40.918  87.807  63.762  1.00 55.37           O  
ATOM   3633  CB  PRO B 260      43.027  85.146  64.638  1.00 52.84           C  
ATOM   3634  CG  PRO B 260      44.541  85.232  64.568  1.00 55.47           C  
ATOM   3635  CD  PRO B 260      44.796  85.184  63.094  1.00 52.39           C  
ATOM   3636  N   GLY B 261      42.944  88.170  64.702  1.00 55.21           N  
ATOM   3637  CA  GLY B 261      42.566  89.466  65.245  1.00 56.07           C  
ATOM   3638  C   GLY B 261      41.614  89.214  66.391  1.00 58.21           C  
ATOM   3639  O   GLY B 261      40.477  89.707  66.403  1.00 57.64           O  
ATOM   3640  N   LYS B 262      42.098  88.417  67.343  1.00 60.14           N  
ATOM   3641  CA  LYS B 262      41.342  88.028  68.518  1.00 61.81           C  
ATOM   3642  C   LYS B 262      40.325  89.051  68.983  1.00 63.03           C  
ATOM   3643  O   LYS B 262      39.116  88.892  68.796  1.00 64.00           O  
ATOM   3644  CB  LYS B 262      42.285  87.740  69.700  1.00 63.30           C  
ATOM   3645  CG  LYS B 262      42.826  86.317  69.784  1.00 64.72           C  
ATOM   3646  CD  LYS B 262      41.682  85.381  70.164  1.00 65.97           C  
ATOM   3647  CE  LYS B 262      42.131  84.049  70.779  1.00 66.72           C  
ATOM   3648  NZ  LYS B 262      42.488  84.164  72.232  1.00 66.95           N  
ATOM   3649  N   GLY B 263      40.824  90.127  69.575  1.00 64.28           N  
ATOM   3650  CA  GLY B 263      39.910  91.086  70.178  1.00 65.53           C  
ATOM   3651  C   GLY B 263      39.491  92.365  69.496  1.00 66.90           C  
ATOM   3652  O   GLY B 263      38.961  93.297  70.127  1.00 66.18           O  
ATOM   3653  N   CYS B 264      39.733  92.383  68.192  1.00 67.57           N  
ATOM   3654  CA  CYS B 264      39.431  93.514  67.347  1.00 67.08           C  
ATOM   3655  C   CYS B 264      37.926  93.578  67.167  1.00 69.27           C  
ATOM   3656  O   CYS B 264      37.273  92.590  66.846  1.00 70.10           O  
ATOM   3657  CB  CYS B 264      40.155  93.371  66.012  1.00 62.81           C  
ATOM   3658  SG  CYS B 264      41.959  93.279  66.176  1.00 55.90           S  
ATOM   3659  N   PRO B 265      37.344  94.751  67.419  1.00 70.70           N  
ATOM   3660  CA  PRO B 265      35.899  94.928  67.282  1.00 72.30           C  
ATOM   3661  C   PRO B 265      35.410  94.732  65.850  1.00 73.25           C  
ATOM   3662  O   PRO B 265      36.196  94.303  64.973  1.00 72.99           O  
ATOM   3663  CB  PRO B 265      35.674  96.359  67.765  1.00 72.15           C  
ATOM   3664  CG  PRO B 265      36.820  96.574  68.722  1.00 72.00           C  
ATOM   3665  CD  PRO B 265      37.964  95.944  68.017  1.00 70.97           C  
TER    3666      PRO B 265                                                      
HETATM 3667  O   HOH A   2      29.377  84.441  29.865  1.00 44.31           O  
HETATM 3668  O   HOH A   5      45.482  58.768  35.692  1.00 15.69           O  
HETATM 3669  O   HOH A   6      56.494  68.284  16.063  1.00 29.42           O  
HETATM 3670  O   HOH A   7      33.308  76.173  15.946  1.00 21.29           O  
HETATM 3671  O   HOH A   8      32.415  79.230  32.673  1.00 26.44           O  
HETATM 3672  O   HOH A  13      37.961  80.682  36.484  1.00 30.65           O  
HETATM 3673  O   HOH A  14      45.426  72.305  29.232  1.00 14.57           O  
HETATM 3674  O   HOH A  18      55.139  65.591  16.631  1.00 31.74           O  
HETATM 3675  O   HOH A  20      56.266  69.914  14.057  1.00 52.02           O  
HETATM 3676  O   HOH A  24      45.921  65.013  39.052  1.00 40.67           O  
HETATM 3677  O   HOH A  28      55.749  72.008  31.185  1.00 20.50           O  
HETATM 3678  O   HOH A  32      37.955  68.206  36.232  1.00 42.01           O  
HETATM 3679  O   HOH A  36      35.680  89.110  32.033  1.00 27.32           O  
HETATM 3680  O   HOH A  39      54.045  70.096  30.317  1.00 32.13           O  
HETATM 3681  O   HOH A  40      68.937  74.948  29.601  1.00 32.46           O  
HETATM 3682  O   HOH A  41      52.794  79.359  37.914  1.00 24.04           O  
HETATM 3683  O   HOH A  42      36.102  82.721  21.759  1.00 28.35           O  
HETATM 3684  O   HOH A  43      40.181  90.344  10.531  1.00 43.77           O  
HETATM 3685  O   HOH A  45      62.190  64.749  23.520  1.00 33.10           O  
HETATM 3686  O   HOH A  46      49.841  62.304  25.475  1.00 49.99           O  
HETATM 3687  O   HOH A  47      38.961  84.666  38.754  1.00 59.59           O  
HETATM 3688  O   HOH A  52      44.223  71.927  31.799  1.00 21.40           O  
HETATM 3689  O   HOH A  53      61.197  87.878  24.399  1.00 39.41           O  
HETATM 3690  O   HOH A  54      36.027  89.021  35.287  1.00 28.46           O  
HETATM 3691  O   HOH A  56      37.761  64.313  29.807  1.00 51.41           O  
HETATM 3692  O   HOH A  58      41.083  90.717  13.147  1.00 52.26           O  
HETATM 3693  O   HOH A  76      38.319  87.840  36.753  1.00 26.56           O  
HETATM 3694  O   HOH A  77      40.976  81.708  37.325  1.00 43.39           O  
HETATM 3695  O   HOH A  78      47.393  83.858  35.309  1.00 27.36           O  
HETATM 3696  O   HOH A  86      60.773  70.058  28.444  1.00 38.56           O  
HETATM 3697  O   HOH A  89      41.499  71.957  31.892  1.00 26.12           O  
HETATM 3698  O   HOH A  90      52.091  70.976  41.100  1.00 40.37           O  
HETATM 3699  O   HOH A  97      66.214  87.591  25.003  1.00 23.07           O  
HETATM 3700  O   HOH A  98      34.888  76.256  12.885  1.00 49.53           O  
HETATM 3701  O   HOH A  99      46.308  58.011  16.344  1.00 60.19           O  
HETATM 3702  O   HOH A 100      48.474  63.537  39.205  1.00 58.17           O  
HETATM 3703  O   HOH A 110      56.978  96.951  19.578  1.00 39.26           O  
HETATM 3704  O   HOH A 111      65.248  72.720  23.837  1.00 34.84           O  
HETATM 3705  O   HOH A 112      58.629  67.581  15.687  1.00 35.45           O  
HETATM 3706  O   HOH A 113      62.949  72.904  19.601  1.00 49.41           O  
HETATM 3707  O   HOH A 115      48.071  95.121  27.524  1.00 48.90           O  
HETATM 3708  O   HOH A 116      40.212  97.867  26.392  1.00 59.59           O  
HETATM 3709  O   HOH A 117      43.691  66.091  33.938  1.00 38.52           O  
HETATM 3710  O   HOH A 118      40.573  87.856  14.074  1.00 33.19           O  
HETATM 3711  O   HOH A 119      53.058  67.450   7.935  1.00 44.09           O  
HETATM 3712  O   HOH A 120      48.082  67.807   8.174  1.00 34.12           O  
HETATM 3713  O   HOH A 121      61.517  92.507  14.894  1.00 66.78           O  
HETATM 3714  O   HOH A 123      57.730  77.127  31.981  1.00 29.34           O  
HETATM 3715  O   HOH A 124      48.545  66.533  36.044  1.00 63.69           O  
HETATM 3716  O   HOH A 125      46.327  64.415  27.606  1.00 27.99           O  
HETATM 3717  O   HOH A 140      35.380  91.760  35.508  1.00 32.41           O  
HETATM 3718  O   HOH A 142      60.477  99.559  23.463  1.00 33.40           O  
HETATM 3719  O   HOH A 144      30.701  82.663  35.332  1.00 44.94           O  
HETATM 3720  O   HOH A 147      66.201  68.038  33.316  1.00 42.38           O  
HETATM 3721  O   HOH A 152      56.299  77.419  38.605  1.00 47.07           O  
HETATM 3722  O   HOH A 155      42.857  63.961  22.661  1.00 44.49           O  
HETATM 3723  O   HOH A 156      57.099  88.744  18.060  1.00 34.26           O  
HETATM 3724  O   HOH A 157      54.400  92.043  24.244  1.00 31.22           O  
HETATM 3725  O   HOH A 159      61.527  93.774  22.441  1.00 53.53           O  
HETATM 3726  O   HOH A 160      67.187  85.636  12.017  1.00 35.88           O  
HETATM 3727  O   HOH A 161      65.536  76.360  18.289  1.00 38.66           O  
HETATM 3728  O   HOH A 163      41.302  64.179  32.819  1.00 46.29           O  
HETATM 3729  O   HOH A 164      29.895  84.974  34.592  1.00 31.78           O  
HETATM 3730  O   HOH A 165      31.858  88.190  29.033  1.00 33.48           O  
HETATM 3731  O   HOH A 166      41.962  66.534  14.437  1.00 73.58           O  
HETATM 3732  O   HOH A 167      48.677  82.606  -0.209  1.00 46.64           O  
HETATM 3733  O   HOH A 168      49.048  84.064  -3.754  1.00 50.01           O  
HETATM 3734  O   HOH A 182      51.938  62.535  24.374  1.00 30.12           O  
HETATM 3735  O   HOH A 188      52.229  89.226  28.093  1.00 31.90           O  
HETATM 3736  O   HOH A 194      37.124  70.023  15.011  1.00 56.29           O  
HETATM 3737  O   HOH A 195      60.105  97.095  24.248  1.00 40.94           O  
HETATM 3738  O   HOH A 196      40.935  80.116  39.588  1.00 40.46           O  
HETATM 3739  O   HOH A 197      57.004  63.258  16.090  1.00 35.13           O  
HETATM 3740  O   HOH A 198      44.959  70.521  35.437  1.00 45.74           O  
HETATM 3741  O   HOH A 199      39.761  61.801  31.580  1.00 47.80           O  
HETATM 3742  O   HOH A 200      36.183  67.904  19.027  1.00 37.63           O  
HETATM 3743  O   HOH A 201      45.513  61.526  16.786  1.00 41.93           O  
HETATM 3744  O   HOH A 206      29.596  86.033  32.189  1.00 28.94           O  
HETATM 3745  O   HOH A 207      66.686  81.593  27.113  1.00 35.79           O  
HETATM 3746  O   HOH A 209      44.673  57.612  33.704  1.00 32.06           O  
HETATM 3747  O   HOH A 217      59.279  89.214  27.549  1.00 35.58           O  
HETATM 3748  O   HOH A 218      64.763  93.230  14.440  1.00 57.79           O  
HETATM 3749  O   HOH A 223      56.697  88.610  28.072  1.00 42.50           O  
HETATM 3750  O   HOH A 231      37.173  71.394  33.994  1.00 38.88           O  
HETATM 3751  O   HOH A 236      64.440  83.327   8.916  1.00 52.57           O  
HETATM 3752  O   HOH A 237      45.695  61.864  12.642  1.00 42.36           O  
HETATM 3753  O   HOH A 239      31.746  73.368  16.155  1.00 56.33           O  
HETATM 3754  O   HOH A 240      51.075  58.646  18.186  1.00 49.66           O  
HETATM 3755  O   HOH A 241      50.767  59.921  25.753  1.00 32.79           O  
HETATM 3756  O   HOH A 246      33.610  68.019  20.318  1.00 32.57           O  
HETATM 3757  O   HOH A 247      63.761  79.413  29.647  1.00 51.85           O  
HETATM 3758  O   HOH A 249      57.931  89.575  13.056  1.00 35.67           O  
HETATM 3759  O   HOH A 250      56.977  91.735  14.532  1.00 57.38           O  
HETATM 3760  O   HOH A 253      29.843  72.313  19.504  1.00 57.03           O  
HETATM 3761  O   HOH A 255      47.922  93.769  20.659  1.00 43.96           O  
HETATM 3762  O   HOH A 261      57.669  89.474  15.645  1.00 37.31           O  
HETATM 3763  O   HOH A 262      68.010  76.443  18.929  1.00 52.22           O  
HETATM 3764  O   HOH A 264      62.699  94.886  13.457  1.00 57.05           O  
HETATM 3765  O   HOH A 266      49.232  57.880  20.019  1.00 39.23           O  
HETATM 3766  O   HOH A 270      59.004  81.157  35.266  1.00 29.49           O  
HETATM 3767  O   HOH A 271      59.742  82.551  37.149  1.00 45.51           O  
HETATM 3768  O   HOH A 276      39.990  63.676  28.148  1.00 53.86           O  
HETATM 3769  O   HOH A 277      68.408  73.582  19.534  1.00 47.58           O  
HETATM 3770  O   HOH A 278      66.648  72.561  21.115  1.00 38.38           O  
HETATM 3771  O   HOH A 282      35.053  86.113  16.725  1.00 50.37           O  
HETATM 3772  O   HOH A 283      38.743  93.050  28.763  1.00 50.94           O  
HETATM 3773  O   HOH A 284      58.964  80.483  38.397  1.00 47.51           O  
HETATM 3774  O   HOH A 285      41.525  71.207   8.842  1.00 50.14           O  
HETATM 3775  O   HOH A 290      62.068  79.276   7.537  1.00 50.57           O  
HETATM 3776  O   HOH A 294      62.635  72.024  34.004  1.00 53.72           O  
HETATM 3777  O   HOH A 297      39.856  69.552  13.070  1.00 77.41           O  
HETATM 3778  O   HOH A 298      63.298  81.732   5.887  1.00 54.36           O  
HETATM 3779  O   HOH A 300      42.077  67.717  38.272  1.00 53.17           O  
HETATM 3780  O   HOH A 301      40.368  65.513  37.065  1.00 60.32           O  
HETATM 3781  O   HOH A 307      53.570  88.726  32.051  1.00 47.10           O  
HETATM 3782  O   HOH A 310      68.481  78.794  17.970  1.00 53.20           O  
HETATM 3783  O   HOH A 312      66.404  83.069  10.755  1.00 46.25           O  
HETATM 3784  O   HOH A 313      54.199  77.278  40.116  1.00 45.37           O  
HETATM 3785  O   HOH B 289      55.958  93.907  37.536  1.00 12.25           O  
HETATM 3786  O   HOH B 290      63.933  97.137  41.982  1.00 18.18           O  
HETATM 3787  O   HOH B 291      40.271  97.629  59.452  1.00 26.20           O  
HETATM 3788  O   HOH B 292      42.860 114.473  26.705  1.00 25.15           O  
HETATM 3789  O   HOH B 293      53.729 110.992  10.911  1.00 20.51           O  
HETATM 3790  O   HOH B 294      41.578 107.927  31.837  1.00 14.51           O  
HETATM 3791  O   HOH B 295      68.509  98.888  35.267  1.00 21.71           O  
HETATM 3792  O   HOH B 296      41.089 108.302  41.806  1.00 31.97           O  
HETATM 3793  O   HOH B 297      68.500 114.851  21.371  1.00 45.70           O  
HETATM 3794  O   HOH B 298      48.340 113.052  22.426  1.00 27.63           O  
HETATM 3795  O   HOH B 299      61.183 113.022  41.692  1.00 51.25           O  
HETATM 3796  O   HOH B 300      51.962 121.685  32.644  1.00 47.73           O  
HETATM 3797  O   HOH B 301      45.811  98.280  66.480  1.00 45.78           O  
HETATM 3798  O   HOH B 302      59.716  95.506  50.396  1.00 25.88           O  
HETATM 3799  O   HOH B 303      38.838  97.675  29.779  1.00 35.94           O  
HETATM 3800  O   HOH B 304      39.233 103.158  35.253  1.00 32.41           O  
HETATM 3801  O   HOH B 305      39.331 108.838  38.546  1.00 37.69           O  
HETATM 3802  O   HOH B 306      40.963 104.091  47.133  1.00 28.81           O  
HETATM 3803  O   HOH B 307      57.594 110.262  47.358  1.00 39.25           O  
HETATM 3804  O   HOH B 308      60.353 116.941  40.688  1.00 55.09           O  
HETATM 3805  O   HOH B 309      69.999 105.934  31.210  1.00 50.46           O  
HETATM 3806  O   HOH B 310      67.360 101.015  34.680  1.00 37.73           O  
HETATM 3807  O   HOH B 311      45.386 120.921  38.180  1.00 38.56           O  
HETATM 3808  O   HOH B 312      38.475  97.627  43.523  1.00 38.66           O  
HETATM 3809  O   HOH B 313      35.501  92.907  47.489  1.00 42.07           O  
HETATM 3810  O   HOH B 314      61.544  92.324  42.625  1.00 25.75           O  
HETATM 3811  O   HOH B 315      64.765 101.061   5.368  1.00 44.73           O  
HETATM 3812  O   HOH B 316      49.052 111.499  50.153  1.00 30.47           O  
HETATM 3813  O   HOH B 317      45.141 123.710  39.895  1.00 29.94           O  
HETATM 3814  O   HOH B 318      57.458 118.808  31.921  1.00 26.82           O  
HETATM 3815  O   HOH B 319      47.035 112.249  12.170  1.00 52.36           O  
HETATM 3816  O   HOH B 320      52.542  91.958  61.586  1.00 51.00           O  
HETATM 3817  O   HOH B 321      53.702  97.315  13.505  1.00 64.57           O  
HETATM 3818  O   HOH B 322      48.348 103.468  19.981  1.00 49.98           O  
HETATM 3819  O   HOH B 323      46.764 104.845  21.724  1.00 43.93           O  
HETATM 3820  O   HOH B 324      68.421 107.553  42.365  1.00 20.58           O  
HETATM 3821  O   HOH B 325      39.233 102.170  30.122  1.00 37.92           O  
HETATM 3822  O   HOH B 326      35.719 104.461  34.796  1.00 14.09           O  
HETATM 3823  O   HOH B 327      62.282  97.114  50.140  1.00 34.65           O  
HETATM 3824  O   HOH B 328      39.836  96.839  32.175  1.00 25.82           O  
HETATM 3825  O   HOH B 329      51.218 101.588  54.485  1.00 32.66           O  
HETATM 3826  O   HOH B 330      47.405  97.723  59.898  1.00 25.65           O  
HETATM 3827  O   HOH B 331      44.473 100.968  57.867  1.00 38.31           O  
HETATM 3828  O   HOH B 332      48.590 102.676  53.430  1.00 27.74           O  
HETATM 3829  O   HOH B 333      39.193 105.355  54.941  1.00 49.69           O  
HETATM 3830  O   HOH B 334      43.224  97.150  56.267  1.00 51.92           O  
HETATM 3831  O   HOH B 335      36.882  94.707  45.554  1.00 43.28           O  
HETATM 3832  O   HOH B 336      35.452  96.735  57.418  1.00 30.83           O  
HETATM 3833  O   HOH B 337      53.778  90.509  51.663  1.00 32.91           O  
HETATM 3834  O   HOH B 338      54.346  83.800  39.167  1.00 20.18           O  
HETATM 3835  O   HOH B 339      61.217  88.397  40.457  1.00 41.70           O  
HETATM 3836  O   HOH B 340      47.198  86.864  52.592  1.00 21.67           O  
HETATM 3837  O   HOH B 341      50.042  89.711  45.755  1.00 30.58           O  
HETATM 3838  O   HOH B 342      44.860  82.135  45.686  1.00 26.44           O  
HETATM 3839  O   HOH B 343      55.684  88.716  51.123  1.00 38.09           O  
HETATM 3840  O   HOH B 344      63.619  95.595  40.032  1.00 32.33           O  
HETATM 3841  O   HOH B 345      56.492  97.978  34.159  1.00 21.79           O  
HETATM 3842  O   HOH B 346      44.981 111.403  27.596  1.00 21.73           O  
HETATM 3843  O   HOH B 347      63.918 115.969   9.142  1.00 44.96           O  
HETATM 3844  O   HOH B 348      39.779  99.170  41.608  1.00 37.25           O  
HETATM 3845  O   HOH B 349      55.356 100.760  20.357  1.00 44.35           O  
HETATM 3846  O   HOH B 350      50.942 112.903  17.259  1.00 40.43           O  
HETATM 3847  O   HOH B 351      47.521 114.049  38.324  1.00 34.51           O  
HETATM 3848  O   HOH B 352      64.990 116.555  20.259  1.00 25.46           O  
HETATM 3849  O   HOH B 353      67.321 114.792  18.797  1.00 24.50           O  
HETATM 3850  O   HOH B 354      67.086 118.067  21.766  1.00 45.28           O  
HETATM 3851  O   HOH B 355      71.339 113.821  23.172  1.00 26.78           O  
HETATM 3852  O   HOH B 356      61.136 115.216  44.223  1.00 46.41           O  
HETATM 3853  O   HOH B 357      52.023 119.338  28.578  1.00 29.38           O  
HETATM 3854  O   HOH B 358      42.539 122.638  33.330  1.00 45.52           O  
HETATM 3855  O   HOH B 359      50.135 121.570  35.332  1.00 28.53           O  
HETATM 3856  O   HOH B 360      49.243 116.727  32.772  1.00 36.19           O  
HETATM 3857  O   HOH B 361      39.081  82.281  50.839  1.00 38.43           O  
HETATM 3858  O   HOH B 362      42.632  98.900  25.708  1.00 36.97           O  
HETATM 3859  O   HOH B 363      69.205  97.769  27.533  1.00 36.47           O  
HETATM 3860  O   HOH B 364      63.625 113.757  11.853  1.00 51.30           O  
HETATM 3861  O   HOH B 365      69.532 113.111  35.778  1.00 40.40           O  
HETATM 3862  O   HOH B 366      52.099 114.064  32.738  1.00 30.16           O  
HETATM 3863  O   HOH B 367      54.670 111.699  45.202  1.00 43.73           O  
HETATM 3864  O   HOH B 368      44.250 122.410  36.004  1.00 51.11           O  
HETATM 3865  O   HOH B 369      54.625  96.449  35.566  1.00 24.31           O  
HETATM 3866  O   HOH B 370      53.692 105.768  57.380  1.00 33.77           O  
HETATM 3867  O   HOH B 371      46.717 115.657  42.513  1.00 54.49           O  
HETATM 3868  O   HOH B 372      46.665 102.569  60.177  1.00 35.03           O  
HETATM 3869  O   HOH B 373      47.931 100.049  60.968  1.00 35.86           O  
HETATM 3870  O   HOH B 374      48.883 104.650  58.126  1.00 40.36           O  
HETATM 3871  O   HOH B 375      45.101 103.151  56.568  1.00 31.25           O  
HETATM 3872  O   HOH B 376      37.981 108.248  49.479  1.00 50.35           O  
HETATM 3873  O   HOH B 377      37.186  95.647  35.483  1.00 31.63           O  
HETATM 3874  O   HOH B 378      53.626 118.287  44.546  1.00 34.97           O  
HETATM 3875  O   HOH B 379      71.028 117.400  30.867  1.00 36.67           O  
HETATM 3876  O   HOH B 380      63.235  94.245  46.077  1.00 48.74           O  
HETATM 3877  O   HOH B 381      63.703  91.664  46.955  1.00 34.88           O  
HETATM 3878  O   HOH B 382      43.840 114.858  19.613  1.00 38.35           O  
HETATM 3879  O   HOH B 383      45.392 100.224  26.440  1.00 54.10           O  
HETATM 3880  O   HOH B 384      42.745 110.208  49.047  1.00 33.63           O  
HETATM 3881  O   HOH B 385      34.920 104.095  42.707  1.00 41.07           O  
HETATM 3882  O   HOH B 386      42.479 116.702  33.311  1.00 34.58           O  
HETATM 3883  O   HOH B 387      32.088 101.729  41.932  1.00 35.99           O  
HETATM 3884  O   HOH B 388      29.235 101.593  40.176  1.00 41.27           O  
HETATM 3885  O   HOH B 389      45.815 101.663  24.490  1.00 39.91           O  
HETATM 3886  O   HOH B 390      62.231 105.450   3.650  1.00 46.94           O  
HETATM 3887  O   HOH B 391      73.255 102.498  20.824  1.00 32.84           O  
HETATM 3888  O   HOH B 392      66.347 118.907  24.240  1.00 52.36           O  
HETATM 3889  O   HOH B 393      58.484 119.433  34.842  1.00 26.18           O  
HETATM 3890  O   HOH B 394      55.243 120.398  30.513  1.00 42.68           O  
HETATM 3891  O   HOH B 395      43.297 101.891  22.888  1.00 56.50           O  
HETATM 3892  O   HOH B 396      64.104 113.809  42.195  1.00 29.23           O  
HETATM 3893  O   HOH B 397      48.044 120.587  37.219  1.00 28.82           O  
HETATM 3894  O   HOH B 398      66.198 105.283  41.438  1.00 41.86           O  
HETATM 3895  O   HOH B 399      58.396  93.279  40.784  1.00 32.68           O  
HETATM 3896  O   HOH B 400      43.786 105.435  57.196  1.00 36.45           O  
HETATM 3897  O   HOH B 401      33.001  98.113  35.358  1.00 35.41           O  
HETATM 3898  O   HOH B 402      60.334  91.654  49.650  1.00 30.94           O  
HETATM 3899  O   HOH B 403      59.946 117.388  31.536  1.00 40.98           O  
HETATM 3900  O   HOH B 404      57.898  98.796  32.315  1.00 26.23           O  
HETATM 3901  O   HOH B 405      37.714 105.977  50.858  1.00 50.66           O  
HETATM 3902  O   HOH B 406      37.189 105.125  48.533  1.00 55.99           O  
HETATM 3903  O   HOH B 407      62.515  89.631  46.345  1.00 50.38           O  
HETATM 3904  O   HOH B 408      72.292 106.935  37.755  1.00 38.60           O  
HETATM 3905  O   HOH B 409      41.838  95.348  29.448  1.00 58.60           O  
HETATM 3906  O   HOH B 410      70.825 100.115  35.300  1.00 47.29           O  
HETATM 3907  O   HOH B 411      58.720 114.089  39.843  1.00 25.25           O  
HETATM 3908  O   HOH B 412      41.562 115.557  29.774  1.00 38.35           O  
HETATM 3909  O   HOH B 413      38.346 111.437  30.648  1.00 42.79           O  
HETATM 3910  O   HOH B 414      44.298 109.205  43.007  1.00 57.06           O  
HETATM 3911  O   HOH B 415      41.440 110.672  45.901  1.00 54.79           O  
HETATM 3912  O   HOH B 416      44.874  97.593  29.180  1.00 34.12           O  
HETATM 3913  O   HOH B 417      40.366  84.056  59.656  1.00 39.99           O  
HETATM 3914  O   HOH B 418      50.682 120.060  16.248  1.00 46.43           O  
HETATM 3915  O   HOH B 419      64.919  88.004  31.417  1.00 57.54           O  
HETATM 3916  O   HOH B 420      58.324  86.900  44.235  1.00 39.27           O  
HETATM 3917  O   HOH B 421      63.203 116.824  44.605  1.00 53.53           O  
HETATM 3918  O   HOH B 422      36.631 103.397  28.937  1.00 41.81           O  
HETATM 3919  O   HOH B 423      29.404 104.951  39.354  1.00 34.68           O  
HETATM 3920  O   HOH B 424      71.213 111.337  14.499  1.00 39.49           O  
HETATM 3921  O   HOH B 425      45.347  91.907  68.596  1.00 43.16           O  
HETATM 3922  O   HOH B 426      48.142  90.158  67.092  1.00 38.63           O  
HETATM 3923  O   HOH B 427      66.967  97.334  30.244  1.00 30.66           O  
HETATM 3924  O   HOH B 428      54.417 117.002   7.300  1.00 35.32           O  
HETATM 3925  O   HOH B 429      67.748  97.781  10.710  1.00 45.10           O  
HETATM 3926  O   HOH B 430      32.665 106.773  39.416  1.00 32.69           O  
HETATM 3927  O   HOH B 431      46.676 106.383  54.027  1.00 40.18           O  
HETATM 3928  O   HOH B 432      54.642 116.474  45.491  1.00 34.98           O  
HETATM 3929  O   HOH B 433      71.073 110.835  37.661  1.00 52.34           O  
HETATM 3930  O   HOH B 434      55.634  95.745  60.058  1.00 44.21           O  
HETATM 3931  O   HOH B 435      37.840 100.892  60.629  1.00 53.26           O  
HETATM 3932  O   HOH B 436      50.497 107.786  49.647  1.00 45.44           O  
HETATM 3933  O   HOH B 437      44.006 109.286  52.672  1.00 49.20           O  
HETATM 3934  O   HOH B 438      46.992  99.971  23.039  1.00 45.44           O  
HETATM 3935  O   HOH B 439      63.425 116.377  11.968  1.00 37.47           O  
HETATM 3936  O   HOH B 440      51.840 115.017  15.774  1.00 75.03           O  
HETATM 3937  O   HOH B 441      45.437 114.762  13.033  1.00 35.13           O  
HETATM 3938  O   HOH B 442      51.386 123.282  31.300  1.00 62.92           O  
HETATM 3939  O   HOH B 443      40.385 114.820  43.403  1.00 56.01           O  
HETATM 3940  O   HOH B 444      59.831 120.750  30.853  1.00 64.03           O  
HETATM 3941  O   HOH B 445      50.210 106.016   7.562  1.00 40.58           O  
HETATM 3942  O   HOH B 446      56.744  95.161  16.540  1.00 47.06           O  
HETATM 3943  O   HOH B 447      60.005  97.093  13.567  1.00 39.16           O  
HETATM 3944  O   HOH B 448      38.194 101.190  42.083  1.00 45.50           O  
HETATM 3945  O   HOH B 449      43.987 110.469  45.976  1.00 42.70           O  
HETATM 3946  O   HOH B 450      44.114 106.911  54.283  1.00 48.57           O  
HETATM 3947  O   HOH B 451      46.713 109.554  52.628  1.00 75.49           O  
HETATM 3948  O   HOH B 452      51.881 117.328  14.586  1.00 46.49           O  
HETATM 3949  O   HOH B 453      48.854 107.438   4.774  1.00 61.36           O  
HETATM 3950  O   HOH B 454      71.426  98.007  13.982  1.00 48.66           O  
HETATM 3951  O   HOH B 455      65.039  96.158  17.052  1.00 52.37           O  
HETATM 3952  O   HOH B 456      48.918 108.327  53.116  1.00 77.97           O  
HETATM 3953  O   HOH B 457      47.084 104.318  55.518  1.00 51.57           O  
HETATM 3954  O   HOH B 458      42.258  80.900  42.083  1.00 51.14           O  
HETATM 3955  O   HOH B 459      55.882  85.452  47.292  1.00 42.66           O  
HETATM 3956  O   HOH B 460      67.416  87.191  27.998  1.00 44.69           O  
HETATM 3957  O   HOH B 461      33.701  91.304  48.627  1.00 47.31           O  
HETATM 3958  O   HOH B 462      48.167 115.066  13.795  1.00 44.45           O  
HETATM 3959  O   HOH B 463      47.263  82.126  38.387  1.00 41.34           O  
HETATM 3960  O   HOH B 464      57.297 117.766  36.463  1.00 73.64           O  
HETATM 3961  O   HOH B 465      47.149  79.741  52.772  1.00 36.97           O  
HETATM 3962  O   HOH B 466      50.112 118.902  35.081  1.00 49.29           O  
HETATM 3963  O   HOH B 467      59.066  97.041  34.076  1.00 41.11           O  
HETATM 3964  O   HOH B 468      44.413 104.213  21.029  1.00 54.26           O  
HETATM 3965  O   HOH B 469      52.743 116.032   5.469  1.00 53.42           O  
HETATM 3966  O   HOH B 470      37.407  83.683  46.367  1.00 47.19           O  
HETATM 3967  O   HOH B 471      47.655 108.375  12.574  1.00 40.27           O  
HETATM 3968  O   HOH B 472      42.409 117.121  27.679  1.00 48.08           O  
HETATM 3969  O   HOH B 473      45.334  95.938  67.164  1.00 59.02           O  
HETATM 3970  O   HOH B 474      34.762 102.614  49.373  1.00 48.40           O  
HETATM 3971  O   HOH B 475      53.691 112.950  47.567  1.00 72.60           O  
HETATM 3972  O   HOH B 476      76.188 102.773  23.791  1.00 49.62           O  
HETATM 3973  O   HOH B 477      49.381 117.723  13.684  1.00 48.29           O  
HETATM 3974  O   HOH B 478      58.160 107.342  53.767  1.00 32.49           O  
HETATM 3975  O   HOH B 479      45.595 115.478  39.445  1.00 45.64           O  
HETATM 3976  O   HOH B 480      50.353 123.026  23.996  1.00 46.25           O  
HETATM 3977  O   HOH B 481      41.286 114.582  32.368  1.00 51.40           O  
HETATM 3978  O   HOH B 482      42.022 116.975  36.022  1.00 69.66           O  
HETATM 3979  O   HOH B 483      47.475 103.250  11.800  1.00 50.50           O  
HETATM 3980  O   HOH B 484      48.943  86.636  65.070  1.00 59.96           O  
HETATM 3981  O   HOH B 485      49.394  89.747  64.837  1.00 55.64           O  
HETATM 3982  O   HOH B 486      36.463  94.142  37.345  1.00 43.42           O  
HETATM 3983  O   HOH B 487      34.532  87.120  53.745  1.00 70.13           O  
HETATM 3984  O   HOH B 488      37.162  89.464  64.299  1.00 48.33           O  
CONECT   37 1537                                                                
CONECT 1537   37                                                                
CONECT 1625 1722                                                                
CONECT 1722 1625                                                                
CONECT 3211 3531                                                                
CONECT 3225 3658                                                                
CONECT 3531 3211                                                                
CONECT 3658 3225                                                                
MASTER      347    0    0   14   20    0    0    6 3982    2    8   40          
END                                                                             
