# Supplementary material for: Epitope Prediction Based on Random Peptide Library Screening: Benchmark Dataset and Prediction Tools Evaluation
Source: Molecules. 2011 Jun 16;16(6):4971–93. doi: 10.3390/molecules16064971 (PMC6264216; doi:10.3390/molecules16064971)
Supplement: Supplementary file 1 [file molecules-16-04971-s001.zip › supplementary materials/datasets/MS00464/1SQ0_A.pdb]

HEADER    BLOOD CLOTTING                          17-MAR-04   1SQ0              
TITLE     CRYSTAL STRUCTURE OF THE COMPLEX OF THE WILD-TYPE VON                 
TITLE    2 WILLEBRAND FACTOR A1 DOMAIN AND GLYCOPROTEIN IB ALPHA AT             
TITLE    3 2.6 ANGSTROM RESOLUTION                                              
ATOM      1  N   ASP A 506      54.916  69.983   3.429  1.00 82.91           N  
ATOM      2  CA  ASP A 506      54.944  71.212   4.274  1.00 83.62           C  
ATOM      3  C   ASP A 506      54.007  72.289   3.756  1.00 83.38           C  
ATOM      4  O   ASP A 506      53.783  72.411   2.552  1.00 85.09           O  
ATOM      5  CB  ASP A 506      56.362  71.790   4.347  1.00 83.93           C  
ATOM      6  CG  ASP A 506      57.182  71.189   5.467  1.00 84.04           C  
ATOM      7  OD1 ASP A 506      56.747  71.282   6.634  1.00 83.08           O  
ATOM      8  OD2 ASP A 506      58.261  70.629   5.182  1.00 83.45           O  
ATOM      9  N   PHE A 507      53.464  73.071   4.682  1.00 82.05           N  
ATOM     10  CA  PHE A 507      52.562  74.158   4.340  1.00 80.30           C  
ATOM     11  C   PHE A 507      53.050  75.439   5.006  1.00 78.41           C  
ATOM     12  O   PHE A 507      53.212  75.498   6.225  1.00 76.60           O  
ATOM     13  CB  PHE A 507      51.130  73.835   4.795  1.00 82.25           C  
ATOM     14  CG  PHE A 507      50.306  73.096   3.765  1.00 84.42           C  
ATOM     15  CD1 PHE A 507      50.787  71.935   3.159  1.00 85.63           C  
ATOM     16  CD2 PHE A 507      49.044  73.565   3.401  1.00 84.88           C  
ATOM     17  CE1 PHE A 507      50.022  71.249   2.210  1.00 85.30           C  
ATOM     18  CE2 PHE A 507      48.272  72.887   2.455  1.00 85.23           C  
ATOM     19  CZ  PHE A 507      48.763  71.729   1.857  1.00 85.64           C  
ATOM     20  N   TYR A 508      53.306  76.452   4.183  1.00 76.90           N  
ATOM     21  CA  TYR A 508      53.762  77.759   4.645  1.00 73.99           C  
ATOM     22  C   TYR A 508      52.810  78.822   4.092  1.00 72.08           C  
ATOM     23  O   TYR A 508      52.018  78.543   3.190  1.00 70.64           O  
ATOM     24  CB  TYR A 508      55.174  78.057   4.132  1.00 74.19           C  
ATOM     25  CG  TYR A 508      56.298  77.240   4.741  1.00 73.91           C  
ATOM     26  CD1 TYR A 508      56.376  75.856   4.556  1.00 74.57           C  
ATOM     27  CD2 TYR A 508      57.318  77.866   5.464  1.00 74.10           C  
ATOM     28  CE1 TYR A 508      57.454  75.116   5.077  1.00 75.43           C  
ATOM     29  CE2 TYR A 508      58.393  77.142   5.987  1.00 74.01           C  
ATOM     30  CZ  TYR A 508      58.458  75.771   5.793  1.00 75.29           C  
ATOM     31  OH  TYR A 508      59.523  75.069   6.322  1.00 72.63           O  
ATOM     32  N   CYS A 509      52.889  80.034   4.639  1.00 71.08           N  
ATOM     33  CA  CYS A 509      52.057  81.150   4.184  1.00 70.62           C  
ATOM     34  C   CYS A 509      52.348  82.438   4.959  1.00 68.88           C  
ATOM     35  O   CYS A 509      52.690  82.407   6.142  1.00 68.26           O  
ATOM     36  CB  CYS A 509      50.551  80.811   4.290  1.00 71.26           C  
ATOM     37  SG  CYS A 509      49.788  80.974   5.946  1.00 71.86           S  
ATOM     38  N   SER A 510      52.228  83.571   4.273  1.00 67.12           N  
ATOM     39  CA  SER A 510      52.449  84.875   4.890  1.00 65.52           C  
ATOM     40  C   SER A 510      51.091  85.553   5.017  1.00 63.74           C  
ATOM     41  O   SER A 510      50.338  85.622   4.043  1.00 62.33           O  
ATOM     42  CB  SER A 510      53.381  85.737   4.029  1.00 66.09           C  
ATOM     43  OG  SER A 510      54.722  85.674   4.490  1.00 66.41           O  
ATOM     44  N   ARG A 511      50.773  86.039   6.216  1.00 61.33           N  
ATOM     45  CA  ARG A 511      49.488  86.695   6.461  1.00 58.82           C  
ATOM     46  C   ARG A 511      49.574  87.668   7.637  1.00 56.27           C  
ATOM     47  O   ARG A 511      50.512  87.608   8.431  1.00 56.04           O  
ATOM     48  CB  ARG A 511      48.411  85.647   6.768  1.00 60.21           C  
ATOM     49  CG  ARG A 511      48.304  84.501   5.763  1.00 59.67           C  
ATOM     50  CD  ARG A 511      46.919  84.427   5.142  1.00 59.25           C  
ATOM     51  NE  ARG A 511      46.785  83.315   4.203  1.00 60.45           N  
ATOM     52  CZ  ARG A 511      47.505  83.170   3.096  1.00 59.37           C  
ATOM     53  NH1 ARG A 511      48.426  84.070   2.776  1.00 57.55           N  
ATOM     54  NH2 ARG A 511      47.300  82.121   2.307  1.00 58.34           N  
ATOM     55  N   LEU A 512      48.601  88.569   7.743  1.00 52.53           N  
ATOM     56  CA  LEU A 512      48.577  89.521   8.850  1.00 49.47           C  
ATOM     57  C   LEU A 512      48.060  88.748  10.044  1.00 45.81           C  
ATOM     58  O   LEU A 512      46.880  88.417  10.110  1.00 46.07           O  
ATOM     59  CB  LEU A 512      47.649  90.693   8.539  1.00 50.97           C  
ATOM     60  CG  LEU A 512      48.318  91.842   7.783  1.00 54.24           C  
ATOM     61  CD1 LEU A 512      47.279  92.873   7.365  1.00 53.91           C  
ATOM     62  CD2 LEU A 512      49.389  92.469   8.681  1.00 55.84           C  
ATOM     63  N   LEU A 513      48.934  88.467  10.998  1.00 41.49           N  
ATOM     64  CA  LEU A 513      48.515  87.669  12.132  1.00 38.24           C  
ATOM     65  C   LEU A 513      49.239  87.892  13.456  1.00 36.46           C  
ATOM     66  O   LEU A 513      50.422  88.225  13.496  1.00 35.29           O  
ATOM     67  CB  LEU A 513      48.647  86.198  11.743  1.00 36.52           C  
ATOM     68  CG  LEU A 513      48.402  85.150  12.821  1.00 35.04           C  
ATOM     69  CD1 LEU A 513      46.912  85.052  13.112  1.00 34.49           C  
ATOM     70  CD2 LEU A 513      48.950  83.817  12.343  1.00 35.51           C  
ATOM     71  N   ASP A 514      48.497  87.704  14.539  1.00 34.44           N  
ATOM     72  CA  ASP A 514      49.044  87.785  15.882  1.00 32.96           C  
ATOM     73  C   ASP A 514      48.674  86.435  16.478  1.00 33.17           C  
ATOM     74  O   ASP A 514      47.525  86.209  16.857  1.00 33.15           O  
ATOM     75  CB  ASP A 514      48.405  88.919  16.672  1.00 34.01           C  
ATOM     76  CG  ASP A 514      48.938  90.279  16.262  1.00 38.51           C  
ATOM     77  OD1 ASP A 514      49.875  90.323  15.438  1.00 40.41           O  
ATOM     78  OD2 ASP A 514      48.429  91.304  16.763  1.00 39.41           O  
ATOM     79  N   LEU A 515      49.649  85.530  16.517  1.00 31.08           N  
ATOM     80  CA  LEU A 515      49.448  84.182  17.030  1.00 30.54           C  
ATOM     81  C   LEU A 515      50.036  83.998  18.426  1.00 30.29           C  
ATOM     82  O   LEU A 515      51.206  84.289  18.665  1.00 32.62           O  
ATOM     83  CB  LEU A 515      50.084  83.184  16.064  1.00 32.76           C  
ATOM     84  CG  LEU A 515      49.907  81.699  16.361  1.00 35.13           C  
ATOM     85  CD1 LEU A 515      48.427  81.404  16.496  1.00 37.08           C  
ATOM     86  CD2 LEU A 515      50.523  80.856  15.251  1.00 34.89           C  
ATOM     87  N   VAL A 516      49.222  83.503  19.347  1.00 28.70           N  
ATOM     88  CA  VAL A 516      49.669  83.288  20.715  1.00 30.01           C  
ATOM     89  C   VAL A 516      49.681  81.796  21.065  1.00 32.05           C  
ATOM     90  O   VAL A 516      48.648  81.126  21.006  1.00 33.17           O  
ATOM     91  CB  VAL A 516      48.750  84.024  21.710  1.00 30.69           C  
ATOM     92  CG1 VAL A 516      49.239  83.809  23.123  1.00 30.70           C  
ATOM     93  CG2 VAL A 516      48.701  85.503  21.380  1.00 28.46           C  
ATOM     94  N   PHE A 517      50.858  81.285  21.424  1.00 31.93           N  
ATOM     95  CA  PHE A 517      51.032  79.879  21.794  1.00 31.74           C  
ATOM     96  C   PHE A 517      50.858  79.692  23.310  1.00 33.57           C  
ATOM     97  O   PHE A 517      51.593  80.285  24.112  1.00 33.96           O  
ATOM     98  CB  PHE A 517      52.433  79.394  21.391  1.00 32.98           C  
ATOM     99  CG  PHE A 517      52.637  79.257  19.910  1.00 32.83           C  
ATOM    100  CD1 PHE A 517      52.282  78.087  19.251  1.00 34.30           C  
ATOM    101  CD2 PHE A 517      53.191  80.294  19.173  1.00 31.59           C  
ATOM    102  CE1 PHE A 517      52.478  77.949  17.876  1.00 34.75           C  
ATOM    103  CE2 PHE A 517      53.390  80.166  17.798  1.00 33.78           C  
ATOM    104  CZ  PHE A 517      53.033  78.993  17.148  1.00 32.10           C  
ATOM    105  N   LEU A 518      49.885  78.874  23.700  1.00 31.56           N  
ATOM    106  CA  LEU A 518      49.638  78.607  25.108  1.00 30.35           C  
ATOM    107  C   LEU A 518      49.973  77.129  25.307  1.00 31.35           C  
ATOM    108  O   LEU A 518      49.337  76.261  24.709  1.00 34.15           O  
ATOM    109  CB  LEU A 518      48.172  78.912  25.446  1.00 29.76           C  
ATOM    110  CG  LEU A 518      47.651  80.291  24.989  1.00 28.05           C  
ATOM    111  CD1 LEU A 518      46.206  80.472  25.394  1.00 28.83           C  
ATOM    112  CD2 LEU A 518      48.475  81.392  25.600  1.00 27.50           C  
ATOM    113  N   LEU A 519      50.983  76.848  26.132  1.00 31.81           N  
ATOM    114  CA  LEU A 519      51.434  75.473  26.372  1.00 30.18           C  
ATOM    115  C   LEU A 519      51.111  74.882  27.736  1.00 29.47           C  
ATOM    116  O   LEU A 519      51.461  75.449  28.768  1.00 29.32           O  
ATOM    117  CB  LEU A 519      52.949  75.371  26.180  1.00 30.95           C  
ATOM    118  CG  LEU A 519      53.650  76.128  25.054  1.00 28.51           C  
ATOM    119  CD1 LEU A 519      55.018  75.505  24.858  1.00 30.92           C  
ATOM    120  CD2 LEU A 519      52.862  76.045  23.772  1.00 32.07           C  
ATOM    121  N   ASP A 520      50.476  73.715  27.720  1.00 30.65           N  
ATOM    122  CA  ASP A 520      50.104  72.986  28.934  1.00 30.36           C  
ATOM    123  C   ASP A 520      51.365  72.580  29.709  1.00 30.89           C  
ATOM    124  O   ASP A 520      52.222  71.867  29.189  1.00 31.41           O  
ATOM    125  CB  ASP A 520      49.304  71.733  28.548  1.00 30.60           C  
ATOM    126  CG  ASP A 520      48.758  70.983  29.751  1.00 31.59           C  
ATOM    127  OD1 ASP A 520      49.547  70.600  30.638  1.00 29.96           O  
ATOM    128  OD2 ASP A 520      47.530  70.771  29.804  1.00 33.43           O  
ATOM    129  N   GLY A 521      51.472  73.035  30.952  1.00 31.56           N  
ATOM    130  CA  GLY A 521      52.630  72.708  31.759  1.00 30.64           C  
ATOM    131  C   GLY A 521      52.352  71.703  32.861  1.00 31.70           C  
ATOM    132  O   GLY A 521      53.007  71.720  33.898  1.00 30.97           O  
ATOM    133  N   SER A 522      51.388  70.816  32.638  1.00 33.07           N  
ATOM    134  CA  SER A 522      51.033  69.803  33.627  1.00 31.70           C  
ATOM    135  C   SER A 522      51.818  68.515  33.429  1.00 31.55           C  
ATOM    136  O   SER A 522      52.417  68.291  32.376  1.00 32.87           O  
ATOM    137  CB  SER A 522      49.547  69.486  33.545  1.00 31.84           C  
ATOM    138  OG  SER A 522      49.255  68.824  32.331  1.00 28.42           O  
ATOM    139  N   SER A 523      51.798  67.664  34.447  1.00 30.06           N  
ATOM    140  CA  SER A 523      52.501  66.395  34.385  1.00 29.92           C  
ATOM    141  C   SER A 523      51.784  65.369  33.510  1.00 29.76           C  
ATOM    142  O   SER A 523      52.131  64.194  33.530  1.00 30.34           O  
ATOM    143  CB  SER A 523      52.701  65.829  35.796  1.00 29.52           C  
ATOM    144  OG  SER A 523      51.482  65.779  36.515  1.00 32.88           O  
ATOM    145  N   ARG A 524      50.782  65.804  32.752  1.00 30.55           N  
ATOM    146  CA  ARG A 524      50.063  64.885  31.871  1.00 32.51           C  
ATOM    147  C   ARG A 524      50.961  64.663  30.667  1.00 29.33           C  
ATOM    148  O   ARG A 524      50.723  63.788  29.841  1.00 30.60           O  
ATOM    149  CB  ARG A 524      48.720  65.471  31.421  1.00 35.86           C  
ATOM    150  CG  ARG A 524      47.760  65.806  32.559  1.00 43.62           C  
ATOM    151  CD  ARG A 524      46.641  64.782  32.736  1.00 47.49           C  
ATOM    152  NE  ARG A 524      47.073  63.549  33.389  1.00 51.42           N  
ATOM    153  CZ  ARG A 524      46.252  62.724  34.037  1.00 53.33           C  
ATOM    154  NH1 ARG A 524      44.954  62.999  34.126  1.00 50.16           N  
ATOM    155  NH2 ARG A 524      46.731  61.622  34.595  1.00 53.92           N  
ATOM    156  N   LEU A 525      51.993  65.485  30.572  1.00 25.96           N  
ATOM    157  CA  LEU A 525      52.966  65.366  29.502  1.00 24.57           C  
ATOM    158  C   LEU A 525      54.322  65.199  30.178  1.00 24.98           C  
ATOM    159  O   LEU A 525      54.642  65.924  31.124  1.00 24.80           O  
ATOM    160  CB  LEU A 525      52.982  66.629  28.632  1.00 21.23           C  
ATOM    161  CG  LEU A 525      51.792  66.952  27.727  1.00 18.50           C  
ATOM    162  CD1 LEU A 525      51.973  68.340  27.123  1.00 20.27           C  
ATOM    163  CD2 LEU A 525      51.681  65.912  26.631  1.00 22.22           C  
ATOM    164  N   SER A 526      55.111  64.241  29.711  1.00 25.81           N  
ATOM    165  CA  SER A 526      56.434  64.023  30.284  1.00 30.54           C  
ATOM    166  C   SER A 526      57.352  65.153  29.815  1.00 31.60           C  
ATOM    167  O   SER A 526      57.035  65.857  28.854  1.00 32.68           O  
ATOM    168  CB  SER A 526      57.009  62.688  29.815  1.00 31.20           C  
ATOM    169  OG  SER A 526      57.540  62.802  28.506  1.00 34.85           O  
ATOM    170  N   GLU A 527      58.485  65.327  30.486  1.00 32.46           N  
ATOM    171  CA  GLU A 527      59.418  66.379  30.110  1.00 32.74           C  
ATOM    172  C   GLU A 527      59.789  66.205  28.649  1.00 32.76           C  
ATOM    173  O   GLU A 527      59.825  67.171  27.883  1.00 31.40           O  
ATOM    174  CB  GLU A 527      60.686  66.312  30.962  1.00 35.14           C  
ATOM    175  CG  GLU A 527      61.584  67.532  30.794  1.00 40.80           C  
ATOM    176  CD  GLU A 527      62.800  67.500  31.695  1.00 41.84           C  
ATOM    177  OE1 GLU A 527      63.350  68.580  32.004  1.00 43.89           O  
ATOM    178  OE2 GLU A 527      63.210  66.393  32.088  1.00 46.11           O  
ATOM    179  N   ALA A 528      60.061  64.959  28.269  1.00 32.82           N  
ATOM    180  CA  ALA A 528      60.437  64.647  26.896  1.00 32.78           C  
ATOM    181  C   ALA A 528      59.317  64.997  25.926  1.00 31.44           C  
ATOM    182  O   ALA A 528      59.578  65.518  24.842  1.00 28.03           O  
ATOM    183  CB  ALA A 528      60.793  63.184  26.775  1.00 32.31           C  
ATOM    184  N   GLU A 529      58.074  64.705  26.314  1.00 31.48           N  
ATOM    185  CA  GLU A 529      56.922  65.018  25.469  1.00 31.47           C  
ATOM    186  C   GLU A 529      56.802  66.534  25.328  1.00 30.03           C  
ATOM    187  O   GLU A 529      56.475  67.043  24.261  1.00 30.98           O  
ATOM    188  CB  GLU A 529      55.635  64.455  26.075  1.00 32.07           C  
ATOM    189  CG  GLU A 529      55.687  62.960  26.326  1.00 35.77           C  
ATOM    190  CD  GLU A 529      54.313  62.331  26.464  1.00 38.66           C  
ATOM    191  OE1 GLU A 529      53.541  62.748  27.356  1.00 39.93           O  
ATOM    192  OE2 GLU A 529      54.006  61.410  25.676  1.00 40.48           O  
ATOM    193  N   PHE A 530      57.083  67.249  26.411  1.00 27.24           N  
ATOM    194  CA  PHE A 530      57.016  68.704  26.410  1.00 27.73           C  
ATOM    195  C   PHE A 530      58.019  69.288  25.414  1.00 28.09           C  
ATOM    196  O   PHE A 530      57.777  70.329  24.787  1.00 24.23           O  
ATOM    197  CB  PHE A 530      57.328  69.240  27.809  1.00 24.25           C  
ATOM    198  CG  PHE A 530      57.031  70.694  27.974  1.00 18.52           C  
ATOM    199  CD1 PHE A 530      55.719  71.155  27.904  1.00 15.64           C  
ATOM    200  CD2 PHE A 530      58.059  71.606  28.198  1.00 17.28           C  
ATOM    201  CE1 PHE A 530      55.427  72.511  28.051  1.00 15.32           C  
ATOM    202  CE2 PHE A 530      57.783  72.969  28.347  1.00 17.63           C  
ATOM    203  CZ  PHE A 530      56.461  73.421  28.274  1.00 15.46           C  
ATOM    204  N   GLU A 531      59.152  68.605  25.293  1.00 29.67           N  
ATOM    205  CA  GLU A 531      60.220  69.014  24.399  1.00 30.52           C  
ATOM    206  C   GLU A 531      59.725  68.866  22.953  1.00 31.63           C  
ATOM    207  O   GLU A 531      60.172  69.581  22.048  1.00 31.85           O  
ATOM    208  CB  GLU A 531      61.450  68.137  24.658  1.00 32.15           C  
ATOM    209  CG  GLU A 531      62.785  68.845  24.542  1.00 36.34           C  
ATOM    210  CD  GLU A 531      62.938  69.978  25.532  1.00 38.61           C  
ATOM    211  OE1 GLU A 531      62.722  69.767  26.737  1.00 44.07           O  
ATOM    212  OE2 GLU A 531      63.288  71.089  25.109  1.00 43.99           O  
ATOM    213  N   VAL A 532      58.794  67.940  22.741  1.00 30.35           N  
ATOM    214  CA  VAL A 532      58.241  67.737  21.414  1.00 32.03           C  
ATOM    215  C   VAL A 532      57.248  68.869  21.143  1.00 35.33           C  
ATOM    216  O   VAL A 532      57.186  69.405  20.027  1.00 38.48           O  
ATOM    217  CB  VAL A 532      57.513  66.381  21.305  1.00 30.91           C  
ATOM    218  CG1 VAL A 532      56.882  66.235  19.923  1.00 26.68           C  
ATOM    219  CG2 VAL A 532      58.497  65.241  21.570  1.00 29.07           C  
ATOM    220  N   LEU A 533      56.484  69.237  22.170  1.00 34.58           N  
ATOM    221  CA  LEU A 533      55.501  70.309  22.053  1.00 32.86           C  
ATOM    222  C   LEU A 533      56.183  71.619  21.683  1.00 32.71           C  
ATOM    223  O   LEU A 533      55.680  72.360  20.842  1.00 33.50           O  
ATOM    224  CB  LEU A 533      54.740  70.488  23.373  1.00 33.75           C  
ATOM    225  CG  LEU A 533      53.635  71.553  23.395  1.00 33.85           C  
ATOM    226  CD1 LEU A 533      52.497  71.143  22.461  1.00 34.09           C  
ATOM    227  CD2 LEU A 533      53.113  71.725  24.808  1.00 30.64           C  
ATOM    228  N   LYS A 534      57.325  71.898  22.311  1.00 30.89           N  
ATOM    229  CA  LYS A 534      58.069  73.127  22.041  1.00 30.39           C  
ATOM    230  C   LYS A 534      58.636  73.103  20.634  1.00 31.35           C  
ATOM    231  O   LYS A 534      58.710  74.137  19.973  1.00 32.01           O  
ATOM    232  CB  LYS A 534      59.220  73.312  23.038  1.00 29.20           C  
ATOM    233  CG  LYS A 534      58.797  73.311  24.499  1.00 30.52           C  
ATOM    234  CD  LYS A 534      59.879  73.877  25.416  1.00 31.47           C  
ATOM    235  CE  LYS A 534      61.156  73.054  25.388  1.00 34.25           C  
ATOM    236  NZ  LYS A 534      62.194  73.575  26.324  1.00 30.29           N  
ATOM    237  N   ALA A 535      59.047  71.921  20.183  1.00 31.66           N  
ATOM    238  CA  ALA A 535      59.608  71.773  18.844  1.00 31.29           C  
ATOM    239  C   ALA A 535      58.521  72.080  17.825  1.00 31.15           C  
ATOM    240  O   ALA A 535      58.792  72.622  16.753  1.00 28.83           O  
ATOM    241  CB  ALA A 535      60.126  70.363  18.648  1.00 30.88           C  
ATOM    242  N   PHE A 536      57.289  71.722  18.169  1.00 30.45           N  
ATOM    243  CA  PHE A 536      56.163  71.984  17.292  1.00 33.08           C  
ATOM    244  C   PHE A 536      55.972  73.490  17.176  1.00 32.83           C  
ATOM    245  O   PHE A 536      55.687  74.000  16.098  1.00 34.84           O  
ATOM    246  CB  PHE A 536      54.882  71.353  17.846  1.00 34.75           C  
ATOM    247  CG  PHE A 536      53.625  71.844  17.174  1.00 36.45           C  
ATOM    248  CD1 PHE A 536      53.381  71.565  15.831  1.00 36.87           C  
ATOM    249  CD2 PHE A 536      52.689  72.590  17.886  1.00 38.35           C  
ATOM    250  CE1 PHE A 536      52.225  72.016  15.207  1.00 38.37           C  
ATOM    251  CE2 PHE A 536      51.524  73.051  17.275  1.00 40.26           C  
ATOM    252  CZ  PHE A 536      51.292  72.764  15.930  1.00 42.68           C  
ATOM    253  N   VAL A 537      56.123  74.194  18.293  1.00 32.01           N  
ATOM    254  CA  VAL A 537      55.963  75.642  18.306  1.00 33.46           C  
ATOM    255  C   VAL A 537      56.995  76.298  17.387  1.00 33.73           C  
ATOM    256  O   VAL A 537      56.666  77.206  16.625  1.00 33.04           O  
ATOM    257  CB  VAL A 537      56.097  76.208  19.751  1.00 34.74           C  
ATOM    258  CG1 VAL A 537      56.212  77.718  19.720  1.00 34.75           C  
ATOM    259  CG2 VAL A 537      54.883  75.812  20.584  1.00 35.20           C  
ATOM    260  N   VAL A 538      58.238  75.833  17.449  1.00 33.65           N  
ATOM    261  CA  VAL A 538      59.282  76.394  16.601  1.00 35.05           C  
ATOM    262  C   VAL A 538      58.925  76.226  15.125  1.00 37.15           C  
ATOM    263  O   VAL A 538      58.992  77.185  14.357  1.00 36.97           O  
ATOM    264  CB  VAL A 538      60.644  75.718  16.843  1.00 35.06           C  
ATOM    265  CG1 VAL A 538      61.678  76.299  15.889  1.00 32.23           C  
ATOM    266  CG2 VAL A 538      61.076  75.906  18.285  1.00 33.39           C  
ATOM    267  N   ASP A 539      58.560  75.005  14.731  1.00 38.30           N  
ATOM    268  CA  ASP A 539      58.182  74.733  13.348  1.00 39.57           C  
ATOM    269  C   ASP A 539      57.061  75.669  12.931  1.00 38.90           C  
ATOM    270  O   ASP A 539      57.084  76.240  11.842  1.00 36.99           O  
ATOM    271  CB  ASP A 539      57.704  73.289  13.180  1.00 43.38           C  
ATOM    272  CG  ASP A 539      58.825  72.287  13.293  1.00 46.54           C  
ATOM    273  OD1 ASP A 539      59.875  72.492  12.643  1.00 47.77           O  
ATOM    274  OD2 ASP A 539      58.647  71.286  14.022  1.00 50.26           O  
ATOM    275  N   MET A 540      56.072  75.813  13.805  1.00 37.60           N  
ATOM    276  CA  MET A 540      54.952  76.686  13.522  1.00 39.01           C  
ATOM    277  C   MET A 540      55.430  78.102  13.225  1.00 38.73           C  
ATOM    278  O   MET A 540      54.956  78.731  12.273  1.00 36.47           O  
ATOM    279  CB  MET A 540      53.978  76.703  14.700  1.00 42.35           C  
ATOM    280  CG  MET A 540      53.110  75.467  14.795  1.00 43.22           C  
ATOM    281  SD  MET A 540      52.208  75.219  13.268  1.00 47.80           S  
ATOM    282  CE  MET A 540      50.765  76.215  13.558  1.00 46.05           C  
ATOM    283  N   MET A 541      56.372  78.598  14.031  1.00 38.09           N  
ATOM    284  CA  MET A 541      56.904  79.949  13.845  1.00 39.05           C  
ATOM    285  C   MET A 541      57.519  80.114  12.461  1.00 40.28           C  
ATOM    286  O   MET A 541      57.336  81.144  11.818  1.00 38.06           O  
ATOM    287  CB  MET A 541      57.939  80.268  14.918  1.00 36.62           C  
ATOM    288  CG  MET A 541      57.401  80.125  16.325  1.00 38.47           C  
ATOM    289  SD  MET A 541      58.629  80.495  17.581  1.00 38.44           S  
ATOM    290  CE  MET A 541      57.971  81.949  18.259  1.00 38.83           C  
ATOM    291  N   GLU A 542      58.236  79.091  12.002  1.00 43.54           N  
ATOM    292  CA  GLU A 542      58.862  79.124  10.682  1.00 46.85           C  
ATOM    293  C   GLU A 542      57.823  79.008   9.573  1.00 46.88           C  
ATOM    294  O   GLU A 542      57.910  79.705   8.566  1.00 46.53           O  
ATOM    295  CB  GLU A 542      59.872  77.988  10.540  1.00 49.68           C  
ATOM    296  CG  GLU A 542      61.210  78.250  11.192  1.00 55.13           C  
ATOM    297  CD  GLU A 542      61.980  76.968  11.426  1.00 60.43           C  
ATOM    298  OE1 GLU A 542      62.060  76.142  10.489  1.00 62.57           O  
ATOM    299  OE2 GLU A 542      62.504  76.787  12.548  1.00 63.56           O  
ATOM    300  N   ARG A 543      56.848  78.123   9.760  1.00 46.58           N  
ATOM    301  CA  ARG A 543      55.795  77.924   8.769  1.00 48.04           C  
ATOM    302  C   ARG A 543      55.004  79.213   8.510  1.00 49.13           C  
ATOM    303  O   ARG A 543      54.666  79.525   7.369  1.00 48.94           O  
ATOM    304  CB  ARG A 543      54.847  76.810   9.227  1.00 48.76           C  
ATOM    305  CG  ARG A 543      55.485  75.426   9.306  1.00 52.81           C  
ATOM    306  CD  ARG A 543      55.860  74.921   7.918  1.00 56.64           C  
ATOM    307  NE  ARG A 543      56.532  73.621   7.917  1.00 58.64           N  
ATOM    308  CZ  ARG A 543      57.671  73.358   8.553  1.00 59.57           C  
ATOM    309  NH1 ARG A 543      58.279  74.299   9.260  1.00 60.87           N  
ATOM    310  NH2 ARG A 543      58.216  72.154   8.467  1.00 60.52           N  
ATOM    311  N   LEU A 544      54.714  79.962   9.569  1.00 49.09           N  
ATOM    312  CA  LEU A 544      53.971  81.207   9.429  1.00 48.84           C  
ATOM    313  C   LEU A 544      54.900  82.360   9.088  1.00 51.36           C  
ATOM    314  O   LEU A 544      54.455  83.469   8.794  1.00 50.76           O  
ATOM    315  CB  LEU A 544      53.198  81.517  10.713  1.00 47.31           C  
ATOM    316  CG  LEU A 544      51.758  81.001  10.827  1.00 43.04           C  
ATOM    317  CD1 LEU A 544      51.355  80.233   9.581  1.00 40.85           C  
ATOM    318  CD2 LEU A 544      51.639  80.126  12.057  1.00 41.86           C  
ATOM    319  N   ARG A 545      56.198  82.089   9.132  1.00 54.81           N  
ATOM    320  CA  ARG A 545      57.202  83.092   8.805  1.00 59.38           C  
ATOM    321  C   ARG A 545      57.153  84.334   9.698  1.00 61.90           C  
ATOM    322  O   ARG A 545      56.770  85.414   9.245  1.00 63.00           O  
ATOM    323  CB  ARG A 545      57.058  83.504   7.331  1.00 60.57           C  
ATOM    324  CG  ARG A 545      57.252  82.349   6.346  1.00 63.06           C  
ATOM    325  CD  ARG A 545      57.532  82.847   4.935  1.00 65.64           C  
ATOM    326  NE  ARG A 545      56.357  82.792   4.068  1.00 69.16           N  
ATOM    327  CZ  ARG A 545      56.181  81.902   3.092  1.00 70.41           C  
ATOM    328  NH1 ARG A 545      57.106  80.979   2.850  1.00 69.73           N  
ATOM    329  NH2 ARG A 545      55.079  81.938   2.353  1.00 70.78           N  
ATOM    330  N   ILE A 546      57.549  84.177  10.963  1.00 64.96           N  
ATOM    331  CA  ILE A 546      57.565  85.287  11.918  1.00 67.53           C  
ATOM    332  C   ILE A 546      58.682  86.250  11.539  1.00 69.15           C  
ATOM    333  O   ILE A 546      58.834  87.315  12.144  1.00 68.90           O  
ATOM    334  CB  ILE A 546      57.820  84.797  13.360  1.00 68.40           C  
ATOM    335  CG1 ILE A 546      59.199  84.136  13.448  1.00 68.93           C  
ATOM    336  CG2 ILE A 546      56.732  83.821  13.780  1.00 69.11           C  
ATOM    337  CD1 ILE A 546      59.577  83.685  14.838  1.00 70.70           C  
ATOM    338  N   SER A 547      59.460  85.849  10.534  1.00 71.40           N  
ATOM    339  CA  SER A 547      60.576  86.636  10.013  1.00 72.84           C  
ATOM    340  C   SER A 547      60.056  87.935   9.398  1.00 74.19           C  
ATOM    341  O   SER A 547      60.792  88.914   9.261  1.00 74.11           O  
ATOM    342  CB  SER A 547      61.336  85.825   8.960  1.00 71.42           C  
ATOM    343  OG  SER A 547      61.764  84.583   9.497  1.00 70.29           O  
ATOM    344  N   GLN A 548      58.783  87.930   9.015  1.00 75.85           N  
ATOM    345  CA  GLN A 548      58.154  89.113   8.449  1.00 77.17           C  
ATOM    346  C   GLN A 548      57.395  89.847   9.552  1.00 77.35           C  
ATOM    347  O   GLN A 548      56.962  89.243  10.537  1.00 76.50           O  
ATOM    348  CB  GLN A 548      57.181  88.742   7.328  1.00 77.57           C  
ATOM    349  CG  GLN A 548      57.794  88.675   5.940  1.00 78.29           C  
ATOM    350  CD  GLN A 548      58.142  87.266   5.521  1.00 78.74           C  
ATOM    351  OE1 GLN A 548      59.139  86.700   5.968  1.00 79.11           O  
ATOM    352  NE2 GLN A 548      57.309  86.685   4.661  1.00 78.65           N  
ATOM    353  N   LYS A 549      57.239  91.154   9.374  1.00 77.96           N  
ATOM    354  CA  LYS A 549      56.540  91.999  10.339  1.00 77.96           C  
ATOM    355  C   LYS A 549      55.032  91.756  10.259  1.00 75.50           C  
ATOM    356  O   LYS A 549      54.240  92.438  10.908  1.00 74.80           O  
ATOM    357  CB  LYS A 549      56.815  93.470  10.029  1.00 81.42           C  
ATOM    358  CG  LYS A 549      57.816  94.167  10.958  1.00 83.93           C  
ATOM    359  CD  LYS A 549      59.268  93.754  10.687  1.00 84.95           C  
ATOM    360  CE  LYS A 549      60.254  94.460  11.624  1.00 86.86           C  
ATOM    361  NZ  LYS A 549      61.687  94.090  11.399  1.00 88.64           N  
ATOM    362  N   TRP A 550      54.644  90.784   9.445  1.00 73.09           N  
ATOM    363  CA  TRP A 550      53.241  90.450   9.252  1.00 69.51           C  
ATOM    364  C   TRP A 550      52.697  89.710  10.455  1.00 64.20           C  
ATOM    365  O   TRP A 550      51.631  90.036  10.974  1.00 63.19           O  
ATOM    366  CB  TRP A 550      53.095  89.578   8.002  1.00 74.39           C  
ATOM    367  CG  TRP A 550      53.647  90.211   6.765  1.00 78.95           C  
ATOM    368  CD1 TRP A 550      53.962  89.585   5.593  1.00 79.90           C  
ATOM    369  CD2 TRP A 550      53.929  91.602   6.565  1.00 82.18           C  
ATOM    370  NE1 TRP A 550      54.421  90.498   4.675  1.00 81.96           N  
ATOM    371  CE2 TRP A 550      54.414  91.743   5.246  1.00 82.86           C  
ATOM    372  CE3 TRP A 550      53.823  92.745   7.374  1.00 85.16           C  
ATOM    373  CZ2 TRP A 550      54.788  92.983   4.715  1.00 85.05           C  
ATOM    374  CZ3 TRP A 550      54.195  93.977   6.846  1.00 86.17           C  
ATOM    375  CH2 TRP A 550      54.674  94.085   5.530  1.00 86.84           C  
ATOM    376  N   VAL A 551      53.450  88.710  10.890  1.00 58.62           N  
ATOM    377  CA  VAL A 551      53.050  87.887  12.012  1.00 54.29           C  
ATOM    378  C   VAL A 551      53.760  88.259  13.301  1.00 50.90           C  
ATOM    379  O   VAL A 551      54.974  88.467  13.319  1.00 50.61           O  
ATOM    380  CB  VAL A 551      53.329  86.392  11.720  1.00 52.99           C  
ATOM    381  CG1 VAL A 551      52.701  85.524  12.797  1.00 52.07           C  
ATOM    382  CG2 VAL A 551      52.794  86.018  10.344  1.00 53.13           C  
ATOM    383  N   ARG A 552      52.984  88.361  14.373  1.00 46.15           N  
ATOM    384  CA  ARG A 552      53.526  88.643  15.690  1.00 43.78           C  
ATOM    385  C   ARG A 552      53.245  87.366  16.454  1.00 42.54           C  
ATOM    386  O   ARG A 552      52.160  86.797  16.337  1.00 43.96           O  
ATOM    387  CB  ARG A 552      52.803  89.813  16.364  1.00 45.09           C  
ATOM    388  CG  ARG A 552      52.941  91.130  15.627  1.00 45.21           C  
ATOM    389  CD  ARG A 552      53.513  92.246  16.499  1.00 46.62           C  
ATOM    390  NE  ARG A 552      52.569  92.868  17.436  1.00 48.70           N  
ATOM    391  CZ  ARG A 552      51.268  93.057  17.211  1.00 49.83           C  
ATOM    392  NH1 ARG A 552      50.715  92.658  16.077  1.00 50.69           N  
ATOM    393  NH2 ARG A 552      50.521  93.696  18.103  1.00 48.95           N  
ATOM    394  N   VAL A 553      54.223  86.888  17.208  1.00 40.24           N  
ATOM    395  CA  VAL A 553      54.029  85.673  17.983  1.00 36.19           C  
ATOM    396  C   VAL A 553      54.175  85.977  19.460  1.00 36.34           C  
ATOM    397  O   VAL A 553      54.741  87.003  19.848  1.00 35.05           O  
ATOM    398  CB  VAL A 553      55.043  84.554  17.596  1.00 33.20           C  
ATOM    399  CG1 VAL A 553      54.515  83.758  16.419  1.00 32.53           C  
ATOM    400  CG2 VAL A 553      56.395  85.161  17.247  1.00 34.55           C  
ATOM    401  N   ALA A 554      53.639  85.079  20.277  1.00 35.02           N  
ATOM    402  CA  ALA A 554      53.704  85.197  21.725  1.00 31.67           C  
ATOM    403  C   ALA A 554      53.712  83.761  22.236  1.00 31.11           C  
ATOM    404  O   ALA A 554      53.095  82.883  21.630  1.00 32.42           O  
ATOM    405  CB  ALA A 554      52.490  85.951  22.249  1.00 26.25           C  
ATOM    406  N   VAL A 555      54.431  83.511  23.324  1.00 28.58           N  
ATOM    407  CA  VAL A 555      54.492  82.167  23.882  1.00 26.83           C  
ATOM    408  C   VAL A 555      54.313  82.193  25.397  1.00 27.51           C  
ATOM    409  O   VAL A 555      55.034  82.886  26.122  1.00 26.46           O  
ATOM    410  CB  VAL A 555      55.820  81.470  23.521  1.00 25.97           C  
ATOM    411  CG1 VAL A 555      55.951  80.162  24.269  1.00 26.70           C  
ATOM    412  CG2 VAL A 555      55.866  81.199  22.030  1.00 25.93           C  
ATOM    413  N   VAL A 556      53.330  81.434  25.865  1.00 26.64           N  
ATOM    414  CA  VAL A 556      53.041  81.376  27.281  1.00 28.53           C  
ATOM    415  C   VAL A 556      52.867  79.943  27.754  1.00 29.69           C  
ATOM    416  O   VAL A 556      52.140  79.154  27.150  1.00 28.49           O  
ATOM    417  CB  VAL A 556      51.757  82.158  27.611  1.00 29.49           C  
ATOM    418  CG1 VAL A 556      51.595  82.263  29.111  1.00 28.71           C  
ATOM    419  CG2 VAL A 556      51.807  83.548  26.973  1.00 28.38           C  
ATOM    420  N   GLU A 557      53.560  79.603  28.832  1.00 30.31           N  
ATOM    421  CA  GLU A 557      53.454  78.271  29.408  1.00 29.64           C  
ATOM    422  C   GLU A 557      52.535  78.456  30.607  1.00 27.98           C  
ATOM    423  O   GLU A 557      52.615  79.471  31.305  1.00 27.48           O  
ATOM    424  CB  GLU A 557      54.835  77.764  29.833  1.00 31.35           C  
ATOM    425  CG  GLU A 557      54.845  76.425  30.545  1.00 36.58           C  
ATOM    426  CD  GLU A 557      54.422  76.530  32.001  1.00 42.26           C  
ATOM    427  OE1 GLU A 557      55.059  77.302  32.754  1.00 40.37           O  
ATOM    428  OE2 GLU A 557      53.456  75.833  32.392  1.00 45.07           O  
ATOM    429  N   TYR A 558      51.640  77.504  30.835  1.00 25.11           N  
ATOM    430  CA  TYR A 558      50.728  77.652  31.952  1.00 23.58           C  
ATOM    431  C   TYR A 558      50.482  76.434  32.824  1.00 22.72           C  
ATOM    432  O   TYR A 558      50.156  75.354  32.337  1.00 20.50           O  
ATOM    433  CB  TYR A 558      49.375  78.177  31.459  1.00 22.76           C  
ATOM    434  CG  TYR A 558      48.622  77.231  30.552  1.00 22.61           C  
ATOM    435  CD1 TYR A 558      48.891  77.183  29.180  1.00 18.58           C  
ATOM    436  CD2 TYR A 558      47.659  76.350  31.072  1.00 22.84           C  
ATOM    437  CE1 TYR A 558      48.228  76.280  28.343  1.00 16.11           C  
ATOM    438  CE2 TYR A 558      46.986  75.437  30.243  1.00 20.69           C  
ATOM    439  CZ  TYR A 558      47.278  75.407  28.877  1.00 21.00           C  
ATOM    440  OH  TYR A 558      46.646  74.494  28.048  1.00 19.24           O  
ATOM    441  N   HIS A 559      50.695  76.603  34.121  1.00 23.54           N  
ATOM    442  CA  HIS A 559      50.377  75.546  35.057  1.00 26.03           C  
ATOM    443  C   HIS A 559      49.461  76.199  36.076  1.00 28.57           C  
ATOM    444  O   HIS A 559      48.272  76.371  35.807  1.00 29.41           O  
ATOM    445  CB  HIS A 559      51.608  74.870  35.710  1.00 24.45           C  
ATOM    446  CG  HIS A 559      52.767  75.773  36.020  1.00 22.55           C  
ATOM    447  ND1 HIS A 559      53.584  76.306  35.044  1.00 20.30           N  
ATOM    448  CD2 HIS A 559      53.336  76.107  37.204  1.00 20.43           C  
ATOM    449  CE1 HIS A 559      54.606  76.922  35.614  1.00 20.13           C  
ATOM    450  NE2 HIS A 559      54.480  76.816  36.924  1.00 15.53           N  
ATOM    451  N   ASP A 560      49.988  76.589  37.224  1.00 30.57           N  
ATOM    452  CA  ASP A 560      49.154  77.238  38.220  1.00 31.43           C  
ATOM    453  C   ASP A 560      48.992  78.678  37.788  1.00 32.04           C  
ATOM    454  O   ASP A 560      47.939  79.281  37.979  1.00 35.28           O  
ATOM    455  CB  ASP A 560      49.826  77.164  39.581  1.00 35.90           C  
ATOM    456  CG  ASP A 560      50.128  75.749  39.982  1.00 42.73           C  
ATOM    457  OD1 ASP A 560      49.162  74.984  40.211  1.00 45.60           O  
ATOM    458  OD2 ASP A 560      51.328  75.397  40.050  1.00 47.90           O  
ATOM    459  N   GLY A 561      50.051  79.220  37.197  1.00 30.88           N  
ATOM    460  CA  GLY A 561      50.024  80.590  36.727  1.00 29.08           C  
ATOM    461  C   GLY A 561      50.334  80.631  35.245  1.00 27.66           C  
ATOM    462  O   GLY A 561      50.275  79.607  34.566  1.00 25.59           O  
ATOM    463  N   SER A 562      50.660  81.817  34.742  1.00 27.18           N  
ATOM    464  CA  SER A 562      50.995  81.988  33.335  1.00 25.40           C  
ATOM    465  C   SER A 562      52.445  82.453  33.213  1.00 26.59           C  
ATOM    466  O   SER A 562      52.868  83.392  33.890  1.00 27.81           O  
ATOM    467  CB  SER A 562      50.058  83.009  32.707  1.00 24.11           C  
ATOM    468  OG  SER A 562      48.716  82.558  32.776  1.00 24.12           O  
ATOM    469  N   HIS A 563      53.209  81.787  32.358  1.00 25.54           N  
ATOM    470  CA  HIS A 563      54.607  82.141  32.168  1.00 24.86           C  
ATOM    471  C   HIS A 563      54.869  82.549  30.718  1.00 26.18           C  
ATOM    472  O   HIS A 563      54.899  81.714  29.809  1.00 26.62           O  
ATOM    473  CB  HIS A 563      55.484  80.958  32.581  1.00 25.33           C  
ATOM    474  CG  HIS A 563      55.346  80.591  34.029  1.00 29.83           C  
ATOM    475  ND1 HIS A 563      56.391  80.680  34.926  1.00 29.05           N  
ATOM    476  CD2 HIS A 563      54.272  80.179  34.744  1.00 28.60           C  
ATOM    477  CE1 HIS A 563      55.966  80.341  36.130  1.00 28.78           C  
ATOM    478  NE2 HIS A 563      54.684  80.033  36.048  1.00 29.82           N  
ATOM    479  N   ALA A 564      55.051  83.847  30.513  1.00 24.58           N  
ATOM    480  CA  ALA A 564      55.285  84.399  29.185  1.00 26.80           C  
ATOM    481  C   ALA A 564      56.763  84.559  28.849  1.00 29.01           C  
ATOM    482  O   ALA A 564      57.476  85.316  29.506  1.00 30.01           O  
ATOM    483  CB  ALA A 564      54.586  85.742  29.068  1.00 25.60           C  
ATOM    484  N   TYR A 565      57.220  83.859  27.815  1.00 30.51           N  
ATOM    485  CA  TYR A 565      58.621  83.954  27.413  1.00 32.02           C  
ATOM    486  C   TYR A 565      58.814  84.878  26.210  1.00 31.68           C  
ATOM    487  O   TYR A 565      59.920  85.370  25.960  1.00 32.54           O  
ATOM    488  CB  TYR A 565      59.189  82.576  27.083  1.00 30.70           C  
ATOM    489  CG  TYR A 565      59.293  81.637  28.258  1.00 30.92           C  
ATOM    490  CD1 TYR A 565      58.188  80.905  28.694  1.00 30.31           C  
ATOM    491  CD2 TYR A 565      60.513  81.428  28.894  1.00 30.55           C  
ATOM    492  CE1 TYR A 565      58.303  79.978  29.725  1.00 31.95           C  
ATOM    493  CE2 TYR A 565      60.640  80.506  29.930  1.00 30.66           C  
ATOM    494  CZ  TYR A 565      59.536  79.780  30.339  1.00 32.43           C  
ATOM    495  OH  TYR A 565      59.675  78.843  31.341  1.00 29.78           O  
ATOM    496  N   ILE A 566      57.736  85.098  25.463  1.00 28.70           N  
ATOM    497  CA  ILE A 566      57.777  85.970  24.299  1.00 27.25           C  
ATOM    498  C   ILE A 566      56.481  86.759  24.228  1.00 28.87           C  
ATOM    499  O   ILE A 566      55.392  86.187  24.316  1.00 28.45           O  
ATOM    500  CB  ILE A 566      57.915  85.169  22.975  1.00 24.77           C  
ATOM    501  CG1 ILE A 566      59.166  84.296  23.001  1.00 24.22           C  
ATOM    502  CG2 ILE A 566      58.010  86.123  21.794  1.00 23.35           C  
ATOM    503  CD1 ILE A 566      59.281  83.391  21.801  1.00 22.06           C  
ATOM    504  N   GLY A 567      56.605  88.072  24.073  1.00 29.67           N  
ATOM    505  CA  GLY A 567      55.433  88.920  23.960  1.00 31.75           C  
ATOM    506  C   GLY A 567      55.240  89.369  22.519  1.00 33.19           C  
ATOM    507  O   GLY A 567      56.207  89.431  21.757  1.00 32.33           O  
ATOM    508  N   LEU A 568      54.001  89.679  22.141  1.00 34.31           N  
ATOM    509  CA  LEU A 568      53.695  90.122  20.780  1.00 36.41           C  
ATOM    510  C   LEU A 568      54.516  91.326  20.311  1.00 37.88           C  
ATOM    511  O   LEU A 568      55.021  91.331  19.187  1.00 38.79           O  
ATOM    512  CB  LEU A 568      52.209  90.470  20.644  1.00 36.69           C  
ATOM    513  CG  LEU A 568      51.184  89.341  20.582  1.00 34.95           C  
ATOM    514  CD1 LEU A 568      49.791  89.928  20.439  1.00 34.31           C  
ATOM    515  CD2 LEU A 568      51.502  88.429  19.407  1.00 35.62           C  
ATOM    516  N   LYS A 569      54.644  92.348  21.156  1.00 38.30           N  
ATOM    517  CA  LYS A 569      55.398  93.530  20.758  1.00 41.31           C  
ATOM    518  C   LYS A 569      56.901  93.443  21.027  1.00 42.27           C  
ATOM    519  O   LYS A 569      57.615  94.450  20.946  1.00 40.67           O  
ATOM    520  CB  LYS A 569      54.810  94.790  21.406  1.00 41.50           C  
ATOM    521  CG  LYS A 569      54.773  94.786  22.919  1.00 44.25           C  
ATOM    522  CD  LYS A 569      53.342  94.814  23.428  1.00 45.14           C  
ATOM    523  CE  LYS A 569      52.547  95.941  22.803  1.00 44.05           C  
ATOM    524  NZ  LYS A 569      51.184  95.997  23.381  1.00 45.88           N  
ATOM    525  N   ASP A 570      57.379  92.242  21.343  1.00 41.38           N  
ATOM    526  CA  ASP A 570      58.802  92.038  21.574  1.00 41.58           C  
ATOM    527  C   ASP A 570      59.455  92.170  20.204  1.00 41.53           C  
ATOM    528  O   ASP A 570      59.005  91.549  19.240  1.00 44.85           O  
ATOM    529  CB  ASP A 570      59.060  90.641  22.161  1.00 42.68           C  
ATOM    530  CG  ASP A 570      58.696  90.545  23.642  1.00 44.41           C  
ATOM    531  OD1 ASP A 570      58.035  91.475  24.159  1.00 46.09           O  
ATOM    532  OD2 ASP A 570      59.065  89.536  24.288  1.00 40.36           O  
ATOM    533  N   ARG A 571      60.494  92.995  20.108  1.00 40.76           N  
ATOM    534  CA  ARG A 571      61.182  93.196  18.836  1.00 37.44           C  
ATOM    535  C   ARG A 571      62.523  92.488  18.863  1.00 39.35           C  
ATOM    536  O   ARG A 571      63.524  93.075  19.256  1.00 41.62           O  
ATOM    537  CB  ARG A 571      61.412  94.686  18.573  1.00 35.78           C  
ATOM    538  CG  ARG A 571      60.167  95.562  18.625  1.00 34.20           C  
ATOM    539  CD  ARG A 571      60.450  96.971  18.104  1.00 32.13           C  
ATOM    540  NE  ARG A 571      61.257  97.782  19.014  1.00 33.93           N  
ATOM    541  CZ  ARG A 571      60.783  98.412  20.088  1.00 34.21           C  
ATOM    542  NH1 ARG A 571      59.498  98.333  20.402  1.00 33.38           N  
ATOM    543  NH2 ARG A 571      61.593  99.133  20.849  1.00 35.28           N  
ATOM    544  N   LYS A 572      62.534  91.221  18.459  1.00 40.14           N  
ATOM    545  CA  LYS A 572      63.756  90.416  18.423  1.00 40.14           C  
ATOM    546  C   LYS A 572      63.765  89.637  17.119  1.00 41.29           C  
ATOM    547  O   LYS A 572      62.708  89.362  16.553  1.00 41.53           O  
ATOM    548  CB  LYS A 572      63.789  89.442  19.597  1.00 36.99           C  
ATOM    549  CG  LYS A 572      63.773  90.118  20.947  1.00 38.44           C  
ATOM    550  CD  LYS A 572      63.765  89.089  22.064  1.00 40.97           C  
ATOM    551  CE  LYS A 572      63.776  89.750  23.429  1.00 38.01           C  
ATOM    552  NZ  LYS A 572      63.645  88.746  24.512  1.00 36.99           N  
ATOM    553  N   ARG A 573      64.947  89.278  16.631  1.00 42.16           N  
ATOM    554  CA  ARG A 573      65.000  88.544  15.378  1.00 44.55           C  
ATOM    555  C   ARG A 573      64.608  87.090  15.548  1.00 44.31           C  
ATOM    556  O   ARG A 573      64.735  86.520  16.631  1.00 43.34           O  
ATOM    557  CB  ARG A 573      66.379  88.656  14.718  1.00 47.49           C  
ATOM    558  CG  ARG A 573      67.561  88.741  15.652  1.00 52.00           C  
ATOM    559  CD  ARG A 573      68.850  88.887  14.839  1.00 56.73           C  
ATOM    560  NE  ARG A 573      70.001  89.183  15.689  1.00 62.98           N  
ATOM    561  CZ  ARG A 573      70.572  90.382  15.799  1.00 67.41           C  
ATOM    562  NH1 ARG A 573      70.107  91.419  15.104  1.00 70.03           N  
ATOM    563  NH2 ARG A 573      71.609  90.550  16.615  1.00 69.83           N  
ATOM    564  N   PRO A 574      64.117  86.473  14.464  1.00 43.96           N  
ATOM    565  CA  PRO A 574      63.671  85.080  14.402  1.00 42.81           C  
ATOM    566  C   PRO A 574      64.521  84.090  15.189  1.00 42.35           C  
ATOM    567  O   PRO A 574      64.012  83.377  16.052  1.00 42.70           O  
ATOM    568  CB  PRO A 574      63.680  84.794  12.909  1.00 43.70           C  
ATOM    569  CG  PRO A 574      63.261  86.103  12.339  1.00 43.97           C  
ATOM    570  CD  PRO A 574      64.103  87.077  13.119  1.00 42.04           C  
ATOM    571  N   SER A 575      65.814  84.043  14.888  1.00 41.73           N  
ATOM    572  CA  SER A 575      66.715  83.125  15.573  1.00 41.27           C  
ATOM    573  C   SER A 575      66.638  83.251  17.093  1.00 40.86           C  
ATOM    574  O   SER A 575      66.740  82.251  17.809  1.00 39.90           O  
ATOM    575  CB  SER A 575      68.156  83.345  15.097  1.00 41.89           C  
ATOM    576  OG  SER A 575      68.565  84.696  15.246  1.00 43.74           O  
ATOM    577  N   GLU A 576      66.450  84.476  17.581  1.00 41.16           N  
ATOM    578  CA  GLU A 576      66.364  84.726  19.015  1.00 39.94           C  
ATOM    579  C   GLU A 576      65.066  84.195  19.587  1.00 39.26           C  
ATOM    580  O   GLU A 576      65.054  83.614  20.670  1.00 40.03           O  
ATOM    581  CB  GLU A 576      66.472  86.219  19.316  1.00 40.64           C  
ATOM    582  CG  GLU A 576      67.651  86.566  20.210  1.00 47.50           C  
ATOM    583  CD  GLU A 576      67.647  85.799  21.535  1.00 49.28           C  
ATOM    584  OE1 GLU A 576      66.940  86.216  22.480  1.00 48.49           O  
ATOM    585  OE2 GLU A 576      68.353  84.771  21.627  1.00 48.63           O  
ATOM    586  N   LEU A 577      63.974  84.397  18.858  1.00 38.36           N  
ATOM    587  CA  LEU A 577      62.668  83.928  19.300  1.00 39.06           C  
ATOM    588  C   LEU A 577      62.615  82.409  19.331  1.00 39.91           C  
ATOM    589  O   LEU A 577      62.094  81.832  20.286  1.00 41.98           O  
ATOM    590  CB  LEU A 577      61.564  84.462  18.387  1.00 37.98           C  
ATOM    591  CG  LEU A 577      61.381  85.981  18.399  1.00 38.67           C  
ATOM    592  CD1 LEU A 577      60.278  86.340  17.421  1.00 38.38           C  
ATOM    593  CD2 LEU A 577      61.053  86.477  19.815  1.00 33.70           C  
ATOM    594  N   ARG A 578      63.148  81.763  18.292  1.00 40.48           N  
ATOM    595  CA  ARG A 578      63.161  80.304  18.236  1.00 40.32           C  
ATOM    596  C   ARG A 578      63.909  79.743  19.447  1.00 39.65           C  
ATOM    597  O   ARG A 578      63.528  78.705  19.993  1.00 38.63           O  
ATOM    598  CB  ARG A 578      63.822  79.808  16.943  1.00 42.90           C  
ATOM    599  CG  ARG A 578      62.982  79.991  15.672  1.00 46.35           C  
ATOM    600  CD  ARG A 578      63.586  79.223  14.493  1.00 49.48           C  
ATOM    601  NE  ARG A 578      64.916  79.713  14.138  1.00 54.86           N  
ATOM    602  CZ  ARG A 578      65.147  80.715  13.294  1.00 57.11           C  
ATOM    603  NH1 ARG A 578      64.133  81.337  12.701  1.00 59.00           N  
ATOM    604  NH2 ARG A 578      66.392  81.113  13.056  1.00 57.50           N  
ATOM    605  N   ARG A 579      64.965  80.438  19.863  1.00 37.77           N  
ATOM    606  CA  ARG A 579      65.757  80.023  21.015  1.00 37.55           C  
ATOM    607  C   ARG A 579      64.892  80.048  22.267  1.00 37.00           C  
ATOM    608  O   ARG A 579      64.743  79.037  22.949  1.00 36.64           O  
ATOM    609  CB  ARG A 579      66.934  80.970  21.227  1.00 39.70           C  
ATOM    610  CG  ARG A 579      68.281  80.350  21.047  1.00 42.20           C  
ATOM    611  CD  ARG A 579      69.125  80.671  22.241  1.00 42.03           C  
ATOM    612  NE  ARG A 579      68.944  82.030  22.740  1.00 41.91           N  
ATOM    613  CZ  ARG A 579      68.452  82.313  23.945  1.00 44.90           C  
ATOM    614  NH1 ARG A 579      68.082  81.334  24.765  1.00 45.62           N  
ATOM    615  NH2 ARG A 579      68.395  83.571  24.363  1.00 46.41           N  
ATOM    616  N   ILE A 580      64.335  81.219  22.568  1.00 34.06           N  
ATOM    617  CA  ILE A 580      63.486  81.387  23.736  1.00 31.47           C  
ATOM    618  C   ILE A 580      62.442  80.282  23.789  1.00 31.90           C  
ATOM    619  O   ILE A 580      62.307  79.591  24.803  1.00 27.51           O  
ATOM    620  CB  ILE A 580      62.799  82.765  23.704  1.00 30.18           C  
ATOM    621  CG1 ILE A 580      63.870  83.854  23.848  1.00 30.92           C  
ATOM    622  CG2 ILE A 580      61.750  82.864  24.809  1.00 30.49           C  
ATOM    623  CD1 ILE A 580      63.355  85.276  23.770  1.00 29.86           C  
ATOM    624  N   ALA A 581      61.723  80.118  22.679  1.00 32.40           N  
ATOM    625  CA  ALA A 581      60.684  79.104  22.555  1.00 31.97           C  
ATOM    626  C   ALA A 581      61.239  77.739  22.940  1.00 32.86           C  
ATOM    627  O   ALA A 581      60.616  77.000  23.700  1.00 35.67           O  
ATOM    628  CB  ALA A 581      60.163  79.070  21.125  1.00 28.93           C  
ATOM    629  N   SER A 582      62.417  77.419  22.414  1.00 31.48           N  
ATOM    630  CA  SER A 582      63.072  76.147  22.684  1.00 32.24           C  
ATOM    631  C   SER A 582      63.527  75.999  24.130  1.00 30.46           C  
ATOM    632  O   SER A 582      63.690  74.888  24.631  1.00 30.39           O  
ATOM    633  CB  SER A 582      64.282  75.982  21.764  1.00 32.47           C  
ATOM    634  OG  SER A 582      64.097  74.886  20.890  1.00 37.86           O  
ATOM    635  N   GLN A 583      63.724  77.125  24.796  1.00 29.02           N  
ATOM    636  CA  GLN A 583      64.190  77.113  26.161  1.00 27.45           C  
ATOM    637  C   GLN A 583      63.065  77.171  27.205  1.00 28.36           C  
ATOM    638  O   GLN A 583      63.335  77.071  28.404  1.00 29.41           O  
ATOM    639  CB  GLN A 583      65.182  78.262  26.359  1.00 28.17           C  
ATOM    640  CG  GLN A 583      66.296  77.939  27.334  1.00 32.17           C  
ATOM    641  CD  GLN A 583      67.121  76.742  26.903  1.00 32.29           C  
ATOM    642  OE1 GLN A 583      67.775  76.100  27.719  1.00 34.43           O  
ATOM    643  NE2 GLN A 583      67.103  76.444  25.614  1.00 33.23           N  
ATOM    644  N   VAL A 584      61.815  77.317  26.765  1.00 25.91           N  
ATOM    645  CA  VAL A 584      60.693  77.353  27.707  1.00 26.89           C  
ATOM    646  C   VAL A 584      60.834  76.186  28.695  1.00 27.09           C  
ATOM    647  O   VAL A 584      60.975  75.034  28.290  1.00 25.20           O  
ATOM    648  CB  VAL A 584      59.333  77.237  26.977  1.00 27.33           C  
ATOM    649  CG1 VAL A 584      58.211  77.028  27.994  1.00 24.45           C  
ATOM    650  CG2 VAL A 584      59.080  78.483  26.151  1.00 22.16           C  
ATOM    651  N   LYS A 585      60.776  76.485  29.987  1.00 28.76           N  
ATOM    652  CA  LYS A 585      60.968  75.456  30.995  1.00 31.93           C  
ATOM    653  C   LYS A 585      59.810  74.489  31.268  1.00 32.16           C  
ATOM    654  O   LYS A 585      58.641  74.881  31.310  1.00 32.75           O  
ATOM    655  CB  LYS A 585      61.415  76.107  32.303  1.00 35.67           C  
ATOM    656  CG  LYS A 585      62.342  75.215  33.113  1.00 47.55           C  
ATOM    657  CD  LYS A 585      62.596  75.739  34.523  1.00 52.35           C  
ATOM    658  CE  LYS A 585      63.418  74.729  35.329  1.00 54.35           C  
ATOM    659  NZ  LYS A 585      63.699  75.185  36.721  1.00 55.31           N  
ATOM    660  N   TYR A 586      60.153  73.214  31.447  1.00 30.49           N  
ATOM    661  CA  TYR A 586      59.166  72.182  31.744  1.00 30.27           C  
ATOM    662  C   TYR A 586      58.786  72.375  33.201  1.00 32.05           C  
ATOM    663  O   TYR A 586      59.650  72.558  34.059  1.00 32.34           O  
ATOM    664  CB  TYR A 586      59.765  70.787  31.539  1.00 29.07           C  
ATOM    665  CG  TYR A 586      58.871  69.637  31.964  1.00 27.74           C  
ATOM    666  CD1 TYR A 586      57.635  69.420  31.361  1.00 27.36           C  
ATOM    667  CD2 TYR A 586      59.274  68.749  32.966  1.00 28.49           C  
ATOM    668  CE1 TYR A 586      56.822  68.345  31.747  1.00 28.40           C  
ATOM    669  CE2 TYR A 586      58.470  67.677  33.358  1.00 22.79           C  
ATOM    670  CZ  TYR A 586      57.250  67.480  32.750  1.00 26.88           C  
ATOM    671  OH  TYR A 586      56.447  66.438  33.165  1.00 28.29           O  
ATOM    672  N   ALA A 587      57.489  72.342  33.478  1.00 33.68           N  
ATOM    673  CA  ALA A 587      57.005  72.536  34.833  1.00 33.10           C  
ATOM    674  C   ALA A 587      56.602  71.224  35.472  1.00 33.77           C  
ATOM    675  O   ALA A 587      56.854  71.004  36.651  1.00 34.90           O  
ATOM    676  CB  ALA A 587      55.826  73.495  34.826  1.00 30.56           C  
ATOM    677  N   GLY A 588      55.969  70.356  34.689  1.00 34.95           N  
ATOM    678  CA  GLY A 588      55.527  69.074  35.207  1.00 35.14           C  
ATOM    679  C   GLY A 588      54.571  69.242  36.373  1.00 34.18           C  
ATOM    680  O   GLY A 588      54.508  68.394  37.261  1.00 35.33           O  
ATOM    681  N   SER A 589      53.815  70.332  36.362  1.00 32.31           N  
ATOM    682  CA  SER A 589      52.878  70.629  37.436  1.00 33.95           C  
ATOM    683  C   SER A 589      51.621  69.767  37.537  1.00 33.97           C  
ATOM    684  O   SER A 589      51.135  69.209  36.552  1.00 32.41           O  
ATOM    685  CB  SER A 589      52.451  72.092  37.364  1.00 35.29           C  
ATOM    686  OG  SER A 589      51.291  72.315  38.152  1.00 38.12           O  
ATOM    687  N   GLN A 590      51.112  69.679  38.764  1.00 34.64           N  
ATOM    688  CA  GLN A 590      49.905  68.932  39.092  1.00 35.45           C  
ATOM    689  C   GLN A 590      48.725  69.585  38.396  1.00 33.83           C  
ATOM    690  O   GLN A 590      47.861  68.907  37.847  1.00 32.74           O  
ATOM    691  CB  GLN A 590      49.659  68.977  40.603  1.00 37.19           C  
ATOM    692  CG  GLN A 590      50.130  67.767  41.349  1.00 43.38           C  
ATOM    693  CD  GLN A 590      49.408  66.526  40.890  1.00 47.69           C  
ATOM    694  OE1 GLN A 590      48.181  66.522  40.768  1.00 52.11           O  
ATOM    695  NE2 GLN A 590      50.160  65.460  40.632  1.00 51.10           N  
ATOM    696  N   VAL A 591      48.713  70.915  38.425  1.00 32.75           N  
ATOM    697  CA  VAL A 591      47.643  71.701  37.841  1.00 33.01           C  
ATOM    698  C   VAL A 591      48.044  72.579  36.666  1.00 32.23           C  
ATOM    699  O   VAL A 591      49.116  73.183  36.644  1.00 29.60           O  
ATOM    700  CB  VAL A 591      47.019  72.614  38.898  1.00 37.91           C  
ATOM    701  CG1 VAL A 591      45.829  73.375  38.307  1.00 38.51           C  
ATOM    702  CG2 VAL A 591      46.612  71.785  40.099  1.00 38.58           C  
ATOM    703  N   ALA A 592      47.145  72.646  35.695  1.00 31.54           N  
ATOM    704  CA  ALA A 592      47.327  73.451  34.502  1.00 29.97           C  
ATOM    705  C   ALA A 592      45.960  74.082  34.258  1.00 30.85           C  
ATOM    706  O   ALA A 592      45.095  73.484  33.610  1.00 30.10           O  
ATOM    707  CB  ALA A 592      47.723  72.568  33.335  1.00 29.90           C  
ATOM    708  N   SER A 593      45.764  75.283  34.795  1.00 28.11           N  
ATOM    709  CA  SER A 593      44.491  75.970  34.656  1.00 25.63           C  
ATOM    710  C   SER A 593      44.301  76.682  33.322  1.00 27.02           C  
ATOM    711  O   SER A 593      44.929  77.711  33.061  1.00 26.44           O  
ATOM    712  CB  SER A 593      44.315  76.979  35.782  1.00 20.99           C  
ATOM    713  OG  SER A 593      43.042  77.592  35.686  1.00 22.12           O  
ATOM    714  N   THR A 594      43.422  76.139  32.486  1.00 27.25           N  
ATOM    715  CA  THR A 594      43.137  76.736  31.190  1.00 29.92           C  
ATOM    716  C   THR A 594      42.352  78.035  31.363  1.00 30.99           C  
ATOM    717  O   THR A 594      42.400  78.915  30.497  1.00 30.99           O  
ATOM    718  CB  THR A 594      42.319  75.783  30.295  1.00 31.33           C  
ATOM    719  OG1 THR A 594      41.179  75.304  31.021  1.00 32.96           O  
ATOM    720  CG2 THR A 594      43.177  74.615  29.839  1.00 31.20           C  
ATOM    721  N   SER A 595      41.627  78.150  32.473  1.00 29.99           N  
ATOM    722  CA  SER A 595      40.857  79.363  32.740  1.00 31.45           C  
ATOM    723  C   SER A 595      41.783  80.503  33.149  1.00 31.63           C  
ATOM    724  O   SER A 595      41.486  81.677  32.905  1.00 32.91           O  
ATOM    725  CB  SER A 595      39.819  79.126  33.840  1.00 29.99           C  
ATOM    726  OG  SER A 595      38.788  78.264  33.388  1.00 32.92           O  
ATOM    727  N   GLU A 596      42.905  80.152  33.771  1.00 30.22           N  
ATOM    728  CA  GLU A 596      43.877  81.145  34.207  1.00 28.36           C  
ATOM    729  C   GLU A 596      44.595  81.707  33.005  1.00 26.90           C  
ATOM    730  O   GLU A 596      44.662  82.924  32.825  1.00 26.82           O  
ATOM    731  CB  GLU A 596      44.921  80.532  35.145  1.00 32.32           C  
ATOM    732  CG  GLU A 596      44.603  80.621  36.627  1.00 35.16           C  
ATOM    733  CD  GLU A 596      44.431  82.050  37.099  1.00 38.78           C  
ATOM    734  OE1 GLU A 596      45.266  82.913  36.743  1.00 40.61           O  
ATOM    735  OE2 GLU A 596      43.460  82.310  37.838  1.00 42.51           O  
ATOM    736  N   VAL A 597      45.136  80.817  32.179  1.00 25.44           N  
ATOM    737  CA  VAL A 597      45.870  81.250  31.002  1.00 25.30           C  
ATOM    738  C   VAL A 597      44.952  82.065  30.095  1.00 24.73           C  
ATOM    739  O   VAL A 597      45.375  83.074  29.535  1.00 24.19           O  
ATOM    740  CB  VAL A 597      46.493  80.038  30.241  1.00 25.84           C  
ATOM    741  CG1 VAL A 597      45.415  79.203  29.577  1.00 25.89           C  
ATOM    742  CG2 VAL A 597      47.517  80.528  29.237  1.00 22.71           C  
ATOM    743  N   LEU A 598      43.693  81.652  29.965  1.00 25.82           N  
ATOM    744  CA  LEU A 598      42.760  82.411  29.139  1.00 27.86           C  
ATOM    745  C   LEU A 598      42.499  83.791  29.762  1.00 28.17           C  
ATOM    746  O   LEU A 598      42.533  84.811  29.070  1.00 27.22           O  
ATOM    747  CB  LEU A 598      41.448  81.643  28.949  1.00 26.62           C  
ATOM    748  CG  LEU A 598      41.574  80.514  27.920  1.00 27.23           C  
ATOM    749  CD1 LEU A 598      40.200  79.944  27.617  1.00 26.48           C  
ATOM    750  CD2 LEU A 598      42.217  81.046  26.638  1.00 24.92           C  
ATOM    751  N   LYS A 599      42.249  83.824  31.068  1.00 27.77           N  
ATOM    752  CA  LYS A 599      42.029  85.092  31.749  1.00 26.85           C  
ATOM    753  C   LYS A 599      43.245  85.984  31.476  1.00 28.42           C  
ATOM    754  O   LYS A 599      43.105  87.183  31.235  1.00 29.58           O  
ATOM    755  CB  LYS A 599      41.876  84.863  33.253  1.00 22.47           C  
ATOM    756  CG  LYS A 599      41.773  86.142  34.083  1.00 18.98           C  
ATOM    757  CD  LYS A 599      41.800  85.826  35.574  1.00 15.68           C  
ATOM    758  CE  LYS A 599      41.721  87.081  36.418  1.00 13.45           C  
ATOM    759  NZ  LYS A 599      41.700  86.757  37.870  1.00 13.38           N  
ATOM    760  N   TYR A 600      44.432  85.379  31.508  1.00 26.95           N  
ATOM    761  CA  TYR A 600      45.679  86.090  31.265  1.00 26.19           C  
ATOM    762  C   TYR A 600      45.738  86.593  29.824  1.00 27.31           C  
ATOM    763  O   TYR A 600      46.126  87.734  29.569  1.00 26.71           O  
ATOM    764  CB  TYR A 600      46.879  85.171  31.522  1.00 23.99           C  
ATOM    765  CG  TYR A 600      48.222  85.829  31.285  1.00 24.22           C  
ATOM    766  CD1 TYR A 600      48.867  86.521  32.304  1.00 24.29           C  
ATOM    767  CD2 TYR A 600      48.828  85.797  30.022  1.00 23.18           C  
ATOM    768  CE1 TYR A 600      50.085  87.166  32.080  1.00 27.76           C  
ATOM    769  CE2 TYR A 600      50.043  86.444  29.783  1.00 23.21           C  
ATOM    770  CZ  TYR A 600      50.668  87.127  30.818  1.00 27.53           C  
ATOM    771  OH  TYR A 600      51.867  87.777  30.616  1.00 24.87           O  
ATOM    772  N   THR A 601      45.363  85.741  28.879  1.00 27.01           N  
ATOM    773  CA  THR A 601      45.398  86.128  27.472  1.00 27.19           C  
ATOM    774  C   THR A 601      44.508  87.345  27.229  1.00 29.09           C  
ATOM    775  O   THR A 601      44.920  88.315  26.583  1.00 29.40           O  
ATOM    776  CB  THR A 601      44.942  84.959  26.565  1.00 24.01           C  
ATOM    777  OG1 THR A 601      45.754  83.814  26.838  1.00 23.08           O  
ATOM    778  CG2 THR A 601      45.095  85.317  25.089  1.00 23.73           C  
ATOM    779  N   LEU A 602      43.298  87.289  27.779  1.00 29.31           N  
ATOM    780  CA  LEU A 602      42.308  88.353  27.635  1.00 31.46           C  
ATOM    781  C   LEU A 602      42.727  89.719  28.186  1.00 31.96           C  
ATOM    782  O   LEU A 602      42.646  90.732  27.484  1.00 30.36           O  
ATOM    783  CB  LEU A 602      40.999  87.934  28.315  1.00 31.66           C  
ATOM    784  CG  LEU A 602      39.868  88.967  28.269  1.00 35.12           C  
ATOM    785  CD1 LEU A 602      39.417  89.162  26.821  1.00 33.13           C  
ATOM    786  CD2 LEU A 602      38.700  88.509  29.135  1.00 33.78           C  
ATOM    787  N   PHE A 603      43.165  89.737  29.441  1.00 31.12           N  
ATOM    788  CA  PHE A 603      43.552  90.971  30.111  1.00 32.96           C  
ATOM    789  C   PHE A 603      44.987  91.459  29.891  1.00 35.00           C  
ATOM    790  O   PHE A 603      45.222  92.660  29.739  1.00 33.53           O  
ATOM    791  CB  PHE A 603      43.311  90.819  31.616  1.00 32.60           C  
ATOM    792  CG  PHE A 603      41.865  90.888  32.017  1.00 32.25           C  
ATOM    793  CD1 PHE A 603      41.213  92.109  32.095  1.00 32.23           C  
ATOM    794  CD2 PHE A 603      41.160  89.737  32.339  1.00 33.40           C  
ATOM    795  CE1 PHE A 603      39.885  92.186  32.498  1.00 30.36           C  
ATOM    796  CE2 PHE A 603      39.824  89.809  32.743  1.00 33.65           C  
ATOM    797  CZ  PHE A 603      39.190  91.038  32.820  1.00 29.34           C  
ATOM    798  N   GLN A 604      45.942  90.533  29.880  1.00 35.89           N  
ATOM    799  CA  GLN A 604      47.355  90.887  29.735  1.00 35.56           C  
ATOM    800  C   GLN A 604      47.967  90.839  28.335  1.00 35.95           C  
ATOM    801  O   GLN A 604      49.078  91.333  28.129  1.00 36.70           O  
ATOM    802  CB  GLN A 604      48.192  90.001  30.656  1.00 33.96           C  
ATOM    803  CG  GLN A 604      47.756  90.050  32.100  1.00 35.38           C  
ATOM    804  CD  GLN A 604      47.608  91.464  32.596  1.00 36.37           C  
ATOM    805  OE1 GLN A 604      48.453  92.316  32.329  1.00 38.35           O  
ATOM    806  NE2 GLN A 604      46.536  91.724  33.329  1.00 38.81           N  
ATOM    807  N   ILE A 605      47.266  90.254  27.373  1.00 36.04           N  
ATOM    808  CA  ILE A 605      47.817  90.156  26.029  1.00 36.64           C  
ATOM    809  C   ILE A 605      46.990  90.897  24.994  1.00 40.80           C  
ATOM    810  O   ILE A 605      47.502  91.748  24.271  1.00 42.85           O  
ATOM    811  CB  ILE A 605      47.944  88.678  25.592  1.00 34.23           C  
ATOM    812  CG1 ILE A 605      48.885  87.933  26.541  1.00 30.63           C  
ATOM    813  CG2 ILE A 605      48.452  88.596  24.166  1.00 31.14           C  
ATOM    814  CD1 ILE A 605      49.174  86.512  26.125  1.00 30.21           C  
ATOM    815  N   PHE A 606      45.706  90.569  24.931  1.00 43.88           N  
ATOM    816  CA  PHE A 606      44.798  91.178  23.966  1.00 46.22           C  
ATOM    817  C   PHE A 606      43.885  92.239  24.571  1.00 50.86           C  
ATOM    818  O   PHE A 606      42.741  92.388  24.139  1.00 52.45           O  
ATOM    819  CB  PHE A 606      43.936  90.088  23.315  1.00 43.45           C  
ATOM    820  CG  PHE A 606      44.672  89.235  22.311  1.00 40.68           C  
ATOM    821  CD1 PHE A 606      44.542  87.850  22.331  1.00 38.66           C  
ATOM    822  CD2 PHE A 606      45.446  89.820  21.314  1.00 38.67           C  
ATOM    823  CE1 PHE A 606      45.170  87.061  21.375  1.00 38.31           C  
ATOM    824  CE2 PHE A 606      46.079  89.042  20.353  1.00 37.01           C  
ATOM    825  CZ  PHE A 606      45.939  87.661  20.381  1.00 39.80           C  
ATOM    826  N   SER A 607      44.380  92.972  25.563  1.00 55.51           N  
ATOM    827  CA  SER A 607      43.581  94.010  26.217  1.00 60.69           C  
ATOM    828  C   SER A 607      43.068  95.056  25.233  1.00 64.55           C  
ATOM    829  O   SER A 607      41.910  95.470  25.294  1.00 65.70           O  
ATOM    830  CB  SER A 607      44.406  94.693  27.305  1.00 60.80           C  
ATOM    831  OG  SER A 607      45.752  94.860  26.891  1.00 60.85           O  
ATOM    832  N   LYS A 608      43.941  95.470  24.325  1.00 68.48           N  
ATOM    833  CA  LYS A 608      43.623  96.472  23.310  1.00 72.43           C  
ATOM    834  C   LYS A 608      43.592  95.868  21.901  1.00 73.52           C  
ATOM    835  O   LYS A 608      43.524  94.653  21.741  1.00 72.62           O  
ATOM    836  CB  LYS A 608      44.663  97.589  23.369  1.00 74.57           C  
ATOM    837  CG  LYS A 608      46.016  97.126  23.902  1.00 77.68           C  
ATOM    838  CD  LYS A 608      46.379  95.733  23.385  1.00 79.38           C  
ATOM    839  CE  LYS A 608      47.751  95.311  23.838  1.00 80.55           C  
ATOM    840  NZ  LYS A 608      48.765  96.138  23.140  1.00 82.66           N  
ATOM    841  N   ILE A 609      43.646  96.726  20.885  1.00 75.25           N  
ATOM    842  CA  ILE A 609      43.622  96.277  19.495  1.00 75.57           C  
ATOM    843  C   ILE A 609      44.455  97.213  18.618  1.00 75.19           C  
ATOM    844  O   ILE A 609      43.913  97.919  17.766  1.00 75.53           O  
ATOM    845  CB  ILE A 609      42.179  96.258  18.930  1.00 77.02           C  
ATOM    846  CG1 ILE A 609      41.185  95.884  20.035  1.00 78.06           C  
ATOM    847  CG2 ILE A 609      42.086  95.263  17.777  1.00 76.05           C  
ATOM    848  CD1 ILE A 609      39.719  96.006  19.630  1.00 78.62           C  
ATOM    849  N   ASP A 610      45.768  97.224  18.823  1.00 73.91           N  
ATOM    850  CA  ASP A 610      46.649  98.090  18.042  1.00 72.34           C  
ATOM    851  C   ASP A 610      46.841  97.567  16.618  1.00 69.55           C  
ATOM    852  O   ASP A 610      47.731  98.008  15.892  1.00 69.20           O  
ATOM    853  CB  ASP A 610      48.004  98.205  18.735  1.00 75.85           C  
ATOM    854  CG  ASP A 610      48.729  96.875  18.816  1.00 78.13           C  
ATOM    855  OD1 ASP A 610      49.974  96.872  18.856  1.00 79.19           O  
ATOM    856  OD2 ASP A 610      48.054  95.826  18.859  1.00 79.61           O  
ATOM    857  N   ARG A 611      45.987  96.632  16.219  1.00 66.24           N  
ATOM    858  CA  ARG A 611      46.073  96.029  14.888  1.00 63.29           C  
ATOM    859  C   ARG A 611      44.724  95.441  14.504  1.00 63.23           C  
ATOM    860  O   ARG A 611      44.587  94.234  14.368  1.00 63.85           O  
ATOM    861  CB  ARG A 611      47.096  94.907  14.916  1.00 62.07           C  
ATOM    862  CG  ARG A 611      48.445  95.261  14.341  1.00 60.66           C  
ATOM    863  CD  ARG A 611      49.124  93.997  13.860  1.00 59.16           C  
ATOM    864  NE  ARG A 611      50.523  94.207  13.546  1.00 60.45           N  
ATOM    865  CZ  ARG A 611      51.281  93.231  13.065  1.00 61.58           C  
ATOM    866  NH1 ARG A 611      50.739  92.022  12.860  1.00 61.29           N  
ATOM    867  NH2 ARG A 611      52.565  93.436  12.795  1.00 60.29           N  
ATOM    868  N   PRO A 612      43.710  96.289  14.308  1.00 62.86           N  
ATOM    869  CA  PRO A 612      42.384  95.781  13.949  1.00 61.45           C  
ATOM    870  C   PRO A 612      42.337  95.194  12.554  1.00 59.79           C  
ATOM    871  O   PRO A 612      41.255  94.894  12.032  1.00 60.91           O  
ATOM    872  CB  PRO A 612      41.491  97.013  14.072  1.00 62.36           C  
ATOM    873  CG  PRO A 612      42.394  98.128  13.665  1.00 62.25           C  
ATOM    874  CD  PRO A 612      43.731  97.761  14.313  1.00 62.32           C  
ATOM    875  N   GLU A 613      43.502  95.035  11.938  1.00 56.42           N  
ATOM    876  CA  GLU A 613      43.563  94.479  10.587  1.00 55.23           C  
ATOM    877  C   GLU A 613      43.974  93.009  10.567  1.00 51.03           C  
ATOM    878  O   GLU A 613      43.463  92.226   9.768  1.00 50.95           O  
ATOM    879  CB  GLU A 613      44.546  95.268   9.724  1.00 58.88           C  
ATOM    880  CG  GLU A 613      44.086  96.669   9.347  1.00 65.94           C  
ATOM    881  CD  GLU A 613      44.028  96.849   7.848  1.00 73.04           C  
ATOM    882  OE1 GLU A 613      44.871  96.236   7.160  1.00 76.12           O  
ATOM    883  OE2 GLU A 613      43.148  97.585   7.356  1.00 75.15           O  
ATOM    884  N   ALA A 614      44.904  92.645  11.441  1.00 46.25           N  
ATOM    885  CA  ALA A 614      45.382  91.277  11.504  1.00 43.01           C  
ATOM    886  C   ALA A 614      44.436  90.400  12.309  1.00 40.74           C  
ATOM    887  O   ALA A 614      43.650  90.888  13.114  1.00 38.74           O  
ATOM    888  CB  ALA A 614      46.770  91.252  12.125  1.00 43.05           C  
ATOM    889  N   SER A 615      44.502  89.097  12.077  1.00 39.86           N  
ATOM    890  CA  SER A 615      43.677  88.170  12.832  1.00 38.34           C  
ATOM    891  C   SER A 615      44.372  87.941  14.158  1.00 38.33           C  
ATOM    892  O   SER A 615      45.589  88.098  14.271  1.00 39.19           O  
ATOM    893  CB  SER A 615      43.517  86.844  12.094  1.00 35.82           C  
ATOM    894  OG  SER A 615      42.538  86.958  11.080  1.00 36.86           O  
ATOM    895  N   ARG A 616      43.593  87.584  15.165  1.00 37.91           N  
ATOM    896  CA  ARG A 616      44.129  87.344  16.495  1.00 39.05           C  
ATOM    897  C   ARG A 616      43.759  85.910  16.844  1.00 39.36           C  
ATOM    898  O   ARG A 616      42.581  85.583  17.008  1.00 41.28           O  
ATOM    899  CB  ARG A 616      43.494  88.335  17.466  1.00 41.86           C  
ATOM    900  CG  ARG A 616      43.183  89.671  16.788  1.00 45.73           C  
ATOM    901  CD  ARG A 616      42.446  90.623  17.692  1.00 43.66           C  
ATOM    902  NE  ARG A 616      43.369  91.396  18.506  1.00 47.29           N  
ATOM    903  CZ  ARG A 616      43.005  92.091  19.579  1.00 49.43           C  
ATOM    904  NH1 ARG A 616      41.735  92.100  19.971  1.00 48.65           N  
ATOM    905  NH2 ARG A 616      43.907  92.792  20.254  1.00 51.36           N  
ATOM    906  N   ILE A 617      44.768  85.052  16.949  1.00 37.08           N  
ATOM    907  CA  ILE A 617      44.529  83.645  17.229  1.00 33.16           C  
ATOM    908  C   ILE A 617      45.310  83.111  18.426  1.00 33.09           C  
ATOM    909  O   ILE A 617      46.518  83.311  18.530  1.00 34.66           O  
ATOM    910  CB  ILE A 617      44.882  82.798  15.980  1.00 31.63           C  
ATOM    911  CG1 ILE A 617      44.099  83.329  14.773  1.00 30.19           C  
ATOM    912  CG2 ILE A 617      44.588  81.322  16.239  1.00 27.05           C  
ATOM    913  CD1 ILE A 617      44.445  82.683  13.457  1.00 30.22           C  
ATOM    914  N   ALA A 618      44.612  82.434  19.331  1.00 30.79           N  
ATOM    915  CA  ALA A 618      45.256  81.837  20.492  1.00 30.90           C  
ATOM    916  C   ALA A 618      45.186  80.319  20.319  1.00 30.56           C  
ATOM    917  O   ALA A 618      44.103  79.734  20.298  1.00 32.11           O  
ATOM    918  CB  ALA A 618      44.550  82.260  21.768  1.00 29.76           C  
ATOM    919  N   LEU A 619      46.343  79.686  20.174  1.00 29.23           N  
ATOM    920  CA  LEU A 619      46.400  78.243  19.994  1.00 28.60           C  
ATOM    921  C   LEU A 619      46.618  77.620  21.371  1.00 29.43           C  
ATOM    922  O   LEU A 619      47.747  77.539  21.854  1.00 29.60           O  
ATOM    923  CB  LEU A 619      47.551  77.896  19.051  1.00 27.04           C  
ATOM    924  CG  LEU A 619      47.419  76.698  18.110  1.00 28.89           C  
ATOM    925  CD1 LEU A 619      46.118  76.782  17.322  1.00 26.60           C  
ATOM    926  CD2 LEU A 619      48.626  76.676  17.176  1.00 27.02           C  
ATOM    927  N   LEU A 620      45.528  77.192  21.999  1.00 27.84           N  
ATOM    928  CA  LEU A 620      45.580  76.608  23.337  1.00 29.90           C  
ATOM    929  C   LEU A 620      45.886  75.117  23.321  1.00 30.34           C  
ATOM    930  O   LEU A 620      44.979  74.290  23.232  1.00 31.03           O  
ATOM    931  CB  LEU A 620      44.248  76.853  24.056  1.00 27.92           C  
ATOM    932  CG  LEU A 620      44.025  76.295  25.464  1.00 27.11           C  
ATOM    933  CD1 LEU A 620      44.974  76.943  26.459  1.00 25.61           C  
ATOM    934  CD2 LEU A 620      42.583  76.554  25.864  1.00 27.02           C  
ATOM    935  N   LEU A 621      47.167  74.781  23.426  1.00 30.01           N  
ATOM    936  CA  LEU A 621      47.597  73.388  23.420  1.00 30.78           C  
ATOM    937  C   LEU A 621      47.340  72.781  24.792  1.00 32.03           C  
ATOM    938  O   LEU A 621      48.077  73.039  25.745  1.00 33.83           O  
ATOM    939  CB  LEU A 621      49.075  73.327  23.048  1.00 30.96           C  
ATOM    940  CG  LEU A 621      49.323  73.967  21.670  1.00 32.68           C  
ATOM    941  CD1 LEU A 621      50.646  74.716  21.638  1.00 30.67           C  
ATOM    942  CD2 LEU A 621      49.270  72.891  20.605  1.00 29.30           C  
ATOM    943  N   MET A 622      46.282  71.979  24.892  1.00 31.34           N  
ATOM    944  CA  MET A 622      45.917  71.370  26.163  1.00 30.35           C  
ATOM    945  C   MET A 622      46.040  69.857  26.221  1.00 28.91           C  
ATOM    946  O   MET A 622      45.696  69.148  25.280  1.00 26.81           O  
ATOM    947  CB  MET A 622      44.499  71.806  26.551  1.00 31.75           C  
ATOM    948  CG  MET A 622      43.511  71.847  25.402  1.00 33.56           C  
ATOM    949  SD  MET A 622      41.974  72.746  25.807  1.00 39.24           S  
ATOM    950  CE  MET A 622      41.292  71.714  27.099  1.00 35.17           C  
ATOM    951  N   ALA A 623      46.533  69.376  27.356  1.00 28.82           N  
ATOM    952  CA  ALA A 623      46.735  67.952  27.584  1.00 28.90           C  
ATOM    953  C   ALA A 623      46.184  67.515  28.930  1.00 28.63           C  
ATOM    954  O   ALA A 623      46.446  66.399  29.370  1.00 29.79           O  
ATOM    955  CB  ALA A 623      48.217  67.625  27.520  1.00 27.80           C  
ATOM    956  N   SER A 624      45.424  68.386  29.584  1.00 27.10           N  
ATOM    957  CA  SER A 624      44.883  68.059  30.895  1.00 26.23           C  
ATOM    958  C   SER A 624      43.497  68.638  31.187  1.00 26.06           C  
ATOM    959  O   SER A 624      42.864  69.254  30.338  1.00 24.58           O  
ATOM    960  CB  SER A 624      45.865  68.515  31.973  1.00 25.84           C  
ATOM    961  OG  SER A 624      46.093  69.914  31.892  1.00 27.92           O  
ATOM    962  N   GLN A 625      43.034  68.424  32.408  1.00 27.04           N  
ATOM    963  CA  GLN A 625      41.729  68.896  32.830  1.00 28.25           C  
ATOM    964  C   GLN A 625      41.886  69.540  34.209  1.00 29.69           C  
ATOM    965  O   GLN A 625      42.215  68.868  35.190  1.00 29.90           O  
ATOM    966  CB  GLN A 625      40.776  67.700  32.867  1.00 28.37           C  
ATOM    967  CG  GLN A 625      39.360  67.950  33.361  1.00 34.34           C  
ATOM    968  CD  GLN A 625      38.481  66.697  33.221  1.00 38.54           C  
ATOM    969  OE1 GLN A 625      37.521  66.499  33.972  1.00 38.25           O  
ATOM    970  NE2 GLN A 625      38.809  65.853  32.244  1.00 40.15           N  
ATOM    971  N   GLU A 626      41.682  70.852  34.273  1.00 29.94           N  
ATOM    972  CA  GLU A 626      41.797  71.581  35.533  1.00 32.73           C  
ATOM    973  C   GLU A 626      40.646  71.189  36.450  1.00 34.42           C  
ATOM    974  O   GLU A 626      39.606  70.726  35.988  1.00 33.59           O  
ATOM    975  CB  GLU A 626      41.757  73.104  35.288  1.00 30.49           C  
ATOM    976  CG  GLU A 626      40.401  73.634  34.798  1.00 31.02           C  
ATOM    977  CD  GLU A 626      40.408  75.123  34.446  1.00 31.86           C  
ATOM    978  OE1 GLU A 626      39.328  75.663  34.117  1.00 28.85           O  
ATOM    979  OE2 GLU A 626      41.485  75.755  34.495  1.00 32.07           O  
ATOM    980  N   PRO A 627      40.819  71.362  37.768  1.00 37.67           N  
ATOM    981  CA  PRO A 627      39.742  71.013  38.702  1.00 38.01           C  
ATOM    982  C   PRO A 627      38.537  71.920  38.452  1.00 39.27           C  
ATOM    983  O   PRO A 627      38.694  73.124  38.240  1.00 40.59           O  
ATOM    984  CB  PRO A 627      40.378  71.250  40.068  1.00 37.58           C  
ATOM    985  CG  PRO A 627      41.360  72.354  39.792  1.00 39.14           C  
ATOM    986  CD  PRO A 627      41.981  71.915  38.487  1.00 38.03           C  
ATOM    987  N   GLN A 628      37.341  71.339  38.469  1.00 40.07           N  
ATOM    988  CA  GLN A 628      36.116  72.089  38.224  1.00 41.34           C  
ATOM    989  C   GLN A 628      36.008  73.386  39.024  1.00 43.64           C  
ATOM    990  O   GLN A 628      35.515  74.393  38.524  1.00 44.88           O  
ATOM    991  CB  GLN A 628      34.898  71.225  38.538  1.00 40.46           C  
ATOM    992  CG  GLN A 628      33.600  71.862  38.098  1.00 38.38           C  
ATOM    993  CD  GLN A 628      33.496  71.944  36.594  1.00 39.39           C  
ATOM    994  OE1 GLN A 628      32.836  72.825  36.056  1.00 41.60           O  
ATOM    995  NE2 GLN A 628      34.138  71.007  35.903  1.00 39.71           N  
ATOM    996  N   ARG A 629      36.461  73.355  40.270  1.00 45.41           N  
ATOM    997  CA  ARG A 629      36.386  74.522  41.134  1.00 45.70           C  
ATOM    998  C   ARG A 629      37.140  75.739  40.584  1.00 44.97           C  
ATOM    999  O   ARG A 629      36.991  76.851  41.097  1.00 46.27           O  
ATOM   1000  CB  ARG A 629      36.920  74.169  42.522  1.00 47.60           C  
ATOM   1001  CG  ARG A 629      36.428  75.102  43.603  1.00 52.15           C  
ATOM   1002  CD  ARG A 629      37.198  74.917  44.891  1.00 57.78           C  
ATOM   1003  NE  ARG A 629      36.690  75.793  45.942  1.00 62.72           N  
ATOM   1004  CZ  ARG A 629      37.398  76.165  47.005  1.00 65.23           C  
ATOM   1005  NH1 ARG A 629      38.648  75.738  47.156  1.00 64.00           N  
ATOM   1006  NH2 ARG A 629      36.861  76.971  47.915  1.00 67.74           N  
ATOM   1007  N   MET A 630      37.941  75.533  39.541  1.00 42.29           N  
ATOM   1008  CA  MET A 630      38.719  76.619  38.946  1.00 40.15           C  
ATOM   1009  C   MET A 630      38.126  77.109  37.639  1.00 38.12           C  
ATOM   1010  O   MET A 630      38.578  78.111  37.087  1.00 35.78           O  
ATOM   1011  CB  MET A 630      40.157  76.164  38.672  1.00 42.28           C  
ATOM   1012  CG  MET A 630      41.026  75.966  39.899  1.00 45.21           C  
ATOM   1013  SD  MET A 630      42.667  75.338  39.478  1.00 45.45           S  
ATOM   1014  CE  MET A 630      43.504  76.829  39.045  1.00 45.86           C  
ATOM   1015  N   SER A 631      37.118  76.396  37.152  1.00 38.16           N  
ATOM   1016  CA  SER A 631      36.473  76.718  35.885  1.00 40.42           C  
ATOM   1017  C   SER A 631      35.221  77.565  36.031  1.00 40.71           C  
ATOM   1018  O   SER A 631      34.382  77.596  35.133  1.00 41.33           O  
ATOM   1019  CB  SER A 631      36.107  75.424  35.157  1.00 41.04           C  
ATOM   1020  OG  SER A 631      37.226  74.561  35.064  1.00 42.97           O  
ATOM   1021  N   ARG A 632      35.097  78.266  37.148  1.00 42.51           N  
ATOM   1022  CA  ARG A 632      33.914  79.078  37.371  1.00 44.51           C  
ATOM   1023  C   ARG A 632      33.708  80.180  36.333  1.00 41.71           C  
ATOM   1024  O   ARG A 632      32.567  80.496  35.991  1.00 41.11           O  
ATOM   1025  CB  ARG A 632      33.945  79.692  38.769  1.00 49.57           C  
ATOM   1026  CG  ARG A 632      32.573  80.144  39.247  1.00 58.73           C  
ATOM   1027  CD  ARG A 632      32.632  81.557  39.787  1.00 66.70           C  
ATOM   1028  NE  ARG A 632      33.589  81.658  40.883  1.00 72.90           N  
ATOM   1029  CZ  ARG A 632      34.111  82.801  41.316  1.00 74.71           C  
ATOM   1030  NH1 ARG A 632      33.772  83.954  40.743  1.00 75.80           N  
ATOM   1031  NH2 ARG A 632      34.968  82.792  42.330  1.00 76.31           N  
ATOM   1032  N   ASN A 633      34.798  80.753  35.828  1.00 37.96           N  
ATOM   1033  CA  ASN A 633      34.696  81.827  34.846  1.00 36.30           C  
ATOM   1034  C   ASN A 633      35.213  81.476  33.461  1.00 35.30           C  
ATOM   1035  O   ASN A 633      35.533  82.372  32.671  1.00 33.43           O  
ATOM   1036  CB  ASN A 633      35.446  83.066  35.328  1.00 39.57           C  
ATOM   1037  CG  ASN A 633      34.964  83.552  36.667  1.00 41.05           C  
ATOM   1038  OD1 ASN A 633      33.760  83.603  36.926  1.00 42.67           O  
ATOM   1039  ND2 ASN A 633      35.904  83.924  37.533  1.00 43.88           N  
ATOM   1040  N   PHE A 634      35.284  80.186  33.156  1.00 33.94           N  
ATOM   1041  CA  PHE A 634      35.790  79.752  31.862  1.00 33.04           C  
ATOM   1042  C   PHE A 634      35.057  80.393  30.688  1.00 31.93           C  
ATOM   1043  O   PHE A 634      35.660  81.090  29.871  1.00 30.62           O  
ATOM   1044  CB  PHE A 634      35.700  78.231  31.738  1.00 31.73           C  
ATOM   1045  CG  PHE A 634      36.326  77.690  30.482  1.00 27.46           C  
ATOM   1046  CD1 PHE A 634      37.706  77.742  30.299  1.00 27.70           C  
ATOM   1047  CD2 PHE A 634      35.539  77.124  29.485  1.00 25.39           C  
ATOM   1048  CE1 PHE A 634      38.296  77.241  29.135  1.00 26.97           C  
ATOM   1049  CE2 PHE A 634      36.117  76.619  28.316  1.00 25.76           C  
ATOM   1050  CZ  PHE A 634      37.500  76.675  28.143  1.00 25.89           C  
ATOM   1051  N   VAL A 635      33.756  80.151  30.607  1.00 32.51           N  
ATOM   1052  CA  VAL A 635      32.950  80.686  29.519  1.00 33.54           C  
ATOM   1053  C   VAL A 635      32.986  82.209  29.491  1.00 34.38           C  
ATOM   1054  O   VAL A 635      33.012  82.808  28.414  1.00 33.84           O  
ATOM   1055  CB  VAL A 635      31.484  80.196  29.617  1.00 33.22           C  
ATOM   1056  CG1 VAL A 635      30.654  80.812  28.503  1.00 33.19           C  
ATOM   1057  CG2 VAL A 635      31.437  78.673  29.514  1.00 31.21           C  
ATOM   1058  N   ARG A 636      32.997  82.834  30.669  1.00 35.29           N  
ATOM   1059  CA  ARG A 636      33.046  84.289  30.750  1.00 34.51           C  
ATOM   1060  C   ARG A 636      34.297  84.797  30.032  1.00 35.48           C  
ATOM   1061  O   ARG A 636      34.220  85.707  29.207  1.00 37.21           O  
ATOM   1062  CB  ARG A 636      33.056  84.749  32.212  1.00 35.86           C  
ATOM   1063  CG  ARG A 636      32.813  86.249  32.376  1.00 36.49           C  
ATOM   1064  CD  ARG A 636      34.018  87.010  32.947  1.00 37.96           C  
ATOM   1065  NE  ARG A 636      34.102  87.090  34.413  1.00 38.55           N  
ATOM   1066  CZ  ARG A 636      33.090  86.927  35.266  1.00 39.38           C  
ATOM   1067  NH1 ARG A 636      31.865  86.651  34.835  1.00 42.27           N  
ATOM   1068  NH2 ARG A 636      33.294  87.079  36.568  1.00 37.82           N  
ATOM   1069  N   TYR A 637      35.447  84.196  30.333  1.00 35.37           N  
ATOM   1070  CA  TYR A 637      36.702  84.601  29.701  1.00 34.14           C  
ATOM   1071  C   TYR A 637      36.725  84.285  28.208  1.00 34.38           C  
ATOM   1072  O   TYR A 637      37.184  85.107  27.417  1.00 34.77           O  
ATOM   1073  CB  TYR A 637      37.904  83.923  30.370  1.00 33.35           C  
ATOM   1074  CG  TYR A 637      38.082  84.238  31.845  1.00 33.41           C  
ATOM   1075  CD1 TYR A 637      37.902  85.535  32.336  1.00 31.65           C  
ATOM   1076  CD2 TYR A 637      38.450  83.240  32.747  1.00 31.16           C  
ATOM   1077  CE1 TYR A 637      38.084  85.824  33.687  1.00 31.60           C  
ATOM   1078  CE2 TYR A 637      38.634  83.518  34.095  1.00 31.28           C  
ATOM   1079  CZ  TYR A 637      38.450  84.809  34.560  1.00 31.82           C  
ATOM   1080  OH  TYR A 637      38.646  85.076  35.896  1.00 31.47           O  
ATOM   1081  N   VAL A 638      36.245  83.099  27.823  1.00 34.92           N  
ATOM   1082  CA  VAL A 638      36.216  82.699  26.411  1.00 35.41           C  
ATOM   1083  C   VAL A 638      35.357  83.675  25.616  1.00 37.19           C  
ATOM   1084  O   VAL A 638      35.681  84.032  24.483  1.00 35.48           O  
ATOM   1085  CB  VAL A 638      35.626  81.284  26.228  1.00 35.37           C  
ATOM   1086  CG1 VAL A 638      35.692  80.879  24.758  1.00 31.85           C  
ATOM   1087  CG2 VAL A 638      36.376  80.287  27.096  1.00 34.27           C  
ATOM   1088  N   GLN A 639      34.250  84.089  26.227  1.00 40.57           N  
ATOM   1089  CA  GLN A 639      33.323  85.040  25.622  1.00 42.83           C  
ATOM   1090  C   GLN A 639      34.018  86.385  25.456  1.00 42.28           C  
ATOM   1091  O   GLN A 639      33.872  87.051  24.431  1.00 39.55           O  
ATOM   1092  CB  GLN A 639      32.088  85.213  26.511  1.00 47.03           C  
ATOM   1093  CG  GLN A 639      30.999  84.185  26.275  1.00 52.12           C  
ATOM   1094  CD  GLN A 639      30.543  84.167  24.829  1.00 58.56           C  
ATOM   1095  OE1 GLN A 639      30.189  85.206  24.259  1.00 61.03           O  
ATOM   1096  NE2 GLN A 639      30.548  82.984  24.222  1.00 61.09           N  
ATOM   1097  N   GLY A 640      34.765  86.778  26.485  1.00 42.42           N  
ATOM   1098  CA  GLY A 640      35.495  88.029  26.443  1.00 41.38           C  
ATOM   1099  C   GLY A 640      36.440  88.039  25.258  1.00 40.90           C  
ATOM   1100  O   GLY A 640      36.515  89.031  24.529  1.00 40.55           O  
ATOM   1101  N   LEU A 641      37.169  86.942  25.060  1.00 39.47           N  
ATOM   1102  CA  LEU A 641      38.096  86.856  23.936  1.00 39.78           C  
ATOM   1103  C   LEU A 641      37.349  87.100  22.633  1.00 39.21           C  
ATOM   1104  O   LEU A 641      37.870  87.732  21.715  1.00 38.26           O  
ATOM   1105  CB  LEU A 641      38.778  85.485  23.872  1.00 38.70           C  
ATOM   1106  CG  LEU A 641      40.115  85.298  24.602  1.00 38.38           C  
ATOM   1107  CD1 LEU A 641      40.811  86.642  24.780  1.00 35.02           C  
ATOM   1108  CD2 LEU A 641      39.880  84.656  25.945  1.00 37.83           C  
ATOM   1109  N   LYS A 642      36.124  86.595  22.561  1.00 39.05           N  
ATOM   1110  CA  LYS A 642      35.305  86.762  21.373  1.00 38.41           C  
ATOM   1111  C   LYS A 642      35.003  88.238  21.132  1.00 38.69           C  
ATOM   1112  O   LYS A 642      35.211  88.748  20.033  1.00 38.20           O  
ATOM   1113  CB  LYS A 642      33.999  85.989  21.528  1.00 38.48           C  
ATOM   1114  CG  LYS A 642      33.180  85.882  20.255  1.00 33.15           C  
ATOM   1115  CD  LYS A 642      31.884  85.152  20.540  1.00 36.20           C  
ATOM   1116  CE  LYS A 642      31.038  84.960  19.294  1.00 35.15           C  
ATOM   1117  NZ  LYS A 642      29.714  84.418  19.673  1.00 35.20           N  
ATOM   1118  N   LYS A 643      34.509  88.918  22.162  1.00 39.05           N  
ATOM   1119  CA  LYS A 643      34.177  90.330  22.042  1.00 42.00           C  
ATOM   1120  C   LYS A 643      35.359  91.132  21.505  1.00 42.61           C  
ATOM   1121  O   LYS A 643      35.180  92.219  20.945  1.00 44.84           O  
ATOM   1122  CB  LYS A 643      33.732  90.894  23.396  1.00 43.95           C  
ATOM   1123  CG  LYS A 643      32.409  90.321  23.904  1.00 49.58           C  
ATOM   1124  CD  LYS A 643      32.151  90.686  25.367  1.00 52.73           C  
ATOM   1125  CE  LYS A 643      31.003  89.866  25.961  1.00 54.79           C  
ATOM   1126  NZ  LYS A 643      30.910  89.995  27.451  1.00 53.31           N  
ATOM   1127  N   LYS A 644      36.566  90.596  21.665  1.00 41.22           N  
ATOM   1128  CA  LYS A 644      37.761  91.277  21.182  1.00 40.52           C  
ATOM   1129  C   LYS A 644      38.343  90.667  19.912  1.00 40.43           C  
ATOM   1130  O   LYS A 644      39.532  90.822  19.633  1.00 37.86           O  
ATOM   1131  CB  LYS A 644      38.831  91.310  22.270  1.00 40.24           C  
ATOM   1132  CG  LYS A 644      38.496  92.240  23.404  1.00 41.05           C  
ATOM   1133  CD  LYS A 644      39.663  92.411  24.333  1.00 41.82           C  
ATOM   1134  CE  LYS A 644      39.310  93.386  25.436  1.00 47.97           C  
ATOM   1135  NZ  LYS A 644      40.392  93.480  26.457  1.00 53.39           N  
ATOM   1136  N   LYS A 645      37.501  89.985  19.142  1.00 41.33           N  
ATOM   1137  CA  LYS A 645      37.933  89.363  17.896  1.00 42.61           C  
ATOM   1138  C   LYS A 645      39.149  88.447  18.043  1.00 42.24           C  
ATOM   1139  O   LYS A 645      40.075  88.500  17.231  1.00 42.64           O  
ATOM   1140  CB  LYS A 645      38.234  90.442  16.848  1.00 44.23           C  
ATOM   1141  CG  LYS A 645      37.008  90.959  16.112  1.00 49.05           C  
ATOM   1142  CD  LYS A 645      36.018  91.633  17.051  1.00 52.08           C  
ATOM   1143  CE  LYS A 645      34.663  91.822  16.376  1.00 53.63           C  
ATOM   1144  NZ  LYS A 645      33.657  92.384  17.318  1.00 55.05           N  
ATOM   1145  N   VAL A 646      39.151  87.614  19.079  1.00 40.25           N  
ATOM   1146  CA  VAL A 646      40.249  86.678  19.289  1.00 38.11           C  
ATOM   1147  C   VAL A 646      39.697  85.268  19.128  1.00 38.90           C  
ATOM   1148  O   VAL A 646      38.820  84.849  19.881  1.00 40.16           O  
ATOM   1149  CB  VAL A 646      40.869  86.807  20.699  1.00 37.90           C  
ATOM   1150  CG1 VAL A 646      41.977  85.774  20.866  1.00 36.42           C  
ATOM   1151  CG2 VAL A 646      41.424  88.208  20.914  1.00 35.91           C  
ATOM   1152  N   ILE A 647      40.209  84.552  18.132  1.00 38.87           N  
ATOM   1153  CA  ILE A 647      39.783  83.189  17.837  1.00 37.03           C  
ATOM   1154  C   ILE A 647      40.572  82.190  18.687  1.00 36.52           C  
ATOM   1155  O   ILE A 647      41.804  82.222  18.704  1.00 37.20           O  
ATOM   1156  CB  ILE A 647      40.024  82.887  16.356  1.00 37.20           C  
ATOM   1157  CG1 ILE A 647      39.386  83.982  15.502  1.00 39.87           C  
ATOM   1158  CG2 ILE A 647      39.464  81.529  15.999  1.00 37.80           C  
ATOM   1159  CD1 ILE A 647      39.710  83.885  14.020  1.00 40.11           C  
ATOM   1160  N   VAL A 648      39.866  81.306  19.389  1.00 33.52           N  
ATOM   1161  CA  VAL A 648      40.527  80.320  20.246  1.00 33.22           C  
ATOM   1162  C   VAL A 648      40.484  78.930  19.628  1.00 32.53           C  
ATOM   1163  O   VAL A 648      39.411  78.359  19.453  1.00 34.39           O  
ATOM   1164  CB  VAL A 648      39.866  80.269  21.656  1.00 32.10           C  
ATOM   1165  CG1 VAL A 648      40.538  79.221  22.522  1.00 29.20           C  
ATOM   1166  CG2 VAL A 648      39.968  81.623  22.320  1.00 31.06           C  
ATOM   1167  N   ILE A 649      41.653  78.383  19.309  1.00 31.47           N  
ATOM   1168  CA  ILE A 649      41.733  77.060  18.695  1.00 30.84           C  
ATOM   1169  C   ILE A 649      42.299  76.010  19.650  1.00 32.84           C  
ATOM   1170  O   ILE A 649      43.509  75.933  19.867  1.00 33.80           O  
ATOM   1171  CB  ILE A 649      42.581  77.123  17.410  1.00 30.37           C  
ATOM   1172  CG1 ILE A 649      41.944  78.140  16.452  1.00 29.04           C  
ATOM   1173  CG2 ILE A 649      42.699  75.733  16.771  1.00 25.31           C  
ATOM   1174  CD1 ILE A 649      42.703  78.374  15.175  1.00 31.80           C  
ATOM   1175  N   PRO A 650      41.421  75.169  20.224  1.00 33.68           N  
ATOM   1176  CA  PRO A 650      41.871  74.135  21.156  1.00 32.58           C  
ATOM   1177  C   PRO A 650      42.532  72.983  20.423  1.00 34.30           C  
ATOM   1178  O   PRO A 650      42.086  72.571  19.344  1.00 34.39           O  
ATOM   1179  CB  PRO A 650      40.579  73.674  21.839  1.00 31.42           C  
ATOM   1180  CG  PRO A 650      39.476  74.545  21.248  1.00 32.95           C  
ATOM   1181  CD  PRO A 650      39.993  74.994  19.927  1.00 32.17           C  
ATOM   1182  N   VAL A 651      43.602  72.473  21.017  1.00 33.72           N  
ATOM   1183  CA  VAL A 651      44.319  71.339  20.461  1.00 31.86           C  
ATOM   1184  C   VAL A 651      44.473  70.316  21.576  1.00 31.11           C  
ATOM   1185  O   VAL A 651      45.425  70.354  22.356  1.00 30.57           O  
ATOM   1186  CB  VAL A 651      45.697  71.748  19.931  1.00 31.52           C  
ATOM   1187  CG1 VAL A 651      46.411  70.536  19.352  1.00 32.01           C  
ATOM   1188  CG2 VAL A 651      45.540  72.812  18.870  1.00 28.75           C  
ATOM   1189  N   GLY A 652      43.501  69.418  21.657  1.00 30.63           N  
ATOM   1190  CA  GLY A 652      43.534  68.396  22.677  1.00 31.65           C  
ATOM   1191  C   GLY A 652      44.627  67.395  22.396  1.00 30.87           C  
ATOM   1192  O   GLY A 652      44.685  66.826  21.313  1.00 33.34           O  
ATOM   1193  N   ILE A 653      45.497  67.177  23.371  1.00 29.94           N  
ATOM   1194  CA  ILE A 653      46.586  66.232  23.207  1.00 29.84           C  
ATOM   1195  C   ILE A 653      46.466  65.126  24.234  1.00 29.66           C  
ATOM   1196  O   ILE A 653      46.540  65.376  25.437  1.00 27.99           O  
ATOM   1197  CB  ILE A 653      47.945  66.928  23.379  1.00 30.39           C  
ATOM   1198  CG1 ILE A 653      48.118  67.979  22.278  1.00 31.11           C  
ATOM   1199  CG2 ILE A 653      49.073  65.897  23.370  1.00 29.36           C  
ATOM   1200  CD1 ILE A 653      49.408  68.778  22.373  1.00 31.06           C  
ATOM   1201  N   GLY A 654      46.273  63.903  23.757  1.00 29.85           N  
ATOM   1202  CA  GLY A 654      46.158  62.782  24.669  1.00 31.41           C  
ATOM   1203  C   GLY A 654      44.768  62.555  25.230  1.00 30.69           C  
ATOM   1204  O   GLY A 654      43.841  63.314  24.954  1.00 30.28           O  
ATOM   1205  N   PRO A 655      44.608  61.520  26.061  1.00 32.59           N  
ATOM   1206  CA  PRO A 655      43.346  61.129  26.695  1.00 33.43           C  
ATOM   1207  C   PRO A 655      42.857  61.992  27.844  1.00 33.89           C  
ATOM   1208  O   PRO A 655      41.714  61.877  28.262  1.00 34.68           O  
ATOM   1209  CB  PRO A 655      43.633  59.708  27.149  1.00 31.31           C  
ATOM   1210  CG  PRO A 655      45.055  59.815  27.587  1.00 30.61           C  
ATOM   1211  CD  PRO A 655      45.700  60.623  26.488  1.00 31.75           C  
ATOM   1212  N   HIS A 656      43.707  62.863  28.357  1.00 35.86           N  
ATOM   1213  CA  HIS A 656      43.285  63.669  29.484  1.00 38.15           C  
ATOM   1214  C   HIS A 656      42.972  65.120  29.182  1.00 38.73           C  
ATOM   1215  O   HIS A 656      42.916  65.945  30.094  1.00 39.88           O  
ATOM   1216  CB  HIS A 656      44.326  63.560  30.583  1.00 40.69           C  
ATOM   1217  CG  HIS A 656      44.527  62.159  31.058  1.00 45.32           C  
ATOM   1218  ND1 HIS A 656      43.523  61.430  31.660  1.00 46.12           N  
ATOM   1219  CD2 HIS A 656      45.606  61.343  31.005  1.00 44.93           C  
ATOM   1220  CE1 HIS A 656      43.976  60.226  31.959  1.00 47.23           C  
ATOM   1221  NE2 HIS A 656      45.238  60.149  31.572  1.00 47.82           N  
ATOM   1222  N   ALA A 657      42.752  65.427  27.907  1.00 36.69           N  
ATOM   1223  CA  ALA A 657      42.419  66.783  27.505  1.00 34.29           C  
ATOM   1224  C   ALA A 657      40.974  67.095  27.902  1.00 33.31           C  
ATOM   1225  O   ALA A 657      40.069  66.311  27.630  1.00 31.70           O  
ATOM   1226  CB  ALA A 657      42.600  66.938  26.003  1.00 33.32           C  
ATOM   1227  N   ASN A 658      40.776  68.243  28.548  1.00 33.57           N  
ATOM   1228  CA  ASN A 658      39.460  68.693  29.005  1.00 35.44           C  
ATOM   1229  C   ASN A 658      38.472  68.786  27.834  1.00 37.43           C  
ATOM   1230  O   ASN A 658      38.216  69.869  27.310  1.00 38.90           O  
ATOM   1231  CB  ASN A 658      39.602  70.063  29.675  1.00 34.25           C  
ATOM   1232  CG  ASN A 658      38.450  70.388  30.610  1.00 37.13           C  
ATOM   1233  OD1 ASN A 658      37.297  70.039  30.347  1.00 37.92           O  
ATOM   1234  ND2 ASN A 658      38.757  71.080  31.706  1.00 36.48           N  
ATOM   1235  N   LEU A 659      37.910  67.648  27.438  1.00 37.83           N  
ATOM   1236  CA  LEU A 659      36.980  67.601  26.319  1.00 36.52           C  
ATOM   1237  C   LEU A 659      35.731  68.442  26.516  1.00 36.79           C  
ATOM   1238  O   LEU A 659      35.153  68.933  25.547  1.00 39.09           O  
ATOM   1239  CB  LEU A 659      36.572  66.157  26.028  1.00 38.08           C  
ATOM   1240  CG  LEU A 659      37.656  65.232  25.472  1.00 38.70           C  
ATOM   1241  CD1 LEU A 659      37.112  63.820  25.394  1.00 38.02           C  
ATOM   1242  CD2 LEU A 659      38.113  65.718  24.104  1.00 37.79           C  
ATOM   1243  N   LYS A 660      35.303  68.616  27.759  1.00 35.98           N  
ATOM   1244  CA  LYS A 660      34.111  69.414  27.995  1.00 34.82           C  
ATOM   1245  C   LYS A 660      34.413  70.856  27.610  1.00 33.90           C  
ATOM   1246  O   LYS A 660      33.596  71.516  26.971  1.00 33.76           O  
ATOM   1247  CB  LYS A 660      33.676  69.323  29.464  1.00 34.95           C  
ATOM   1248  CG  LYS A 660      32.253  69.811  29.696  1.00 36.00           C  
ATOM   1249  CD  LYS A 660      31.723  69.460  31.077  1.00 36.47           C  
ATOM   1250  CE  LYS A 660      32.320  70.338  32.156  1.00 36.34           C  
ATOM   1251  NZ  LYS A 660      31.725  70.022  33.487  1.00 36.49           N  
ATOM   1252  N   GLN A 661      35.600  71.331  27.985  1.00 33.17           N  
ATOM   1253  CA  GLN A 661      36.014  72.694  27.675  1.00 32.56           C  
ATOM   1254  C   GLN A 661      36.287  72.898  26.188  1.00 32.45           C  
ATOM   1255  O   GLN A 661      36.000  73.968  25.645  1.00 30.16           O  
ATOM   1256  CB  GLN A 661      37.251  73.077  28.491  1.00 31.24           C  
ATOM   1257  CG  GLN A 661      36.931  73.478  29.928  1.00 29.93           C  
ATOM   1258  CD  GLN A 661      38.127  74.059  30.655  1.00 28.26           C  
ATOM   1259  OE1 GLN A 661      38.012  74.533  31.780  1.00 29.56           O  
ATOM   1260  NE2 GLN A 661      39.281  74.023  30.015  1.00 29.68           N  
ATOM   1261  N   ILE A 662      36.841  71.878  25.533  1.00 32.31           N  
ATOM   1262  CA  ILE A 662      37.125  71.967  24.102  1.00 32.48           C  
ATOM   1263  C   ILE A 662      35.813  72.134  23.352  1.00 33.20           C  
ATOM   1264  O   ILE A 662      35.717  72.922  22.409  1.00 32.26           O  
ATOM   1265  CB  ILE A 662      37.848  70.704  23.575  1.00 31.36           C  
ATOM   1266  CG1 ILE A 662      39.329  70.763  23.951  1.00 31.63           C  
ATOM   1267  CG2 ILE A 662      37.694  70.601  22.056  1.00 27.94           C  
ATOM   1268  CD1 ILE A 662      40.138  69.575  23.448  1.00 31.28           C  
ATOM   1269  N   ARG A 663      34.802  71.381  23.773  1.00 34.32           N  
ATOM   1270  CA  ARG A 663      33.491  71.467  23.151  1.00 35.06           C  
ATOM   1271  C   ARG A 663      32.949  72.868  23.408  1.00 33.30           C  
ATOM   1272  O   ARG A 663      32.556  73.568  22.475  1.00 30.20           O  
ATOM   1273  CB  ARG A 663      32.550  70.401  23.741  1.00 40.59           C  
ATOM   1274  CG  ARG A 663      31.108  70.430  23.201  1.00 48.25           C  
ATOM   1275  CD  ARG A 663      30.191  71.354  24.024  1.00 52.38           C  
ATOM   1276  NE  ARG A 663      28.989  71.748  23.285  1.00 56.00           N  
ATOM   1277  CZ  ARG A 663      28.006  72.497  23.786  1.00 58.29           C  
ATOM   1278  NH1 ARG A 663      26.962  72.818  23.028  1.00 56.56           N  
ATOM   1279  NH2 ARG A 663      28.067  72.938  25.040  1.00 58.37           N  
ATOM   1280  N   LEU A 664      32.961  73.274  24.679  1.00 32.92           N  
ATOM   1281  CA  LEU A 664      32.474  74.586  25.092  1.00 33.54           C  
ATOM   1282  C   LEU A 664      33.160  75.732  24.360  1.00 35.03           C  
ATOM   1283  O   LEU A 664      32.608  76.821  24.268  1.00 35.88           O  
ATOM   1284  CB  LEU A 664      32.648  74.779  26.605  1.00 32.75           C  
ATOM   1285  CG  LEU A 664      31.660  74.095  27.563  1.00 33.27           C  
ATOM   1286  CD1 LEU A 664      32.074  74.343  29.021  1.00 29.41           C  
ATOM   1287  CD2 LEU A 664      30.249  74.620  27.305  1.00 31.45           C  
ATOM   1288  N   ILE A 665      34.365  75.503  23.850  1.00 37.83           N  
ATOM   1289  CA  ILE A 665      35.069  76.554  23.125  1.00 40.23           C  
ATOM   1290  C   ILE A 665      34.595  76.592  21.674  1.00 43.14           C  
ATOM   1291  O   ILE A 665      34.298  77.664  21.139  1.00 44.15           O  
ATOM   1292  CB  ILE A 665      36.605  76.356  23.174  1.00 38.86           C  
ATOM   1293  CG1 ILE A 665      37.116  76.631  24.595  1.00 33.75           C  
ATOM   1294  CG2 ILE A 665      37.290  77.290  22.167  1.00 35.38           C  
ATOM   1295  CD1 ILE A 665      38.600  76.422  24.756  1.00 31.20           C  
ATOM   1296  N   GLU A 666      34.518  75.424  21.043  1.00 45.22           N  
ATOM   1297  CA  GLU A 666      34.051  75.344  19.662  1.00 46.89           C  
ATOM   1298  C   GLU A 666      32.676  75.996  19.569  1.00 46.80           C  
ATOM   1299  O   GLU A 666      32.337  76.633  18.575  1.00 46.83           O  
ATOM   1300  CB  GLU A 666      33.933  73.884  19.210  1.00 49.00           C  
ATOM   1301  CG  GLU A 666      35.261  73.160  19.012  1.00 50.77           C  
ATOM   1302  CD  GLU A 666      35.097  71.831  18.288  1.00 51.41           C  
ATOM   1303  OE1 GLU A 666      34.504  70.901  18.880  1.00 51.70           O  
ATOM   1304  OE2 GLU A 666      35.556  71.723  17.126  1.00 49.46           O  
ATOM   1305  N   LYS A 667      31.900  75.837  20.634  1.00 47.21           N  
ATOM   1306  CA  LYS A 667      30.547  76.360  20.713  1.00 47.39           C  
ATOM   1307  C   LYS A 667      30.423  77.883  20.800  1.00 47.07           C  
ATOM   1308  O   LYS A 667      29.572  78.464  20.135  1.00 48.62           O  
ATOM   1309  CB  LYS A 667      29.837  75.717  21.911  1.00 47.96           C  
ATOM   1310  CG  LYS A 667      28.431  76.230  22.193  1.00 50.82           C  
ATOM   1311  CD  LYS A 667      27.417  75.740  21.168  1.00 53.58           C  
ATOM   1312  CE  LYS A 667      26.019  76.253  21.501  1.00 54.59           C  
ATOM   1313  NZ  LYS A 667      24.977  75.789  20.542  1.00 54.55           N  
ATOM   1314  N   GLN A 668      31.264  78.531  21.602  1.00 46.28           N  
ATOM   1315  CA  GLN A 668      31.166  79.979  21.778  1.00 46.15           C  
ATOM   1316  C   GLN A 668      31.379  80.829  20.531  1.00 47.29           C  
ATOM   1317  O   GLN A 668      30.976  81.992  20.493  1.00 46.41           O  
ATOM   1318  CB  GLN A 668      32.121  80.449  22.878  1.00 44.71           C  
ATOM   1319  CG  GLN A 668      31.919  79.769  24.240  1.00 43.65           C  
ATOM   1320  CD  GLN A 668      30.461  79.689  24.686  1.00 42.88           C  
ATOM   1321  OE1 GLN A 668      29.721  80.674  24.636  1.00 42.08           O  
ATOM   1322  NE2 GLN A 668      30.051  78.511  25.142  1.00 40.51           N  
ATOM   1323  N   ALA A 669      32.003  80.255  19.510  1.00 48.88           N  
ATOM   1324  CA  ALA A 669      32.254  80.984  18.270  1.00 50.21           C  
ATOM   1325  C   ALA A 669      32.419  80.000  17.117  1.00 51.36           C  
ATOM   1326  O   ALA A 669      32.992  78.924  17.283  1.00 54.16           O  
ATOM   1327  CB  ALA A 669      33.500  81.839  18.416  1.00 49.06           C  
ATOM   1328  N   PRO A 670      31.921  80.357  15.926  1.00 51.70           N  
ATOM   1329  CA  PRO A 670      32.034  79.465  14.769  1.00 51.38           C  
ATOM   1330  C   PRO A 670      33.461  79.149  14.324  1.00 51.38           C  
ATOM   1331  O   PRO A 670      33.815  77.981  14.150  1.00 50.46           O  
ATOM   1332  CB  PRO A 670      31.235  80.196  13.694  1.00 50.36           C  
ATOM   1333  CG  PRO A 670      31.417  81.630  14.063  1.00 50.50           C  
ATOM   1334  CD  PRO A 670      31.237  81.607  15.558  1.00 50.48           C  
ATOM   1335  N   GLU A 671      34.281  80.181  14.153  1.00 51.30           N  
ATOM   1336  CA  GLU A 671      35.655  79.976  13.710  1.00 52.76           C  
ATOM   1337  C   GLU A 671      36.546  79.277  14.731  1.00 51.68           C  
ATOM   1338  O   GLU A 671      37.709  78.995  14.452  1.00 51.25           O  
ATOM   1339  CB  GLU A 671      36.284  81.307  13.298  1.00 55.68           C  
ATOM   1340  CG  GLU A 671      35.567  81.993  12.142  1.00 63.20           C  
ATOM   1341  CD  GLU A 671      36.353  83.161  11.575  1.00 67.91           C  
ATOM   1342  OE1 GLU A 671      37.080  83.815  12.353  1.00 72.14           O  
ATOM   1343  OE2 GLU A 671      36.237  83.436  10.359  1.00 69.84           O  
ATOM   1344  N   ASN A 672      36.004  78.997  15.911  1.00 50.65           N  
ATOM   1345  CA  ASN A 672      36.768  78.311  16.947  1.00 49.10           C  
ATOM   1346  C   ASN A 672      36.811  76.811  16.653  1.00 48.77           C  
ATOM   1347  O   ASN A 672      36.120  76.032  17.302  1.00 49.41           O  
ATOM   1348  CB  ASN A 672      36.130  78.547  18.323  1.00 47.58           C  
ATOM   1349  CG  ASN A 672      36.486  79.902  18.917  1.00 47.31           C  
ATOM   1350  OD1 ASN A 672      37.060  80.758  18.253  1.00 48.38           O  
ATOM   1351  ND2 ASN A 672      36.136  80.099  20.177  1.00 47.24           N  
ATOM   1352  N   LYS A 673      37.613  76.404  15.675  1.00 48.95           N  
ATOM   1353  CA  LYS A 673      37.717  74.985  15.325  1.00 49.57           C  
ATOM   1354  C   LYS A 673      38.789  74.298  16.170  1.00 46.84           C  
ATOM   1355  O   LYS A 673      39.841  74.875  16.437  1.00 47.00           O  
ATOM   1356  CB  LYS A 673      38.052  74.820  13.839  1.00 50.42           C  
ATOM   1357  CG  LYS A 673      38.186  73.372  13.391  1.00 54.46           C  
ATOM   1358  CD  LYS A 673      38.759  73.290  11.980  1.00 58.37           C  
ATOM   1359  CE  LYS A 673      38.937  71.845  11.526  1.00 58.80           C  
ATOM   1360  NZ  LYS A 673      39.528  71.757  10.163  1.00 57.40           N  
ATOM   1361  N   ALA A 674      38.526  73.061  16.580  1.00 43.96           N  
ATOM   1362  CA  ALA A 674      39.481  72.334  17.406  1.00 41.27           C  
ATOM   1363  C   ALA A 674      40.117  71.131  16.712  1.00 39.48           C  
ATOM   1364  O   ALA A 674      39.604  70.612  15.721  1.00 37.64           O  
ATOM   1365  CB  ALA A 674      38.815  71.894  18.702  1.00 41.01           C  
ATOM   1366  N   PHE A 675      41.251  70.702  17.255  1.00 38.14           N  
ATOM   1367  CA  PHE A 675      42.001  69.570  16.738  1.00 35.31           C  
ATOM   1368  C   PHE A 675      42.247  68.586  17.872  1.00 36.50           C  
ATOM   1369  O   PHE A 675      42.568  68.989  18.987  1.00 38.25           O  
ATOM   1370  CB  PHE A 675      43.333  70.057  16.179  1.00 32.13           C  
ATOM   1371  CG  PHE A 675      43.199  70.891  14.946  1.00 30.65           C  
ATOM   1372  CD1 PHE A 675      43.162  70.292  13.687  1.00 31.30           C  
ATOM   1373  CD2 PHE A 675      43.079  72.269  15.038  1.00 28.85           C  
ATOM   1374  CE1 PHE A 675      43.017  71.055  12.540  1.00 26.19           C  
ATOM   1375  CE2 PHE A 675      42.933  73.042  13.897  1.00 28.80           C  
ATOM   1376  CZ  PHE A 675      42.899  72.433  12.646  1.00 29.27           C  
ATOM   1377  N   VAL A 676      42.087  67.299  17.596  1.00 36.01           N  
ATOM   1378  CA  VAL A 676      42.315  66.298  18.623  1.00 38.02           C  
ATOM   1379  C   VAL A 676      43.353  65.281  18.167  1.00 37.86           C  
ATOM   1380  O   VAL A 676      43.143  64.541  17.203  1.00 39.95           O  
ATOM   1381  CB  VAL A 676      41.013  65.573  18.998  1.00 40.96           C  
ATOM   1382  CG1 VAL A 676      41.281  64.576  20.116  1.00 43.00           C  
ATOM   1383  CG2 VAL A 676      39.960  66.590  19.441  1.00 42.21           C  
ATOM   1384  N   LEU A 677      44.478  65.263  18.875  1.00 34.95           N  
ATOM   1385  CA  LEU A 677      45.581  64.372  18.575  1.00 32.28           C  
ATOM   1386  C   LEU A 677      45.782  63.389  19.725  1.00 32.28           C  
ATOM   1387  O   LEU A 677      45.681  63.764  20.892  1.00 32.74           O  
ATOM   1388  CB  LEU A 677      46.856  65.190  18.370  1.00 32.16           C  
ATOM   1389  CG  LEU A 677      46.896  66.240  17.253  1.00 31.92           C  
ATOM   1390  CD1 LEU A 677      45.855  67.304  17.492  1.00 30.65           C  
ATOM   1391  CD2 LEU A 677      48.280  66.873  17.199  1.00 29.96           C  
ATOM   1392  N   SER A 678      46.077  62.137  19.389  1.00 32.04           N  
ATOM   1393  CA  SER A 678      46.293  61.090  20.386  1.00 33.96           C  
ATOM   1394  C   SER A 678      47.564  61.266  21.214  1.00 34.26           C  
ATOM   1395  O   SER A 678      47.684  60.693  22.289  1.00 34.93           O  
ATOM   1396  CB  SER A 678      46.323  59.721  19.700  1.00 35.82           C  
ATOM   1397  OG  SER A 678      47.293  59.689  18.665  1.00 36.95           O  
ATOM   1398  N   SER A 679      48.513  62.049  20.709  1.00 36.92           N  
ATOM   1399  CA  SER A 679      49.768  62.289  21.418  1.00 39.00           C  
ATOM   1400  C   SER A 679      50.566  63.402  20.745  1.00 41.16           C  
ATOM   1401  O   SER A 679      50.293  63.766  19.599  1.00 41.31           O  
ATOM   1402  CB  SER A 679      50.618  61.025  21.434  1.00 39.68           C  
ATOM   1403  OG  SER A 679      51.130  60.764  20.138  1.00 44.09           O  
ATOM   1404  N   VAL A 680      51.561  63.931  21.453  1.00 41.52           N  
ATOM   1405  CA  VAL A 680      52.383  64.999  20.907  1.00 43.35           C  
ATOM   1406  C   VAL A 680      53.021  64.610  19.576  1.00 44.65           C  
ATOM   1407  O   VAL A 680      53.458  65.472  18.814  1.00 45.38           O  
ATOM   1408  CB  VAL A 680      53.498  65.408  21.882  1.00 41.52           C  
ATOM   1409  CG1 VAL A 680      52.898  66.013  23.139  1.00 44.49           C  
ATOM   1410  CG2 VAL A 680      54.344  64.210  22.224  1.00 42.04           C  
ATOM   1411  N   ASP A 681      53.078  63.314  19.293  1.00 46.31           N  
ATOM   1412  CA  ASP A 681      53.667  62.855  18.040  1.00 49.55           C  
ATOM   1413  C   ASP A 681      52.782  63.163  16.846  1.00 50.30           C  
ATOM   1414  O   ASP A 681      53.265  63.289  15.721  1.00 50.36           O  
ATOM   1415  CB  ASP A 681      53.946  61.355  18.085  1.00 50.77           C  
ATOM   1416  CG  ASP A 681      55.252  61.037  18.770  1.00 53.70           C  
ATOM   1417  OD1 ASP A 681      56.206  61.839  18.620  1.00 52.83           O  
ATOM   1418  OD2 ASP A 681      55.329  59.989  19.445  1.00 55.36           O  
ATOM   1419  N   GLU A 682      51.484  63.267  17.104  1.00 52.00           N  
ATOM   1420  CA  GLU A 682      50.500  63.566  16.077  1.00 51.47           C  
ATOM   1421  C   GLU A 682      50.556  65.050  15.754  1.00 51.50           C  
ATOM   1422  O   GLU A 682      49.927  65.518  14.805  1.00 51.46           O  
ATOM   1423  CB  GLU A 682      49.111  63.194  16.584  1.00 53.04           C  
ATOM   1424  CG  GLU A 682      48.649  61.831  16.135  1.00 57.77           C  
ATOM   1425  CD  GLU A 682      47.922  61.897  14.807  1.00 63.29           C  
ATOM   1426  OE1 GLU A 682      46.812  62.478  14.768  1.00 65.00           O  
ATOM   1427  OE2 GLU A 682      48.461  61.378  13.804  1.00 65.55           O  
ATOM   1428  N   LEU A 683      51.323  65.789  16.549  1.00 51.54           N  
ATOM   1429  CA  LEU A 683      51.461  67.228  16.362  1.00 51.64           C  
ATOM   1430  C   LEU A 683      51.988  67.523  14.955  1.00 52.02           C  
ATOM   1431  O   LEU A 683      51.308  68.153  14.137  1.00 50.34           O  
ATOM   1432  CB  LEU A 683      52.415  67.782  17.419  1.00 48.60           C  
ATOM   1433  CG  LEU A 683      51.976  69.017  18.212  1.00 47.33           C  
ATOM   1434  CD1 LEU A 683      50.491  69.294  18.054  1.00 44.91           C  
ATOM   1435  CD2 LEU A 683      52.308  68.808  19.675  1.00 45.73           C  
ATOM   1436  N   GLU A 684      53.197  67.055  14.675  1.00 53.15           N  
ATOM   1437  CA  GLU A 684      53.797  67.272  13.373  1.00 56.15           C  
ATOM   1438  C   GLU A 684      53.003  66.573  12.262  1.00 56.85           C  
ATOM   1439  O   GLU A 684      53.288  66.745  11.070  1.00 56.92           O  
ATOM   1440  CB  GLU A 684      55.239  66.776  13.396  1.00 57.15           C  
ATOM   1441  CG  GLU A 684      55.961  66.928  12.084  1.00 59.97           C  
ATOM   1442  CD  GLU A 684      56.342  65.589  11.527  1.00 62.28           C  
ATOM   1443  OE1 GLU A 684      57.085  64.867  12.219  1.00 62.76           O  
ATOM   1444  OE2 GLU A 684      55.898  65.261  10.409  1.00 64.37           O  
ATOM   1445  N   GLN A 685      52.006  65.783  12.658  1.00 58.53           N  
ATOM   1446  CA  GLN A 685      51.166  65.058  11.700  1.00 59.16           C  
ATOM   1447  C   GLN A 685      50.141  65.961  11.043  1.00 57.87           C  
ATOM   1448  O   GLN A 685      50.138  66.139   9.822  1.00 56.77           O  
ATOM   1449  CB  GLN A 685      50.449  63.888  12.387  1.00 62.09           C  
ATOM   1450  CG  GLN A 685      51.348  62.678  12.566  1.00 67.75           C  
ATOM   1451  CD  GLN A 685      52.109  62.384  11.282  1.00 71.73           C  
ATOM   1452  OE1 GLN A 685      51.628  61.666  10.398  1.00 72.96           O  
ATOM   1453  NE2 GLN A 685      53.305  62.955  11.169  1.00 74.09           N  
ATOM   1454  N   GLN A 686      49.250  66.506  11.859  1.00 56.62           N  
ATOM   1455  CA  GLN A 686      48.255  67.408  11.342  1.00 56.59           C  
ATOM   1456  C   GLN A 686      48.734  68.864  11.436  1.00 54.38           C  
ATOM   1457  O   GLN A 686      47.927  69.771  11.573  1.00 53.62           O  
ATOM   1458  CB  GLN A 686      46.932  67.225  12.084  1.00 58.35           C  
ATOM   1459  CG  GLN A 686      47.039  66.588  13.445  1.00 59.56           C  
ATOM   1460  CD  GLN A 686      45.682  66.153  13.953  1.00 62.34           C  
ATOM   1461  OE1 GLN A 686      44.710  66.912  13.886  1.00 64.14           O  
ATOM   1462  NE2 GLN A 686      45.605  64.934  14.472  1.00 60.98           N  
ATOM   1463  N   ARG A 687      50.039  69.106  11.333  1.00 52.30           N  
ATOM   1464  CA  ARG A 687      50.549  70.481  11.396  1.00 50.92           C  
ATOM   1465  C   ARG A 687      50.067  71.277  10.183  1.00 50.06           C  
ATOM   1466  O   ARG A 687      49.516  72.369  10.327  1.00 48.59           O  
ATOM   1467  CB  ARG A 687      52.077  70.484  11.426  1.00 50.98           C  
ATOM   1468  CG  ARG A 687      52.686  71.867  11.574  1.00 50.88           C  
ATOM   1469  CD  ARG A 687      53.811  72.039  10.585  1.00 55.46           C  
ATOM   1470  NE  ARG A 687      54.863  71.063  10.843  1.00 60.67           N  
ATOM   1471  CZ  ARG A 687      55.543  70.425   9.895  1.00 60.46           C  
ATOM   1472  NH1 ARG A 687      55.283  70.653   8.614  1.00 59.84           N  
ATOM   1473  NH2 ARG A 687      56.491  69.562  10.227  1.00 60.79           N  
ATOM   1474  N   ASP A 688      50.299  70.727   8.993  1.00 48.20           N  
ATOM   1475  CA  ASP A 688      49.872  71.365   7.756  1.00 47.43           C  
ATOM   1476  C   ASP A 688      48.383  71.681   7.832  1.00 45.76           C  
ATOM   1477  O   ASP A 688      47.926  72.709   7.338  1.00 43.68           O  
ATOM   1478  CB  ASP A 688      50.134  70.438   6.573  1.00 50.02           C  
ATOM   1479  CG  ASP A 688      51.603  70.324   6.236  1.00 51.61           C  
ATOM   1480  OD1 ASP A 688      51.949  69.441   5.419  1.00 49.27           O  
ATOM   1481  OD2 ASP A 688      52.403  71.122   6.780  1.00 52.28           O  
ATOM   1482  N   GLU A 689      47.634  70.784   8.461  1.00 46.49           N  
ATOM   1483  CA  GLU A 689      46.193  70.945   8.624  1.00 47.33           C  
ATOM   1484  C   GLU A 689      45.894  72.140   9.539  1.00 45.51           C  
ATOM   1485  O   GLU A 689      44.931  72.878   9.326  1.00 44.21           O  
ATOM   1486  CB  GLU A 689      45.610  69.670   9.229  1.00 49.80           C  
ATOM   1487  CG  GLU A 689      44.141  69.439   8.945  1.00 55.90           C  
ATOM   1488  CD  GLU A 689      43.620  68.197   9.645  1.00 60.11           C  
ATOM   1489  OE1 GLU A 689      44.305  67.146   9.587  1.00 61.28           O  
ATOM   1490  OE2 GLU A 689      42.525  68.272  10.249  1.00 61.47           O  
ATOM   1491  N   ILE A 690      46.728  72.318  10.559  1.00 44.25           N  
ATOM   1492  CA  ILE A 690      46.574  73.413  11.507  1.00 42.76           C  
ATOM   1493  C   ILE A 690      47.025  74.730  10.881  1.00 43.77           C  
ATOM   1494  O   ILE A 690      46.421  75.779  11.116  1.00 44.99           O  
ATOM   1495  CB  ILE A 690      47.400  73.164  12.787  1.00 39.16           C  
ATOM   1496  CG1 ILE A 690      46.904  71.895  13.485  1.00 36.33           C  
ATOM   1497  CG2 ILE A 690      47.277  74.354  13.718  1.00 36.30           C  
ATOM   1498  CD1 ILE A 690      47.739  71.479  14.672  1.00 34.14           C  
ATOM   1499  N   VAL A 691      48.095  74.674  10.093  1.00 43.91           N  
ATOM   1500  CA  VAL A 691      48.617  75.863   9.431  1.00 43.95           C  
ATOM   1501  C   VAL A 691      47.622  76.302   8.358  1.00 44.60           C  
ATOM   1502  O   VAL A 691      47.261  77.476   8.269  1.00 42.89           O  
ATOM   1503  CB  VAL A 691      49.978  75.577   8.755  1.00 43.26           C  
ATOM   1504  CG1 VAL A 691      50.477  76.821   8.037  1.00 43.33           C  
ATOM   1505  CG2 VAL A 691      50.988  75.113   9.790  1.00 41.73           C  
ATOM   1506  N   SER A 692      47.184  75.341   7.552  1.00 45.77           N  
ATOM   1507  CA  SER A 692      46.236  75.598   6.476  1.00 47.58           C  
ATOM   1508  C   SER A 692      44.983  76.319   6.974  1.00 46.79           C  
ATOM   1509  O   SER A 692      44.445  77.186   6.282  1.00 45.74           O  
ATOM   1510  CB  SER A 692      45.846  74.277   5.804  1.00 49.21           C  
ATOM   1511  OG  SER A 692      44.906  74.484   4.764  1.00 53.08           O  
ATOM   1512  N   TYR A 693      44.526  75.967   8.174  1.00 46.64           N  
ATOM   1513  CA  TYR A 693      43.331  76.582   8.750  1.00 46.00           C  
ATOM   1514  C   TYR A 693      43.582  78.007   9.213  1.00 45.60           C  
ATOM   1515  O   TYR A 693      42.662  78.820   9.260  1.00 45.08           O  
ATOM   1516  CB  TYR A 693      42.807  75.759   9.934  1.00 45.76           C  
ATOM   1517  CG  TYR A 693      41.531  76.321  10.528  1.00 43.92           C  
ATOM   1518  CD1 TYR A 693      40.419  76.558   9.722  1.00 43.48           C  
ATOM   1519  CD2 TYR A 693      41.440  76.636  11.884  1.00 42.61           C  
ATOM   1520  CE1 TYR A 693      39.253  77.096  10.241  1.00 42.25           C  
ATOM   1521  CE2 TYR A 693      40.268  77.176  12.414  1.00 42.26           C  
ATOM   1522  CZ  TYR A 693      39.182  77.403  11.581  1.00 41.22           C  
ATOM   1523  OH  TYR A 693      38.022  77.942  12.074  1.00 39.12           O  
ATOM   1524  N   LEU A 694      44.825  78.305   9.568  1.00 46.61           N  
ATOM   1525  CA  LEU A 694      45.173  79.641  10.025  1.00 48.22           C  
ATOM   1526  C   LEU A 694      45.316  80.588   8.834  1.00 50.13           C  
ATOM   1527  O   LEU A 694      44.941  81.758   8.915  1.00 49.86           O  
ATOM   1528  CB  LEU A 694      46.470  79.593  10.839  1.00 46.85           C  
ATOM   1529  CG  LEU A 694      46.396  78.820  12.161  1.00 44.90           C  
ATOM   1530  CD1 LEU A 694      47.770  78.721  12.785  1.00 45.65           C  
ATOM   1531  CD2 LEU A 694      45.440  79.521  13.107  1.00 44.10           C  
ATOM   1532  N   CYS A 695      45.843  80.076   7.724  1.00 53.19           N  
ATOM   1533  CA  CYS A 695      46.018  80.887   6.526  1.00 56.68           C  
ATOM   1534  C   CYS A 695      44.646  81.224   5.953  1.00 57.11           C  
ATOM   1535  O   CYS A 695      44.491  82.205   5.229  1.00 57.40           O  
ATOM   1536  CB  CYS A 695      46.855  80.138   5.477  1.00 60.87           C  
ATOM   1537  SG  CYS A 695      48.441  79.450   6.074  1.00 68.43           S  
ATOM   1538  N   ASP A 696      43.650  80.405   6.281  1.00 58.74           N  
ATOM   1539  CA  ASP A 696      42.286  80.629   5.808  1.00 60.77           C  
ATOM   1540  C   ASP A 696      41.530  81.559   6.747  1.00 61.20           C  
ATOM   1541  O   ASP A 696      40.441  82.028   6.420  1.00 61.70           O  
ATOM   1542  CB  ASP A 696      41.517  79.308   5.700  1.00 62.55           C  
ATOM   1543  CG  ASP A 696      42.141  78.349   4.712  1.00 63.76           C  
ATOM   1544  OD1 ASP A 696      43.019  78.784   3.937  1.00 64.84           O  
ATOM   1545  OD2 ASP A 696      41.743  77.164   4.707  1.00 63.73           O  
ATOM   1546  N   LEU A 697      42.106  81.812   7.918  1.00 61.67           N  
ATOM   1547  CA  LEU A 697      41.481  82.686   8.900  1.00 62.98           C  
ATOM   1548  C   LEU A 697      42.055  84.100   8.893  1.00 64.06           C  
ATOM   1549  O   LEU A 697      41.327  85.064   9.126  1.00 64.19           O  
ATOM   1550  CB  LEU A 697      41.621  82.098  10.307  1.00 63.16           C  
ATOM   1551  CG  LEU A 697      40.649  80.999  10.741  1.00 63.42           C  
ATOM   1552  CD1 LEU A 697      41.070  80.459  12.095  1.00 62.92           C  
ATOM   1553  CD2 LEU A 697      39.233  81.556  10.807  1.00 63.15           C  
ATOM   1554  N   ALA A 698      43.354  84.222   8.629  1.00 64.99           N  
ATOM   1555  CA  ALA A 698      44.007  85.531   8.615  1.00 67.05           C  
ATOM   1556  C   ALA A 698      44.112  86.125   7.218  1.00 68.08           C  
ATOM   1557  O   ALA A 698      44.254  85.403   6.233  1.00 67.25           O  
ATOM   1558  CB  ALA A 698      45.386  85.432   9.245  1.00 67.38           C  
ATOM   1559  N   PRO A 699      44.072  87.463   7.121  1.00 70.04           N  
ATOM   1560  CA  PRO A 699      44.156  88.121   5.818  1.00 72.00           C  
ATOM   1561  C   PRO A 699      45.531  87.975   5.231  1.00 73.95           C  
ATOM   1562  O   PRO A 699      46.511  87.735   5.946  1.00 71.25           O  
ATOM   1563  CB  PRO A 699      43.841  89.586   6.126  1.00 72.37           C  
ATOM   1564  CG  PRO A 699      43.410  89.596   7.587  1.00 71.28           C  
ATOM   1565  CD  PRO A 699      44.150  88.458   8.197  1.00 70.43           C  
ATOM   1566  N   GLU A 700      45.620  88.167   3.926  1.00 78.23           N  
ATOM   1567  CA  GLU A 700      46.907  88.010   3.283  1.00 82.62           C  
ATOM   1568  C   GLU A 700      47.950  89.090   3.383  1.00 84.68           C  
ATOM   1569  O   GLU A 700      47.661  90.284   3.423  1.00 83.83           O  
ATOM   1570  CB  GLU A 700      46.725  87.650   1.801  1.00 84.67           C  
ATOM   1571  CG  GLU A 700      46.218  86.244   1.589  1.00 88.60           C  
ATOM   1572  CD  GLU A 700      46.038  85.858   0.125  1.00 90.57           C  
ATOM   1573  OE1 GLU A 700      46.014  86.744  -0.758  1.00 90.56           O  
ATOM   1574  OE2 GLU A 700      45.899  84.645  -0.137  1.00 89.96           O  
ATOM   1575  N   ALA A 701      49.177  88.596   3.382  1.00 88.16           N  
ATOM   1576  CA  ALA A 701      50.361  89.393   3.404  1.00 91.71           C  
ATOM   1577  C   ALA A 701      51.135  89.060   2.134  1.00 94.54           C  
ATOM   1578  O   ALA A 701      50.841  88.085   1.440  1.00 95.02           O  
ATOM   1579  CB  ALA A 701      51.187  89.054   4.618  1.00 91.29           C  
ATOM   1580  N   PRO A 702      52.158  89.866   1.825  1.00 97.82           N  
ATOM   1581  CA  PRO A 702      52.982  89.654   0.631  1.00100.47           C  
ATOM   1582  C   PRO A 702      54.203  88.761   0.884  1.00103.11           C  
ATOM   1583  O   PRO A 702      54.850  88.857   1.930  1.00103.01           O  
ATOM   1584  CB  PRO A 702      53.367  91.073   0.239  1.00100.06           C  
ATOM   1585  CG  PRO A 702      53.611  91.708   1.587  1.00 99.16           C  
ATOM   1586  CD  PRO A 702      52.459  91.172   2.447  1.00 98.60           C  
ATOM   1587  N   PRO A 703      54.532  87.876  -0.078  1.00105.48           N  
ATOM   1588  CA  PRO A 703      55.683  86.978   0.068  1.00107.33           C  
ATOM   1589  C   PRO A 703      56.966  87.639  -0.427  1.00108.83           C  
ATOM   1590  O   PRO A 703      57.505  87.174  -1.458  1.00110.26           O  
ATOM   1591  CB  PRO A 703      55.310  85.761  -0.794  1.00107.45           C  
ATOM   1592  CG  PRO A 703      53.985  86.136  -1.489  1.00107.16           C  
ATOM   1593  CD  PRO A 703      53.851  87.628  -1.358  1.00106.01           C  
TER    1594      PRO A 703                                                      
MASTER      347    0    0   14   20    0    0    6 3982    2    8   40          
END                                                                             
