# Supplementary material for: Epitope Prediction Based on Random Peptide Library Screening: Benchmark Dataset and Prediction Tools Evaluation
Source: Molecules. 2011 Jun 16;16(6):4971–93. doi: 10.3390/molecules16064971 (PMC6264216; doi:10.3390/molecules16064971)
Supplement: Supplementary file 1 [file molecules-16-04971-s001.zip › supplementary materials/datasets/MS00464/EP00464.txt]

L512 K549 W550 D560 G561 S562 H563 A564 Y565 R571 K572 R579 I580 E596 K599 Y600 F603 Q604 S607 K608 D610 R611 E613 R632 N633 R636 P702
