# Supplementary material for: Epitope Prediction Based on Random Peptide Library Screening: Benchmark Dataset and Prediction Tools Evaluation
Source: Molecules. 2011 Jun 16;16(6):4971–93. doi: 10.3390/molecules16064971 (PMC6264216; doi:10.3390/molecules16064971)
Supplement: Supplementary file 1 [file molecules-16-04971-s001.zip › supplementary materials/datasets/MS00671/1D4V.pdb]

HEADER    APOPTOSIS                               06-OCT-99   1D4V              
TITLE     CRYSTAL STRUCTURE OF TRAIL-DR5 COMPLEX                                
COMPND    MOL_ID: 1;                                                            
COMPND   2 MOLECULE: TNF-RELATED APOPTOSIS INDUCING LIGAND;                     
COMPND   3 CHAIN: B;                                                            
COMPND   4 FRAGMENT: SINGLE SUBUNIT;                                            
COMPND   5 SYNONYM: TRAIL;                                                      
COMPND   6 ENGINEERED: YES;                                                     
COMPND   7 MOL_ID: 2;                                                           
COMPND   8 MOLECULE: DEATH RECEPTOR 5;                                          
COMPND   9 CHAIN: A;                                                            
COMPND  10 FRAGMENT: EXTRACELLULAR REGION;                                      
COMPND  11 SYNONYM: DR5;                                                        
COMPND  12 ENGINEERED: YES                                                      
SOURCE    MOL_ID: 1;                                                            
SOURCE   2 ORGANISM_SCIENTIFIC: HOMO SAPIENS;                                   
SOURCE   3 ORGANISM_COMMON: HUMAN;                                              
SOURCE   4 ORGANISM_TAXID: 9606;                                                
SOURCE   5 EXPRESSION_SYSTEM: ESCHERICHIA COLI;                                 
SOURCE   6 EXPRESSION_SYSTEM_TAXID: 562;                                        
SOURCE   7 EXPRESSION_SYSTEM_VECTOR_TYPE: PLASMID;                              
SOURCE   8 EXPRESSION_SYSTEM_PLASMID: PET-9C;                                   
SOURCE   9 MOL_ID: 2;                                                           
SOURCE  10 ORGANISM_SCIENTIFIC: HOMO SAPIENS;                                   
SOURCE  11 ORGANISM_COMMON: HUMAN;                                              
SOURCE  12 ORGANISM_TAXID: 9606;                                                
SOURCE  13 GENE: TRANSIENT EXPRESSION AS IG FUSION PROTEIN;                     
SOURCE  14 EXPRESSION_SYSTEM: HOMO SAPIENS;                                     
SOURCE  15 EXPRESSION_SYSTEM_COMMON: HUMAN;                                     
SOURCE  16 EXPRESSION_SYSTEM_TAXID: 9606;                                       
SOURCE  17 EXPRESSION_SYSTEM_CELL: 293T CELLS                                   
KEYWDS    LIGAND-RECEPTOR COMPLEX, TRIMERIC JELLY-ROLL, TNF-R                   
KEYWDS   2 SUPERFAMILY, APOPTOSIS                                               
EXPDTA    X-RAY DIFFRACTION                                                     
AUTHOR    J.MONGKOLSAPAYA,J.M.GRIMES,D.I.STUART,E.Y.JONES,G.R.SCREATON          
REVDAT   3   24-FEB-09 1D4V    1       VERSN                                    
REVDAT   2   19-JUL-05 1D4V    1       JRNL   DBREF  REMARK                     
REVDAT   1   01-NOV-99 1D4V    0                                                
JRNL        AUTH   J.MONGKOLSAPAYA,J.M.GRIMES,N.CHEN,X.N.XU,                    
JRNL        AUTH 2 D.I.STUART,E.Y.JONES,G.R.SCREATON                            
JRNL        TITL   STRUCTURE OF THE TRAIL-DR5 COMPLEX REVEALS                   
JRNL        TITL 2 MECHANISMS CONFERRING SPECIFICITY IN APOPTOTIC               
JRNL        TITL 3 INITIATION                                                   
JRNL        REF    NAT.STRUCT.BIOL.              V.   6  1048 1999              
JRNL        REFN                   ISSN 1072-8368                               
JRNL        PMID   10542098                                                     
JRNL        DOI    10.1038/14935                                                
REMARK   1                                                                      
REMARK   2                                                                      
REMARK   2 RESOLUTION.    2.20 ANGSTROMS.                                       
REMARK   3                                                                      
REMARK   3 REFINEMENT.                                                          
REMARK   3   PROGRAM     : CNS                                                  
REMARK   3   AUTHORS     : BRUNGER,ADAMS,CLORE,DELANO,GROS,GROSSE-              
REMARK   3               : KUNSTLEVE,JIANG,KUSZEWSKI,NILGES, PANNU,             
REMARK   3               : READ,RICE,SIMONSON,WARREN                            
REMARK   3                                                                      
REMARK   3  REFINEMENT TARGET : NULL                                            
REMARK   3                                                                      
REMARK   3  DATA USED IN REFINEMENT.                                            
REMARK   3   RESOLUTION RANGE HIGH (ANGSTROMS) : 2.20                           
REMARK   3   RESOLUTION RANGE LOW  (ANGSTROMS) : 15.00                          
REMARK   3   DATA CUTOFF            (SIGMA(F)) : 0.000                          
REMARK   3   DATA CUTOFF HIGH         (ABS(F)) : NULL                           
REMARK   3   DATA CUTOFF LOW          (ABS(F)) : NULL                           
REMARK   3   COMPLETENESS (WORKING+TEST)   (%) : NULL                           
REMARK   3   NUMBER OF REFLECTIONS             : NULL                           
REMARK   3                                                                      
REMARK   3  FIT TO DATA USED IN REFINEMENT.                                     
REMARK   3   CROSS-VALIDATION METHOD          : NULL                            
REMARK   3   FREE R VALUE TEST SET SELECTION  : NULL                            
REMARK   3   R VALUE            (WORKING SET) : 0.221                           
REMARK   3   FREE R VALUE                     : 0.270                           
REMARK   3   FREE R VALUE TEST SET SIZE   (%) : NULL                            
REMARK   3   FREE R VALUE TEST SET COUNT      : 875                             
REMARK   3   ESTIMATED ERROR OF FREE R VALUE  : NULL                            
REMARK   3                                                                      
REMARK   3  FIT IN THE HIGHEST RESOLUTION BIN.                                  
REMARK   3   TOTAL NUMBER OF BINS USED           : NULL                         
REMARK   3   BIN RESOLUTION RANGE HIGH       (A) : NULL                         
REMARK   3   BIN RESOLUTION RANGE LOW        (A) : NULL                         
REMARK   3   BIN COMPLETENESS (WORKING+TEST) (%) : NULL                         
REMARK   3   REFLECTIONS IN BIN    (WORKING SET) : NULL                         
REMARK   3   BIN R VALUE           (WORKING SET) : NULL                         
REMARK   3   BIN FREE R VALUE                    : NULL                         
REMARK   3   BIN FREE R VALUE TEST SET SIZE  (%) : NULL                         
REMARK   3   BIN FREE R VALUE TEST SET COUNT     : NULL                         
REMARK   3   ESTIMATED ERROR OF BIN FREE R VALUE : NULL                         
REMARK   3                                                                      
REMARK   3  NUMBER OF NON-HYDROGEN ATOMS USED IN REFINEMENT.                    
REMARK   3   PROTEIN ATOMS            : 2242                                    
REMARK   3   NUCLEIC ACID ATOMS       : 0                                       
REMARK   3   HETEROGEN ATOMS          : 0                                       
REMARK   3   SOLVENT ATOMS            : 154                                     
REMARK   3                                                                      
REMARK   3  B VALUES.                                                           
REMARK   3   FROM WILSON PLOT           (A**2) : NULL                           
REMARK   3   MEAN B VALUE      (OVERALL, A**2) : NULL                           
REMARK   3   OVERALL ANISOTROPIC B VALUE.                                       
REMARK   3    B11 (A**2) : NULL                                                 
REMARK   3    B22 (A**2) : NULL                                                 
REMARK   3    B33 (A**2) : NULL                                                 
REMARK   3    B12 (A**2) : NULL                                                 
REMARK   3    B13 (A**2) : NULL                                                 
REMARK   3    B23 (A**2) : NULL                                                 
REMARK   3                                                                      
REMARK   3  ESTIMATED COORDINATE ERROR.                                         
REMARK   3   ESD FROM LUZZATI PLOT        (A) : NULL                            
REMARK   3   ESD FROM SIGMAA              (A) : NULL                            
REMARK   3   LOW RESOLUTION CUTOFF        (A) : NULL                            
REMARK   3                                                                      
REMARK   3  CROSS-VALIDATED ESTIMATED COORDINATE ERROR.                         
REMARK   3   ESD FROM C-V LUZZATI PLOT    (A) : NULL                            
REMARK   3   ESD FROM C-V SIGMAA          (A) : NULL                            
REMARK   3                                                                      
REMARK   3  RMS DEVIATIONS FROM IDEAL VALUES.                                   
REMARK   3   BOND LENGTHS                 (A) : NULL                            
REMARK   3   BOND ANGLES            (DEGREES) : NULL                            
REMARK   3   DIHEDRAL ANGLES        (DEGREES) : NULL                            
REMARK   3   IMPROPER ANGLES        (DEGREES) : NULL                            
REMARK   3                                                                      
REMARK   3  ISOTROPIC THERMAL MODEL : NULL                                      
REMARK   3                                                                      
REMARK   3  ISOTROPIC THERMAL FACTOR RESTRAINTS.    RMS    SIGMA                
REMARK   3   MAIN-CHAIN BOND              (A**2) : NULL  ; NULL                 
REMARK   3   MAIN-CHAIN ANGLE             (A**2) : NULL  ; NULL                 
REMARK   3   SIDE-CHAIN BOND              (A**2) : NULL  ; NULL                 
REMARK   3   SIDE-CHAIN ANGLE             (A**2) : NULL  ; NULL                 
REMARK   3                                                                      
REMARK   3  BULK SOLVENT MODELING.                                              
REMARK   3   METHOD USED : NULL                                                 
REMARK   3   KSOL        : NULL                                                 
REMARK   3   BSOL        : NULL                                                 
REMARK   3                                                                      
REMARK   3  NCS MODEL : NULL                                                    
REMARK   3                                                                      
REMARK   3  NCS RESTRAINTS.                         RMS   SIGMA/WEIGHT          
REMARK   3   GROUP  1  POSITIONAL            (A) : NULL  ; NULL                 
REMARK   3   GROUP  1  B-FACTOR           (A**2) : NULL  ; NULL                 
REMARK   3                                                                      
REMARK   3  PARAMETER FILE  1  : NULL                                           
REMARK   3  TOPOLOGY FILE  1   : NULL                                           
REMARK   3                                                                      
REMARK   3  OTHER REFINEMENT REMARKS: NULL                                      
REMARK   4                                                                      
REMARK   4 1D4V COMPLIES WITH FORMAT V. 3.15, 01-DEC-08                         
REMARK 100                                                                      
REMARK 100 THIS ENTRY HAS BEEN PROCESSED BY RCSB ON 08-OCT-99.                  
REMARK 100 THE RCSB ID CODE IS RCSB009795.                                      
REMARK 200                                                                      
REMARK 200 EXPERIMENTAL DETAILS                                                 
REMARK 200  EXPERIMENT TYPE                : X-RAY DIFFRACTION                  
REMARK 200  DATE OF DATA COLLECTION        : NULL                               
REMARK 200  TEMPERATURE           (KELVIN) : 100                                
REMARK 200  PH                             : 8                                  
REMARK 200  NUMBER OF CRYSTALS USED        : 1                                  
REMARK 200                                                                      
REMARK 200  SYNCHROTRON              (Y/N) : Y                                  
REMARK 200  RADIATION SOURCE               : SRS                                
REMARK 200  BEAMLINE                       : PX9.6                              
REMARK 200  X-RAY GENERATOR MODEL          : NULL                               
REMARK 200  MONOCHROMATIC OR LAUE    (M/L) : M                                  
REMARK 200  WAVELENGTH OR RANGE        (A) : 0.87                               
REMARK 200  MONOCHROMATOR                  : NULL                               
REMARK 200  OPTICS                         : NULL                               
REMARK 200                                                                      
REMARK 200  DETECTOR TYPE                  : CCD                                
REMARK 200  DETECTOR MANUFACTURER          : ADSC QUANTUM 4                     
REMARK 200  INTENSITY-INTEGRATION SOFTWARE : DENZO                              
REMARK 200  DATA SCALING SOFTWARE          : SCALEPACK                          
REMARK 200                                                                      
REMARK 200  NUMBER OF UNIQUE REFLECTIONS   : 18104                              
REMARK 200  RESOLUTION RANGE HIGH      (A) : 2.200                              
REMARK 200  RESOLUTION RANGE LOW       (A) : 15.000                             
REMARK 200  REJECTION CRITERIA  (SIGMA(I)) : 0.000                              
REMARK 200                                                                      
REMARK 200 OVERALL.                                                             
REMARK 200  COMPLETENESS FOR RANGE     (%) : 96.0                               
REMARK 200  DATA REDUNDANCY                : NULL                               
REMARK 200  R MERGE                    (I) : 0.08200                            
REMARK 200  R SYM                      (I) : NULL                               
REMARK 200  <I/SIGMA(I)> FOR THE DATA SET  : 30.0000                            
REMARK 200                                                                      
REMARK 200 IN THE HIGHEST RESOLUTION SHELL.                                     
REMARK 200  HIGHEST RESOLUTION SHELL, RANGE HIGH (A) : NULL                     
REMARK 200  HIGHEST RESOLUTION SHELL, RANGE LOW  (A) : NULL                     
REMARK 200  COMPLETENESS FOR SHELL     (%) : NULL                               
REMARK 200  DATA REDUNDANCY IN SHELL       : NULL                               
REMARK 200  R MERGE FOR SHELL          (I) : NULL                               
REMARK 200  R SYM FOR SHELL            (I) : NULL                               
REMARK 200  <I/SIGMA(I)> FOR SHELL         : NULL                               
REMARK 200                                                                      
REMARK 200 DIFFRACTION PROTOCOL: SINGLE WAVELENGTH                              
REMARK 200 METHOD USED TO DETERMINE THE STRUCTURE: NULL                         
REMARK 200 SOFTWARE USED: AMORE                                                 
REMARK 200 STARTING MODEL: NULL                                                 
REMARK 200                                                                      
REMARK 200 REMARK: NULL                                                         
REMARK 280                                                                      
REMARK 280 CRYSTAL                                                              
REMARK 280 SOLVENT CONTENT, VS   (%): 57.10                                     
REMARK 280 MATTHEWS COEFFICIENT, VM (ANGSTROMS**3/DA): 2.87                     
REMARK 280                                                                      
REMARK 280 CRYSTALLIZATION CONDITIONS: 25% ETHYLENE GLYCOL, 0.1% N-OCTYL-       
REMARK 280  BETA-GLUCOSIDE, PH 8, VAPOR DIFFUSION, SITTING DROP,                
REMARK 280  TEMPERATURE 20K                                                     
REMARK 290                                                                      
REMARK 290 CRYSTALLOGRAPHIC SYMMETRY                                            
REMARK 290 SYMMETRY OPERATORS FOR SPACE GROUP: P 3 2 1                          
REMARK 290                                                                      
REMARK 290      SYMOP   SYMMETRY                                                
REMARK 290     NNNMMM   OPERATOR                                                
REMARK 290       1555   X,Y,Z                                                   
REMARK 290       2555   -Y,X-Y,Z                                                
REMARK 290       3555   -X+Y,-X,Z                                               
REMARK 290       4555   Y,X,-Z                                                  
REMARK 290       5555   X-Y,-Y,-Z                                               
REMARK 290       6555   -X,-X+Y,-Z                                              
REMARK 290                                                                      
REMARK 290     WHERE NNN -> OPERATOR NUMBER                                     
REMARK 290           MMM -> TRANSLATION VECTOR                                  
REMARK 290                                                                      
REMARK 290 CRYSTALLOGRAPHIC SYMMETRY TRANSFORMATIONS                            
REMARK 290 THE FOLLOWING TRANSFORMATIONS OPERATE ON THE ATOM/HETATM             
REMARK 290 RECORDS IN THIS ENTRY TO PRODUCE CRYSTALLOGRAPHICALLY                
REMARK 290 RELATED MOLECULES.                                                   
REMARK 290   SMTRY1   1  1.000000  0.000000  0.000000        0.00000            
REMARK 290   SMTRY2   1  0.000000  1.000000  0.000000        0.00000            
REMARK 290   SMTRY3   1  0.000000  0.000000  1.000000        0.00000            
REMARK 290   SMTRY1   2 -0.500000 -0.866025  0.000000        0.00000            
REMARK 290   SMTRY2   2  0.866025 -0.500000  0.000000        0.00000            
REMARK 290   SMTRY3   2  0.000000  0.000000  1.000000        0.00000            
REMARK 290   SMTRY1   3 -0.500000  0.866025  0.000000        0.00000            
REMARK 290   SMTRY2   3 -0.866025 -0.500000  0.000000        0.00000            
REMARK 290   SMTRY3   3  0.000000  0.000000  1.000000        0.00000            
REMARK 290   SMTRY1   4 -0.500000  0.866025  0.000000        0.00000            
REMARK 290   SMTRY2   4  0.866025  0.500000  0.000000        0.00000            
REMARK 290   SMTRY3   4  0.000000  0.000000 -1.000000        0.00000            
REMARK 290   SMTRY1   5  1.000000  0.000000  0.000000        0.00000            
REMARK 290   SMTRY2   5  0.000000 -1.000000  0.000000        0.00000            
REMARK 290   SMTRY3   5  0.000000  0.000000 -1.000000        0.00000            
REMARK 290   SMTRY1   6 -0.500000 -0.866025  0.000000        0.00000            
REMARK 290   SMTRY2   6 -0.866025  0.500000  0.000000        0.00000            
REMARK 290   SMTRY3   6  0.000000  0.000000 -1.000000        0.00000            
REMARK 290                                                                      
REMARK 290 REMARK: NULL                                                         
REMARK 300                                                                      
REMARK 300 BIOMOLECULE: 1                                                       
REMARK 300 SEE REMARK 350 FOR THE AUTHOR PROVIDED AND/OR PROGRAM                
REMARK 300 GENERATED ASSEMBLY INFORMATION FOR THE STRUCTURE IN                  
REMARK 300 THIS ENTRY. THE REMARK MAY ALSO PROVIDE INFORMATION ON               
REMARK 300 BURIED SURFACE AREA.                                                 
REMARK 350                                                                      
REMARK 350 COORDINATES FOR A COMPLETE MULTIMER REPRESENTING THE KNOWN           
REMARK 350 BIOLOGICALLY SIGNIFICANT OLIGOMERIZATION STATE OF THE                
REMARK 350 MOLECULE CAN BE GENERATED BY APPLYING BIOMT TRANSFORMATIONS          
REMARK 350 GIVEN BELOW.  BOTH NON-CRYSTALLOGRAPHIC AND                          
REMARK 350 CRYSTALLOGRAPHIC OPERATIONS ARE GIVEN.                               
REMARK 350                                                                      
REMARK 350 BIOMOLECULE: 1                                                       
REMARK 350 AUTHOR DETERMINED BIOLOGICAL UNIT: HEXAMERIC                         
REMARK 350 APPLY THE FOLLOWING TO CHAINS: B, A                                  
REMARK 350   BIOMT1   1  1.000000  0.000000  0.000000        0.00000            
REMARK 350   BIOMT2   1  0.000000  1.000000  0.000000        0.00000            
REMARK 350   BIOMT3   1  0.000000  0.000000  1.000000        0.00000            
REMARK 350   BIOMT1   2 -0.500000 -0.866025  0.000000       95.52000            
REMARK 350   BIOMT2   2  0.866025 -0.500000  0.000000        0.00000            
REMARK 350   BIOMT3   2  0.000000  0.000000  1.000000        0.00000            
REMARK 350   BIOMT1   3 -0.500000  0.866025  0.000000       47.76000            
REMARK 350   BIOMT2   3 -0.866025 -0.500000  0.000000       82.72275            
REMARK 350   BIOMT3   3  0.000000  0.000000  1.000000        0.00000            
REMARK 480                                                                      
REMARK 480 ZERO OCCUPANCY ATOM                                                  
REMARK 480 THE FOLLOWING RESIDUES HAVE ATOMS MODELED WITH ZERO                  
REMARK 480 OCCUPANCY. THE LOCATION AND PROPERTIES OF THESE ATOMS                
REMARK 480 MAY NOT BE RELIABLE. (M=MODEL NUMBER; RES=RESIDUE NAME;              
REMARK 480 C=CHAIN IDENTIFIER; SSEQ=SEQUENCE NUMBER; I=INSERTION CODE):         
REMARK 480   M RES C SSEQI ATOMS                                                
REMARK 480     GLU B  198   CG    CD                                            
REMARK 500                                                                      
REMARK 500 GEOMETRY AND STEREOCHEMISTRY                                         
REMARK 500 SUBTOPIC: CLOSE CONTACTS                                             
REMARK 500                                                                      
REMARK 500 THE FOLLOWING ATOMS THAT ARE RELATED BY CRYSTALLOGRAPHIC             
REMARK 500 SYMMETRY ARE IN CLOSE CONTACT.  AN ATOM LOCATED WITHIN 0.15          
REMARK 500 ANGSTROMS OF A SYMMETRY RELATED ATOM IS ASSUMED TO BE ON A           
REMARK 500 SPECIAL POSITION AND IS, THEREFORE, LISTED IN REMARK 375             
REMARK 500 INSTEAD OF REMARK 500.  ATOMS WITH NON-BLANK ALTERNATE               
REMARK 500 LOCATION INDICATORS ARE NOT INCLUDED IN THE CALCULATIONS.            
REMARK 500                                                                      
REMARK 500 DISTANCE CUTOFF:                                                     
REMARK 500 2.2 ANGSTROMS FOR CONTACTS NOT INVOLVING HYDROGEN ATOMS              
REMARK 500 1.6 ANGSTROMS FOR CONTACTS INVOLVING HYDROGEN ATOMS                  
REMARK 500                                                                      
REMARK 500  ATM1  RES C  SSEQI   ATM2  RES C  SSEQI  SSYMOP   DISTANCE          
REMARK 500   OE2  GLU A   125     OE2  GLU A   125     6766     2.19            
REMARK 500                                                                      
REMARK 500 REMARK: NULL                                                         
REMARK 500                                                                      
REMARK 500 GEOMETRY AND STEREOCHEMISTRY                                         
REMARK 500 SUBTOPIC: COVALENT BOND ANGLES                                       
REMARK 500                                                                      
REMARK 500 THE STEREOCHEMICAL PARAMETERS OF THE FOLLOWING RESIDUES              
REMARK 500 HAVE VALUES WHICH DEVIATE FROM EXPECTED VALUES BY MORE               
REMARK 500 THAN 6*RMSD (M=MODEL NUMBER; RES=RESIDUE NAME; C=CHAIN               
REMARK 500 IDENTIFIER; SSEQ=SEQUENCE NUMBER; I=INSERTION CODE).                 
REMARK 500                                                                      
REMARK 500 STANDARD TABLE:                                                      
REMARK 500 FORMAT: (10X,I3,1X,A3,1X,A1,I4,A1,3(1X,A4,2X),12X,F5.1)              
REMARK 500                                                                      
REMARK 500 EXPECTED VALUES PROTEIN: ENGH AND HUBER, 1999                        
REMARK 500 EXPECTED VALUES NUCLEIC ACID: CLOWNEY ET AL 1996                     
REMARK 500                                                                      
REMARK 500  M RES CSSEQI ATM1   ATM2   ATM3                                     
REMARK 500    LYS A 181   N   -  CA  -  C   ANGL. DEV. = -22.2 DEGREES          
REMARK 500                                                                      
REMARK 500 REMARK: NULL                                                         
REMARK 500                                                                      
REMARK 500 GEOMETRY AND STEREOCHEMISTRY                                         
REMARK 500 SUBTOPIC: TORSION ANGLES                                             
REMARK 500                                                                      
REMARK 500 TORSION ANGLES OUTSIDE THE EXPECTED RAMACHANDRAN REGIONS:            
REMARK 500 (M=MODEL NUMBER; RES=RESIDUE NAME; C=CHAIN IDENTIFIER;               
REMARK 500 SSEQ=SEQUENCE NUMBER; I=INSERTION CODE).                             
REMARK 500                                                                      
REMARK 500 STANDARD TABLE:                                                      
REMARK 500 FORMAT:(10X,I3,1X,A3,1X,A1,I4,A1,4X,F7.2,3X,F7.2)                    
REMARK 500                                                                      
REMARK 500 EXPECTED VALUES: GJ KLEYWEGT AND TA JONES (1996). PHI/PSI-           
REMARK 500 CHOLOGY: RAMACHANDRAN REVISITED. STRUCTURE 4, 1395 - 1400            
REMARK 500                                                                      
REMARK 500  M RES CSSEQI        PSI       PHI                                   
REMARK 500    GLN B 120      114.08    -35.03                                   
REMARK 500    ARG B 130      -86.73     61.40                                   
REMARK 500    SER B 133      -76.58     27.44                                   
REMARK 500    THR B 135      -82.91    -98.12                                   
REMARK 500    LEU B 136      -79.82     49.87                                   
REMARK 500    SER B 137     -140.31     71.10                                   
REMARK 500    ASN B 140     -138.90     27.69                                   
REMARK 500    SER B 141      143.26    168.25                                   
REMARK 500    ASN B 143     -120.39   -110.87                                   
REMARK 500    GLU B 144     -123.22   -172.82                                   
REMARK 500    LYS B 145        7.23    -56.43                                   
REMARK 500    ILE B 196     -163.39    -61.54                                   
REMARK 500    GLU B 198     -118.30     -0.55                                   
REMARK 500    THR B 200      159.31    -17.55                                   
REMARK 500    LYS B 201       -8.80    176.97                                   
REMARK 500    ASP B 203      107.03   -178.85                                   
REMARK 500    THR B 214     -155.88   -120.35                                   
REMARK 500    SER B 215       38.77    -80.86                                   
REMARK 500    CYS B 230      -84.23   -109.89                                   
REMARK 500    TRP B 231     -100.66    -12.84                                   
REMARK 500    SER B 232      141.13    101.48                                   
REMARK 500    LYS B 233      -82.57     58.35                                   
REMARK 500    GLN A  71     -155.27   -142.98                                   
REMARK 500    LYS A  72      -86.27   -143.38                                   
REMARK 500    ARG A  73      -89.42   -111.22                                   
REMARK 500    SER A  77     -121.29    -64.11                                   
REMARK 500    GLU A  89      -99.63    -53.13                                   
REMARK 500    LYS A 166     -115.43    -40.03                                   
REMARK 500    VAL A 167      -29.89    101.93                                   
REMARK 500    HIS A 180       21.81    131.48                                   
REMARK 500    LYS A 181       43.94    -99.92                                   
REMARK 500    GLU A 182      130.70     98.24                                   
REMARK 500    SER A 183      169.53    153.39                                   
REMARK 500                                                                      
REMARK 500 REMARK: NULL                                                         
REMARK 525                                                                      
REMARK 525 SOLVENT                                                              
REMARK 525                                                                      
REMARK 525 THE SOLVENT MOLECULES HAVE CHAIN IDENTIFIERS THAT                    
REMARK 525 INDICATE THE POLYMER CHAIN WITH WHICH THEY ARE MOST                  
REMARK 525 CLOSELY ASSOCIATED. THE REMARK LISTS ALL THE SOLVENT                 
REMARK 525 MOLECULES WHICH ARE MORE THAN 5A AWAY FROM THE                       
REMARK 525 NEAREST POLYMER CHAIN (M = MODEL NUMBER;                             
REMARK 525 RES=RESIDUE NAME; C=CHAIN IDENTIFIER; SSEQ=SEQUENCE                  
REMARK 525 NUMBER; I=INSERTION CODE):                                           
REMARK 525                                                                      
REMARK 525  M RES CSSEQI                                                        
REMARK 525    HOH A 219        DISTANCE =  5.32 ANGSTROMS                       
REMARK 525    HOH A 244        DISTANCE =  6.30 ANGSTROMS                       
REMARK 525    HOH A 262        DISTANCE =  5.67 ANGSTROMS                       
REMARK 525    HOH A 286        DISTANCE =  6.20 ANGSTROMS                       
REMARK 525    HOH A 303        DISTANCE =  5.10 ANGSTROMS                       
REMARK 525    HOH A 304        DISTANCE =  6.49 ANGSTROMS                       
REMARK 525    HOH B 325        DISTANCE =  5.32 ANGSTROMS                       
REMARK 525    HOH A 309        DISTANCE =  5.28 ANGSTROMS                       
REMARK 525    HOH A 311        DISTANCE =  7.15 ANGSTROMS                       
REMARK 525    HOH A 316        DISTANCE =  6.47 ANGSTROMS                       
REMARK 525    HOH A 317        DISTANCE =  6.88 ANGSTROMS                       
REMARK 525    HOH A 323        DISTANCE =  6.50 ANGSTROMS                       
REMARK 525    HOH A 329        DISTANCE =  5.22 ANGSTROMS                       
REMARK 525    HOH A 332        DISTANCE =  7.66 ANGSTROMS                       
REMARK 525    HOH A 336        DISTANCE =  9.28 ANGSTROMS                       
REMARK 525    HOH A 347        DISTANCE =  7.30 ANGSTROMS                       
REMARK 525    HOH A 348        DISTANCE =  5.16 ANGSTROMS                       
REMARK 525    HOH B 344        DISTANCE =  6.12 ANGSTROMS                       
REMARK 525    HOH B 346        DISTANCE =  5.94 ANGSTROMS                       
REMARK 525    HOH B 347        DISTANCE =  9.84 ANGSTROMS                       
REMARK 525    HOH B 359        DISTANCE =  5.83 ANGSTROMS                       
REMARK 525    HOH B 361        DISTANCE =  9.53 ANGSTROMS                       
REMARK 525    HOH B 362        DISTANCE =  5.32 ANGSTROMS                       
DBREF  1D4V B  119   281  UNP    P50591   TNF10_HUMAN    119    281             
DBREF  1D4V A   70   185  GB     2338420  AF012535        69    184             
SEQRES   1 B  163  PRO GLN ARG VAL ALA ALA HIS ILE THR GLY THR ARG GLY          
SEQRES   2 B  163  ARG SER ASN THR LEU SER SER PRO ASN SER LYS ASN GLU          
SEQRES   3 B  163  LYS ALA LEU GLY ARG LYS ILE ASN SER TRP GLU SER SER          
SEQRES   4 B  163  ARG SER GLY HIS SER PHE LEU SER ASN LEU HIS LEU ARG          
SEQRES   5 B  163  ASN GLY GLU LEU VAL ILE HIS GLU LYS GLY PHE TYR TYR          
SEQRES   6 B  163  ILE TYR SER GLN THR TYR PHE ARG PHE GLN GLU GLU ILE          
SEQRES   7 B  163  LYS GLU ASN THR LYS ASN ASP LYS GLN MET VAL GLN TYR          
SEQRES   8 B  163  ILE TYR LYS TYR THR SER TYR PRO ASP PRO ILE LEU LEU          
SEQRES   9 B  163  MET LYS SER ALA ARG ASN SER CYS TRP SER LYS ASP ALA          
SEQRES  10 B  163  GLU TYR GLY LEU TYR SER ILE TYR GLN GLY GLY ILE PHE          
SEQRES  11 B  163  GLU LEU LYS GLU ASN ASP ARG ILE PHE VAL SER VAL THR          
SEQRES  12 B  163  ASN GLU HIS LEU ILE ASP MET ASP HIS GLU ALA SER PHE          
SEQRES  13 B  163  PHE GLY ALA PHE LEU VAL GLY                                  
SEQRES   1 A  117  PRO GLN GLN LYS ARG SER SER PRO SER GLU GLY LEU CYS          
SEQRES   2 A  117  PRO PRO GLY HIS HIS ILE SER GLU ASP GLY ARG ASP CYS          
SEQRES   3 A  117  ILE SER CYS LYS TYR GLY GLN ASP TYR SER THR HIS TRP          
SEQRES   4 A  117  ASN ASP LEU LEU PHE CYS LEU ARG CYS THR ARG CYS ASP          
SEQRES   5 A  117  SER GLY GLU VAL GLU LEU SER PRO CYS THR THR THR ARG          
SEQRES   6 A  117  ASN THR VAL CYS GLN CYS GLU GLU GLY THR PHE ARG GLU          
SEQRES   7 A  117  GLU ASP SER PRO GLU MET CYS ARG LYS CYS ARG THR GLY          
SEQRES   8 A  117  CYS PRO ARG GLY MET VAL LYS VAL GLY ASP CYS THR PRO          
SEQRES   9 A  117  TRP SER ASP ILE GLU CYS VAL HIS LYS GLU SER GLY ASP          
FORMUL   3  HOH   *154(H2 O)                                                    
HELIX    1   1 ASN B  262  HIS B  264  5                                   3    
SHEET    1   A 3 TYR B 237  LEU B 250  0                                        
SHEET    2   A 3 GLY B 180  GLN B 193 -1  O  GLY B 180   N  LEU B 250           
SHEET    3   A 3 ILE B 266  ASP B 267 -1  N  ASP B 267   O  TYR B 189           
SHEET    1  A1 5 TYR B 237  LEU B 250  0                                        
SHEET    2  A1 5 GLY B 180  GLN B 193 -1  O  GLY B 180   N  LEU B 250           
SHEET    3  A1 5 PHE B 274  VAL B 280 -1  N  PHE B 274   O  GLN B 187           
SHEET    4  A1 5 ALA B 123  THR B 127 -1  N  ALA B 124   O  ALA B 277           
SHEET    5  A1 5 PHE B 163  SER B 165 -1  O  PHE B 163   N  HIS B 125           
SHEET    1   B 4 ILE B 220  ASN B 228  0                                        
SHEET    2   B 4 GLN B 205  TYR B 213 -1  N  MET B 206   O  ARG B 227           
SHEET    3   B 4 ARG B 255  VAL B 260 -1  N  ARG B 255   O  TYR B 213           
SHEET    4   B 4 ARG B 149  LYS B 150 -1  N  ARG B 149   O  VAL B 260           
SHEET    1  B1 5 ILE B 220  ASN B 228  0                                        
SHEET    2  B1 5 GLN B 205  TYR B 213 -1  N  MET B 206   O  ARG B 227           
SHEET    3  B1 5 ARG B 255  VAL B 260 -1  N  ARG B 255   O  TYR B 213           
SHEET    4  B1 5 GLU B 173  ILE B 176 -1  N  LEU B 174   O  ILE B 256           
SHEET    5  B1 5 LEU B 167  ARG B 170 -1  O  HIS B 168   N  VAL B 175           
SHEET    1   C 2 HIS A  85  ILE A  87  0                                        
SHEET    2   C 2 CYS A  94  SER A  96 -1  O  ILE A  95   N  HIS A  86           
SHEET    1   D 2 ASP A 102  TYR A 103  0                                        
SHEET    2   D 2 LEU A 114  ARG A 115 -1  N  LEU A 114   O  TYR A 103           
SHEET    1   E 2 GLU A 123  SER A 127  0                                        
SHEET    2   E 2 VAL A 136  CYS A 139 -1  O  VAL A 136   N  LEU A 126           
SHEET    1   F 2 THR A 143  PHE A 144  0                                        
SHEET    2   F 2 ARG A 154  LYS A 155 -1  N  ARG A 154   O  PHE A 144           
SHEET    1   G 2 VAL A 165  GLY A 168  0                                        
SHEET    2   G 2 GLU A 177  VAL A 179 -1  N  GLU A 177   O  GLY A 168           
SSBOND   1 CYS A   81    CYS A   94                          1555   1555  2.04  
SSBOND   2 CYS A   97    CYS A  113                          1555   1555  2.02  
SSBOND   3 CYS A  116    CYS A  129                          1555   1555  2.02  
SSBOND   4 CYS A  119    CYS A  137                          1555   1555  2.05  
SSBOND   5 CYS A  139    CYS A  153                          1555   1555  2.06  
SSBOND   6 CYS A  156    CYS A  170                          1555   1555  2.03  
SSBOND   7 CYS A  160    CYS A  178                          1555   1555  2.03  
CRYST1   95.520   95.520   69.810  90.00  90.00 120.00 P 3 2 1       6          
ORIGX1      1.000000  0.000000  0.000000        0.00000                         
ORIGX2      0.000000  1.000000  0.000000        0.00000                         
ORIGX3      0.000000  0.000000  1.000000        0.00000                         
SCALE1      0.010469  0.006044  0.000000        0.00000                         
SCALE2      0.000000  0.012089  0.000000        0.00000                         
SCALE3      0.000000  0.000000  0.014325        0.00000                         
ATOM      1  N   PRO B 119      53.619  27.566  -0.980  1.00108.13           N  
ATOM      2  CA  PRO B 119      54.671  28.526  -1.403  1.00108.92           C  
ATOM      3  C   PRO B 119      55.384  29.196  -0.220  1.00107.92           C  
ATOM      4  O   PRO B 119      55.339  28.690   0.905  1.00110.92           O  
ATOM      5  CB  PRO B 119      53.988  29.555  -2.294  1.00111.10           C  
ATOM      6  CG  PRO B 119      52.846  28.714  -2.888  1.00108.05           C  
ATOM      7  CD  PRO B 119      52.369  27.830  -1.717  1.00107.78           C  
ATOM      8  N   GLN B 120      56.032  30.331  -0.488  1.00 96.58           N  
ATOM      9  CA  GLN B 120      56.785  31.089   0.515  1.00 88.88           C  
ATOM     10  C   GLN B 120      56.198  31.079   1.931  1.00 80.40           C  
ATOM     11  O   GLN B 120      55.134  31.643   2.171  1.00 74.57           O  
ATOM     12  CB  GLN B 120      56.940  32.534   0.051  1.00 93.28           C  
ATOM     13  CG  GLN B 120      58.158  33.203   0.629  1.00 98.84           C  
ATOM     14  CD  GLN B 120      59.428  32.478   0.236  1.00103.74           C  
ATOM     15  OE1 GLN B 120      59.779  32.417  -0.944  1.00 99.38           O  
ATOM     16  NE2 GLN B 120      60.120  31.911   1.223  1.00102.27           N  
ATOM     17  N   ARG B 121      56.917  30.467   2.871  1.00 71.64           N  
ATOM     18  CA  ARG B 121      56.451  30.360   4.253  1.00 63.05           C  
ATOM     19  C   ARG B 121      56.723  31.578   5.137  1.00 57.94           C  
ATOM     20  O   ARG B 121      57.858  32.061   5.217  1.00 52.62           O  
ATOM     21  CB  ARG B 121      57.064  29.128   4.921  1.00 62.37           C  
ATOM     22  CG  ARG B 121      56.930  27.827   4.131  1.00 72.47           C  
ATOM     23  CD  ARG B 121      56.956  26.629   5.084  1.00 81.39           C  
ATOM     24  NE  ARG B 121      57.889  25.560   4.719  1.00 75.92           N  
ATOM     25  CZ  ARG B 121      59.211  25.696   4.618  1.00 83.00           C  
ATOM     26  NH1 ARG B 121      59.798  26.868   4.841  1.00 68.26           N  
ATOM     27  NH2 ARG B 121      59.956  24.640   4.315  1.00 87.11           N  
ATOM     28  N   VAL B 122      55.676  32.063   5.805  1.00 45.77           N  
ATOM     29  CA  VAL B 122      55.794  33.211   6.702  1.00 46.72           C  
ATOM     30  C   VAL B 122      55.538  32.784   8.159  1.00 43.30           C  
ATOM     31  O   VAL B 122      54.393  32.656   8.587  1.00 39.98           O  
ATOM     32  CB  VAL B 122      54.792  34.294   6.337  1.00 50.53           C  
ATOM     33  CG1 VAL B 122      55.038  35.527   7.190  1.00 47.99           C  
ATOM     34  CG2 VAL B 122      54.908  34.622   4.866  1.00 59.41           C  
ATOM     35  N   ALA B 123      56.612  32.578   8.909  1.00 37.67           N  
ATOM     36  CA  ALA B 123      56.508  32.143  10.293  1.00 37.05           C  
ATOM     37  C   ALA B 123      57.830  32.297  11.029  1.00 41.72           C  
ATOM     38  O   ALA B 123      58.875  32.490  10.415  1.00 45.25           O  
ATOM     39  CB  ALA B 123      56.080  30.700  10.338  1.00 35.24           C  
ATOM     40  N   ALA B 124      57.762  32.205  12.352  1.00 39.25           N  
ATOM     41  CA  ALA B 124      58.924  32.317  13.214  1.00 32.32           C  
ATOM     42  C   ALA B 124      58.677  31.657  14.556  1.00 32.04           C  
ATOM     43  O   ALA B 124      57.547  31.600  15.020  1.00 40.85           O  
ATOM     44  CB  ALA B 124      59.240  33.767  13.447  1.00 26.67           C  
ATOM     45  N   HIS B 125      59.752  31.207  15.195  1.00 34.79           N  
ATOM     46  CA  HIS B 125      59.695  30.629  16.533  1.00 35.96           C  
ATOM     47  C   HIS B 125      61.083  30.922  17.092  1.00 37.00           C  
ATOM     48  O   HIS B 125      62.075  30.410  16.597  1.00 36.21           O  
ATOM     49  CB  HIS B 125      59.420  29.113  16.503  1.00 34.36           C  
ATOM     50  CG  HIS B 125      59.428  28.470  17.862  1.00 31.35           C  
ATOM     51  ND1 HIS B 125      58.285  28.297  18.618  1.00 28.89           N  
ATOM     52  CD2 HIS B 125      60.444  27.971  18.602  1.00 31.05           C  
ATOM     53  CE1 HIS B 125      58.598  27.711  19.762  1.00 26.33           C  
ATOM     54  NE2 HIS B 125      59.902  27.502  19.778  1.00 34.10           N  
ATOM     55  N   ILE B 126      61.147  31.783  18.101  1.00 29.14           N  
ATOM     56  CA  ILE B 126      62.420  32.166  18.689  1.00 35.39           C  
ATOM     57  C   ILE B 126      62.390  31.824  20.154  1.00 42.56           C  
ATOM     58  O   ILE B 126      61.334  31.926  20.794  1.00 42.47           O  
ATOM     59  CB  ILE B 126      62.701  33.684  18.477  1.00 45.61           C  
ATOM     60  CG1 ILE B 126      61.591  34.538  19.079  1.00 41.01           C  
ATOM     61  CG2 ILE B 126      62.749  34.001  16.987  1.00 40.18           C  
ATOM     62  CD1 ILE B 126      61.788  36.031  18.863  1.00 52.91           C  
ATOM     63  N   THR B 127      63.547  31.456  20.699  1.00 37.88           N  
ATOM     64  CA  THR B 127      63.594  31.011  22.070  1.00 35.29           C  
ATOM     65  C   THR B 127      64.624  31.688  22.953  1.00 49.53           C  
ATOM     66  O   THR B 127      65.522  32.383  22.472  1.00 35.53           O  
ATOM     67  CB  THR B 127      63.906  29.532  22.126  1.00 36.31           C  
ATOM     68  OG1 THR B 127      65.286  29.360  21.799  1.00 44.96           O  
ATOM     69  CG2 THR B 127      63.102  28.761  21.079  1.00 31.48           C  
ATOM     70  N   GLY B 128      64.470  31.452  24.258  1.00 48.91           N  
ATOM     71  CA  GLY B 128      65.396  31.979  25.237  1.00 60.23           C  
ATOM     72  C   GLY B 128      66.800  31.463  24.956  1.00 52.94           C  
ATOM     73  O   GLY B 128      66.980  30.464  24.265  1.00 47.14           O  
ATOM     74  N   THR B 129      67.788  32.123  25.533  1.00 49.08           N  
ATOM     75  CA  THR B 129      69.168  31.769  25.306  1.00 62.82           C  
ATOM     76  C   THR B 129      69.845  31.044  26.457  1.00 63.86           C  
ATOM     77  O   THR B 129      71.064  31.076  26.582  1.00 61.96           O  
ATOM     78  CB  THR B 129      69.972  33.029  24.883  1.00 72.53           C  
ATOM     79  OG1 THR B 129      69.488  34.181  25.592  1.00 61.36           O  
ATOM     80  CG2 THR B 129      69.804  33.269  23.381  1.00 70.54           C  
ATOM     81  N   ARG B 130      69.028  30.377  27.271  1.00 67.92           N  
ATOM     82  CA  ARG B 130      69.457  29.545  28.406  1.00 72.10           C  
ATOM     83  C   ARG B 130      70.213  30.245  29.511  1.00 77.33           C  
ATOM     84  O   ARG B 130      69.627  30.642  30.520  1.00 64.49           O  
ATOM     85  CB  ARG B 130      70.299  28.329  27.921  1.00 57.61           C  
ATOM     86  CG  ARG B 130      69.519  27.178  27.225  1.00 63.26           C  
ATOM     87  CD  ARG B 130      69.692  25.794  27.910  1.00 71.89           C  
ATOM     88  NE  ARG B 130      69.446  24.657  27.008  1.00 63.50           N  
ATOM     89  CZ  ARG B 130      69.129  23.411  27.380  1.00 61.06           C  
ATOM     90  NH1 ARG B 130      68.990  23.067  28.664  1.00 52.43           N  
ATOM     91  NH2 ARG B 130      68.973  22.483  26.448  1.00 59.71           N  
ATOM     92  N   GLY B 131      71.529  30.333  29.326  1.00 92.72           N  
ATOM     93  CA  GLY B 131      72.403  30.976  30.296  1.00107.20           C  
ATOM     94  C   GLY B 131      72.581  32.457  30.010  1.00115.02           C  
ATOM     95  O   GLY B 131      72.528  33.287  30.925  1.00114.50           O  
ATOM     96  N   ARG B 132      72.803  32.790  28.738  1.00119.74           N  
ATOM     97  CA  ARG B 132      72.955  34.182  28.318  1.00120.28           C  
ATOM     98  C   ARG B 132      71.686  34.895  28.787  1.00119.41           C  
ATOM     99  O   ARG B 132      71.614  36.125  28.813  1.00117.56           O  
ATOM    100  CB  ARG B 132      73.074  34.269  26.789  1.00121.74           C  
ATOM    101  CG  ARG B 132      74.311  33.589  26.202  1.00119.41           C  
ATOM    102  CD  ARG B 132      74.260  33.550  24.671  1.00122.97           C  
ATOM    103  NE  ARG B 132      75.524  33.100  24.081  1.00125.08           N  
ATOM    104  CZ  ARG B 132      75.723  32.914  22.777  1.00123.99           C  
ATOM    105  NH1 ARG B 132      74.740  33.134  21.914  1.00125.01           N  
ATOM    106  NH2 ARG B 132      76.908  32.515  22.332  1.00117.84           N  
ATOM    107  N   SER B 133      70.697  34.077  29.151  1.00121.84           N  
ATOM    108  CA  SER B 133      69.392  34.504  29.652  1.00120.52           C  
ATOM    109  C   SER B 133      68.956  35.869  29.153  1.00124.97           C  
ATOM    110  O   SER B 133      68.103  35.968  28.269  1.00126.77           O  
ATOM    111  CB  SER B 133      69.393  34.496  31.185  1.00116.32           C  
ATOM    112  OG  SER B 133      68.110  34.806  31.704  1.00 87.43           O  
ATOM    113  N   ASN B 134      69.539  36.916  29.732  1.00125.71           N  
ATOM    114  CA  ASN B 134      69.216  38.286  29.359  1.00125.02           C  
ATOM    115  C   ASN B 134      70.409  38.904  28.633  1.00125.50           C  
ATOM    116  O   ASN B 134      71.555  38.744  29.059  1.00125.39           O  
ATOM    117  CB  ASN B 134      68.879  39.099  30.619  1.00121.80           C  
ATOM    118  CG  ASN B 134      67.890  40.229  30.353  1.00121.38           C  
ATOM    119  OD1 ASN B 134      67.417  40.882  31.283  1.00119.04           O  
ATOM    120  ND2 ASN B 134      67.576  40.462  29.083  1.00124.69           N  
ATOM    121  N   THR B 135      70.136  39.589  27.524  1.00127.44           N  
ATOM    122  CA  THR B 135      71.189  40.245  26.755  1.00130.18           C  
ATOM    123  C   THR B 135      71.221  41.719  27.148  1.00132.67           C  
ATOM    124  O   THR B 135      72.022  42.119  27.994  1.00133.08           O  
ATOM    125  CB  THR B 135      70.955  40.131  25.225  1.00127.28           C  
ATOM    126  OG1 THR B 135      69.751  40.817  24.860  1.00124.12           O  
ATOM    127  CG2 THR B 135      70.855  38.669  24.815  1.00126.53           C  
ATOM    128  N   LEU B 136      70.343  42.514  26.537  1.00132.98           N  
ATOM    129  CA  LEU B 136      70.239  43.945  26.821  1.00131.35           C  
ATOM    130  C   LEU B 136      71.584  44.690  26.780  1.00134.70           C  
ATOM    131  O   LEU B 136      71.907  45.342  25.784  1.00134.71           O  
ATOM    132  CB  LEU B 136      69.568  44.149  28.188  1.00123.91           C  
ATOM    133  CG  LEU B 136      68.217  43.462  28.437  1.00115.61           C  
ATOM    134  CD1 LEU B 136      67.884  43.522  29.920  1.00113.81           C  
ATOM    135  CD2 LEU B 136      67.128  44.122  27.616  1.00109.07           C  
ATOM    136  N   SER B 137      72.360  44.583  27.862  1.00136.86           N  
ATOM    137  CA  SER B 137      73.662  45.249  27.988  1.00136.10           C  
ATOM    138  C   SER B 137      73.427  46.750  28.150  1.00138.36           C  
ATOM    139  O   SER B 137      72.502  47.156  28.857  1.00139.03           O  
ATOM    140  CB  SER B 137      74.540  44.976  26.758  1.00133.68           C  
ATOM    141  OG  SER B 137      74.910  43.609  26.676  1.00125.63           O  
ATOM    142  N   SER B 138      74.259  47.575  27.516  1.00139.79           N  
ATOM    143  CA  SER B 138      74.074  49.023  27.602  1.00141.12           C  
ATOM    144  C   SER B 138      73.193  49.550  26.453  1.00145.46           C  
ATOM    145  O   SER B 138      72.324  50.398  26.679  1.00145.99           O  
ATOM    146  CB  SER B 138      75.429  49.762  27.649  1.00134.87           C  
ATOM    147  OG  SER B 138      76.236  49.528  26.508  1.00126.88           O  
ATOM    148  N   PRO B 139      73.396  49.055  25.209  1.00148.41           N  
ATOM    149  CA  PRO B 139      72.581  49.515  24.074  1.00146.15           C  
ATOM    150  C   PRO B 139      71.140  49.020  24.193  1.00144.66           C  
ATOM    151  O   PRO B 139      70.202  49.683  23.742  1.00144.31           O  
ATOM    152  CB  PRO B 139      73.289  48.904  22.864  1.00146.66           C  
ATOM    153  CG  PRO B 139      74.709  48.795  23.318  1.00148.39           C  
ATOM    154  CD  PRO B 139      74.537  48.260  24.720  1.00150.11           C  
ATOM    155  N   ASN B 140      70.990  47.842  24.799  1.00142.38           N  
ATOM    156  CA  ASN B 140      69.696  47.200  25.019  1.00140.24           C  
ATOM    157  C   ASN B 140      68.622  47.566  23.998  1.00138.08           C  
ATOM    158  O   ASN B 140      68.893  47.646  22.799  1.00137.69           O  
ATOM    159  CB  ASN B 140      69.198  47.503  26.444  1.00139.89           C  
ATOM    160  CG  ASN B 140      69.301  48.981  26.809  1.00140.00           C  
ATOM    161  OD1 ASN B 140      68.693  49.840  26.167  1.00143.25           O  
ATOM    162  ND2 ASN B 140      70.071  49.279  27.850  1.00135.94           N  
ATOM    163  N   SER B 141      67.403  47.774  24.490  1.00136.83           N  
ATOM    164  CA  SER B 141      66.255  48.137  23.662  1.00135.80           C  
ATOM    165  C   SER B 141      64.998  48.003  24.511  1.00136.18           C  
ATOM    166  O   SER B 141      64.898  47.088  25.331  1.00139.67           O  
ATOM    167  CB  SER B 141      66.150  47.214  22.453  1.00132.18           C  
ATOM    168  OG  SER B 141      65.840  45.887  22.840  1.00130.85           O  
ATOM    169  N   LYS B 142      64.034  48.898  24.317  1.00133.95           N  
ATOM    170  CA  LYS B 142      62.821  48.835  25.118  1.00129.46           C  
ATOM    171  C   LYS B 142      61.509  49.110  24.378  1.00128.31           C  
ATOM    172  O   LYS B 142      61.447  49.139  23.145  1.00125.04           O  
ATOM    173  CB  LYS B 142      62.949  49.791  26.314  1.00127.87           C  
ATOM    174  CG  LYS B 142      64.174  49.542  27.205  1.00124.18           C  
ATOM    175  CD  LYS B 142      64.098  48.193  27.920  1.00117.78           C  
ATOM    176  CE  LYS B 142      65.396  47.856  28.662  1.00112.89           C  
ATOM    177  NZ  LYS B 142      65.716  48.779  29.790  1.00106.81           N  
ATOM    178  N   ASN B 143      60.464  49.304  25.175  1.00127.59           N  
ATOM    179  CA  ASN B 143      59.107  49.569  24.716  1.00121.41           C  
ATOM    180  C   ASN B 143      58.752  51.012  25.065  1.00121.18           C  
ATOM    181  O   ASN B 143      59.418  51.950  24.623  1.00126.79           O  
ATOM    182  CB  ASN B 143      58.165  48.615  25.440  1.00124.12           C  
ATOM    183  CG  ASN B 143      58.535  48.449  26.914  1.00128.99           C  
ATOM    184  OD1 ASN B 143      58.665  49.434  27.646  1.00133.21           O  
ATOM    185  ND2 ASN B 143      58.711  47.203  27.351  1.00123.47           N  
ATOM    186  N   GLU B 144      57.699  51.181  25.864  1.00115.17           N  
ATOM    187  CA  GLU B 144      57.257  52.501  26.311  1.00107.57           C  
ATOM    188  C   GLU B 144      56.146  52.377  27.350  1.00101.73           C  
ATOM    189  O   GLU B 144      56.330  51.732  28.384  1.00104.95           O  
ATOM    190  CB  GLU B 144      56.770  53.349  25.128  1.00109.74           C  
ATOM    191  CG  GLU B 144      56.304  54.748  25.529  1.00108.81           C  
ATOM    192  CD  GLU B 144      57.372  55.534  26.278  1.00112.06           C  
ATOM    193  OE1 GLU B 144      57.898  55.024  27.294  1.00108.88           O  
ATOM    194  OE2 GLU B 144      57.684  56.666  25.850  1.00105.69           O  
ATOM    195  N   LYS B 145      54.999  52.997  27.074  1.00 88.49           N  
ATOM    196  CA  LYS B 145      53.856  52.953  27.975  1.00 77.11           C  
ATOM    197  C   LYS B 145      53.441  51.504  28.266  1.00 67.43           C  
ATOM    198  O   LYS B 145      52.423  51.254  28.923  1.00 65.46           O  
ATOM    199  CB  LYS B 145      52.685  53.737  27.367  1.00 66.61           C  
ATOM    200  CG  LYS B 145      52.977  55.223  27.202  1.00 85.36           C  
ATOM    201  CD  LYS B 145      51.704  56.054  27.073  1.00 78.29           C  
ATOM    202  CE  LYS B 145      51.961  57.521  27.423  1.00 77.44           C  
ATOM    203  NZ  LYS B 145      52.899  58.212  26.486  1.00 79.34           N  
ATOM    204  N   ALA B 146      54.260  50.569  27.789  1.00 49.13           N  
ATOM    205  CA  ALA B 146      54.046  49.135  27.952  1.00 50.59           C  
ATOM    206  C   ALA B 146      54.258  48.635  29.365  1.00 41.08           C  
ATOM    207  O   ALA B 146      55.239  48.974  30.006  1.00 43.39           O  
ATOM    208  CB  ALA B 146      54.958  48.373  27.015  1.00 41.01           C  
ATOM    209  N   LEU B 147      53.333  47.817  29.839  1.00 33.58           N  
ATOM    210  CA  LEU B 147      53.415  47.234  31.173  1.00 39.95           C  
ATOM    211  C   LEU B 147      54.507  46.155  31.247  1.00 37.89           C  
ATOM    212  O   LEU B 147      54.851  45.546  30.240  1.00 31.84           O  
ATOM    213  CB  LEU B 147      52.058  46.619  31.540  1.00 45.63           C  
ATOM    214  CG  LEU B 147      51.051  47.334  32.460  1.00 50.03           C  
ATOM    215  CD1 LEU B 147      51.309  48.842  32.570  1.00 46.66           C  
ATOM    216  CD2 LEU B 147      49.658  47.045  31.920  1.00 42.00           C  
ATOM    217  N   GLY B 148      55.026  45.915  32.448  1.00 37.20           N  
ATOM    218  CA  GLY B 148      56.072  44.920  32.660  1.00 29.78           C  
ATOM    219  C   GLY B 148      57.369  45.312  32.000  1.00 37.89           C  
ATOM    220  O   GLY B 148      57.620  46.483  31.814  1.00 42.73           O  
ATOM    221  N   ARG B 149      58.206  44.348  31.642  1.00 38.79           N  
ATOM    222  CA  ARG B 149      59.457  44.677  30.952  1.00 36.30           C  
ATOM    223  C   ARG B 149      59.645  43.777  29.725  1.00 34.78           C  
ATOM    224  O   ARG B 149      59.483  42.585  29.800  1.00 34.84           O  
ATOM    225  CB  ARG B 149      60.637  44.547  31.920  1.00 38.40           C  
ATOM    226  CG  ARG B 149      60.266  45.173  33.269  1.00 52.17           C  
ATOM    227  CD  ARG B 149      61.348  45.961  33.947  1.00 56.47           C  
ATOM    228  NE  ARG B 149      62.295  45.124  34.670  1.00 71.01           N  
ATOM    229  CZ  ARG B 149      62.965  45.534  35.745  1.00 84.43           C  
ATOM    230  NH1 ARG B 149      62.768  46.765  36.210  1.00 85.80           N  
ATOM    231  NH2 ARG B 149      63.843  44.729  36.345  1.00 64.55           N  
ATOM    232  N   LYS B 150      59.954  44.382  28.596  1.00 29.91           N  
ATOM    233  CA  LYS B 150      60.176  43.686  27.355  1.00 40.77           C  
ATOM    234  C   LYS B 150      61.247  42.599  27.432  1.00 44.10           C  
ATOM    235  O   LYS B 150      62.338  42.838  27.948  1.00 40.88           O  
ATOM    236  CB  LYS B 150      60.597  44.676  26.263  1.00 33.66           C  
ATOM    237  CG  LYS B 150      60.759  44.001  24.912  1.00 43.69           C  
ATOM    238  CD  LYS B 150      60.972  44.983  23.767  1.00 52.60           C  
ATOM    239  CE  LYS B 150      62.420  45.405  23.666  1.00 64.79           C  
ATOM    240  NZ  LYS B 150      62.674  46.221  22.435  1.00 63.69           N  
ATOM    241  N   ILE B 151      60.937  41.407  26.922  1.00 36.46           N  
ATOM    242  CA  ILE B 151      61.938  40.350  26.905  1.00 35.45           C  
ATOM    243  C   ILE B 151      62.725  40.730  25.669  1.00 36.80           C  
ATOM    244  O   ILE B 151      62.185  40.792  24.575  1.00 39.17           O  
ATOM    245  CB  ILE B 151      61.341  38.951  26.711  1.00 37.11           C  
ATOM    246  CG1 ILE B 151      60.654  38.522  27.998  1.00 33.70           C  
ATOM    247  CG2 ILE B 151      62.448  37.950  26.339  1.00 31.66           C  
ATOM    248  CD1 ILE B 151      59.919  37.247  27.901  1.00 36.31           C  
ATOM    249  N   ASN B 152      64.007  40.965  25.858  1.00 41.45           N  
ATOM    250  CA  ASN B 152      64.874  41.418  24.789  1.00 53.72           C  
ATOM    251  C   ASN B 152      65.917  40.409  24.343  1.00 54.95           C  
ATOM    252  O   ASN B 152      66.629  40.643  23.373  1.00 61.71           O  
ATOM    253  CB  ASN B 152      65.590  42.667  25.289  1.00 65.19           C  
ATOM    254  CG  ASN B 152      66.450  43.289  24.252  1.00 87.66           C  
ATOM    255  OD1 ASN B 152      67.441  43.959  24.565  1.00102.32           O  
ATOM    256  ND2 ASN B 152      66.081  43.091  22.993  1.00 91.34           N  
ATOM    257  N   SER B 153      66.004  39.285  25.034  1.00 49.39           N  
ATOM    258  CA  SER B 153      67.040  38.311  24.730  1.00 49.15           C  
ATOM    259  C   SER B 153      66.774  37.127  23.809  1.00 43.64           C  
ATOM    260  O   SER B 153      67.577  36.207  23.759  1.00 54.32           O  
ATOM    261  CB  SER B 153      67.643  37.806  26.055  1.00 49.50           C  
ATOM    262  OG  SER B 153      66.656  37.681  27.077  1.00 50.60           O  
ATOM    263  N   TRP B 154      65.687  37.139  23.057  1.00 42.37           N  
ATOM    264  CA  TRP B 154      65.415  36.006  22.161  1.00 42.84           C  
ATOM    265  C   TRP B 154      66.584  35.847  21.179  1.00 47.33           C  
ATOM    266  O   TRP B 154      67.186  36.837  20.768  1.00 47.81           O  
ATOM    267  CB  TRP B 154      64.126  36.244  21.372  1.00 39.48           C  
ATOM    268  CG  TRP B 154      62.931  36.573  22.224  1.00 44.98           C  
ATOM    269  CD1 TRP B 154      62.238  37.751  22.246  1.00 30.84           C  
ATOM    270  CD2 TRP B 154      62.254  35.692  23.129  1.00 40.21           C  
ATOM    271  NE1 TRP B 154      61.163  37.653  23.100  1.00 38.83           N  
ATOM    272  CE2 TRP B 154      61.148  36.404  23.656  1.00 32.75           C  
ATOM    273  CE3 TRP B 154      62.471  34.368  23.543  1.00 34.89           C  
ATOM    274  CZ2 TRP B 154      60.254  35.835  24.573  1.00 38.04           C  
ATOM    275  CZ3 TRP B 154      61.580  33.801  24.462  1.00 36.35           C  
ATOM    276  CH2 TRP B 154      60.484  34.536  24.964  1.00 35.22           C  
ATOM    277  N   GLU B 155      66.926  34.619  20.802  1.00 47.86           N  
ATOM    278  CA  GLU B 155      68.016  34.461  19.840  1.00 50.40           C  
ATOM    279  C   GLU B 155      67.508  34.877  18.468  1.00 49.46           C  
ATOM    280  O   GLU B 155      66.343  34.672  18.140  1.00 54.52           O  
ATOM    281  CB  GLU B 155      68.537  33.030  19.824  1.00 70.70           C  
ATOM    282  CG  GLU B 155      67.491  31.946  19.771  1.00 55.48           C  
ATOM    283  CD  GLU B 155      68.121  30.585  20.025  1.00 67.32           C  
ATOM    284  OE1 GLU B 155      68.808  30.423  21.059  1.00 69.52           O  
ATOM    285  OE2 GLU B 155      67.934  29.678  19.190  1.00 76.12           O  
ATOM    286  N   SER B 156      68.386  35.464  17.668  1.00 55.60           N  
ATOM    287  CA  SER B 156      68.001  36.001  16.364  1.00 56.10           C  
ATOM    288  C   SER B 156      68.378  35.211  15.111  1.00 57.60           C  
ATOM    289  O   SER B 156      68.133  35.662  13.987  1.00 52.98           O  
ATOM    290  CB  SER B 156      68.588  37.405  16.246  1.00 69.28           C  
ATOM    291  OG  SER B 156      69.997  37.362  16.416  1.00 82.13           O  
ATOM    292  N   SER B 157      68.955  34.037  15.296  1.00 58.63           N  
ATOM    293  CA  SER B 157      69.401  33.229  14.172  1.00 64.53           C  
ATOM    294  C   SER B 157      68.970  31.767  14.244  1.00 66.29           C  
ATOM    295  O   SER B 157      68.469  31.296  15.269  1.00 60.39           O  
ATOM    296  CB  SER B 157      70.920  33.306  14.095  1.00 64.07           C  
ATOM    297  OG  SER B 157      71.463  33.252  15.407  1.00 67.40           O  
ATOM    298  N   ARG B 158      69.184  31.062  13.137  1.00 67.08           N  
ATOM    299  CA  ARG B 158      68.830  29.654  13.008  1.00 57.15           C  
ATOM    300  C   ARG B 158      69.522  28.812  14.064  1.00 48.01           C  
ATOM    301  O   ARG B 158      70.657  29.069  14.448  1.00 48.52           O  
ATOM    302  CB  ARG B 158      69.223  29.144  11.620  1.00 72.63           C  
ATOM    303  CG  ARG B 158      68.081  28.972  10.627  1.00 67.43           C  
ATOM    304  CD  ARG B 158      67.289  27.691  10.874  1.00 66.14           C  
ATOM    305  NE  ARG B 158      67.190  26.861   9.672  1.00 61.11           N  
ATOM    306  CZ  ARG B 158      68.186  26.126   9.176  1.00 78.26           C  
ATOM    307  NH1 ARG B 158      69.364  26.115   9.778  1.00 87.61           N  
ATOM    308  NH2 ARG B 158      68.011  25.391   8.086  1.00 70.72           N  
ATOM    309  N   SER B 159      68.813  27.808  14.548  1.00 43.24           N  
ATOM    310  CA  SER B 159      69.352  26.900  15.546  1.00 41.47           C  
ATOM    311  C   SER B 159      68.526  25.657  15.300  1.00 43.51           C  
ATOM    312  O   SER B 159      67.646  25.662  14.421  1.00 47.30           O  
ATOM    313  CB  SER B 159      69.123  27.448  16.968  1.00 39.75           C  
ATOM    314  OG  SER B 159      67.762  27.352  17.354  1.00 47.97           O  
ATOM    315  N   GLY B 160      68.777  24.587  16.038  1.00 42.65           N  
ATOM    316  CA  GLY B 160      67.978  23.403  15.780  1.00 52.36           C  
ATOM    317  C   GLY B 160      66.600  23.471  16.427  1.00 51.56           C  
ATOM    318  O   GLY B 160      65.840  22.508  16.359  1.00 55.74           O  
ATOM    319  N   HIS B 161      66.268  24.607  17.042  1.00 47.28           N  
ATOM    320  CA  HIS B 161      64.991  24.756  17.729  1.00 42.16           C  
ATOM    321  C   HIS B 161      64.301  26.102  17.525  1.00 44.58           C  
ATOM    322  O   HIS B 161      63.290  26.394  18.158  1.00 45.56           O  
ATOM    323  CB  HIS B 161      65.210  24.494  19.220  1.00 40.11           C  
ATOM    324  CG  HIS B 161      66.399  25.209  19.775  1.00 46.67           C  
ATOM    325  ND1 HIS B 161      66.371  26.549  20.108  1.00 44.38           N  
ATOM    326  CD2 HIS B 161      67.683  24.802  19.949  1.00 43.53           C  
ATOM    327  CE1 HIS B 161      67.588  26.937  20.455  1.00 46.71           C  
ATOM    328  NE2 HIS B 161      68.402  25.897  20.365  1.00 55.90           N  
ATOM    329  N   SER B 162      64.845  26.923  16.640  1.00 41.74           N  
ATOM    330  CA  SER B 162      64.254  28.222  16.370  1.00 43.03           C  
ATOM    331  C   SER B 162      64.529  28.580  14.906  1.00 45.67           C  
ATOM    332  O   SER B 162      65.369  27.960  14.268  1.00 45.42           O  
ATOM    333  CB  SER B 162      64.846  29.261  17.321  1.00 39.13           C  
ATOM    334  OG  SER B 162      66.262  29.245  17.270  1.00 56.67           O  
ATOM    335  N   PHE B 163      63.791  29.540  14.365  1.00 44.52           N  
ATOM    336  CA  PHE B 163      63.972  29.963  12.981  1.00 36.71           C  
ATOM    337  C   PHE B 163      63.133  31.203  12.712  1.00 44.86           C  
ATOM    338  O   PHE B 163      62.236  31.526  13.482  1.00 40.31           O  
ATOM    339  CB  PHE B 163      63.531  28.857  12.010  1.00 47.94           C  
ATOM    340  CG  PHE B 163      62.049  28.626  11.997  1.00 41.47           C  
ATOM    341  CD1 PHE B 163      61.437  27.922  13.037  1.00 32.51           C  
ATOM    342  CD2 PHE B 163      61.251  29.204  11.006  1.00 31.13           C  
ATOM    343  CE1 PHE B 163      60.035  27.802  13.112  1.00 32.77           C  
ATOM    344  CE2 PHE B 163      59.853  29.097  11.061  1.00 33.03           C  
ATOM    345  CZ  PHE B 163      59.240  28.389  12.135  1.00 35.75           C  
ATOM    346  N   LEU B 164      63.436  31.877  11.605  1.00 44.06           N  
ATOM    347  CA  LEU B 164      62.732  33.072  11.165  1.00 45.09           C  
ATOM    348  C   LEU B 164      62.565  32.961   9.649  1.00 43.10           C  
ATOM    349  O   LEU B 164      63.537  32.893   8.929  1.00 45.11           O  
ATOM    350  CB  LEU B 164      63.553  34.314  11.480  1.00 48.26           C  
ATOM    351  CG  LEU B 164      63.731  34.754  12.932  1.00 65.42           C  
ATOM    352  CD1 LEU B 164      64.855  35.768  13.031  1.00 77.54           C  
ATOM    353  CD2 LEU B 164      62.447  35.367  13.434  1.00 64.58           C  
ATOM    354  N   SER B 165      61.334  32.917   9.172  1.00 41.59           N  
ATOM    355  CA  SER B 165      61.089  32.816   7.753  1.00 40.76           C  
ATOM    356  C   SER B 165      60.175  33.962   7.367  1.00 43.90           C  
ATOM    357  O   SER B 165      59.004  33.996   7.738  1.00 40.10           O  
ATOM    358  CB  SER B 165      60.442  31.483   7.429  1.00 43.20           C  
ATOM    359  OG  SER B 165      60.138  31.394   6.052  1.00 50.84           O  
ATOM    360  N   ASN B 166      60.744  34.907   6.629  1.00 43.86           N  
ATOM    361  CA  ASN B 166      60.039  36.092   6.177  1.00 40.08           C  
ATOM    362  C   ASN B 166      59.544  36.972   7.300  1.00 47.12           C  
ATOM    363  O   ASN B 166      58.451  37.511   7.253  1.00 51.05           O  
ATOM    364  CB  ASN B 166      58.904  35.709   5.248  1.00 42.11           C  
ATOM    365  CG  ASN B 166      59.418  35.248   3.888  1.00 48.53           C  
ATOM    366  OD1 ASN B 166      60.195  35.955   3.239  1.00 50.34           O  
ATOM    367  ND2 ASN B 166      58.989  34.077   3.452  1.00 46.79           N  
ATOM    368  N   LEU B 167      60.397  37.106   8.305  1.00 45.83           N  
ATOM    369  CA  LEU B 167      60.171  37.940   9.471  1.00 43.23           C  
ATOM    370  C   LEU B 167      61.571  38.053  10.049  1.00 44.93           C  
ATOM    371  O   LEU B 167      62.411  37.190   9.777  1.00 45.99           O  
ATOM    372  CB  LEU B 167      59.264  37.236  10.500  1.00 51.46           C  
ATOM    373  CG  LEU B 167      57.733  37.250  10.370  1.00 41.97           C  
ATOM    374  CD1 LEU B 167      57.236  35.896   9.958  1.00 38.29           C  
ATOM    375  CD2 LEU B 167      57.120  37.611  11.701  1.00 58.44           C  
ATOM    376  N   HIS B 168      61.862  39.109  10.802  1.00 36.51           N  
ATOM    377  CA  HIS B 168      63.184  39.179  11.408  1.00 40.94           C  
ATOM    378  C   HIS B 168      63.097  39.787  12.791  1.00 39.83           C  
ATOM    379  O   HIS B 168      62.055  40.316  13.182  1.00 47.36           O  
ATOM    380  CB  HIS B 168      64.203  39.926  10.520  1.00 45.11           C  
ATOM    381  CG  HIS B 168      64.005  41.406  10.460  1.00 36.89           C  
ATOM    382  ND1 HIS B 168      63.088  42.002   9.623  1.00 35.36           N  
ATOM    383  CD2 HIS B 168      64.586  42.407  11.158  1.00 35.26           C  
ATOM    384  CE1 HIS B 168      63.110  43.309   9.813  1.00 37.29           C  
ATOM    385  NE2 HIS B 168      64.009  43.581  10.739  1.00 33.62           N  
ATOM    386  N   LEU B 169      64.190  39.707  13.535  1.00 40.55           N  
ATOM    387  CA  LEU B 169      64.218  40.186  14.905  1.00 42.61           C  
ATOM    388  C   LEU B 169      65.033  41.458  15.059  1.00 47.96           C  
ATOM    389  O   LEU B 169      66.086  41.594  14.458  1.00 56.69           O  
ATOM    390  CB  LEU B 169      64.771  39.075  15.802  1.00 44.74           C  
ATOM    391  CG  LEU B 169      64.508  39.057  17.316  1.00 53.54           C  
ATOM    392  CD1 LEU B 169      65.157  40.250  17.958  1.00 72.90           C  
ATOM    393  CD2 LEU B 169      63.009  39.050  17.591  1.00 43.73           C  
ATOM    394  N   ARG B 170      64.530  42.372  15.884  1.00 45.48           N  
ATOM    395  CA  ARG B 170      65.162  43.650  16.150  1.00 43.50           C  
ATOM    396  C   ARG B 170      64.895  44.085  17.578  1.00 41.73           C  
ATOM    397  O   ARG B 170      63.764  44.433  17.918  1.00 51.10           O  
ATOM    398  CB  ARG B 170      64.608  44.726  15.213  1.00 43.86           C  
ATOM    399  CG  ARG B 170      64.798  46.152  15.738  1.00 61.71           C  
ATOM    400  CD  ARG B 170      63.745  47.135  15.192  1.00 60.50           C  
ATOM    401  NE  ARG B 170      63.639  47.059  13.736  1.00 54.20           N  
ATOM    402  CZ  ARG B 170      62.891  47.855  12.976  1.00 63.33           C  
ATOM    403  NH1 ARG B 170      62.152  48.822  13.516  1.00 66.47           N  
ATOM    404  NH2 ARG B 170      62.889  47.679  11.661  1.00 69.04           N  
ATOM    405  N   ASN B 171      65.924  44.081  18.418  1.00 47.14           N  
ATOM    406  CA  ASN B 171      65.760  44.516  19.811  1.00 44.09           C  
ATOM    407  C   ASN B 171      64.709  43.684  20.573  1.00 46.88           C  
ATOM    408  O   ASN B 171      64.013  44.215  21.439  1.00 42.78           O  
ATOM    409  CB  ASN B 171      65.312  45.985  19.858  1.00 63.16           C  
ATOM    410  CG  ASN B 171      66.392  46.973  19.394  1.00 80.00           C  
ATOM    411  OD1 ASN B 171      67.570  46.628  19.279  1.00 80.82           O  
ATOM    412  ND2 ASN B 171      65.983  48.224  19.151  1.00 63.63           N  
ATOM    413  N   GLY B 172      64.583  42.400  20.245  1.00 48.21           N  
ATOM    414  CA  GLY B 172      63.609  41.558  20.924  1.00 46.33           C  
ATOM    415  C   GLY B 172      62.234  41.575  20.272  1.00 50.92           C  
ATOM    416  O   GLY B 172      61.313  40.867  20.696  1.00 43.16           O  
ATOM    417  N   GLU B 173      62.090  42.370  19.223  1.00 36.73           N  
ATOM    418  CA  GLU B 173      60.804  42.475  18.562  1.00 39.58           C  
ATOM    419  C   GLU B 173      60.809  41.777  17.232  1.00 44.54           C  
ATOM    420  O   GLU B 173      61.777  41.872  16.485  1.00 43.33           O  
ATOM    421  CB  GLU B 173      60.453  43.941  18.338  1.00 29.70           C  
ATOM    422  CG  GLU B 173      60.822  44.821  19.541  1.00 44.76           C  
ATOM    423  CD  GLU B 173      60.514  46.298  19.300  1.00 59.37           C  
ATOM    424  OE1 GLU B 173      60.386  46.694  18.120  1.00 43.48           O  
ATOM    425  OE2 GLU B 173      60.417  47.063  20.289  1.00 58.96           O  
ATOM    426  N   LEU B 174      59.726  41.068  16.942  1.00 38.14           N  
ATOM    427  CA  LEU B 174      59.590  40.414  15.663  1.00 36.71           C  
ATOM    428  C   LEU B 174      59.025  41.473  14.717  1.00 46.50           C  
ATOM    429  O   LEU B 174      58.035  42.151  15.044  1.00 44.92           O  
ATOM    430  CB  LEU B 174      58.621  39.242  15.754  1.00 36.65           C  
ATOM    431  CG  LEU B 174      59.212  37.928  16.228  1.00 39.51           C  
ATOM    432  CD1 LEU B 174      58.044  36.938  16.511  1.00 43.48           C  
ATOM    433  CD2 LEU B 174      60.170  37.394  15.182  1.00 36.68           C  
ATOM    434  N   VAL B 175      59.652  41.607  13.555  1.00 43.21           N  
ATOM    435  CA  VAL B 175      59.238  42.586  12.554  1.00 42.81           C  
ATOM    436  C   VAL B 175      58.522  41.906  11.399  1.00 39.33           C  
ATOM    437  O   VAL B 175      59.026  40.947  10.823  1.00 38.46           O  
ATOM    438  CB  VAL B 175      60.452  43.369  12.006  1.00 47.32           C  
ATOM    439  CG1 VAL B 175      59.975  44.519  11.111  1.00 40.45           C  
ATOM    440  CG2 VAL B 175      61.300  43.905  13.174  1.00 37.49           C  
ATOM    441  N   ILE B 176      57.339  42.416  11.076  1.00 37.46           N  
ATOM    442  CA  ILE B 176      56.514  41.871  10.016  1.00 37.92           C  
ATOM    443  C   ILE B 176      56.937  42.402   8.654  1.00 43.38           C  
ATOM    444  O   ILE B 176      57.211  43.583   8.512  1.00 44.18           O  
ATOM    445  CB  ILE B 176      55.055  42.253  10.253  1.00 34.79           C  
ATOM    446  CG1 ILE B 176      54.608  41.736  11.627  1.00 45.89           C  
ATOM    447  CG2 ILE B 176      54.196  41.700   9.148  1.00 31.88           C  
ATOM    448  CD1 ILE B 176      54.720  40.208  11.769  1.00 34.21           C  
ATOM    449  N   HIS B 177      56.976  41.512   7.668  1.00 43.92           N  
ATOM    450  CA  HIS B 177      57.355  41.843   6.312  1.00 47.16           C  
ATOM    451  C   HIS B 177      56.112  41.811   5.424  1.00 58.82           C  
ATOM    452  O   HIS B 177      55.910  42.695   4.596  1.00 60.29           O  
ATOM    453  CB  HIS B 177      58.385  40.830   5.797  1.00 44.84           C  
ATOM    454  CG  HIS B 177      59.690  40.855   6.535  1.00 46.74           C  
ATOM    455  ND1 HIS B 177      60.714  39.967   6.271  1.00 50.20           N  
ATOM    456  CD2 HIS B 177      60.146  41.671   7.517  1.00 47.50           C  
ATOM    457  CE1 HIS B 177      61.742  40.237   7.057  1.00 47.17           C  
ATOM    458  NE2 HIS B 177      61.422  41.268   7.824  1.00 47.85           N  
ATOM    459  N   GLU B 178      55.275  40.794   5.612  1.00 59.68           N  
ATOM    460  CA  GLU B 178      54.056  40.629   4.827  1.00 52.90           C  
ATOM    461  C   GLU B 178      52.782  40.891   5.631  1.00 60.15           C  
ATOM    462  O   GLU B 178      52.535  40.246   6.647  1.00 58.54           O  
ATOM    463  CB  GLU B 178      54.004  39.216   4.243  1.00 53.71           C  
ATOM    464  CG  GLU B 178      54.726  39.032   2.906  1.00 71.34           C  
ATOM    465  CD  GLU B 178      54.497  37.642   2.308  1.00 87.92           C  
ATOM    466  OE1 GLU B 178      53.317  37.212   2.221  1.00 78.25           O  
ATOM    467  OE2 GLU B 178      55.495  36.982   1.921  1.00 91.49           O  
ATOM    468  N   LYS B 179      51.974  41.840   5.166  1.00 59.15           N  
ATOM    469  CA  LYS B 179      50.717  42.194   5.823  1.00 52.37           C  
ATOM    470  C   LYS B 179      49.812  40.967   5.890  1.00 61.46           C  
ATOM    471  O   LYS B 179      49.828  40.138   4.977  1.00 54.62           O  
ATOM    472  CB  LYS B 179      50.010  43.285   5.027  1.00 58.75           C  
ATOM    473  CG  LYS B 179      48.793  43.886   5.712  1.00 73.76           C  
ATOM    474  CD  LYS B 179      48.065  44.866   4.782  1.00 75.49           C  
ATOM    475  CE  LYS B 179      47.002  45.684   5.525  1.00 72.39           C  
ATOM    476  NZ  LYS B 179      45.967  44.834   6.164  1.00 74.48           N  
ATOM    477  N   GLY B 180      49.027  40.845   6.963  1.00 58.17           N  
ATOM    478  CA  GLY B 180      48.125  39.707   7.080  1.00 51.99           C  
ATOM    479  C   GLY B 180      47.621  39.376   8.480  1.00 48.99           C  
ATOM    480  O   GLY B 180      47.825  40.122   9.443  1.00 46.62           O  
ATOM    481  N   PHE B 181      46.928  38.248   8.573  1.00 46.59           N  
ATOM    482  CA  PHE B 181      46.409  37.758   9.833  1.00 42.76           C  
ATOM    483  C   PHE B 181      47.477  36.830  10.384  1.00 38.95           C  
ATOM    484  O   PHE B 181      47.949  35.909   9.690  1.00 37.62           O  
ATOM    485  CB  PHE B 181      45.123  36.976   9.604  1.00 54.13           C  
ATOM    486  CG  PHE B 181      43.998  37.810   9.085  1.00 61.44           C  
ATOM    487  CD1 PHE B 181      43.115  37.292   8.145  1.00 64.63           C  
ATOM    488  CD2 PHE B 181      43.816  39.116   9.535  1.00 59.44           C  
ATOM    489  CE1 PHE B 181      42.067  38.070   7.658  1.00 69.17           C  
ATOM    490  CE2 PHE B 181      42.779  39.898   9.059  1.00 63.66           C  
ATOM    491  CZ  PHE B 181      41.902  39.380   8.118  1.00 64.98           C  
ATOM    492  N   TYR B 182      47.900  37.094  11.612  1.00 34.49           N  
ATOM    493  CA  TYR B 182      48.908  36.241  12.230  1.00 34.42           C  
ATOM    494  C   TYR B 182      48.444  35.633  13.542  1.00 35.61           C  
ATOM    495  O   TYR B 182      47.856  36.330  14.373  1.00 29.29           O  
ATOM    496  CB  TYR B 182      50.186  37.023  12.526  1.00 40.41           C  
ATOM    497  CG  TYR B 182      51.039  37.366  11.322  1.00 36.90           C  
ATOM    498  CD1 TYR B 182      50.648  38.354  10.422  1.00 33.83           C  
ATOM    499  CD2 TYR B 182      52.243  36.703  11.097  1.00 36.23           C  
ATOM    500  CE1 TYR B 182      51.437  38.678   9.319  1.00 48.14           C  
ATOM    501  CE2 TYR B 182      53.049  37.016   9.997  1.00 47.09           C  
ATOM    502  CZ  TYR B 182      52.643  38.000   9.113  1.00 54.85           C  
ATOM    503  OH  TYR B 182      53.445  38.304   8.032  1.00 46.65           O  
ATOM    504  N   TYR B 183      48.677  34.334  13.704  1.00 30.96           N  
ATOM    505  CA  TYR B 183      48.406  33.699  14.978  1.00 29.43           C  
ATOM    506  C   TYR B 183      49.725  33.986  15.723  1.00 32.06           C  
ATOM    507  O   TYR B 183      50.789  33.596  15.273  1.00 35.56           O  
ATOM    508  CB  TYR B 183      48.246  32.194  14.838  1.00 28.25           C  
ATOM    509  CG  TYR B 183      48.110  31.526  16.196  1.00 29.68           C  
ATOM    510  CD1 TYR B 183      46.879  31.474  16.861  1.00 28.71           C  
ATOM    511  CD2 TYR B 183      49.233  30.994  16.840  1.00 26.41           C  
ATOM    512  CE1 TYR B 183      46.766  30.884  18.169  1.00 31.13           C  
ATOM    513  CE2 TYR B 183      49.142  30.427  18.135  1.00 30.51           C  
ATOM    514  CZ  TYR B 183      47.906  30.370  18.787  1.00 37.35           C  
ATOM    515  OH  TYR B 183      47.825  29.789  20.045  1.00 36.24           O  
ATOM    516  N   ILE B 184      49.672  34.667  16.848  1.00 26.25           N  
ATOM    517  CA  ILE B 184      50.890  34.999  17.587  1.00 29.41           C  
ATOM    518  C   ILE B 184      50.815  34.287  18.929  1.00 34.64           C  
ATOM    519  O   ILE B 184      49.747  34.242  19.528  1.00 42.80           O  
ATOM    520  CB  ILE B 184      50.958  36.528  17.884  1.00 30.20           C  
ATOM    521  CG1 ILE B 184      50.803  37.317  16.602  1.00 33.33           C  
ATOM    522  CG2 ILE B 184      52.256  36.888  18.561  1.00 28.38           C  
ATOM    523  CD1 ILE B 184      50.594  38.808  16.870  1.00 33.04           C  
ATOM    524  N   TYR B 185      51.928  33.748  19.413  1.00 29.09           N  
ATOM    525  CA  TYR B 185      51.896  33.060  20.693  1.00 32.70           C  
ATOM    526  C   TYR B 185      53.210  33.192  21.439  1.00 29.70           C  
ATOM    527  O   TYR B 185      54.235  33.533  20.862  1.00 34.79           O  
ATOM    528  CB  TYR B 185      51.588  31.581  20.466  1.00 38.36           C  
ATOM    529  CG  TYR B 185      52.704  30.868  19.728  1.00 36.22           C  
ATOM    530  CD1 TYR B 185      53.782  30.322  20.416  1.00 31.25           C  
ATOM    531  CD2 TYR B 185      52.716  30.814  18.332  1.00 36.84           C  
ATOM    532  CE1 TYR B 185      54.881  29.729  19.712  1.00 30.94           C  
ATOM    533  CE2 TYR B 185      53.788  30.239  17.627  1.00 31.96           C  
ATOM    534  CZ  TYR B 185      54.863  29.706  18.323  1.00 33.90           C  
ATOM    535  OH  TYR B 185      55.925  29.191  17.629  1.00 29.20           O  
ATOM    536  N   SER B 186      53.174  32.921  22.734  1.00 28.26           N  
ATOM    537  CA  SER B 186      54.368  32.973  23.545  1.00 27.38           C  
ATOM    538  C   SER B 186      54.191  32.156  24.804  1.00 32.45           C  
ATOM    539  O   SER B 186      53.095  32.090  25.360  1.00 33.58           O  
ATOM    540  CB  SER B 186      54.717  34.418  23.941  1.00 28.79           C  
ATOM    541  OG  SER B 186      55.807  34.403  24.854  1.00 30.87           O  
ATOM    542  N   GLN B 187      55.261  31.491  25.224  1.00 29.82           N  
ATOM    543  CA  GLN B 187      55.233  30.748  26.469  1.00 27.64           C  
ATOM    544  C   GLN B 187      56.360  31.327  27.304  1.00 24.51           C  
ATOM    545  O   GLN B 187      57.491  31.476  26.835  1.00 31.64           O  
ATOM    546  CB  GLN B 187      55.467  29.261  26.254  1.00 26.75           C  
ATOM    547  CG  GLN B 187      55.472  28.498  27.526  1.00 25.15           C  
ATOM    548  CD  GLN B 187      55.006  27.075  27.380  1.00 28.12           C  
ATOM    549  OE1 GLN B 187      53.809  26.804  27.468  1.00 44.41           O  
ATOM    550  NE2 GLN B 187      55.939  26.150  27.184  1.00 28.51           N  
ATOM    551  N   THR B 188      56.044  31.663  28.546  1.00 34.65           N  
ATOM    552  CA  THR B 188      57.032  32.233  29.455  1.00 35.51           C  
ATOM    553  C   THR B 188      56.950  31.474  30.759  1.00 30.64           C  
ATOM    554  O   THR B 188      55.919  31.446  31.402  1.00 31.29           O  
ATOM    555  CB  THR B 188      56.760  33.735  29.732  1.00 30.55           C  
ATOM    556  OG1 THR B 188      57.632  34.178  30.774  1.00 68.02           O  
ATOM    557  CG2 THR B 188      55.350  33.953  30.182  1.00 23.41           C  
ATOM    558  N   TYR B 189      58.066  30.868  31.142  1.00 34.30           N  
ATOM    559  CA  TYR B 189      58.143  30.057  32.338  1.00 33.84           C  
ATOM    560  C   TYR B 189      58.648  30.789  33.590  1.00 35.01           C  
ATOM    561  O   TYR B 189      59.813  31.191  33.685  1.00 33.49           O  
ATOM    562  CB  TYR B 189      59.022  28.870  32.003  1.00 30.20           C  
ATOM    563  CG  TYR B 189      59.191  27.845  33.072  1.00 28.65           C  
ATOM    564  CD1 TYR B 189      58.190  27.614  34.022  1.00 29.75           C  
ATOM    565  CD2 TYR B 189      60.323  27.027  33.077  1.00 31.09           C  
ATOM    566  CE1 TYR B 189      58.319  26.581  34.947  1.00 27.05           C  
ATOM    567  CE2 TYR B 189      60.464  25.987  33.984  1.00 28.72           C  
ATOM    568  CZ  TYR B 189      59.460  25.762  34.906  1.00 41.02           C  
ATOM    569  OH  TYR B 189      59.553  24.651  35.703  1.00 33.45           O  
ATOM    570  N   PHE B 190      57.751  30.974  34.543  1.00 38.44           N  
ATOM    571  CA  PHE B 190      58.120  31.636  35.774  1.00 33.37           C  
ATOM    572  C   PHE B 190      58.464  30.486  36.649  1.00 30.45           C  
ATOM    573  O   PHE B 190      57.623  29.625  36.898  1.00 35.54           O  
ATOM    574  CB  PHE B 190      56.941  32.404  36.336  1.00 27.37           C  
ATOM    575  CG  PHE B 190      56.623  33.647  35.570  1.00 48.99           C  
ATOM    576  CD1 PHE B 190      57.170  34.873  35.951  1.00 37.31           C  
ATOM    577  CD2 PHE B 190      55.746  33.609  34.484  1.00 31.39           C  
ATOM    578  CE1 PHE B 190      56.835  36.044  35.266  1.00 39.78           C  
ATOM    579  CE2 PHE B 190      55.407  34.773  33.802  1.00 36.69           C  
ATOM    580  CZ  PHE B 190      55.951  35.992  34.197  1.00 41.14           C  
ATOM    581  N   ARG B 191      59.720  30.453  37.075  1.00 37.75           N  
ATOM    582  CA  ARG B 191      60.252  29.381  37.921  1.00 44.87           C  
ATOM    583  C   ARG B 191      61.060  30.034  39.027  1.00 49.56           C  
ATOM    584  O   ARG B 191      62.009  30.767  38.754  1.00 53.23           O  
ATOM    585  CB  ARG B 191      61.174  28.469  37.100  1.00 45.88           C  
ATOM    586  CG  ARG B 191      61.806  27.327  37.895  1.00 43.46           C  
ATOM    587  CD  ARG B 191      62.267  26.185  36.987  1.00 42.90           C  
ATOM    588  NE  ARG B 191      63.659  26.312  36.603  1.00 58.55           N  
ATOM    589  CZ  ARG B 191      64.677  25.814  37.299  1.00 62.07           C  
ATOM    590  NH1 ARG B 191      64.463  25.146  38.419  1.00 56.70           N  
ATOM    591  NH2 ARG B 191      65.920  25.985  36.868  1.00 73.62           N  
ATOM    592  N   PHE B 192      60.687  29.781  40.275  1.00 47.85           N  
ATOM    593  CA  PHE B 192      61.410  30.394  41.372  1.00 49.20           C  
ATOM    594  C   PHE B 192      61.350  29.601  42.674  1.00 51.01           C  
ATOM    595  O   PHE B 192      60.347  28.958  43.001  1.00 45.42           O  
ATOM    596  CB  PHE B 192      60.854  31.790  41.600  1.00 43.38           C  
ATOM    597  CG  PHE B 192      59.432  31.785  42.060  1.00 49.84           C  
ATOM    598  CD1 PHE B 192      59.129  31.578  43.397  1.00 41.76           C  
ATOM    599  CD2 PHE B 192      58.392  31.902  41.150  1.00 42.53           C  
ATOM    600  CE1 PHE B 192      57.814  31.480  43.824  1.00 49.88           C  
ATOM    601  CE2 PHE B 192      57.069  31.807  41.573  1.00 47.47           C  
ATOM    602  CZ  PHE B 192      56.783  31.595  42.906  1.00 48.01           C  
ATOM    603  N   GLN B 193      62.449  29.655  43.410  1.00 61.89           N  
ATOM    604  CA  GLN B 193      62.552  28.988  44.699  1.00 71.72           C  
ATOM    605  C   GLN B 193      62.342  30.181  45.619  1.00 80.21           C  
ATOM    606  O   GLN B 193      62.889  31.251  45.367  1.00 85.96           O  
ATOM    607  CB  GLN B 193      63.956  28.390  44.861  1.00 69.69           C  
ATOM    608  CG  GLN B 193      64.159  27.464  46.055  1.00 86.94           C  
ATOM    609  CD  GLN B 193      64.647  26.067  45.650  1.00 98.55           C  
ATOM    610  OE1 GLN B 193      65.473  25.913  44.741  1.00 92.23           O  
ATOM    611  NE2 GLN B 193      64.138  25.042  46.334  1.00101.55           N  
ATOM    612  N   GLU B 194      61.528  30.039  46.653  1.00 87.05           N  
ATOM    613  CA  GLU B 194      61.318  31.180  47.528  1.00 98.00           C  
ATOM    614  C   GLU B 194      61.447  30.865  49.009  1.00102.92           C  
ATOM    615  O   GLU B 194      60.968  29.835  49.484  1.00105.07           O  
ATOM    616  CB  GLU B 194      59.950  31.799  47.269  1.00 97.81           C  
ATOM    617  CG  GLU B 194      58.799  30.947  47.738  1.00 94.68           C  
ATOM    618  CD  GLU B 194      57.512  31.734  47.835  1.00100.04           C  
ATOM    619  OE1 GLU B 194      56.491  31.145  48.237  1.00107.36           O  
ATOM    620  OE2 GLU B 194      57.521  32.942  47.515  1.00100.22           O  
ATOM    621  N   GLU B 195      62.105  31.768  49.727  1.00109.93           N  
ATOM    622  CA  GLU B 195      62.292  31.635  51.166  1.00118.39           C  
ATOM    623  C   GLU B 195      61.672  32.864  51.820  1.00122.07           C  
ATOM    624  O   GLU B 195      62.340  33.882  52.011  1.00123.52           O  
ATOM    625  CB  GLU B 195      63.787  31.543  51.518  1.00119.20           C  
ATOM    626  CG  GLU B 195      64.105  31.673  53.014  1.00120.40           C  
ATOM    627  CD  GLU B 195      64.738  30.422  53.625  1.00122.15           C  
ATOM    628  OE1 GLU B 195      64.032  29.403  53.799  1.00119.11           O  
ATOM    629  OE2 GLU B 195      65.950  30.461  53.933  1.00119.67           O  
ATOM    630  N   ILE B 196      60.384  32.762  52.142  1.00125.32           N  
ATOM    631  CA  ILE B 196      59.643  33.850  52.778  1.00129.20           C  
ATOM    632  C   ILE B 196      60.256  34.192  54.147  1.00132.71           C  
ATOM    633  O   ILE B 196      61.397  33.819  54.442  1.00131.46           O  
ATOM    634  CB  ILE B 196      58.143  33.463  52.964  1.00128.57           C  
ATOM    635  CG1 ILE B 196      57.334  34.684  53.423  1.00127.89           C  
ATOM    636  CG2 ILE B 196      58.020  32.320  53.968  1.00128.34           C  
ATOM    637  CD1 ILE B 196      55.921  34.374  53.861  1.00122.59           C  
ATOM    638  N   LYS B 197      59.498  34.909  54.973  1.00133.31           N  
ATOM    639  CA  LYS B 197      59.961  35.291  56.300  1.00131.28           C  
ATOM    640  C   LYS B 197      58.805  35.859  57.121  1.00130.17           C  
ATOM    641  O   LYS B 197      57.691  36.004  56.616  1.00127.40           O  
ATOM    642  CB  LYS B 197      61.091  36.320  56.185  1.00128.72           C  
ATOM    643  CG  LYS B 197      61.938  36.464  57.447  1.00128.64           C  
ATOM    644  CD  LYS B 197      63.148  37.371  57.227  1.00124.72           C  
ATOM    645  CE  LYS B 197      64.175  36.742  56.289  1.00120.88           C  
ATOM    646  NZ  LYS B 197      63.639  36.458  54.926  1.00115.59           N  
ATOM    647  N   GLU B 198      59.090  36.165  58.387  1.00130.96           N  
ATOM    648  CA  GLU B 198      58.124  36.716  59.341  1.00131.44           C  
ATOM    649  C   GLU B 198      56.706  36.958  58.823  1.00134.06           C  
ATOM    650  O   GLU B 198      56.006  36.021  58.421  1.00135.59           O  
ATOM    651  CB  GLU B 198      58.668  38.021  59.944  1.00127.62           C  
ATOM    652  CG  GLU B 198      59.804  37.830  60.940  0.00122.35           C  
ATOM    653  CD  GLU B 198      60.319  39.143  61.511  0.00119.42           C  
ATOM    654  OE1 GLU B 198      59.528  39.890  62.130  1.00116.18           O  
ATOM    655  OE2 GLU B 198      61.522  39.428  61.341  1.00115.50           O  
ATOM    656  N   ASN B 199      56.289  38.222  58.850  1.00134.10           N  
ATOM    657  CA  ASN B 199      54.955  38.618  58.413  1.00134.35           C  
ATOM    658  C   ASN B 199      54.929  39.013  56.932  1.00134.41           C  
ATOM    659  O   ASN B 199      55.589  39.968  56.517  1.00132.81           O  
ATOM    660  CB  ASN B 199      54.453  39.764  59.298  1.00134.11           C  
ATOM    661  CG  ASN B 199      54.474  39.404  60.783  1.00138.07           C  
ATOM    662  OD1 ASN B 199      53.783  38.481  61.222  1.00139.79           O  
ATOM    663  ND2 ASN B 199      55.277  40.128  61.559  1.00135.31           N  
ATOM    664  N   THR B 200      54.144  38.253  56.165  1.00135.35           N  
ATOM    665  CA  THR B 200      53.958  38.387  54.711  1.00133.31           C  
ATOM    666  C   THR B 200      54.359  39.684  53.993  1.00130.09           C  
ATOM    667  O   THR B 200      54.476  40.759  54.588  1.00132.20           O  
ATOM    668  CB  THR B 200      52.485  38.046  54.309  1.00131.81           C  
ATOM    669  OG1 THR B 200      52.476  37.375  53.042  1.00126.35           O  
ATOM    670  CG2 THR B 200      51.642  39.314  54.198  1.00130.39           C  
ATOM    671  N   LYS B 201      54.554  39.542  52.686  1.00123.37           N  
ATOM    672  CA  LYS B 201      54.948  40.622  51.789  1.00116.09           C  
ATOM    673  C   LYS B 201      55.110  39.930  50.440  1.00111.92           C  
ATOM    674  O   LYS B 201      55.288  40.579  49.406  1.00108.66           O  
ATOM    675  CB  LYS B 201      56.289  41.223  52.232  1.00112.53           C  
ATOM    676  CG  LYS B 201      56.744  42.427  51.423  1.00103.59           C  
ATOM    677  CD  LYS B 201      55.824  43.610  51.647  1.00 99.49           C  
ATOM    678  CE  LYS B 201      56.274  44.809  50.835  1.00102.11           C  
ATOM    679  NZ  LYS B 201      55.426  45.998  51.108  1.00 98.06           N  
ATOM    680  N   ASN B 202      55.045  38.597  50.488  1.00108.18           N  
ATOM    681  CA  ASN B 202      55.178  37.730  49.317  1.00106.25           C  
ATOM    682  C   ASN B 202      53.816  37.404  48.704  1.00100.20           C  
ATOM    683  O   ASN B 202      52.922  36.868  49.364  1.00107.95           O  
ATOM    684  CB  ASN B 202      55.896  36.423  49.693  1.00108.18           C  
ATOM    685  CG  ASN B 202      55.133  35.605  50.732  1.00111.76           C  
ATOM    686  OD1 ASN B 202      54.921  34.401  50.558  1.00108.22           O  
ATOM    687  ND2 ASN B 202      54.726  36.255  51.822  1.00114.50           N  
ATOM    688  N   ASP B 203      53.677  37.728  47.431  1.00 86.09           N  
ATOM    689  CA  ASP B 203      52.442  37.507  46.692  1.00 79.43           C  
ATOM    690  C   ASP B 203      52.828  38.014  45.317  1.00 64.68           C  
ATOM    691  O   ASP B 203      52.977  39.220  45.117  1.00 61.58           O  
ATOM    692  CB  ASP B 203      51.310  38.358  47.284  1.00 83.31           C  
ATOM    693  CG  ASP B 203      50.109  37.527  47.711  1.00 97.37           C  
ATOM    694  OD1 ASP B 203      50.275  36.304  47.929  1.00100.27           O  
ATOM    695  OD2 ASP B 203      49.002  38.102  47.847  1.00 92.70           O  
ATOM    696  N   LYS B 204      53.018  37.100  44.374  1.00 51.81           N  
ATOM    697  CA  LYS B 204      53.438  37.519  43.047  1.00 53.99           C  
ATOM    698  C   LYS B 204      52.396  37.431  41.956  1.00 47.59           C  
ATOM    699  O   LYS B 204      51.603  36.496  41.899  1.00 44.79           O  
ATOM    700  CB  LYS B 204      54.671  36.733  42.624  1.00 48.72           C  
ATOM    701  CG  LYS B 204      55.715  36.684  43.713  1.00 59.70           C  
ATOM    702  CD  LYS B 204      56.917  35.843  43.334  1.00 65.99           C  
ATOM    703  CE  LYS B 204      57.858  35.713  44.539  1.00 81.75           C  
ATOM    704  NZ  LYS B 204      58.151  37.039  45.189  1.00 86.96           N  
ATOM    705  N   GLN B 205      52.391  38.457  41.123  1.00 37.76           N  
ATOM    706  CA  GLN B 205      51.517  38.513  39.964  1.00 42.35           C  
ATOM    707  C   GLN B 205      52.436  38.233  38.779  1.00 38.90           C  
ATOM    708  O   GLN B 205      53.373  38.987  38.513  1.00 40.94           O  
ATOM    709  CB  GLN B 205      50.863  39.889  39.834  1.00 46.38           C  
ATOM    710  CG  GLN B 205      49.751  40.143  40.867  1.00 41.23           C  
ATOM    711  CD  GLN B 205      49.150  41.550  40.786  1.00 34.24           C  
ATOM    712  OE1 GLN B 205      49.175  42.196  39.750  1.00 43.13           O  
ATOM    713  NE2 GLN B 205      48.603  42.007  41.884  1.00 36.24           N  
ATOM    714  N   MET B 206      52.181  37.118  38.098  1.00 41.04           N  
ATOM    715  CA  MET B 206      52.970  36.690  36.940  1.00 31.18           C  
ATOM    716  C   MET B 206      52.145  36.963  35.703  1.00 28.60           C  
ATOM    717  O   MET B 206      51.135  36.306  35.453  1.00 32.66           O  
ATOM    718  CB  MET B 206      53.295  35.210  37.094  1.00 34.30           C  
ATOM    719  CG  MET B 206      54.295  35.003  38.208  1.00 32.13           C  
ATOM    720  SD  MET B 206      54.391  33.368  38.873  1.00 38.44           S  
ATOM    721  CE  MET B 206      52.869  33.198  39.751  1.00 27.46           C  
ATOM    722  N   VAL B 207      52.560  37.963  34.937  1.00 37.83           N  
ATOM    723  CA  VAL B 207      51.784  38.365  33.771  1.00 34.72           C  
ATOM    724  C   VAL B 207      52.615  38.385  32.524  1.00 35.29           C  
ATOM    725  O   VAL B 207      53.730  38.879  32.542  1.00 36.03           O  
ATOM    726  CB  VAL B 207      51.176  39.795  33.972  1.00 33.15           C  
ATOM    727  CG1 VAL B 207      50.148  40.106  32.888  1.00 25.25           C  
ATOM    728  CG2 VAL B 207      50.551  39.906  35.349  1.00 23.35           C  
ATOM    729  N   GLN B 208      52.069  37.816  31.449  1.00 36.52           N  
ATOM    730  CA  GLN B 208      52.735  37.816  30.165  1.00 27.50           C  
ATOM    731  C   GLN B 208      51.949  38.725  29.236  1.00 24.60           C  
ATOM    732  O   GLN B 208      50.745  38.527  29.038  1.00 31.84           O  
ATOM    733  CB  GLN B 208      52.776  36.426  29.549  1.00 25.04           C  
ATOM    734  CG  GLN B 208      53.579  36.412  28.229  1.00 24.88           C  
ATOM    735  CD  GLN B 208      53.167  35.257  27.301  1.00 32.86           C  
ATOM    736  OE1 GLN B 208      52.572  35.484  26.275  1.00 29.78           O  
ATOM    737  NE2 GLN B 208      53.471  34.021  27.694  1.00 29.73           N  
ATOM    738  N   TYR B 209      52.605  39.746  28.689  1.00 27.37           N  
ATOM    739  CA  TYR B 209      51.913  40.652  27.758  1.00 26.29           C  
ATOM    740  C   TYR B 209      52.466  40.524  26.361  1.00 30.36           C  
ATOM    741  O   TYR B 209      53.668  40.332  26.166  1.00 33.26           O  
ATOM    742  CB  TYR B 209      52.087  42.124  28.128  1.00 30.67           C  
ATOM    743  CG  TYR B 209      51.720  42.487  29.533  1.00 31.55           C  
ATOM    744  CD1 TYR B 209      52.656  42.419  30.551  1.00 27.73           C  
ATOM    745  CD2 TYR B 209      50.421  42.902  29.846  1.00 33.71           C  
ATOM    746  CE1 TYR B 209      52.313  42.750  31.857  1.00 31.52           C  
ATOM    747  CE2 TYR B 209      50.080  43.243  31.125  1.00 33.81           C  
ATOM    748  CZ  TYR B 209      51.027  43.166  32.130  1.00 29.14           C  
ATOM    749  OH  TYR B 209      50.678  43.545  33.401  1.00 40.48           O  
ATOM    750  N   ILE B 210      51.585  40.632  25.382  1.00 29.74           N  
ATOM    751  CA  ILE B 210      52.006  40.600  24.007  1.00 29.52           C  
ATOM    752  C   ILE B 210      51.509  41.896  23.380  1.00 31.02           C  
ATOM    753  O   ILE B 210      50.296  42.200  23.376  1.00 32.13           O  
ATOM    754  CB  ILE B 210      51.468  39.376  23.286  1.00 29.02           C  
ATOM    755  CG1 ILE B 210      52.082  38.120  23.916  1.00 27.96           C  
ATOM    756  CG2 ILE B 210      51.854  39.432  21.795  1.00 25.72           C  
ATOM    757  CD1 ILE B 210      51.758  36.799  23.182  1.00 28.73           C  
ATOM    758  N   TYR B 211      52.476  42.669  22.898  1.00 37.65           N  
ATOM    759  CA  TYR B 211      52.257  43.984  22.297  1.00 39.50           C  
ATOM    760  C   TYR B 211      52.636  44.095  20.853  1.00 40.55           C  
ATOM    761  O   TYR B 211      53.392  43.282  20.302  1.00 37.32           O  
ATOM    762  CB  TYR B 211      53.112  45.061  22.980  1.00 32.03           C  
ATOM    763  CG  TYR B 211      52.667  45.492  24.342  1.00 34.91           C  
ATOM    764  CD1 TYR B 211      53.158  44.866  25.487  1.00 31.55           C  
ATOM    765  CD2 TYR B 211      51.752  46.546  24.488  1.00 29.98           C  
ATOM    766  CE1 TYR B 211      52.751  45.277  26.756  1.00 33.40           C  
ATOM    767  CE2 TYR B 211      51.342  46.964  25.743  1.00 28.78           C  
ATOM    768  CZ  TYR B 211      51.837  46.334  26.863  1.00 37.11           C  
ATOM    769  OH  TYR B 211      51.418  46.764  28.082  1.00 30.25           O  
ATOM    770  N   LYS B 212      52.141  45.170  20.257  1.00 38.83           N  
ATOM    771  CA  LYS B 212      52.507  45.483  18.902  1.00 41.09           C  
ATOM    772  C   LYS B 212      52.763  46.969  18.859  1.00 38.48           C  
ATOM    773  O   LYS B 212      52.201  47.718  19.646  1.00 38.62           O  
ATOM    774  CB  LYS B 212      51.414  45.121  17.902  1.00 34.84           C  
ATOM    775  CG  LYS B 212      50.362  46.177  17.728  1.00 38.02           C  
ATOM    776  CD  LYS B 212      49.482  45.858  16.527  1.00 39.23           C  
ATOM    777  CE  LYS B 212      48.261  46.792  16.484  1.00 43.63           C  
ATOM    778  NZ  LYS B 212      47.267  46.414  15.442  1.00 46.26           N  
ATOM    779  N   TYR B 213      53.693  47.348  17.991  1.00 40.35           N  
ATOM    780  CA  TYR B 213      54.030  48.734  17.697  1.00 41.14           C  
ATOM    781  C   TYR B 213      53.581  48.823  16.238  1.00 44.49           C  
ATOM    782  O   TYR B 213      53.914  47.947  15.441  1.00 35.33           O  
ATOM    783  CB  TYR B 213      55.539  48.982  17.728  1.00 35.97           C  
ATOM    784  CG  TYR B 213      56.023  49.634  18.992  1.00 44.20           C  
ATOM    785  CD1 TYR B 213      56.933  48.992  19.821  1.00 38.79           C  
ATOM    786  CD2 TYR B 213      55.545  50.883  19.378  1.00 36.22           C  
ATOM    787  CE1 TYR B 213      57.353  49.575  21.010  1.00 40.15           C  
ATOM    788  CE2 TYR B 213      55.959  51.469  20.562  1.00 41.18           C  
ATOM    789  CZ  TYR B 213      56.858  50.810  21.370  1.00 39.27           C  
ATOM    790  OH  TYR B 213      57.233  51.375  22.567  1.00 47.44           O  
ATOM    791  N   THR B 214      52.782  49.825  15.901  1.00 40.10           N  
ATOM    792  CA  THR B 214      52.381  50.007  14.515  1.00 46.59           C  
ATOM    793  C   THR B 214      52.915  51.393  14.225  1.00 40.43           C  
ATOM    794  O   THR B 214      53.844  51.843  14.888  1.00 36.58           O  
ATOM    795  CB  THR B 214      50.860  50.021  14.341  1.00 46.66           C  
ATOM    796  OG1 THR B 214      50.301  48.876  14.984  1.00 76.08           O  
ATOM    797  CG2 THR B 214      50.490  49.961  12.858  1.00 55.04           C  
ATOM    798  N   SER B 215      52.329  52.074  13.249  1.00 44.62           N  
ATOM    799  CA  SER B 215      52.741  53.437  12.916  1.00 50.73           C  
ATOM    800  C   SER B 215      52.095  54.432  13.894  1.00 53.20           C  
ATOM    801  O   SER B 215      51.666  55.504  13.498  1.00 71.64           O  
ATOM    802  CB  SER B 215      52.294  53.768  11.495  1.00 53.25           C  
ATOM    803  OG  SER B 215      50.890  53.602  11.360  1.00 54.90           O  
ATOM    804  N   TYR B 216      52.008  54.060  15.162  1.00 54.57           N  
ATOM    805  CA  TYR B 216      51.409  54.900  16.191  1.00 35.94           C  
ATOM    806  C   TYR B 216      52.492  54.966  17.258  1.00 45.48           C  
ATOM    807  O   TYR B 216      53.170  53.981  17.532  1.00 51.42           O  
ATOM    808  CB  TYR B 216      50.124  54.243  16.704  1.00 38.59           C  
ATOM    809  CG  TYR B 216      49.362  55.023  17.763  1.00 36.20           C  
ATOM    810  CD1 TYR B 216      48.676  56.189  17.448  1.00 40.97           C  
ATOM    811  CD2 TYR B 216      49.371  54.612  19.080  1.00 32.65           C  
ATOM    812  CE1 TYR B 216      48.019  56.929  18.431  1.00 48.20           C  
ATOM    813  CE2 TYR B 216      48.720  55.343  20.074  1.00 40.79           C  
ATOM    814  CZ  TYR B 216      48.048  56.499  19.744  1.00 50.35           C  
ATOM    815  OH  TYR B 216      47.403  57.216  20.728  1.00 39.45           O  
ATOM    816  N   PRO B 217      52.696  56.140  17.854  1.00 43.69           N  
ATOM    817  CA  PRO B 217      53.720  56.319  18.882  1.00 40.29           C  
ATOM    818  C   PRO B 217      53.789  55.307  20.030  1.00 48.00           C  
ATOM    819  O   PRO B 217      54.872  54.887  20.426  1.00 48.84           O  
ATOM    820  CB  PRO B 217      53.432  57.721  19.408  1.00 41.32           C  
ATOM    821  CG  PRO B 217      52.871  58.416  18.221  1.00 41.67           C  
ATOM    822  CD  PRO B 217      51.953  57.392  17.628  1.00 45.18           C  
ATOM    823  N   ASP B 218      52.637  54.948  20.586  1.00 50.52           N  
ATOM    824  CA  ASP B 218      52.598  54.054  21.740  1.00 47.15           C  
ATOM    825  C   ASP B 218      52.328  52.595  21.433  1.00 39.18           C  
ATOM    826  O   ASP B 218      51.631  52.265  20.477  1.00 44.25           O  
ATOM    827  CB  ASP B 218      51.550  54.540  22.756  1.00 49.41           C  
ATOM    828  CG  ASP B 218      51.809  55.969  23.248  1.00 52.15           C  
ATOM    829  OD1 ASP B 218      52.985  56.343  23.422  1.00 52.44           O  
ATOM    830  OD2 ASP B 218      50.835  56.712  23.483  1.00 45.82           O  
ATOM    831  N   PRO B 219      52.893  51.697  22.238  1.00 32.67           N  
ATOM    832  CA  PRO B 219      52.643  50.272  21.981  1.00 39.17           C  
ATOM    833  C   PRO B 219      51.182  49.954  22.353  1.00 38.47           C  
ATOM    834  O   PRO B 219      50.620  50.523  23.289  1.00 36.19           O  
ATOM    835  CB  PRO B 219      53.658  49.572  22.888  1.00 33.66           C  
ATOM    836  CG  PRO B 219      53.807  50.531  24.036  1.00 40.93           C  
ATOM    837  CD  PRO B 219      53.765  51.899  23.408  1.00 34.42           C  
ATOM    838  N   ILE B 220      50.598  49.030  21.615  1.00 33.97           N  
ATOM    839  CA  ILE B 220      49.221  48.614  21.785  1.00 38.29           C  
ATOM    840  C   ILE B 220      49.104  47.152  22.242  1.00 42.05           C  
ATOM    841  O   ILE B 220      49.477  46.238  21.525  1.00 28.98           O  
ATOM    842  CB  ILE B 220      48.507  48.791  20.448  1.00 32.45           C  
ATOM    843  CG1 ILE B 220      48.519  50.286  20.075  1.00 35.13           C  
ATOM    844  CG2 ILE B 220      47.114  48.225  20.530  1.00 31.94           C  
ATOM    845  CD1 ILE B 220      48.048  50.616  18.666  1.00 33.86           C  
ATOM    846  N   LEU B 221      48.556  46.926  23.423  1.00 43.15           N  
ATOM    847  CA  LEU B 221      48.432  45.560  23.922  1.00 37.25           C  
ATOM    848  C   LEU B 221      47.541  44.704  23.027  1.00 32.76           C  
ATOM    849  O   LEU B 221      46.483  45.153  22.616  1.00 37.50           O  
ATOM    850  CB  LEU B 221      47.819  45.570  25.314  1.00 35.24           C  
ATOM    851  CG  LEU B 221      48.403  44.806  26.501  1.00 49.96           C  
ATOM    852  CD1 LEU B 221      47.252  44.342  27.348  1.00 36.38           C  
ATOM    853  CD2 LEU B 221      49.250  43.657  26.084  1.00 28.07           C  
ATOM    854  N   LEU B 222      47.956  43.471  22.747  1.00 30.59           N  
ATOM    855  CA  LEU B 222      47.148  42.548  21.944  1.00 31.26           C  
ATOM    856  C   LEU B 222      46.596  41.469  22.876  1.00 30.51           C  
ATOM    857  O   LEU B 222      45.427  41.086  22.772  1.00 30.73           O  
ATOM    858  CB  LEU B 222      47.979  41.871  20.832  1.00 29.68           C  
ATOM    859  CG  LEU B 222      48.707  42.783  19.809  1.00 37.33           C  
ATOM    860  CD1 LEU B 222      49.386  41.929  18.720  1.00 30.36           C  
ATOM    861  CD2 LEU B 222      47.708  43.728  19.140  1.00 29.69           C  
ATOM    862  N   MET B 223      47.423  41.007  23.812  1.00 28.97           N  
ATOM    863  CA  MET B 223      46.996  39.942  24.704  1.00 30.75           C  
ATOM    864  C   MET B 223      47.692  39.949  26.054  1.00 25.78           C  
ATOM    865  O   MET B 223      48.842  40.329  26.127  1.00 27.43           O  
ATOM    866  CB  MET B 223      47.291  38.568  24.057  1.00 25.60           C  
ATOM    867  CG  MET B 223      46.606  38.224  22.767  1.00 28.62           C  
ATOM    868  SD  MET B 223      47.155  36.604  22.056  1.00 33.82           S  
ATOM    869  CE  MET B 223      48.602  37.066  21.064  1.00 25.11           C  
ATOM    870  N   LYS B 224      46.991  39.539  27.122  1.00 22.85           N  
ATOM    871  CA  LYS B 224      47.633  39.374  28.440  1.00 34.53           C  
ATOM    872  C   LYS B 224      47.143  38.089  29.060  1.00 26.13           C  
ATOM    873  O   LYS B 224      46.035  37.658  28.810  1.00 31.15           O  
ATOM    874  CB  LYS B 224      47.396  40.536  29.439  1.00 27.48           C  
ATOM    875  CG  LYS B 224      45.985  40.932  29.753  1.00 35.78           C  
ATOM    876  CD  LYS B 224      45.975  41.983  30.907  1.00 33.65           C  
ATOM    877  CE  LYS B 224      44.564  42.344  31.363  1.00 28.95           C  
ATOM    878  NZ  LYS B 224      44.644  43.256  32.542  1.00 39.44           N  
ATOM    879  N   SER B 225      47.975  37.492  29.889  1.00 26.61           N  
ATOM    880  CA  SER B 225      47.620  36.264  30.545  1.00 26.42           C  
ATOM    881  C   SER B 225      48.316  36.315  31.865  1.00 23.96           C  
ATOM    882  O   SER B 225      49.518  36.589  31.922  1.00 26.13           O  
ATOM    883  CB  SER B 225      48.092  35.068  29.721  1.00 32.92           C  
ATOM    884  OG  SER B 225      47.691  33.894  30.381  1.00 35.89           O  
ATOM    885  N   ALA B 226      47.555  36.063  32.929  1.00 27.13           N  
ATOM    886  CA  ALA B 226      48.089  36.195  34.273  1.00 31.53           C  
ATOM    887  C   ALA B 226      47.880  35.039  35.228  1.00 32.77           C  
ATOM    888  O   ALA B 226      46.949  34.264  35.090  1.00 34.88           O  
ATOM    889  CB  ALA B 226      47.508  37.488  34.921  1.00 18.77           C  
ATOM    890  N   ARG B 227      48.771  34.952  36.208  1.00 33.47           N  
ATOM    891  CA  ARG B 227      48.679  33.944  37.258  1.00 32.78           C  
ATOM    892  C   ARG B 227      49.155  34.654  38.518  1.00 30.32           C  
ATOM    893  O   ARG B 227      49.940  35.605  38.448  1.00 35.46           O  
ATOM    894  CB  ARG B 227      49.620  32.765  37.004  1.00 33.43           C  
ATOM    895  CG  ARG B 227      49.609  32.211  35.599  1.00 57.64           C  
ATOM    896  CD  ARG B 227      48.367  31.409  35.208  1.00 43.95           C  
ATOM    897  NE  ARG B 227      48.258  31.412  33.737  1.00 53.66           N  
ATOM    898  CZ  ARG B 227      48.393  30.337  32.963  1.00 55.68           C  
ATOM    899  NH1 ARG B 227      48.630  29.146  33.498  1.00 76.40           N  
ATOM    900  NH2 ARG B 227      48.325  30.452  31.642  1.00 60.51           N  
ATOM    901  N   ASN B 228      48.677  34.213  39.670  1.00 33.41           N  
ATOM    902  CA  ASN B 228      49.158  34.808  40.908  1.00 45.59           C  
ATOM    903  C   ASN B 228      49.693  33.663  41.762  1.00 42.55           C  
ATOM    904  O   ASN B 228      49.217  32.526  41.680  1.00 36.88           O  
ATOM    905  CB  ASN B 228      48.045  35.587  41.629  1.00 35.28           C  
ATOM    906  CG  ASN B 228      47.041  34.688  42.311  1.00 39.04           C  
ATOM    907  OD1 ASN B 228      47.018  34.597  43.535  1.00 66.09           O  
ATOM    908  ND2 ASN B 228      46.198  34.027  41.533  1.00 37.51           N  
ATOM    909  N   SER B 229      50.722  33.929  42.540  1.00 38.98           N  
ATOM    910  CA  SER B 229      51.257  32.865  43.392  1.00 57.36           C  
ATOM    911  C   SER B 229      50.192  32.597  44.452  1.00 65.72           C  
ATOM    912  O   SER B 229      49.398  33.478  44.750  1.00 68.51           O  
ATOM    913  CB  SER B 229      52.545  33.326  44.049  1.00 48.52           C  
ATOM    914  OG  SER B 229      52.333  34.549  44.744  1.00 60.95           O  
ATOM    915  N   CYS B 230      50.157  31.407  45.037  1.00 78.70           N  
ATOM    916  CA  CYS B 230      49.113  31.146  46.027  1.00 97.87           C  
ATOM    917  C   CYS B 230      49.547  31.026  47.486  1.00106.87           C  
ATOM    918  O   CYS B 230      49.455  31.981  48.262  1.00106.56           O  
ATOM    919  CB  CYS B 230      48.334  29.889  45.642  1.00103.66           C  
ATOM    920  SG  CYS B 230      47.165  29.350  46.916  1.00115.99           S  
ATOM    921  N   TRP B 231      49.979  29.819  47.840  1.00115.61           N  
ATOM    922  CA  TRP B 231      50.443  29.447  49.175  1.00121.54           C  
ATOM    923  C   TRP B 231      50.728  30.562  50.192  1.00121.24           C  
ATOM    924  O   TRP B 231      49.805  31.091  50.816  1.00115.29           O  
ATOM    925  CB  TRP B 231      51.680  28.542  49.030  1.00131.81           C  
ATOM    926  CG  TRP B 231      52.424  28.654  47.686  1.00138.62           C  
ATOM    927  CD1 TRP B 231      52.613  27.654  46.762  1.00138.93           C  
ATOM    928  CD2 TRP B 231      53.112  29.806  47.166  1.00142.75           C  
ATOM    929  NE1 TRP B 231      53.374  28.111  45.710  1.00138.51           N  
ATOM    930  CE2 TRP B 231      53.695  29.426  45.931  1.00141.07           C  
ATOM    931  CE3 TRP B 231      53.296  31.123  47.625  1.00142.81           C  
ATOM    932  CZ2 TRP B 231      54.449  30.313  45.151  1.00137.40           C  
ATOM    933  CZ3 TRP B 231      54.049  32.007  46.847  1.00138.66           C  
ATOM    934  CH2 TRP B 231      54.615  31.594  45.624  1.00136.80           C  
ATOM    935  N   SER B 232      52.015  30.883  50.351  1.00124.17           N  
ATOM    936  CA  SER B 232      52.532  31.902  51.274  1.00122.94           C  
ATOM    937  C   SER B 232      53.105  31.257  52.531  1.00123.64           C  
ATOM    938  O   SER B 232      52.556  30.280  53.045  1.00122.18           O  
ATOM    939  CB  SER B 232      51.453  32.920  51.671  1.00121.00           C  
ATOM    940  OG  SER B 232      51.243  33.876  50.646  1.00118.74           O  
ATOM    941  N   LYS B 233      54.216  31.812  53.014  1.00122.40           N  
ATOM    942  CA  LYS B 233      54.889  31.313  54.211  1.00116.29           C  
ATOM    943  C   LYS B 233      55.274  29.856  54.008  1.00112.39           C  
ATOM    944  O   LYS B 233      56.410  29.550  53.644  1.00113.16           O  
ATOM    945  CB  LYS B 233      53.972  31.457  55.432  1.00113.52           C  
ATOM    946  CG  LYS B 233      54.642  32.081  56.647  1.00112.90           C  
ATOM    947  CD  LYS B 233      55.525  31.091  57.388  1.00113.37           C  
ATOM    948  CE  LYS B 233      56.359  31.796  58.452  1.00112.51           C  
ATOM    949  NZ  LYS B 233      55.532  32.682  59.319  1.00106.31           N  
ATOM    950  N   ASP B 234      54.318  28.963  54.234  1.00106.01           N  
ATOM    951  CA  ASP B 234      54.544  27.535  54.069  1.00104.02           C  
ATOM    952  C   ASP B 234      54.487  27.179  52.578  1.00100.99           C  
ATOM    953  O   ASP B 234      53.463  26.708  52.084  1.00102.10           O  
ATOM    954  CB  ASP B 234      53.475  26.756  54.846  1.00110.72           C  
ATOM    955  CG  ASP B 234      53.744  25.263  54.884  1.00115.79           C  
ATOM    956  OD1 ASP B 234      54.837  24.870  55.350  1.00116.69           O  
ATOM    957  OD2 ASP B 234      52.859  24.487  54.453  1.00109.61           O  
ATOM    958  N   ALA B 235      55.590  27.412  51.867  1.00 93.10           N  
ATOM    959  CA  ALA B 235      55.669  27.126  50.436  1.00 79.76           C  
ATOM    960  C   ALA B 235      57.110  27.216  49.995  1.00 74.50           C  
ATOM    961  O   ALA B 235      57.749  28.254  50.158  1.00 76.98           O  
ATOM    962  CB  ALA B 235      54.848  28.121  49.664  1.00 86.62           C  
ATOM    963  N   GLU B 236      57.617  26.144  49.403  1.00 68.67           N  
ATOM    964  CA  GLU B 236      59.006  26.133  48.980  1.00 63.52           C  
ATOM    965  C   GLU B 236      59.338  26.700  47.595  1.00 60.59           C  
ATOM    966  O   GLU B 236      60.405  27.274  47.425  1.00 65.87           O  
ATOM    967  CB  GLU B 236      59.574  24.714  49.084  1.00 69.38           C  
ATOM    968  CG  GLU B 236      60.971  24.609  48.493  1.00 79.89           C  
ATOM    969  CD  GLU B 236      61.487  23.189  48.381  1.00 82.69           C  
ATOM    970  OE1 GLU B 236      62.518  23.011  47.690  1.00 83.82           O  
ATOM    971  OE2 GLU B 236      60.881  22.264  48.975  1.00 79.20           O  
ATOM    972  N   TYR B 237      58.455  26.544  46.607  1.00 55.11           N  
ATOM    973  CA  TYR B 237      58.744  27.049  45.263  1.00 46.55           C  
ATOM    974  C   TYR B 237      57.527  27.173  44.344  1.00 45.46           C  
ATOM    975  O   TYR B 237      56.416  26.739  44.672  1.00 38.96           O  
ATOM    976  CB  TYR B 237      59.803  26.160  44.583  1.00 45.63           C  
ATOM    977  CG  TYR B 237      59.383  24.717  44.423  1.00 46.00           C  
ATOM    978  CD1 TYR B 237      58.459  24.339  43.455  1.00 42.26           C  
ATOM    979  CD2 TYR B 237      59.851  23.735  45.302  1.00 59.03           C  
ATOM    980  CE1 TYR B 237      57.998  23.015  43.372  1.00 37.40           C  
ATOM    981  CE2 TYR B 237      59.395  22.411  45.224  1.00 50.28           C  
ATOM    982  CZ  TYR B 237      58.469  22.062  44.263  1.00 50.55           C  
ATOM    983  OH  TYR B 237      58.008  20.764  44.207  1.00 40.88           O  
ATOM    984  N   GLY B 238      57.754  27.758  43.175  1.00 43.67           N  
ATOM    985  CA  GLY B 238      56.665  27.930  42.235  1.00 37.16           C  
ATOM    986  C   GLY B 238      57.056  27.653  40.802  1.00 37.31           C  
ATOM    987  O   GLY B 238      58.114  28.072  40.330  1.00 40.82           O  
ATOM    988  N   LEU B 239      56.190  26.928  40.107  1.00 31.79           N  
ATOM    989  CA  LEU B 239      56.397  26.619  38.707  1.00 32.60           C  
ATOM    990  C   LEU B 239      55.170  27.128  37.955  1.00 30.06           C  
ATOM    991  O   LEU B 239      54.075  26.583  38.095  1.00 34.11           O  
ATOM    992  CB  LEU B 239      56.538  25.106  38.510  1.00 25.51           C  
ATOM    993  CG  LEU B 239      57.618  24.386  39.328  1.00 34.24           C  
ATOM    994  CD1 LEU B 239      57.667  22.906  38.941  1.00 39.25           C  
ATOM    995  CD2 LEU B 239      58.956  25.006  39.073  1.00 37.39           C  
ATOM    996  N   TYR B 240      55.344  28.161  37.141  1.00 28.59           N  
ATOM    997  CA  TYR B 240      54.212  28.675  36.383  1.00 30.55           C  
ATOM    998  C   TYR B 240      54.525  28.930  34.911  1.00 31.33           C  
ATOM    999  O   TYR B 240      55.063  29.968  34.575  1.00 32.48           O  
ATOM   1000  CB  TYR B 240      53.665  29.975  37.011  1.00 29.47           C  
ATOM   1001  CG  TYR B 240      53.072  29.810  38.413  1.00 39.07           C  
ATOM   1002  CD1 TYR B 240      53.894  29.788  39.550  1.00 39.31           C  
ATOM   1003  CD2 TYR B 240      51.694  29.644  38.598  1.00 30.89           C  
ATOM   1004  CE1 TYR B 240      53.350  29.599  40.832  1.00 45.80           C  
ATOM   1005  CE2 TYR B 240      51.139  29.458  39.880  1.00 32.34           C  
ATOM   1006  CZ  TYR B 240      51.977  29.434  40.987  1.00 40.48           C  
ATOM   1007  OH  TYR B 240      51.453  29.230  42.247  1.00 57.46           O  
ATOM   1008  N   SER B 241      54.205  27.976  34.033  1.00 34.61           N  
ATOM   1009  CA  SER B 241      54.402  28.196  32.598  1.00 30.47           C  
ATOM   1010  C   SER B 241      53.129  28.867  32.090  1.00 32.08           C  
ATOM   1011  O   SER B 241      52.014  28.405  32.368  1.00 31.30           O  
ATOM   1012  CB  SER B 241      54.603  26.879  31.810  1.00 26.05           C  
ATOM   1013  OG  SER B 241      55.794  26.198  32.191  1.00 37.04           O  
ATOM   1014  N   ILE B 242      53.302  29.968  31.368  1.00 26.70           N  
ATOM   1015  CA  ILE B 242      52.185  30.686  30.799  1.00 23.05           C  
ATOM   1016  C   ILE B 242      52.283  30.712  29.293  1.00 29.70           C  
ATOM   1017  O   ILE B 242      53.275  31.175  28.725  1.00 30.35           O  
ATOM   1018  CB  ILE B 242      52.113  32.158  31.302  1.00 30.56           C  
ATOM   1019  CG1 ILE B 242      51.821  32.179  32.815  1.00 31.78           C  
ATOM   1020  CG2 ILE B 242      50.973  32.886  30.599  1.00 27.38           C  
ATOM   1021  CD1 ILE B 242      51.883  33.593  33.438  1.00 35.04           C  
ATOM   1022  N   TYR B 243      51.247  30.182  28.653  1.00 28.35           N  
ATOM   1023  CA  TYR B 243      51.160  30.195  27.208  1.00 23.99           C  
ATOM   1024  C   TYR B 243      49.879  30.923  26.786  1.00 27.77           C  
ATOM   1025  O   TYR B 243      48.822  30.770  27.403  1.00 31.12           O  
ATOM   1026  CB  TYR B 243      51.103  28.759  26.646  1.00 23.36           C  
ATOM   1027  CG  TYR B 243      50.819  28.742  25.147  1.00 26.08           C  
ATOM   1028  CD1 TYR B 243      51.848  28.565  24.221  1.00 23.77           C  
ATOM   1029  CD2 TYR B 243      49.525  28.953  24.659  1.00 24.95           C  
ATOM   1030  CE1 TYR B 243      51.590  28.588  22.837  1.00 27.14           C  
ATOM   1031  CE2 TYR B 243      49.266  28.996  23.295  1.00 23.69           C  
ATOM   1032  CZ  TYR B 243      50.310  28.804  22.391  1.00 25.99           C  
ATOM   1033  OH  TYR B 243      50.030  28.806  21.043  1.00 27.49           O  
ATOM   1034  N   GLN B 244      49.965  31.742  25.756  1.00 27.31           N  
ATOM   1035  CA  GLN B 244      48.765  32.331  25.224  1.00 28.89           C  
ATOM   1036  C   GLN B 244      49.006  32.544  23.740  1.00 31.27           C  
ATOM   1037  O   GLN B 244      50.139  32.586  23.308  1.00 29.68           O  
ATOM   1038  CB  GLN B 244      48.425  33.659  25.922  1.00 35.19           C  
ATOM   1039  CG  GLN B 244      49.251  34.850  25.526  1.00 31.10           C  
ATOM   1040  CD  GLN B 244      48.857  36.058  26.305  1.00 33.20           C  
ATOM   1041  OE1 GLN B 244      47.672  36.244  26.568  1.00 33.55           O  
ATOM   1042  NE2 GLN B 244      49.840  36.906  26.685  1.00 23.12           N  
ATOM   1043  N   GLY B 245      47.941  32.678  22.962  1.00 31.94           N  
ATOM   1044  CA  GLY B 245      48.112  32.928  21.547  1.00 25.79           C  
ATOM   1045  C   GLY B 245      46.782  33.393  20.975  1.00 28.77           C  
ATOM   1046  O   GLY B 245      45.758  33.174  21.602  1.00 27.32           O  
ATOM   1047  N   GLY B 246      46.790  33.988  19.784  1.00 29.49           N  
ATOM   1048  CA  GLY B 246      45.561  34.493  19.186  1.00 30.99           C  
ATOM   1049  C   GLY B 246      45.845  35.149  17.847  1.00 33.58           C  
ATOM   1050  O   GLY B 246      47.004  35.426  17.530  1.00 29.59           O  
ATOM   1051  N   ILE B 247      44.809  35.429  17.060  1.00 33.16           N  
ATOM   1052  CA  ILE B 247      45.060  36.033  15.756  1.00 39.88           C  
ATOM   1053  C   ILE B 247      44.818  37.526  15.652  1.00 40.72           C  
ATOM   1054  O   ILE B 247      43.791  38.029  16.082  1.00 42.83           O  
ATOM   1055  CB  ILE B 247      44.238  35.373  14.663  1.00 40.95           C  
ATOM   1056  CG1 ILE B 247      44.361  33.852  14.744  1.00 33.89           C  
ATOM   1057  CG2 ILE B 247      44.741  35.835  13.317  1.00 33.47           C  
ATOM   1058  CD1 ILE B 247      43.236  33.150  13.974  1.00 46.75           C  
ATOM   1059  N   PHE B 248      45.782  38.220  15.061  1.00 35.20           N  
ATOM   1060  CA  PHE B 248      45.706  39.660  14.881  1.00 35.89           C  
ATOM   1061  C   PHE B 248      46.151  40.101  13.484  1.00 39.99           C  
ATOM   1062  O   PHE B 248      47.039  39.481  12.863  1.00 38.78           O  
ATOM   1063  CB  PHE B 248      46.574  40.326  15.933  1.00 32.07           C  
ATOM   1064  CG  PHE B 248      46.092  40.086  17.317  1.00 37.69           C  
ATOM   1065  CD1 PHE B 248      45.207  40.973  17.916  1.00 28.13           C  
ATOM   1066  CD2 PHE B 248      46.444  38.920  17.992  1.00 33.00           C  
ATOM   1067  CE1 PHE B 248      44.676  40.697  19.164  1.00 34.83           C  
ATOM   1068  CE2 PHE B 248      45.916  38.635  19.243  1.00 33.00           C  
ATOM   1069  CZ  PHE B 248      45.037  39.519  19.827  1.00 33.31           C  
ATOM   1070  N   GLU B 249      45.529  41.161  12.978  1.00 43.03           N  
ATOM   1071  CA  GLU B 249      45.898  41.652  11.657  1.00 44.57           C  
ATOM   1072  C   GLU B 249      47.051  42.590  11.850  1.00 42.48           C  
ATOM   1073  O   GLU B 249      47.001  43.466  12.706  1.00 42.16           O  
ATOM   1074  CB  GLU B 249      44.762  42.412  10.976  1.00 48.13           C  
ATOM   1075  CG  GLU B 249      45.094  42.697   9.505  1.00 69.95           C  
ATOM   1076  CD  GLU B 249      44.345  43.888   8.931  1.00 82.76           C  
ATOM   1077  OE1 GLU B 249      43.091  43.870   8.934  1.00 73.69           O  
ATOM   1078  OE2 GLU B 249      45.024  44.841   8.479  1.00 83.49           O  
ATOM   1079  N   LEU B 250      48.095  42.420  11.055  1.00 38.89           N  
ATOM   1080  CA  LEU B 250      49.257  43.281  11.202  1.00 40.90           C  
ATOM   1081  C   LEU B 250      49.660  43.875   9.870  1.00 43.47           C  
ATOM   1082  O   LEU B 250      49.471  43.248   8.830  1.00 44.93           O  
ATOM   1083  CB  LEU B 250      50.422  42.473  11.756  1.00 44.62           C  
ATOM   1084  CG  LEU B 250      50.144  41.738  13.077  1.00 41.51           C  
ATOM   1085  CD1 LEU B 250      51.409  40.988  13.524  1.00 25.79           C  
ATOM   1086  CD2 LEU B 250      49.717  42.766  14.137  1.00 28.47           C  
ATOM   1087  N   LYS B 251      50.195  45.089   9.898  1.00 44.34           N  
ATOM   1088  CA  LYS B 251      50.677  45.721   8.670  1.00 53.10           C  
ATOM   1089  C   LYS B 251      52.201  45.555   8.568  1.00 54.68           C  
ATOM   1090  O   LYS B 251      52.904  45.438   9.580  1.00 48.79           O  
ATOM   1091  CB  LYS B 251      50.356  47.214   8.652  1.00 35.98           C  
ATOM   1092  CG  LYS B 251      48.879  47.558   8.685  1.00 62.31           C  
ATOM   1093  CD  LYS B 251      48.670  49.078   8.717  1.00 60.70           C  
ATOM   1094  CE  LYS B 251      47.183  49.442   8.823  1.00 80.46           C  
ATOM   1095  NZ  LYS B 251      46.338  48.903   7.707  1.00 80.15           N  
ATOM   1096  N   GLU B 252      52.707  45.546   7.342  1.00 51.19           N  
ATOM   1097  CA  GLU B 252      54.133  45.426   7.124  1.00 52.04           C  
ATOM   1098  C   GLU B 252      54.821  46.450   8.004  1.00 40.19           C  
ATOM   1099  O   GLU B 252      54.375  47.589   8.108  1.00 48.47           O  
ATOM   1100  CB  GLU B 252      54.458  45.676   5.648  1.00 60.59           C  
ATOM   1101  CG  GLU B 252      55.933  45.875   5.329  1.00 62.13           C  
ATOM   1102  CD  GLU B 252      56.217  45.838   3.824  1.00 80.76           C  
ATOM   1103  OE1 GLU B 252      55.293  46.139   3.026  1.00 79.35           O  
ATOM   1104  OE2 GLU B 252      57.367  45.516   3.440  1.00 79.73           O  
ATOM   1105  N   ASN B 253      55.898  46.027   8.646  1.00 41.52           N  
ATOM   1106  CA  ASN B 253      56.687  46.869   9.550  1.00 43.18           C  
ATOM   1107  C   ASN B 253      56.101  47.036  10.929  1.00 46.06           C  
ATOM   1108  O   ASN B 253      56.613  47.811  11.756  1.00 44.09           O  
ATOM   1109  CB  ASN B 253      56.968  48.234   8.930  1.00 59.46           C  
ATOM   1110  CG  ASN B 253      58.031  48.161   7.844  1.00 70.42           C  
ATOM   1111  OD1 ASN B 253      57.824  48.631   6.725  1.00 60.81           O  
ATOM   1112  ND2 ASN B 253      59.173  47.556   8.173  1.00 58.74           N  
ATOM   1113  N   ASP B 254      55.002  46.337  11.183  1.00 45.36           N  
ATOM   1114  CA  ASP B 254      54.453  46.365  12.527  1.00 48.02           C  
ATOM   1115  C   ASP B 254      55.504  45.558  13.291  1.00 39.63           C  
ATOM   1116  O   ASP B 254      56.210  44.736  12.712  1.00 39.79           O  
ATOM   1117  CB  ASP B 254      53.092  45.660  12.590  1.00 40.83           C  
ATOM   1118  CG  ASP B 254      51.938  46.567  12.176  1.00 58.10           C  
ATOM   1119  OD1 ASP B 254      52.117  47.808  12.108  1.00 51.37           O  
ATOM   1120  OD2 ASP B 254      50.836  46.037  11.947  1.00 54.35           O  
ATOM   1121  N   ARG B 255      55.623  45.797  14.581  1.00 40.51           N  
ATOM   1122  CA  ARG B 255      56.584  45.070  15.379  1.00 43.58           C  
ATOM   1123  C   ARG B 255      55.842  44.433  16.565  1.00 50.39           C  
ATOM   1124  O   ARG B 255      54.984  45.079  17.173  1.00 49.57           O  
ATOM   1125  CB  ARG B 255      57.653  46.026  15.934  1.00 53.61           C  
ATOM   1126  CG  ARG B 255      58.683  46.607  14.950  1.00 54.39           C  
ATOM   1127  CD  ARG B 255      58.300  47.973  14.343  1.00 71.57           C  
ATOM   1128  NE  ARG B 255      58.197  49.105  15.279  1.00 67.88           N  
ATOM   1129  CZ  ARG B 255      59.073  49.399  16.237  1.00 70.59           C  
ATOM   1130  NH1 ARG B 255      60.147  48.641  16.412  1.00 84.18           N  
ATOM   1131  NH2 ARG B 255      58.873  50.452  17.026  1.00 50.30           N  
ATOM   1132  N   ILE B 256      56.154  43.180  16.892  1.00 35.57           N  
ATOM   1133  CA  ILE B 256      55.527  42.553  18.043  1.00 34.37           C  
ATOM   1134  C   ILE B 256      56.564  42.071  19.057  1.00 44.11           C  
ATOM   1135  O   ILE B 256      57.632  41.578  18.715  1.00 38.21           O  
ATOM   1136  CB  ILE B 256      54.619  41.358  17.656  1.00 53.05           C  
ATOM   1137  CG1 ILE B 256      55.337  40.433  16.690  1.00 47.52           C  
ATOM   1138  CG2 ILE B 256      53.327  41.863  17.033  1.00 48.51           C  
ATOM   1139  CD1 ILE B 256      54.555  39.165  16.390  1.00 46.35           C  
ATOM   1140  N   PHE B 257      56.258  42.240  20.327  1.00 34.26           N  
ATOM   1141  CA  PHE B 257      57.179  41.783  21.325  1.00 33.82           C  
ATOM   1142  C   PHE B 257      56.387  41.263  22.512  1.00 38.03           C  
ATOM   1143  O   PHE B 257      55.161  41.408  22.571  1.00 32.11           O  
ATOM   1144  CB  PHE B 257      58.082  42.922  21.790  1.00 32.37           C  
ATOM   1145  CG  PHE B 257      57.345  44.081  22.363  1.00 27.66           C  
ATOM   1146  CD1 PHE B 257      56.850  45.077  21.545  1.00 35.14           C  
ATOM   1147  CD2 PHE B 257      57.268  44.253  23.729  1.00 34.57           C  
ATOM   1148  CE1 PHE B 257      56.316  46.235  22.082  1.00 33.11           C  
ATOM   1149  CE2 PHE B 257      56.727  45.412  24.271  1.00 34.73           C  
ATOM   1150  CZ  PHE B 257      56.258  46.404  23.434  1.00 32.16           C  
ATOM   1151  N   VAL B 258      57.114  40.674  23.452  1.00 34.18           N  
ATOM   1152  CA  VAL B 258      56.558  40.122  24.682  1.00 31.15           C  
ATOM   1153  C   VAL B 258      57.163  40.906  25.860  1.00 34.60           C  
ATOM   1154  O   VAL B 258      58.355  41.241  25.832  1.00 31.54           O  
ATOM   1155  CB  VAL B 258      56.991  38.648  24.864  1.00 30.12           C  
ATOM   1156  CG1 VAL B 258      56.431  38.080  26.164  1.00 37.65           C  
ATOM   1157  CG2 VAL B 258      56.607  37.839  23.675  1.00 26.79           C  
ATOM   1158  N   SER B 259      56.343  41.201  26.873  1.00 31.34           N  
ATOM   1159  CA  SER B 259      56.808  41.870  28.080  1.00 36.86           C  
ATOM   1160  C   SER B 259      56.187  41.116  29.222  1.00 34.33           C  
ATOM   1161  O   SER B 259      55.073  40.585  29.103  1.00 44.51           O  
ATOM   1162  CB  SER B 259      56.415  43.361  28.133  1.00 38.08           C  
ATOM   1163  OG  SER B 259      55.027  43.533  27.954  1.00 70.15           O  
ATOM   1164  N   VAL B 260      56.913  41.057  30.328  1.00 31.71           N  
ATOM   1165  CA  VAL B 260      56.479  40.316  31.501  1.00 35.28           C  
ATOM   1166  C   VAL B 260      56.767  41.011  32.840  1.00 37.16           C  
ATOM   1167  O   VAL B 260      57.659  41.854  32.932  1.00 37.56           O  
ATOM   1168  CB  VAL B 260      57.210  38.940  31.542  1.00 29.86           C  
ATOM   1169  CG1 VAL B 260      56.899  38.142  30.308  1.00 31.91           C  
ATOM   1170  CG2 VAL B 260      58.719  39.163  31.631  1.00 30.29           C  
ATOM   1171  N   THR B 261      56.015  40.651  33.878  1.00 39.36           N  
ATOM   1172  CA  THR B 261      56.296  41.186  35.208  1.00 35.05           C  
ATOM   1173  C   THR B 261      57.346  40.226  35.764  1.00 36.13           C  
ATOM   1174  O   THR B 261      57.596  39.169  35.165  1.00 32.77           O  
ATOM   1175  CB  THR B 261      55.070  41.122  36.161  1.00 28.24           C  
ATOM   1176  OG1 THR B 261      54.490  39.814  36.142  1.00 32.42           O  
ATOM   1177  CG2 THR B 261      54.054  42.126  35.772  1.00 30.43           C  
ATOM   1178  N   ASN B 262      57.954  40.576  36.894  1.00 34.20           N  
ATOM   1179  CA  ASN B 262      58.949  39.705  37.529  1.00 39.80           C  
ATOM   1180  C   ASN B 262      59.880  39.035  36.526  1.00 37.36           C  
ATOM   1181  O   ASN B 262      60.077  37.827  36.558  1.00 38.85           O  
ATOM   1182  CB  ASN B 262      58.231  38.608  38.315  1.00 35.55           C  
ATOM   1183  CG  ASN B 262      57.402  39.158  39.434  1.00 39.58           C  
ATOM   1184  OD1 ASN B 262      57.943  39.685  40.408  1.00 58.27           O  
ATOM   1185  ND2 ASN B 262      56.075  39.051  39.311  1.00 43.23           N  
ATOM   1186  N   GLU B 263      60.471  39.806  35.640  1.00 34.29           N  
ATOM   1187  CA  GLU B 263      61.321  39.201  34.640  1.00 32.46           C  
ATOM   1188  C   GLU B 263      62.472  38.401  35.261  1.00 40.53           C  
ATOM   1189  O   GLU B 263      63.056  37.546  34.604  1.00 41.19           O  
ATOM   1190  CB  GLU B 263      61.889  40.287  33.747  1.00 34.66           C  
ATOM   1191  CG  GLU B 263      62.895  41.136  34.508  1.00 49.11           C  
ATOM   1192  CD  GLU B 263      63.597  42.144  33.638  1.00 58.63           C  
ATOM   1193  OE1 GLU B 263      63.566  41.993  32.395  1.00 70.69           O  
ATOM   1194  OE2 GLU B 263      64.194  43.080  34.201  1.00 54.09           O  
ATOM   1195  N   HIS B 264      62.801  38.667  36.520  1.00 43.69           N  
ATOM   1196  CA  HIS B 264      63.915  37.963  37.140  1.00 51.13           C  
ATOM   1197  C   HIS B 264      63.607  36.517  37.502  1.00 47.71           C  
ATOM   1198  O   HIS B 264      64.504  35.757  37.845  1.00 44.29           O  
ATOM   1199  CB  HIS B 264      64.412  38.729  38.387  1.00 48.36           C  
ATOM   1200  CG  HIS B 264      63.376  38.882  39.454  1.00 43.83           C  
ATOM   1201  ND1 HIS B 264      62.264  39.680  39.298  1.00 43.39           N  
ATOM   1202  CD2 HIS B 264      63.251  38.296  40.668  1.00 37.43           C  
ATOM   1203  CE1 HIS B 264      61.496  39.575  40.369  1.00 52.07           C  
ATOM   1204  NE2 HIS B 264      62.073  38.739  41.215  1.00 46.44           N  
ATOM   1205  N   LEU B 265      62.338  36.135  37.423  1.00 47.73           N  
ATOM   1206  CA  LEU B 265      61.930  34.774  37.759  1.00 37.73           C  
ATOM   1207  C   LEU B 265      61.719  33.920  36.497  1.00 40.95           C  
ATOM   1208  O   LEU B 265      61.342  32.748  36.579  1.00 42.91           O  
ATOM   1209  CB  LEU B 265      60.620  34.818  38.559  1.00 39.70           C  
ATOM   1210  CG  LEU B 265      60.584  35.702  39.809  1.00 43.77           C  
ATOM   1211  CD1 LEU B 265      59.196  35.641  40.466  1.00 41.59           C  
ATOM   1212  CD2 LEU B 265      61.633  35.238  40.776  1.00 37.91           C  
ATOM   1213  N   ILE B 266      61.955  34.499  35.329  1.00 35.98           N  
ATOM   1214  CA  ILE B 266      61.753  33.771  34.090  1.00 38.21           C  
ATOM   1215  C   ILE B 266      62.879  32.786  33.773  1.00 39.88           C  
ATOM   1216  O   ILE B 266      64.037  33.139  33.766  1.00 36.29           O  
ATOM   1217  CB  ILE B 266      61.629  34.732  32.880  1.00 36.38           C  
ATOM   1218  CG1 ILE B 266      60.452  35.707  33.060  1.00 45.68           C  
ATOM   1219  CG2 ILE B 266      61.494  33.921  31.615  1.00 36.57           C  
ATOM   1220  CD1 ILE B 266      59.076  35.095  32.986  1.00 53.31           C  
ATOM   1221  N   ASP B 267      62.529  31.542  33.495  1.00 39.90           N  
ATOM   1222  CA  ASP B 267      63.522  30.540  33.138  1.00 27.33           C  
ATOM   1223  C   ASP B 267      63.604  30.593  31.602  1.00 34.63           C  
ATOM   1224  O   ASP B 267      62.635  30.244  30.926  1.00 30.13           O  
ATOM   1225  CB  ASP B 267      63.026  29.155  33.573  1.00 33.04           C  
ATOM   1226  CG  ASP B 267      63.949  28.018  33.116  1.00 31.07           C  
ATOM   1227  OD1 ASP B 267      64.691  28.189  32.131  1.00 35.72           O  
ATOM   1228  OD2 ASP B 267      63.914  26.947  33.733  1.00 43.46           O  
ATOM   1229  N   MET B 268      64.747  31.008  31.057  1.00 32.62           N  
ATOM   1230  CA  MET B 268      64.903  31.122  29.622  1.00 26.86           C  
ATOM   1231  C   MET B 268      65.490  29.912  28.893  1.00 38.87           C  
ATOM   1232  O   MET B 268      66.037  30.074  27.789  1.00 34.51           O  
ATOM   1233  CB  MET B 268      65.738  32.362  29.267  1.00 30.19           C  
ATOM   1234  CG  MET B 268      65.067  33.708  29.521  1.00 35.08           C  
ATOM   1235  SD  MET B 268      63.535  34.015  28.544  1.00 39.60           S  
ATOM   1236  CE  MET B 268      64.185  34.484  26.964  1.00 29.39           C  
ATOM   1237  N   ASP B 269      65.424  28.709  29.467  1.00 32.75           N  
ATOM   1238  CA  ASP B 269      65.903  27.578  28.672  1.00 27.69           C  
ATOM   1239  C   ASP B 269      65.009  27.580  27.417  1.00 29.00           C  
ATOM   1240  O   ASP B 269      63.838  27.961  27.485  1.00 35.20           O  
ATOM   1241  CB  ASP B 269      65.831  26.266  29.467  1.00 33.52           C  
ATOM   1242  CG  ASP B 269      66.965  26.147  30.504  1.00 44.08           C  
ATOM   1243  OD1 ASP B 269      67.889  27.010  30.509  1.00 38.18           O  
ATOM   1244  OD2 ASP B 269      66.929  25.194  31.314  1.00 43.27           O  
ATOM   1245  N   HIS B 270      65.551  27.188  26.267  1.00 31.91           N  
ATOM   1246  CA  HIS B 270      64.786  27.286  25.032  1.00 35.43           C  
ATOM   1247  C   HIS B 270      63.507  26.486  24.876  1.00 28.80           C  
ATOM   1248  O   HIS B 270      62.647  26.897  24.138  1.00 32.54           O  
ATOM   1249  CB  HIS B 270      65.697  27.090  23.796  1.00 36.67           C  
ATOM   1250  CG  HIS B 270      66.169  25.684  23.566  1.00 52.84           C  
ATOM   1251  ND1 HIS B 270      67.462  25.279  23.831  1.00 54.59           N  
ATOM   1252  CD2 HIS B 270      65.552  24.617  23.001  1.00 57.24           C  
ATOM   1253  CE1 HIS B 270      67.621  24.026  23.437  1.00 48.68           C  
ATOM   1254  NE2 HIS B 270      66.478  23.601  22.927  1.00 57.96           N  
ATOM   1255  N   GLU B 271      63.395  25.347  25.548  1.00 31.26           N  
ATOM   1256  CA  GLU B 271      62.193  24.524  25.469  1.00 34.05           C  
ATOM   1257  C   GLU B 271      61.091  25.111  26.390  1.00 34.52           C  
ATOM   1258  O   GLU B 271      59.913  24.773  26.265  1.00 35.43           O  
ATOM   1259  CB  GLU B 271      62.510  23.074  25.907  1.00 29.04           C  
ATOM   1260  CG  GLU B 271      63.732  22.401  25.167  1.00 33.54           C  
ATOM   1261  CD  GLU B 271      65.083  22.519  25.918  1.00 37.83           C  
ATOM   1262  OE1 GLU B 271      65.393  23.588  26.518  1.00 35.13           O  
ATOM   1263  OE2 GLU B 271      65.853  21.533  25.889  1.00 35.06           O  
ATOM   1264  N   ALA B 272      61.502  25.985  27.298  1.00 33.10           N  
ATOM   1265  CA  ALA B 272      60.631  26.595  28.303  1.00 32.81           C  
ATOM   1266  C   ALA B 272      59.957  27.912  27.966  1.00 35.64           C  
ATOM   1267  O   ALA B 272      58.789  28.110  28.310  1.00 35.70           O  
ATOM   1268  CB  ALA B 272      61.418  26.787  29.617  1.00 26.38           C  
ATOM   1269  N   SER B 273      60.718  28.825  27.365  1.00 30.40           N  
ATOM   1270  CA  SER B 273      60.217  30.130  27.023  1.00 24.83           C  
ATOM   1271  C   SER B 273      60.512  30.365  25.583  1.00 29.31           C  
ATOM   1272  O   SER B 273      61.602  30.089  25.106  1.00 33.32           O  
ATOM   1273  CB  SER B 273      60.866  31.211  27.897  1.00 24.67           C  
ATOM   1274  OG  SER B 273      60.513  30.990  29.263  1.00 27.76           O  
ATOM   1275  N   PHE B 274      59.505  30.840  24.873  1.00 32.68           N  
ATOM   1276  CA  PHE B 274      59.671  31.075  23.468  1.00 29.76           C  
ATOM   1277  C   PHE B 274      58.607  32.025  22.997  1.00 29.65           C  
ATOM   1278  O   PHE B 274      57.696  32.358  23.751  1.00 33.62           O  
ATOM   1279  CB  PHE B 274      59.640  29.753  22.698  1.00 25.33           C  
ATOM   1280  CG  PHE B 274      58.505  28.835  23.082  1.00 31.37           C  
ATOM   1281  CD1 PHE B 274      57.206  29.065  22.626  1.00 32.78           C  
ATOM   1282  CD2 PHE B 274      58.755  27.691  23.833  1.00 30.30           C  
ATOM   1283  CE1 PHE B 274      56.175  28.154  22.908  1.00 31.16           C  
ATOM   1284  CE2 PHE B 274      57.742  26.777  24.122  1.00 23.44           C  
ATOM   1285  CZ  PHE B 274      56.445  26.999  23.661  1.00 29.73           C  
ATOM   1286  N   PHE B 275      58.718  32.420  21.738  1.00 30.27           N  
ATOM   1287  CA  PHE B 275      57.841  33.398  21.135  1.00 30.35           C  
ATOM   1288  C   PHE B 275      57.754  33.113  19.635  1.00 32.92           C  
ATOM   1289  O   PHE B 275      58.771  32.899  18.991  1.00 31.89           O  
ATOM   1290  CB  PHE B 275      58.502  34.745  21.415  1.00 35.50           C  
ATOM   1291  CG  PHE B 275      57.840  35.923  20.782  1.00 34.58           C  
ATOM   1292  CD1 PHE B 275      56.461  35.996  20.661  1.00 36.26           C  
ATOM   1293  CD2 PHE B 275      58.611  37.013  20.397  1.00 34.44           C  
ATOM   1294  CE1 PHE B 275      55.847  37.147  20.172  1.00 41.18           C  
ATOM   1295  CE2 PHE B 275      58.018  38.172  19.909  1.00 37.14           C  
ATOM   1296  CZ  PHE B 275      56.626  38.246  19.797  1.00 34.98           C  
ATOM   1297  N   GLY B 276      56.557  33.147  19.068  1.00 33.85           N  
ATOM   1298  CA  GLY B 276      56.450  32.878  17.647  1.00 29.45           C  
ATOM   1299  C   GLY B 276      55.201  33.392  16.972  1.00 31.11           C  
ATOM   1300  O   GLY B 276      54.363  34.008  17.603  1.00 29.28           O  
ATOM   1301  N   ALA B 277      55.077  33.144  15.666  1.00 30.97           N  
ATOM   1302  CA  ALA B 277      53.912  33.603  14.922  1.00 33.37           C  
ATOM   1303  C   ALA B 277      53.957  33.001  13.548  1.00 35.93           C  
ATOM   1304  O   ALA B 277      55.015  32.593  13.096  1.00 34.87           O  
ATOM   1305  CB  ALA B 277      53.915  35.132  14.798  1.00 30.58           C  
ATOM   1306  N   PHE B 278      52.806  32.922  12.890  1.00 33.18           N  
ATOM   1307  CA  PHE B 278      52.790  32.426  11.521  1.00 35.33           C  
ATOM   1308  C   PHE B 278      51.587  33.023  10.839  1.00 38.87           C  
ATOM   1309  O   PHE B 278      50.608  33.403  11.485  1.00 43.29           O  
ATOM   1310  CB  PHE B 278      52.756  30.899  11.449  1.00 35.04           C  
ATOM   1311  CG  PHE B 278      51.625  30.274  12.222  1.00 39.82           C  
ATOM   1312  CD1 PHE B 278      50.379  30.118  11.639  1.00 36.19           C  
ATOM   1313  CD2 PHE B 278      51.833  29.785  13.525  1.00 36.81           C  
ATOM   1314  CE1 PHE B 278      49.341  29.470  12.336  1.00 48.39           C  
ATOM   1315  CE2 PHE B 278      50.825  29.143  14.220  1.00 43.22           C  
ATOM   1316  CZ  PHE B 278      49.566  28.981  13.622  1.00 38.72           C  
ATOM   1317  N   LEU B 279      51.687  33.135   9.522  1.00 43.35           N  
ATOM   1318  CA  LEU B 279      50.632  33.703   8.708  1.00 35.79           C  
ATOM   1319  C   LEU B 279      49.427  32.801   8.671  1.00 39.20           C  
ATOM   1320  O   LEU B 279      49.525  31.641   8.308  1.00 40.84           O  
ATOM   1321  CB  LEU B 279      51.127  33.883   7.292  1.00 50.62           C  
ATOM   1322  CG  LEU B 279      51.169  35.272   6.702  1.00 55.12           C  
ATOM   1323  CD1 LEU B 279      51.322  35.104   5.189  1.00 52.12           C  
ATOM   1324  CD2 LEU B 279      49.923  36.026   7.009  1.00 33.54           C  
ATOM   1325  N   VAL B 280      48.273  33.339   9.034  1.00 42.42           N  
ATOM   1326  CA  VAL B 280      47.081  32.535   9.009  1.00 49.82           C  
ATOM   1327  C   VAL B 280      46.279  32.710   7.728  1.00 62.48           C  
ATOM   1328  O   VAL B 280      46.200  33.804   7.163  1.00 49.82           O  
ATOM   1329  CB  VAL B 280      46.215  32.832  10.233  1.00 45.01           C  
ATOM   1330  CG1 VAL B 280      44.770  32.545   9.943  1.00 65.33           C  
ATOM   1331  CG2 VAL B 280      46.671  31.965  11.363  1.00 41.57           C  
ATOM   1332  N   GLY B 281      45.705  31.600   7.270  1.00 80.18           N  
ATOM   1333  CA  GLY B 281      44.899  31.604   6.062  1.00 91.65           C  
ATOM   1334  C   GLY B 281      45.625  31.950   4.774  1.00 97.85           C  
ATOM   1335  O   GLY B 281      46.827  32.307   4.818  1.00 96.32           O  
ATOM   1336  OXT GLY B 281      44.975  31.867   3.708  1.00101.34           O  
TER    1337      GLY B 281                                                      
ATOM   1338  N   PRO A  69      93.727   8.963  -2.098  1.00133.21           N  
ATOM   1339  CA  PRO A  69      94.123   8.520  -0.738  1.00134.64           C  
ATOM   1340  C   PRO A  69      94.728   9.655   0.097  1.00137.39           C  
ATOM   1341  O   PRO A  69      95.430   9.408   1.082  1.00134.68           O  
ATOM   1342  CB  PRO A  69      95.124   7.388  -0.926  1.00129.74           C  
ATOM   1343  CG  PRO A  69      94.692   6.829  -2.279  1.00129.01           C  
ATOM   1344  CD  PRO A  69      94.320   8.068  -3.109  1.00131.02           C  
ATOM   1345  N   GLN A  70      94.440  10.894  -0.299  1.00140.07           N  
ATOM   1346  CA  GLN A  70      94.953  12.083   0.388  1.00143.40           C  
ATOM   1347  C   GLN A  70      93.761  12.925   0.871  1.00144.21           C  
ATOM   1348  O   GLN A  70      92.771  13.063   0.150  1.00145.41           O  
ATOM   1349  CB  GLN A  70      95.833  12.885  -0.588  1.00142.02           C  
ATOM   1350  CG  GLN A  70      96.825  13.856   0.048  1.00138.11           C  
ATOM   1351  CD  GLN A  70      97.816  14.417  -0.965  1.00135.07           C  
ATOM   1352  OE1 GLN A  70      97.427  15.050  -1.950  1.00133.14           O  
ATOM   1353  NE2 GLN A  70      99.104  14.181  -0.728  1.00129.17           N  
ATOM   1354  N   GLN A  71      93.849  13.481   2.080  1.00142.91           N  
ATOM   1355  CA  GLN A  71      92.746  14.276   2.629  1.00140.14           C  
ATOM   1356  C   GLN A  71      93.153  15.502   3.459  1.00138.52           C  
ATOM   1357  O   GLN A  71      94.244  16.050   3.283  1.00136.09           O  
ATOM   1358  CB  GLN A  71      91.838  13.375   3.473  1.00139.25           C  
ATOM   1359  CG  GLN A  71      91.129  12.279   2.690  1.00135.76           C  
ATOM   1360  CD  GLN A  71      90.246  12.833   1.587  1.00134.92           C  
ATOM   1361  OE1 GLN A  71      89.488  13.781   1.802  1.00131.55           O  
ATOM   1362  NE2 GLN A  71      90.330  12.235   0.402  1.00129.07           N  
ATOM   1363  N   LYS A  72      92.261  15.923   4.359  1.00136.02           N  
ATOM   1364  CA  LYS A  72      92.502  17.086   5.218  1.00132.98           C  
ATOM   1365  C   LYS A  72      91.954  16.968   6.651  1.00129.95           C  
ATOM   1366  O   LYS A  72      92.678  16.559   7.560  1.00132.98           O  
ATOM   1367  CB  LYS A  72      91.931  18.352   4.560  1.00131.85           C  
ATOM   1368  CG  LYS A  72      92.978  19.394   4.171  1.00124.88           C  
ATOM   1369  CD  LYS A  72      93.713  19.925   5.393  1.00121.22           C  
ATOM   1370  CE  LYS A  72      94.788  20.926   5.003  1.00117.70           C  
ATOM   1371  NZ  LYS A  72      95.567  21.389   6.185  1.00108.23           N  
ATOM   1372  N   ARG A  73      90.684  17.324   6.851  1.00124.28           N  
ATOM   1373  CA  ARG A  73      90.077  17.282   8.185  1.00117.03           C  
ATOM   1374  C   ARG A  73      88.992  16.228   8.434  1.00110.97           C  
ATOM   1375  O   ARG A  73      89.293  15.116   8.878  1.00104.78           O  
ATOM   1376  CB  ARG A  73      89.523  18.667   8.548  1.00117.17           C  
ATOM   1377  CG  ARG A  73      90.599  19.735   8.705  1.00121.45           C  
ATOM   1378  CD  ARG A  73      90.007  21.109   9.013  1.00119.91           C  
ATOM   1379  NE  ARG A  73      91.045  22.134   9.115  1.00117.85           N  
ATOM   1380  CZ  ARG A  73      91.877  22.465   8.129  1.00118.70           C  
ATOM   1381  NH1 ARG A  73      91.798  21.854   6.953  1.00119.63           N  
ATOM   1382  NH2 ARG A  73      92.798  23.402   8.320  1.00116.49           N  
ATOM   1383  N   SER A  74      87.733  16.580   8.167  1.00105.15           N  
ATOM   1384  CA  SER A  74      86.631  15.652   8.403  1.00 92.69           C  
ATOM   1385  C   SER A  74      85.597  15.525   7.298  1.00 89.26           C  
ATOM   1386  O   SER A  74      85.092  16.520   6.771  1.00 81.84           O  
ATOM   1387  CB  SER A  74      85.902  16.018   9.696  1.00 96.81           C  
ATOM   1388  OG  SER A  74      86.699  15.751  10.834  1.00107.56           O  
ATOM   1389  N   SER A  75      85.285  14.270   6.976  1.00 83.81           N  
ATOM   1390  CA  SER A  75      84.291  13.918   5.968  1.00 74.87           C  
ATOM   1391  C   SER A  75      83.332  12.895   6.580  1.00 64.85           C  
ATOM   1392  O   SER A  75      83.719  12.085   7.427  1.00 63.93           O  
ATOM   1393  CB  SER A  75      84.967  13.328   4.730  1.00 80.59           C  
ATOM   1394  OG  SER A  75      85.700  14.324   4.034  1.00 94.50           O  
ATOM   1395  N   PRO A  76      82.063  12.919   6.167  1.00 56.05           N  
ATOM   1396  CA  PRO A  76      81.118  11.957   6.735  1.00 66.68           C  
ATOM   1397  C   PRO A  76      81.305  10.526   6.276  1.00 73.74           C  
ATOM   1398  O   PRO A  76      81.526  10.279   5.091  1.00 86.60           O  
ATOM   1399  CB  PRO A  76      79.765  12.518   6.318  1.00 61.43           C  
ATOM   1400  CG  PRO A  76      80.063  13.185   5.037  1.00 68.73           C  
ATOM   1401  CD  PRO A  76      81.366  13.899   5.325  1.00 61.98           C  
ATOM   1402  N   SER A  77      81.238   9.588   7.220  1.00 69.42           N  
ATOM   1403  CA  SER A  77      81.343   8.179   6.887  1.00 67.11           C  
ATOM   1404  C   SER A  77      80.124   7.874   6.018  1.00 80.84           C  
ATOM   1405  O   SER A  77      79.936   8.497   4.969  1.00 87.04           O  
ATOM   1406  CB  SER A  77      81.313   7.325   8.149  1.00 71.59           C  
ATOM   1407  OG  SER A  77      82.609   6.877   8.505  1.00 69.43           O  
ATOM   1408  N   GLU A  78      79.282   6.937   6.436  1.00 79.05           N  
ATOM   1409  CA  GLU A  78      78.110   6.629   5.629  1.00 84.99           C  
ATOM   1410  C   GLU A  78      77.023   7.697   5.777  1.00 85.96           C  
ATOM   1411  O   GLU A  78      75.861   7.390   6.071  1.00 78.83           O  
ATOM   1412  CB  GLU A  78      77.558   5.247   5.983  1.00 89.38           C  
ATOM   1413  CG  GLU A  78      78.154   4.114   5.150  1.00 98.13           C  
ATOM   1414  CD  GLU A  78      77.912   4.286   3.649  1.00106.21           C  
ATOM   1415  OE1 GLU A  78      76.742   4.463   3.241  1.00102.57           O  
ATOM   1416  OE2 GLU A  78      78.894   4.237   2.874  1.00103.57           O  
ATOM   1417  N   GLY A  79      77.416   8.951   5.561  1.00 81.22           N  
ATOM   1418  CA  GLY A  79      76.484  10.062   5.665  1.00 77.16           C  
ATOM   1419  C   GLY A  79      76.316  10.581   7.084  1.00 71.62           C  
ATOM   1420  O   GLY A  79      75.480  11.445   7.336  1.00 67.55           O  
ATOM   1421  N   LEU A  80      77.124  10.062   8.003  1.00 68.10           N  
ATOM   1422  CA  LEU A  80      77.061  10.447   9.407  1.00 65.13           C  
ATOM   1423  C   LEU A  80      78.378  10.993   9.935  1.00 70.08           C  
ATOM   1424  O   LEU A  80      79.441  10.453   9.630  1.00 75.06           O  
ATOM   1425  CB  LEU A  80      76.665   9.240  10.253  1.00 55.76           C  
ATOM   1426  CG  LEU A  80      75.295   8.644   9.937  1.00 64.39           C  
ATOM   1427  CD1 LEU A  80      75.081   7.431  10.811  1.00 56.11           C  
ATOM   1428  CD2 LEU A  80      74.195   9.684  10.154  1.00 59.07           C  
ATOM   1429  N   CYS A  81      78.309  12.050  10.746  1.00 67.57           N  
ATOM   1430  CA  CYS A  81      79.513  12.637  11.331  1.00 51.69           C  
ATOM   1431  C   CYS A  81      79.749  12.098  12.727  1.00 49.28           C  
ATOM   1432  O   CYS A  81      78.821  11.644  13.396  1.00 51.43           O  
ATOM   1433  CB  CYS A  81      79.411  14.147  11.361  1.00 57.49           C  
ATOM   1434  SG  CYS A  81      79.452  14.872   9.703  1.00 60.54           S  
ATOM   1435  N   PRO A  82      81.001  12.151  13.196  1.00 45.06           N  
ATOM   1436  CA  PRO A  82      81.283  11.625  14.535  1.00 45.44           C  
ATOM   1437  C   PRO A  82      80.869  12.479  15.730  1.00 41.78           C  
ATOM   1438  O   PRO A  82      80.531  13.652  15.591  1.00 50.80           O  
ATOM   1439  CB  PRO A  82      82.798  11.382  14.487  1.00 47.49           C  
ATOM   1440  CG  PRO A  82      83.290  12.478  13.563  1.00 38.70           C  
ATOM   1441  CD  PRO A  82      82.239  12.541  12.490  1.00 37.31           C  
ATOM   1442  N   PRO A  83      80.861  11.876  16.922  1.00 37.10           N  
ATOM   1443  CA  PRO A  83      80.502  12.602  18.144  1.00 36.60           C  
ATOM   1444  C   PRO A  83      81.415  13.845  18.194  1.00 50.10           C  
ATOM   1445  O   PRO A  83      82.588  13.776  17.806  1.00 50.41           O  
ATOM   1446  CB  PRO A  83      80.854  11.619  19.234  1.00 35.17           C  
ATOM   1447  CG  PRO A  83      80.557  10.276  18.597  1.00 37.52           C  
ATOM   1448  CD  PRO A  83      81.105  10.448  17.196  1.00 41.46           C  
ATOM   1449  N   GLY A  84      80.884  14.974  18.650  1.00 42.22           N  
ATOM   1450  CA  GLY A  84      81.691  16.184  18.723  1.00 34.72           C  
ATOM   1451  C   GLY A  84      81.563  17.013  17.467  1.00 36.06           C  
ATOM   1452  O   GLY A  84      82.150  18.085  17.357  1.00 43.67           O  
ATOM   1453  N   HIS A  85      80.784  16.514  16.518  1.00 38.14           N  
ATOM   1454  CA  HIS A  85      80.574  17.218  15.269  1.00 40.71           C  
ATOM   1455  C   HIS A  85      79.115  17.131  14.842  1.00 44.62           C  
ATOM   1456  O   HIS A  85      78.310  16.428  15.466  1.00 46.26           O  
ATOM   1457  CB  HIS A  85      81.406  16.589  14.145  1.00 51.87           C  
ATOM   1458  CG  HIS A  85      82.846  16.388  14.485  1.00 48.38           C  
ATOM   1459  ND1 HIS A  85      83.854  17.133  13.917  1.00 53.73           N  
ATOM   1460  CD2 HIS A  85      83.445  15.541  15.353  1.00 44.88           C  
ATOM   1461  CE1 HIS A  85      85.011  16.759  14.426  1.00 50.68           C  
ATOM   1462  NE2 HIS A  85      84.790  15.795  15.300  1.00 48.75           N  
ATOM   1463  N   HIS A  86      78.804  17.867  13.778  1.00 43.52           N  
ATOM   1464  CA  HIS A  86      77.498  17.866  13.133  1.00 46.13           C  
ATOM   1465  C   HIS A  86      77.787  17.944  11.621  1.00 49.69           C  
ATOM   1466  O   HIS A  86      78.909  18.248  11.216  1.00 46.91           O  
ATOM   1467  CB  HIS A  86      76.651  19.060  13.582  1.00 49.92           C  
ATOM   1468  CG  HIS A  86      77.020  20.361  12.944  1.00 40.46           C  
ATOM   1469  ND1 HIS A  86      77.873  21.264  13.540  1.00 51.70           N  
ATOM   1470  CD2 HIS A  86      76.581  20.951  11.805  1.00 38.57           C  
ATOM   1471  CE1 HIS A  86      77.936  22.360  12.803  1.00 41.51           C  
ATOM   1472  NE2 HIS A  86      77.160  22.195  11.745  1.00 46.33           N  
ATOM   1473  N   ILE A  87      76.804  17.685  10.773  1.00 47.88           N  
ATOM   1474  CA  ILE A  87      77.082  17.732   9.345  1.00 46.61           C  
ATOM   1475  C   ILE A  87      76.744  19.058   8.677  1.00 51.74           C  
ATOM   1476  O   ILE A  87      75.889  19.803   9.134  1.00 47.65           O  
ATOM   1477  CB  ILE A  87      76.346  16.614   8.621  1.00 56.24           C  
ATOM   1478  CG1 ILE A  87      76.793  16.547   7.162  1.00 55.07           C  
ATOM   1479  CG2 ILE A  87      74.859  16.852   8.710  1.00 61.20           C  
ATOM   1480  CD1 ILE A  87      76.148  15.391   6.397  1.00 60.51           C  
ATOM   1481  N   SER A  88      77.439  19.342   7.582  1.00 59.42           N  
ATOM   1482  CA  SER A  88      77.239  20.567   6.825  1.00 57.76           C  
ATOM   1483  C   SER A  88      75.860  20.512   6.222  1.00 54.79           C  
ATOM   1484  O   SER A  88      75.272  19.437   6.137  1.00 48.73           O  
ATOM   1485  CB  SER A  88      78.286  20.669   5.715  1.00 59.71           C  
ATOM   1486  OG  SER A  88      77.990  21.751   4.846  1.00 82.82           O  
ATOM   1487  N   GLU A  89      75.344  21.659   5.792  1.00 61.48           N  
ATOM   1488  CA  GLU A  89      74.007  21.693   5.211  1.00 72.88           C  
ATOM   1489  C   GLU A  89      73.907  20.666   4.086  1.00 81.44           C  
ATOM   1490  O   GLU A  89      73.705  19.479   4.344  1.00 85.66           O  
ATOM   1491  CB  GLU A  89      73.689  23.093   4.695  1.00 79.85           C  
ATOM   1492  CG  GLU A  89      72.242  23.273   4.272  1.00 86.48           C  
ATOM   1493  CD  GLU A  89      71.975  24.664   3.747  1.00 96.12           C  
ATOM   1494  OE1 GLU A  89      72.764  25.125   2.892  1.00 94.25           O  
ATOM   1495  OE2 GLU A  89      70.982  25.289   4.181  1.00 96.33           O  
ATOM   1496  N   ASP A  90      74.031  21.104   2.839  1.00 84.58           N  
ATOM   1497  CA  ASP A  90      73.986  20.141   1.749  1.00 92.47           C  
ATOM   1498  C   ASP A  90      75.444  19.831   1.457  1.00 89.34           C  
ATOM   1499  O   ASP A  90      75.823  18.663   1.348  1.00 80.61           O  
ATOM   1500  CB  ASP A  90      73.283  20.706   0.508  1.00104.04           C  
ATOM   1501  CG  ASP A  90      72.675  19.607  -0.369  1.00111.23           C  
ATOM   1502  OD1 ASP A  90      71.823  18.842   0.137  1.00107.95           O  
ATOM   1503  OD2 ASP A  90      73.047  19.504  -1.560  1.00116.90           O  
ATOM   1504  N   GLY A  91      76.262  20.878   1.335  1.00 86.80           N  
ATOM   1505  CA  GLY A  91      77.681  20.656   1.125  1.00 82.59           C  
ATOM   1506  C   GLY A  91      77.931  19.702   2.269  1.00 88.17           C  
ATOM   1507  O   GLY A  91      77.337  19.882   3.330  1.00 92.26           O  
ATOM   1508  N   ARG A  92      78.753  18.677   2.098  1.00 85.30           N  
ATOM   1509  CA  ARG A  92      78.915  17.774   3.217  1.00 76.79           C  
ATOM   1510  C   ARG A  92      80.286  17.573   3.828  1.00 81.73           C  
ATOM   1511  O   ARG A  92      81.106  16.761   3.378  1.00 75.26           O  
ATOM   1512  CB  ARG A  92      78.259  16.441   2.891  1.00 67.52           C  
ATOM   1513  CG  ARG A  92      76.747  16.568   2.888  1.00 74.07           C  
ATOM   1514  CD  ARG A  92      76.036  15.279   2.480  1.00 98.54           C  
ATOM   1515  NE  ARG A  92      76.183  14.937   1.061  1.00103.17           N  
ATOM   1516  CZ  ARG A  92      77.203  14.253   0.544  1.00109.61           C  
ATOM   1517  NH1 ARG A  92      78.192  13.824   1.320  1.00113.38           N  
ATOM   1518  NH2 ARG A  92      77.227  13.981  -0.755  1.00110.70           N  
ATOM   1519  N   ASP A  93      80.498  18.349   4.885  1.00 73.21           N  
ATOM   1520  CA  ASP A  93      81.709  18.322   5.672  1.00 70.68           C  
ATOM   1521  C   ASP A  93      81.196  18.007   7.058  1.00 68.89           C  
ATOM   1522  O   ASP A  93      79.983  18.020   7.294  1.00 62.45           O  
ATOM   1523  CB  ASP A  93      82.374  19.697   5.698  1.00 77.37           C  
ATOM   1524  CG  ASP A  93      82.604  20.258   4.318  1.00 82.91           C  
ATOM   1525  OD1 ASP A  93      81.611  20.502   3.597  1.00 83.76           O  
ATOM   1526  OD2 ASP A  93      83.783  20.453   3.954  1.00 98.09           O  
ATOM   1527  N   CYS A  94      82.110  17.722   7.973  1.00 63.23           N  
ATOM   1528  CA  CYS A  94      81.722  17.443   9.337  1.00 60.08           C  
ATOM   1529  C   CYS A  94      82.289  18.568  10.182  1.00 64.34           C  
ATOM   1530  O   CYS A  94      83.499  18.625  10.408  1.00 77.51           O  
ATOM   1531  CB  CYS A  94      82.270  16.090   9.786  1.00 59.61           C  
ATOM   1532  SG  CYS A  94      81.390  14.638   9.105  1.00 70.73           S  
ATOM   1533  N   ILE A  95      81.420  19.474  10.629  1.00 60.55           N  
ATOM   1534  CA  ILE A  95      81.859  20.605  11.433  1.00 56.27           C  
ATOM   1535  C   ILE A  95      81.894  20.267  12.902  1.00 61.31           C  
ATOM   1536  O   ILE A  95      80.999  19.588  13.412  1.00 65.86           O  
ATOM   1537  CB  ILE A  95      80.950  21.815  11.235  1.00 66.28           C  
ATOM   1538  CG1 ILE A  95      80.726  22.055   9.740  1.00 71.32           C  
ATOM   1539  CG2 ILE A  95      81.594  23.050  11.854  1.00 61.07           C  
ATOM   1540  CD1 ILE A  95      79.845  23.247   9.440  1.00 79.06           C  
ATOM   1541  N   SER A  96      82.930  20.744  13.583  1.00 53.12           N  
ATOM   1542  CA  SER A  96      83.077  20.488  15.005  1.00 51.79           C  
ATOM   1543  C   SER A  96      82.093  21.308  15.838  1.00 54.82           C  
ATOM   1544  O   SER A  96      81.738  22.433  15.476  1.00 47.64           O  
ATOM   1545  CB  SER A  96      84.487  20.827  15.470  1.00 47.61           C  
ATOM   1546  OG  SER A  96      84.641  20.478  16.834  1.00 61.92           O  
ATOM   1547  N   CYS A  97      81.635  20.733  16.944  1.00 47.82           N  
ATOM   1548  CA  CYS A  97      80.730  21.462  17.822  1.00 52.45           C  
ATOM   1549  C   CYS A  97      81.603  22.464  18.562  1.00 52.57           C  
ATOM   1550  O   CYS A  97      82.833  22.289  18.646  1.00 46.67           O  
ATOM   1551  CB  CYS A  97      80.092  20.541  18.852  1.00 38.48           C  
ATOM   1552  SG  CYS A  97      78.994  19.256  18.206  1.00 45.45           S  
ATOM   1553  N   LYS A  98      80.977  23.498  19.112  1.00 44.36           N  
ATOM   1554  CA  LYS A  98      81.722  24.505  19.855  1.00 49.47           C  
ATOM   1555  C   LYS A  98      81.783  24.150  21.346  1.00 48.64           C  
ATOM   1556  O   LYS A  98      80.759  24.144  22.045  1.00 49.43           O  
ATOM   1557  CB  LYS A  98      81.087  25.879  19.666  1.00 49.15           C  
ATOM   1558  CG  LYS A  98      81.963  26.986  20.155  1.00 53.39           C  
ATOM   1559  CD  LYS A  98      81.306  28.334  19.984  1.00 61.62           C  
ATOM   1560  CE  LYS A  98      82.205  29.441  20.502  1.00 61.35           C  
ATOM   1561  NZ  LYS A  98      81.602  30.779  20.270  1.00 86.22           N  
ATOM   1562  N   TYR A  99      82.988  23.843  21.822  1.00 43.68           N  
ATOM   1563  CA  TYR A  99      83.204  23.482  23.220  1.00 39.64           C  
ATOM   1564  C   TYR A  99      82.592  24.540  24.137  1.00 44.63           C  
ATOM   1565  O   TYR A  99      82.757  25.737  23.919  1.00 44.03           O  
ATOM   1566  CB  TYR A  99      84.706  23.340  23.506  1.00 35.98           C  
ATOM   1567  CG  TYR A  99      85.029  22.831  24.893  1.00 37.69           C  
ATOM   1568  CD1 TYR A  99      84.926  23.663  26.003  1.00 36.58           C  
ATOM   1569  CD2 TYR A  99      85.354  21.488  25.105  1.00 40.29           C  
ATOM   1570  CE1 TYR A  99      85.128  23.167  27.300  1.00 39.50           C  
ATOM   1571  CE2 TYR A  99      85.559  20.977  26.392  1.00 31.59           C  
ATOM   1572  CZ  TYR A  99      85.442  21.819  27.490  1.00 37.91           C  
ATOM   1573  OH  TYR A  99      85.614  21.319  28.776  1.00 42.74           O  
ATOM   1574  N   GLY A 100      81.874  24.075  25.157  1.00 46.15           N  
ATOM   1575  CA  GLY A 100      81.241  24.970  26.101  1.00 31.92           C  
ATOM   1576  C   GLY A 100      79.924  25.517  25.611  1.00 42.69           C  
ATOM   1577  O   GLY A 100      79.196  26.146  26.361  1.00 41.50           O  
ATOM   1578  N   GLN A 101      79.587  25.272  24.356  1.00 42.65           N  
ATOM   1579  CA  GLN A 101      78.342  25.801  23.866  1.00 45.68           C  
ATOM   1580  C   GLN A 101      77.379  24.697  23.451  1.00 48.44           C  
ATOM   1581  O   GLN A 101      76.221  24.688  23.861  1.00 45.76           O  
ATOM   1582  CB  GLN A 101      78.606  26.721  22.686  1.00 43.11           C  
ATOM   1583  CG  GLN A 101      77.597  27.848  22.571  1.00 80.46           C  
ATOM   1584  CD  GLN A 101      78.004  29.066  23.389  1.00 89.27           C  
ATOM   1585  OE1 GLN A 101      78.879  29.832  22.983  1.00 95.41           O  
ATOM   1586  NE2 GLN A 101      77.382  29.239  24.551  1.00 82.02           N  
ATOM   1587  N   ASP A 102      77.859  23.763  22.646  1.00 34.90           N  
ATOM   1588  CA  ASP A 102      77.006  22.694  22.168  1.00 38.94           C  
ATOM   1589  C   ASP A 102      77.784  21.409  21.959  1.00 43.83           C  
ATOM   1590  O   ASP A 102      79.006  21.408  22.009  1.00 45.83           O  
ATOM   1591  CB  ASP A 102      76.302  23.134  20.887  1.00 42.66           C  
ATOM   1592  CG  ASP A 102      77.271  23.631  19.830  1.00 49.05           C  
ATOM   1593  OD1 ASP A 102      76.949  24.639  19.172  1.00 49.08           O  
ATOM   1594  OD2 ASP A 102      78.338  23.012  19.645  1.00 45.03           O  
ATOM   1595  N   TYR A 103      77.073  20.310  21.740  1.00 36.22           N  
ATOM   1596  CA  TYR A 103      77.734  19.039  21.603  1.00 38.88           C  
ATOM   1597  C   TYR A 103      76.904  18.062  20.775  1.00 39.58           C  
ATOM   1598  O   TYR A 103      75.867  18.432  20.224  1.00 42.47           O  
ATOM   1599  CB  TYR A 103      77.927  18.465  22.998  1.00 37.56           C  
ATOM   1600  CG  TYR A 103      76.607  18.074  23.642  1.00 39.26           C  
ATOM   1601  CD1 TYR A 103      76.135  16.750  23.603  1.00 40.45           C  
ATOM   1602  CD2 TYR A 103      75.798  19.045  24.252  1.00 45.93           C  
ATOM   1603  CE1 TYR A 103      74.876  16.405  24.167  1.00 33.64           C  
ATOM   1604  CE2 TYR A 103      74.560  18.719  24.803  1.00 35.11           C  
ATOM   1605  CZ  TYR A 103      74.103  17.402  24.762  1.00 46.05           C  
ATOM   1606  OH  TYR A 103      72.889  17.105  25.340  1.00 44.09           O  
ATOM   1607  N   SER A 104      77.390  16.824  20.699  1.00 37.60           N  
ATOM   1608  CA  SER A 104      76.703  15.701  20.021  1.00 40.46           C  
ATOM   1609  C   SER A 104      77.378  14.443  20.560  1.00 41.10           C  
ATOM   1610  O   SER A 104      78.594  14.328  20.545  1.00 41.90           O  
ATOM   1611  CB  SER A 104      76.816  15.774  18.491  1.00 32.69           C  
ATOM   1612  OG  SER A 104      78.148  15.607  18.061  1.00 52.92           O  
ATOM   1613  N   THR A 105      76.581  13.514  21.069  1.00 40.36           N  
ATOM   1614  CA  THR A 105      77.113  12.309  21.679  1.00 40.36           C  
ATOM   1615  C   THR A 105      77.234  11.077  20.788  1.00 42.20           C  
ATOM   1616  O   THR A 105      77.919  10.133  21.139  1.00 39.97           O  
ATOM   1617  CB  THR A 105      76.261  11.926  22.884  1.00 39.16           C  
ATOM   1618  OG1 THR A 105      76.108  13.063  23.748  1.00 48.68           O  
ATOM   1619  CG2 THR A 105      76.908  10.817  23.650  1.00 49.78           C  
ATOM   1620  N   HIS A 106      76.579  11.080  19.639  1.00 42.63           N  
ATOM   1621  CA  HIS A 106      76.632   9.913  18.774  1.00 49.31           C  
ATOM   1622  C   HIS A 106      76.896  10.317  17.329  1.00 41.39           C  
ATOM   1623  O   HIS A 106      76.836  11.493  16.978  1.00 50.76           O  
ATOM   1624  CB  HIS A 106      75.292   9.150  18.813  1.00 41.97           C  
ATOM   1625  CG  HIS A 106      74.664   9.062  20.169  1.00 44.59           C  
ATOM   1626  ND1 HIS A 106      75.006   8.095  21.094  1.00 48.13           N  
ATOM   1627  CD2 HIS A 106      73.679   9.796  20.741  1.00 38.81           C  
ATOM   1628  CE1 HIS A 106      74.254   8.233  22.171  1.00 48.32           C  
ATOM   1629  NE2 HIS A 106      73.439   9.257  21.983  1.00 48.36           N  
ATOM   1630  N   TRP A 107      77.181   9.327  16.493  1.00 41.38           N  
ATOM   1631  CA  TRP A 107      77.380   9.576  15.078  1.00 48.09           C  
ATOM   1632  C   TRP A 107      76.072  10.205  14.641  1.00 47.13           C  
ATOM   1633  O   TRP A 107      75.023   9.791  15.123  1.00 45.11           O  
ATOM   1634  CB  TRP A 107      77.634   8.255  14.365  1.00 52.02           C  
ATOM   1635  CG  TRP A 107      79.051   7.866  14.477  1.00 51.33           C  
ATOM   1636  CD1 TRP A 107      79.642   7.162  15.489  1.00 55.83           C  
ATOM   1637  CD2 TRP A 107      80.091   8.232  13.577  1.00 44.10           C  
ATOM   1638  NE1 TRP A 107      80.990   7.067  15.267  1.00 60.39           N  
ATOM   1639  CE2 TRP A 107      81.293   7.715  14.097  1.00 51.61           C  
ATOM   1640  CE3 TRP A 107      80.124   8.953  12.376  1.00 60.50           C  
ATOM   1641  CZ2 TRP A 107      82.521   7.888  13.456  1.00 52.62           C  
ATOM   1642  CZ3 TRP A 107      81.349   9.128  11.735  1.00 63.03           C  
ATOM   1643  CH2 TRP A 107      82.531   8.596  12.281  1.00 57.10           C  
ATOM   1644  N   ASN A 108      76.103  11.170  13.723  1.00 42.64           N  
ATOM   1645  CA  ASN A 108      74.858  11.850  13.396  1.00 39.02           C  
ATOM   1646  C   ASN A 108      74.856  12.645  12.123  1.00 46.70           C  
ATOM   1647  O   ASN A 108      75.876  12.794  11.457  1.00 56.63           O  
ATOM   1648  CB  ASN A 108      74.550  12.853  14.512  1.00 42.50           C  
ATOM   1649  CG  ASN A 108      75.614  13.952  14.602  1.00 38.36           C  
ATOM   1650  OD1 ASN A 108      76.604  13.820  15.327  1.00 45.48           O  
ATOM   1651  ND2 ASN A 108      75.432  15.016  13.829  1.00 26.66           N  
ATOM   1652  N   ASP A 109      73.683  13.196  11.828  1.00 41.57           N  
ATOM   1653  CA  ASP A 109      73.500  14.071  10.684  1.00 41.74           C  
ATOM   1654  C   ASP A 109      72.699  15.305  11.125  1.00 44.73           C  
ATOM   1655  O   ASP A 109      71.779  15.733  10.444  1.00 55.18           O  
ATOM   1656  CB  ASP A 109      72.785  13.364   9.537  1.00 49.35           C  
ATOM   1657  CG  ASP A 109      71.502  12.691   9.974  1.00 66.83           C  
ATOM   1658  OD1 ASP A 109      70.826  13.221  10.883  1.00 72.65           O  
ATOM   1659  OD2 ASP A 109      71.166  11.635   9.398  1.00 69.23           O  
ATOM   1660  N   LEU A 110      73.065  15.878  12.271  1.00 51.30           N  
ATOM   1661  CA  LEU A 110      72.402  17.078  12.776  1.00 37.17           C  
ATOM   1662  C   LEU A 110      72.997  18.224  12.027  1.00 40.48           C  
ATOM   1663  O   LEU A 110      74.181  18.195  11.708  1.00 42.27           O  
ATOM   1664  CB  LEU A 110      72.689  17.293  14.269  1.00 39.37           C  
ATOM   1665  CG  LEU A 110      72.272  16.164  15.203  1.00 40.11           C  
ATOM   1666  CD1 LEU A 110      72.926  16.296  16.595  1.00 37.09           C  
ATOM   1667  CD2 LEU A 110      70.767  16.196  15.290  1.00 40.93           C  
ATOM   1668  N   LEU A 111      72.178  19.237  11.754  1.00 41.03           N  
ATOM   1669  CA  LEU A 111      72.637  20.417  11.049  1.00 46.67           C  
ATOM   1670  C   LEU A 111      73.170  21.389  12.088  1.00 52.84           C  
ATOM   1671  O   LEU A 111      73.845  22.369  11.741  1.00 53.59           O  
ATOM   1672  CB  LEU A 111      71.480  21.060  10.266  1.00 50.17           C  
ATOM   1673  CG  LEU A 111      71.015  20.422   8.944  1.00 68.39           C  
ATOM   1674  CD1 LEU A 111      70.831  18.915   9.098  1.00 74.70           C  
ATOM   1675  CD2 LEU A 111      69.708  21.074   8.495  1.00 71.44           C  
ATOM   1676  N   PHE A 112      72.859  21.096  13.358  1.00 44.21           N  
ATOM   1677  CA  PHE A 112      73.269  21.908  14.512  1.00 39.45           C  
ATOM   1678  C   PHE A 112      73.569  20.997  15.684  1.00 35.11           C  
ATOM   1679  O   PHE A 112      72.843  20.027  15.914  1.00 47.23           O  
ATOM   1680  CB  PHE A 112      72.140  22.849  14.965  1.00 41.14           C  
ATOM   1681  CG  PHE A 112      71.745  23.867  13.954  1.00 43.60           C  
ATOM   1682  CD1 PHE A 112      70.740  23.600  13.033  1.00 43.22           C  
ATOM   1683  CD2 PHE A 112      72.383  25.107  13.916  1.00 40.09           C  
ATOM   1684  CE1 PHE A 112      70.369  24.552  12.082  1.00 44.14           C  
ATOM   1685  CE2 PHE A 112      72.024  26.067  12.968  1.00 38.24           C  
ATOM   1686  CZ  PHE A 112      71.008  25.783  12.045  1.00 32.57           C  
ATOM   1687  N   CYS A 113      74.627  21.288  16.435  1.00 36.91           N  
ATOM   1688  CA  CYS A 113      74.943  20.464  17.594  1.00 39.50           C  
ATOM   1689  C   CYS A 113      73.883  20.784  18.662  1.00 46.49           C  
ATOM   1690  O   CYS A 113      73.129  21.753  18.513  1.00 45.26           O  
ATOM   1691  CB  CYS A 113      76.357  20.784  18.102  1.00 40.47           C  
ATOM   1692  SG  CYS A 113      77.720  20.249  16.989  1.00 50.50           S  
ATOM   1693  N   LEU A 114      73.814  19.976  19.720  1.00 40.96           N  
ATOM   1694  CA  LEU A 114      72.843  20.190  20.802  1.00 43.86           C  
ATOM   1695  C   LEU A 114      73.369  21.177  21.849  1.00 39.06           C  
ATOM   1696  O   LEU A 114      74.509  21.058  22.285  1.00 38.58           O  
ATOM   1697  CB  LEU A 114      72.523  18.860  21.482  1.00 37.61           C  
ATOM   1698  CG  LEU A 114      71.472  17.875  20.920  1.00 52.16           C  
ATOM   1699  CD1 LEU A 114      71.173  18.136  19.468  1.00 45.61           C  
ATOM   1700  CD2 LEU A 114      71.942  16.441  21.134  1.00 35.49           C  
ATOM   1701  N   ARG A 115      72.536  22.140  22.255  1.00 40.58           N  
ATOM   1702  CA  ARG A 115      72.935  23.143  23.248  1.00 34.01           C  
ATOM   1703  C   ARG A 115      73.237  22.543  24.594  1.00 37.65           C  
ATOM   1704  O   ARG A 115      72.514  21.677  25.075  1.00 45.63           O  
ATOM   1705  CB  ARG A 115      71.841  24.188  23.472  1.00 39.05           C  
ATOM   1706  CG  ARG A 115      71.661  25.173  22.372  1.00 54.08           C  
ATOM   1707  CD  ARG A 115      72.804  26.175  22.272  1.00 62.96           C  
ATOM   1708  NE  ARG A 115      72.516  27.057  21.146  1.00 80.79           N  
ATOM   1709  CZ  ARG A 115      71.682  28.093  21.197  1.00 77.79           C  
ATOM   1710  NH1 ARG A 115      71.063  28.402  22.334  1.00 81.17           N  
ATOM   1711  NH2 ARG A 115      71.423  28.785  20.096  1.00 64.06           N  
ATOM   1712  N   CYS A 116      74.286  23.050  25.220  1.00 34.85           N  
ATOM   1713  CA  CYS A 116      74.713  22.602  26.536  1.00 34.27           C  
ATOM   1714  C   CYS A 116      73.710  23.101  27.554  1.00 36.54           C  
ATOM   1715  O   CYS A 116      73.027  24.081  27.299  1.00 42.60           O  
ATOM   1716  CB  CYS A 116      76.060  23.241  26.864  1.00 38.19           C  
ATOM   1717  SG  CYS A 116      77.492  22.681  25.874  1.00 50.81           S  
ATOM   1718  N   THR A 117      73.611  22.449  28.706  1.00 41.25           N  
ATOM   1719  CA  THR A 117      72.711  22.962  29.706  1.00 35.59           C  
ATOM   1720  C   THR A 117      73.561  23.657  30.757  1.00 41.13           C  
ATOM   1721  O   THR A 117      74.719  23.284  30.999  1.00 43.06           O  
ATOM   1722  CB  THR A 117      71.800  21.871  30.360  1.00 45.60           C  
ATOM   1723  OG1 THR A 117      72.354  21.425  31.588  1.00 50.98           O  
ATOM   1724  CG2 THR A 117      71.599  20.723  29.460  1.00 40.33           C  
ATOM   1725  N   ARG A 118      73.003  24.721  31.318  1.00 37.35           N  
ATOM   1726  CA  ARG A 118      73.653  25.497  32.358  1.00 44.00           C  
ATOM   1727  C   ARG A 118      73.018  25.102  33.677  1.00 41.88           C  
ATOM   1728  O   ARG A 118      71.799  25.117  33.799  1.00 43.65           O  
ATOM   1729  CB  ARG A 118      73.439  27.002  32.126  1.00 45.74           C  
ATOM   1730  CG  ARG A 118      74.543  27.689  31.314  1.00 67.85           C  
ATOM   1731  CD  ARG A 118      74.411  27.458  29.818  1.00 66.75           C  
ATOM   1732  NE  ARG A 118      75.663  27.714  29.111  1.00 78.32           N  
ATOM   1733  CZ  ARG A 118      75.750  27.969  27.807  1.00 89.59           C  
ATOM   1734  NH1 ARG A 118      74.655  28.016  27.053  1.00 89.91           N  
ATOM   1735  NH2 ARG A 118      76.936  28.161  27.250  1.00 84.95           N  
ATOM   1736  N   CYS A 119      73.838  24.751  34.661  1.00 38.35           N  
ATOM   1737  CA  CYS A 119      73.315  24.362  35.956  1.00 45.29           C  
ATOM   1738  C   CYS A 119      72.691  25.618  36.552  1.00 48.06           C  
ATOM   1739  O   CYS A 119      73.230  26.706  36.370  1.00 42.15           O  
ATOM   1740  CB  CYS A 119      74.454  23.846  36.863  1.00 44.79           C  
ATOM   1741  SG  CYS A 119      75.383  22.391  36.246  1.00 49.10           S  
ATOM   1742  N   ASP A 120      71.550  25.490  37.234  1.00 49.26           N  
ATOM   1743  CA  ASP A 120      70.947  26.673  37.848  1.00 46.66           C  
ATOM   1744  C   ASP A 120      71.441  26.845  39.275  1.00 49.06           C  
ATOM   1745  O   ASP A 120      72.147  25.979  39.791  1.00 46.64           O  
ATOM   1746  CB  ASP A 120      69.412  26.626  37.810  1.00 54.95           C  
ATOM   1747  CG  ASP A 120      68.835  25.361  38.403  1.00 62.29           C  
ATOM   1748  OD1 ASP A 120      69.020  25.118  39.618  1.00 60.18           O  
ATOM   1749  OD2 ASP A 120      68.184  24.611  37.639  1.00 74.35           O  
ATOM   1750  N   SER A 121      71.055  27.951  39.912  1.00 49.39           N  
ATOM   1751  CA  SER A 121      71.493  28.276  41.272  1.00 53.97           C  
ATOM   1752  C   SER A 121      71.219  27.258  42.396  1.00 53.24           C  
ATOM   1753  O   SER A 121      71.737  27.410  43.494  1.00 56.09           O  
ATOM   1754  CB  SER A 121      70.924  29.646  41.685  1.00 59.48           C  
ATOM   1755  OG  SER A 121      69.507  29.625  41.769  1.00 62.69           O  
ATOM   1756  N   GLY A 122      70.412  26.237  42.143  1.00 44.79           N  
ATOM   1757  CA  GLY A 122      70.141  25.262  43.189  1.00 47.91           C  
ATOM   1758  C   GLY A 122      70.874  23.958  42.938  1.00 52.01           C  
ATOM   1759  O   GLY A 122      70.715  22.980  43.677  1.00 39.37           O  
ATOM   1760  N   GLU A 123      71.689  23.968  41.887  1.00 50.40           N  
ATOM   1761  CA  GLU A 123      72.470  22.810  41.462  1.00 50.68           C  
ATOM   1762  C   GLU A 123      73.974  23.093  41.532  1.00 45.89           C  
ATOM   1763  O   GLU A 123      74.384  24.233  41.714  1.00 51.23           O  
ATOM   1764  CB  GLU A 123      72.102  22.460  40.011  1.00 38.98           C  
ATOM   1765  CG  GLU A 123      70.657  21.984  39.807  1.00 47.37           C  
ATOM   1766  CD  GLU A 123      70.254  21.902  38.330  1.00 51.14           C  
ATOM   1767  OE1 GLU A 123      69.504  20.973  37.962  1.00 55.48           O  
ATOM   1768  OE2 GLU A 123      70.677  22.767  37.535  1.00 44.07           O  
ATOM   1769  N   VAL A 124      74.777  22.038  41.409  1.00 41.09           N  
ATOM   1770  CA  VAL A 124      76.226  22.136  41.367  1.00 36.74           C  
ATOM   1771  C   VAL A 124      76.596  21.327  40.132  1.00 44.34           C  
ATOM   1772  O   VAL A 124      75.941  20.330  39.836  1.00 40.80           O  
ATOM   1773  CB  VAL A 124      76.953  21.494  42.596  1.00 40.82           C  
ATOM   1774  CG1 VAL A 124      76.647  22.270  43.870  1.00 27.17           C  
ATOM   1775  CG2 VAL A 124      76.578  20.032  42.729  1.00 37.52           C  
ATOM   1776  N   GLU A 125      77.644  21.765  39.432  1.00 40.91           N  
ATOM   1777  CA  GLU A 125      78.130  21.115  38.227  1.00 42.39           C  
ATOM   1778  C   GLU A 125      79.152  20.036  38.582  1.00 47.03           C  
ATOM   1779  O   GLU A 125      80.114  20.306  39.295  1.00 39.27           O  
ATOM   1780  CB  GLU A 125      78.784  22.158  37.307  1.00 42.52           C  
ATOM   1781  CG  GLU A 125      79.270  21.600  35.979  1.00 54.82           C  
ATOM   1782  CD  GLU A 125      80.075  22.603  35.173  1.00 52.76           C  
ATOM   1783  OE1 GLU A 125      79.479  23.469  34.492  1.00 62.94           O  
ATOM   1784  OE2 GLU A 125      81.311  22.526  35.233  1.00 50.86           O  
ATOM   1785  N   LEU A 126      78.944  18.819  38.086  1.00 39.04           N  
ATOM   1786  CA  LEU A 126      79.865  17.725  38.372  1.00 42.74           C  
ATOM   1787  C   LEU A 126      80.909  17.616  37.269  1.00 42.47           C  
ATOM   1788  O   LEU A 126      82.044  17.230  37.503  1.00 43.42           O  
ATOM   1789  CB  LEU A 126      79.101  16.400  38.497  1.00 42.14           C  
ATOM   1790  CG  LEU A 126      78.152  16.307  39.695  1.00 43.31           C  
ATOM   1791  CD1 LEU A 126      77.367  15.006  39.645  1.00 52.50           C  
ATOM   1792  CD2 LEU A 126      78.934  16.400  40.976  1.00 48.86           C  
ATOM   1793  N   SER A 127      80.526  17.977  36.057  1.00 38.52           N  
ATOM   1794  CA  SER A 127      81.449  17.909  34.956  1.00 42.81           C  
ATOM   1795  C   SER A 127      80.925  18.901  33.941  1.00 43.50           C  
ATOM   1796  O   SER A 127      79.724  19.034  33.763  1.00 41.65           O  
ATOM   1797  CB  SER A 127      81.481  16.486  34.375  1.00 43.41           C  
ATOM   1798  OG  SER A 127      80.252  16.147  33.757  1.00 36.17           O  
ATOM   1799  N   PRO A 128      81.830  19.615  33.263  1.00 48.50           N  
ATOM   1800  CA  PRO A 128      81.443  20.606  32.264  1.00 42.35           C  
ATOM   1801  C   PRO A 128      80.992  20.010  30.949  1.00 41.72           C  
ATOM   1802  O   PRO A 128      81.192  18.835  30.675  1.00 45.70           O  
ATOM   1803  CB  PRO A 128      82.716  21.425  32.101  1.00 49.78           C  
ATOM   1804  CG  PRO A 128      83.780  20.348  32.191  1.00 44.20           C  
ATOM   1805  CD  PRO A 128      83.300  19.565  33.409  1.00 50.34           C  
ATOM   1806  N   CYS A 129      80.387  20.852  30.126  1.00 34.33           N  
ATOM   1807  CA  CYS A 129      79.937  20.441  28.817  1.00 35.51           C  
ATOM   1808  C   CYS A 129      81.193  20.321  27.959  1.00 46.40           C  
ATOM   1809  O   CYS A 129      82.126  21.120  28.096  1.00 39.59           O  
ATOM   1810  CB  CYS A 129      79.038  21.525  28.213  1.00 37.49           C  
ATOM   1811  SG  CYS A 129      78.022  20.973  26.807  1.00 49.59           S  
ATOM   1812  N   THR A 130      81.223  19.326  27.082  1.00 42.08           N  
ATOM   1813  CA  THR A 130      82.344  19.153  26.171  1.00 38.28           C  
ATOM   1814  C   THR A 130      81.655  18.967  24.832  1.00 41.33           C  
ATOM   1815  O   THR A 130      80.435  18.835  24.789  1.00 44.30           O  
ATOM   1816  CB  THR A 130      83.180  17.911  26.490  1.00 40.22           C  
ATOM   1817  OG1 THR A 130      82.456  16.734  26.109  1.00 50.74           O  
ATOM   1818  CG2 THR A 130      83.540  17.875  27.996  1.00 32.06           C  
ATOM   1819  N   THR A 131      82.415  18.973  23.745  1.00 32.63           N  
ATOM   1820  CA  THR A 131      81.822  18.818  22.420  1.00 39.67           C  
ATOM   1821  C   THR A 131      81.179  17.444  22.328  1.00 30.64           C  
ATOM   1822  O   THR A 131      80.442  17.139  21.407  1.00 35.50           O  
ATOM   1823  CB  THR A 131      82.895  18.880  21.316  1.00 41.37           C  
ATOM   1824  OG1 THR A 131      83.788  17.771  21.468  1.00 44.09           O  
ATOM   1825  CG2 THR A 131      83.685  20.172  21.405  1.00 38.49           C  
ATOM   1826  N   THR A 132      81.424  16.636  23.338  1.00 39.49           N  
ATOM   1827  CA  THR A 132      80.976  15.276  23.294  1.00 41.30           C  
ATOM   1828  C   THR A 132      79.986  14.838  24.384  1.00 48.04           C  
ATOM   1829  O   THR A 132      79.320  13.829  24.257  1.00 49.81           O  
ATOM   1830  CB  THR A 132      82.289  14.439  23.261  1.00 46.33           C  
ATOM   1831  OG1 THR A 132      82.301  13.608  22.097  1.00 44.76           O  
ATOM   1832  CG2 THR A 132      82.507  13.672  24.541  1.00 31.03           C  
ATOM   1833  N   ARG A 133      79.875  15.610  25.450  1.00 49.47           N  
ATOM   1834  CA  ARG A 133      78.980  15.253  26.545  1.00 43.31           C  
ATOM   1835  C   ARG A 133      78.350  16.528  27.083  1.00 46.32           C  
ATOM   1836  O   ARG A 133      79.020  17.559  27.178  1.00 35.67           O  
ATOM   1837  CB  ARG A 133      79.769  14.597  27.692  1.00 37.65           C  
ATOM   1838  CG  ARG A 133      79.010  13.516  28.448  1.00 59.86           C  
ATOM   1839  CD  ARG A 133      79.345  13.432  29.954  1.00 69.39           C  
ATOM   1840  NE  ARG A 133      80.772  13.310  30.252  1.00 81.50           N  
ATOM   1841  CZ  ARG A 133      81.274  13.090  31.467  1.00 82.88           C  
ATOM   1842  NH1 ARG A 133      80.472  12.959  32.517  1.00 90.03           N  
ATOM   1843  NH2 ARG A 133      82.587  13.015  31.636  1.00 84.74           N  
ATOM   1844  N   ASN A 134      77.074  16.442  27.453  1.00 36.53           N  
ATOM   1845  CA  ASN A 134      76.363  17.560  28.019  1.00 31.49           C  
ATOM   1846  C   ASN A 134      76.844  17.757  29.444  1.00 33.62           C  
ATOM   1847  O   ASN A 134      77.398  16.854  30.051  1.00 40.02           O  
ATOM   1848  CB  ASN A 134      74.853  17.300  28.019  1.00 37.64           C  
ATOM   1849  CG  ASN A 134      74.029  18.567  28.375  1.00 49.50           C  
ATOM   1850  OD1 ASN A 134      72.847  18.481  28.665  1.00 42.93           O  
ATOM   1851  ND2 ASN A 134      74.665  19.732  28.341  1.00 35.31           N  
ATOM   1852  N   THR A 135      76.670  18.967  29.957  1.00 37.51           N  
ATOM   1853  CA  THR A 135      77.045  19.299  31.327  1.00 30.78           C  
ATOM   1854  C   THR A 135      76.315  18.322  32.234  1.00 33.84           C  
ATOM   1855  O   THR A 135      75.244  17.859  31.887  1.00 39.08           O  
ATOM   1856  CB  THR A 135      76.512  20.677  31.718  1.00 29.44           C  
ATOM   1857  OG1 THR A 135      76.682  21.584  30.628  1.00 44.44           O  
ATOM   1858  CG2 THR A 135      77.247  21.198  32.925  1.00 38.73           C  
ATOM   1859  N   VAL A 136      76.877  18.013  33.394  1.00 36.44           N  
ATOM   1860  CA  VAL A 136      76.206  17.123  34.325  1.00 32.10           C  
ATOM   1861  C   VAL A 136      76.032  17.924  35.597  1.00 33.28           C  
ATOM   1862  O   VAL A 136      77.003  18.353  36.217  1.00 41.88           O  
ATOM   1863  CB  VAL A 136      77.010  15.833  34.601  1.00 43.35           C  
ATOM   1864  CG1 VAL A 136      76.417  15.099  35.786  1.00 39.91           C  
ATOM   1865  CG2 VAL A 136      76.951  14.914  33.385  1.00 29.89           C  
ATOM   1866  N   CYS A 137      74.774  18.154  35.951  1.00 42.08           N  
ATOM   1867  CA  CYS A 137      74.410  18.935  37.129  1.00 43.36           C  
ATOM   1868  C   CYS A 137      73.725  18.057  38.156  1.00 47.36           C  
ATOM   1869  O   CYS A 137      73.150  17.025  37.831  1.00 56.42           O  
ATOM   1870  CB  CYS A 137      73.448  20.063  36.743  1.00 45.32           C  
ATOM   1871  SG  CYS A 137      74.012  21.132  35.377  1.00 49.80           S  
ATOM   1872  N   GLN A 138      73.750  18.491  39.400  1.00 40.69           N  
ATOM   1873  CA  GLN A 138      73.139  17.709  40.433  1.00 37.99           C  
ATOM   1874  C   GLN A 138      72.623  18.664  41.491  1.00 40.29           C  
ATOM   1875  O   GLN A 138      73.159  19.757  41.673  1.00 39.73           O  
ATOM   1876  CB  GLN A 138      74.206  16.753  40.993  1.00 41.57           C  
ATOM   1877  CG  GLN A 138      74.034  16.327  42.440  1.00 43.04           C  
ATOM   1878  CD  GLN A 138      75.172  15.410  42.915  1.00 47.54           C  
ATOM   1879  OE1 GLN A 138      75.398  14.352  42.327  1.00 38.72           O  
ATOM   1880  NE2 GLN A 138      75.899  15.830  43.974  1.00 34.18           N  
ATOM   1881  N   CYS A 139      71.557  18.260  42.165  1.00 34.78           N  
ATOM   1882  CA  CYS A 139      70.991  19.058  43.234  1.00 39.46           C  
ATOM   1883  C   CYS A 139      72.062  19.328  44.285  1.00 48.06           C  
ATOM   1884  O   CYS A 139      72.931  18.497  44.539  1.00 52.05           O  
ATOM   1885  CB  CYS A 139      69.804  18.320  43.873  1.00 35.47           C  
ATOM   1886  SG  CYS A 139      68.339  18.292  42.771  1.00 42.87           S  
ATOM   1887  N   GLU A 140      71.984  20.501  44.888  1.00 49.29           N  
ATOM   1888  CA  GLU A 140      72.909  20.906  45.917  1.00 52.11           C  
ATOM   1889  C   GLU A 140      72.584  20.198  47.227  1.00 54.76           C  
ATOM   1890  O   GLU A 140      71.431  19.886  47.509  1.00 48.03           O  
ATOM   1891  CB  GLU A 140      72.812  22.419  46.095  1.00 59.29           C  
ATOM   1892  CG  GLU A 140      73.491  22.943  47.334  1.00 79.81           C  
ATOM   1893  CD  GLU A 140      73.838  24.409  47.219  1.00 92.47           C  
ATOM   1894  OE1 GLU A 140      74.777  24.727  46.453  1.00 83.82           O  
ATOM   1895  OE2 GLU A 140      73.172  25.235  47.887  1.00 95.99           O  
ATOM   1896  N   GLU A 141      73.620  19.952  48.019  1.00 59.97           N  
ATOM   1897  CA  GLU A 141      73.503  19.294  49.318  1.00 54.28           C  
ATOM   1898  C   GLU A 141      72.320  19.814  50.120  1.00 49.86           C  
ATOM   1899  O   GLU A 141      72.154  21.020  50.298  1.00 52.53           O  
ATOM   1900  CB  GLU A 141      74.798  19.509  50.113  1.00 64.36           C  
ATOM   1901  CG  GLU A 141      74.702  19.220  51.606  1.00 83.23           C  
ATOM   1902  CD  GLU A 141      75.956  19.648  52.369  1.00 95.00           C  
ATOM   1903  OE1 GLU A 141      76.334  20.839  52.291  1.00 99.35           O  
ATOM   1904  OE2 GLU A 141      76.560  18.791  53.048  1.00 97.19           O  
ATOM   1905  N   GLY A 142      71.505  18.903  50.632  1.00 53.37           N  
ATOM   1906  CA  GLY A 142      70.353  19.340  51.396  1.00 54.15           C  
ATOM   1907  C   GLY A 142      69.077  19.342  50.575  1.00 52.04           C  
ATOM   1908  O   GLY A 142      67.987  19.629  51.078  1.00 55.70           O  
ATOM   1909  N   THR A 143      69.208  19.029  49.298  1.00 41.93           N  
ATOM   1910  CA  THR A 143      68.048  18.982  48.429  1.00 45.05           C  
ATOM   1911  C   THR A 143      68.190  17.744  47.552  1.00 40.32           C  
ATOM   1912  O   THR A 143      69.257  17.138  47.488  1.00 37.37           O  
ATOM   1913  CB  THR A 143      67.942  20.258  47.567  1.00 36.90           C  
ATOM   1914  OG1 THR A 143      69.072  20.350  46.696  1.00 43.67           O  
ATOM   1915  CG2 THR A 143      67.864  21.490  48.461  1.00 37.40           C  
ATOM   1916  N   PHE A 144      67.121  17.354  46.876  1.00 47.30           N  
ATOM   1917  CA  PHE A 144      67.198  16.157  46.062  1.00 37.07           C  
ATOM   1918  C   PHE A 144      66.203  16.211  44.929  1.00 47.93           C  
ATOM   1919  O   PHE A 144      65.310  17.055  44.908  1.00 48.03           O  
ATOM   1920  CB  PHE A 144      66.889  14.939  46.930  1.00 51.90           C  
ATOM   1921  CG  PHE A 144      65.470  14.892  47.409  1.00 44.32           C  
ATOM   1922  CD1 PHE A 144      64.527  14.122  46.744  1.00 50.46           C  
ATOM   1923  CD2 PHE A 144      65.071  15.630  48.523  1.00 46.43           C  
ATOM   1924  CE1 PHE A 144      63.195  14.079  47.180  1.00 47.79           C  
ATOM   1925  CE2 PHE A 144      63.751  15.599  48.965  1.00 48.15           C  
ATOM   1926  CZ  PHE A 144      62.807  14.818  48.289  1.00 45.94           C  
ATOM   1927  N   ARG A 145      66.338  15.272  44.003  1.00 49.00           N  
ATOM   1928  CA  ARG A 145      65.434  15.212  42.863  1.00 55.94           C  
ATOM   1929  C   ARG A 145      65.098  13.761  42.509  1.00 53.31           C  
ATOM   1930  O   ARG A 145      65.932  12.873  42.653  1.00 54.61           O  
ATOM   1931  CB  ARG A 145      66.096  15.950  41.695  1.00 61.11           C  
ATOM   1932  CG  ARG A 145      65.657  15.613  40.291  1.00 53.08           C  
ATOM   1933  CD  ARG A 145      66.453  16.510  39.342  1.00 60.42           C  
ATOM   1934  NE  ARG A 145      66.141  17.923  39.571  1.00 56.17           N  
ATOM   1935  CZ  ARG A 145      66.929  18.939  39.230  1.00 52.36           C  
ATOM   1936  NH1 ARG A 145      68.094  18.715  38.648  1.00 55.48           N  
ATOM   1937  NH2 ARG A 145      66.537  20.185  39.446  1.00 61.92           N  
ATOM   1938  N   GLU A 146      63.866  13.524  42.069  1.00 56.98           N  
ATOM   1939  CA  GLU A 146      63.436  12.185  41.680  1.00 59.14           C  
ATOM   1940  C   GLU A 146      62.674  12.225  40.360  1.00 59.38           C  
ATOM   1941  O   GLU A 146      62.400  13.298  39.835  1.00 51.33           O  
ATOM   1942  CB  GLU A 146      62.573  11.565  42.776  1.00 65.50           C  
ATOM   1943  CG  GLU A 146      61.763  12.572  43.551  1.00 86.44           C  
ATOM   1944  CD  GLU A 146      60.332  12.134  43.727  1.00 99.19           C  
ATOM   1945  OE1 GLU A 146      59.592  12.093  42.713  1.00 94.12           O  
ATOM   1946  OE2 GLU A 146      59.955  11.827  44.878  1.00106.24           O  
ATOM   1947  N   GLU A 147      62.339  11.052  39.832  1.00 51.11           N  
ATOM   1948  CA  GLU A 147      61.642  10.928  38.550  1.00 59.87           C  
ATOM   1949  C   GLU A 147      60.402  11.791  38.333  1.00 51.67           C  
ATOM   1950  O   GLU A 147      60.130  12.182  37.209  1.00 66.92           O  
ATOM   1951  CB  GLU A 147      61.267   9.462  38.309  1.00 65.22           C  
ATOM   1952  CG  GLU A 147      60.577   9.201  36.986  1.00 82.35           C  
ATOM   1953  CD  GLU A 147      60.005   7.794  36.892  1.00 89.77           C  
ATOM   1954  OE1 GLU A 147      59.364   7.487  35.863  1.00 90.31           O  
ATOM   1955  OE2 GLU A 147      60.195   6.998  37.842  1.00 87.19           O  
ATOM   1956  N   ASP A 148      59.642  12.072  39.386  1.00 50.40           N  
ATOM   1957  CA  ASP A 148      58.427  12.883  39.252  1.00 51.20           C  
ATOM   1958  C   ASP A 148      58.625  14.331  39.667  1.00 48.09           C  
ATOM   1959  O   ASP A 148      57.677  15.118  39.675  1.00 43.55           O  
ATOM   1960  CB  ASP A 148      57.291  12.288  40.086  1.00 48.50           C  
ATOM   1961  CG  ASP A 148      56.456  11.272  39.318  1.00 65.69           C  
ATOM   1962  OD1 ASP A 148      55.873  10.391  39.991  1.00 86.54           O  
ATOM   1963  OD2 ASP A 148      56.360  11.353  38.062  1.00 41.74           O  
ATOM   1964  N   SER A 149      59.856  14.677  40.016  1.00 43.74           N  
ATOM   1965  CA  SER A 149      60.170  16.025  40.430  1.00 47.34           C  
ATOM   1966  C   SER A 149      61.443  16.504  39.756  1.00 45.56           C  
ATOM   1967  O   SER A 149      62.344  17.014  40.397  1.00 48.90           O  
ATOM   1968  CB  SER A 149      60.306  16.076  41.945  1.00 49.15           C  
ATOM   1969  OG  SER A 149      59.051  15.820  42.550  1.00 49.19           O  
ATOM   1970  N   PRO A 150      61.505  16.377  38.429  1.00 49.44           N  
ATOM   1971  CA  PRO A 150      62.655  16.781  37.625  1.00 49.57           C  
ATOM   1972  C   PRO A 150      62.829  18.278  37.457  1.00 43.25           C  
ATOM   1973  O   PRO A 150      63.857  18.733  36.963  1.00 50.06           O  
ATOM   1974  CB  PRO A 150      62.372  16.110  36.292  1.00 54.13           C  
ATOM   1975  CG  PRO A 150      60.881  16.282  36.185  1.00 50.29           C  
ATOM   1976  CD  PRO A 150      60.423  15.875  37.563  1.00 54.19           C  
ATOM   1977  N   GLU A 151      61.852  19.060  37.874  1.00 37.91           N  
ATOM   1978  CA  GLU A 151      61.959  20.489  37.651  1.00 47.35           C  
ATOM   1979  C   GLU A 151      62.651  21.321  38.709  1.00 53.94           C  
ATOM   1980  O   GLU A 151      63.344  22.284  38.391  1.00 60.27           O  
ATOM   1981  CB  GLU A 151      60.568  21.067  37.367  1.00 37.27           C  
ATOM   1982  CG  GLU A 151      60.085  20.755  35.953  1.00 37.41           C  
ATOM   1983  CD  GLU A 151      61.083  21.253  34.911  1.00 38.79           C  
ATOM   1984  OE1 GLU A 151      61.380  22.471  34.918  1.00 44.36           O  
ATOM   1985  OE2 GLU A 151      61.585  20.432  34.109  1.00 42.20           O  
ATOM   1986  N   MET A 152      62.461  20.952  39.964  1.00 45.20           N  
ATOM   1987  CA  MET A 152      63.044  21.680  41.059  1.00 50.41           C  
ATOM   1988  C   MET A 152      63.540  20.716  42.107  1.00 57.70           C  
ATOM   1989  O   MET A 152      62.885  19.712  42.403  1.00 59.38           O  
ATOM   1990  CB  MET A 152      61.994  22.586  41.695  1.00 47.44           C  
ATOM   1991  CG  MET A 152      61.911  23.977  41.110  1.00 78.27           C  
ATOM   1992  SD  MET A 152      63.249  25.001  41.716  1.00 59.90           S  
ATOM   1993  CE  MET A 152      63.098  24.677  43.415  1.00 70.76           C  
ATOM   1994  N   CYS A 153      64.694  21.016  42.682  1.00 52.28           N  
ATOM   1995  CA  CYS A 153      65.203  20.160  43.735  1.00 51.17           C  
ATOM   1996  C   CYS A 153      64.285  20.385  44.933  1.00 51.25           C  
ATOM   1997  O   CYS A 153      63.820  21.505  45.168  1.00 46.03           O  
ATOM   1998  CB  CYS A 153      66.647  20.543  44.074  1.00 50.83           C  
ATOM   1999  SG  CYS A 153      67.812  20.281  42.696  1.00 47.59           S  
ATOM   2000  N   ARG A 154      64.003  19.325  45.684  1.00 53.93           N  
ATOM   2001  CA  ARG A 154      63.131  19.438  46.860  1.00 57.10           C  
ATOM   2002  C   ARG A 154      63.950  19.365  48.164  1.00 52.55           C  
ATOM   2003  O   ARG A 154      64.895  18.582  48.271  1.00 50.94           O  
ATOM   2004  CB  ARG A 154      62.063  18.329  46.805  1.00 57.86           C  
ATOM   2005  CG  ARG A 154      61.216  18.368  45.513  1.00 55.57           C  
ATOM   2006  CD  ARG A 154      60.435  17.078  45.256  1.00 60.13           C  
ATOM   2007  NE  ARG A 154      59.435  16.808  46.281  1.00 66.92           N  
ATOM   2008  CZ  ARG A 154      58.342  17.543  46.491  1.00 81.43           C  
ATOM   2009  NH1 ARG A 154      58.083  18.608  45.746  1.00 68.45           N  
ATOM   2010  NH2 ARG A 154      57.497  17.210  47.459  1.00 82.54           N  
ATOM   2011  N   LYS A 155      63.603  20.196  49.142  1.00 55.20           N  
ATOM   2012  CA  LYS A 155      64.317  20.210  50.413  1.00 56.66           C  
ATOM   2013  C   LYS A 155      64.182  18.904  51.176  1.00 62.87           C  
ATOM   2014  O   LYS A 155      63.081  18.394  51.374  1.00 59.26           O  
ATOM   2015  CB  LYS A 155      63.828  21.354  51.297  1.00 52.41           C  
ATOM   2016  CG  LYS A 155      64.320  22.708  50.833  1.00 68.24           C  
ATOM   2017  CD  LYS A 155      64.571  23.676  51.982  1.00 78.40           C  
ATOM   2018  CE  LYS A 155      63.290  24.271  52.549  1.00 87.06           C  
ATOM   2019  NZ  LYS A 155      63.608  25.389  53.488  1.00 80.30           N  
ATOM   2020  N   CYS A 156      65.317  18.363  51.596  1.00 66.96           N  
ATOM   2021  CA  CYS A 156      65.335  17.122  52.353  1.00 67.25           C  
ATOM   2022  C   CYS A 156      64.743  17.366  53.731  1.00 65.26           C  
ATOM   2023  O   CYS A 156      64.889  18.459  54.274  1.00 64.55           O  
ATOM   2024  CB  CYS A 156      66.769  16.629  52.494  1.00 69.91           C  
ATOM   2025  SG  CYS A 156      67.276  15.508  51.161  1.00 74.87           S  
ATOM   2026  N   ARG A 157      64.054  16.372  54.289  1.00 67.62           N  
ATOM   2027  CA  ARG A 157      63.488  16.522  55.637  1.00 62.55           C  
ATOM   2028  C   ARG A 157      64.615  16.400  56.650  1.00 65.74           C  
ATOM   2029  O   ARG A 157      65.541  15.608  56.468  1.00 65.56           O  
ATOM   2030  CB  ARG A 157      62.439  15.456  55.922  1.00 51.66           C  
ATOM   2031  CG  ARG A 157      61.095  15.740  55.303  1.00 57.86           C  
ATOM   2032  CD  ARG A 157      60.169  14.565  55.500  1.00 53.77           C  
ATOM   2033  NE  ARG A 157      60.783  13.306  55.076  1.00 53.12           N  
ATOM   2034  CZ  ARG A 157      60.234  12.113  55.282  1.00 53.17           C  
ATOM   2035  NH1 ARG A 157      59.066  12.023  55.907  1.00 55.56           N  
ATOM   2036  NH2 ARG A 157      60.842  11.013  54.860  1.00 57.85           N  
ATOM   2037  N   THR A 158      64.544  17.192  57.712  1.00 68.97           N  
ATOM   2038  CA  THR A 158      65.583  17.173  58.728  1.00 76.96           C  
ATOM   2039  C   THR A 158      65.492  15.930  59.588  1.00 79.12           C  
ATOM   2040  O   THR A 158      66.511  15.360  59.972  1.00 83.02           O  
ATOM   2041  CB  THR A 158      65.497  18.417  59.623  1.00 83.57           C  
ATOM   2042  OG1 THR A 158      64.168  18.540  60.145  1.00 91.79           O  
ATOM   2043  CG2 THR A 158      65.845  19.668  58.817  1.00 87.11           C  
ATOM   2044  N   GLY A 159      64.266  15.511  59.885  1.00 79.02           N  
ATOM   2045  CA  GLY A 159      64.068  14.325  60.698  1.00 74.53           C  
ATOM   2046  C   GLY A 159      62.785  13.597  60.353  1.00 76.54           C  
ATOM   2047  O   GLY A 159      61.929  14.122  59.629  1.00 69.50           O  
ATOM   2048  N   CYS A 160      62.646  12.380  60.871  1.00 73.89           N  
ATOM   2049  CA  CYS A 160      61.458  11.579  60.612  1.00 72.51           C  
ATOM   2050  C   CYS A 160      60.330  11.999  61.530  1.00 71.83           C  
ATOM   2051  O   CYS A 160      60.571  12.542  62.604  1.00 72.71           O  
ATOM   2052  CB  CYS A 160      61.752  10.098  60.828  1.00 62.17           C  
ATOM   2053  SG  CYS A 160      62.884   9.403  59.592  1.00 88.77           S  
ATOM   2054  N   PRO A 161      59.079  11.766  61.111  1.00 71.03           N  
ATOM   2055  CA  PRO A 161      57.919  12.128  61.928  1.00 80.15           C  
ATOM   2056  C   PRO A 161      57.916  11.376  63.264  1.00 87.04           C  
ATOM   2057  O   PRO A 161      58.711  10.452  63.480  1.00 89.64           O  
ATOM   2058  CB  PRO A 161      56.740  11.737  61.042  1.00 80.02           C  
ATOM   2059  CG  PRO A 161      57.283  11.951  59.657  1.00 77.28           C  
ATOM   2060  CD  PRO A 161      58.656  11.327  59.771  1.00 73.95           C  
ATOM   2061  N   ARG A 162      57.019  11.773  64.157  1.00 85.87           N  
ATOM   2062  CA  ARG A 162      56.932  11.136  65.458  1.00 88.90           C  
ATOM   2063  C   ARG A 162      56.645   9.646  65.342  1.00 86.46           C  
ATOM   2064  O   ARG A 162      55.673   9.232  64.708  1.00 80.01           O  
ATOM   2065  CB  ARG A 162      55.843  11.807  66.304  1.00 98.83           C  
ATOM   2066  CG  ARG A 162      56.172  13.235  66.734  1.00102.93           C  
ATOM   2067  CD  ARG A 162      57.308  13.258  67.753  1.00109.04           C  
ATOM   2068  NE  ARG A 162      57.757  14.614  68.060  1.00111.57           N  
ATOM   2069  CZ  ARG A 162      58.725  14.903  68.925  1.00116.51           C  
ATOM   2070  NH1 ARG A 162      59.347  13.929  69.577  1.00119.66           N  
ATOM   2071  NH2 ARG A 162      59.079  16.165  69.136  1.00116.07           N  
ATOM   2072  N   GLY A 163      57.513   8.845  65.949  1.00 86.81           N  
ATOM   2073  CA  GLY A 163      57.321   7.409  65.935  1.00 87.39           C  
ATOM   2074  C   GLY A 163      58.077   6.644  64.873  1.00 87.66           C  
ATOM   2075  O   GLY A 163      58.125   5.413  64.907  1.00 84.90           O  
ATOM   2076  N   MET A 164      58.674   7.355  63.927  1.00 87.14           N  
ATOM   2077  CA  MET A 164      59.407   6.681  62.869  1.00 80.39           C  
ATOM   2078  C   MET A 164      60.898   6.951  62.964  1.00 79.60           C  
ATOM   2079  O   MET A 164      61.314   8.033  63.377  1.00 78.40           O  
ATOM   2080  CB  MET A 164      58.852   7.119  61.520  1.00 79.84           C  
ATOM   2081  CG  MET A 164      57.371   6.819  61.398  1.00 72.66           C  
ATOM   2082  SD  MET A 164      56.620   7.514  59.936  1.00 81.07           S  
ATOM   2083  CE  MET A 164      56.873   6.184  58.761  1.00 83.86           C  
ATOM   2084  N   VAL A 165      61.698   5.954  62.598  1.00 80.22           N  
ATOM   2085  CA  VAL A 165      63.151   6.081  62.649  1.00 90.59           C  
ATOM   2086  C   VAL A 165      63.768   6.106  61.252  1.00 93.20           C  
ATOM   2087  O   VAL A 165      63.222   5.515  60.318  1.00 93.78           O  
ATOM   2088  CB  VAL A 165      63.786   4.916  63.445  1.00 93.07           C  
ATOM   2089  CG1 VAL A 165      63.417   5.025  64.917  1.00 99.82           C  
ATOM   2090  CG2 VAL A 165      63.313   3.589  62.883  1.00 88.77           C  
ATOM   2091  N   LYS A 166      64.913   6.779  61.132  1.00 90.91           N  
ATOM   2092  CA  LYS A 166      65.639   6.916  59.868  1.00 95.36           C  
ATOM   2093  C   LYS A 166      65.689   5.671  58.978  1.00 99.74           C  
ATOM   2094  O   LYS A 166      64.656   5.220  58.482  1.00106.03           O  
ATOM   2095  CB  LYS A 166      67.065   7.401  60.142  1.00101.53           C  
ATOM   2096  CG  LYS A 166      67.153   8.850  60.620  1.00105.48           C  
ATOM   2097  CD  LYS A 166      66.768   9.834  59.516  1.00 99.26           C  
ATOM   2098  CE  LYS A 166      67.774   9.822  58.370  1.00 92.87           C  
ATOM   2099  NZ  LYS A 166      69.099  10.364  58.770  1.00 87.53           N  
ATOM   2100  N   VAL A 167      66.895   5.136  58.776  1.00 95.28           N  
ATOM   2101  CA  VAL A 167      67.146   3.959  57.934  1.00 86.31           C  
ATOM   2102  C   VAL A 167      67.710   4.383  56.579  1.00 85.95           C  
ATOM   2103  O   VAL A 167      68.481   3.648  55.957  1.00 78.56           O  
ATOM   2104  CB  VAL A 167      65.870   3.108  57.705  1.00 92.65           C  
ATOM   2105  CG1 VAL A 167      66.120   2.048  56.635  1.00 94.13           C  
ATOM   2106  CG2 VAL A 167      65.457   2.447  59.014  1.00 85.77           C  
ATOM   2107  N   GLY A 168      67.332   5.574  56.127  1.00 83.59           N  
ATOM   2108  CA  GLY A 168      67.834   6.064  54.857  1.00 81.57           C  
ATOM   2109  C   GLY A 168      68.161   7.543  54.908  1.00 79.83           C  
ATOM   2110  O   GLY A 168      67.308   8.359  55.244  1.00 70.94           O  
ATOM   2111  N   ASP A 169      69.398   7.894  54.574  1.00 85.56           N  
ATOM   2112  CA  ASP A 169      69.817   9.293  54.589  1.00 87.70           C  
ATOM   2113  C   ASP A 169      69.532  10.016  53.268  1.00 80.23           C  
ATOM   2114  O   ASP A 169      69.362   9.382  52.222  1.00 72.04           O  
ATOM   2115  CB  ASP A 169      71.315   9.398  54.929  1.00 92.25           C  
ATOM   2116  CG  ASP A 169      71.590   9.323  56.436  1.00 97.60           C  
ATOM   2117  OD1 ASP A 169      71.110  10.207  57.184  1.00 84.48           O  
ATOM   2118  OD2 ASP A 169      72.292   8.383  56.874  1.00 96.96           O  
ATOM   2119  N   CYS A 170      69.466  11.345  53.348  1.00 77.12           N  
ATOM   2120  CA  CYS A 170      69.225  12.232  52.207  1.00 72.13           C  
ATOM   2121  C   CYS A 170      70.319  12.039  51.152  1.00 69.06           C  
ATOM   2122  O   CYS A 170      71.506  11.992  51.478  1.00 64.90           O  
ATOM   2123  CB  CYS A 170      69.202  13.688  52.717  1.00 72.26           C  
ATOM   2124  SG  CYS A 170      69.224  15.086  51.528  1.00 95.36           S  
ATOM   2125  N   THR A 171      69.910  11.896  49.896  1.00 60.90           N  
ATOM   2126  CA  THR A 171      70.843  11.726  48.788  1.00 56.71           C  
ATOM   2127  C   THR A 171      70.444  12.741  47.714  1.00 65.12           C  
ATOM   2128  O   THR A 171      69.419  13.419  47.834  1.00 51.58           O  
ATOM   2129  CB  THR A 171      70.778  10.285  48.199  1.00 55.99           C  
ATOM   2130  OG1 THR A 171      71.920  10.042  47.380  1.00 77.16           O  
ATOM   2131  CG2 THR A 171      69.584  10.110  47.336  1.00 50.55           C  
ATOM   2132  N   PRO A 172      71.260  12.888  46.664  1.00 63.21           N  
ATOM   2133  CA  PRO A 172      70.875  13.857  45.637  1.00 55.67           C  
ATOM   2134  C   PRO A 172      69.666  13.350  44.875  1.00 57.43           C  
ATOM   2135  O   PRO A 172      69.000  14.091  44.145  1.00 47.18           O  
ATOM   2136  CB  PRO A 172      72.119  13.920  44.757  1.00 61.97           C  
ATOM   2137  CG  PRO A 172      73.213  13.718  45.749  1.00 56.81           C  
ATOM   2138  CD  PRO A 172      72.690  12.557  46.549  1.00 63.18           C  
ATOM   2139  N   TRP A 173      69.388  12.066  45.052  1.00 55.62           N  
ATOM   2140  CA  TRP A 173      68.279  11.448  44.360  1.00 44.32           C  
ATOM   2141  C   TRP A 173      67.224  10.927  45.316  1.00 47.69           C  
ATOM   2142  O   TRP A 173      66.329  10.190  44.907  1.00 50.43           O  
ATOM   2143  CB  TRP A 173      68.801  10.315  43.496  1.00 56.88           C  
ATOM   2144  CG  TRP A 173      70.105  10.661  42.873  1.00 77.32           C  
ATOM   2145  CD1 TRP A 173      70.313  11.391  41.732  1.00 73.14           C  
ATOM   2146  CD2 TRP A 173      71.400  10.362  43.402  1.00 81.70           C  
ATOM   2147  NE1 TRP A 173      71.659  11.566  41.525  1.00 70.68           N  
ATOM   2148  CE2 TRP A 173      72.349  10.946  42.534  1.00 82.71           C  
ATOM   2149  CE3 TRP A 173      71.850   9.659  44.529  1.00 80.34           C  
ATOM   2150  CZ2 TRP A 173      73.729  10.847  42.760  1.00 87.32           C  
ATOM   2151  CZ3 TRP A 173      73.220   9.562  44.753  1.00 79.14           C  
ATOM   2152  CH2 TRP A 173      74.142  10.154  43.871  1.00 85.01           C  
ATOM   2153  N   SER A 174      67.301  11.317  46.584  1.00 44.65           N  
ATOM   2154  CA  SER A 174      66.318  10.830  47.531  1.00 49.05           C  
ATOM   2155  C   SER A 174      66.284  11.527  48.867  1.00 49.93           C  
ATOM   2156  O   SER A 174      67.323  11.843  49.448  1.00 52.02           O  
ATOM   2157  CB  SER A 174      66.526   9.339  47.789  1.00 55.38           C  
ATOM   2158  OG  SER A 174      65.786   8.952  48.933  1.00 70.67           O  
ATOM   2159  N   ASP A 175      65.068  11.727  49.363  1.00 51.75           N  
ATOM   2160  CA  ASP A 175      64.861  12.334  50.665  1.00 50.20           C  
ATOM   2161  C   ASP A 175      65.314  11.273  51.646  1.00 53.27           C  
ATOM   2162  O   ASP A 175      65.877  10.242  51.250  1.00 44.66           O  
ATOM   2163  CB  ASP A 175      63.377  12.630  50.886  1.00 52.34           C  
ATOM   2164  CG  ASP A 175      63.113  13.450  52.150  1.00 52.22           C  
ATOM   2165  OD1 ASP A 175      64.067  13.936  52.782  1.00 60.19           O  
ATOM   2166  OD2 ASP A 175      61.934  13.622  52.511  1.00 56.09           O  
ATOM   2167  N   ILE A 176      65.063  11.534  52.925  1.00 63.13           N  
ATOM   2168  CA  ILE A 176      65.402  10.604  54.000  1.00 66.78           C  
ATOM   2169  C   ILE A 176      64.429   9.426  53.930  1.00 65.44           C  
ATOM   2170  O   ILE A 176      63.294   9.576  53.468  1.00 61.02           O  
ATOM   2171  CB  ILE A 176      65.246  11.279  55.393  1.00 70.50           C  
ATOM   2172  CG1 ILE A 176      66.451  12.170  55.706  1.00 71.99           C  
ATOM   2173  CG2 ILE A 176      65.080  10.227  56.469  1.00 89.59           C  
ATOM   2174  CD1 ILE A 176      66.501  13.457  54.916  1.00 81.36           C  
ATOM   2175  N   GLU A 177      64.878   8.256  54.366  1.00 64.96           N  
ATOM   2176  CA  GLU A 177      64.016   7.082  54.390  1.00 69.82           C  
ATOM   2177  C   GLU A 177      63.636   6.858  55.857  1.00 72.57           C  
ATOM   2178  O   GLU A 177      64.513   6.718  56.710  1.00 66.81           O  
ATOM   2179  CB  GLU A 177      64.754   5.851  53.864  1.00 76.07           C  
ATOM   2180  CG  GLU A 177      65.355   6.006  52.471  1.00 90.87           C  
ATOM   2181  CD  GLU A 177      64.865   4.937  51.503  1.00101.76           C  
ATOM   2182  OE1 GLU A 177      64.858   3.745  51.886  1.00103.08           O  
ATOM   2183  OE2 GLU A 177      64.492   5.284  50.360  1.00 99.18           O  
ATOM   2184  N   CYS A 178      62.335   6.842  56.148  1.00 73.69           N  
ATOM   2185  CA  CYS A 178      61.851   6.633  57.510  1.00 70.40           C  
ATOM   2186  C   CYS A 178      61.084   5.326  57.630  1.00 75.63           C  
ATOM   2187  O   CYS A 178      60.253   5.008  56.777  1.00 70.84           O  
ATOM   2188  CB  CYS A 178      60.941   7.782  57.933  1.00 68.19           C  
ATOM   2189  SG  CYS A 178      61.753   9.404  57.906  1.00 67.84           S  
ATOM   2190  N   VAL A 179      61.360   4.576  58.698  1.00 86.15           N  
ATOM   2191  CA  VAL A 179      60.691   3.298  58.926  1.00 93.36           C  
ATOM   2192  C   VAL A 179      59.552   3.323  59.939  1.00 94.96           C  
ATOM   2193  O   VAL A 179      59.600   3.977  60.987  1.00 83.51           O  
ATOM   2194  CB  VAL A 179      61.689   2.183  59.323  1.00 98.80           C  
ATOM   2195  CG1 VAL A 179      60.938   0.972  59.874  1.00 99.68           C  
ATOM   2196  CG2 VAL A 179      62.488   1.759  58.097  1.00104.05           C  
ATOM   2197  N   HIS A 180      58.539   2.555  59.566  1.00102.35           N  
ATOM   2198  CA  HIS A 180      57.280   2.353  60.255  1.00107.24           C  
ATOM   2199  C   HIS A 180      56.334   2.557  59.112  1.00110.11           C  
ATOM   2200  O   HIS A 180      55.152   2.889  59.262  1.00111.61           O  
ATOM   2201  CB  HIS A 180      57.076   3.325  61.403  1.00106.30           C  
ATOM   2202  CG  HIS A 180      57.542   2.760  62.706  1.00107.19           C  
ATOM   2203  ND1 HIS A 180      58.581   1.858  62.777  1.00 98.90           N  
ATOM   2204  CD2 HIS A 180      57.103   2.933  63.974  1.00109.71           C  
ATOM   2205  CE1 HIS A 180      58.761   1.497  64.034  1.00109.45           C  
ATOM   2206  NE2 HIS A 180      57.877   2.134  64.781  1.00113.56           N  
ATOM   2207  N   LYS A 181      56.952   2.359  57.946  1.00106.04           N  
ATOM   2208  CA  LYS A 181      56.321   2.363  56.642  1.00104.78           C  
ATOM   2209  C   LYS A 181      56.316   0.847  56.676  1.00106.00           C  
ATOM   2210  O   LYS A 181      56.711   0.152  55.735  1.00105.51           O  
ATOM   2211  CB  LYS A 181      57.278   2.861  55.562  1.00 98.53           C  
ATOM   2212  CG  LYS A 181      56.572   3.348  54.313  1.00 98.00           C  
ATOM   2213  CD  LYS A 181      55.765   4.616  54.598  1.00 97.33           C  
ATOM   2214  CE  LYS A 181      56.653   5.853  54.640  1.00 92.91           C  
ATOM   2215  NZ  LYS A 181      57.794   5.736  55.589  1.00 82.38           N  
ATOM   2216  N   GLU A 182      55.929   0.393  57.865  1.00104.21           N  
ATOM   2217  CA  GLU A 182      55.823  -0.985  58.280  1.00100.89           C  
ATOM   2218  C   GLU A 182      57.032  -1.455  59.070  1.00 99.27           C  
ATOM   2219  O   GLU A 182      58.186  -1.244  58.682  1.00 87.44           O  
ATOM   2220  CB  GLU A 182      55.555  -1.899  57.093  1.00106.79           C  
ATOM   2221  CG  GLU A 182      54.097  -1.912  56.686  1.00107.32           C  
ATOM   2222  CD  GLU A 182      53.183  -2.306  57.833  1.00105.90           C  
ATOM   2223  OE1 GLU A 182      51.951  -2.337  57.624  1.00108.03           O  
ATOM   2224  OE2 GLU A 182      53.695  -2.584  58.940  1.00 98.52           O  
ATOM   2225  N   SER A 183      56.714  -2.072  60.206  1.00102.71           N  
ATOM   2226  CA  SER A 183      57.660  -2.630  61.163  1.00 97.13           C  
ATOM   2227  C   SER A 183      56.945  -2.600  62.516  1.00100.37           C  
ATOM   2228  O   SER A 183      55.872  -1.999  62.648  1.00 96.60           O  
ATOM   2229  CB  SER A 183      58.937  -1.795  61.226  1.00 98.44           C  
ATOM   2230  OG  SER A 183      59.898  -2.418  62.060  1.00114.21           O  
ATOM   2231  N   GLY A 184      57.523  -3.254  63.515  1.00 99.61           N  
ATOM   2232  CA  GLY A 184      56.897  -3.261  64.821  1.00100.00           C  
ATOM   2233  C   GLY A 184      57.022  -1.905  65.480  1.00104.01           C  
ATOM   2234  O   GLY A 184      56.115  -1.078  65.408  1.00102.27           O  
ATOM   2235  N   ASP A 185      58.165  -1.683  66.118  1.00110.51           N  
ATOM   2236  CA  ASP A 185      58.452  -0.434  66.813  1.00113.22           C  
ATOM   2237  C   ASP A 185      59.916  -0.071  66.574  1.00115.47           C  
ATOM   2238  O   ASP A 185      60.186   1.096  66.211  1.00113.50           O  
ATOM   2239  CB  ASP A 185      58.208  -0.594  68.321  1.00110.70           C  
ATOM   2240  CG  ASP A 185      56.767  -0.950  68.651  1.00104.48           C  
ATOM   2241  OD1 ASP A 185      55.876  -0.105  68.425  1.00 94.10           O  
ATOM   2242  OD2 ASP A 185      56.529  -2.077  69.139  1.00 99.55           O  
ATOM   2243  OXT ASP A 185      60.774  -0.963  66.769  1.00114.56           O  
TER    2244      ASP A 185                                                      
HETATM 2245  O   HOH B 282      57.359  26.540  30.102  1.00 28.62           O  
HETATM 2246  O   HOH B 283      59.948  40.216  22.829  1.00 34.54           O  
HETATM 2247  O   HOH B 284      42.147  40.328  16.174  1.00 33.23           O  
HETATM 2248  O   HOH B 285      46.880  31.827  29.032  1.00 36.56           O  
HETATM 2249  O   HOH B 286      52.188  61.682  29.081  1.00 66.18           O  
HETATM 2250  O   HOH B 287      56.240  24.104   6.517  1.00 52.33           O  
HETATM 2251  O   HOH B 288      43.327  42.280  14.735  1.00 36.30           O  
HETATM 2252  O   HOH B 289      56.703  53.573  16.468  1.00 72.53           O  
HETATM 2253  O   HOH B 290      66.230  20.024  23.663  1.00 37.12           O  
HETATM 2254  O   HOH B 291      68.539  26.980  33.163  1.00 65.28           O  
HETATM 2255  O   HOH B 292      61.119  26.159  22.038  1.00 36.45           O  
HETATM 2256  O   HOH B 293      47.533  49.074  25.070  1.00 43.13           O  
HETATM 2257  O   HOH B 294      48.614  47.113  13.209  1.00 50.66           O  
HETATM 2258  O   HOH B 295      49.239  28.614  30.204  1.00 44.44           O  
HETATM 2259  O   HOH B 296      45.684  43.672  15.235  1.00 50.44           O  
HETATM 2260  O   HOH B 297      46.657  35.857  47.028  1.00 56.78           O  
HETATM 2261  O   HOH B 298      67.061  41.716  19.370  1.00 51.04           O  
HETATM 2262  O   HOH B 299      70.810  27.887   8.455  1.00 61.44           O  
HETATM 2263  O   HOH B 300      66.650  19.275  27.151  1.00 44.10           O  
HETATM 2264  O   HOH B 301      46.962  30.567   1.385  1.00 63.68           O  
HETATM 2265  O   HOH B 302      42.347  30.713   5.535  1.00 50.10           O  
HETATM 2266  O   HOH B 303      50.770  28.618  34.684  1.00 47.25           O  
HETATM 2267  O   HOH B 304      63.800  37.903  30.372  1.00 58.87           O  
HETATM 2268  O   HOH B 305      63.193  23.854  21.854  1.00 40.85           O  
HETATM 2269  O   HOH B 306      58.150  40.014  43.528  1.00 66.60           O  
HETATM 2270  O   HOH B 307      68.246  40.918  10.660  1.00 67.52           O  
HETATM 2271  O   HOH B 308      66.983  31.246  45.696  1.00 73.96           O  
HETATM 2272  O   HOH B 309      52.046  51.753  17.930  1.00 38.04           O  
HETATM 2273  O   HOH B 310      43.733  29.708   7.840  1.00 67.87           O  
HETATM 2274  O   HOH B 311      49.247  48.269  28.300  1.00 56.86           O  
HETATM 2275  O   HOH B 312      60.894  22.465   6.023  1.00 69.44           O  
HETATM 2276  O   HOH B 313      68.799  42.709  21.570  1.00 58.17           O  
HETATM 2277  O   HOH B 314      44.650  44.847  20.813  1.00 38.83           O  
HETATM 2278  O   HOH B 315      48.075  56.616  23.236  1.00 44.64           O  
HETATM 2279  O   HOH B 316      64.223  30.482  37.292  1.00 53.17           O  
HETATM 2280  O   HOH B 317      55.298  56.599  15.955  1.00 69.10           O  
HETATM 2281  O   HOH B 318      56.113  38.732   7.627  1.00 42.08           O  
HETATM 2282  O   HOH B 319      53.395  49.485  10.136  1.00 42.80           O  
HETATM 2283  O   HOH B 320      64.619  21.108  18.164  1.00 43.45           O  
HETATM 2284  O   HOH B 321      64.272  37.917  51.829  1.00 69.49           O  
HETATM 2285  O   HOH B 322      65.231  21.720  29.792  1.00 39.98           O  
HETATM 2286  O   HOH B 323      70.111  44.035  32.348  1.00 72.54           O  
HETATM 2287  O   HOH B 324      57.122  57.495  18.099  1.00 60.25           O  
HETATM 2288  O   HOH B 325      38.709  41.160   7.617  1.00 61.58           O  
HETATM 2289  O   HOH B 326      65.079  25.027  13.105  1.00 54.58           O  
HETATM 2290  O   HOH B 327      55.017  57.808  30.230  1.00 72.46           O  
HETATM 2291  O   HOH B 328      41.238  43.122  10.626  1.00 51.21           O  
HETATM 2292  O   HOH B 329      55.721  46.175   0.148  1.00 65.98           O  
HETATM 2293  O   HOH B 330      49.866  27.309  38.122  1.00 53.57           O  
HETATM 2294  O   HOH B 331      66.522  34.459  52.198  1.00 71.27           O  
HETATM 2295  O   HOH B 332      67.792  53.299  25.822  1.00 66.75           O  
HETATM 2296  O   HOH B 333      44.551  46.137  33.806  1.00 50.29           O  
HETATM 2297  O   HOH B 334      67.855  20.789  30.594  1.00 44.25           O  
HETATM 2298  O   HOH B 335      73.172  36.893  15.099  1.00 72.60           O  
HETATM 2299  O   HOH B 336      70.026  18.469  34.258  1.00 60.96           O  
HETATM 2300  O   HOH B 337      67.088  18.155  31.823  1.00 45.90           O  
HETATM 2301  O   HOH B 338      60.605  49.654  19.907  1.00 52.06           O  
HETATM 2302  O   HOH B 339      66.558  38.315  12.659  1.00 50.99           O  
HETATM 2303  O   HOH B 340      52.519  64.244  31.110  1.00 63.03           O  
HETATM 2304  O   HOH B 341      48.843  55.713  13.452  1.00 46.59           O  
HETATM 2305  O   HOH B 342      66.532  32.281  32.505  1.00 46.55           O  
HETATM 2306  O   HOH B 343      49.168  52.177  31.443  1.00 86.04           O  
HETATM 2307  O   HOH B 344      63.097  30.032  -5.498  1.00 97.47           O  
HETATM 2308  O   HOH B 345      59.524  44.820   6.717  1.00 62.00           O  
HETATM 2309  O   HOH B 346      73.053  40.883  34.399  1.00 60.69           O  
HETATM 2310  O   HOH B 347      61.523  29.152 -10.057  1.00 65.32           O  
HETATM 2311  O   HOH B 348      56.730  35.072  27.680  1.00 56.79           O  
HETATM 2312  O   HOH B 349      54.745  65.121  31.897  1.00 65.07           O  
HETATM 2313  O   HOH B 350      64.288  24.883  32.437  1.00 53.69           O  
HETATM 2314  O   HOH B 351      67.750  23.012  32.833  1.00 56.65           O  
HETATM 2315  O   HOH B 352      51.274  24.332  -3.089  1.00 73.28           O  
HETATM 2316  O   HOH B 353      52.877  56.815  31.861  1.00 67.61           O  
HETATM 2317  O   HOH B 354      52.459  36.104  -2.489  1.00 72.37           O  
HETATM 2318  O   HOH B 355      55.063  28.039  57.054  1.00 65.27           O  
HETATM 2319  O   HOH B 356      70.695  33.269  33.654  1.00 76.77           O  
HETATM 2320  O   HOH B 357      62.045  36.833  52.854  1.00 67.20           O  
HETATM 2321  O   HOH B 358      74.040  32.887  12.751  1.00 80.36           O  
HETATM 2322  O   HOH B 359      55.824  54.890  33.264  1.00 80.67           O  
HETATM 2323  O   HOH B 360      62.114  52.340  27.135  1.00 77.21           O  
HETATM 2324  O   HOH B 361      55.253  59.111  35.677  1.00 76.06           O  
HETATM 2325  O   HOH B 362      48.560  38.321  60.241  1.00 85.60           O  
HETATM 2326  O   HOH B 363      55.521  55.556  22.962  1.00 72.11           O  
HETATM 2327  O   HOH B 364      68.240  36.113  10.926  1.00 68.32           O  
HETATM 2328  O   HOH B 365      72.927  51.291  21.274  1.00 73.85           O  
HETATM 2329  O   HOH B 366      51.579  52.423  32.856  1.00 70.96           O  
HETATM 2330  O   HOH B 367      66.132  41.109  37.089  1.00 65.73           O  
HETATM 2331  O   HOH B 368      69.375  17.783  31.100  1.00 60.37           O  
HETATM 2332  O   HOH B 369      53.132  63.286  33.831  1.00 74.28           O  
HETATM 2333  O   HOH A 206      70.070  18.719  25.077  1.00 47.34           O  
HETATM 2334  O   HOH A 209      85.577  18.190  23.893  1.00 46.01           O  
HETATM 2335  O   HOH A 211      77.534   6.817  18.032  1.00 59.19           O  
HETATM 2336  O   HOH A 212      70.479  23.275  18.635  1.00 56.30           O  
HETATM 2337  O   HOH A 214      59.566  15.243  72.482  1.00 57.65           O  
HETATM 2338  O   HOH A 215      79.961  23.592  30.971  1.00 45.99           O  
HETATM 2339  O   HOH A 218      84.613  16.298  36.351  1.00 57.82           O  
HETATM 2340  O   HOH A 219      88.722  22.504  24.624  1.00 63.19           O  
HETATM 2341  O   HOH A 220      86.392  15.016  26.764  1.00 51.09           O  
HETATM 2342  O   HOH A 223      66.609  23.513  41.908  1.00 60.56           O  
HETATM 2343  O   HOH A 224      79.947  16.520  31.403  1.00 41.34           O  
HETATM 2344  O   HOH A 225      74.522  28.925   3.297  1.00 77.26           O  
HETATM 2345  O   HOH A 226      55.671  15.241  41.271  1.00 47.55           O  
HETATM 2346  O   HOH A 228      66.736  21.787  12.028  1.00 76.94           O  
HETATM 2347  O   HOH A 233      69.634  21.995  21.516  1.00 49.69           O  
HETATM 2348  O   HOH A 236      87.447  17.956  26.590  1.00 63.85           O  
HETATM 2349  O   HOH A 243      85.680  21.639   2.016  1.00 70.75           O  
HETATM 2350  O   HOH A 244      86.006  25.462   7.326  1.00 76.26           O  
HETATM 2351  O   HOH A 249      82.588   4.870  11.042  1.00 71.90           O  
HETATM 2352  O   HOH A 251      78.300  12.731  42.897  1.00 83.48           O  
HETATM 2353  O   HOH A 252      79.350  24.088  40.681  1.00 52.93           O  
HETATM 2354  O   HOH A 254      82.449  11.548  35.072  1.00 53.42           O  
HETATM 2355  O   HOH A 259      72.142   5.984  23.921  1.00 62.14           O  
HETATM 2356  O   HOH A 262      98.458  21.677   1.315  1.00 65.33           O  
HETATM 2357  O   HOH A 263      79.919  11.486  25.353  1.00 64.47           O  
HETATM 2358  O   HOH A 267      71.393  14.470  24.976  1.00 48.38           O  
HETATM 2359  O   HOH A 271      70.225  23.355  34.891  1.00 54.36           O  
HETATM 2360  O   HOH A 274      76.777  24.367   8.581  1.00 55.05           O  
HETATM 2361  O   HOH A 275      76.497  11.416  44.998  1.00 66.61           O  
HETATM 2362  O   HOH A 279      94.852  25.437   8.052  1.00 89.68           O  
HETATM 2363  O   HOH A 281      77.051  24.945  34.171  1.00 55.10           O  
HETATM 2364  O   HOH A 285      61.398  11.273  34.759  1.00 52.88           O  
HETATM 2365  O   HOH A 286      77.941   2.278  17.763  1.00 68.41           O  
HETATM 2366  O   HOH A 290      65.137   2.214  49.872  1.00 65.13           O  
HETATM 2367  O   HOH A 292      76.544  19.828  46.989  1.00 57.19           O  
HETATM 2368  O   HOH A 293      69.260  19.461  12.496  1.00 74.84           O  
HETATM 2369  O   HOH A 296      79.472   4.974  11.314  1.00 74.17           O  
HETATM 2370  O   HOH A 297      80.270  22.120  24.205  1.00 49.30           O  
HETATM 2371  O   HOH A 300      73.537   4.419  21.256  1.00 72.95           O  
HETATM 2372  O   HOH A 301      69.287  23.144  51.182  1.00 63.97           O  
HETATM 2373  O   HOH A 302      85.694  16.598  38.753  1.00 48.48           O  
HETATM 2374  O   HOH A 303      76.837  29.492  38.657  1.00 64.53           O  
HETATM 2375  O   HOH A 304      85.080   7.521  34.016  1.00 68.05           O  
HETATM 2376  O   HOH A 307      79.806   9.752  23.059  1.00 60.62           O  
HETATM 2377  O   HOH A 308      53.043   7.897  38.172  1.00 65.00           O  
HETATM 2378  O   HOH A 309      50.939   4.752  56.673  1.00 67.72           O  
HETATM 2379  O   HOH A 311      90.634  17.065  19.225  1.00 61.41           O  
HETATM 2380  O   HOH A 316      73.556   8.831  35.975  1.00 73.94           O  
HETATM 2381  O   HOH A 317      78.168   0.805  14.872  1.00 76.44           O  
HETATM 2382  O   HOH A 318      85.928  19.542   7.430  1.00 88.14           O  
HETATM 2383  O   HOH A 323      93.999   2.866  -4.329  1.00 74.25           O  
HETATM 2384  O   HOH A 324      72.389   9.920  60.245  1.00 82.59           O  
HETATM 2385  O   HOH A 329      53.939   7.333  52.445  1.00 75.27           O  
HETATM 2386  O   HOH A 331      68.725  23.049  45.544  1.00 51.50           O  
HETATM 2387  O   HOH A 332      89.840  11.665  29.569  1.00 81.76           O  
HETATM 2388  O   HOH A 333      67.091  22.663  39.583  1.00 60.52           O  
HETATM 2389  O   HOH A 336      80.600  10.324  50.721  1.00 78.91           O  
HETATM 2390  O   HOH A 338      72.242   9.586   5.240  1.00 74.79           O  
HETATM 2391  O   HOH A 340      85.633  22.520  11.898  1.00 83.76           O  
HETATM 2392  O   HOH A 341      88.002  12.148   7.154  1.00 74.87           O  
HETATM 2393  O   HOH A 345      83.544  16.740  40.435  1.00 61.38           O  
HETATM 2394  O   HOH A 347      72.217   2.822  46.315  1.00 69.68           O  
HETATM 2395  O   HOH A 348      61.889   2.443  39.567  1.00 67.79           O  
HETATM 2396  O   HOH A 350      72.509  22.166  -5.309  1.00 73.41           O  
HETATM 2397  O   HOH A 351      81.685   2.110   9.840  1.00 72.60           O  
HETATM 2398  O   HOH A 353      85.636  13.182  33.238  1.00 74.17           O  
CONECT 1434 1532                                                                
CONECT 1532 1434                                                                
CONECT 1552 1692                                                                
CONECT 1692 1552                                                                
CONECT 1717 1811                                                                
CONECT 1741 1871                                                                
CONECT 1811 1717                                                                
CONECT 1871 1741                                                                
CONECT 1886 1999                                                                
CONECT 1999 1886                                                                
CONECT 2025 2124                                                                
CONECT 2053 2189                                                                
CONECT 2124 2025                                                                
CONECT 2189 2053                                                                
MASTER      355    0    0    1   27    0    0    6 2396    2   14   22          
END                                                                             
