# Supplementary material for: Epitope Prediction Based on Random Peptide Library Screening: Benchmark Dataset and Prediction Tools Evaluation
Source: Molecules. 2011 Jun 16;16(6):4971–93. doi: 10.3390/molecules16064971 (PMC6264216; doi:10.3390/molecules16064971)
Supplement: Supplementary file 1 [file molecules-16-04971-s001.zip › supplementary materials/datasets/MS00671/1D4V_B.pdb]

HEADER    APOPTOSIS                               06-OCT-99   1D4V              
TITLE     CRYSTAL STRUCTURE OF TRAIL-DR5 COMPLEX                                
ATOM      1  N   PRO B 119      53.619  27.566  -0.980  1.00108.13           N  
ATOM      2  CA  PRO B 119      54.671  28.526  -1.403  1.00108.92           C  
ATOM      3  C   PRO B 119      55.384  29.196  -0.220  1.00107.92           C  
ATOM      4  O   PRO B 119      55.339  28.690   0.905  1.00110.92           O  
ATOM      5  CB  PRO B 119      53.988  29.555  -2.294  1.00111.10           C  
ATOM      6  CG  PRO B 119      52.846  28.714  -2.888  1.00108.05           C  
ATOM      7  CD  PRO B 119      52.369  27.830  -1.717  1.00107.78           C  
ATOM      8  N   GLN B 120      56.032  30.331  -0.488  1.00 96.58           N  
ATOM      9  CA  GLN B 120      56.785  31.089   0.515  1.00 88.88           C  
ATOM     10  C   GLN B 120      56.198  31.079   1.931  1.00 80.40           C  
ATOM     11  O   GLN B 120      55.134  31.643   2.171  1.00 74.57           O  
ATOM     12  CB  GLN B 120      56.940  32.534   0.051  1.00 93.28           C  
ATOM     13  CG  GLN B 120      58.158  33.203   0.629  1.00 98.84           C  
ATOM     14  CD  GLN B 120      59.428  32.478   0.236  1.00103.74           C  
ATOM     15  OE1 GLN B 120      59.779  32.417  -0.944  1.00 99.38           O  
ATOM     16  NE2 GLN B 120      60.120  31.911   1.223  1.00102.27           N  
ATOM     17  N   ARG B 121      56.917  30.467   2.871  1.00 71.64           N  
ATOM     18  CA  ARG B 121      56.451  30.360   4.253  1.00 63.05           C  
ATOM     19  C   ARG B 121      56.723  31.578   5.137  1.00 57.94           C  
ATOM     20  O   ARG B 121      57.858  32.061   5.217  1.00 52.62           O  
ATOM     21  CB  ARG B 121      57.064  29.128   4.921  1.00 62.37           C  
ATOM     22  CG  ARG B 121      56.930  27.827   4.131  1.00 72.47           C  
ATOM     23  CD  ARG B 121      56.956  26.629   5.084  1.00 81.39           C  
ATOM     24  NE  ARG B 121      57.889  25.560   4.719  1.00 75.92           N  
ATOM     25  CZ  ARG B 121      59.211  25.696   4.618  1.00 83.00           C  
ATOM     26  NH1 ARG B 121      59.798  26.868   4.841  1.00 68.26           N  
ATOM     27  NH2 ARG B 121      59.956  24.640   4.315  1.00 87.11           N  
ATOM     28  N   VAL B 122      55.676  32.063   5.805  1.00 45.77           N  
ATOM     29  CA  VAL B 122      55.794  33.211   6.702  1.00 46.72           C  
ATOM     30  C   VAL B 122      55.538  32.784   8.159  1.00 43.30           C  
ATOM     31  O   VAL B 122      54.393  32.656   8.587  1.00 39.98           O  
ATOM     32  CB  VAL B 122      54.792  34.294   6.337  1.00 50.53           C  
ATOM     33  CG1 VAL B 122      55.038  35.527   7.190  1.00 47.99           C  
ATOM     34  CG2 VAL B 122      54.908  34.622   4.866  1.00 59.41           C  
ATOM     35  N   ALA B 123      56.612  32.578   8.909  1.00 37.67           N  
ATOM     36  CA  ALA B 123      56.508  32.143  10.293  1.00 37.05           C  
ATOM     37  C   ALA B 123      57.830  32.297  11.029  1.00 41.72           C  
ATOM     38  O   ALA B 123      58.875  32.490  10.415  1.00 45.25           O  
ATOM     39  CB  ALA B 123      56.080  30.700  10.338  1.00 35.24           C  
ATOM     40  N   ALA B 124      57.762  32.205  12.352  1.00 39.25           N  
ATOM     41  CA  ALA B 124      58.924  32.317  13.214  1.00 32.32           C  
ATOM     42  C   ALA B 124      58.677  31.657  14.556  1.00 32.04           C  
ATOM     43  O   ALA B 124      57.547  31.600  15.020  1.00 40.85           O  
ATOM     44  CB  ALA B 124      59.240  33.767  13.447  1.00 26.67           C  
ATOM     45  N   HIS B 125      59.752  31.207  15.195  1.00 34.79           N  
ATOM     46  CA  HIS B 125      59.695  30.629  16.533  1.00 35.96           C  
ATOM     47  C   HIS B 125      61.083  30.922  17.092  1.00 37.00           C  
ATOM     48  O   HIS B 125      62.075  30.410  16.597  1.00 36.21           O  
ATOM     49  CB  HIS B 125      59.420  29.113  16.503  1.00 34.36           C  
ATOM     50  CG  HIS B 125      59.428  28.470  17.862  1.00 31.35           C  
ATOM     51  ND1 HIS B 125      58.285  28.297  18.618  1.00 28.89           N  
ATOM     52  CD2 HIS B 125      60.444  27.971  18.602  1.00 31.05           C  
ATOM     53  CE1 HIS B 125      58.598  27.711  19.762  1.00 26.33           C  
ATOM     54  NE2 HIS B 125      59.902  27.502  19.778  1.00 34.10           N  
ATOM     55  N   ILE B 126      61.147  31.783  18.101  1.00 29.14           N  
ATOM     56  CA  ILE B 126      62.420  32.166  18.689  1.00 35.39           C  
ATOM     57  C   ILE B 126      62.390  31.824  20.154  1.00 42.56           C  
ATOM     58  O   ILE B 126      61.334  31.926  20.794  1.00 42.47           O  
ATOM     59  CB  ILE B 126      62.701  33.684  18.477  1.00 45.61           C  
ATOM     60  CG1 ILE B 126      61.591  34.538  19.079  1.00 41.01           C  
ATOM     61  CG2 ILE B 126      62.749  34.001  16.987  1.00 40.18           C  
ATOM     62  CD1 ILE B 126      61.788  36.031  18.863  1.00 52.91           C  
ATOM     63  N   THR B 127      63.547  31.456  20.699  1.00 37.88           N  
ATOM     64  CA  THR B 127      63.594  31.011  22.070  1.00 35.29           C  
ATOM     65  C   THR B 127      64.624  31.688  22.953  1.00 49.53           C  
ATOM     66  O   THR B 127      65.522  32.383  22.472  1.00 35.53           O  
ATOM     67  CB  THR B 127      63.906  29.532  22.126  1.00 36.31           C  
ATOM     68  OG1 THR B 127      65.286  29.360  21.799  1.00 44.96           O  
ATOM     69  CG2 THR B 127      63.102  28.761  21.079  1.00 31.48           C  
ATOM     70  N   GLY B 128      64.470  31.452  24.258  1.00 48.91           N  
ATOM     71  CA  GLY B 128      65.396  31.979  25.237  1.00 60.23           C  
ATOM     72  C   GLY B 128      66.800  31.463  24.956  1.00 52.94           C  
ATOM     73  O   GLY B 128      66.980  30.464  24.265  1.00 47.14           O  
ATOM     74  N   THR B 129      67.788  32.123  25.533  1.00 49.08           N  
ATOM     75  CA  THR B 129      69.168  31.769  25.306  1.00 62.82           C  
ATOM     76  C   THR B 129      69.845  31.044  26.457  1.00 63.86           C  
ATOM     77  O   THR B 129      71.064  31.076  26.582  1.00 61.96           O  
ATOM     78  CB  THR B 129      69.972  33.029  24.883  1.00 72.53           C  
ATOM     79  OG1 THR B 129      69.488  34.181  25.592  1.00 61.36           O  
ATOM     80  CG2 THR B 129      69.804  33.269  23.381  1.00 70.54           C  
ATOM     81  N   ARG B 130      69.028  30.377  27.271  1.00 67.92           N  
ATOM     82  CA  ARG B 130      69.457  29.545  28.406  1.00 72.10           C  
ATOM     83  C   ARG B 130      70.213  30.245  29.511  1.00 77.33           C  
ATOM     84  O   ARG B 130      69.627  30.642  30.520  1.00 64.49           O  
ATOM     85  CB  ARG B 130      70.299  28.329  27.921  1.00 57.61           C  
ATOM     86  CG  ARG B 130      69.519  27.178  27.225  1.00 63.26           C  
ATOM     87  CD  ARG B 130      69.692  25.794  27.910  1.00 71.89           C  
ATOM     88  NE  ARG B 130      69.446  24.657  27.008  1.00 63.50           N  
ATOM     89  CZ  ARG B 130      69.129  23.411  27.380  1.00 61.06           C  
ATOM     90  NH1 ARG B 130      68.990  23.067  28.664  1.00 52.43           N  
ATOM     91  NH2 ARG B 130      68.973  22.483  26.448  1.00 59.71           N  
ATOM     92  N   GLY B 131      71.529  30.333  29.326  1.00 92.72           N  
ATOM     93  CA  GLY B 131      72.403  30.976  30.296  1.00107.20           C  
ATOM     94  C   GLY B 131      72.581  32.457  30.010  1.00115.02           C  
ATOM     95  O   GLY B 131      72.528  33.287  30.925  1.00114.50           O  
ATOM     96  N   ARG B 132      72.803  32.790  28.738  1.00119.74           N  
ATOM     97  CA  ARG B 132      72.955  34.182  28.318  1.00120.28           C  
ATOM     98  C   ARG B 132      71.686  34.895  28.787  1.00119.41           C  
ATOM     99  O   ARG B 132      71.614  36.125  28.813  1.00117.56           O  
ATOM    100  CB  ARG B 132      73.074  34.269  26.789  1.00121.74           C  
ATOM    101  CG  ARG B 132      74.311  33.589  26.202  1.00119.41           C  
ATOM    102  CD  ARG B 132      74.260  33.550  24.671  1.00122.97           C  
ATOM    103  NE  ARG B 132      75.524  33.100  24.081  1.00125.08           N  
ATOM    104  CZ  ARG B 132      75.723  32.914  22.777  1.00123.99           C  
ATOM    105  NH1 ARG B 132      74.740  33.134  21.914  1.00125.01           N  
ATOM    106  NH2 ARG B 132      76.908  32.515  22.332  1.00117.84           N  
ATOM    107  N   SER B 133      70.697  34.077  29.151  1.00121.84           N  
ATOM    108  CA  SER B 133      69.392  34.504  29.652  1.00120.52           C  
ATOM    109  C   SER B 133      68.956  35.869  29.153  1.00124.97           C  
ATOM    110  O   SER B 133      68.103  35.968  28.269  1.00126.77           O  
ATOM    111  CB  SER B 133      69.393  34.496  31.185  1.00116.32           C  
ATOM    112  OG  SER B 133      68.110  34.806  31.704  1.00 87.43           O  
ATOM    113  N   ASN B 134      69.539  36.916  29.732  1.00125.71           N  
ATOM    114  CA  ASN B 134      69.216  38.286  29.359  1.00125.02           C  
ATOM    115  C   ASN B 134      70.409  38.904  28.633  1.00125.50           C  
ATOM    116  O   ASN B 134      71.555  38.744  29.059  1.00125.39           O  
ATOM    117  CB  ASN B 134      68.879  39.099  30.619  1.00121.80           C  
ATOM    118  CG  ASN B 134      67.890  40.229  30.353  1.00121.38           C  
ATOM    119  OD1 ASN B 134      67.417  40.882  31.283  1.00119.04           O  
ATOM    120  ND2 ASN B 134      67.576  40.462  29.083  1.00124.69           N  
ATOM    121  N   THR B 135      70.136  39.589  27.524  1.00127.44           N  
ATOM    122  CA  THR B 135      71.189  40.245  26.755  1.00130.18           C  
ATOM    123  C   THR B 135      71.221  41.719  27.148  1.00132.67           C  
ATOM    124  O   THR B 135      72.022  42.119  27.994  1.00133.08           O  
ATOM    125  CB  THR B 135      70.955  40.131  25.225  1.00127.28           C  
ATOM    126  OG1 THR B 135      69.751  40.817  24.860  1.00124.12           O  
ATOM    127  CG2 THR B 135      70.855  38.669  24.815  1.00126.53           C  
ATOM    128  N   LEU B 136      70.343  42.514  26.537  1.00132.98           N  
ATOM    129  CA  LEU B 136      70.239  43.945  26.821  1.00131.35           C  
ATOM    130  C   LEU B 136      71.584  44.690  26.780  1.00134.70           C  
ATOM    131  O   LEU B 136      71.907  45.342  25.784  1.00134.71           O  
ATOM    132  CB  LEU B 136      69.568  44.149  28.188  1.00123.91           C  
ATOM    133  CG  LEU B 136      68.217  43.462  28.437  1.00115.61           C  
ATOM    134  CD1 LEU B 136      67.884  43.522  29.920  1.00113.81           C  
ATOM    135  CD2 LEU B 136      67.128  44.122  27.616  1.00109.07           C  
ATOM    136  N   SER B 137      72.360  44.583  27.862  1.00136.86           N  
ATOM    137  CA  SER B 137      73.662  45.249  27.988  1.00136.10           C  
ATOM    138  C   SER B 137      73.427  46.750  28.150  1.00138.36           C  
ATOM    139  O   SER B 137      72.502  47.156  28.857  1.00139.03           O  
ATOM    140  CB  SER B 137      74.540  44.976  26.758  1.00133.68           C  
ATOM    141  OG  SER B 137      74.910  43.609  26.676  1.00125.63           O  
ATOM    142  N   SER B 138      74.259  47.575  27.516  1.00139.79           N  
ATOM    143  CA  SER B 138      74.074  49.023  27.602  1.00141.12           C  
ATOM    144  C   SER B 138      73.193  49.550  26.453  1.00145.46           C  
ATOM    145  O   SER B 138      72.324  50.398  26.679  1.00145.99           O  
ATOM    146  CB  SER B 138      75.429  49.762  27.649  1.00134.87           C  
ATOM    147  OG  SER B 138      76.236  49.528  26.508  1.00126.88           O  
ATOM    148  N   PRO B 139      73.396  49.055  25.209  1.00148.41           N  
ATOM    149  CA  PRO B 139      72.581  49.515  24.074  1.00146.15           C  
ATOM    150  C   PRO B 139      71.140  49.020  24.193  1.00144.66           C  
ATOM    151  O   PRO B 139      70.202  49.683  23.742  1.00144.31           O  
ATOM    152  CB  PRO B 139      73.289  48.904  22.864  1.00146.66           C  
ATOM    153  CG  PRO B 139      74.709  48.795  23.318  1.00148.39           C  
ATOM    154  CD  PRO B 139      74.537  48.260  24.720  1.00150.11           C  
ATOM    155  N   ASN B 140      70.990  47.842  24.799  1.00142.38           N  
ATOM    156  CA  ASN B 140      69.696  47.200  25.019  1.00140.24           C  
ATOM    157  C   ASN B 140      68.622  47.566  23.998  1.00138.08           C  
ATOM    158  O   ASN B 140      68.893  47.646  22.799  1.00137.69           O  
ATOM    159  CB  ASN B 140      69.198  47.503  26.444  1.00139.89           C  
ATOM    160  CG  ASN B 140      69.301  48.981  26.809  1.00140.00           C  
ATOM    161  OD1 ASN B 140      68.693  49.840  26.167  1.00143.25           O  
ATOM    162  ND2 ASN B 140      70.071  49.279  27.850  1.00135.94           N  
ATOM    163  N   SER B 141      67.403  47.774  24.490  1.00136.83           N  
ATOM    164  CA  SER B 141      66.255  48.137  23.662  1.00135.80           C  
ATOM    165  C   SER B 141      64.998  48.003  24.511  1.00136.18           C  
ATOM    166  O   SER B 141      64.898  47.088  25.331  1.00139.67           O  
ATOM    167  CB  SER B 141      66.150  47.214  22.453  1.00132.18           C  
ATOM    168  OG  SER B 141      65.840  45.887  22.840  1.00130.85           O  
ATOM    169  N   LYS B 142      64.034  48.898  24.317  1.00133.95           N  
ATOM    170  CA  LYS B 142      62.821  48.835  25.118  1.00129.46           C  
ATOM    171  C   LYS B 142      61.509  49.110  24.378  1.00128.31           C  
ATOM    172  O   LYS B 142      61.447  49.139  23.145  1.00125.04           O  
ATOM    173  CB  LYS B 142      62.949  49.791  26.314  1.00127.87           C  
ATOM    174  CG  LYS B 142      64.174  49.542  27.205  1.00124.18           C  
ATOM    175  CD  LYS B 142      64.098  48.193  27.920  1.00117.78           C  
ATOM    176  CE  LYS B 142      65.396  47.856  28.662  1.00112.89           C  
ATOM    177  NZ  LYS B 142      65.716  48.779  29.790  1.00106.81           N  
ATOM    178  N   ASN B 143      60.464  49.304  25.175  1.00127.59           N  
ATOM    179  CA  ASN B 143      59.107  49.569  24.716  1.00121.41           C  
ATOM    180  C   ASN B 143      58.752  51.012  25.065  1.00121.18           C  
ATOM    181  O   ASN B 143      59.418  51.950  24.623  1.00126.79           O  
ATOM    182  CB  ASN B 143      58.165  48.615  25.440  1.00124.12           C  
ATOM    183  CG  ASN B 143      58.535  48.449  26.914  1.00128.99           C  
ATOM    184  OD1 ASN B 143      58.665  49.434  27.646  1.00133.21           O  
ATOM    185  ND2 ASN B 143      58.711  47.203  27.351  1.00123.47           N  
ATOM    186  N   GLU B 144      57.699  51.181  25.864  1.00115.17           N  
ATOM    187  CA  GLU B 144      57.257  52.501  26.311  1.00107.57           C  
ATOM    188  C   GLU B 144      56.146  52.377  27.350  1.00101.73           C  
ATOM    189  O   GLU B 144      56.330  51.732  28.384  1.00104.95           O  
ATOM    190  CB  GLU B 144      56.770  53.349  25.128  1.00109.74           C  
ATOM    191  CG  GLU B 144      56.304  54.748  25.529  1.00108.81           C  
ATOM    192  CD  GLU B 144      57.372  55.534  26.278  1.00112.06           C  
ATOM    193  OE1 GLU B 144      57.898  55.024  27.294  1.00108.88           O  
ATOM    194  OE2 GLU B 144      57.684  56.666  25.850  1.00105.69           O  
ATOM    195  N   LYS B 145      54.999  52.997  27.074  1.00 88.49           N  
ATOM    196  CA  LYS B 145      53.856  52.953  27.975  1.00 77.11           C  
ATOM    197  C   LYS B 145      53.441  51.504  28.266  1.00 67.43           C  
ATOM    198  O   LYS B 145      52.423  51.254  28.923  1.00 65.46           O  
ATOM    199  CB  LYS B 145      52.685  53.737  27.367  1.00 66.61           C  
ATOM    200  CG  LYS B 145      52.977  55.223  27.202  1.00 85.36           C  
ATOM    201  CD  LYS B 145      51.704  56.054  27.073  1.00 78.29           C  
ATOM    202  CE  LYS B 145      51.961  57.521  27.423  1.00 77.44           C  
ATOM    203  NZ  LYS B 145      52.899  58.212  26.486  1.00 79.34           N  
ATOM    204  N   ALA B 146      54.260  50.569  27.789  1.00 49.13           N  
ATOM    205  CA  ALA B 146      54.046  49.135  27.952  1.00 50.59           C  
ATOM    206  C   ALA B 146      54.258  48.635  29.365  1.00 41.08           C  
ATOM    207  O   ALA B 146      55.239  48.974  30.006  1.00 43.39           O  
ATOM    208  CB  ALA B 146      54.958  48.373  27.015  1.00 41.01           C  
ATOM    209  N   LEU B 147      53.333  47.817  29.839  1.00 33.58           N  
ATOM    210  CA  LEU B 147      53.415  47.234  31.173  1.00 39.95           C  
ATOM    211  C   LEU B 147      54.507  46.155  31.247  1.00 37.89           C  
ATOM    212  O   LEU B 147      54.851  45.546  30.240  1.00 31.84           O  
ATOM    213  CB  LEU B 147      52.058  46.619  31.540  1.00 45.63           C  
ATOM    214  CG  LEU B 147      51.051  47.334  32.460  1.00 50.03           C  
ATOM    215  CD1 LEU B 147      51.309  48.842  32.570  1.00 46.66           C  
ATOM    216  CD2 LEU B 147      49.658  47.045  31.920  1.00 42.00           C  
ATOM    217  N   GLY B 148      55.026  45.915  32.448  1.00 37.20           N  
ATOM    218  CA  GLY B 148      56.072  44.920  32.660  1.00 29.78           C  
ATOM    219  C   GLY B 148      57.369  45.312  32.000  1.00 37.89           C  
ATOM    220  O   GLY B 148      57.620  46.483  31.814  1.00 42.73           O  
ATOM    221  N   ARG B 149      58.206  44.348  31.642  1.00 38.79           N  
ATOM    222  CA  ARG B 149      59.457  44.677  30.952  1.00 36.30           C  
ATOM    223  C   ARG B 149      59.645  43.777  29.725  1.00 34.78           C  
ATOM    224  O   ARG B 149      59.483  42.585  29.800  1.00 34.84           O  
ATOM    225  CB  ARG B 149      60.637  44.547  31.920  1.00 38.40           C  
ATOM    226  CG  ARG B 149      60.266  45.173  33.269  1.00 52.17           C  
ATOM    227  CD  ARG B 149      61.348  45.961  33.947  1.00 56.47           C  
ATOM    228  NE  ARG B 149      62.295  45.124  34.670  1.00 71.01           N  
ATOM    229  CZ  ARG B 149      62.965  45.534  35.745  1.00 84.43           C  
ATOM    230  NH1 ARG B 149      62.768  46.765  36.210  1.00 85.80           N  
ATOM    231  NH2 ARG B 149      63.843  44.729  36.345  1.00 64.55           N  
ATOM    232  N   LYS B 150      59.954  44.382  28.596  1.00 29.91           N  
ATOM    233  CA  LYS B 150      60.176  43.686  27.355  1.00 40.77           C  
ATOM    234  C   LYS B 150      61.247  42.599  27.432  1.00 44.10           C  
ATOM    235  O   LYS B 150      62.338  42.838  27.948  1.00 40.88           O  
ATOM    236  CB  LYS B 150      60.597  44.676  26.263  1.00 33.66           C  
ATOM    237  CG  LYS B 150      60.759  44.001  24.912  1.00 43.69           C  
ATOM    238  CD  LYS B 150      60.972  44.983  23.767  1.00 52.60           C  
ATOM    239  CE  LYS B 150      62.420  45.405  23.666  1.00 64.79           C  
ATOM    240  NZ  LYS B 150      62.674  46.221  22.435  1.00 63.69           N  
ATOM    241  N   ILE B 151      60.937  41.407  26.922  1.00 36.46           N  
ATOM    242  CA  ILE B 151      61.938  40.350  26.905  1.00 35.45           C  
ATOM    243  C   ILE B 151      62.725  40.730  25.669  1.00 36.80           C  
ATOM    244  O   ILE B 151      62.185  40.792  24.575  1.00 39.17           O  
ATOM    245  CB  ILE B 151      61.341  38.951  26.711  1.00 37.11           C  
ATOM    246  CG1 ILE B 151      60.654  38.522  27.998  1.00 33.70           C  
ATOM    247  CG2 ILE B 151      62.448  37.950  26.339  1.00 31.66           C  
ATOM    248  CD1 ILE B 151      59.919  37.247  27.901  1.00 36.31           C  
ATOM    249  N   ASN B 152      64.007  40.965  25.858  1.00 41.45           N  
ATOM    250  CA  ASN B 152      64.874  41.418  24.789  1.00 53.72           C  
ATOM    251  C   ASN B 152      65.917  40.409  24.343  1.00 54.95           C  
ATOM    252  O   ASN B 152      66.629  40.643  23.373  1.00 61.71           O  
ATOM    253  CB  ASN B 152      65.590  42.667  25.289  1.00 65.19           C  
ATOM    254  CG  ASN B 152      66.450  43.289  24.252  1.00 87.66           C  
ATOM    255  OD1 ASN B 152      67.441  43.959  24.565  1.00102.32           O  
ATOM    256  ND2 ASN B 152      66.081  43.091  22.993  1.00 91.34           N  
ATOM    257  N   SER B 153      66.004  39.285  25.034  1.00 49.39           N  
ATOM    258  CA  SER B 153      67.040  38.311  24.730  1.00 49.15           C  
ATOM    259  C   SER B 153      66.774  37.127  23.809  1.00 43.64           C  
ATOM    260  O   SER B 153      67.577  36.207  23.759  1.00 54.32           O  
ATOM    261  CB  SER B 153      67.643  37.806  26.055  1.00 49.50           C  
ATOM    262  OG  SER B 153      66.656  37.681  27.077  1.00 50.60           O  
ATOM    263  N   TRP B 154      65.687  37.139  23.057  1.00 42.37           N  
ATOM    264  CA  TRP B 154      65.415  36.006  22.161  1.00 42.84           C  
ATOM    265  C   TRP B 154      66.584  35.847  21.179  1.00 47.33           C  
ATOM    266  O   TRP B 154      67.186  36.837  20.768  1.00 47.81           O  
ATOM    267  CB  TRP B 154      64.126  36.244  21.372  1.00 39.48           C  
ATOM    268  CG  TRP B 154      62.931  36.573  22.224  1.00 44.98           C  
ATOM    269  CD1 TRP B 154      62.238  37.751  22.246  1.00 30.84           C  
ATOM    270  CD2 TRP B 154      62.254  35.692  23.129  1.00 40.21           C  
ATOM    271  NE1 TRP B 154      61.163  37.653  23.100  1.00 38.83           N  
ATOM    272  CE2 TRP B 154      61.148  36.404  23.656  1.00 32.75           C  
ATOM    273  CE3 TRP B 154      62.471  34.368  23.543  1.00 34.89           C  
ATOM    274  CZ2 TRP B 154      60.254  35.835  24.573  1.00 38.04           C  
ATOM    275  CZ3 TRP B 154      61.580  33.801  24.462  1.00 36.35           C  
ATOM    276  CH2 TRP B 154      60.484  34.536  24.964  1.00 35.22           C  
ATOM    277  N   GLU B 155      66.926  34.619  20.802  1.00 47.86           N  
ATOM    278  CA  GLU B 155      68.016  34.461  19.840  1.00 50.40           C  
ATOM    279  C   GLU B 155      67.508  34.877  18.468  1.00 49.46           C  
ATOM    280  O   GLU B 155      66.343  34.672  18.140  1.00 54.52           O  
ATOM    281  CB  GLU B 155      68.537  33.030  19.824  1.00 70.70           C  
ATOM    282  CG  GLU B 155      67.491  31.946  19.771  1.00 55.48           C  
ATOM    283  CD  GLU B 155      68.121  30.585  20.025  1.00 67.32           C  
ATOM    284  OE1 GLU B 155      68.808  30.423  21.059  1.00 69.52           O  
ATOM    285  OE2 GLU B 155      67.934  29.678  19.190  1.00 76.12           O  
ATOM    286  N   SER B 156      68.386  35.464  17.668  1.00 55.60           N  
ATOM    287  CA  SER B 156      68.001  36.001  16.364  1.00 56.10           C  
ATOM    288  C   SER B 156      68.378  35.211  15.111  1.00 57.60           C  
ATOM    289  O   SER B 156      68.133  35.662  13.987  1.00 52.98           O  
ATOM    290  CB  SER B 156      68.588  37.405  16.246  1.00 69.28           C  
ATOM    291  OG  SER B 156      69.997  37.362  16.416  1.00 82.13           O  
ATOM    292  N   SER B 157      68.955  34.037  15.296  1.00 58.63           N  
ATOM    293  CA  SER B 157      69.401  33.229  14.172  1.00 64.53           C  
ATOM    294  C   SER B 157      68.970  31.767  14.244  1.00 66.29           C  
ATOM    295  O   SER B 157      68.469  31.296  15.269  1.00 60.39           O  
ATOM    296  CB  SER B 157      70.920  33.306  14.095  1.00 64.07           C  
ATOM    297  OG  SER B 157      71.463  33.252  15.407  1.00 67.40           O  
ATOM    298  N   ARG B 158      69.184  31.062  13.137  1.00 67.08           N  
ATOM    299  CA  ARG B 158      68.830  29.654  13.008  1.00 57.15           C  
ATOM    300  C   ARG B 158      69.522  28.812  14.064  1.00 48.01           C  
ATOM    301  O   ARG B 158      70.657  29.069  14.448  1.00 48.52           O  
ATOM    302  CB  ARG B 158      69.223  29.144  11.620  1.00 72.63           C  
ATOM    303  CG  ARG B 158      68.081  28.972  10.627  1.00 67.43           C  
ATOM    304  CD  ARG B 158      67.289  27.691  10.874  1.00 66.14           C  
ATOM    305  NE  ARG B 158      67.190  26.861   9.672  1.00 61.11           N  
ATOM    306  CZ  ARG B 158      68.186  26.126   9.176  1.00 78.26           C  
ATOM    307  NH1 ARG B 158      69.364  26.115   9.778  1.00 87.61           N  
ATOM    308  NH2 ARG B 158      68.011  25.391   8.086  1.00 70.72           N  
ATOM    309  N   SER B 159      68.813  27.808  14.548  1.00 43.24           N  
ATOM    310  CA  SER B 159      69.352  26.900  15.546  1.00 41.47           C  
ATOM    311  C   SER B 159      68.526  25.657  15.300  1.00 43.51           C  
ATOM    312  O   SER B 159      67.646  25.662  14.421  1.00 47.30           O  
ATOM    313  CB  SER B 159      69.123  27.448  16.968  1.00 39.75           C  
ATOM    314  OG  SER B 159      67.762  27.352  17.354  1.00 47.97           O  
ATOM    315  N   GLY B 160      68.777  24.587  16.038  1.00 42.65           N  
ATOM    316  CA  GLY B 160      67.978  23.403  15.780  1.00 52.36           C  
ATOM    317  C   GLY B 160      66.600  23.471  16.427  1.00 51.56           C  
ATOM    318  O   GLY B 160      65.840  22.508  16.359  1.00 55.74           O  
ATOM    319  N   HIS B 161      66.268  24.607  17.042  1.00 47.28           N  
ATOM    320  CA  HIS B 161      64.991  24.756  17.729  1.00 42.16           C  
ATOM    321  C   HIS B 161      64.301  26.102  17.525  1.00 44.58           C  
ATOM    322  O   HIS B 161      63.290  26.394  18.158  1.00 45.56           O  
ATOM    323  CB  HIS B 161      65.210  24.494  19.220  1.00 40.11           C  
ATOM    324  CG  HIS B 161      66.399  25.209  19.775  1.00 46.67           C  
ATOM    325  ND1 HIS B 161      66.371  26.549  20.108  1.00 44.38           N  
ATOM    326  CD2 HIS B 161      67.683  24.802  19.949  1.00 43.53           C  
ATOM    327  CE1 HIS B 161      67.588  26.937  20.455  1.00 46.71           C  
ATOM    328  NE2 HIS B 161      68.402  25.897  20.365  1.00 55.90           N  
ATOM    329  N   SER B 162      64.845  26.923  16.640  1.00 41.74           N  
ATOM    330  CA  SER B 162      64.254  28.222  16.370  1.00 43.03           C  
ATOM    331  C   SER B 162      64.529  28.580  14.906  1.00 45.67           C  
ATOM    332  O   SER B 162      65.369  27.960  14.268  1.00 45.42           O  
ATOM    333  CB  SER B 162      64.846  29.261  17.321  1.00 39.13           C  
ATOM    334  OG  SER B 162      66.262  29.245  17.270  1.00 56.67           O  
ATOM    335  N   PHE B 163      63.791  29.540  14.365  1.00 44.52           N  
ATOM    336  CA  PHE B 163      63.972  29.963  12.981  1.00 36.71           C  
ATOM    337  C   PHE B 163      63.133  31.203  12.712  1.00 44.86           C  
ATOM    338  O   PHE B 163      62.236  31.526  13.482  1.00 40.31           O  
ATOM    339  CB  PHE B 163      63.531  28.857  12.010  1.00 47.94           C  
ATOM    340  CG  PHE B 163      62.049  28.626  11.997  1.00 41.47           C  
ATOM    341  CD1 PHE B 163      61.437  27.922  13.037  1.00 32.51           C  
ATOM    342  CD2 PHE B 163      61.251  29.204  11.006  1.00 31.13           C  
ATOM    343  CE1 PHE B 163      60.035  27.802  13.112  1.00 32.77           C  
ATOM    344  CE2 PHE B 163      59.853  29.097  11.061  1.00 33.03           C  
ATOM    345  CZ  PHE B 163      59.240  28.389  12.135  1.00 35.75           C  
ATOM    346  N   LEU B 164      63.436  31.877  11.605  1.00 44.06           N  
ATOM    347  CA  LEU B 164      62.732  33.072  11.165  1.00 45.09           C  
ATOM    348  C   LEU B 164      62.565  32.961   9.649  1.00 43.10           C  
ATOM    349  O   LEU B 164      63.537  32.893   8.929  1.00 45.11           O  
ATOM    350  CB  LEU B 164      63.553  34.314  11.480  1.00 48.26           C  
ATOM    351  CG  LEU B 164      63.731  34.754  12.932  1.00 65.42           C  
ATOM    352  CD1 LEU B 164      64.855  35.768  13.031  1.00 77.54           C  
ATOM    353  CD2 LEU B 164      62.447  35.367  13.434  1.00 64.58           C  
ATOM    354  N   SER B 165      61.334  32.917   9.172  1.00 41.59           N  
ATOM    355  CA  SER B 165      61.089  32.816   7.753  1.00 40.76           C  
ATOM    356  C   SER B 165      60.175  33.962   7.367  1.00 43.90           C  
ATOM    357  O   SER B 165      59.004  33.996   7.738  1.00 40.10           O  
ATOM    358  CB  SER B 165      60.442  31.483   7.429  1.00 43.20           C  
ATOM    359  OG  SER B 165      60.138  31.394   6.052  1.00 50.84           O  
ATOM    360  N   ASN B 166      60.744  34.907   6.629  1.00 43.86           N  
ATOM    361  CA  ASN B 166      60.039  36.092   6.177  1.00 40.08           C  
ATOM    362  C   ASN B 166      59.544  36.972   7.300  1.00 47.12           C  
ATOM    363  O   ASN B 166      58.451  37.511   7.253  1.00 51.05           O  
ATOM    364  CB  ASN B 166      58.904  35.709   5.248  1.00 42.11           C  
ATOM    365  CG  ASN B 166      59.418  35.248   3.888  1.00 48.53           C  
ATOM    366  OD1 ASN B 166      60.195  35.955   3.239  1.00 50.34           O  
ATOM    367  ND2 ASN B 166      58.989  34.077   3.452  1.00 46.79           N  
ATOM    368  N   LEU B 167      60.397  37.106   8.305  1.00 45.83           N  
ATOM    369  CA  LEU B 167      60.171  37.940   9.471  1.00 43.23           C  
ATOM    370  C   LEU B 167      61.571  38.053  10.049  1.00 44.93           C  
ATOM    371  O   LEU B 167      62.411  37.190   9.777  1.00 45.99           O  
ATOM    372  CB  LEU B 167      59.264  37.236  10.500  1.00 51.46           C  
ATOM    373  CG  LEU B 167      57.733  37.250  10.370  1.00 41.97           C  
ATOM    374  CD1 LEU B 167      57.236  35.896   9.958  1.00 38.29           C  
ATOM    375  CD2 LEU B 167      57.120  37.611  11.701  1.00 58.44           C  
ATOM    376  N   HIS B 168      61.862  39.109  10.802  1.00 36.51           N  
ATOM    377  CA  HIS B 168      63.184  39.179  11.408  1.00 40.94           C  
ATOM    378  C   HIS B 168      63.097  39.787  12.791  1.00 39.83           C  
ATOM    379  O   HIS B 168      62.055  40.316  13.182  1.00 47.36           O  
ATOM    380  CB  HIS B 168      64.203  39.926  10.520  1.00 45.11           C  
ATOM    381  CG  HIS B 168      64.005  41.406  10.460  1.00 36.89           C  
ATOM    382  ND1 HIS B 168      63.088  42.002   9.623  1.00 35.36           N  
ATOM    383  CD2 HIS B 168      64.586  42.407  11.158  1.00 35.26           C  
ATOM    384  CE1 HIS B 168      63.110  43.309   9.813  1.00 37.29           C  
ATOM    385  NE2 HIS B 168      64.009  43.581  10.739  1.00 33.62           N  
ATOM    386  N   LEU B 169      64.190  39.707  13.535  1.00 40.55           N  
ATOM    387  CA  LEU B 169      64.218  40.186  14.905  1.00 42.61           C  
ATOM    388  C   LEU B 169      65.033  41.458  15.059  1.00 47.96           C  
ATOM    389  O   LEU B 169      66.086  41.594  14.458  1.00 56.69           O  
ATOM    390  CB  LEU B 169      64.771  39.075  15.802  1.00 44.74           C  
ATOM    391  CG  LEU B 169      64.508  39.057  17.316  1.00 53.54           C  
ATOM    392  CD1 LEU B 169      65.157  40.250  17.958  1.00 72.90           C  
ATOM    393  CD2 LEU B 169      63.009  39.050  17.591  1.00 43.73           C  
ATOM    394  N   ARG B 170      64.530  42.372  15.884  1.00 45.48           N  
ATOM    395  CA  ARG B 170      65.162  43.650  16.150  1.00 43.50           C  
ATOM    396  C   ARG B 170      64.895  44.085  17.578  1.00 41.73           C  
ATOM    397  O   ARG B 170      63.764  44.433  17.918  1.00 51.10           O  
ATOM    398  CB  ARG B 170      64.608  44.726  15.213  1.00 43.86           C  
ATOM    399  CG  ARG B 170      64.798  46.152  15.738  1.00 61.71           C  
ATOM    400  CD  ARG B 170      63.745  47.135  15.192  1.00 60.50           C  
ATOM    401  NE  ARG B 170      63.639  47.059  13.736  1.00 54.20           N  
ATOM    402  CZ  ARG B 170      62.891  47.855  12.976  1.00 63.33           C  
ATOM    403  NH1 ARG B 170      62.152  48.822  13.516  1.00 66.47           N  
ATOM    404  NH2 ARG B 170      62.889  47.679  11.661  1.00 69.04           N  
ATOM    405  N   ASN B 171      65.924  44.081  18.418  1.00 47.14           N  
ATOM    406  CA  ASN B 171      65.760  44.516  19.811  1.00 44.09           C  
ATOM    407  C   ASN B 171      64.709  43.684  20.573  1.00 46.88           C  
ATOM    408  O   ASN B 171      64.013  44.215  21.439  1.00 42.78           O  
ATOM    409  CB  ASN B 171      65.312  45.985  19.858  1.00 63.16           C  
ATOM    410  CG  ASN B 171      66.392  46.973  19.394  1.00 80.00           C  
ATOM    411  OD1 ASN B 171      67.570  46.628  19.279  1.00 80.82           O  
ATOM    412  ND2 ASN B 171      65.983  48.224  19.151  1.00 63.63           N  
ATOM    413  N   GLY B 172      64.583  42.400  20.245  1.00 48.21           N  
ATOM    414  CA  GLY B 172      63.609  41.558  20.924  1.00 46.33           C  
ATOM    415  C   GLY B 172      62.234  41.575  20.272  1.00 50.92           C  
ATOM    416  O   GLY B 172      61.313  40.867  20.696  1.00 43.16           O  
ATOM    417  N   GLU B 173      62.090  42.370  19.223  1.00 36.73           N  
ATOM    418  CA  GLU B 173      60.804  42.475  18.562  1.00 39.58           C  
ATOM    419  C   GLU B 173      60.809  41.777  17.232  1.00 44.54           C  
ATOM    420  O   GLU B 173      61.777  41.872  16.485  1.00 43.33           O  
ATOM    421  CB  GLU B 173      60.453  43.941  18.338  1.00 29.70           C  
ATOM    422  CG  GLU B 173      60.822  44.821  19.541  1.00 44.76           C  
ATOM    423  CD  GLU B 173      60.514  46.298  19.300  1.00 59.37           C  
ATOM    424  OE1 GLU B 173      60.386  46.694  18.120  1.00 43.48           O  
ATOM    425  OE2 GLU B 173      60.417  47.063  20.289  1.00 58.96           O  
ATOM    426  N   LEU B 174      59.726  41.068  16.942  1.00 38.14           N  
ATOM    427  CA  LEU B 174      59.590  40.414  15.663  1.00 36.71           C  
ATOM    428  C   LEU B 174      59.025  41.473  14.717  1.00 46.50           C  
ATOM    429  O   LEU B 174      58.035  42.151  15.044  1.00 44.92           O  
ATOM    430  CB  LEU B 174      58.621  39.242  15.754  1.00 36.65           C  
ATOM    431  CG  LEU B 174      59.212  37.928  16.228  1.00 39.51           C  
ATOM    432  CD1 LEU B 174      58.044  36.938  16.511  1.00 43.48           C  
ATOM    433  CD2 LEU B 174      60.170  37.394  15.182  1.00 36.68           C  
ATOM    434  N   VAL B 175      59.652  41.607  13.555  1.00 43.21           N  
ATOM    435  CA  VAL B 175      59.238  42.586  12.554  1.00 42.81           C  
ATOM    436  C   VAL B 175      58.522  41.906  11.399  1.00 39.33           C  
ATOM    437  O   VAL B 175      59.026  40.947  10.823  1.00 38.46           O  
ATOM    438  CB  VAL B 175      60.452  43.369  12.006  1.00 47.32           C  
ATOM    439  CG1 VAL B 175      59.975  44.519  11.111  1.00 40.45           C  
ATOM    440  CG2 VAL B 175      61.300  43.905  13.174  1.00 37.49           C  
ATOM    441  N   ILE B 176      57.339  42.416  11.076  1.00 37.46           N  
ATOM    442  CA  ILE B 176      56.514  41.871  10.016  1.00 37.92           C  
ATOM    443  C   ILE B 176      56.937  42.402   8.654  1.00 43.38           C  
ATOM    444  O   ILE B 176      57.211  43.583   8.512  1.00 44.18           O  
ATOM    445  CB  ILE B 176      55.055  42.253  10.253  1.00 34.79           C  
ATOM    446  CG1 ILE B 176      54.608  41.736  11.627  1.00 45.89           C  
ATOM    447  CG2 ILE B 176      54.196  41.700   9.148  1.00 31.88           C  
ATOM    448  CD1 ILE B 176      54.720  40.208  11.769  1.00 34.21           C  
ATOM    449  N   HIS B 177      56.976  41.512   7.668  1.00 43.92           N  
ATOM    450  CA  HIS B 177      57.355  41.843   6.312  1.00 47.16           C  
ATOM    451  C   HIS B 177      56.112  41.811   5.424  1.00 58.82           C  
ATOM    452  O   HIS B 177      55.910  42.695   4.596  1.00 60.29           O  
ATOM    453  CB  HIS B 177      58.385  40.830   5.797  1.00 44.84           C  
ATOM    454  CG  HIS B 177      59.690  40.855   6.535  1.00 46.74           C  
ATOM    455  ND1 HIS B 177      60.714  39.967   6.271  1.00 50.20           N  
ATOM    456  CD2 HIS B 177      60.146  41.671   7.517  1.00 47.50           C  
ATOM    457  CE1 HIS B 177      61.742  40.237   7.057  1.00 47.17           C  
ATOM    458  NE2 HIS B 177      61.422  41.268   7.824  1.00 47.85           N  
ATOM    459  N   GLU B 178      55.275  40.794   5.612  1.00 59.68           N  
ATOM    460  CA  GLU B 178      54.056  40.629   4.827  1.00 52.90           C  
ATOM    461  C   GLU B 178      52.782  40.891   5.631  1.00 60.15           C  
ATOM    462  O   GLU B 178      52.535  40.246   6.647  1.00 58.54           O  
ATOM    463  CB  GLU B 178      54.004  39.216   4.243  1.00 53.71           C  
ATOM    464  CG  GLU B 178      54.726  39.032   2.906  1.00 71.34           C  
ATOM    465  CD  GLU B 178      54.497  37.642   2.308  1.00 87.92           C  
ATOM    466  OE1 GLU B 178      53.317  37.212   2.221  1.00 78.25           O  
ATOM    467  OE2 GLU B 178      55.495  36.982   1.921  1.00 91.49           O  
ATOM    468  N   LYS B 179      51.974  41.840   5.166  1.00 59.15           N  
ATOM    469  CA  LYS B 179      50.717  42.194   5.823  1.00 52.37           C  
ATOM    470  C   LYS B 179      49.812  40.967   5.890  1.00 61.46           C  
ATOM    471  O   LYS B 179      49.828  40.138   4.977  1.00 54.62           O  
ATOM    472  CB  LYS B 179      50.010  43.285   5.027  1.00 58.75           C  
ATOM    473  CG  LYS B 179      48.793  43.886   5.712  1.00 73.76           C  
ATOM    474  CD  LYS B 179      48.065  44.866   4.782  1.00 75.49           C  
ATOM    475  CE  LYS B 179      47.002  45.684   5.525  1.00 72.39           C  
ATOM    476  NZ  LYS B 179      45.967  44.834   6.164  1.00 74.48           N  
ATOM    477  N   GLY B 180      49.027  40.845   6.963  1.00 58.17           N  
ATOM    478  CA  GLY B 180      48.125  39.707   7.080  1.00 51.99           C  
ATOM    479  C   GLY B 180      47.621  39.376   8.480  1.00 48.99           C  
ATOM    480  O   GLY B 180      47.825  40.122   9.443  1.00 46.62           O  
ATOM    481  N   PHE B 181      46.928  38.248   8.573  1.00 46.59           N  
ATOM    482  CA  PHE B 181      46.409  37.758   9.833  1.00 42.76           C  
ATOM    483  C   PHE B 181      47.477  36.830  10.384  1.00 38.95           C  
ATOM    484  O   PHE B 181      47.949  35.909   9.690  1.00 37.62           O  
ATOM    485  CB  PHE B 181      45.123  36.976   9.604  1.00 54.13           C  
ATOM    486  CG  PHE B 181      43.998  37.810   9.085  1.00 61.44           C  
ATOM    487  CD1 PHE B 181      43.115  37.292   8.145  1.00 64.63           C  
ATOM    488  CD2 PHE B 181      43.816  39.116   9.535  1.00 59.44           C  
ATOM    489  CE1 PHE B 181      42.067  38.070   7.658  1.00 69.17           C  
ATOM    490  CE2 PHE B 181      42.779  39.898   9.059  1.00 63.66           C  
ATOM    491  CZ  PHE B 181      41.902  39.380   8.118  1.00 64.98           C  
ATOM    492  N   TYR B 182      47.900  37.094  11.612  1.00 34.49           N  
ATOM    493  CA  TYR B 182      48.908  36.241  12.230  1.00 34.42           C  
ATOM    494  C   TYR B 182      48.444  35.633  13.542  1.00 35.61           C  
ATOM    495  O   TYR B 182      47.856  36.330  14.373  1.00 29.29           O  
ATOM    496  CB  TYR B 182      50.186  37.023  12.526  1.00 40.41           C  
ATOM    497  CG  TYR B 182      51.039  37.366  11.322  1.00 36.90           C  
ATOM    498  CD1 TYR B 182      50.648  38.354  10.422  1.00 33.83           C  
ATOM    499  CD2 TYR B 182      52.243  36.703  11.097  1.00 36.23           C  
ATOM    500  CE1 TYR B 182      51.437  38.678   9.319  1.00 48.14           C  
ATOM    501  CE2 TYR B 182      53.049  37.016   9.997  1.00 47.09           C  
ATOM    502  CZ  TYR B 182      52.643  38.000   9.113  1.00 54.85           C  
ATOM    503  OH  TYR B 182      53.445  38.304   8.032  1.00 46.65           O  
ATOM    504  N   TYR B 183      48.677  34.334  13.704  1.00 30.96           N  
ATOM    505  CA  TYR B 183      48.406  33.699  14.978  1.00 29.43           C  
ATOM    506  C   TYR B 183      49.725  33.986  15.723  1.00 32.06           C  
ATOM    507  O   TYR B 183      50.789  33.596  15.273  1.00 35.56           O  
ATOM    508  CB  TYR B 183      48.246  32.194  14.838  1.00 28.25           C  
ATOM    509  CG  TYR B 183      48.110  31.526  16.196  1.00 29.68           C  
ATOM    510  CD1 TYR B 183      46.879  31.474  16.861  1.00 28.71           C  
ATOM    511  CD2 TYR B 183      49.233  30.994  16.840  1.00 26.41           C  
ATOM    512  CE1 TYR B 183      46.766  30.884  18.169  1.00 31.13           C  
ATOM    513  CE2 TYR B 183      49.142  30.427  18.135  1.00 30.51           C  
ATOM    514  CZ  TYR B 183      47.906  30.370  18.787  1.00 37.35           C  
ATOM    515  OH  TYR B 183      47.825  29.789  20.045  1.00 36.24           O  
ATOM    516  N   ILE B 184      49.672  34.667  16.848  1.00 26.25           N  
ATOM    517  CA  ILE B 184      50.890  34.999  17.587  1.00 29.41           C  
ATOM    518  C   ILE B 184      50.815  34.287  18.929  1.00 34.64           C  
ATOM    519  O   ILE B 184      49.747  34.242  19.528  1.00 42.80           O  
ATOM    520  CB  ILE B 184      50.958  36.528  17.884  1.00 30.20           C  
ATOM    521  CG1 ILE B 184      50.803  37.317  16.602  1.00 33.33           C  
ATOM    522  CG2 ILE B 184      52.256  36.888  18.561  1.00 28.38           C  
ATOM    523  CD1 ILE B 184      50.594  38.808  16.870  1.00 33.04           C  
ATOM    524  N   TYR B 185      51.928  33.748  19.413  1.00 29.09           N  
ATOM    525  CA  TYR B 185      51.896  33.060  20.693  1.00 32.70           C  
ATOM    526  C   TYR B 185      53.210  33.192  21.439  1.00 29.70           C  
ATOM    527  O   TYR B 185      54.235  33.533  20.862  1.00 34.79           O  
ATOM    528  CB  TYR B 185      51.588  31.581  20.466  1.00 38.36           C  
ATOM    529  CG  TYR B 185      52.704  30.868  19.728  1.00 36.22           C  
ATOM    530  CD1 TYR B 185      53.782  30.322  20.416  1.00 31.25           C  
ATOM    531  CD2 TYR B 185      52.716  30.814  18.332  1.00 36.84           C  
ATOM    532  CE1 TYR B 185      54.881  29.729  19.712  1.00 30.94           C  
ATOM    533  CE2 TYR B 185      53.788  30.239  17.627  1.00 31.96           C  
ATOM    534  CZ  TYR B 185      54.863  29.706  18.323  1.00 33.90           C  
ATOM    535  OH  TYR B 185      55.925  29.191  17.629  1.00 29.20           O  
ATOM    536  N   SER B 186      53.174  32.921  22.734  1.00 28.26           N  
ATOM    537  CA  SER B 186      54.368  32.973  23.545  1.00 27.38           C  
ATOM    538  C   SER B 186      54.191  32.156  24.804  1.00 32.45           C  
ATOM    539  O   SER B 186      53.095  32.090  25.360  1.00 33.58           O  
ATOM    540  CB  SER B 186      54.717  34.418  23.941  1.00 28.79           C  
ATOM    541  OG  SER B 186      55.807  34.403  24.854  1.00 30.87           O  
ATOM    542  N   GLN B 187      55.261  31.491  25.224  1.00 29.82           N  
ATOM    543  CA  GLN B 187      55.233  30.748  26.469  1.00 27.64           C  
ATOM    544  C   GLN B 187      56.360  31.327  27.304  1.00 24.51           C  
ATOM    545  O   GLN B 187      57.491  31.476  26.835  1.00 31.64           O  
ATOM    546  CB  GLN B 187      55.467  29.261  26.254  1.00 26.75           C  
ATOM    547  CG  GLN B 187      55.472  28.498  27.526  1.00 25.15           C  
ATOM    548  CD  GLN B 187      55.006  27.075  27.380  1.00 28.12           C  
ATOM    549  OE1 GLN B 187      53.809  26.804  27.468  1.00 44.41           O  
ATOM    550  NE2 GLN B 187      55.939  26.150  27.184  1.00 28.51           N  
ATOM    551  N   THR B 188      56.044  31.663  28.546  1.00 34.65           N  
ATOM    552  CA  THR B 188      57.032  32.233  29.455  1.00 35.51           C  
ATOM    553  C   THR B 188      56.950  31.474  30.759  1.00 30.64           C  
ATOM    554  O   THR B 188      55.919  31.446  31.402  1.00 31.29           O  
ATOM    555  CB  THR B 188      56.760  33.735  29.732  1.00 30.55           C  
ATOM    556  OG1 THR B 188      57.632  34.178  30.774  1.00 68.02           O  
ATOM    557  CG2 THR B 188      55.350  33.953  30.182  1.00 23.41           C  
ATOM    558  N   TYR B 189      58.066  30.868  31.142  1.00 34.30           N  
ATOM    559  CA  TYR B 189      58.143  30.057  32.338  1.00 33.84           C  
ATOM    560  C   TYR B 189      58.648  30.789  33.590  1.00 35.01           C  
ATOM    561  O   TYR B 189      59.813  31.191  33.685  1.00 33.49           O  
ATOM    562  CB  TYR B 189      59.022  28.870  32.003  1.00 30.20           C  
ATOM    563  CG  TYR B 189      59.191  27.845  33.072  1.00 28.65           C  
ATOM    564  CD1 TYR B 189      58.190  27.614  34.022  1.00 29.75           C  
ATOM    565  CD2 TYR B 189      60.323  27.027  33.077  1.00 31.09           C  
ATOM    566  CE1 TYR B 189      58.319  26.581  34.947  1.00 27.05           C  
ATOM    567  CE2 TYR B 189      60.464  25.987  33.984  1.00 28.72           C  
ATOM    568  CZ  TYR B 189      59.460  25.762  34.906  1.00 41.02           C  
ATOM    569  OH  TYR B 189      59.553  24.651  35.703  1.00 33.45           O  
ATOM    570  N   PHE B 190      57.751  30.974  34.543  1.00 38.44           N  
ATOM    571  CA  PHE B 190      58.120  31.636  35.774  1.00 33.37           C  
ATOM    572  C   PHE B 190      58.464  30.486  36.649  1.00 30.45           C  
ATOM    573  O   PHE B 190      57.623  29.625  36.898  1.00 35.54           O  
ATOM    574  CB  PHE B 190      56.941  32.404  36.336  1.00 27.37           C  
ATOM    575  CG  PHE B 190      56.623  33.647  35.570  1.00 48.99           C  
ATOM    576  CD1 PHE B 190      57.170  34.873  35.951  1.00 37.31           C  
ATOM    577  CD2 PHE B 190      55.746  33.609  34.484  1.00 31.39           C  
ATOM    578  CE1 PHE B 190      56.835  36.044  35.266  1.00 39.78           C  
ATOM    579  CE2 PHE B 190      55.407  34.773  33.802  1.00 36.69           C  
ATOM    580  CZ  PHE B 190      55.951  35.992  34.197  1.00 41.14           C  
ATOM    581  N   ARG B 191      59.720  30.453  37.075  1.00 37.75           N  
ATOM    582  CA  ARG B 191      60.252  29.381  37.921  1.00 44.87           C  
ATOM    583  C   ARG B 191      61.060  30.034  39.027  1.00 49.56           C  
ATOM    584  O   ARG B 191      62.009  30.767  38.754  1.00 53.23           O  
ATOM    585  CB  ARG B 191      61.174  28.469  37.100  1.00 45.88           C  
ATOM    586  CG  ARG B 191      61.806  27.327  37.895  1.00 43.46           C  
ATOM    587  CD  ARG B 191      62.267  26.185  36.987  1.00 42.90           C  
ATOM    588  NE  ARG B 191      63.659  26.312  36.603  1.00 58.55           N  
ATOM    589  CZ  ARG B 191      64.677  25.814  37.299  1.00 62.07           C  
ATOM    590  NH1 ARG B 191      64.463  25.146  38.419  1.00 56.70           N  
ATOM    591  NH2 ARG B 191      65.920  25.985  36.868  1.00 73.62           N  
ATOM    592  N   PHE B 192      60.687  29.781  40.275  1.00 47.85           N  
ATOM    593  CA  PHE B 192      61.410  30.394  41.372  1.00 49.20           C  
ATOM    594  C   PHE B 192      61.350  29.601  42.674  1.00 51.01           C  
ATOM    595  O   PHE B 192      60.347  28.958  43.001  1.00 45.42           O  
ATOM    596  CB  PHE B 192      60.854  31.790  41.600  1.00 43.38           C  
ATOM    597  CG  PHE B 192      59.432  31.785  42.060  1.00 49.84           C  
ATOM    598  CD1 PHE B 192      59.129  31.578  43.397  1.00 41.76           C  
ATOM    599  CD2 PHE B 192      58.392  31.902  41.150  1.00 42.53           C  
ATOM    600  CE1 PHE B 192      57.814  31.480  43.824  1.00 49.88           C  
ATOM    601  CE2 PHE B 192      57.069  31.807  41.573  1.00 47.47           C  
ATOM    602  CZ  PHE B 192      56.783  31.595  42.906  1.00 48.01           C  
ATOM    603  N   GLN B 193      62.449  29.655  43.410  1.00 61.89           N  
ATOM    604  CA  GLN B 193      62.552  28.988  44.699  1.00 71.72           C  
ATOM    605  C   GLN B 193      62.342  30.181  45.619  1.00 80.21           C  
ATOM    606  O   GLN B 193      62.889  31.251  45.367  1.00 85.96           O  
ATOM    607  CB  GLN B 193      63.956  28.390  44.861  1.00 69.69           C  
ATOM    608  CG  GLN B 193      64.159  27.464  46.055  1.00 86.94           C  
ATOM    609  CD  GLN B 193      64.647  26.067  45.650  1.00 98.55           C  
ATOM    610  OE1 GLN B 193      65.473  25.913  44.741  1.00 92.23           O  
ATOM    611  NE2 GLN B 193      64.138  25.042  46.334  1.00101.55           N  
ATOM    612  N   GLU B 194      61.528  30.039  46.653  1.00 87.05           N  
ATOM    613  CA  GLU B 194      61.318  31.180  47.528  1.00 98.00           C  
ATOM    614  C   GLU B 194      61.447  30.865  49.009  1.00102.92           C  
ATOM    615  O   GLU B 194      60.968  29.835  49.484  1.00105.07           O  
ATOM    616  CB  GLU B 194      59.950  31.799  47.269  1.00 97.81           C  
ATOM    617  CG  GLU B 194      58.799  30.947  47.738  1.00 94.68           C  
ATOM    618  CD  GLU B 194      57.512  31.734  47.835  1.00100.04           C  
ATOM    619  OE1 GLU B 194      56.491  31.145  48.237  1.00107.36           O  
ATOM    620  OE2 GLU B 194      57.521  32.942  47.515  1.00100.22           O  
ATOM    621  N   GLU B 195      62.105  31.768  49.727  1.00109.93           N  
ATOM    622  CA  GLU B 195      62.292  31.635  51.166  1.00118.39           C  
ATOM    623  C   GLU B 195      61.672  32.864  51.820  1.00122.07           C  
ATOM    624  O   GLU B 195      62.340  33.882  52.011  1.00123.52           O  
ATOM    625  CB  GLU B 195      63.787  31.543  51.518  1.00119.20           C  
ATOM    626  CG  GLU B 195      64.105  31.673  53.014  1.00120.40           C  
ATOM    627  CD  GLU B 195      64.738  30.422  53.625  1.00122.15           C  
ATOM    628  OE1 GLU B 195      64.032  29.403  53.799  1.00119.11           O  
ATOM    629  OE2 GLU B 195      65.950  30.461  53.933  1.00119.67           O  
ATOM    630  N   ILE B 196      60.384  32.762  52.142  1.00125.32           N  
ATOM    631  CA  ILE B 196      59.643  33.850  52.778  1.00129.20           C  
ATOM    632  C   ILE B 196      60.256  34.192  54.147  1.00132.71           C  
ATOM    633  O   ILE B 196      61.397  33.819  54.442  1.00131.46           O  
ATOM    634  CB  ILE B 196      58.143  33.463  52.964  1.00128.57           C  
ATOM    635  CG1 ILE B 196      57.334  34.684  53.423  1.00127.89           C  
ATOM    636  CG2 ILE B 196      58.020  32.320  53.968  1.00128.34           C  
ATOM    637  CD1 ILE B 196      55.921  34.374  53.861  1.00122.59           C  
ATOM    638  N   LYS B 197      59.498  34.909  54.973  1.00133.31           N  
ATOM    639  CA  LYS B 197      59.961  35.291  56.300  1.00131.28           C  
ATOM    640  C   LYS B 197      58.805  35.859  57.121  1.00130.17           C  
ATOM    641  O   LYS B 197      57.691  36.004  56.616  1.00127.40           O  
ATOM    642  CB  LYS B 197      61.091  36.320  56.185  1.00128.72           C  
ATOM    643  CG  LYS B 197      61.938  36.464  57.447  1.00128.64           C  
ATOM    644  CD  LYS B 197      63.148  37.371  57.227  1.00124.72           C  
ATOM    645  CE  LYS B 197      64.175  36.742  56.289  1.00120.88           C  
ATOM    646  NZ  LYS B 197      63.639  36.458  54.926  1.00115.59           N  
ATOM    647  N   GLU B 198      59.090  36.165  58.387  1.00130.96           N  
ATOM    648  CA  GLU B 198      58.124  36.716  59.341  1.00131.44           C  
ATOM    649  C   GLU B 198      56.706  36.958  58.823  1.00134.06           C  
ATOM    650  O   GLU B 198      56.006  36.021  58.421  1.00135.59           O  
ATOM    651  CB  GLU B 198      58.668  38.021  59.944  1.00127.62           C  
ATOM    652  CG  GLU B 198      59.804  37.830  60.940  0.00122.35           C  
ATOM    653  CD  GLU B 198      60.319  39.143  61.511  0.00119.42           C  
ATOM    654  OE1 GLU B 198      59.528  39.890  62.130  1.00116.18           O  
ATOM    655  OE2 GLU B 198      61.522  39.428  61.341  1.00115.50           O  
ATOM    656  N   ASN B 199      56.289  38.222  58.850  1.00134.10           N  
ATOM    657  CA  ASN B 199      54.955  38.618  58.413  1.00134.35           C  
ATOM    658  C   ASN B 199      54.929  39.013  56.932  1.00134.41           C  
ATOM    659  O   ASN B 199      55.589  39.968  56.517  1.00132.81           O  
ATOM    660  CB  ASN B 199      54.453  39.764  59.298  1.00134.11           C  
ATOM    661  CG  ASN B 199      54.474  39.404  60.783  1.00138.07           C  
ATOM    662  OD1 ASN B 199      53.783  38.481  61.222  1.00139.79           O  
ATOM    663  ND2 ASN B 199      55.277  40.128  61.559  1.00135.31           N  
ATOM    664  N   THR B 200      54.144  38.253  56.165  1.00135.35           N  
ATOM    665  CA  THR B 200      53.958  38.387  54.711  1.00133.31           C  
ATOM    666  C   THR B 200      54.359  39.684  53.993  1.00130.09           C  
ATOM    667  O   THR B 200      54.476  40.759  54.588  1.00132.20           O  
ATOM    668  CB  THR B 200      52.485  38.046  54.309  1.00131.81           C  
ATOM    669  OG1 THR B 200      52.476  37.375  53.042  1.00126.35           O  
ATOM    670  CG2 THR B 200      51.642  39.314  54.198  1.00130.39           C  
ATOM    671  N   LYS B 201      54.554  39.542  52.686  1.00123.37           N  
ATOM    672  CA  LYS B 201      54.948  40.622  51.789  1.00116.09           C  
ATOM    673  C   LYS B 201      55.110  39.930  50.440  1.00111.92           C  
ATOM    674  O   LYS B 201      55.288  40.579  49.406  1.00108.66           O  
ATOM    675  CB  LYS B 201      56.289  41.223  52.232  1.00112.53           C  
ATOM    676  CG  LYS B 201      56.744  42.427  51.423  1.00103.59           C  
ATOM    677  CD  LYS B 201      55.824  43.610  51.647  1.00 99.49           C  
ATOM    678  CE  LYS B 201      56.274  44.809  50.835  1.00102.11           C  
ATOM    679  NZ  LYS B 201      55.426  45.998  51.108  1.00 98.06           N  
ATOM    680  N   ASN B 202      55.045  38.597  50.488  1.00108.18           N  
ATOM    681  CA  ASN B 202      55.178  37.730  49.317  1.00106.25           C  
ATOM    682  C   ASN B 202      53.816  37.404  48.704  1.00100.20           C  
ATOM    683  O   ASN B 202      52.922  36.868  49.364  1.00107.95           O  
ATOM    684  CB  ASN B 202      55.896  36.423  49.693  1.00108.18           C  
ATOM    685  CG  ASN B 202      55.133  35.605  50.732  1.00111.76           C  
ATOM    686  OD1 ASN B 202      54.921  34.401  50.558  1.00108.22           O  
ATOM    687  ND2 ASN B 202      54.726  36.255  51.822  1.00114.50           N  
ATOM    688  N   ASP B 203      53.677  37.728  47.431  1.00 86.09           N  
ATOM    689  CA  ASP B 203      52.442  37.507  46.692  1.00 79.43           C  
ATOM    690  C   ASP B 203      52.828  38.014  45.317  1.00 64.68           C  
ATOM    691  O   ASP B 203      52.977  39.220  45.117  1.00 61.58           O  
ATOM    692  CB  ASP B 203      51.310  38.358  47.284  1.00 83.31           C  
ATOM    693  CG  ASP B 203      50.109  37.527  47.711  1.00 97.37           C  
ATOM    694  OD1 ASP B 203      50.275  36.304  47.929  1.00100.27           O  
ATOM    695  OD2 ASP B 203      49.002  38.102  47.847  1.00 92.70           O  
ATOM    696  N   LYS B 204      53.018  37.100  44.374  1.00 51.81           N  
ATOM    697  CA  LYS B 204      53.438  37.519  43.047  1.00 53.99           C  
ATOM    698  C   LYS B 204      52.396  37.431  41.956  1.00 47.59           C  
ATOM    699  O   LYS B 204      51.603  36.496  41.899  1.00 44.79           O  
ATOM    700  CB  LYS B 204      54.671  36.733  42.624  1.00 48.72           C  
ATOM    701  CG  LYS B 204      55.715  36.684  43.713  1.00 59.70           C  
ATOM    702  CD  LYS B 204      56.917  35.843  43.334  1.00 65.99           C  
ATOM    703  CE  LYS B 204      57.858  35.713  44.539  1.00 81.75           C  
ATOM    704  NZ  LYS B 204      58.151  37.039  45.189  1.00 86.96           N  
ATOM    705  N   GLN B 205      52.391  38.457  41.123  1.00 37.76           N  
ATOM    706  CA  GLN B 205      51.517  38.513  39.964  1.00 42.35           C  
ATOM    707  C   GLN B 205      52.436  38.233  38.779  1.00 38.90           C  
ATOM    708  O   GLN B 205      53.373  38.987  38.513  1.00 40.94           O  
ATOM    709  CB  GLN B 205      50.863  39.889  39.834  1.00 46.38           C  
ATOM    710  CG  GLN B 205      49.751  40.143  40.867  1.00 41.23           C  
ATOM    711  CD  GLN B 205      49.150  41.550  40.786  1.00 34.24           C  
ATOM    712  OE1 GLN B 205      49.175  42.196  39.750  1.00 43.13           O  
ATOM    713  NE2 GLN B 205      48.603  42.007  41.884  1.00 36.24           N  
ATOM    714  N   MET B 206      52.181  37.118  38.098  1.00 41.04           N  
ATOM    715  CA  MET B 206      52.970  36.690  36.940  1.00 31.18           C  
ATOM    716  C   MET B 206      52.145  36.963  35.703  1.00 28.60           C  
ATOM    717  O   MET B 206      51.135  36.306  35.453  1.00 32.66           O  
ATOM    718  CB  MET B 206      53.295  35.210  37.094  1.00 34.30           C  
ATOM    719  CG  MET B 206      54.295  35.003  38.208  1.00 32.13           C  
ATOM    720  SD  MET B 206      54.391  33.368  38.873  1.00 38.44           S  
ATOM    721  CE  MET B 206      52.869  33.198  39.751  1.00 27.46           C  
ATOM    722  N   VAL B 207      52.560  37.963  34.937  1.00 37.83           N  
ATOM    723  CA  VAL B 207      51.784  38.365  33.771  1.00 34.72           C  
ATOM    724  C   VAL B 207      52.615  38.385  32.524  1.00 35.29           C  
ATOM    725  O   VAL B 207      53.730  38.879  32.542  1.00 36.03           O  
ATOM    726  CB  VAL B 207      51.176  39.795  33.972  1.00 33.15           C  
ATOM    727  CG1 VAL B 207      50.148  40.106  32.888  1.00 25.25           C  
ATOM    728  CG2 VAL B 207      50.551  39.906  35.349  1.00 23.35           C  
ATOM    729  N   GLN B 208      52.069  37.816  31.449  1.00 36.52           N  
ATOM    730  CA  GLN B 208      52.735  37.816  30.165  1.00 27.50           C  
ATOM    731  C   GLN B 208      51.949  38.725  29.236  1.00 24.60           C  
ATOM    732  O   GLN B 208      50.745  38.527  29.038  1.00 31.84           O  
ATOM    733  CB  GLN B 208      52.776  36.426  29.549  1.00 25.04           C  
ATOM    734  CG  GLN B 208      53.579  36.412  28.229  1.00 24.88           C  
ATOM    735  CD  GLN B 208      53.167  35.257  27.301  1.00 32.86           C  
ATOM    736  OE1 GLN B 208      52.572  35.484  26.275  1.00 29.78           O  
ATOM    737  NE2 GLN B 208      53.471  34.021  27.694  1.00 29.73           N  
ATOM    738  N   TYR B 209      52.605  39.746  28.689  1.00 27.37           N  
ATOM    739  CA  TYR B 209      51.913  40.652  27.758  1.00 26.29           C  
ATOM    740  C   TYR B 209      52.466  40.524  26.361  1.00 30.36           C  
ATOM    741  O   TYR B 209      53.668  40.332  26.166  1.00 33.26           O  
ATOM    742  CB  TYR B 209      52.087  42.124  28.128  1.00 30.67           C  
ATOM    743  CG  TYR B 209      51.720  42.487  29.533  1.00 31.55           C  
ATOM    744  CD1 TYR B 209      52.656  42.419  30.551  1.00 27.73           C  
ATOM    745  CD2 TYR B 209      50.421  42.902  29.846  1.00 33.71           C  
ATOM    746  CE1 TYR B 209      52.313  42.750  31.857  1.00 31.52           C  
ATOM    747  CE2 TYR B 209      50.080  43.243  31.125  1.00 33.81           C  
ATOM    748  CZ  TYR B 209      51.027  43.166  32.130  1.00 29.14           C  
ATOM    749  OH  TYR B 209      50.678  43.545  33.401  1.00 40.48           O  
ATOM    750  N   ILE B 210      51.585  40.632  25.382  1.00 29.74           N  
ATOM    751  CA  ILE B 210      52.006  40.600  24.007  1.00 29.52           C  
ATOM    752  C   ILE B 210      51.509  41.896  23.380  1.00 31.02           C  
ATOM    753  O   ILE B 210      50.296  42.200  23.376  1.00 32.13           O  
ATOM    754  CB  ILE B 210      51.468  39.376  23.286  1.00 29.02           C  
ATOM    755  CG1 ILE B 210      52.082  38.120  23.916  1.00 27.96           C  
ATOM    756  CG2 ILE B 210      51.854  39.432  21.795  1.00 25.72           C  
ATOM    757  CD1 ILE B 210      51.758  36.799  23.182  1.00 28.73           C  
ATOM    758  N   TYR B 211      52.476  42.669  22.898  1.00 37.65           N  
ATOM    759  CA  TYR B 211      52.257  43.984  22.297  1.00 39.50           C  
ATOM    760  C   TYR B 211      52.636  44.095  20.853  1.00 40.55           C  
ATOM    761  O   TYR B 211      53.392  43.282  20.302  1.00 37.32           O  
ATOM    762  CB  TYR B 211      53.112  45.061  22.980  1.00 32.03           C  
ATOM    763  CG  TYR B 211      52.667  45.492  24.342  1.00 34.91           C  
ATOM    764  CD1 TYR B 211      53.158  44.866  25.487  1.00 31.55           C  
ATOM    765  CD2 TYR B 211      51.752  46.546  24.488  1.00 29.98           C  
ATOM    766  CE1 TYR B 211      52.751  45.277  26.756  1.00 33.40           C  
ATOM    767  CE2 TYR B 211      51.342  46.964  25.743  1.00 28.78           C  
ATOM    768  CZ  TYR B 211      51.837  46.334  26.863  1.00 37.11           C  
ATOM    769  OH  TYR B 211      51.418  46.764  28.082  1.00 30.25           O  
ATOM    770  N   LYS B 212      52.141  45.170  20.257  1.00 38.83           N  
ATOM    771  CA  LYS B 212      52.507  45.483  18.902  1.00 41.09           C  
ATOM    772  C   LYS B 212      52.763  46.969  18.859  1.00 38.48           C  
ATOM    773  O   LYS B 212      52.201  47.718  19.646  1.00 38.62           O  
ATOM    774  CB  LYS B 212      51.414  45.121  17.902  1.00 34.84           C  
ATOM    775  CG  LYS B 212      50.362  46.177  17.728  1.00 38.02           C  
ATOM    776  CD  LYS B 212      49.482  45.858  16.527  1.00 39.23           C  
ATOM    777  CE  LYS B 212      48.261  46.792  16.484  1.00 43.63           C  
ATOM    778  NZ  LYS B 212      47.267  46.414  15.442  1.00 46.26           N  
ATOM    779  N   TYR B 213      53.693  47.348  17.991  1.00 40.35           N  
ATOM    780  CA  TYR B 213      54.030  48.734  17.697  1.00 41.14           C  
ATOM    781  C   TYR B 213      53.581  48.823  16.238  1.00 44.49           C  
ATOM    782  O   TYR B 213      53.914  47.947  15.441  1.00 35.33           O  
ATOM    783  CB  TYR B 213      55.539  48.982  17.728  1.00 35.97           C  
ATOM    784  CG  TYR B 213      56.023  49.634  18.992  1.00 44.20           C  
ATOM    785  CD1 TYR B 213      56.933  48.992  19.821  1.00 38.79           C  
ATOM    786  CD2 TYR B 213      55.545  50.883  19.378  1.00 36.22           C  
ATOM    787  CE1 TYR B 213      57.353  49.575  21.010  1.00 40.15           C  
ATOM    788  CE2 TYR B 213      55.959  51.469  20.562  1.00 41.18           C  
ATOM    789  CZ  TYR B 213      56.858  50.810  21.370  1.00 39.27           C  
ATOM    790  OH  TYR B 213      57.233  51.375  22.567  1.00 47.44           O  
ATOM    791  N   THR B 214      52.782  49.825  15.901  1.00 40.10           N  
ATOM    792  CA  THR B 214      52.381  50.007  14.515  1.00 46.59           C  
ATOM    793  C   THR B 214      52.915  51.393  14.225  1.00 40.43           C  
ATOM    794  O   THR B 214      53.844  51.843  14.888  1.00 36.58           O  
ATOM    795  CB  THR B 214      50.860  50.021  14.341  1.00 46.66           C  
ATOM    796  OG1 THR B 214      50.301  48.876  14.984  1.00 76.08           O  
ATOM    797  CG2 THR B 214      50.490  49.961  12.858  1.00 55.04           C  
ATOM    798  N   SER B 215      52.329  52.074  13.249  1.00 44.62           N  
ATOM    799  CA  SER B 215      52.741  53.437  12.916  1.00 50.73           C  
ATOM    800  C   SER B 215      52.095  54.432  13.894  1.00 53.20           C  
ATOM    801  O   SER B 215      51.666  55.504  13.498  1.00 71.64           O  
ATOM    802  CB  SER B 215      52.294  53.768  11.495  1.00 53.25           C  
ATOM    803  OG  SER B 215      50.890  53.602  11.360  1.00 54.90           O  
ATOM    804  N   TYR B 216      52.008  54.060  15.162  1.00 54.57           N  
ATOM    805  CA  TYR B 216      51.409  54.900  16.191  1.00 35.94           C  
ATOM    806  C   TYR B 216      52.492  54.966  17.258  1.00 45.48           C  
ATOM    807  O   TYR B 216      53.170  53.981  17.532  1.00 51.42           O  
ATOM    808  CB  TYR B 216      50.124  54.243  16.704  1.00 38.59           C  
ATOM    809  CG  TYR B 216      49.362  55.023  17.763  1.00 36.20           C  
ATOM    810  CD1 TYR B 216      48.676  56.189  17.448  1.00 40.97           C  
ATOM    811  CD2 TYR B 216      49.371  54.612  19.080  1.00 32.65           C  
ATOM    812  CE1 TYR B 216      48.019  56.929  18.431  1.00 48.20           C  
ATOM    813  CE2 TYR B 216      48.720  55.343  20.074  1.00 40.79           C  
ATOM    814  CZ  TYR B 216      48.048  56.499  19.744  1.00 50.35           C  
ATOM    815  OH  TYR B 216      47.403  57.216  20.728  1.00 39.45           O  
ATOM    816  N   PRO B 217      52.696  56.140  17.854  1.00 43.69           N  
ATOM    817  CA  PRO B 217      53.720  56.319  18.882  1.00 40.29           C  
ATOM    818  C   PRO B 217      53.789  55.307  20.030  1.00 48.00           C  
ATOM    819  O   PRO B 217      54.872  54.887  20.426  1.00 48.84           O  
ATOM    820  CB  PRO B 217      53.432  57.721  19.408  1.00 41.32           C  
ATOM    821  CG  PRO B 217      52.871  58.416  18.221  1.00 41.67           C  
ATOM    822  CD  PRO B 217      51.953  57.392  17.628  1.00 45.18           C  
ATOM    823  N   ASP B 218      52.637  54.948  20.586  1.00 50.52           N  
ATOM    824  CA  ASP B 218      52.598  54.054  21.740  1.00 47.15           C  
ATOM    825  C   ASP B 218      52.328  52.595  21.433  1.00 39.18           C  
ATOM    826  O   ASP B 218      51.631  52.265  20.477  1.00 44.25           O  
ATOM    827  CB  ASP B 218      51.550  54.540  22.756  1.00 49.41           C  
ATOM    828  CG  ASP B 218      51.809  55.969  23.248  1.00 52.15           C  
ATOM    829  OD1 ASP B 218      52.985  56.343  23.422  1.00 52.44           O  
ATOM    830  OD2 ASP B 218      50.835  56.712  23.483  1.00 45.82           O  
ATOM    831  N   PRO B 219      52.893  51.697  22.238  1.00 32.67           N  
ATOM    832  CA  PRO B 219      52.643  50.272  21.981  1.00 39.17           C  
ATOM    833  C   PRO B 219      51.182  49.954  22.353  1.00 38.47           C  
ATOM    834  O   PRO B 219      50.620  50.523  23.289  1.00 36.19           O  
ATOM    835  CB  PRO B 219      53.658  49.572  22.888  1.00 33.66           C  
ATOM    836  CG  PRO B 219      53.807  50.531  24.036  1.00 40.93           C  
ATOM    837  CD  PRO B 219      53.765  51.899  23.408  1.00 34.42           C  
ATOM    838  N   ILE B 220      50.598  49.030  21.615  1.00 33.97           N  
ATOM    839  CA  ILE B 220      49.221  48.614  21.785  1.00 38.29           C  
ATOM    840  C   ILE B 220      49.104  47.152  22.242  1.00 42.05           C  
ATOM    841  O   ILE B 220      49.477  46.238  21.525  1.00 28.98           O  
ATOM    842  CB  ILE B 220      48.507  48.791  20.448  1.00 32.45           C  
ATOM    843  CG1 ILE B 220      48.519  50.286  20.075  1.00 35.13           C  
ATOM    844  CG2 ILE B 220      47.114  48.225  20.530  1.00 31.94           C  
ATOM    845  CD1 ILE B 220      48.048  50.616  18.666  1.00 33.86           C  
ATOM    846  N   LEU B 221      48.556  46.926  23.423  1.00 43.15           N  
ATOM    847  CA  LEU B 221      48.432  45.560  23.922  1.00 37.25           C  
ATOM    848  C   LEU B 221      47.541  44.704  23.027  1.00 32.76           C  
ATOM    849  O   LEU B 221      46.483  45.153  22.616  1.00 37.50           O  
ATOM    850  CB  LEU B 221      47.819  45.570  25.314  1.00 35.24           C  
ATOM    851  CG  LEU B 221      48.403  44.806  26.501  1.00 49.96           C  
ATOM    852  CD1 LEU B 221      47.252  44.342  27.348  1.00 36.38           C  
ATOM    853  CD2 LEU B 221      49.250  43.657  26.084  1.00 28.07           C  
ATOM    854  N   LEU B 222      47.956  43.471  22.747  1.00 30.59           N  
ATOM    855  CA  LEU B 222      47.148  42.548  21.944  1.00 31.26           C  
ATOM    856  C   LEU B 222      46.596  41.469  22.876  1.00 30.51           C  
ATOM    857  O   LEU B 222      45.427  41.086  22.772  1.00 30.73           O  
ATOM    858  CB  LEU B 222      47.979  41.871  20.832  1.00 29.68           C  
ATOM    859  CG  LEU B 222      48.707  42.783  19.809  1.00 37.33           C  
ATOM    860  CD1 LEU B 222      49.386  41.929  18.720  1.00 30.36           C  
ATOM    861  CD2 LEU B 222      47.708  43.728  19.140  1.00 29.69           C  
ATOM    862  N   MET B 223      47.423  41.007  23.812  1.00 28.97           N  
ATOM    863  CA  MET B 223      46.996  39.942  24.704  1.00 30.75           C  
ATOM    864  C   MET B 223      47.692  39.949  26.054  1.00 25.78           C  
ATOM    865  O   MET B 223      48.842  40.329  26.127  1.00 27.43           O  
ATOM    866  CB  MET B 223      47.291  38.568  24.057  1.00 25.60           C  
ATOM    867  CG  MET B 223      46.606  38.224  22.767  1.00 28.62           C  
ATOM    868  SD  MET B 223      47.155  36.604  22.056  1.00 33.82           S  
ATOM    869  CE  MET B 223      48.602  37.066  21.064  1.00 25.11           C  
ATOM    870  N   LYS B 224      46.991  39.539  27.122  1.00 22.85           N  
ATOM    871  CA  LYS B 224      47.633  39.374  28.440  1.00 34.53           C  
ATOM    872  C   LYS B 224      47.143  38.089  29.060  1.00 26.13           C  
ATOM    873  O   LYS B 224      46.035  37.658  28.810  1.00 31.15           O  
ATOM    874  CB  LYS B 224      47.396  40.536  29.439  1.00 27.48           C  
ATOM    875  CG  LYS B 224      45.985  40.932  29.753  1.00 35.78           C  
ATOM    876  CD  LYS B 224      45.975  41.983  30.907  1.00 33.65           C  
ATOM    877  CE  LYS B 224      44.564  42.344  31.363  1.00 28.95           C  
ATOM    878  NZ  LYS B 224      44.644  43.256  32.542  1.00 39.44           N  
ATOM    879  N   SER B 225      47.975  37.492  29.889  1.00 26.61           N  
ATOM    880  CA  SER B 225      47.620  36.264  30.545  1.00 26.42           C  
ATOM    881  C   SER B 225      48.316  36.315  31.865  1.00 23.96           C  
ATOM    882  O   SER B 225      49.518  36.589  31.922  1.00 26.13           O  
ATOM    883  CB  SER B 225      48.092  35.068  29.721  1.00 32.92           C  
ATOM    884  OG  SER B 225      47.691  33.894  30.381  1.00 35.89           O  
ATOM    885  N   ALA B 226      47.555  36.063  32.929  1.00 27.13           N  
ATOM    886  CA  ALA B 226      48.089  36.195  34.273  1.00 31.53           C  
ATOM    887  C   ALA B 226      47.880  35.039  35.228  1.00 32.77           C  
ATOM    888  O   ALA B 226      46.949  34.264  35.090  1.00 34.88           O  
ATOM    889  CB  ALA B 226      47.508  37.488  34.921  1.00 18.77           C  
ATOM    890  N   ARG B 227      48.771  34.952  36.208  1.00 33.47           N  
ATOM    891  CA  ARG B 227      48.679  33.944  37.258  1.00 32.78           C  
ATOM    892  C   ARG B 227      49.155  34.654  38.518  1.00 30.32           C  
ATOM    893  O   ARG B 227      49.940  35.605  38.448  1.00 35.46           O  
ATOM    894  CB  ARG B 227      49.620  32.765  37.004  1.00 33.43           C  
ATOM    895  CG  ARG B 227      49.609  32.211  35.599  1.00 57.64           C  
ATOM    896  CD  ARG B 227      48.367  31.409  35.208  1.00 43.95           C  
ATOM    897  NE  ARG B 227      48.258  31.412  33.737  1.00 53.66           N  
ATOM    898  CZ  ARG B 227      48.393  30.337  32.963  1.00 55.68           C  
ATOM    899  NH1 ARG B 227      48.630  29.146  33.498  1.00 76.40           N  
ATOM    900  NH2 ARG B 227      48.325  30.452  31.642  1.00 60.51           N  
ATOM    901  N   ASN B 228      48.677  34.213  39.670  1.00 33.41           N  
ATOM    902  CA  ASN B 228      49.158  34.808  40.908  1.00 45.59           C  
ATOM    903  C   ASN B 228      49.693  33.663  41.762  1.00 42.55           C  
ATOM    904  O   ASN B 228      49.217  32.526  41.680  1.00 36.88           O  
ATOM    905  CB  ASN B 228      48.045  35.587  41.629  1.00 35.28           C  
ATOM    906  CG  ASN B 228      47.041  34.688  42.311  1.00 39.04           C  
ATOM    907  OD1 ASN B 228      47.018  34.597  43.535  1.00 66.09           O  
ATOM    908  ND2 ASN B 228      46.198  34.027  41.533  1.00 37.51           N  
ATOM    909  N   SER B 229      50.722  33.929  42.540  1.00 38.98           N  
ATOM    910  CA  SER B 229      51.257  32.865  43.392  1.00 57.36           C  
ATOM    911  C   SER B 229      50.192  32.597  44.452  1.00 65.72           C  
ATOM    912  O   SER B 229      49.398  33.478  44.750  1.00 68.51           O  
ATOM    913  CB  SER B 229      52.545  33.326  44.049  1.00 48.52           C  
ATOM    914  OG  SER B 229      52.333  34.549  44.744  1.00 60.95           O  
ATOM    915  N   CYS B 230      50.157  31.407  45.037  1.00 78.70           N  
ATOM    916  CA  CYS B 230      49.113  31.146  46.027  1.00 97.87           C  
ATOM    917  C   CYS B 230      49.547  31.026  47.486  1.00106.87           C  
ATOM    918  O   CYS B 230      49.455  31.981  48.262  1.00106.56           O  
ATOM    919  CB  CYS B 230      48.334  29.889  45.642  1.00103.66           C  
ATOM    920  SG  CYS B 230      47.165  29.350  46.916  1.00115.99           S  
ATOM    921  N   TRP B 231      49.979  29.819  47.840  1.00115.61           N  
ATOM    922  CA  TRP B 231      50.443  29.447  49.175  1.00121.54           C  
ATOM    923  C   TRP B 231      50.728  30.562  50.192  1.00121.24           C  
ATOM    924  O   TRP B 231      49.805  31.091  50.816  1.00115.29           O  
ATOM    925  CB  TRP B 231      51.680  28.542  49.030  1.00131.81           C  
ATOM    926  CG  TRP B 231      52.424  28.654  47.686  1.00138.62           C  
ATOM    927  CD1 TRP B 231      52.613  27.654  46.762  1.00138.93           C  
ATOM    928  CD2 TRP B 231      53.112  29.806  47.166  1.00142.75           C  
ATOM    929  NE1 TRP B 231      53.374  28.111  45.710  1.00138.51           N  
ATOM    930  CE2 TRP B 231      53.695  29.426  45.931  1.00141.07           C  
ATOM    931  CE3 TRP B 231      53.296  31.123  47.625  1.00142.81           C  
ATOM    932  CZ2 TRP B 231      54.449  30.313  45.151  1.00137.40           C  
ATOM    933  CZ3 TRP B 231      54.049  32.007  46.847  1.00138.66           C  
ATOM    934  CH2 TRP B 231      54.615  31.594  45.624  1.00136.80           C  
ATOM    935  N   SER B 232      52.015  30.883  50.351  1.00124.17           N  
ATOM    936  CA  SER B 232      52.532  31.902  51.274  1.00122.94           C  
ATOM    937  C   SER B 232      53.105  31.257  52.531  1.00123.64           C  
ATOM    938  O   SER B 232      52.556  30.280  53.045  1.00122.18           O  
ATOM    939  CB  SER B 232      51.453  32.920  51.671  1.00121.00           C  
ATOM    940  OG  SER B 232      51.243  33.876  50.646  1.00118.74           O  
ATOM    941  N   LYS B 233      54.216  31.812  53.014  1.00122.40           N  
ATOM    942  CA  LYS B 233      54.889  31.313  54.211  1.00116.29           C  
ATOM    943  C   LYS B 233      55.274  29.856  54.008  1.00112.39           C  
ATOM    944  O   LYS B 233      56.410  29.550  53.644  1.00113.16           O  
ATOM    945  CB  LYS B 233      53.972  31.457  55.432  1.00113.52           C  
ATOM    946  CG  LYS B 233      54.642  32.081  56.647  1.00112.90           C  
ATOM    947  CD  LYS B 233      55.525  31.091  57.388  1.00113.37           C  
ATOM    948  CE  LYS B 233      56.359  31.796  58.452  1.00112.51           C  
ATOM    949  NZ  LYS B 233      55.532  32.682  59.319  1.00106.31           N  
ATOM    950  N   ASP B 234      54.318  28.963  54.234  1.00106.01           N  
ATOM    951  CA  ASP B 234      54.544  27.535  54.069  1.00104.02           C  
ATOM    952  C   ASP B 234      54.487  27.179  52.578  1.00100.99           C  
ATOM    953  O   ASP B 234      53.463  26.708  52.084  1.00102.10           O  
ATOM    954  CB  ASP B 234      53.475  26.756  54.846  1.00110.72           C  
ATOM    955  CG  ASP B 234      53.744  25.263  54.884  1.00115.79           C  
ATOM    956  OD1 ASP B 234      54.837  24.870  55.350  1.00116.69           O  
ATOM    957  OD2 ASP B 234      52.859  24.487  54.453  1.00109.61           O  
ATOM    958  N   ALA B 235      55.590  27.412  51.867  1.00 93.10           N  
ATOM    959  CA  ALA B 235      55.669  27.126  50.436  1.00 79.76           C  
ATOM    960  C   ALA B 235      57.110  27.216  49.995  1.00 74.50           C  
ATOM    961  O   ALA B 235      57.749  28.254  50.158  1.00 76.98           O  
ATOM    962  CB  ALA B 235      54.848  28.121  49.664  1.00 86.62           C  
ATOM    963  N   GLU B 236      57.617  26.144  49.403  1.00 68.67           N  
ATOM    964  CA  GLU B 236      59.006  26.133  48.980  1.00 63.52           C  
ATOM    965  C   GLU B 236      59.338  26.700  47.595  1.00 60.59           C  
ATOM    966  O   GLU B 236      60.405  27.274  47.425  1.00 65.87           O  
ATOM    967  CB  GLU B 236      59.574  24.714  49.084  1.00 69.38           C  
ATOM    968  CG  GLU B 236      60.971  24.609  48.493  1.00 79.89           C  
ATOM    969  CD  GLU B 236      61.487  23.189  48.381  1.00 82.69           C  
ATOM    970  OE1 GLU B 236      62.518  23.011  47.690  1.00 83.82           O  
ATOM    971  OE2 GLU B 236      60.881  22.264  48.975  1.00 79.20           O  
ATOM    972  N   TYR B 237      58.455  26.544  46.607  1.00 55.11           N  
ATOM    973  CA  TYR B 237      58.744  27.049  45.263  1.00 46.55           C  
ATOM    974  C   TYR B 237      57.527  27.173  44.344  1.00 45.46           C  
ATOM    975  O   TYR B 237      56.416  26.739  44.672  1.00 38.96           O  
ATOM    976  CB  TYR B 237      59.803  26.160  44.583  1.00 45.63           C  
ATOM    977  CG  TYR B 237      59.383  24.717  44.423  1.00 46.00           C  
ATOM    978  CD1 TYR B 237      58.459  24.339  43.455  1.00 42.26           C  
ATOM    979  CD2 TYR B 237      59.851  23.735  45.302  1.00 59.03           C  
ATOM    980  CE1 TYR B 237      57.998  23.015  43.372  1.00 37.40           C  
ATOM    981  CE2 TYR B 237      59.395  22.411  45.224  1.00 50.28           C  
ATOM    982  CZ  TYR B 237      58.469  22.062  44.263  1.00 50.55           C  
ATOM    983  OH  TYR B 237      58.008  20.764  44.207  1.00 40.88           O  
ATOM    984  N   GLY B 238      57.754  27.758  43.175  1.00 43.67           N  
ATOM    985  CA  GLY B 238      56.665  27.930  42.235  1.00 37.16           C  
ATOM    986  C   GLY B 238      57.056  27.653  40.802  1.00 37.31           C  
ATOM    987  O   GLY B 238      58.114  28.072  40.330  1.00 40.82           O  
ATOM    988  N   LEU B 239      56.190  26.928  40.107  1.00 31.79           N  
ATOM    989  CA  LEU B 239      56.397  26.619  38.707  1.00 32.60           C  
ATOM    990  C   LEU B 239      55.170  27.128  37.955  1.00 30.06           C  
ATOM    991  O   LEU B 239      54.075  26.583  38.095  1.00 34.11           O  
ATOM    992  CB  LEU B 239      56.538  25.106  38.510  1.00 25.51           C  
ATOM    993  CG  LEU B 239      57.618  24.386  39.328  1.00 34.24           C  
ATOM    994  CD1 LEU B 239      57.667  22.906  38.941  1.00 39.25           C  
ATOM    995  CD2 LEU B 239      58.956  25.006  39.073  1.00 37.39           C  
ATOM    996  N   TYR B 240      55.344  28.161  37.141  1.00 28.59           N  
ATOM    997  CA  TYR B 240      54.212  28.675  36.383  1.00 30.55           C  
ATOM    998  C   TYR B 240      54.525  28.930  34.911  1.00 31.33           C  
ATOM    999  O   TYR B 240      55.063  29.968  34.575  1.00 32.48           O  
ATOM   1000  CB  TYR B 240      53.665  29.975  37.011  1.00 29.47           C  
ATOM   1001  CG  TYR B 240      53.072  29.810  38.413  1.00 39.07           C  
ATOM   1002  CD1 TYR B 240      53.894  29.788  39.550  1.00 39.31           C  
ATOM   1003  CD2 TYR B 240      51.694  29.644  38.598  1.00 30.89           C  
ATOM   1004  CE1 TYR B 240      53.350  29.599  40.832  1.00 45.80           C  
ATOM   1005  CE2 TYR B 240      51.139  29.458  39.880  1.00 32.34           C  
ATOM   1006  CZ  TYR B 240      51.977  29.434  40.987  1.00 40.48           C  
ATOM   1007  OH  TYR B 240      51.453  29.230  42.247  1.00 57.46           O  
ATOM   1008  N   SER B 241      54.205  27.976  34.033  1.00 34.61           N  
ATOM   1009  CA  SER B 241      54.402  28.196  32.598  1.00 30.47           C  
ATOM   1010  C   SER B 241      53.129  28.867  32.090  1.00 32.08           C  
ATOM   1011  O   SER B 241      52.014  28.405  32.368  1.00 31.30           O  
ATOM   1012  CB  SER B 241      54.603  26.879  31.810  1.00 26.05           C  
ATOM   1013  OG  SER B 241      55.794  26.198  32.191  1.00 37.04           O  
ATOM   1014  N   ILE B 242      53.302  29.968  31.368  1.00 26.70           N  
ATOM   1015  CA  ILE B 242      52.185  30.686  30.799  1.00 23.05           C  
ATOM   1016  C   ILE B 242      52.283  30.712  29.293  1.00 29.70           C  
ATOM   1017  O   ILE B 242      53.275  31.175  28.725  1.00 30.35           O  
ATOM   1018  CB  ILE B 242      52.113  32.158  31.302  1.00 30.56           C  
ATOM   1019  CG1 ILE B 242      51.821  32.179  32.815  1.00 31.78           C  
ATOM   1020  CG2 ILE B 242      50.973  32.886  30.599  1.00 27.38           C  
ATOM   1021  CD1 ILE B 242      51.883  33.593  33.438  1.00 35.04           C  
ATOM   1022  N   TYR B 243      51.247  30.182  28.653  1.00 28.35           N  
ATOM   1023  CA  TYR B 243      51.160  30.195  27.208  1.00 23.99           C  
ATOM   1024  C   TYR B 243      49.879  30.923  26.786  1.00 27.77           C  
ATOM   1025  O   TYR B 243      48.822  30.770  27.403  1.00 31.12           O  
ATOM   1026  CB  TYR B 243      51.103  28.759  26.646  1.00 23.36           C  
ATOM   1027  CG  TYR B 243      50.819  28.742  25.147  1.00 26.08           C  
ATOM   1028  CD1 TYR B 243      51.848  28.565  24.221  1.00 23.77           C  
ATOM   1029  CD2 TYR B 243      49.525  28.953  24.659  1.00 24.95           C  
ATOM   1030  CE1 TYR B 243      51.590  28.588  22.837  1.00 27.14           C  
ATOM   1031  CE2 TYR B 243      49.266  28.996  23.295  1.00 23.69           C  
ATOM   1032  CZ  TYR B 243      50.310  28.804  22.391  1.00 25.99           C  
ATOM   1033  OH  TYR B 243      50.030  28.806  21.043  1.00 27.49           O  
ATOM   1034  N   GLN B 244      49.965  31.742  25.756  1.00 27.31           N  
ATOM   1035  CA  GLN B 244      48.765  32.331  25.224  1.00 28.89           C  
ATOM   1036  C   GLN B 244      49.006  32.544  23.740  1.00 31.27           C  
ATOM   1037  O   GLN B 244      50.139  32.586  23.308  1.00 29.68           O  
ATOM   1038  CB  GLN B 244      48.425  33.659  25.922  1.00 35.19           C  
ATOM   1039  CG  GLN B 244      49.251  34.850  25.526  1.00 31.10           C  
ATOM   1040  CD  GLN B 244      48.857  36.058  26.305  1.00 33.20           C  
ATOM   1041  OE1 GLN B 244      47.672  36.244  26.568  1.00 33.55           O  
ATOM   1042  NE2 GLN B 244      49.840  36.906  26.685  1.00 23.12           N  
ATOM   1043  N   GLY B 245      47.941  32.678  22.962  1.00 31.94           N  
ATOM   1044  CA  GLY B 245      48.112  32.928  21.547  1.00 25.79           C  
ATOM   1045  C   GLY B 245      46.782  33.393  20.975  1.00 28.77           C  
ATOM   1046  O   GLY B 245      45.758  33.174  21.602  1.00 27.32           O  
ATOM   1047  N   GLY B 246      46.790  33.988  19.784  1.00 29.49           N  
ATOM   1048  CA  GLY B 246      45.561  34.493  19.186  1.00 30.99           C  
ATOM   1049  C   GLY B 246      45.845  35.149  17.847  1.00 33.58           C  
ATOM   1050  O   GLY B 246      47.004  35.426  17.530  1.00 29.59           O  
ATOM   1051  N   ILE B 247      44.809  35.429  17.060  1.00 33.16           N  
ATOM   1052  CA  ILE B 247      45.060  36.033  15.756  1.00 39.88           C  
ATOM   1053  C   ILE B 247      44.818  37.526  15.652  1.00 40.72           C  
ATOM   1054  O   ILE B 247      43.791  38.029  16.082  1.00 42.83           O  
ATOM   1055  CB  ILE B 247      44.238  35.373  14.663  1.00 40.95           C  
ATOM   1056  CG1 ILE B 247      44.361  33.852  14.744  1.00 33.89           C  
ATOM   1057  CG2 ILE B 247      44.741  35.835  13.317  1.00 33.47           C  
ATOM   1058  CD1 ILE B 247      43.236  33.150  13.974  1.00 46.75           C  
ATOM   1059  N   PHE B 248      45.782  38.220  15.061  1.00 35.20           N  
ATOM   1060  CA  PHE B 248      45.706  39.660  14.881  1.00 35.89           C  
ATOM   1061  C   PHE B 248      46.151  40.101  13.484  1.00 39.99           C  
ATOM   1062  O   PHE B 248      47.039  39.481  12.863  1.00 38.78           O  
ATOM   1063  CB  PHE B 248      46.574  40.326  15.933  1.00 32.07           C  
ATOM   1064  CG  PHE B 248      46.092  40.086  17.317  1.00 37.69           C  
ATOM   1065  CD1 PHE B 248      45.207  40.973  17.916  1.00 28.13           C  
ATOM   1066  CD2 PHE B 248      46.444  38.920  17.992  1.00 33.00           C  
ATOM   1067  CE1 PHE B 248      44.676  40.697  19.164  1.00 34.83           C  
ATOM   1068  CE2 PHE B 248      45.916  38.635  19.243  1.00 33.00           C  
ATOM   1069  CZ  PHE B 248      45.037  39.519  19.827  1.00 33.31           C  
ATOM   1070  N   GLU B 249      45.529  41.161  12.978  1.00 43.03           N  
ATOM   1071  CA  GLU B 249      45.898  41.652  11.657  1.00 44.57           C  
ATOM   1072  C   GLU B 249      47.051  42.590  11.850  1.00 42.48           C  
ATOM   1073  O   GLU B 249      47.001  43.466  12.706  1.00 42.16           O  
ATOM   1074  CB  GLU B 249      44.762  42.412  10.976  1.00 48.13           C  
ATOM   1075  CG  GLU B 249      45.094  42.697   9.505  1.00 69.95           C  
ATOM   1076  CD  GLU B 249      44.345  43.888   8.931  1.00 82.76           C  
ATOM   1077  OE1 GLU B 249      43.091  43.870   8.934  1.00 73.69           O  
ATOM   1078  OE2 GLU B 249      45.024  44.841   8.479  1.00 83.49           O  
ATOM   1079  N   LEU B 250      48.095  42.420  11.055  1.00 38.89           N  
ATOM   1080  CA  LEU B 250      49.257  43.281  11.202  1.00 40.90           C  
ATOM   1081  C   LEU B 250      49.660  43.875   9.870  1.00 43.47           C  
ATOM   1082  O   LEU B 250      49.471  43.248   8.830  1.00 44.93           O  
ATOM   1083  CB  LEU B 250      50.422  42.473  11.756  1.00 44.62           C  
ATOM   1084  CG  LEU B 250      50.144  41.738  13.077  1.00 41.51           C  
ATOM   1085  CD1 LEU B 250      51.409  40.988  13.524  1.00 25.79           C  
ATOM   1086  CD2 LEU B 250      49.717  42.766  14.137  1.00 28.47           C  
ATOM   1087  N   LYS B 251      50.195  45.089   9.898  1.00 44.34           N  
ATOM   1088  CA  LYS B 251      50.677  45.721   8.670  1.00 53.10           C  
ATOM   1089  C   LYS B 251      52.201  45.555   8.568  1.00 54.68           C  
ATOM   1090  O   LYS B 251      52.904  45.438   9.580  1.00 48.79           O  
ATOM   1091  CB  LYS B 251      50.356  47.214   8.652  1.00 35.98           C  
ATOM   1092  CG  LYS B 251      48.879  47.558   8.685  1.00 62.31           C  
ATOM   1093  CD  LYS B 251      48.670  49.078   8.717  1.00 60.70           C  
ATOM   1094  CE  LYS B 251      47.183  49.442   8.823  1.00 80.46           C  
ATOM   1095  NZ  LYS B 251      46.338  48.903   7.707  1.00 80.15           N  
ATOM   1096  N   GLU B 252      52.707  45.546   7.342  1.00 51.19           N  
ATOM   1097  CA  GLU B 252      54.133  45.426   7.124  1.00 52.04           C  
ATOM   1098  C   GLU B 252      54.821  46.450   8.004  1.00 40.19           C  
ATOM   1099  O   GLU B 252      54.375  47.589   8.108  1.00 48.47           O  
ATOM   1100  CB  GLU B 252      54.458  45.676   5.648  1.00 60.59           C  
ATOM   1101  CG  GLU B 252      55.933  45.875   5.329  1.00 62.13           C  
ATOM   1102  CD  GLU B 252      56.217  45.838   3.824  1.00 80.76           C  
ATOM   1103  OE1 GLU B 252      55.293  46.139   3.026  1.00 79.35           O  
ATOM   1104  OE2 GLU B 252      57.367  45.516   3.440  1.00 79.73           O  
ATOM   1105  N   ASN B 253      55.898  46.027   8.646  1.00 41.52           N  
ATOM   1106  CA  ASN B 253      56.687  46.869   9.550  1.00 43.18           C  
ATOM   1107  C   ASN B 253      56.101  47.036  10.929  1.00 46.06           C  
ATOM   1108  O   ASN B 253      56.613  47.811  11.756  1.00 44.09           O  
ATOM   1109  CB  ASN B 253      56.968  48.234   8.930  1.00 59.46           C  
ATOM   1110  CG  ASN B 253      58.031  48.161   7.844  1.00 70.42           C  
ATOM   1111  OD1 ASN B 253      57.824  48.631   6.725  1.00 60.81           O  
ATOM   1112  ND2 ASN B 253      59.173  47.556   8.173  1.00 58.74           N  
ATOM   1113  N   ASP B 254      55.002  46.337  11.183  1.00 45.36           N  
ATOM   1114  CA  ASP B 254      54.453  46.365  12.527  1.00 48.02           C  
ATOM   1115  C   ASP B 254      55.504  45.558  13.291  1.00 39.63           C  
ATOM   1116  O   ASP B 254      56.210  44.736  12.712  1.00 39.79           O  
ATOM   1117  CB  ASP B 254      53.092  45.660  12.590  1.00 40.83           C  
ATOM   1118  CG  ASP B 254      51.938  46.567  12.176  1.00 58.10           C  
ATOM   1119  OD1 ASP B 254      52.117  47.808  12.108  1.00 51.37           O  
ATOM   1120  OD2 ASP B 254      50.836  46.037  11.947  1.00 54.35           O  
ATOM   1121  N   ARG B 255      55.623  45.797  14.581  1.00 40.51           N  
ATOM   1122  CA  ARG B 255      56.584  45.070  15.379  1.00 43.58           C  
ATOM   1123  C   ARG B 255      55.842  44.433  16.565  1.00 50.39           C  
ATOM   1124  O   ARG B 255      54.984  45.079  17.173  1.00 49.57           O  
ATOM   1125  CB  ARG B 255      57.653  46.026  15.934  1.00 53.61           C  
ATOM   1126  CG  ARG B 255      58.683  46.607  14.950  1.00 54.39           C  
ATOM   1127  CD  ARG B 255      58.300  47.973  14.343  1.00 71.57           C  
ATOM   1128  NE  ARG B 255      58.197  49.105  15.279  1.00 67.88           N  
ATOM   1129  CZ  ARG B 255      59.073  49.399  16.237  1.00 70.59           C  
ATOM   1130  NH1 ARG B 255      60.147  48.641  16.412  1.00 84.18           N  
ATOM   1131  NH2 ARG B 255      58.873  50.452  17.026  1.00 50.30           N  
ATOM   1132  N   ILE B 256      56.154  43.180  16.892  1.00 35.57           N  
ATOM   1133  CA  ILE B 256      55.527  42.553  18.043  1.00 34.37           C  
ATOM   1134  C   ILE B 256      56.564  42.071  19.057  1.00 44.11           C  
ATOM   1135  O   ILE B 256      57.632  41.578  18.715  1.00 38.21           O  
ATOM   1136  CB  ILE B 256      54.619  41.358  17.656  1.00 53.05           C  
ATOM   1137  CG1 ILE B 256      55.337  40.433  16.690  1.00 47.52           C  
ATOM   1138  CG2 ILE B 256      53.327  41.863  17.033  1.00 48.51           C  
ATOM   1139  CD1 ILE B 256      54.555  39.165  16.390  1.00 46.35           C  
ATOM   1140  N   PHE B 257      56.258  42.240  20.327  1.00 34.26           N  
ATOM   1141  CA  PHE B 257      57.179  41.783  21.325  1.00 33.82           C  
ATOM   1142  C   PHE B 257      56.387  41.263  22.512  1.00 38.03           C  
ATOM   1143  O   PHE B 257      55.161  41.408  22.571  1.00 32.11           O  
ATOM   1144  CB  PHE B 257      58.082  42.922  21.790  1.00 32.37           C  
ATOM   1145  CG  PHE B 257      57.345  44.081  22.363  1.00 27.66           C  
ATOM   1146  CD1 PHE B 257      56.850  45.077  21.545  1.00 35.14           C  
ATOM   1147  CD2 PHE B 257      57.268  44.253  23.729  1.00 34.57           C  
ATOM   1148  CE1 PHE B 257      56.316  46.235  22.082  1.00 33.11           C  
ATOM   1149  CE2 PHE B 257      56.727  45.412  24.271  1.00 34.73           C  
ATOM   1150  CZ  PHE B 257      56.258  46.404  23.434  1.00 32.16           C  
ATOM   1151  N   VAL B 258      57.114  40.674  23.452  1.00 34.18           N  
ATOM   1152  CA  VAL B 258      56.558  40.122  24.682  1.00 31.15           C  
ATOM   1153  C   VAL B 258      57.163  40.906  25.860  1.00 34.60           C  
ATOM   1154  O   VAL B 258      58.355  41.241  25.832  1.00 31.54           O  
ATOM   1155  CB  VAL B 258      56.991  38.648  24.864  1.00 30.12           C  
ATOM   1156  CG1 VAL B 258      56.431  38.080  26.164  1.00 37.65           C  
ATOM   1157  CG2 VAL B 258      56.607  37.839  23.675  1.00 26.79           C  
ATOM   1158  N   SER B 259      56.343  41.201  26.873  1.00 31.34           N  
ATOM   1159  CA  SER B 259      56.808  41.870  28.080  1.00 36.86           C  
ATOM   1160  C   SER B 259      56.187  41.116  29.222  1.00 34.33           C  
ATOM   1161  O   SER B 259      55.073  40.585  29.103  1.00 44.51           O  
ATOM   1162  CB  SER B 259      56.415  43.361  28.133  1.00 38.08           C  
ATOM   1163  OG  SER B 259      55.027  43.533  27.954  1.00 70.15           O  
ATOM   1164  N   VAL B 260      56.913  41.057  30.328  1.00 31.71           N  
ATOM   1165  CA  VAL B 260      56.479  40.316  31.501  1.00 35.28           C  
ATOM   1166  C   VAL B 260      56.767  41.011  32.840  1.00 37.16           C  
ATOM   1167  O   VAL B 260      57.659  41.854  32.932  1.00 37.56           O  
ATOM   1168  CB  VAL B 260      57.210  38.940  31.542  1.00 29.86           C  
ATOM   1169  CG1 VAL B 260      56.899  38.142  30.308  1.00 31.91           C  
ATOM   1170  CG2 VAL B 260      58.719  39.163  31.631  1.00 30.29           C  
ATOM   1171  N   THR B 261      56.015  40.651  33.878  1.00 39.36           N  
ATOM   1172  CA  THR B 261      56.296  41.186  35.208  1.00 35.05           C  
ATOM   1173  C   THR B 261      57.346  40.226  35.764  1.00 36.13           C  
ATOM   1174  O   THR B 261      57.596  39.169  35.165  1.00 32.77           O  
ATOM   1175  CB  THR B 261      55.070  41.122  36.161  1.00 28.24           C  
ATOM   1176  OG1 THR B 261      54.490  39.814  36.142  1.00 32.42           O  
ATOM   1177  CG2 THR B 261      54.054  42.126  35.772  1.00 30.43           C  
ATOM   1178  N   ASN B 262      57.954  40.576  36.894  1.00 34.20           N  
ATOM   1179  CA  ASN B 262      58.949  39.705  37.529  1.00 39.80           C  
ATOM   1180  C   ASN B 262      59.880  39.035  36.526  1.00 37.36           C  
ATOM   1181  O   ASN B 262      60.077  37.827  36.558  1.00 38.85           O  
ATOM   1182  CB  ASN B 262      58.231  38.608  38.315  1.00 35.55           C  
ATOM   1183  CG  ASN B 262      57.402  39.158  39.434  1.00 39.58           C  
ATOM   1184  OD1 ASN B 262      57.943  39.685  40.408  1.00 58.27           O  
ATOM   1185  ND2 ASN B 262      56.075  39.051  39.311  1.00 43.23           N  
ATOM   1186  N   GLU B 263      60.471  39.806  35.640  1.00 34.29           N  
ATOM   1187  CA  GLU B 263      61.321  39.201  34.640  1.00 32.46           C  
ATOM   1188  C   GLU B 263      62.472  38.401  35.261  1.00 40.53           C  
ATOM   1189  O   GLU B 263      63.056  37.546  34.604  1.00 41.19           O  
ATOM   1190  CB  GLU B 263      61.889  40.287  33.747  1.00 34.66           C  
ATOM   1191  CG  GLU B 263      62.895  41.136  34.508  1.00 49.11           C  
ATOM   1192  CD  GLU B 263      63.597  42.144  33.638  1.00 58.63           C  
ATOM   1193  OE1 GLU B 263      63.566  41.993  32.395  1.00 70.69           O  
ATOM   1194  OE2 GLU B 263      64.194  43.080  34.201  1.00 54.09           O  
ATOM   1195  N   HIS B 264      62.801  38.667  36.520  1.00 43.69           N  
ATOM   1196  CA  HIS B 264      63.915  37.963  37.140  1.00 51.13           C  
ATOM   1197  C   HIS B 264      63.607  36.517  37.502  1.00 47.71           C  
ATOM   1198  O   HIS B 264      64.504  35.757  37.845  1.00 44.29           O  
ATOM   1199  CB  HIS B 264      64.412  38.729  38.387  1.00 48.36           C  
ATOM   1200  CG  HIS B 264      63.376  38.882  39.454  1.00 43.83           C  
ATOM   1201  ND1 HIS B 264      62.264  39.680  39.298  1.00 43.39           N  
ATOM   1202  CD2 HIS B 264      63.251  38.296  40.668  1.00 37.43           C  
ATOM   1203  CE1 HIS B 264      61.496  39.575  40.369  1.00 52.07           C  
ATOM   1204  NE2 HIS B 264      62.073  38.739  41.215  1.00 46.44           N  
ATOM   1205  N   LEU B 265      62.338  36.135  37.423  1.00 47.73           N  
ATOM   1206  CA  LEU B 265      61.930  34.774  37.759  1.00 37.73           C  
ATOM   1207  C   LEU B 265      61.719  33.920  36.497  1.00 40.95           C  
ATOM   1208  O   LEU B 265      61.342  32.748  36.579  1.00 42.91           O  
ATOM   1209  CB  LEU B 265      60.620  34.818  38.559  1.00 39.70           C  
ATOM   1210  CG  LEU B 265      60.584  35.702  39.809  1.00 43.77           C  
ATOM   1211  CD1 LEU B 265      59.196  35.641  40.466  1.00 41.59           C  
ATOM   1212  CD2 LEU B 265      61.633  35.238  40.776  1.00 37.91           C  
ATOM   1213  N   ILE B 266      61.955  34.499  35.329  1.00 35.98           N  
ATOM   1214  CA  ILE B 266      61.753  33.771  34.090  1.00 38.21           C  
ATOM   1215  C   ILE B 266      62.879  32.786  33.773  1.00 39.88           C  
ATOM   1216  O   ILE B 266      64.037  33.139  33.766  1.00 36.29           O  
ATOM   1217  CB  ILE B 266      61.629  34.732  32.880  1.00 36.38           C  
ATOM   1218  CG1 ILE B 266      60.452  35.707  33.060  1.00 45.68           C  
ATOM   1219  CG2 ILE B 266      61.494  33.921  31.615  1.00 36.57           C  
ATOM   1220  CD1 ILE B 266      59.076  35.095  32.986  1.00 53.31           C  
ATOM   1221  N   ASP B 267      62.529  31.542  33.495  1.00 39.90           N  
ATOM   1222  CA  ASP B 267      63.522  30.540  33.138  1.00 27.33           C  
ATOM   1223  C   ASP B 267      63.604  30.593  31.602  1.00 34.63           C  
ATOM   1224  O   ASP B 267      62.635  30.244  30.926  1.00 30.13           O  
ATOM   1225  CB  ASP B 267      63.026  29.155  33.573  1.00 33.04           C  
ATOM   1226  CG  ASP B 267      63.949  28.018  33.116  1.00 31.07           C  
ATOM   1227  OD1 ASP B 267      64.691  28.189  32.131  1.00 35.72           O  
ATOM   1228  OD2 ASP B 267      63.914  26.947  33.733  1.00 43.46           O  
ATOM   1229  N   MET B 268      64.747  31.008  31.057  1.00 32.62           N  
ATOM   1230  CA  MET B 268      64.903  31.122  29.622  1.00 26.86           C  
ATOM   1231  C   MET B 268      65.490  29.912  28.893  1.00 38.87           C  
ATOM   1232  O   MET B 268      66.037  30.074  27.789  1.00 34.51           O  
ATOM   1233  CB  MET B 268      65.738  32.362  29.267  1.00 30.19           C  
ATOM   1234  CG  MET B 268      65.067  33.708  29.521  1.00 35.08           C  
ATOM   1235  SD  MET B 268      63.535  34.015  28.544  1.00 39.60           S  
ATOM   1236  CE  MET B 268      64.185  34.484  26.964  1.00 29.39           C  
ATOM   1237  N   ASP B 269      65.424  28.709  29.467  1.00 32.75           N  
ATOM   1238  CA  ASP B 269      65.903  27.578  28.672  1.00 27.69           C  
ATOM   1239  C   ASP B 269      65.009  27.580  27.417  1.00 29.00           C  
ATOM   1240  O   ASP B 269      63.838  27.961  27.485  1.00 35.20           O  
ATOM   1241  CB  ASP B 269      65.831  26.266  29.467  1.00 33.52           C  
ATOM   1242  CG  ASP B 269      66.965  26.147  30.504  1.00 44.08           C  
ATOM   1243  OD1 ASP B 269      67.889  27.010  30.509  1.00 38.18           O  
ATOM   1244  OD2 ASP B 269      66.929  25.194  31.314  1.00 43.27           O  
ATOM   1245  N   HIS B 270      65.551  27.188  26.267  1.00 31.91           N  
ATOM   1246  CA  HIS B 270      64.786  27.286  25.032  1.00 35.43           C  
ATOM   1247  C   HIS B 270      63.507  26.486  24.876  1.00 28.80           C  
ATOM   1248  O   HIS B 270      62.647  26.897  24.138  1.00 32.54           O  
ATOM   1249  CB  HIS B 270      65.697  27.090  23.796  1.00 36.67           C  
ATOM   1250  CG  HIS B 270      66.169  25.684  23.566  1.00 52.84           C  
ATOM   1251  ND1 HIS B 270      67.462  25.279  23.831  1.00 54.59           N  
ATOM   1252  CD2 HIS B 270      65.552  24.617  23.001  1.00 57.24           C  
ATOM   1253  CE1 HIS B 270      67.621  24.026  23.437  1.00 48.68           C  
ATOM   1254  NE2 HIS B 270      66.478  23.601  22.927  1.00 57.96           N  
ATOM   1255  N   GLU B 271      63.395  25.347  25.548  1.00 31.26           N  
ATOM   1256  CA  GLU B 271      62.193  24.524  25.469  1.00 34.05           C  
ATOM   1257  C   GLU B 271      61.091  25.111  26.390  1.00 34.52           C  
ATOM   1258  O   GLU B 271      59.913  24.773  26.265  1.00 35.43           O  
ATOM   1259  CB  GLU B 271      62.510  23.074  25.907  1.00 29.04           C  
ATOM   1260  CG  GLU B 271      63.732  22.401  25.167  1.00 33.54           C  
ATOM   1261  CD  GLU B 271      65.083  22.519  25.918  1.00 37.83           C  
ATOM   1262  OE1 GLU B 271      65.393  23.588  26.518  1.00 35.13           O  
ATOM   1263  OE2 GLU B 271      65.853  21.533  25.889  1.00 35.06           O  
ATOM   1264  N   ALA B 272      61.502  25.985  27.298  1.00 33.10           N  
ATOM   1265  CA  ALA B 272      60.631  26.595  28.303  1.00 32.81           C  
ATOM   1266  C   ALA B 272      59.957  27.912  27.966  1.00 35.64           C  
ATOM   1267  O   ALA B 272      58.789  28.110  28.310  1.00 35.70           O  
ATOM   1268  CB  ALA B 272      61.418  26.787  29.617  1.00 26.38           C  
ATOM   1269  N   SER B 273      60.718  28.825  27.365  1.00 30.40           N  
ATOM   1270  CA  SER B 273      60.217  30.130  27.023  1.00 24.83           C  
ATOM   1271  C   SER B 273      60.512  30.365  25.583  1.00 29.31           C  
ATOM   1272  O   SER B 273      61.602  30.089  25.106  1.00 33.32           O  
ATOM   1273  CB  SER B 273      60.866  31.211  27.897  1.00 24.67           C  
ATOM   1274  OG  SER B 273      60.513  30.990  29.263  1.00 27.76           O  
ATOM   1275  N   PHE B 274      59.505  30.840  24.873  1.00 32.68           N  
ATOM   1276  CA  PHE B 274      59.671  31.075  23.468  1.00 29.76           C  
ATOM   1277  C   PHE B 274      58.607  32.025  22.997  1.00 29.65           C  
ATOM   1278  O   PHE B 274      57.696  32.358  23.751  1.00 33.62           O  
ATOM   1279  CB  PHE B 274      59.640  29.753  22.698  1.00 25.33           C  
ATOM   1280  CG  PHE B 274      58.505  28.835  23.082  1.00 31.37           C  
ATOM   1281  CD1 PHE B 274      57.206  29.065  22.626  1.00 32.78           C  
ATOM   1282  CD2 PHE B 274      58.755  27.691  23.833  1.00 30.30           C  
ATOM   1283  CE1 PHE B 274      56.175  28.154  22.908  1.00 31.16           C  
ATOM   1284  CE2 PHE B 274      57.742  26.777  24.122  1.00 23.44           C  
ATOM   1285  CZ  PHE B 274      56.445  26.999  23.661  1.00 29.73           C  
ATOM   1286  N   PHE B 275      58.718  32.420  21.738  1.00 30.27           N  
ATOM   1287  CA  PHE B 275      57.841  33.398  21.135  1.00 30.35           C  
ATOM   1288  C   PHE B 275      57.754  33.113  19.635  1.00 32.92           C  
ATOM   1289  O   PHE B 275      58.771  32.899  18.991  1.00 31.89           O  
ATOM   1290  CB  PHE B 275      58.502  34.745  21.415  1.00 35.50           C  
ATOM   1291  CG  PHE B 275      57.840  35.923  20.782  1.00 34.58           C  
ATOM   1292  CD1 PHE B 275      56.461  35.996  20.661  1.00 36.26           C  
ATOM   1293  CD2 PHE B 275      58.611  37.013  20.397  1.00 34.44           C  
ATOM   1294  CE1 PHE B 275      55.847  37.147  20.172  1.00 41.18           C  
ATOM   1295  CE2 PHE B 275      58.018  38.172  19.909  1.00 37.14           C  
ATOM   1296  CZ  PHE B 275      56.626  38.246  19.797  1.00 34.98           C  
ATOM   1297  N   GLY B 276      56.557  33.147  19.068  1.00 33.85           N  
ATOM   1298  CA  GLY B 276      56.450  32.878  17.647  1.00 29.45           C  
ATOM   1299  C   GLY B 276      55.201  33.392  16.972  1.00 31.11           C  
ATOM   1300  O   GLY B 276      54.363  34.008  17.603  1.00 29.28           O  
ATOM   1301  N   ALA B 277      55.077  33.144  15.666  1.00 30.97           N  
ATOM   1302  CA  ALA B 277      53.912  33.603  14.922  1.00 33.37           C  
ATOM   1303  C   ALA B 277      53.957  33.001  13.548  1.00 35.93           C  
ATOM   1304  O   ALA B 277      55.015  32.593  13.096  1.00 34.87           O  
ATOM   1305  CB  ALA B 277      53.915  35.132  14.798  1.00 30.58           C  
ATOM   1306  N   PHE B 278      52.806  32.922  12.890  1.00 33.18           N  
ATOM   1307  CA  PHE B 278      52.790  32.426  11.521  1.00 35.33           C  
ATOM   1308  C   PHE B 278      51.587  33.023  10.839  1.00 38.87           C  
ATOM   1309  O   PHE B 278      50.608  33.403  11.485  1.00 43.29           O  
ATOM   1310  CB  PHE B 278      52.756  30.899  11.449  1.00 35.04           C  
ATOM   1311  CG  PHE B 278      51.625  30.274  12.222  1.00 39.82           C  
ATOM   1312  CD1 PHE B 278      50.379  30.118  11.639  1.00 36.19           C  
ATOM   1313  CD2 PHE B 278      51.833  29.785  13.525  1.00 36.81           C  
ATOM   1314  CE1 PHE B 278      49.341  29.470  12.336  1.00 48.39           C  
ATOM   1315  CE2 PHE B 278      50.825  29.143  14.220  1.00 43.22           C  
ATOM   1316  CZ  PHE B 278      49.566  28.981  13.622  1.00 38.72           C  
ATOM   1317  N   LEU B 279      51.687  33.135   9.522  1.00 43.35           N  
ATOM   1318  CA  LEU B 279      50.632  33.703   8.708  1.00 35.79           C  
ATOM   1319  C   LEU B 279      49.427  32.801   8.671  1.00 39.20           C  
ATOM   1320  O   LEU B 279      49.525  31.641   8.308  1.00 40.84           O  
ATOM   1321  CB  LEU B 279      51.127  33.883   7.292  1.00 50.62           C  
ATOM   1322  CG  LEU B 279      51.169  35.272   6.702  1.00 55.12           C  
ATOM   1323  CD1 LEU B 279      51.322  35.104   5.189  1.00 52.12           C  
ATOM   1324  CD2 LEU B 279      49.923  36.026   7.009  1.00 33.54           C  
ATOM   1325  N   VAL B 280      48.273  33.339   9.034  1.00 42.42           N  
ATOM   1326  CA  VAL B 280      47.081  32.535   9.009  1.00 49.82           C  
ATOM   1327  C   VAL B 280      46.279  32.710   7.728  1.00 62.48           C  
ATOM   1328  O   VAL B 280      46.200  33.804   7.163  1.00 49.82           O  
ATOM   1329  CB  VAL B 280      46.215  32.832  10.233  1.00 45.01           C  
ATOM   1330  CG1 VAL B 280      44.770  32.545   9.943  1.00 65.33           C  
ATOM   1331  CG2 VAL B 280      46.671  31.965  11.363  1.00 41.57           C  
ATOM   1332  N   GLY B 281      45.705  31.600   7.270  1.00 80.18           N  
ATOM   1333  CA  GLY B 281      44.899  31.604   6.062  1.00 91.65           C  
ATOM   1334  C   GLY B 281      45.625  31.950   4.774  1.00 97.85           C  
ATOM   1335  O   GLY B 281      46.827  32.307   4.818  1.00 96.32           O  
ATOM   1336  OXT GLY B 281      44.975  31.867   3.708  1.00101.34           O  
TER    1337      GLY B 281                                                      
MASTER      355    0    0    1   27    0    0    6 2396    2   14   22          
END                                                                             
