# Supplementary material for: Epitope Prediction Based on Random Peptide Library Screening: Benchmark Dataset and Prediction Tools Evaluation
Source: Molecules. 2011 Jun 16;16(6):4971–93. doi: 10.3390/molecules16064971 (PMC6264216; doi:10.3390/molecules16064971)
Supplement: Supplementary file 1 [file molecules-16-04971-s001.zip › supplementary materials/datasets/MS00671/EP00671.txt]

T129 R130 G131 R132 E155 R158 S159 G160 H161 Y189 R191 F192 Q193 E195 E236 Y237 L239 D269 H270 
