# Supplementary material for: Epitope Prediction Based on Random Peptide Library Screening: Benchmark Dataset and Prediction Tools Evaluation
Source: Molecules. 2011 Jun 16;16(6):4971–93. doi: 10.3390/molecules16064971 (PMC6264216; doi:10.3390/molecules16064971)
Supplement: Supplementary file 1 [file molecules-16-04971-s001.zip › supplementary materials/datasets/MS00671/MS00671.txt]

CKVILTHRC(2)
CKVALTLRC(5)
CLVYLTQRC(3)
CIVYLTQKC(3)
CILYLTQKC(1)
CKLAMTMKC(3)
CFLVMSQRC(1)
CLWFPREQC(2)
CMLPLYFPC(1)
CELPRSPSC(1)
CTVPAFPAC(1)
CTNSAMADC(1)
CKHEPTPNC(1)
