# Supplementary material for: Epitope Prediction Based on Random Peptide Library Screening: Benchmark Dataset and Prediction Tools Evaluation
Source: Molecules. 2011 Jun 16;16(6):4971–93. doi: 10.3390/molecules16064971 (PMC6264216; doi:10.3390/molecules16064971)
Supplement: Supplementary file 1 [file molecules-16-04971-s001.zip › supplementary materials/datasets/MS00976/3BT1.pdb]

HEADER    IMMUNE SYSTEM                           27-DEC-07   3BT1              
TITLE     STRUCTURE OF UROKINASE RECEPTOR, UROKINASE AND VITRONECTIN            
TITLE    2 COMPLEX                                                              
COMPND    MOL_ID: 1;                                                            
COMPND   2 MOLECULE: UROKINASE-TYPE PLASMINOGEN ACTIVATOR;                      
COMPND   3 CHAIN: A;                                                            
COMPND   4 FRAGMENT: UROKINASE AMINO TERMINAL FRAGMENT, UROKINASE-              
COMPND   5 TYPE PLASMINOGEN ACTIVATOR LONG CHAIN A, UNP RESIDUES 21-            
COMPND   6 153;                                                                 
COMPND   7 SYNONYM: UPA, U-PLASMINOGEN ACTIVATOR;                               
COMPND   8 ENGINEERED: YES;                                                     
COMPND   9 MOL_ID: 2;                                                           
COMPND  10 MOLECULE: VITRONECTIN;                                               
COMPND  11 CHAIN: B;                                                            
COMPND  12 FRAGMENT: SOMETOMEDIN-B DOMAIN;                                      
COMPND  13 SYNONYM: SERUM-SPREADING FACTOR, S-PROTEIN, V75;                     
COMPND  14 ENGINEERED: YES;                                                     
COMPND  15 MOL_ID: 3;                                                           
COMPND  16 MOLECULE: UROKINASE PLASMINOGEN ACTIVATOR SURFACE RECEPTOR;          
COMPND  17 CHAIN: U;                                                            
COMPND  18 SYNONYM: UPAR, U-PAR, MONOCYTE ACTIVATION ANTIGEN MO3,               
COMPND  19 CD87 ANTIGEN;                                                        
COMPND  20 ENGINEERED: YES                                                      
SOURCE    MOL_ID: 1;                                                            
SOURCE   2 ORGANISM_SCIENTIFIC: HOMO SAPIENS;                                   
SOURCE   3 ORGANISM_COMMON: HUMAN;                                              
SOURCE   4 ORGANISM_TAXID: 9606;                                                
SOURCE   5 GENE: PLAU;                                                          
SOURCE   6 EXPRESSION_SYSTEM: DROSOPHILA MELANOGASTER;                          
SOURCE   7 EXPRESSION_SYSTEM_COMMON: FRUIT FLY;                                 
SOURCE   8 EXPRESSION_SYSTEM_TAXID: 7227;                                       
SOURCE   9 EXPRESSION_SYSTEM_STRAIN: S2 CELLS;                                  
SOURCE  10 EXPRESSION_SYSTEM_VECTOR_TYPE: PLASMID;                              
SOURCE  11 EXPRESSION_SYSTEM_PLASMID: PMT/BIP;                                  
SOURCE  12 MOL_ID: 2;                                                           
SOURCE  13 ORGANISM_SCIENTIFIC: HOMO SAPIENS;                                   
SOURCE  14 ORGANISM_COMMON: HUMAN;                                              
SOURCE  15 ORGANISM_TAXID: 9606;                                                
SOURCE  16 GENE: VTN;                                                           
SOURCE  17 EXPRESSION_SYSTEM: ESCHERICHIA COLI BL21;                            
SOURCE  18 EXPRESSION_SYSTEM_TAXID: 511693;                                     
SOURCE  19 EXPRESSION_SYSTEM_STRAIN: BL21;                                      
SOURCE  20 EXPRESSION_SYSTEM_VECTOR_TYPE: PLASMID;                              
SOURCE  21 MOL_ID: 3;                                                           
SOURCE  22 ORGANISM_SCIENTIFIC: HOMO SAPIENS;                                   
SOURCE  23 ORGANISM_COMMON: HUMAN;                                              
SOURCE  24 ORGANISM_TAXID: 9606;                                                
SOURCE  25 GENE: PLAUR, MO3, UPAR;                                              
SOURCE  26 EXPRESSION_SYSTEM: DROSOPHILA MELANOGASTER;                          
SOURCE  27 EXPRESSION_SYSTEM_COMMON: FRUIT FLY;                                 
SOURCE  28 EXPRESSION_SYSTEM_TAXID: 7227;                                       
SOURCE  29 EXPRESSION_SYSTEM_STRAIN: S2 CELLS;                                  
SOURCE  30 EXPRESSION_SYSTEM_VECTOR_TYPE: PLASMID;                              
SOURCE  31 EXPRESSION_SYSTEM_PLASMID: PMT/BIP                                   
KEYWDS    PROTEIN-PROTEIN COMPLEX, ALTERNATIVE SPLICING, GLYCOPROTEIN,          
KEYWDS   2 GPI-ANCHOR, LIPOPROTEIN, MEMBRANE, POLYMORPHISM, RECEPTOR,           
KEYWDS   3 SECRETED, BLOOD COAGULATION, EGF-LIKE DOMAIN, FIBRINOLYSIS,          
KEYWDS   4 HYDROLASE, KRINGLE, PHARMACEUTICAL, PHOSPHOPROTEIN,                  
KEYWDS   5 PLASMINOGEN ACTIVATION, PROTEASE, SERINE PROTEASE, ZYMOGEN,          
KEYWDS   6 CELL ADHESION, HEPARIN-BINDING, SULFATION, IMMUNOGLOBULIN            
KEYWDS   7 DOMAIN, IMMUNE SYSTEM                                                
EXPDTA    X-RAY DIFFRACTION                                                     
AUTHOR    M.HUANG                                                               
REVDAT   3   24-FEB-09 3BT1    1       VERSN                                    
REVDAT   2   22-APR-08 3BT1    1       JRNL                                     
REVDAT   1   25-MAR-08 3BT1    0                                                
JRNL        AUTH   Q.HUAI,A.ZHOU,L.LIN,A.P.MAZAR,G.C.PARRY,J.CALLAHAN,          
JRNL        AUTH 2 D.E.SHAW,B.FURIE,B.C.FURIE,M.HUANG                           
JRNL        TITL   CRYSTAL STRUCTURES OF TWO HUMAN VITRONECTIN,                 
JRNL        TITL 2 UROKINASE AND UROKINASE RECEPTOR COMPLEXES                   
JRNL        REF    NAT.STRUCT.MOL.BIOL.          V.  15   422 2008              
JRNL        REFN                   ISSN 1545-9993                               
JRNL        PMID   18376415                                                     
JRNL        DOI    10.1038/NSMB.1404                                            
REMARK   1                                                                      
REMARK   2                                                                      
REMARK   2 RESOLUTION.    2.80 ANGSTROMS.                                       
REMARK   3                                                                      
REMARK   3 REFINEMENT.                                                          
REMARK   3   PROGRAM     : REFMAC 5.3.0037                                      
REMARK   3   AUTHORS     : MURSHUDOV,VAGIN,DODSON                               
REMARK   3                                                                      
REMARK   3    REFINEMENT TARGET : MAXIMUM LIKELIHOOD                            
REMARK   3                                                                      
REMARK   3  DATA USED IN REFINEMENT.                                            
REMARK   3   RESOLUTION RANGE HIGH (ANGSTROMS) : 2.80                           
REMARK   3   RESOLUTION RANGE LOW  (ANGSTROMS) : 27.68                          
REMARK   3   DATA CUTOFF            (SIGMA(F)) : NULL                           
REMARK   3   COMPLETENESS FOR RANGE        (%) : 99.6                           
REMARK   3   NUMBER OF REFLECTIONS             : 13778                          
REMARK   3                                                                      
REMARK   3  FIT TO DATA USED IN REFINEMENT.                                     
REMARK   3   CROSS-VALIDATION METHOD          : THROUGHOUT                      
REMARK   3   FREE R VALUE TEST SET SELECTION  : RANDOM                          
REMARK   3   R VALUE     (WORKING + TEST SET) : 0.244                           
REMARK   3   R VALUE            (WORKING SET) : 0.241                           
REMARK   3   FREE R VALUE                     : 0.308                           
REMARK   3   FREE R VALUE TEST SET SIZE   (%) : 5.000                           
REMARK   3   FREE R VALUE TEST SET COUNT      : 726                             
REMARK   3                                                                      
REMARK   3  FIT IN THE HIGHEST RESOLUTION BIN.                                  
REMARK   3   TOTAL NUMBER OF BINS USED           : 20                           
REMARK   3   BIN RESOLUTION RANGE HIGH       (A) : 2.80                         
REMARK   3   BIN RESOLUTION RANGE LOW        (A) : 2.87                         
REMARK   3   REFLECTION IN BIN     (WORKING SET) : 1005                         
REMARK   3   BIN COMPLETENESS (WORKING+TEST) (%) : 100.00                       
REMARK   3   BIN R VALUE           (WORKING SET) : 0.3990                       
REMARK   3   BIN FREE R VALUE SET COUNT          : 54                           
REMARK   3   BIN FREE R VALUE                    : 0.5980                       
REMARK   3                                                                      
REMARK   3  NUMBER OF NON-HYDROGEN ATOMS USED IN REFINEMENT.                    
REMARK   3   PROTEIN ATOMS            : 3394                                    
REMARK   3   NUCLEIC ACID ATOMS       : 0                                       
REMARK   3   HETEROGEN ATOMS          : 67                                      
REMARK   3   SOLVENT ATOMS            : 0                                       
REMARK   3                                                                      
REMARK   3  B VALUES.                                                           
REMARK   3   FROM WILSON PLOT           (A**2) : 82.00                          
REMARK   3   MEAN B VALUE      (OVERALL, A**2) : 54.32                          
REMARK   3   OVERALL ANISOTROPIC B VALUE.                                       
REMARK   3    B11 (A**2) : 0.48000                                              
REMARK   3    B22 (A**2) : -3.25000                                             
REMARK   3    B33 (A**2) : 2.77000                                              
REMARK   3    B12 (A**2) : 0.00000                                              
REMARK   3    B13 (A**2) : 0.00000                                              
REMARK   3    B23 (A**2) : 0.00000                                              
REMARK   3                                                                      
REMARK   3  ESTIMATED OVERALL COORDINATE ERROR.                                 
REMARK   3   ESU BASED ON R VALUE                            (A): NULL          
REMARK   3   ESU BASED ON FREE R VALUE                       (A): 0.439         
REMARK   3   ESU BASED ON MAXIMUM LIKELIHOOD                 (A): 0.374         
REMARK   3   ESU FOR B VALUES BASED ON MAXIMUM LIKELIHOOD (A**2): 43.465        
REMARK   3                                                                      
REMARK   3 CORRELATION COEFFICIENTS.                                            
REMARK   3   CORRELATION COEFFICIENT FO-FC      : 0.930                         
REMARK   3   CORRELATION COEFFICIENT FO-FC FREE : 0.889                         
REMARK   3                                                                      
REMARK   3  RMS DEVIATIONS FROM IDEAL VALUES        COUNT    RMS    WEIGHT      
REMARK   3   BOND LENGTHS REFINED ATOMS        (A):  3560 ; 0.016 ; 0.021       
REMARK   3   BOND LENGTHS OTHERS               (A):  2473 ; 0.002 ; 0.020       
REMARK   3   BOND ANGLES REFINED ATOMS   (DEGREES):  4821 ; 1.821 ; 1.962       
REMARK   3   BOND ANGLES OTHERS          (DEGREES):  5921 ; 1.048 ; 3.016       
REMARK   3   TORSION ANGLES, PERIOD 1    (DEGREES):   434 ; 9.464 ; 5.000       
REMARK   3   TORSION ANGLES, PERIOD 2    (DEGREES):   172 ;36.371 ;24.302       
REMARK   3   TORSION ANGLES, PERIOD 3    (DEGREES):   595 ;21.248 ;15.000       
REMARK   3   TORSION ANGLES, PERIOD 4    (DEGREES):    25 ;19.560 ;15.000       
REMARK   3   CHIRAL-CENTER RESTRAINTS       (A**3):   510 ; 0.102 ; 0.200       
REMARK   3   GENERAL PLANES REFINED ATOMS      (A):  3950 ; 0.005 ; 0.020       
REMARK   3   GENERAL PLANES OTHERS             (A):   686 ; 0.002 ; 0.020       
REMARK   3   NON-BONDED CONTACTS REFINED ATOMS (A):  1061 ; 0.266 ; 0.200       
REMARK   3   NON-BONDED CONTACTS OTHERS        (A):  2877 ; 0.221 ; 0.200       
REMARK   3   NON-BONDED TORSION REFINED ATOMS  (A):  1752 ; 0.191 ; 0.200       
REMARK   3   NON-BONDED TORSION OTHERS         (A):  2006 ; 0.100 ; 0.200       
REMARK   3   H-BOND (X...Y) REFINED ATOMS      (A):   114 ; 0.196 ; 0.200       
REMARK   3   H-BOND (X...Y) OTHERS             (A):     2 ; 0.163 ; 0.200       
REMARK   3   POTENTIAL METAL-ION REFINED ATOMS (A):  NULL ;  NULL ;  NULL       
REMARK   3   POTENTIAL METAL-ION OTHERS        (A):  NULL ;  NULL ;  NULL       
REMARK   3   SYMMETRY VDW REFINED ATOMS        (A):    17 ; 0.185 ; 0.200       
REMARK   3   SYMMETRY VDW OTHERS               (A):    38 ; 0.246 ; 0.200       
REMARK   3   SYMMETRY H-BOND REFINED ATOMS     (A):     2 ; 0.064 ; 0.200       
REMARK   3   SYMMETRY H-BOND OTHERS            (A):  NULL ;  NULL ;  NULL       
REMARK   3   SYMMETRY METAL-ION REFINED ATOMS  (A):  NULL ;  NULL ;  NULL       
REMARK   3   SYMMETRY METAL-ION OTHERS         (A):  NULL ;  NULL ;  NULL       
REMARK   3                                                                      
REMARK   3  ISOTROPIC THERMAL FACTOR RESTRAINTS.     COUNT   RMS    WEIGHT      
REMARK   3   MAIN-CHAIN BOND REFINED ATOMS  (A**2):  2697 ; 0.746 ; 1.500       
REMARK   3   MAIN-CHAIN BOND OTHER ATOMS    (A**2):   909 ; 0.105 ; 1.500       
REMARK   3   MAIN-CHAIN ANGLE REFINED ATOMS (A**2):  3478 ; 0.958 ; 2.000       
REMARK   3   SIDE-CHAIN BOND REFINED ATOMS  (A**2):  1573 ; 1.356 ; 3.000       
REMARK   3   SIDE-CHAIN ANGLE REFINED ATOMS (A**2):  1343 ; 2.154 ; 4.500       
REMARK   3                                                                      
REMARK   3 ANISOTROPIC THERMAL FACTOR RESTRAINTS.    COUNT   RMS   WEIGHT       
REMARK   3   RIGID-BOND RESTRAINTS          (A**2):  NULL ;  NULL ;  NULL       
REMARK   3   SPHERICITY; FREE ATOMS         (A**2):  NULL ;  NULL ;  NULL       
REMARK   3   SPHERICITY; BONDED ATOMS       (A**2):  NULL ;  NULL ;  NULL       
REMARK   3                                                                      
REMARK   3  NCS RESTRAINTS STATISTICS                                           
REMARK   3   NUMBER OF DIFFERENT NCS GROUPS : NULL                              
REMARK   3                                                                      
REMARK   3  TLS DETAILS                                                         
REMARK   3   NUMBER OF TLS GROUPS  : NULL                                       
REMARK   3                                                                      
REMARK   3  BULK SOLVENT MODELLING.                                             
REMARK   3   METHOD USED : BABINET MODEL WITH MASK                              
REMARK   3   PARAMETERS FOR MASK CALCULATION                                    
REMARK   3   VDW PROBE RADIUS   : 1.05                                          
REMARK   3   ION PROBE RADIUS   : 0.80                                          
REMARK   3   SHRINKAGE RADIUS   : 0.80                                          
REMARK   3                                                                      
REMARK   3  OTHER REFINEMENT REMARKS: HYDROGENS HAVE BEEN ADDED IN THE          
REMARK   3  RIDING POSITIONS                                                    
REMARK   4                                                                      
REMARK   4 3BT1 COMPLIES WITH FORMAT V. 3.15, 01-DEC-08                         
REMARK 100                                                                      
REMARK 100 THIS ENTRY HAS BEEN PROCESSED BY PDBJ ON 17-JAN-08.                  
REMARK 100 THE RCSB ID CODE IS RCSB045932.                                      
REMARK 200                                                                      
REMARK 200 EXPERIMENTAL DETAILS                                                 
REMARK 200  EXPERIMENT TYPE                : X-RAY DIFFRACTION                  
REMARK 200  DATE OF DATA COLLECTION        : NULL                               
REMARK 200  TEMPERATURE           (KELVIN) : 100                                
REMARK 200  PH                             : 7.5                                
REMARK 200  NUMBER OF CRYSTALS USED        : 1                                  
REMARK 200                                                                      
REMARK 200  SYNCHROTRON              (Y/N) : Y                                  
REMARK 200  RADIATION SOURCE               : APS                                
REMARK 200  BEAMLINE                       : 23-ID-B                            
REMARK 200  X-RAY GENERATOR MODEL          : NULL                               
REMARK 200  MONOCHROMATIC OR LAUE    (M/L) : M                                  
REMARK 200  WAVELENGTH OR RANGE        (A) : 1.0                                
REMARK 200  MONOCHROMATOR                  : NULL                               
REMARK 200  OPTICS                         : NULL                               
REMARK 200                                                                      
REMARK 200  DETECTOR TYPE                  : CCD                                
REMARK 200  DETECTOR MANUFACTURER          : MARMOSAIC 300 MM CCD               
REMARK 200  INTENSITY-INTEGRATION SOFTWARE : HKL-2000                           
REMARK 200  DATA SCALING SOFTWARE          : HKL-2000                           
REMARK 200                                                                      
REMARK 200  NUMBER OF UNIQUE REFLECTIONS   : 14540                              
REMARK 200  RESOLUTION RANGE HIGH      (A) : 2.800                              
REMARK 200  RESOLUTION RANGE LOW       (A) : 100.000                            
REMARK 200  REJECTION CRITERIA  (SIGMA(I)) : 0.000                              
REMARK 200                                                                      
REMARK 200 OVERALL.                                                             
REMARK 200  COMPLETENESS FOR RANGE     (%) : 99.5                               
REMARK 200  DATA REDUNDANCY                : 5.900                              
REMARK 200  R MERGE                    (I) : 0.08100                            
REMARK 200  R SYM                      (I) : 0.08100                            
REMARK 200  <I/SIGMA(I)> FOR THE DATA SET  : 33.1000                            
REMARK 200                                                                      
REMARK 200 IN THE HIGHEST RESOLUTION SHELL.                                     
REMARK 200  HIGHEST RESOLUTION SHELL, RANGE HIGH (A) : 2.80                     
REMARK 200  HIGHEST RESOLUTION SHELL, RANGE LOW  (A) : 2.90                     
REMARK 200  COMPLETENESS FOR SHELL     (%) : 100.0                              
REMARK 200  DATA REDUNDANCY IN SHELL       : 5.90                               
REMARK 200  R MERGE FOR SHELL          (I) : 0.80300                            
REMARK 200  R SYM FOR SHELL            (I) : 0.80300                            
REMARK 200  <I/SIGMA(I)> FOR SHELL         : 2.600                              
REMARK 200                                                                      
REMARK 200 DIFFRACTION PROTOCOL: SINGLE WAVELENGTH                              
REMARK 200 METHOD USED TO DETERMINE THE STRUCTURE: MOLECULAR REPLACEMENT        
REMARK 200 SOFTWARE USED: AMORE                                                 
REMARK 200 STARTING MODEL: PDB ENTRY 2FD6                                       
REMARK 200                                                                      
REMARK 200 REMARK: NULL                                                         
REMARK 280                                                                      
REMARK 280 CRYSTAL                                                              
REMARK 280 SOLVENT CONTENT, VS   (%): 55.27                                     
REMARK 280 MATTHEWS COEFFICIENT, VM (ANGSTROMS**3/DA): 2.75                     
REMARK 280                                                                      
REMARK 280 CRYSTALLIZATION CONDITIONS: 12% PEG 3350, 50MM HEPES PH 7.5,         
REMARK 280  MICRODIALYSIS, TEMPERATURE 295K                                     
REMARK 290                                                                      
REMARK 290 CRYSTALLOGRAPHIC SYMMETRY                                            
REMARK 290 SYMMETRY OPERATORS FOR SPACE GROUP: P 21 21 2                        
REMARK 290                                                                      
REMARK 290      SYMOP   SYMMETRY                                                
REMARK 290     NNNMMM   OPERATOR                                                
REMARK 290       1555   X,Y,Z                                                   
REMARK 290       2555   -X,-Y,Z                                                 
REMARK 290       3555   -X+1/2,Y+1/2,-Z                                         
REMARK 290       4555   X+1/2,-Y+1/2,-Z                                         
REMARK 290                                                                      
REMARK 290     WHERE NNN -> OPERATOR NUMBER                                     
REMARK 290           MMM -> TRANSLATION VECTOR                                  
REMARK 290                                                                      
REMARK 290 CRYSTALLOGRAPHIC SYMMETRY TRANSFORMATIONS                            
REMARK 290 THE FOLLOWING TRANSFORMATIONS OPERATE ON THE ATOM/HETATM             
REMARK 290 RECORDS IN THIS ENTRY TO PRODUCE CRYSTALLOGRAPHICALLY                
REMARK 290 RELATED MOLECULES.                                                   
REMARK 290   SMTRY1   1  1.000000  0.000000  0.000000        0.00000            
REMARK 290   SMTRY2   1  0.000000  1.000000  0.000000        0.00000            
REMARK 290   SMTRY3   1  0.000000  0.000000  1.000000        0.00000            
REMARK 290   SMTRY1   2 -1.000000  0.000000  0.000000        0.00000            
REMARK 290   SMTRY2   2  0.000000 -1.000000  0.000000        0.00000            
REMARK 290   SMTRY3   2  0.000000  0.000000  1.000000        0.00000            
REMARK 290   SMTRY1   3 -1.000000  0.000000  0.000000       48.67650            
REMARK 290   SMTRY2   3  0.000000  1.000000  0.000000       52.59350            
REMARK 290   SMTRY3   3  0.000000  0.000000 -1.000000        0.00000            
REMARK 290   SMTRY1   4  1.000000  0.000000  0.000000       48.67650            
REMARK 290   SMTRY2   4  0.000000 -1.000000  0.000000       52.59350            
REMARK 290   SMTRY3   4  0.000000  0.000000 -1.000000        0.00000            
REMARK 290                                                                      
REMARK 290 REMARK: NULL                                                         
REMARK 300                                                                      
REMARK 300 BIOMOLECULE: 1, 2, 3                                                 
REMARK 300 SEE REMARK 350 FOR THE AUTHOR PROVIDED AND/OR PROGRAM                
REMARK 300 GENERATED ASSEMBLY INFORMATION FOR THE STRUCTURE IN                  
REMARK 300 THIS ENTRY. THE REMARK MAY ALSO PROVIDE INFORMATION ON               
REMARK 300 BURIED SURFACE AREA.                                                 
REMARK 350                                                                      
REMARK 350 COORDINATES FOR A COMPLETE MULTIMER REPRESENTING THE KNOWN           
REMARK 350 BIOLOGICALLY SIGNIFICANT OLIGOMERIZATION STATE OF THE                
REMARK 350 MOLECULE CAN BE GENERATED BY APPLYING BIOMT TRANSFORMATIONS          
REMARK 350 GIVEN BELOW.  BOTH NON-CRYSTALLOGRAPHIC AND                          
REMARK 350 CRYSTALLOGRAPHIC OPERATIONS ARE GIVEN.                               
REMARK 350                                                                      
REMARK 350 BIOMOLECULE: 1                                                       
REMARK 350 AUTHOR DETERMINED BIOLOGICAL UNIT: TRIMERIC                          
REMARK 350 APPLY THE FOLLOWING TO CHAINS: A, B, U                               
REMARK 350   BIOMT1   1  1.000000  0.000000  0.000000        0.00000            
REMARK 350   BIOMT2   1  0.000000  1.000000  0.000000        0.00000            
REMARK 350   BIOMT3   1  0.000000  0.000000  1.000000        0.00000            
REMARK 350                                                                      
REMARK 350 BIOMOLECULE: 2                                                       
REMARK 350 SOFTWARE DETERMINED QUATERNARY STRUCTURE: DIMERIC                    
REMARK 350 SOFTWARE USED: PISA                                                  
REMARK 350 TOTAL BURIED SURFACE AREA: 3410 ANGSTROM**2                          
REMARK 350 SURFACE AREA OF THE COMPLEX: 20820 ANGSTROM**2                       
REMARK 350 CHANGE IN SOLVENT FREE ENERGY: 2.9 KCAL/MOL                          
REMARK 350 APPLY THE FOLLOWING TO CHAINS: A, U                                  
REMARK 350   BIOMT1   1  1.000000  0.000000  0.000000        0.00000            
REMARK 350   BIOMT2   1  0.000000  1.000000  0.000000        0.00000            
REMARK 350   BIOMT3   1  0.000000  0.000000  1.000000        0.00000            
REMARK 350                                                                      
REMARK 350 BIOMOLECULE: 3                                                       
REMARK 350 SOFTWARE DETERMINED QUATERNARY STRUCTURE: MONOMERIC                  
REMARK 350 SOFTWARE USED: PISA                                                  
REMARK 350 APPLY THE FOLLOWING TO CHAINS: B                                     
REMARK 350   BIOMT1   1  1.000000  0.000000  0.000000        0.00000            
REMARK 350   BIOMT2   1  0.000000  1.000000  0.000000        0.00000            
REMARK 350   BIOMT3   1  0.000000  0.000000  1.000000        0.00000            
REMARK 465                                                                      
REMARK 465 MISSING RESIDUES                                                     
REMARK 465 THE FOLLOWING RESIDUES WERE NOT LOCATED IN THE                       
REMARK 465 EXPERIMENT. (M=MODEL NUMBER; RES=RESIDUE NAME; C=CHAIN               
REMARK 465 IDENTIFIER; SSSEQ=SEQUENCE NUMBER; I=INSERTION CODE.)                
REMARK 465                                                                      
REMARK 465   M RES C SSSEQI                                                     
REMARK 465     ARG A    -1                                                      
REMARK 465     SER A     0                                                      
REMARK 465     SER A     1                                                      
REMARK 465     ASN A     2                                                      
REMARK 465     GLU A     3                                                      
REMARK 465     LEU A     4                                                      
REMARK 465     HIS A     5                                                      
REMARK 465     GLN A     6                                                      
REMARK 465     VAL A     7                                                      
REMARK 465     ASP A   133                                                      
REMARK 465     ARG U    -1                                                      
REMARK 465     SER U     0                                                      
REMARK 465     ARG U    83                                                      
REMARK 465     ALA U    84                                                      
REMARK 465     LEU U   276                                                      
REMARK 465     ASP U   277                                                      
REMARK 465     VAL U   278                                                      
REMARK 465     GLN U   279                                                      
REMARK 465     TYR U   280                                                      
REMARK 465     ARG U   281                                                      
REMARK 500                                                                      
REMARK 500 GEOMETRY AND STEREOCHEMISTRY                                         
REMARK 500 SUBTOPIC: CLOSE CONTACTS IN SAME ASYMMETRIC UNIT                     
REMARK 500                                                                      
REMARK 500 THE FOLLOWING ATOMS ARE IN CLOSE CONTACT.                            
REMARK 500                                                                      
REMARK 500  ATM1  RES C  SSEQI   ATM2  RES C  SSEQI           DISTANCE          
REMARK 500   ND2  ASN U    52     O5   NAG U  1052              1.68            
REMARK 500   O    THR U    54     O    LEU U    66              2.13            
REMARK 500   O    LEU U     1     N    CYS U    17              2.19            
REMARK 500                                                                      
REMARK 500 REMARK: NULL                                                         
REMARK 500                                                                      
REMARK 500 GEOMETRY AND STEREOCHEMISTRY                                         
REMARK 500 SUBTOPIC: COVALENT BOND LENGTHS                                      
REMARK 500                                                                      
REMARK 500 THE STEREOCHEMICAL PARAMETERS OF THE FOLLOWING RESIDUES              
REMARK 500 HAVE VALUES WHICH DEVIATE FROM EXPECTED VALUES BY MORE               
REMARK 500 THAN 6*RMSD (M=MODEL NUMBER; RES=RESIDUE NAME; C=CHAIN               
REMARK 500 IDENTIFIER; SSEQ=SEQUENCE NUMBER; I=INSERTION CODE).                 
REMARK 500                                                                      
REMARK 500 STANDARD TABLE:                                                      
REMARK 500 FORMAT: (10X,I3,1X,2(A3,1X,A1,I4,A1,1X,A4,3X),1X,F6.3)               
REMARK 500                                                                      
REMARK 500 EXPECTED VALUES PROTEIN: ENGH AND HUBER, 1999                        
REMARK 500 EXPECTED VALUES NUCLEIC ACID: CLOWNEY ET AL 1996                     
REMARK 500                                                                      
REMARK 500  M RES CSSEQI ATM1   RES CSSEQI ATM2   DEVIATION                     
REMARK 500    GLU U  33   CB    GLU U  33   CG      0.114                       
REMARK 500                                                                      
REMARK 500 REMARK: NULL                                                         
REMARK 500                                                                      
REMARK 500 GEOMETRY AND STEREOCHEMISTRY                                         
REMARK 500 SUBTOPIC: COVALENT BOND ANGLES                                       
REMARK 500                                                                      
REMARK 500 THE STEREOCHEMICAL PARAMETERS OF THE FOLLOWING RESIDUES              
REMARK 500 HAVE VALUES WHICH DEVIATE FROM EXPECTED VALUES BY MORE               
REMARK 500 THAN 6*RMSD (M=MODEL NUMBER; RES=RESIDUE NAME; C=CHAIN               
REMARK 500 IDENTIFIER; SSEQ=SEQUENCE NUMBER; I=INSERTION CODE).                 
REMARK 500                                                                      
REMARK 500 STANDARD TABLE:                                                      
REMARK 500 FORMAT: (10X,I3,1X,A3,1X,A1,I4,A1,3(1X,A4,2X),12X,F5.1)              
REMARK 500                                                                      
REMARK 500 EXPECTED VALUES PROTEIN: ENGH AND HUBER, 1999                        
REMARK 500 EXPECTED VALUES NUCLEIC ACID: CLOWNEY ET AL 1996                     
REMARK 500                                                                      
REMARK 500  M RES CSSEQI ATM1   ATM2   ATM3                                     
REMARK 500    LEU U 144   CA  -  CB  -  CG  ANGL. DEV. =  14.5 DEGREES          
REMARK 500                                                                      
REMARK 500 REMARK: NULL                                                         
REMARK 500                                                                      
REMARK 500 GEOMETRY AND STEREOCHEMISTRY                                         
REMARK 500 SUBTOPIC: TORSION ANGLES                                             
REMARK 500                                                                      
REMARK 500 TORSION ANGLES OUTSIDE THE EXPECTED RAMACHANDRAN REGIONS:            
REMARK 500 (M=MODEL NUMBER; RES=RESIDUE NAME; C=CHAIN IDENTIFIER;               
REMARK 500 SSEQ=SEQUENCE NUMBER; I=INSERTION CODE).                             
REMARK 500                                                                      
REMARK 500 STANDARD TABLE:                                                      
REMARK 500 FORMAT:(10X,I3,1X,A3,1X,A1,I4,A1,4X,F7.2,3X,F7.2)                    
REMARK 500                                                                      
REMARK 500 EXPECTED VALUES: GJ KLEYWEGT AND TA JONES (1996). PHI/PSI-           
REMARK 500 CHOLOGY: RAMACHANDRAN REVISITED. STRUCTURE 4, 1395 - 1400            
REMARK 500                                                                      
REMARK 500  M RES CSSEQI        PSI       PHI                                   
REMARK 500    CYS A  11      167.92     69.08                                   
REMARK 500    ASP A  12       42.10    -94.37                                   
REMARK 500    ASN A  27       32.15     39.56                                   
REMARK 500    LYS A  35     -110.11     57.64                                   
REMARK 500    ASN A  54      -63.35     84.43                                   
REMARK 500    ARG A  59     -144.84   -108.14                                   
REMARK 500    ALA A  62      116.50    118.00                                   
REMARK 500    ASP A  65     -159.94    -90.74                                   
REMARK 500    ARG A  88       49.50   -157.12                                   
REMARK 500    SER A  89      -88.98     46.39                                   
REMARK 500    ASP A  90       -1.71    -57.06                                   
REMARK 500    ASN A 107       54.00     36.37                                   
REMARK 500    LEU A 119     -106.09    -90.16                                   
REMARK 500    LYS A 120      112.22    -15.37                                   
REMARK 500    MET A 127       75.19    -43.29                                   
REMARK 500    GLU B   3     -112.16   -105.76                                   
REMARK 500    SER B   4      124.42     55.68                                   
REMARK 500    ARG B   8      -61.25     62.75                                   
REMARK 500    CYS B   9       -7.45     80.47                                   
REMARK 500    THR B  10       56.91   -154.52                                   
REMARK 500    LYS B  18     -108.97    -67.39                                   
REMARK 500    CYS B  39       70.63   -118.12                                   
REMARK 500    LYS B  40       47.34    176.93                                   
REMARK 500    GLU U  16       98.47    -64.72                                   
REMARK 500    CYS U  17       56.48    -54.25                                   
REMARK 500    ALA U  18     -163.95     77.85                                   
REMARK 500    LEU U  19     -144.77    -96.46                                   
REMARK 500    ASP U  22       71.58   -156.04                                   
REMARK 500    GLU U  34     -127.95     33.40                                   
REMARK 500    SER U  44      168.00    176.30                                   
REMARK 500    CYS U  45      163.19    -45.69                                   
REMARK 500    THR U  54      -62.43   -126.09                                   
REMARK 500    LEU U  55      122.83     50.97                                   
REMARK 500    ASP U  74       97.07    -45.88                                   
REMARK 500    LEU U  75      104.65     66.42                                   
REMARK 500    CYS U  76       -2.51   -153.65                                   
REMARK 500    GLN U  78      124.03    -27.79                                   
REMARK 500    SER U  81     -179.13    -57.59                                   
REMARK 500    THR U  86      112.80    159.23                                   
REMARK 500    TYR U  92     -120.52   -110.94                                   
REMARK 500    MET U 103        5.99     59.06                                   
REMARK 500    GLN U 131     -102.54   -172.55                                   
REMARK 500    GLU U 135       44.07    178.78                                   
REMARK 500    ARG U 137      166.04     71.91                                   
REMARK 500    PRO U 138      148.39    -33.04                                   
REMARK 500    CYS U 153      -74.12   -118.98                                   
REMARK 500    PRO U 154      125.10    -34.20                                   
REMARK 500    ASN U 162      -34.46    -39.62                                   
REMARK 500    ASP U 163       26.10   -143.26                                   
REMARK 500    CYS U 170      106.03   -167.46                                   
REMARK 500    LYS U 175       18.61     52.58                                   
REMARK 500    CYS U 176       -6.42    -58.62                                   
REMARK 500    LEU U 184      -75.13     64.97                                   
REMARK 500    GLU U 185       56.15    -59.28                                   
REMARK 500    ASN U 186      -25.03    176.83                                   
REMARK 500    HIS U 203      107.00     45.55                                   
REMARK 500    CYS U 205       66.92   -117.06                                   
REMARK 500    PRO U 231       53.46     10.28                                   
REMARK 500    LYS U 232       42.70     35.42                                   
REMARK 500    SER U 235      -26.51     86.77                                   
REMARK 500    TYR U 236      127.20    -29.65                                   
REMARK 500    HIS U 249      165.86     76.70                                   
REMARK 500    HIS U 260       70.29     30.84                                   
REMARK 500    CYS U 271       16.19    -61.34                                   
REMARK 500    PRO U 274       -2.84    -50.99                                   
REMARK 500                                                                      
REMARK 500 REMARK: NULL                                                         
REMARK 500                                                                      
REMARK 500 GEOMETRY AND STEREOCHEMISTRY                                         
REMARK 500 SUBTOPIC: NON-CIS, NON-TRANS                                         
REMARK 500                                                                      
REMARK 500 THE FOLLOWING PEPTIDE BONDS DEVIATE SIGNIFICANTLY FROM BOTH          
REMARK 500 CIS AND TRANS CONFORMATION.  CIS BONDS, IF ANY, ARE LISTED           
REMARK 500 ON CISPEP RECORDS.  TRANS IS DEFINED AS 180 +/- 30 AND               
REMARK 500 CIS IS DEFINED AS 0 +/- 30 DEGREES.                                  
REMARK 500                                 MODEL     OMEGA                      
REMARK 500 GLU U   16     CYS U   17                 -137.00                    
REMARK 500 GLU U  185     ASN U  186                 -146.32                    
REMARK 500 GLU U  230     PRO U  231                 -120.32                    
REMARK 500                                                                      
REMARK 500 REMARK: NULL                                                         
REMARK 800                                                                      
REMARK 800 SITE                                                                 
REMARK 800 SITE_IDENTIFIER: AC1                                                 
REMARK 800 EVIDENCE_CODE: SOFTWARE                                              
REMARK 800 SITE_DESCRIPTION: BINDING SITE FOR RESIDUE NAG U 1052                
REMARK 800 SITE_IDENTIFIER: AC2                                                 
REMARK 800 EVIDENCE_CODE: SOFTWARE                                              
REMARK 800 SITE_DESCRIPTION: BINDING SITE FOR RESIDUE NAG U 1172                
REMARK 800 SITE_IDENTIFIER: AC3                                                 
REMARK 800 EVIDENCE_CODE: SOFTWARE                                              
REMARK 800 SITE_DESCRIPTION: BINDING SITE FOR RESIDUE NAG U 1200                
REMARK 800 SITE_IDENTIFIER: AC4                                                 
REMARK 800 EVIDENCE_CODE: SOFTWARE                                              
REMARK 800 SITE_DESCRIPTION: BINDING SITE FOR RESIDUE NAG U 1201                
REMARK 800 SITE_IDENTIFIER: AC5                                                 
REMARK 800 EVIDENCE_CODE: SOFTWARE                                              
REMARK 800 SITE_DESCRIPTION: BINDING SITE FOR RESIDUE MAN U 1202                
REMARK 900                                                                      
REMARK 900 RELATED ENTRIES                                                      
REMARK 900 RELATED ID: 2FD6   RELATED DB: PDB                                   
REMARK 900 STRUCTURE OF UROKINASE RECEPTOR IN COMPLEX WITH UROKINASE            
REMARK 900 RELATED ID: 3BT2   RELATED DB: PDB                                   
REMARK 900 THE SAME PROTEIN COMPLEX WITH FAB FRAGMENTS                          
DBREF  3BT1 A    1   133  UNP    P00749   UROK_HUMAN      21    153             
DBREF  3BT1 B    2    41  UNP    P04004   VTNC_HUMAN      21     60             
DBREF  3BT1 U    1   281  UNP    Q03405   UPAR_HUMAN      23    303             
SEQADV 3BT1 ARG A   -1  UNP  P00749              EXPRESSION TAG                 
SEQADV 3BT1 SER A    0  UNP  P00749              EXPRESSION TAG                 
SEQADV 3BT1 ARG U   -1  UNP  Q03405              EXPRESSION TAG                 
SEQADV 3BT1 SER U    0  UNP  Q03405              EXPRESSION TAG                 
SEQRES   1 A  135  ARG SER SER ASN GLU LEU HIS GLN VAL PRO SER ASN CYS          
SEQRES   2 A  135  ASP CYS LEU ASN GLY GLY THR CYS VAL SER ASN LYS TYR          
SEQRES   3 A  135  PHE SER ASN ILE HIS TRP CYS ASN CYS PRO LYS LYS PHE          
SEQRES   4 A  135  GLY GLY GLN HIS CYS GLU ILE ASP LYS SER LYS THR CYS          
SEQRES   5 A  135  TYR GLU GLY ASN GLY HIS PHE TYR ARG GLY LYS ALA SER          
SEQRES   6 A  135  THR ASP THR MET GLY ARG PRO CYS LEU PRO TRP ASN SER          
SEQRES   7 A  135  ALA THR VAL LEU GLN GLN THR TYR HIS ALA HIS ARG SER          
SEQRES   8 A  135  ASP ALA LEU GLN LEU GLY LEU GLY LYS HIS ASN TYR CYS          
SEQRES   9 A  135  ARG ASN PRO ASP ASN ARG ARG ARG PRO TRP CYS TYR VAL          
SEQRES  10 A  135  GLN VAL GLY LEU LYS PRO LEU VAL GLN GLU CYS MET VAL          
SEQRES  11 A  135  HIS ASP CYS ALA ASP                                          
SEQRES   1 B   40  GLN GLU SER CYS LYS GLY ARG CYS THR GLU GLY PHE ASN          
SEQRES   2 B   40  VAL ASP LYS LYS CYS GLN CYS ASP GLU LEU CYS SER TYR          
SEQRES   3 B   40  TYR GLN SER CYS CYS THR ASP TYR THR ALA GLU CYS LYS          
SEQRES   4 B   40  PRO                                                          
SEQRES   1 U  283  ARG SER LEU ARG CYS MET GLN CYS LYS THR ASN GLY ASP          
SEQRES   2 U  283  CYS ARG VAL GLU GLU CYS ALA LEU GLY GLN ASP LEU CYS          
SEQRES   3 U  283  ARG THR THR ILE VAL ARG LEU TRP GLU GLU GLY GLU GLU          
SEQRES   4 U  283  LEU GLU LEU VAL GLU LYS SER CYS THR HIS SER GLU LYS          
SEQRES   5 U  283  THR ASN ARG THR LEU SER TYR ARG THR GLY LEU LYS ILE          
SEQRES   6 U  283  THR SER LEU THR GLU VAL VAL CYS GLY LEU ASP LEU CYS          
SEQRES   7 U  283  ASN GLN GLY ASN SER GLY ARG ALA VAL THR TYR SER ARG          
SEQRES   8 U  283  SER ARG TYR LEU GLU CYS ILE SER CYS GLY SER SER ASP          
SEQRES   9 U  283  MET SER CYS GLU ARG GLY ARG HIS GLN SER LEU GLN CYS          
SEQRES  10 U  283  ARG SER PRO GLU GLU GLN CYS LEU ASP VAL VAL THR HIS          
SEQRES  11 U  283  TRP ILE GLN GLU GLY GLU GLU GLY ARG PRO LYS ASP ASP          
SEQRES  12 U  283  ARG HIS LEU ARG GLY CYS GLY TYR LEU PRO GLY CYS PRO          
SEQRES  13 U  283  GLY SER ASN GLY PHE HIS ASN ASN ASP THR PHE HIS PHE          
SEQRES  14 U  283  LEU LYS CYS CYS ASN THR THR LYS CYS ASN GLU GLY PRO          
SEQRES  15 U  283  ILE LEU GLU LEU GLU ASN LEU PRO GLN ASN GLY ARG GLN          
SEQRES  16 U  283  CYS TYR SER CYS LYS GLY ASN SER THR HIS GLY CYS SER          
SEQRES  17 U  283  SER GLU GLU THR PHE LEU ILE ASP CYS ARG GLY PRO MET          
SEQRES  18 U  283  ASN GLN CYS LEU VAL ALA THR GLY THR HIS GLU PRO LYS          
SEQRES  19 U  283  ASN GLN SER TYR MET VAL ARG GLY CYS ALA THR ALA SER          
SEQRES  20 U  283  MET CYS GLN HIS ALA HIS LEU GLY ASP ALA PHE SER MET          
SEQRES  21 U  283  ASN HIS ILE ASP VAL SER CYS CYS THR LYS SER GLY CYS          
SEQRES  22 U  283  ASN HIS PRO ASP LEU ASP VAL GLN TYR ARG                      
MODRES 3BT1 ASN U   52  ASN  GLYCOSYLATION SITE                                 
MODRES 3BT1 ASN U  172  ASN  GLYCOSYLATION SITE                                 
MODRES 3BT1 ASN U  200  ASN  GLYCOSYLATION SITE                                 
HET    NAG  U1052      14                                                       
HET    NAG  U1172      14                                                       
HET    NAG  U1200      14                                                       
HET    NAG  U1201      14                                                       
HET    MAN  U1202      11                                                       
HETNAM     NAG N-ACETYL-D-GLUCOSAMINE                                           
HETNAM     MAN ALPHA-D-MANNOSE                                                  
HETSYN     NAG NAG                                                              
FORMUL   4  NAG    4(C8 H15 N O6)                                               
FORMUL   6  MAN    C6 H12 O6                                                    
HELIX    1   1 THR A   78  GLN A   82  5                                   5    
HELIX    2   2 ARG A   88  GLN A   93  5                                   6    
HELIX    3   3 LEU B   24  GLN B   29  1                                   6    
HELIX    4   4 ASP B   34  CYS B   39  1                                   6    
HELIX    5   5 SER U  101  MET U  103  5                                   3    
HELIX    6   6 SER U  206  THR U  210  5                                   5    
HELIX    7   7 HIS U  251  PHE U  256  1                                   6    
SHEET    1   A 2 THR A  18  SER A  21  0                                        
SHEET    2   A 2 HIS A  29  ASN A  32 -1  O  TRP A  30   N  VAL A  20           
SHEET    1   B 2 PHE A  37  GLY A  38  0                                        
SHEET    2   B 2 ILE A  44  ASP A  45 -1  O  ILE A  44   N  GLY A  38           
SHEET    1   C 2 CYS A  50  TYR A  51  0                                        
SHEET    2   C 2 HIS A 129  ASP A 130  1  O  HIS A 129   N  TYR A  51           
SHEET    1   D 2 TRP A 112  VAL A 115  0                                        
SHEET    2   D 2 LEU A 122  GLU A 125 -1  O  GLN A 124   N  CYS A 113           
SHEET    1   E 2 ARG U   2  CYS U   6  0                                        
SHEET    2   E 2 CYS U  12  GLU U  16 -1  O  GLU U  15   N  CYS U   3           
SHEET    1   F 4 GLU U  36  THR U  46  0                                        
SHEET    2   F 4 LEU U  23  GLU U  33 -1  N  GLU U  33   O  GLU U  36           
SHEET    3   F 4 LYS U  62  CYS U  71 -1  O  THR U  67   N  ILE U  28           
SHEET    4   F 4 SER U  56  THR U  59 -1  N  TYR U  57   O  THR U  64           
SHEET    1   G 9 GLN U 111  GLN U 114  0                                        
SHEET    2   G 9 GLU U  94  GLY U  99 -1  N  CYS U  95   O  LEU U 113           
SHEET    3   G 9 HIS U 143  GLY U 148 -1  O  ARG U 145   N  CYS U  98           
SHEET    4   G 9 GLN U 121  TRP U 129 -1  N  GLN U 121   O  GLY U 148           
SHEET    5   G 9 THR U 164  CYS U 171 -1  O  PHE U 165   N  HIS U 128           
SHEET    6   G 9 GLY U 155  ASN U 161 -1  N  ASN U 157   O  LEU U 168           
SHEET    7   G 9 MET U 237  ALA U 242 -1  O  CYS U 241   N  HIS U 160           
SHEET    8   G 9 GLN U 221  HIS U 229 -1  N  GLN U 221   O  ALA U 242           
SHEET    9   G 9 MET U 258  CYS U 266 -1  O  CYS U 266   N  CYS U 222           
SHEET    1   H 2 GLN U 189  SER U 196  0                                        
SHEET    2   H 2 PHE U 211  ARG U 216 -1  O  ILE U 213   N  CYS U 194           
SSBOND   1 CYS A   11    CYS A   19                          1555   1555  2.01  
SSBOND   2 CYS A   13    CYS A   31                          1555   1555  2.03  
SSBOND   3 CYS A   33    CYS A   42                          1555   1555  2.02  
SSBOND   4 CYS A   50    CYS A  131                          1555   1555  2.04  
SSBOND   5 CYS A   71    CYS A  113                          1555   1555  2.03  
SSBOND   6 CYS A  102    CYS A  126                          1555   1555  2.04  
SSBOND   7 CYS B    5    CYS B   21                          1555   1555  2.03  
SSBOND   8 CYS B    9    CYS B   39                          1555   1555  2.01  
SSBOND   9 CYS B   19    CYS B   32                          1555   1555  2.08  
SSBOND  10 CYS B   25    CYS B   31                          1555   1555  2.01  
SSBOND  11 CYS U    3    CYS U   24                          1555   1555  2.06  
SSBOND  12 CYS U    6    CYS U   12                          1555   1555  2.02  
SSBOND  13 CYS U   17    CYS U   45                          1555   1555  2.04  
SSBOND  14 CYS U   71    CYS U   76                          1555   1555  2.05  
SSBOND  15 CYS U   95    CYS U  122                          1555   1555  1.98  
SSBOND  16 CYS U   98    CYS U  105                          1555   1555  2.04  
SSBOND  17 CYS U  115    CYS U  147                          1555   1555  2.08  
SSBOND  18 CYS U  153    CYS U  170                          1555   1555  2.00  
SSBOND  19 CYS U  171    CYS U  176                          1555   1555  2.04  
SSBOND  20 CYS U  194    CYS U  222                          1555   1555  1.97  
SSBOND  21 CYS U  197    CYS U  205                          1555   1555  2.08  
SSBOND  22 CYS U  215    CYS U  241                          1555   1555  2.01  
SSBOND  23 CYS U  247    CYS U  265                          1555   1555  2.03  
SSBOND  24 CYS U  266    CYS U  271                          1555   1555  2.04  
LINK         ND2 ASN U  52                 C1  NAG U1052     1555   1555  1.55  
LINK         ND2 ASN U 172                 C1  NAG U1172     1555   1555  1.33  
LINK         ND2 ASN U 200                 C1  NAG U1200     1555   1555  1.47  
LINK         O4  NAG U1200                 C1  NAG U1201     1555   1555  1.47  
LINK         O4  NAG U1201                 C1  MAN U1202     1555   1555  1.48  
SITE     1 AC1  1 ASN U  52                                                     
SITE     1 AC2  3 MET A  67  MET A 127  ASN U 172                               
SITE     1 AC3  3 ASN U 200  THR U 202  HIS U 203                               
SITE     1 AC4  1 HIS U 203                                                     
SITE     1 AC5  1 GLU B  23                                                     
CRYST1   97.353  105.187   55.360  90.00  90.00  90.00 P 21 21 2     4          
ORIGX1      1.000000  0.000000  0.000000        0.00000                         
ORIGX2      0.000000  1.000000  0.000000        0.00000                         
ORIGX3      0.000000  0.000000  1.000000        0.00000                         
SCALE1      0.010272  0.000000  0.000000        0.00000                         
SCALE2      0.000000  0.009507  0.000000        0.00000                         
SCALE3      0.000000  0.000000  0.018064        0.00000                         
ATOM      1  N   PRO A   8       2.660 -47.023 -28.309  1.00 57.63           N  
ATOM      2  CA  PRO A   8       2.080 -45.945 -27.496  1.00 57.43           C  
ATOM      3  C   PRO A   8       3.037 -45.300 -26.502  1.00 57.32           C  
ATOM      4  O   PRO A   8       3.008 -44.082 -26.343  1.00 57.48           O  
ATOM      5  CB  PRO A   8       0.963 -46.655 -26.729  1.00 57.55           C  
ATOM      6  CG  PRO A   8       1.407 -48.081 -26.643  1.00 57.63           C  
ATOM      7  CD  PRO A   8       2.155 -48.353 -27.918  1.00 57.63           C  
ATOM      8  N   SER A   9       3.861 -46.116 -25.839  1.00 57.21           N  
ATOM      9  CA  SER A   9       4.715 -45.670 -24.714  1.00 57.03           C  
ATOM     10  C   SER A   9       5.851 -44.736 -25.150  1.00 56.83           C  
ATOM     11  O   SER A   9       6.001 -44.440 -26.342  1.00 57.05           O  
ATOM     12  CB  SER A   9       5.297 -46.883 -23.965  1.00 57.02           C  
ATOM     13  OG  SER A   9       4.269 -47.660 -23.378  1.00 57.33           O  
ATOM     14  N   ASN A  10       6.643 -44.269 -24.186  1.00 56.23           N  
ATOM     15  CA  ASN A  10       7.685 -43.291 -24.465  1.00 55.94           C  
ATOM     16  C   ASN A  10       8.868 -43.372 -23.495  1.00 55.80           C  
ATOM     17  O   ASN A  10       8.716 -43.727 -22.298  1.00 55.65           O  
ATOM     18  CB  ASN A  10       7.098 -41.873 -24.428  1.00 55.87           C  
ATOM     19  CG  ASN A  10       6.286 -41.526 -25.668  1.00 55.67           C  
ATOM     20  OD1 ASN A  10       5.274 -42.160 -25.976  1.00 53.54           O  
ATOM     21  ND2 ASN A  10       6.717 -40.489 -26.369  1.00 56.46           N  
ATOM     22  N   CYS A  11      10.038 -42.994 -24.026  1.00 55.45           N  
ATOM     23  CA  CYS A  11      11.332 -43.093 -23.331  1.00 55.12           C  
ATOM     24  C   CYS A  11      11.649 -44.538 -23.214  1.00 54.51           C  
ATOM     25  O   CYS A  11      10.804 -45.391 -23.481  1.00 54.97           O  
ATOM     26  CB  CYS A  11      11.273 -42.443 -21.968  1.00 55.04           C  
ATOM     27  SG  CYS A  11      10.302 -40.963 -22.140  1.00 55.93           S  
ATOM     28  N   ASP A  12      12.863 -44.859 -22.847  1.00 53.64           N  
ATOM     29  CA  ASP A  12      13.156 -46.261 -22.780  1.00 53.13           C  
ATOM     30  C   ASP A  12      12.935 -46.738 -21.342  1.00 53.11           C  
ATOM     31  O   ASP A  12      13.715 -47.522 -20.818  1.00 53.42           O  
ATOM     32  CB  ASP A  12      14.550 -46.556 -23.363  1.00 52.89           C  
ATOM     33  CG  ASP A  12      14.613 -46.318 -24.876  1.00 51.53           C  
ATOM     34  OD1 ASP A  12      15.271 -47.106 -25.594  1.00 48.27           O  
ATOM     35  OD2 ASP A  12      13.991 -45.341 -25.343  1.00 49.72           O  
ATOM     36  N   CYS A  13      11.860 -46.284 -20.701  1.00 52.90           N  
ATOM     37  CA  CYS A  13      11.557 -46.775 -19.359  1.00 52.84           C  
ATOM     38  C   CYS A  13      11.187 -48.226 -19.426  1.00 52.76           C  
ATOM     39  O   CYS A  13      10.401 -48.622 -20.282  1.00 53.20           O  
ATOM     40  CB  CYS A  13      10.391 -46.045 -18.750  1.00 52.82           C  
ATOM     41  SG  CYS A  13      10.767 -44.398 -18.268  1.00 54.05           S  
ATOM     42  N   LEU A  14      11.738 -49.022 -18.522  1.00 52.41           N  
ATOM     43  CA  LEU A  14      11.372 -50.424 -18.448  1.00 52.03           C  
ATOM     44  C   LEU A  14      10.504 -50.650 -17.214  1.00 52.19           C  
ATOM     45  O   LEU A  14      10.305 -49.737 -16.398  1.00 51.66           O  
ATOM     46  CB  LEU A  14      12.613 -51.301 -18.418  1.00 52.06           C  
ATOM     47  CG  LEU A  14      13.310 -51.582 -19.763  1.00 51.92           C  
ATOM     48  CD1 LEU A  14      13.224 -50.425 -20.730  1.00 52.09           C  
ATOM     49  CD2 LEU A  14      14.759 -51.976 -19.544  1.00 51.02           C  
ATOM     50  N   ASN A  15       9.934 -51.854 -17.138  1.00 52.01           N  
ATOM     51  CA  ASN A  15       9.201 -52.317 -15.970  1.00 51.86           C  
ATOM     52  C   ASN A  15       8.037 -51.423 -15.527  1.00 51.96           C  
ATOM     53  O   ASN A  15       7.727 -51.318 -14.330  1.00 51.96           O  
ATOM     54  CB  ASN A  15      10.199 -52.529 -14.826  1.00 51.70           C  
ATOM     55  CG  ASN A  15      11.107 -53.685 -15.089  1.00 51.43           C  
ATOM     56  OD1 ASN A  15      10.627 -54.796 -15.286  1.00 53.33           O  
ATOM     57  ND2 ASN A  15      12.416 -53.449 -15.117  1.00 49.28           N  
ATOM     58  N   GLY A  16       7.379 -50.786 -16.488  1.00 52.01           N  
ATOM     59  CA  GLY A  16       6.225 -49.932 -16.167  1.00 51.90           C  
ATOM     60  C   GLY A  16       6.673 -48.623 -15.554  1.00 51.75           C  
ATOM     61  O   GLY A  16       5.927 -47.954 -14.841  1.00 51.58           O  
ATOM     62  N   GLY A  17       7.915 -48.256 -15.833  1.00 51.74           N  
ATOM     63  CA  GLY A  17       8.355 -46.926 -15.534  1.00 51.58           C  
ATOM     64  C   GLY A  17       7.478 -45.968 -16.291  1.00 51.37           C  
ATOM     65  O   GLY A  17       6.912 -46.308 -17.326  1.00 51.01           O  
ATOM     66  N   THR A  18       7.366 -44.774 -15.731  1.00 51.84           N  
ATOM     67  CA  THR A  18       6.616 -43.669 -16.301  1.00 51.83           C  
ATOM     68  C   THR A  18       7.649 -42.606 -16.628  1.00 52.08           C  
ATOM     69  O   THR A  18       8.492 -42.266 -15.805  1.00 52.28           O  
ATOM     70  CB  THR A  18       5.622 -43.088 -15.283  1.00 51.50           C  
ATOM     71  OG1 THR A  18       4.663 -44.079 -14.922  1.00 51.07           O  
ATOM     72  CG2 THR A  18       4.913 -41.907 -15.856  1.00 51.57           C  
ATOM     73  N   CYS A  19       7.590 -42.088 -17.836  1.00 52.27           N  
ATOM     74  CA  CYS A  19       8.549 -41.103 -18.260  1.00 52.08           C  
ATOM     75  C   CYS A  19       8.249 -39.726 -17.673  1.00 51.95           C  
ATOM     76  O   CYS A  19       7.091 -39.393 -17.486  1.00 52.54           O  
ATOM     77  CB  CYS A  19       8.536 -41.026 -19.773  1.00 52.22           C  
ATOM     78  SG  CYS A  19      10.011 -40.262 -20.281  1.00 53.64           S  
ATOM     79  N   VAL A  20       9.276 -38.925 -17.387  1.00 51.51           N  
ATOM     80  CA  VAL A  20       9.062 -37.525 -16.982  1.00 51.54           C  
ATOM     81  C   VAL A  20      10.058 -36.571 -17.629  1.00 51.80           C  
ATOM     82  O   VAL A  20      11.185 -36.942 -17.894  1.00 53.09           O  
ATOM     83  CB  VAL A  20       9.248 -37.305 -15.493  1.00 50.27           C  
ATOM     84  CG1 VAL A  20       8.572 -38.351 -14.677  1.00 50.10           C  
ATOM     85  CG2 VAL A  20      10.648 -37.369 -15.249  1.00 52.45           C  
ATOM     86  N   SER A  21       9.658 -35.327 -17.840  1.00 51.80           N  
ATOM     87  CA  SER A  21      10.574 -34.313 -18.275  1.00 51.75           C  
ATOM     88  C   SER A  21      10.203 -32.981 -17.668  1.00 52.21           C  
ATOM     89  O   SER A  21       9.134 -32.822 -17.086  1.00 52.04           O  
ATOM     90  CB  SER A  21      10.517 -34.198 -19.775  1.00 51.87           C  
ATOM     91  OG  SER A  21       9.303 -33.589 -20.207  1.00 51.54           O  
ATOM     92  N   ASN A  22      11.089 -32.003 -17.829  1.00 52.74           N  
ATOM     93  CA  ASN A  22      10.854 -30.668 -17.283  1.00 52.51           C  
ATOM     94  C   ASN A  22      11.244 -29.508 -18.197  1.00 52.47           C  
ATOM     95  O   ASN A  22      12.413 -29.357 -18.565  1.00 52.68           O  
ATOM     96  CB  ASN A  22      11.578 -30.534 -15.956  1.00 52.11           C  
ATOM     97  CG  ASN A  22      11.206 -29.273 -15.239  1.00 52.04           C  
ATOM     98  OD1 ASN A  22      11.079 -28.197 -15.848  1.00 50.15           O  
ATOM     99  ND2 ASN A  22      11.019 -29.385 -13.942  1.00 51.02           N  
ATOM    100  N   LYS A  23      10.262 -28.668 -18.501  1.00 52.33           N  
ATOM    101  CA  LYS A  23      10.453 -27.560 -19.422  1.00 52.55           C  
ATOM    102  C   LYS A  23      11.523 -26.585 -18.967  1.00 52.69           C  
ATOM    103  O   LYS A  23      12.158 -25.954 -19.798  1.00 53.32           O  
ATOM    104  CB  LYS A  23       9.150 -26.800 -19.641  1.00 52.82           C  
ATOM    105  CG  LYS A  23       8.617 -26.067 -18.398  1.00 53.86           C  
ATOM    106  CD  LYS A  23       7.188 -25.549 -18.612  1.00 53.04           C  
ATOM    107  CE  LYS A  23       6.592 -24.929 -17.338  1.00 53.44           C  
ATOM    108  NZ  LYS A  23       5.150 -24.495 -17.542  1.00 54.10           N  
ATOM    109  N   TYR A  24      11.719 -26.437 -17.662  1.00 52.37           N  
ATOM    110  CA  TYR A  24      12.724 -25.495 -17.165  1.00 51.58           C  
ATOM    111  C   TYR A  24      14.133 -26.015 -17.258  1.00 51.57           C  
ATOM    112  O   TYR A  24      15.059 -25.275 -16.973  1.00 52.24           O  
ATOM    113  CB  TYR A  24      12.437 -25.092 -15.709  1.00 51.17           C  
ATOM    114  CG  TYR A  24      11.356 -24.057 -15.626  1.00 49.54           C  
ATOM    115  CD1 TYR A  24      10.137 -24.349 -15.049  1.00 49.08           C  
ATOM    116  CD2 TYR A  24      11.549 -22.802 -16.151  1.00 48.65           C  
ATOM    117  CE1 TYR A  24       9.119 -23.404 -14.971  1.00 50.22           C  
ATOM    118  CE2 TYR A  24      10.556 -21.834 -16.097  1.00 50.46           C  
ATOM    119  CZ  TYR A  24       9.318 -22.142 -15.494  1.00 50.81           C  
ATOM    120  OH  TYR A  24       8.308 -21.212 -15.429  1.00 47.65           O  
ATOM    121  N   PHE A  25      14.331 -27.269 -17.655  1.00 51.50           N  
ATOM    122  CA  PHE A  25      15.685 -27.829 -17.671  1.00 50.75           C  
ATOM    123  C   PHE A  25      16.050 -28.582 -18.932  1.00 50.08           C  
ATOM    124  O   PHE A  25      16.275 -29.791 -18.890  1.00 49.67           O  
ATOM    125  CB  PHE A  25      15.819 -28.741 -16.479  1.00 51.78           C  
ATOM    126  CG  PHE A  25      15.638 -28.039 -15.178  1.00 52.34           C  
ATOM    127  CD1 PHE A  25      14.358 -27.740 -14.723  1.00 54.23           C  
ATOM    128  CD2 PHE A  25      16.736 -27.690 -14.402  1.00 51.97           C  
ATOM    129  CE1 PHE A  25      14.176 -27.086 -13.518  1.00 54.73           C  
ATOM    130  CE2 PHE A  25      16.577 -27.053 -13.214  1.00 53.08           C  
ATOM    131  CZ  PHE A  25      15.282 -26.735 -12.761  1.00 53.59           C  
ATOM    132  N   SER A  26      16.118 -27.867 -20.052  1.00 49.57           N  
ATOM    133  CA  SER A  26      16.523 -28.463 -21.317  1.00 49.56           C  
ATOM    134  C   SER A  26      15.823 -29.786 -21.640  1.00 49.34           C  
ATOM    135  O   SER A  26      16.396 -30.682 -22.256  1.00 49.22           O  
ATOM    136  CB  SER A  26      18.025 -28.669 -21.269  1.00 49.43           C  
ATOM    137  OG  SER A  26      18.645 -27.483 -20.804  1.00 49.99           O  
ATOM    138  N   ASN A  27      14.577 -29.906 -21.200  1.00 49.75           N  
ATOM    139  CA  ASN A  27      13.779 -31.132 -21.357  1.00 50.00           C  
ATOM    140  C   ASN A  27      14.492 -32.468 -21.163  1.00 50.08           C  
ATOM    141  O   ASN A  27      14.138 -33.494 -21.778  1.00 50.20           O  
ATOM    142  CB  ASN A  27      13.088 -31.098 -22.709  1.00 50.20           C  
ATOM    143  CG  ASN A  27      12.176 -29.910 -22.836  1.00 50.77           C  
ATOM    144  OD1 ASN A  27      11.484 -29.559 -21.869  1.00 51.17           O  
ATOM    145  ND2 ASN A  27      12.187 -29.256 -24.008  1.00 50.43           N  
ATOM    146  N   ILE A  28      15.479 -32.462 -20.283  1.00 49.74           N  
ATOM    147  CA  ILE A  28      16.063 -33.686 -19.861  1.00 49.72           C  
ATOM    148  C   ILE A  28      14.904 -34.569 -19.486  1.00 50.01           C  
ATOM    149  O   ILE A  28      13.901 -34.077 -18.989  1.00 50.22           O  
ATOM    150  CB  ILE A  28      16.975 -33.466 -18.646  1.00 49.64           C  
ATOM    151  CG1 ILE A  28      17.890 -34.694 -18.449  1.00 49.11           C  
ATOM    152  CG2 ILE A  28      16.159 -33.162 -17.425  1.00 47.18           C  
ATOM    153  CD1 ILE A  28      18.470 -35.220 -19.746  1.00 47.61           C  
ATOM    154  N   HIS A  29      15.001 -35.851 -19.780  1.00 50.34           N  
ATOM    155  CA  HIS A  29      13.909 -36.754 -19.483  1.00 50.88           C  
ATOM    156  C   HIS A  29      14.464 -37.811 -18.623  1.00 51.00           C  
ATOM    157  O   HIS A  29      15.647 -37.982 -18.596  1.00 51.88           O  
ATOM    158  CB  HIS A  29      13.280 -37.323 -20.779  1.00 52.05           C  
ATOM    159  CG  HIS A  29      13.833 -38.651 -21.252  1.00 53.45           C  
ATOM    160  ND1 HIS A  29      14.619 -38.771 -22.382  1.00 55.75           N  
ATOM    161  CD2 HIS A  29      13.643 -39.918 -20.799  1.00 54.95           C  
ATOM    162  CE1 HIS A  29      14.919 -40.048 -22.583  1.00 56.15           C  
ATOM    163  NE2 HIS A  29      14.340 -40.765 -21.635  1.00 56.04           N  
ATOM    164  N   TRP A  30      13.631 -38.519 -17.898  1.00 51.49           N  
ATOM    165  CA  TRP A  30      14.115 -39.548 -16.988  1.00 52.37           C  
ATOM    166  C   TRP A  30      12.935 -40.366 -16.496  1.00 53.42           C  
ATOM    167  O   TRP A  30      11.791 -39.965 -16.612  1.00 52.90           O  
ATOM    168  CB  TRP A  30      14.885 -38.954 -15.789  1.00 52.30           C  
ATOM    169  CG  TRP A  30      14.003 -38.151 -14.822  1.00 52.62           C  
ATOM    170  CD1 TRP A  30      13.321 -38.621 -13.728  1.00 52.27           C  
ATOM    171  CD2 TRP A  30      13.704 -36.761 -14.904  1.00 52.17           C  
ATOM    172  NE1 TRP A  30      12.604 -37.600 -13.140  1.00 51.63           N  
ATOM    173  CE2 TRP A  30      12.844 -36.449 -13.831  1.00 51.02           C  
ATOM    174  CE3 TRP A  30      14.068 -35.746 -15.796  1.00 53.08           C  
ATOM    175  CZ2 TRP A  30      12.359 -35.185 -13.621  1.00 52.18           C  
ATOM    176  CZ3 TRP A  30      13.573 -34.470 -15.579  1.00 52.90           C  
ATOM    177  CH2 TRP A  30      12.727 -34.204 -14.512  1.00 52.58           C  
ATOM    178  N   CYS A  31      13.220 -41.526 -15.941  1.00 55.12           N  
ATOM    179  CA  CYS A  31      12.157 -42.456 -15.690  1.00 56.70           C  
ATOM    180  C   CYS A  31      11.659 -42.276 -14.289  1.00 57.56           C  
ATOM    181  O   CYS A  31      12.390 -41.823 -13.404  1.00 58.22           O  
ATOM    182  CB  CYS A  31      12.617 -43.897 -15.882  1.00 56.75           C  
ATOM    183  SG  CYS A  31      12.683 -44.399 -17.605  1.00 59.25           S  
ATOM    184  N   ASN A  32      10.410 -42.673 -14.104  1.00 58.12           N  
ATOM    185  CA  ASN A  32       9.806 -42.672 -12.829  1.00 58.67           C  
ATOM    186  C   ASN A  32       9.426 -44.090 -12.487  1.00 58.96           C  
ATOM    187  O   ASN A  32       8.439 -44.609 -12.992  1.00 58.88           O  
ATOM    188  CB  ASN A  32       8.587 -41.805 -12.862  1.00 59.21           C  
ATOM    189  CG  ASN A  32       7.994 -41.683 -11.554  1.00 59.54           C  
ATOM    190  OD1 ASN A  32       6.952 -42.269 -11.299  1.00 61.72           O  
ATOM    191  ND2 ASN A  32       8.684 -40.979 -10.656  1.00 58.82           N  
ATOM    192  N   CYS A  33      10.219 -44.690 -11.599  1.00 59.42           N  
ATOM    193  CA  CYS A  33      10.270 -46.126 -11.410  1.00 59.35           C  
ATOM    194  C   CYS A  33       9.530 -46.626 -10.190  1.00 59.95           C  
ATOM    195  O   CYS A  33       9.500 -45.946  -9.155  1.00 61.06           O  
ATOM    196  CB  CYS A  33      11.729 -46.529 -11.266  1.00 59.42           C  
ATOM    197  SG  CYS A  33      12.665 -46.284 -12.766  1.00 58.95           S  
ATOM    198  N   PRO A  34       8.983 -47.849 -10.272  1.00 59.88           N  
ATOM    199  CA  PRO A  34       8.286 -48.371  -9.126  1.00 59.53           C  
ATOM    200  C   PRO A  34       9.220 -49.202  -8.269  1.00 59.37           C  
ATOM    201  O   PRO A  34      10.025 -49.975  -8.794  1.00 59.19           O  
ATOM    202  CB  PRO A  34       7.236 -49.280  -9.763  1.00 59.63           C  
ATOM    203  CG  PRO A  34       7.919 -49.833 -10.976  1.00 59.66           C  
ATOM    204  CD  PRO A  34       8.991 -48.826 -11.380  1.00 59.94           C  
ATOM    205  N   LYS A  35       9.132 -48.999  -6.961  1.00 59.21           N  
ATOM    206  CA  LYS A  35       9.425 -50.056  -5.996  1.00 59.03           C  
ATOM    207  C   LYS A  35      10.828 -50.654  -6.106  1.00 58.52           C  
ATOM    208  O   LYS A  35      11.800 -49.977  -5.780  1.00 57.84           O  
ATOM    209  CB  LYS A  35       8.341 -51.144  -6.099  1.00 59.29           C  
ATOM    210  CG  LYS A  35       6.906 -50.620  -5.917  1.00 60.56           C  
ATOM    211  CD  LYS A  35       6.695 -49.893  -4.576  1.00 61.27           C  
ATOM    212  CE  LYS A  35       6.874 -48.375  -4.680  1.00 61.71           C  
ATOM    213  NZ  LYS A  35       6.166 -47.684  -3.539  1.00 62.12           N  
ATOM    214  N   LYS A  36      10.935 -51.905  -6.557  1.00 58.31           N  
ATOM    215  CA  LYS A  36      12.219 -52.609  -6.556  1.00 58.46           C  
ATOM    216  C   LYS A  36      12.952 -52.458  -7.891  1.00 58.11           C  
ATOM    217  O   LYS A  36      13.698 -53.374  -8.299  1.00 57.77           O  
ATOM    218  CB  LYS A  36      12.056 -54.112  -6.256  1.00 58.85           C  
ATOM    219  CG  LYS A  36      11.081 -54.501  -5.140  1.00 60.02           C  
ATOM    220  CD  LYS A  36      11.664 -54.389  -3.727  1.00 60.51           C  
ATOM    221  CE  LYS A  36      10.613 -54.797  -2.676  1.00 60.30           C  
ATOM    222  NZ  LYS A  36      11.098 -54.704  -1.262  1.00 60.44           N  
ATOM    223  N   PHE A  37      12.725 -51.330  -8.570  1.00 57.60           N  
ATOM    224  CA  PHE A  37      13.467 -50.986  -9.775  1.00 57.60           C  
ATOM    225  C   PHE A  37      13.987 -49.598  -9.668  1.00 57.38           C  
ATOM    226  O   PHE A  37      13.263 -48.671  -9.307  1.00 58.05           O  
ATOM    227  CB  PHE A  37      12.607 -51.043 -11.029  1.00 57.49           C  
ATOM    228  CG  PHE A  37      12.012 -52.370 -11.273  1.00 57.47           C  
ATOM    229  CD1 PHE A  37      12.762 -53.370 -11.889  1.00 57.84           C  
ATOM    230  CD2 PHE A  37      10.709 -52.642 -10.860  1.00 56.69           C  
ATOM    231  CE1 PHE A  37      12.216 -54.630 -12.108  1.00 57.75           C  
ATOM    232  CE2 PHE A  37      10.147 -53.879 -11.073  1.00 56.83           C  
ATOM    233  CZ  PHE A  37      10.898 -54.885 -11.695  1.00 58.23           C  
ATOM    234  N   GLY A  38      15.244 -49.444 -10.011  1.00 57.17           N  
ATOM    235  CA  GLY A  38      15.797 -48.138 -10.172  1.00 57.26           C  
ATOM    236  C   GLY A  38      16.612 -48.164 -11.429  1.00 57.43           C  
ATOM    237  O   GLY A  38      16.360 -48.952 -12.333  1.00 57.40           O  
ATOM    238  N   GLY A  39      17.615 -47.306 -11.461  1.00 57.88           N  
ATOM    239  CA  GLY A  39      18.473 -47.189 -12.605  1.00 58.25           C  
ATOM    240  C   GLY A  39      17.884 -46.124 -13.473  1.00 58.49           C  
ATOM    241  O   GLY A  39      16.761 -45.681 -13.246  1.00 57.94           O  
ATOM    242  N   GLN A  40      18.632 -45.699 -14.482  1.00 59.02           N  
ATOM    243  CA  GLN A  40      18.124 -44.629 -15.318  1.00 59.34           C  
ATOM    244  C   GLN A  40      16.755 -45.009 -15.906  1.00 59.01           C  
ATOM    245  O   GLN A  40      15.896 -44.148 -16.060  1.00 58.62           O  
ATOM    246  CB  GLN A  40      19.130 -44.228 -16.419  1.00 59.63           C  
ATOM    247  CG  GLN A  40      19.063 -42.706 -16.678  1.00 60.69           C  
ATOM    248  CD  GLN A  40      19.377 -42.276 -18.101  1.00 59.94           C  
ATOM    249  OE1 GLN A  40      20.453 -42.620 -18.666  1.00 55.96           O  
ATOM    250  NE2 GLN A  40      18.437 -41.485 -18.688  1.00 56.66           N  
ATOM    251  N   HIS A  41      16.557 -46.306 -16.184  1.00 59.01           N  
ATOM    252  CA  HIS A  41      15.372 -46.781 -16.919  1.00 58.84           C  
ATOM    253  C   HIS A  41      14.499 -47.790 -16.153  1.00 58.78           C  
ATOM    254  O   HIS A  41      13.710 -48.511 -16.755  1.00 58.80           O  
ATOM    255  CB  HIS A  41      15.814 -47.390 -18.257  1.00 58.39           C  
ATOM    256  CG  HIS A  41      16.675 -46.481 -19.082  1.00 56.90           C  
ATOM    257  ND1 HIS A  41      18.041 -46.644 -19.193  1.00 54.25           N  
ATOM    258  CD2 HIS A  41      16.364 -45.389 -19.821  1.00 55.47           C  
ATOM    259  CE1 HIS A  41      18.529 -45.703 -19.980  1.00 54.58           C  
ATOM    260  NE2 HIS A  41      17.534 -44.927 -20.373  1.00 54.16           N  
ATOM    261  N   CYS A  42      14.607 -47.802 -14.829  1.00 58.82           N  
ATOM    262  CA  CYS A  42      14.029 -48.863 -14.020  1.00 58.94           C  
ATOM    263  C   CYS A  42      14.646 -50.143 -14.500  1.00 58.95           C  
ATOM    264  O   CYS A  42      13.995 -51.166 -14.526  1.00 59.20           O  
ATOM    265  CB  CYS A  42      12.513 -48.952 -14.177  1.00 59.29           C  
ATOM    266  SG  CYS A  42      11.609 -47.373 -14.104  1.00 59.37           S  
ATOM    267  N   GLU A  43      15.917 -50.064 -14.880  1.00 59.16           N  
ATOM    268  CA  GLU A  43      16.628 -51.180 -15.523  1.00 59.13           C  
ATOM    269  C   GLU A  43      17.043 -52.170 -14.492  1.00 58.32           C  
ATOM    270  O   GLU A  43      17.340 -53.289 -14.848  1.00 58.34           O  
ATOM    271  CB  GLU A  43      17.877 -50.737 -16.325  1.00 58.40           C  
ATOM    272  CG  GLU A  43      18.270 -49.271 -16.152  1.00 59.28           C  
ATOM    273  CD  GLU A  43      19.760 -49.066 -16.000  1.00 61.74           C  
ATOM    274  OE1 GLU A  43      20.140 -48.180 -15.191  1.00 67.77           O  
ATOM    275  OE2 GLU A  43      20.574 -49.770 -16.660  1.00 65.31           O  
ATOM    276  N   ILE A  44      17.057 -51.772 -13.224  1.00 57.94           N  
ATOM    277  CA  ILE A  44      17.757 -52.550 -12.214  1.00 58.21           C  
ATOM    278  C   ILE A  44      16.847 -53.116 -11.173  1.00 58.02           C  
ATOM    279  O   ILE A  44      16.189 -52.374 -10.456  1.00 57.85           O  
ATOM    280  CB  ILE A  44      18.774 -51.704 -11.503  1.00 58.12           C  
ATOM    281  CG1 ILE A  44      19.945 -51.457 -12.446  1.00 59.14           C  
ATOM    282  CG2 ILE A  44      19.259 -52.401 -10.240  1.00 57.99           C  
ATOM    283  CD1 ILE A  44      20.868 -50.392 -11.962  1.00 59.55           C  
ATOM    284  N   ASP A  45      16.819 -54.439 -11.081  1.00 57.89           N  
ATOM    285  CA  ASP A  45      15.963 -55.084 -10.119  1.00 57.91           C  
ATOM    286  C   ASP A  45      16.691 -55.043  -8.805  1.00 57.96           C  
ATOM    287  O   ASP A  45      17.417 -55.969  -8.448  1.00 57.35           O  
ATOM    288  CB  ASP A  45      15.624 -56.510 -10.525  1.00 57.49           C  
ATOM    289  CG  ASP A  45      14.639 -57.160  -9.582  1.00 57.69           C  
ATOM    290  OD1 ASP A  45      14.240 -58.294  -9.884  1.00 57.46           O  
ATOM    291  OD2 ASP A  45      14.257 -56.551  -8.551  1.00 57.59           O  
ATOM    292  N   LYS A  46      16.479 -53.946  -8.085  1.00 58.55           N  
ATOM    293  CA  LYS A  46      17.107 -53.755  -6.769  1.00 58.78           C  
ATOM    294  C   LYS A  46      16.600 -54.748  -5.694  1.00 58.82           C  
ATOM    295  O   LYS A  46      17.282 -54.961  -4.684  1.00 58.81           O  
ATOM    296  CB  LYS A  46      17.094 -52.265  -6.303  1.00 58.96           C  
ATOM    297  CG  LYS A  46      15.816 -51.425  -6.509  1.00 58.72           C  
ATOM    298  CD  LYS A  46      16.001 -49.964  -5.985  1.00 58.76           C  
ATOM    299  CE  LYS A  46      14.644 -49.291  -5.617  1.00 59.20           C  
ATOM    300  NZ  LYS A  46      14.663 -47.825  -5.222  1.00 58.66           N  
ATOM    301  N   SER A  47      15.469 -55.406  -5.956  1.00 58.74           N  
ATOM    302  CA  SER A  47      15.041 -56.570  -5.167  1.00 58.91           C  
ATOM    303  C   SER A  47      15.998 -57.789  -5.196  1.00 59.14           C  
ATOM    304  O   SER A  47      16.395 -58.272  -4.138  1.00 59.21           O  
ATOM    305  CB  SER A  47      13.651 -57.024  -5.613  1.00 59.05           C  
ATOM    306  OG  SER A  47      13.662 -58.388  -5.983  1.00 59.54           O  
ATOM    307  N   LYS A  48      16.377 -58.265  -6.394  1.00 59.40           N  
ATOM    308  CA  LYS A  48      16.945 -59.644  -6.580  1.00 59.08           C  
ATOM    309  C   LYS A  48      18.315 -59.949  -5.963  1.00 58.73           C  
ATOM    310  O   LYS A  48      19.159 -59.071  -5.839  1.00 59.28           O  
ATOM    311  CB  LYS A  48      16.974 -60.060  -8.074  1.00 59.39           C  
ATOM    312  CG  LYS A  48      15.639 -60.679  -8.601  1.00 59.91           C  
ATOM    313  CD  LYS A  48      15.275 -61.995  -7.914  1.00 61.51           C  
ATOM    314  CE  LYS A  48      13.924 -62.553  -8.367  1.00 61.61           C  
ATOM    315  NZ  LYS A  48      14.014 -63.119  -9.750  1.00 62.27           N  
ATOM    316  N   THR A  49      18.507 -61.215  -5.586  1.00 58.00           N  
ATOM    317  CA  THR A  49      19.748 -61.692  -4.986  1.00 57.53           C  
ATOM    318  C   THR A  49      20.266 -62.990  -5.573  1.00 57.22           C  
ATOM    319  O   THR A  49      21.351 -63.460  -5.195  1.00 57.68           O  
ATOM    320  CB  THR A  49      19.629 -61.882  -3.458  1.00 57.49           C  
ATOM    321  OG1 THR A  49      18.249 -61.838  -3.041  1.00 57.23           O  
ATOM    322  CG2 THR A  49      20.435 -60.801  -2.745  1.00 57.83           C  
ATOM    323  N   CYS A  50      19.531 -63.584  -6.497  1.00 56.74           N  
ATOM    324  CA  CYS A  50      20.080 -64.723  -7.212  1.00 56.70           C  
ATOM    325  C   CYS A  50      19.724 -64.643  -8.680  1.00 56.59           C  
ATOM    326  O   CYS A  50      18.974 -63.758  -9.074  1.00 57.46           O  
ATOM    327  CB  CYS A  50      19.591 -66.027  -6.588  1.00 56.87           C  
ATOM    328  SG  CYS A  50      17.833 -66.166  -6.478  1.00 55.91           S  
ATOM    329  N   TYR A  51      20.277 -65.539  -9.493  1.00 56.01           N  
ATOM    330  CA  TYR A  51      19.949 -65.555 -10.908  1.00 55.51           C  
ATOM    331  C   TYR A  51      19.304 -66.862 -11.285  1.00 55.72           C  
ATOM    332  O   TYR A  51      19.610 -67.929 -10.763  1.00 55.41           O  
ATOM    333  CB  TYR A  51      21.159 -65.322 -11.787  1.00 54.70           C  
ATOM    334  CG  TYR A  51      22.106 -66.460 -11.756  1.00 53.97           C  
ATOM    335  CD1 TYR A  51      22.068 -67.452 -12.725  1.00 54.26           C  
ATOM    336  CD2 TYR A  51      23.018 -66.578 -10.729  1.00 53.45           C  
ATOM    337  CE1 TYR A  51      22.932 -68.520 -12.682  1.00 54.17           C  
ATOM    338  CE2 TYR A  51      23.902 -67.632 -10.673  1.00 53.71           C  
ATOM    339  CZ  TYR A  51      23.860 -68.602 -11.650  1.00 54.17           C  
ATOM    340  OH  TYR A  51      24.743 -69.658 -11.579  1.00 53.56           O  
ATOM    341  N   GLU A  52      18.345 -66.707 -12.177  1.00 56.54           N  
ATOM    342  CA  GLU A  52      17.688 -67.766 -12.915  1.00 56.76           C  
ATOM    343  C   GLU A  52      18.689 -68.336 -13.893  1.00 56.41           C  
ATOM    344  O   GLU A  52      19.580 -67.621 -14.351  1.00 56.37           O  
ATOM    345  CB  GLU A  52      16.486 -67.171 -13.669  1.00 57.26           C  
ATOM    346  CG  GLU A  52      16.831 -66.140 -14.837  1.00 58.96           C  
ATOM    347  CD  GLU A  52      18.035 -65.177 -14.567  1.00 61.66           C  
ATOM    348  OE1 GLU A  52      19.055 -65.309 -15.295  1.00 62.38           O  
ATOM    349  OE2 GLU A  52      17.965 -64.310 -13.642  1.00 61.86           O  
ATOM    350  N   GLY A  53      18.522 -69.614 -14.220  1.00 56.21           N  
ATOM    351  CA  GLY A  53      19.484 -70.360 -15.034  1.00 56.10           C  
ATOM    352  C   GLY A  53      20.191 -69.553 -16.108  1.00 56.00           C  
ATOM    353  O   GLY A  53      19.558 -68.763 -16.832  1.00 56.32           O  
ATOM    354  N   ASN A  54      21.506 -69.742 -16.204  1.00 55.69           N  
ATOM    355  CA  ASN A  54      22.345 -69.041 -17.190  1.00 55.34           C  
ATOM    356  C   ASN A  54      22.762 -67.683 -16.686  1.00 54.99           C  
ATOM    357  O   ASN A  54      23.947 -67.441 -16.503  1.00 54.74           O  
ATOM    358  CB  ASN A  54      21.632 -68.876 -18.539  1.00 55.57           C  
ATOM    359  CG  ASN A  54      22.553 -68.401 -19.627  1.00 55.65           C  
ATOM    360  OD1 ASN A  54      23.668 -68.871 -19.741  1.00 58.02           O  
ATOM    361  ND2 ASN A  54      22.087 -67.473 -20.442  1.00 55.60           N  
ATOM    362  N   GLY A  55      21.785 -66.801 -16.469  1.00 54.72           N  
ATOM    363  CA  GLY A  55      22.049 -65.456 -15.954  1.00 54.53           C  
ATOM    364  C   GLY A  55      21.871 -64.339 -16.969  1.00 54.18           C  
ATOM    365  O   GLY A  55      21.904 -63.165 -16.603  1.00 53.72           O  
ATOM    366  N   HIS A  56      21.672 -64.695 -18.240  1.00 53.95           N  
ATOM    367  CA  HIS A  56      21.531 -63.702 -19.308  1.00 53.88           C  
ATOM    368  C   HIS A  56      20.453 -62.671 -19.056  1.00 53.78           C  
ATOM    369  O   HIS A  56      20.599 -61.536 -19.458  1.00 54.65           O  
ATOM    370  CB  HIS A  56      21.243 -64.376 -20.643  1.00 54.10           C  
ATOM    371  CG  HIS A  56      21.401 -63.471 -21.828  1.00 54.77           C  
ATOM    372  ND1 HIS A  56      20.399 -63.275 -22.755  1.00 55.91           N  
ATOM    373  CD2 HIS A  56      22.446 -62.715 -22.239  1.00 55.54           C  
ATOM    374  CE1 HIS A  56      20.822 -62.443 -23.690  1.00 56.41           C  
ATOM    375  NE2 HIS A  56      22.061 -62.086 -23.398  1.00 56.95           N  
ATOM    376  N   PHE A  57      19.369 -63.072 -18.408  1.00 53.66           N  
ATOM    377  CA  PHE A  57      18.289 -62.170 -18.062  1.00 53.12           C  
ATOM    378  C   PHE A  57      18.326 -61.679 -16.586  1.00 52.35           C  
ATOM    379  O   PHE A  57      17.410 -61.025 -16.132  1.00 51.87           O  
ATOM    380  CB  PHE A  57      16.973 -62.867 -18.358  1.00 53.99           C  
ATOM    381  CG  PHE A  57      16.537 -62.802 -19.807  1.00 54.84           C  
ATOM    382  CD1 PHE A  57      16.594 -63.933 -20.620  1.00 54.64           C  
ATOM    383  CD2 PHE A  57      15.988 -61.618 -20.335  1.00 56.34           C  
ATOM    384  CE1 PHE A  57      16.157 -63.874 -21.947  1.00 55.08           C  
ATOM    385  CE2 PHE A  57      15.541 -61.545 -21.665  1.00 55.38           C  
ATOM    386  CZ  PHE A  57      15.631 -62.671 -22.472  1.00 55.40           C  
ATOM    387  N   TYR A  58      19.387 -61.978 -15.850  1.00 51.61           N  
ATOM    388  CA  TYR A  58      19.625 -61.372 -14.536  1.00 51.89           C  
ATOM    389  C   TYR A  58      19.967 -59.892 -14.598  1.00 52.29           C  
ATOM    390  O   TYR A  58      20.967 -59.497 -15.199  1.00 52.61           O  
ATOM    391  CB  TYR A  58      20.778 -62.072 -13.861  1.00 50.52           C  
ATOM    392  CG  TYR A  58      21.315 -61.416 -12.631  1.00 49.81           C  
ATOM    393  CD1 TYR A  58      20.766 -61.688 -11.398  1.00 50.86           C  
ATOM    394  CD2 TYR A  58      22.431 -60.599 -12.671  1.00 49.85           C  
ATOM    395  CE1 TYR A  58      21.278 -61.124 -10.224  1.00 50.86           C  
ATOM    396  CE2 TYR A  58      22.979 -60.038 -11.502  1.00 49.93           C  
ATOM    397  CZ  TYR A  58      22.383 -60.309 -10.281  1.00 50.27           C  
ATOM    398  OH  TYR A  58      22.851 -59.794  -9.101  1.00 49.86           O  
ATOM    399  N   ARG A  59      19.139 -59.064 -13.972  1.00 53.10           N  
ATOM    400  CA  ARG A  59      19.530 -57.685 -13.676  1.00 53.48           C  
ATOM    401  C   ARG A  59      19.778 -57.541 -12.151  1.00 54.30           C  
ATOM    402  O   ARG A  59      20.313 -58.462 -11.508  1.00 55.31           O  
ATOM    403  CB  ARG A  59      18.489 -56.753 -14.237  1.00 53.06           C  
ATOM    404  CG  ARG A  59      18.187 -57.072 -15.685  1.00 53.13           C  
ATOM    405  CD  ARG A  59      19.315 -56.697 -16.593  1.00 54.57           C  
ATOM    406  NE  ARG A  59      19.697 -57.777 -17.515  1.00 56.23           N  
ATOM    407  CZ  ARG A  59      19.616 -57.727 -18.851  1.00 57.24           C  
ATOM    408  NH1 ARG A  59      19.146 -56.650 -19.482  1.00 58.98           N  
ATOM    409  NH2 ARG A  59      20.021 -58.764 -19.575  1.00 56.01           N  
ATOM    410  N   GLY A  60      19.467 -56.425 -11.532  1.00 54.37           N  
ATOM    411  CA  GLY A  60      19.779 -56.346 -10.105  1.00 54.78           C  
ATOM    412  C   GLY A  60      21.267 -56.313  -9.792  1.00 54.82           C  
ATOM    413  O   GLY A  60      22.097 -56.441 -10.679  1.00 55.04           O  
ATOM    414  N   LYS A  61      21.599 -56.105  -8.523  1.00 55.37           N  
ATOM    415  CA  LYS A  61      22.925 -55.569  -8.153  1.00 56.01           C  
ATOM    416  C   LYS A  61      23.889 -56.714  -7.898  1.00 56.50           C  
ATOM    417  O   LYS A  61      23.542 -57.879  -8.124  1.00 57.56           O  
ATOM    418  CB  LYS A  61      22.807 -54.628  -6.928  1.00 56.38           C  
ATOM    419  CG  LYS A  61      21.797 -53.480  -7.137  1.00 56.15           C  
ATOM    420  CD  LYS A  61      21.815 -52.457  -6.035  1.00 56.59           C  
ATOM    421  CE  LYS A  61      20.800 -51.345  -6.337  1.00 58.84           C  
ATOM    422  NZ  LYS A  61      19.767 -51.075  -5.232  1.00 60.46           N  
ATOM    423  N   ALA A  62      25.089 -56.431  -7.419  1.00 56.32           N  
ATOM    424  CA  ALA A  62      26.034 -57.518  -7.182  1.00 56.10           C  
ATOM    425  C   ALA A  62      27.151 -57.198  -8.090  1.00 56.37           C  
ATOM    426  O   ALA A  62      26.968 -57.185  -9.306  1.00 55.76           O  
ATOM    427  CB  ALA A  62      25.449 -58.858  -7.548  1.00 55.44           C  
ATOM    428  N   SER A  63      28.307 -56.937  -7.489  1.00 57.22           N  
ATOM    429  CA  SER A  63      29.371 -56.213  -8.156  1.00 58.05           C  
ATOM    430  C   SER A  63      30.753 -56.807  -8.027  1.00 58.17           C  
ATOM    431  O   SER A  63      31.740 -56.125  -8.316  1.00 58.49           O  
ATOM    432  CB  SER A  63      29.365 -54.807  -7.599  1.00 57.85           C  
ATOM    433  OG  SER A  63      28.208 -54.166  -8.106  1.00 59.77           O  
ATOM    434  N   THR A  64      30.820 -58.086  -7.668  1.00 58.50           N  
ATOM    435  CA  THR A  64      32.054 -58.694  -7.175  1.00 59.12           C  
ATOM    436  C   THR A  64      32.242 -60.119  -7.724  1.00 59.51           C  
ATOM    437  O   THR A  64      31.265 -60.837  -7.891  1.00 59.90           O  
ATOM    438  CB  THR A  64      32.026 -58.711  -5.645  1.00 58.92           C  
ATOM    439  OG1 THR A  64      32.956 -59.679  -5.159  1.00 59.67           O  
ATOM    440  CG2 THR A  64      30.624 -59.058  -5.147  1.00 59.39           C  
ATOM    441  N   ASP A  65      33.468 -60.538  -8.030  1.00 59.78           N  
ATOM    442  CA  ASP A  65      33.638 -61.898  -8.552  1.00 60.48           C  
ATOM    443  C   ASP A  65      33.885 -62.893  -7.408  1.00 61.11           C  
ATOM    444  O   ASP A  65      33.531 -62.606  -6.260  1.00 61.90           O  
ATOM    445  CB  ASP A  65      34.687 -61.956  -9.668  1.00 60.50           C  
ATOM    446  CG  ASP A  65      36.092 -61.859  -9.165  1.00 61.28           C  
ATOM    447  OD1 ASP A  65      36.323 -62.021  -7.942  1.00 61.75           O  
ATOM    448  OD2 ASP A  65      36.974 -61.635 -10.022  1.00 62.11           O  
ATOM    449  N   THR A  66      34.452 -64.061  -7.702  1.00 61.37           N  
ATOM    450  CA  THR A  66      34.588 -65.122  -6.687  1.00 61.48           C  
ATOM    451  C   THR A  66      35.585 -64.766  -5.590  1.00 61.60           C  
ATOM    452  O   THR A  66      35.391 -65.105  -4.415  1.00 61.43           O  
ATOM    453  CB  THR A  66      35.003 -66.463  -7.336  1.00 61.69           C  
ATOM    454  OG1 THR A  66      33.880 -66.992  -8.052  1.00 62.31           O  
ATOM    455  CG2 THR A  66      35.468 -67.490  -6.280  1.00 61.51           C  
ATOM    456  N   MET A  67      36.638 -64.055  -5.987  1.00 61.66           N  
ATOM    457  CA  MET A  67      37.747 -63.722  -5.097  1.00 61.46           C  
ATOM    458  C   MET A  67      37.403 -62.521  -4.232  1.00 61.09           C  
ATOM    459  O   MET A  67      38.193 -62.126  -3.380  1.00 60.96           O  
ATOM    460  CB  MET A  67      38.984 -63.387  -5.914  1.00 61.30           C  
ATOM    461  CG  MET A  67      39.299 -64.364  -7.030  1.00 61.50           C  
ATOM    462  SD  MET A  67      40.711 -65.413  -6.674  1.00 63.05           S  
ATOM    463  CE  MET A  67      41.959 -64.189  -6.237  1.00 63.13           C  
ATOM    464  N   GLY A  68      36.228 -61.937  -4.471  1.00 60.93           N  
ATOM    465  CA  GLY A  68      35.803 -60.722  -3.793  1.00 60.89           C  
ATOM    466  C   GLY A  68      36.197 -59.481  -4.569  1.00 60.74           C  
ATOM    467  O   GLY A  68      35.834 -58.364  -4.190  1.00 60.41           O  
ATOM    468  N   ARG A  69      36.953 -59.671  -5.651  1.00 60.84           N  
ATOM    469  CA  ARG A  69      37.421 -58.553  -6.450  1.00 60.79           C  
ATOM    470  C   ARG A  69      36.190 -57.821  -6.992  1.00 60.84           C  
ATOM    471  O   ARG A  69      35.235 -58.481  -7.434  1.00 61.10           O  
ATOM    472  CB  ARG A  69      38.264 -59.043  -7.614  1.00 60.99           C  
ATOM    473  CG  ARG A  69      39.530 -59.819  -7.256  1.00 61.24           C  
ATOM    474  CD  ARG A  69      39.975 -60.626  -8.469  1.00 61.29           C  
ATOM    475  NE  ARG A  69      41.164 -61.438  -8.244  1.00 62.70           N  
ATOM    476  CZ  ARG A  69      41.690 -62.270  -9.149  1.00 63.27           C  
ATOM    477  NH1 ARG A  69      41.128 -62.402 -10.351  1.00 64.15           N  
ATOM    478  NH2 ARG A  69      42.784 -62.977  -8.859  1.00 62.89           N  
ATOM    479  N   PRO A  70      36.193 -56.468  -6.944  1.00 60.41           N  
ATOM    480  CA  PRO A  70      35.088 -55.662  -7.456  1.00 59.96           C  
ATOM    481  C   PRO A  70      35.109 -55.557  -8.971  1.00 59.57           C  
ATOM    482  O   PRO A  70      36.177 -55.509  -9.592  1.00 59.96           O  
ATOM    483  CB  PRO A  70      35.362 -54.290  -6.850  1.00 60.05           C  
ATOM    484  CG  PRO A  70      36.818 -54.214  -6.787  1.00 59.90           C  
ATOM    485  CD  PRO A  70      37.264 -55.608  -6.414  1.00 60.49           C  
ATOM    486  N   CYS A  71      33.932 -55.521  -9.561  1.00 58.98           N  
ATOM    487  CA  CYS A  71      33.819 -55.421 -11.003  1.00 58.69           C  
ATOM    488  C   CYS A  71      34.266 -54.052 -11.525  1.00 58.56           C  
ATOM    489  O   CYS A  71      34.089 -53.045 -10.848  1.00 59.34           O  
ATOM    490  CB  CYS A  71      32.366 -55.668 -11.398  1.00 58.64           C  
ATOM    491  SG  CYS A  71      31.862 -57.391 -11.247  1.00 56.31           S  
ATOM    492  N   LEU A  72      34.844 -54.016 -12.722  1.00 57.88           N  
ATOM    493  CA  LEU A  72      35.060 -52.751 -13.432  1.00 57.65           C  
ATOM    494  C   LEU A  72      33.724 -52.246 -13.995  1.00 57.73           C  
ATOM    495  O   LEU A  72      32.905 -53.060 -14.413  1.00 58.20           O  
ATOM    496  CB  LEU A  72      36.034 -52.962 -14.580  1.00 57.51           C  
ATOM    497  CG  LEU A  72      37.448 -53.324 -14.118  1.00 56.86           C  
ATOM    498  CD1 LEU A  72      38.283 -53.900 -15.256  1.00 57.00           C  
ATOM    499  CD2 LEU A  72      38.120 -52.112 -13.496  1.00 53.25           C  
ATOM    500  N   PRO A  73      33.470 -50.919 -13.972  1.00 57.20           N  
ATOM    501  CA  PRO A  73      32.225 -50.374 -14.522  1.00 56.77           C  
ATOM    502  C   PRO A  73      32.107 -50.571 -16.025  1.00 56.84           C  
ATOM    503  O   PRO A  73      33.077 -50.362 -16.760  1.00 57.24           O  
ATOM    504  CB  PRO A  73      32.344 -48.886 -14.231  1.00 56.40           C  
ATOM    505  CG  PRO A  73      33.233 -48.801 -13.097  1.00 56.46           C  
ATOM    506  CD  PRO A  73      34.272 -49.850 -13.372  1.00 57.03           C  
ATOM    507  N   TRP A  74      30.915 -50.945 -16.479  1.00 56.45           N  
ATOM    508  CA  TRP A  74      30.682 -51.213 -17.904  1.00 56.07           C  
ATOM    509  C   TRP A  74      30.967 -50.030 -18.815  1.00 56.01           C  
ATOM    510  O   TRP A  74      31.147 -50.238 -20.011  1.00 56.40           O  
ATOM    511  CB  TRP A  74      29.247 -51.712 -18.127  1.00 55.70           C  
ATOM    512  CG  TRP A  74      29.068 -52.959 -17.435  1.00 54.67           C  
ATOM    513  CD1 TRP A  74      28.519 -53.128 -16.224  1.00 54.63           C  
ATOM    514  CD2 TRP A  74      29.545 -54.227 -17.855  1.00 53.58           C  
ATOM    515  NE1 TRP A  74      28.558 -54.446 -15.870  1.00 55.25           N  
ATOM    516  CE2 TRP A  74      29.211 -55.145 -16.854  1.00 55.46           C  
ATOM    517  CE3 TRP A  74      30.212 -54.680 -18.988  1.00 54.30           C  
ATOM    518  CZ2 TRP A  74      29.531 -56.511 -16.948  1.00 54.83           C  
ATOM    519  CZ3 TRP A  74      30.533 -56.022 -19.083  1.00 54.64           C  
ATOM    520  CH2 TRP A  74      30.188 -56.924 -18.072  1.00 54.63           C  
ATOM    521  N   ASN A  75      30.989 -48.811 -18.253  1.00 55.96           N  
ATOM    522  CA  ASN A  75      31.320 -47.569 -18.995  1.00 55.31           C  
ATOM    523  C   ASN A  75      32.733 -47.040 -18.811  1.00 55.04           C  
ATOM    524  O   ASN A  75      33.092 -46.057 -19.434  1.00 55.41           O  
ATOM    525  CB  ASN A  75      30.337 -46.443 -18.674  1.00 54.88           C  
ATOM    526  CG  ASN A  75      30.529 -45.837 -17.283  1.00 54.70           C  
ATOM    527  OD1 ASN A  75      30.664 -46.546 -16.292  1.00 54.68           O  
ATOM    528  ND2 ASN A  75      30.453 -44.508 -17.202  1.00 54.69           N  
ATOM    529  N   SER A  76      33.532 -47.676 -17.968  1.00 54.63           N  
ATOM    530  CA  SER A  76      34.895 -47.238 -17.751  1.00 54.42           C  
ATOM    531  C   SER A  76      35.761 -47.363 -19.040  1.00 54.42           C  
ATOM    532  O   SER A  76      35.482 -48.184 -19.905  1.00 55.12           O  
ATOM    533  CB  SER A  76      35.475 -48.108 -16.670  1.00 54.21           C  
ATOM    534  OG  SER A  76      35.598 -49.431 -17.177  1.00 56.03           O  
ATOM    535  N   ALA A  77      36.827 -46.575 -19.153  1.00 54.08           N  
ATOM    536  CA  ALA A  77      37.712 -46.613 -20.325  1.00 53.60           C  
ATOM    537  C   ALA A  77      38.307 -47.998 -20.636  1.00 53.36           C  
ATOM    538  O   ALA A  77      38.452 -48.375 -21.802  1.00 53.46           O  
ATOM    539  CB  ALA A  77      38.823 -45.606 -20.150  1.00 53.54           C  
ATOM    540  N   THR A  78      38.670 -48.759 -19.612  1.00 53.15           N  
ATOM    541  CA  THR A  78      39.226 -50.084 -19.857  1.00 53.09           C  
ATOM    542  C   THR A  78      38.126 -50.932 -20.435  1.00 53.35           C  
ATOM    543  O   THR A  78      38.275 -51.464 -21.534  1.00 53.82           O  
ATOM    544  CB  THR A  78      39.687 -50.741 -18.585  1.00 53.05           C  
ATOM    545  OG1 THR A  78      39.786 -49.733 -17.576  1.00 54.46           O  
ATOM    546  CG2 THR A  78      41.026 -51.472 -18.779  1.00 52.86           C  
ATOM    547  N   VAL A  79      37.000 -51.031 -19.717  1.00 53.11           N  
ATOM    548  CA  VAL A  79      35.918 -51.891 -20.183  1.00 52.68           C  
ATOM    549  C   VAL A  79      35.456 -51.437 -21.576  1.00 52.67           C  
ATOM    550  O   VAL A  79      35.056 -52.255 -22.434  1.00 52.83           O  
ATOM    551  CB  VAL A  79      34.742 -51.937 -19.213  1.00 52.48           C  
ATOM    552  CG1 VAL A  79      33.730 -52.975 -19.692  1.00 52.02           C  
ATOM    553  CG2 VAL A  79      35.213 -52.267 -17.825  1.00 52.19           C  
ATOM    554  N   LEU A  80      35.562 -50.134 -21.816  1.00 52.20           N  
ATOM    555  CA  LEU A  80      35.155 -49.581 -23.090  1.00 52.33           C  
ATOM    556  C   LEU A  80      35.989 -50.163 -24.226  1.00 52.39           C  
ATOM    557  O   LEU A  80      35.662 -49.971 -25.403  1.00 52.52           O  
ATOM    558  CB  LEU A  80      35.222 -48.046 -23.083  1.00 51.80           C  
ATOM    559  CG  LEU A  80      34.062 -47.338 -22.395  1.00 51.27           C  
ATOM    560  CD1 LEU A  80      34.329 -45.873 -22.185  1.00 49.52           C  
ATOM    561  CD2 LEU A  80      32.813 -47.527 -23.207  1.00 52.68           C  
ATOM    562  N   GLN A  81      37.061 -50.868 -23.884  1.00 52.65           N  
ATOM    563  CA  GLN A  81      37.886 -51.531 -24.904  1.00 52.82           C  
ATOM    564  C   GLN A  81      37.461 -52.979 -25.170  1.00 53.10           C  
ATOM    565  O   GLN A  81      37.794 -53.528 -26.216  1.00 53.34           O  
ATOM    566  CB  GLN A  81      39.367 -51.437 -24.541  1.00 52.36           C  
ATOM    567  CG  GLN A  81      39.902 -49.987 -24.523  1.00 52.02           C  
ATOM    568  CD  GLN A  81      40.135 -49.408 -25.913  1.00 50.92           C  
ATOM    569  OE1 GLN A  81      40.761 -50.040 -26.770  1.00 52.20           O  
ATOM    570  NE2 GLN A  81      39.648 -48.196 -26.135  1.00 49.25           N  
ATOM    571  N   GLN A  82      36.686 -53.585 -24.273  1.00 53.39           N  
ATOM    572  CA  GLN A  82      36.237 -54.964 -24.495  1.00 53.72           C  
ATOM    573  C   GLN A  82      35.070 -55.092 -25.468  1.00 54.01           C  
ATOM    574  O   GLN A  82      34.553 -54.107 -26.018  1.00 54.53           O  
ATOM    575  CB  GLN A  82      35.806 -55.621 -23.184  1.00 54.36           C  
ATOM    576  CG  GLN A  82      36.764 -55.392 -22.051  1.00 55.87           C  
ATOM    577  CD  GLN A  82      38.160 -55.744 -22.425  1.00 56.15           C  
ATOM    578  OE1 GLN A  82      38.421 -56.862 -22.888  1.00 56.80           O  
ATOM    579  NE2 GLN A  82      39.078 -54.795 -22.244  1.00 56.95           N  
ATOM    580  N   THR A  83      34.643 -56.337 -25.655  1.00 53.72           N  
ATOM    581  CA  THR A  83      33.448 -56.631 -26.417  1.00 53.28           C  
ATOM    582  C   THR A  83      32.209 -56.070 -25.724  1.00 53.05           C  
ATOM    583  O   THR A  83      31.346 -55.537 -26.393  1.00 53.31           O  
ATOM    584  CB  THR A  83      33.304 -58.137 -26.624  1.00 53.08           C  
ATOM    585  OG1 THR A  83      34.594 -58.680 -26.940  1.00 52.15           O  
ATOM    586  CG2 THR A  83      32.302 -58.438 -27.733  1.00 52.73           C  
ATOM    587  N   TYR A  84      32.127 -56.158 -24.402  1.00 52.77           N  
ATOM    588  CA  TYR A  84      30.881 -55.798 -23.712  1.00 53.09           C  
ATOM    589  C   TYR A  84      30.982 -54.556 -22.853  1.00 53.12           C  
ATOM    590  O   TYR A  84      31.705 -54.557 -21.855  1.00 53.87           O  
ATOM    591  CB  TYR A  84      30.376 -56.981 -22.889  1.00 53.45           C  
ATOM    592  CG  TYR A  84      29.941 -58.059 -23.806  1.00 53.53           C  
ATOM    593  CD1 TYR A  84      30.659 -59.248 -23.912  1.00 55.23           C  
ATOM    594  CD2 TYR A  84      28.858 -57.854 -24.661  1.00 54.37           C  
ATOM    595  CE1 TYR A  84      30.272 -60.245 -24.841  1.00 54.76           C  
ATOM    596  CE2 TYR A  84      28.457 -58.826 -25.575  1.00 54.25           C  
ATOM    597  CZ  TYR A  84      29.164 -60.013 -25.663  1.00 54.51           C  
ATOM    598  OH  TYR A  84      28.755 -60.956 -26.571  1.00 54.78           O  
ATOM    599  N   HIS A  85      30.262 -53.505 -23.244  1.00 52.41           N  
ATOM    600  CA  HIS A  85      30.313 -52.254 -22.524  1.00 52.53           C  
ATOM    601  C   HIS A  85      29.057 -51.433 -22.777  1.00 52.72           C  
ATOM    602  O   HIS A  85      28.294 -51.704 -23.695  1.00 52.50           O  
ATOM    603  CB  HIS A  85      31.542 -51.454 -22.941  1.00 52.35           C  
ATOM    604  CG  HIS A  85      31.565 -51.137 -24.397  1.00 52.02           C  
ATOM    605  ND1 HIS A  85      32.370 -51.809 -25.286  1.00 52.08           N  
ATOM    606  CD2 HIS A  85      30.842 -50.262 -25.131  1.00 51.13           C  
ATOM    607  CE1 HIS A  85      32.162 -51.341 -26.503  1.00 51.25           C  
ATOM    608  NE2 HIS A  85      31.238 -50.403 -26.436  1.00 50.17           N  
ATOM    609  N   ALA A  86      28.884 -50.399 -21.959  1.00 53.23           N  
ATOM    610  CA  ALA A  86      27.609 -49.685 -21.819  1.00 53.16           C  
ATOM    611  C   ALA A  86      27.286 -48.813 -23.002  1.00 53.22           C  
ATOM    612  O   ALA A  86      26.143 -48.419 -23.170  1.00 53.62           O  
ATOM    613  CB  ALA A  86      27.621 -48.838 -20.555  1.00 53.02           C  
ATOM    614  N   HIS A  87      28.299 -48.477 -23.793  1.00 53.46           N  
ATOM    615  CA  HIS A  87      28.131 -47.608 -24.966  1.00 53.36           C  
ATOM    616  C   HIS A  87      27.986 -48.463 -26.194  1.00 53.08           C  
ATOM    617  O   HIS A  87      28.865 -48.459 -27.032  1.00 53.84           O  
ATOM    618  CB  HIS A  87      29.346 -46.680 -25.138  1.00 53.17           C  
ATOM    619  CG  HIS A  87      29.546 -45.733 -24.000  1.00 53.76           C  
ATOM    620  ND1 HIS A  87      30.575 -44.820 -23.965  1.00 54.50           N  
ATOM    621  CD2 HIS A  87      28.863 -45.571 -22.840  1.00 54.35           C  
ATOM    622  CE1 HIS A  87      30.507 -44.121 -22.842  1.00 55.38           C  
ATOM    623  NE2 HIS A  87      29.480 -44.560 -22.139  1.00 55.11           N  
ATOM    624  N   ARG A  88      26.871 -49.173 -26.318  1.00 52.78           N  
ATOM    625  CA  ARG A  88      26.804 -50.308 -27.221  1.00 52.61           C  
ATOM    626  C   ARG A  88      25.367 -50.627 -27.640  1.00 52.89           C  
ATOM    627  O   ARG A  88      24.935 -51.772 -27.579  1.00 53.67           O  
ATOM    628  CB  ARG A  88      27.445 -51.490 -26.493  1.00 52.34           C  
ATOM    629  CG  ARG A  88      27.702 -52.759 -27.274  1.00 52.14           C  
ATOM    630  CD  ARG A  88      27.706 -53.967 -26.323  1.00 51.99           C  
ATOM    631  NE  ARG A  88      28.452 -55.116 -26.837  1.00 51.70           N  
ATOM    632  CZ  ARG A  88      27.980 -56.031 -27.688  1.00 50.88           C  
ATOM    633  NH1 ARG A  88      26.732 -55.974 -28.135  1.00 49.50           N  
ATOM    634  NH2 ARG A  88      28.777 -57.014 -28.092  1.00 50.59           N  
ATOM    635  N   SER A  89      24.622 -49.620 -28.079  1.00 52.89           N  
ATOM    636  CA  SER A  89      23.302 -49.845 -28.681  1.00 52.78           C  
ATOM    637  C   SER A  89      22.477 -50.815 -27.841  1.00 53.08           C  
ATOM    638  O   SER A  89      21.774 -50.392 -26.915  1.00 54.24           O  
ATOM    639  CB  SER A  89      23.432 -50.322 -30.139  1.00 52.69           C  
ATOM    640  OG  SER A  89      24.542 -51.185 -30.316  1.00 52.07           O  
ATOM    641  N   ASP A  90      22.595 -52.114 -28.105  1.00 52.66           N  
ATOM    642  CA  ASP A  90      21.880 -53.116 -27.306  1.00 52.36           C  
ATOM    643  C   ASP A  90      22.181 -53.064 -25.799  1.00 52.34           C  
ATOM    644  O   ASP A  90      21.612 -53.840 -25.038  1.00 52.90           O  
ATOM    645  CB  ASP A  90      22.210 -54.506 -27.829  1.00 51.93           C  
ATOM    646  CG  ASP A  90      23.692 -54.771 -27.853  1.00 52.22           C  
ATOM    647  OD1 ASP A  90      24.431 -54.150 -27.066  1.00 51.72           O  
ATOM    648  OD2 ASP A  90      24.127 -55.603 -28.663  1.00 52.65           O  
ATOM    649  N   ALA A  91      23.066 -52.162 -25.376  1.00 52.27           N  
ATOM    650  CA  ALA A  91      23.534 -52.069 -23.975  1.00 52.37           C  
ATOM    651  C   ALA A  91      22.453 -52.223 -22.896  1.00 52.30           C  
ATOM    652  O   ALA A  91      22.674 -52.923 -21.883  1.00 51.74           O  
ATOM    653  CB  ALA A  91      24.308 -50.757 -23.753  1.00 52.18           C  
ATOM    654  N   LEU A  92      21.303 -51.573 -23.113  1.00 52.15           N  
ATOM    655  CA  LEU A  92      20.198 -51.668 -22.157  1.00 52.22           C  
ATOM    656  C   LEU A  92      19.649 -53.092 -22.153  1.00 51.89           C  
ATOM    657  O   LEU A  92      19.405 -53.672 -21.089  1.00 52.07           O  
ATOM    658  CB  LEU A  92      19.049 -50.696 -22.475  1.00 52.67           C  
ATOM    659  CG  LEU A  92      19.348 -49.285 -22.978  1.00 53.64           C  
ATOM    660  CD1 LEU A  92      20.702 -48.790 -22.385  1.00 54.68           C  
ATOM    661  CD2 LEU A  92      19.299 -49.203 -24.533  1.00 53.21           C  
ATOM    662  N   GLN A  93      19.459 -53.650 -23.343  1.00 51.51           N  
ATOM    663  CA  GLN A  93      18.867 -54.966 -23.463  1.00 51.41           C  
ATOM    664  C   GLN A  93      19.804 -56.012 -22.907  1.00 50.94           C  
ATOM    665  O   GLN A  93      19.375 -57.104 -22.583  1.00 50.80           O  
ATOM    666  CB  GLN A  93      18.482 -55.278 -24.921  1.00 51.63           C  
ATOM    667  CG  GLN A  93      17.774 -56.660 -25.155  1.00 52.67           C  
ATOM    668  CD  GLN A  93      16.430 -56.883 -24.376  1.00 54.79           C  
ATOM    669  OE1 GLN A  93      15.486 -56.086 -24.505  1.00 56.89           O  
ATOM    670  NE2 GLN A  93      16.342 -57.997 -23.611  1.00 52.82           N  
ATOM    671  N   LEU A  94      21.079 -55.671 -22.778  1.00 50.82           N  
ATOM    672  CA  LEU A  94      22.054 -56.581 -22.183  1.00 50.51           C  
ATOM    673  C   LEU A  94      22.339 -56.283 -20.732  1.00 50.34           C  
ATOM    674  O   LEU A  94      23.151 -56.967 -20.121  1.00 50.71           O  
ATOM    675  CB  LEU A  94      23.370 -56.528 -22.955  1.00 50.31           C  
ATOM    676  CG  LEU A  94      23.344 -57.011 -24.404  1.00 49.26           C  
ATOM    677  CD1 LEU A  94      24.654 -56.616 -25.149  1.00 48.21           C  
ATOM    678  CD2 LEU A  94      23.122 -58.509 -24.407  1.00 47.20           C  
ATOM    679  N   GLY A  95      21.702 -55.263 -20.179  1.00 50.27           N  
ATOM    680  CA  GLY A  95      21.905 -54.924 -18.773  1.00 50.49           C  
ATOM    681  C   GLY A  95      23.214 -54.208 -18.477  1.00 50.36           C  
ATOM    682  O   GLY A  95      23.617 -54.070 -17.315  1.00 49.64           O  
ATOM    683  N   LEU A  96      23.858 -53.712 -19.524  1.00 50.55           N  
ATOM    684  CA  LEU A  96      25.153 -53.095 -19.377  1.00 51.05           C  
ATOM    685  C   LEU A  96      25.019 -51.595 -19.378  1.00 51.47           C  
ATOM    686  O   LEU A  96      24.657 -51.010 -20.396  1.00 52.28           O  
ATOM    687  CB  LEU A  96      26.060 -53.512 -20.520  1.00 51.26           C  
ATOM    688  CG  LEU A  96      26.292 -55.012 -20.603  1.00 51.67           C  
ATOM    689  CD1 LEU A  96      27.168 -55.333 -21.825  1.00 51.92           C  
ATOM    690  CD2 LEU A  96      26.903 -55.488 -19.294  1.00 51.51           C  
ATOM    691  N   GLY A  97      25.335 -50.975 -18.246  1.00 51.40           N  
ATOM    692  CA  GLY A  97      25.189 -49.555 -18.100  1.00 51.20           C  
ATOM    693  C   GLY A  97      26.301 -48.904 -17.311  1.00 51.62           C  
ATOM    694  O   GLY A  97      27.459 -49.309 -17.369  1.00 52.14           O  
ATOM    695  N   LYS A  98      25.926 -47.848 -16.601  1.00 51.88           N  
ATOM    696  CA  LYS A  98      26.839 -46.969 -15.893  1.00 51.43           C  
ATOM    697  C   LYS A  98      26.796 -47.468 -14.462  1.00 51.10           C  
ATOM    698  O   LYS A  98      26.182 -46.868 -13.598  1.00 50.35           O  
ATOM    699  CB  LYS A  98      26.358 -45.514 -16.045  1.00 51.55           C  
ATOM    700  CG  LYS A  98      27.208 -44.477 -15.359  1.00 51.90           C  
ATOM    701  CD  LYS A  98      27.125 -43.066 -15.980  1.00 51.26           C  
ATOM    702  CE  LYS A  98      28.299 -42.203 -15.420  1.00 52.60           C  
ATOM    703  NZ  LYS A  98      28.292 -40.724 -15.749  1.00 52.98           N  
ATOM    704  N   HIS A  99      27.430 -48.616 -14.254  1.00 51.09           N  
ATOM    705  CA  HIS A  99      27.423 -49.325 -12.972  1.00 51.61           C  
ATOM    706  C   HIS A  99      28.387 -50.452 -13.182  1.00 52.07           C  
ATOM    707  O   HIS A  99      28.767 -50.709 -14.326  1.00 52.09           O  
ATOM    708  CB  HIS A  99      26.037 -49.930 -12.608  1.00 51.05           C  
ATOM    709  CG  HIS A  99      25.530 -50.942 -13.600  1.00 49.64           C  
ATOM    710  ND1 HIS A  99      24.387 -50.742 -14.334  1.00 48.70           N  
ATOM    711  CD2 HIS A  99      26.033 -52.129 -14.020  1.00 47.07           C  
ATOM    712  CE1 HIS A  99      24.200 -51.765 -15.152  1.00 48.54           C  
ATOM    713  NE2 HIS A  99      25.184 -52.623 -14.979  1.00 45.25           N  
ATOM    714  N   ASN A 100      28.731 -51.159 -12.108  1.00 52.73           N  
ATOM    715  CA  ASN A 100      29.501 -52.382 -12.246  1.00 53.53           C  
ATOM    716  C   ASN A 100      28.761 -53.623 -11.734  1.00 54.16           C  
ATOM    717  O   ASN A 100      29.358 -54.527 -11.149  1.00 55.39           O  
ATOM    718  CB  ASN A 100      30.837 -52.242 -11.526  1.00 53.82           C  
ATOM    719  CG  ASN A 100      30.665 -52.247 -10.055  1.00 53.13           C  
ATOM    720  OD1 ASN A 100      29.630 -51.837  -9.574  1.00 52.70           O  
ATOM    721  ND2 ASN A 100      31.639 -52.752  -9.335  1.00 53.81           N  
ATOM    722  N   TYR A 101      27.464 -53.670 -11.941  1.00 54.50           N  
ATOM    723  CA  TYR A 101      26.689 -54.840 -11.603  1.00 54.68           C  
ATOM    724  C   TYR A 101      26.976 -55.993 -12.557  1.00 54.76           C  
ATOM    725  O   TYR A 101      27.139 -55.776 -13.753  1.00 54.33           O  
ATOM    726  CB  TYR A 101      25.205 -54.486 -11.637  1.00 55.15           C  
ATOM    727  CG  TYR A 101      24.835 -53.293 -10.781  1.00 55.32           C  
ATOM    728  CD1 TYR A 101      25.243 -53.201  -9.465  1.00 56.50           C  
ATOM    729  CD2 TYR A 101      24.079 -52.269 -11.291  1.00 56.56           C  
ATOM    730  CE1 TYR A 101      24.887 -52.125  -8.673  1.00 56.45           C  
ATOM    731  CE2 TYR A 101      23.704 -51.199 -10.514  1.00 56.75           C  
ATOM    732  CZ  TYR A 101      24.105 -51.122  -9.198  1.00 56.81           C  
ATOM    733  OH  TYR A 101      23.714 -50.027  -8.427  1.00 56.38           O  
ATOM    734  N   CYS A 102      27.019 -57.211 -12.010  1.00 55.16           N  
ATOM    735  CA  CYS A 102      27.275 -58.439 -12.770  1.00 55.90           C  
ATOM    736  C   CYS A 102      26.316 -58.653 -13.896  1.00 55.69           C  
ATOM    737  O   CYS A 102      25.159 -58.296 -13.782  1.00 56.32           O  
ATOM    738  CB  CYS A 102      27.152 -59.640 -11.844  1.00 56.65           C  
ATOM    739  SG  CYS A 102      28.486 -59.655 -10.653  1.00 62.71           S  
ATOM    740  N   ARG A 103      26.778 -59.257 -14.983  1.00 55.43           N  
ATOM    741  CA  ARG A 103      25.882 -59.584 -16.098  1.00 55.14           C  
ATOM    742  C   ARG A 103      26.442 -60.764 -16.864  1.00 54.72           C  
ATOM    743  O   ARG A 103      27.562 -61.193 -16.599  1.00 54.17           O  
ATOM    744  CB  ARG A 103      25.721 -58.393 -17.038  1.00 55.40           C  
ATOM    745  CG  ARG A 103      25.114 -57.137 -16.389  1.00 56.84           C  
ATOM    746  CD  ARG A 103      23.635 -57.303 -16.043  1.00 57.53           C  
ATOM    747  NE  ARG A 103      23.014 -56.037 -15.682  1.00 57.61           N  
ATOM    748  CZ  ARG A 103      22.777 -55.624 -14.437  1.00 59.65           C  
ATOM    749  NH1 ARG A 103      23.075 -56.381 -13.388  1.00 60.33           N  
ATOM    750  NH2 ARG A 103      22.188 -54.443 -14.240  1.00 59.19           N  
ATOM    751  N   ASN A 104      25.637 -61.312 -17.772  1.00 54.09           N  
ATOM    752  CA  ASN A 104      26.062 -62.405 -18.632  1.00 53.98           C  
ATOM    753  C   ASN A 104      25.449 -62.223 -19.996  1.00 53.84           C  
ATOM    754  O   ASN A 104      24.622 -63.028 -20.434  1.00 53.40           O  
ATOM    755  CB  ASN A 104      25.691 -63.780 -18.077  1.00 53.68           C  
ATOM    756  CG  ASN A 104      26.107 -64.922 -19.017  1.00 53.24           C  
ATOM    757  OD1 ASN A 104      26.858 -64.710 -19.982  1.00 49.33           O  
ATOM    758  ND2 ASN A 104      25.619 -66.131 -18.739  1.00 50.50           N  
ATOM    759  N   PRO A 105      25.873 -61.167 -20.684  1.00 53.75           N  
ATOM    760  CA  PRO A 105      25.327 -60.823 -21.987  1.00 54.17           C  
ATOM    761  C   PRO A 105      25.789 -61.790 -23.063  1.00 54.45           C  
ATOM    762  O   PRO A 105      25.219 -61.810 -24.149  1.00 54.90           O  
ATOM    763  CB  PRO A 105      25.904 -59.440 -22.248  1.00 54.59           C  
ATOM    764  CG  PRO A 105      27.221 -59.427 -21.453  1.00 54.39           C  
ATOM    765  CD  PRO A 105      26.948 -60.259 -20.253  1.00 53.60           C  
ATOM    766  N   ASP A 106      26.834 -62.562 -22.772  1.00 54.53           N  
ATOM    767  CA  ASP A 106      27.350 -63.550 -23.716  1.00 54.32           C  
ATOM    768  C   ASP A 106      27.222 -64.966 -23.183  1.00 54.25           C  
ATOM    769  O   ASP A 106      28.135 -65.749 -23.307  1.00 54.84           O  
ATOM    770  CB  ASP A 106      28.811 -63.245 -24.063  1.00 54.26           C  
ATOM    771  CG  ASP A 106      29.779 -63.478 -22.896  1.00 55.05           C  
ATOM    772  OD1 ASP A 106      30.991 -63.583 -23.173  1.00 57.35           O  
ATOM    773  OD2 ASP A 106      29.361 -63.549 -21.722  1.00 54.80           O  
ATOM    774  N   ASN A 107      26.105 -65.282 -22.555  1.00 53.99           N  
ATOM    775  CA  ASN A 107      25.784 -66.655 -22.201  1.00 53.67           C  
ATOM    776  C   ASN A 107      26.965 -67.534 -21.772  1.00 53.28           C  
ATOM    777  O   ASN A 107      27.168 -68.592 -22.339  1.00 53.28           O  
ATOM    778  CB  ASN A 107      25.033 -67.298 -23.369  1.00 53.63           C  
ATOM    779  CG  ASN A 107      23.850 -66.461 -23.816  1.00 53.91           C  
ATOM    780  OD1 ASN A 107      22.709 -66.809 -23.562  1.00 54.02           O  
ATOM    781  ND2 ASN A 107      24.125 -65.323 -24.441  1.00 54.48           N  
ATOM    782  N   ARG A 108      27.744 -67.088 -20.781  1.00 53.21           N  
ATOM    783  CA  ARG A 108      28.600 -68.005 -19.995  1.00 53.37           C  
ATOM    784  C   ARG A 108      27.683 -68.853 -19.115  1.00 53.60           C  
ATOM    785  O   ARG A 108      26.479 -68.653 -19.104  1.00 53.63           O  
ATOM    786  CB  ARG A 108      29.601 -67.293 -19.071  1.00 52.90           C  
ATOM    787  CG  ARG A 108      30.287 -66.078 -19.616  1.00 52.33           C  
ATOM    788  CD  ARG A 108      31.393 -66.384 -20.558  1.00 52.48           C  
ATOM    789  NE  ARG A 108      31.946 -65.141 -21.110  1.00 52.94           N  
ATOM    790  CZ  ARG A 108      33.188 -65.013 -21.587  1.00 52.60           C  
ATOM    791  NH1 ARG A 108      34.034 -66.031 -21.554  1.00 51.91           N  
ATOM    792  NH2 ARG A 108      33.603 -63.846 -22.079  1.00 52.88           N  
ATOM    793  N   ARG A 109      28.256 -69.782 -18.355  1.00 54.12           N  
ATOM    794  CA  ARG A 109      27.462 -70.644 -17.470  1.00 54.28           C  
ATOM    795  C   ARG A 109      26.736 -69.807 -16.450  1.00 54.21           C  
ATOM    796  O   ARG A 109      25.657 -70.195 -15.985  1.00 54.52           O  
ATOM    797  CB  ARG A 109      28.325 -71.667 -16.726  1.00 54.08           C  
ATOM    798  CG  ARG A 109      29.169 -72.510 -17.632  1.00 54.87           C  
ATOM    799  CD  ARG A 109      29.457 -73.897 -17.073  1.00 55.83           C  
ATOM    800  NE  ARG A 109      30.816 -74.294 -17.431  1.00 57.55           N  
ATOM    801  CZ  ARG A 109      31.254 -75.550 -17.503  1.00 59.12           C  
ATOM    802  NH1 ARG A 109      30.436 -76.568 -17.255  1.00 59.20           N  
ATOM    803  NH2 ARG A 109      32.527 -75.787 -17.838  1.00 59.28           N  
ATOM    804  N   ARG A 110      27.329 -68.665 -16.107  1.00 54.17           N  
ATOM    805  CA  ARG A 110      26.747 -67.796 -15.113  1.00 54.50           C  
ATOM    806  C   ARG A 110      27.113 -66.327 -15.279  1.00 54.34           C  
ATOM    807  O   ARG A 110      27.942 -65.986 -16.086  1.00 54.16           O  
ATOM    808  CB  ARG A 110      27.130 -68.288 -13.729  1.00 54.36           C  
ATOM    809  CG  ARG A 110      28.523 -68.811 -13.607  1.00 54.94           C  
ATOM    810  CD  ARG A 110      28.685 -69.612 -12.327  1.00 55.75           C  
ATOM    811  NE  ARG A 110      27.954 -68.989 -11.223  1.00 57.67           N  
ATOM    812  CZ  ARG A 110      27.485 -69.635 -10.151  1.00 58.60           C  
ATOM    813  NH1 ARG A 110      27.684 -70.947  -9.978  1.00 58.50           N  
ATOM    814  NH2 ARG A 110      26.803 -68.947  -9.236  1.00 58.62           N  
ATOM    815  N   PRO A 111      26.412 -65.443 -14.557  1.00 54.73           N  
ATOM    816  CA  PRO A 111      26.758 -64.041 -14.375  1.00 54.64           C  
ATOM    817  C   PRO A 111      28.210 -63.783 -14.021  1.00 54.59           C  
ATOM    818  O   PRO A 111      28.748 -64.444 -13.134  1.00 54.80           O  
ATOM    819  CB  PRO A 111      25.841 -63.635 -13.223  1.00 54.69           C  
ATOM    820  CG  PRO A 111      24.576 -64.370 -13.549  1.00 54.44           C  
ATOM    821  CD  PRO A 111      25.108 -65.740 -13.919  1.00 54.97           C  
ATOM    822  N   TRP A 112      28.800 -62.803 -14.708  1.00 54.50           N  
ATOM    823  CA  TRP A 112      30.240 -62.503 -14.653  1.00 54.54           C  
ATOM    824  C   TRP A 112      30.484 -61.015 -14.843  1.00 55.01           C  
ATOM    825  O   TRP A 112      29.524 -60.215 -14.862  1.00 55.66           O  
ATOM    826  CB  TRP A 112      30.987 -63.248 -15.746  1.00 53.59           C  
ATOM    827  CG  TRP A 112      30.562 -62.909 -17.130  1.00 52.72           C  
ATOM    828  CD1 TRP A 112      29.600 -63.530 -17.838  1.00 52.59           C  
ATOM    829  CD2 TRP A 112      31.100 -61.904 -17.987  1.00 50.74           C  
ATOM    830  NE1 TRP A 112      29.501 -62.989 -19.088  1.00 52.40           N  
ATOM    831  CE2 TRP A 112      30.406 -61.982 -19.206  1.00 50.35           C  
ATOM    832  CE3 TRP A 112      32.097 -60.956 -17.845  1.00 52.05           C  
ATOM    833  CZ2 TRP A 112      30.653 -61.141 -20.266  1.00 52.01           C  
ATOM    834  CZ3 TRP A 112      32.357 -60.110 -18.899  1.00 53.15           C  
ATOM    835  CH2 TRP A 112      31.636 -60.208 -20.107  1.00 53.04           C  
ATOM    836  N   CYS A 113      31.757 -60.641 -14.950  1.00 54.98           N  
ATOM    837  CA  CYS A 113      32.117 -59.254 -15.215  1.00 55.58           C  
ATOM    838  C   CYS A 113      33.611 -59.079 -15.492  1.00 55.52           C  
ATOM    839  O   CYS A 113      34.378 -60.000 -15.283  1.00 56.07           O  
ATOM    840  CB  CYS A 113      31.719 -58.384 -14.025  1.00 55.95           C  
ATOM    841  SG  CYS A 113      32.878 -58.409 -12.678  1.00 56.99           S  
ATOM    842  N   TYR A 114      34.007 -57.903 -15.963  1.00 55.66           N  
ATOM    843  CA  TYR A 114      35.433 -57.556 -16.176  1.00 56.09           C  
ATOM    844  C   TYR A 114      36.099 -57.141 -14.851  1.00 56.76           C  
ATOM    845  O   TYR A 114      35.518 -56.420 -14.035  1.00 57.82           O  
ATOM    846  CB  TYR A 114      35.570 -56.447 -17.224  1.00 55.27           C  
ATOM    847  CG  TYR A 114      35.097 -56.873 -18.606  1.00 55.11           C  
ATOM    848  CD1 TYR A 114      35.837 -57.777 -19.350  1.00 54.86           C  
ATOM    849  CD2 TYR A 114      33.918 -56.389 -19.167  1.00 54.36           C  
ATOM    850  CE1 TYR A 114      35.438 -58.186 -20.613  1.00 54.44           C  
ATOM    851  CE2 TYR A 114      33.515 -56.800 -20.441  1.00 54.70           C  
ATOM    852  CZ  TYR A 114      34.289 -57.706 -21.157  1.00 54.13           C  
ATOM    853  OH  TYR A 114      33.950 -58.132 -22.430  1.00 54.35           O  
ATOM    854  N   VAL A 115      37.295 -57.651 -14.593  1.00 57.51           N  
ATOM    855  CA  VAL A 115      37.945 -57.399 -13.307  1.00 57.66           C  
ATOM    856  C   VAL A 115      39.407 -57.147 -13.518  1.00 58.02           C  
ATOM    857  O   VAL A 115      40.044 -57.806 -14.349  1.00 57.55           O  
ATOM    858  CB  VAL A 115      37.798 -58.564 -12.337  1.00 57.98           C  
ATOM    859  CG1 VAL A 115      37.896 -58.044 -10.896  1.00 58.69           C  
ATOM    860  CG2 VAL A 115      36.474 -59.273 -12.561  1.00 58.44           C  
ATOM    861  N   GLN A 116      39.924 -56.174 -12.775  1.00 58.49           N  
ATOM    862  CA  GLN A 116      41.266 -55.703 -13.001  1.00 58.58           C  
ATOM    863  C   GLN A 116      42.169 -56.649 -12.227  1.00 58.55           C  
ATOM    864  O   GLN A 116      42.277 -56.570 -10.998  1.00 58.51           O  
ATOM    865  CB  GLN A 116      41.386 -54.244 -12.559  1.00 58.97           C  
ATOM    866  CG  GLN A 116      42.494 -53.402 -13.231  1.00 59.85           C  
ATOM    867  CD  GLN A 116      42.765 -53.747 -14.704  1.00 62.48           C  
ATOM    868  OE1 GLN A 116      43.687 -54.500 -14.994  1.00 63.69           O  
ATOM    869  NE2 GLN A 116      41.970 -53.197 -15.625  1.00 63.22           N  
ATOM    870  N   VAL A 117      42.717 -57.614 -12.964  1.00 58.32           N  
ATOM    871  CA  VAL A 117      43.723 -58.544 -12.462  1.00 58.39           C  
ATOM    872  C   VAL A 117      44.810 -58.587 -13.501  1.00 58.07           C  
ATOM    873  O   VAL A 117      44.576 -59.048 -14.613  1.00 58.33           O  
ATOM    874  CB  VAL A 117      43.205 -59.981 -12.274  1.00 58.49           C  
ATOM    875  CG1 VAL A 117      42.394 -60.459 -13.474  1.00 58.75           C  
ATOM    876  CG2 VAL A 117      44.374 -60.892 -12.051  1.00 58.08           C  
ATOM    877  N   GLY A 118      45.990 -58.101 -13.153  1.00 57.44           N  
ATOM    878  CA  GLY A 118      46.999 -57.870 -14.164  1.00 57.35           C  
ATOM    879  C   GLY A 118      46.725 -56.529 -14.807  1.00 57.30           C  
ATOM    880  O   GLY A 118      46.137 -55.651 -14.183  1.00 57.36           O  
ATOM    881  N   LEU A 119      47.157 -56.377 -16.052  1.00 57.36           N  
ATOM    882  CA  LEU A 119      46.980 -55.138 -16.819  1.00 57.27           C  
ATOM    883  C   LEU A 119      45.635 -55.275 -17.559  1.00 57.41           C  
ATOM    884  O   LEU A 119      44.592 -55.176 -16.918  1.00 58.12           O  
ATOM    885  CB  LEU A 119      48.188 -54.947 -17.753  1.00 57.41           C  
ATOM    886  CG  LEU A 119      49.574 -55.121 -17.098  1.00 56.73           C  
ATOM    887  CD1 LEU A 119      50.698 -54.849 -18.073  1.00 55.76           C  
ATOM    888  CD2 LEU A 119      49.702 -54.221 -15.875  1.00 56.86           C  
ATOM    889  N   LYS A 120      45.630 -55.505 -18.875  1.00 57.27           N  
ATOM    890  CA  LYS A 120      44.504 -56.194 -19.553  1.00 57.04           C  
ATOM    891  C   LYS A 120      43.624 -56.898 -18.482  1.00 56.98           C  
ATOM    892  O   LYS A 120      44.102 -57.816 -17.821  1.00 57.25           O  
ATOM    893  CB  LYS A 120      45.008 -57.232 -20.590  1.00 56.80           C  
ATOM    894  CG  LYS A 120      46.496 -57.072 -21.105  1.00 57.01           C  
ATOM    895  CD  LYS A 120      47.117 -58.399 -21.653  1.00 56.77           C  
ATOM    896  CE  LYS A 120      48.629 -58.545 -21.328  1.00 56.37           C  
ATOM    897  NZ  LYS A 120      49.159 -59.969 -21.382  1.00 56.02           N  
ATOM    898  N   PRO A 121      42.373 -56.430 -18.269  1.00 56.92           N  
ATOM    899  CA  PRO A 121      41.499 -56.968 -17.233  1.00 57.30           C  
ATOM    900  C   PRO A 121      40.751 -58.191 -17.695  1.00 57.50           C  
ATOM    901  O   PRO A 121      40.440 -58.295 -18.865  1.00 58.00           O  
ATOM    902  CB  PRO A 121      40.495 -55.850 -17.023  1.00 57.40           C  
ATOM    903  CG  PRO A 121      40.353 -55.247 -18.382  1.00 57.32           C  
ATOM    904  CD  PRO A 121      41.710 -55.331 -18.999  1.00 57.10           C  
ATOM    905  N   LEU A 122      40.415 -59.075 -16.766  1.00 57.79           N  
ATOM    906  CA  LEU A 122      39.965 -60.435 -17.091  1.00 57.72           C  
ATOM    907  C   LEU A 122      38.493 -60.592 -16.784  1.00 57.83           C  
ATOM    908  O   LEU A 122      37.986 -60.009 -15.821  1.00 57.75           O  
ATOM    909  CB  LEU A 122      40.733 -61.456 -16.247  1.00 57.74           C  
ATOM    910  CG  LEU A 122      41.205 -62.723 -16.953  1.00 57.50           C  
ATOM    911  CD1 LEU A 122      42.577 -62.470 -17.559  1.00 57.93           C  
ATOM    912  CD2 LEU A 122      41.255 -63.901 -15.999  1.00 57.51           C  
ATOM    913  N   VAL A 123      37.815 -61.408 -17.577  1.00 57.78           N  
ATOM    914  CA  VAL A 123      36.427 -61.716 -17.291  1.00 57.97           C  
ATOM    915  C   VAL A 123      36.429 -62.741 -16.175  1.00 58.06           C  
ATOM    916  O   VAL A 123      37.246 -63.655 -16.175  1.00 57.85           O  
ATOM    917  CB  VAL A 123      35.628 -62.176 -18.551  1.00 57.83           C  
ATOM    918  CG1 VAL A 123      36.551 -62.567 -19.690  1.00 58.37           C  
ATOM    919  CG2 VAL A 123      34.665 -63.291 -18.214  1.00 57.54           C  
ATOM    920  N   GLN A 124      35.540 -62.553 -15.205  1.00 58.41           N  
ATOM    921  CA  GLN A 124      35.488 -63.395 -14.008  1.00 59.03           C  
ATOM    922  C   GLN A 124      34.064 -63.800 -13.629  1.00 59.36           C  
ATOM    923  O   GLN A 124      33.226 -62.936 -13.439  1.00 59.96           O  
ATOM    924  CB  GLN A 124      36.100 -62.626 -12.842  1.00 58.85           C  
ATOM    925  CG  GLN A 124      37.558 -62.255 -13.057  1.00 59.21           C  
ATOM    926  CD  GLN A 124      38.490 -63.438 -12.859  1.00 59.12           C  
ATOM    927  OE1 GLN A 124      39.017 -63.991 -13.834  1.00 59.10           O  
ATOM    928  NE2 GLN A 124      38.684 -63.848 -11.590  1.00 56.95           N  
ATOM    929  N   GLU A 125      33.773 -65.093 -13.514  1.00 60.02           N  
ATOM    930  CA  GLU A 125      32.487 -65.512 -12.960  1.00 60.94           C  
ATOM    931  C   GLU A 125      32.250 -64.746 -11.664  1.00 61.70           C  
ATOM    932  O   GLU A 125      33.185 -64.517 -10.891  1.00 61.79           O  
ATOM    933  CB  GLU A 125      32.446 -67.005 -12.669  1.00 60.94           C  
ATOM    934  CG  GLU A 125      32.002 -67.865 -13.835  1.00 61.48           C  
ATOM    935  CD  GLU A 125      32.104 -69.362 -13.519  1.00 61.57           C  
ATOM    936  OE1 GLU A 125      33.021 -69.763 -12.767  1.00 62.88           O  
ATOM    937  OE2 GLU A 125      31.277 -70.148 -14.026  1.00 62.54           O  
ATOM    938  N   CYS A 126      30.996 -64.372 -11.420  1.00 62.75           N  
ATOM    939  CA  CYS A 126      30.693 -63.397 -10.394  1.00 62.61           C  
ATOM    940  C   CYS A 126      29.966 -63.915  -9.149  1.00 62.61           C  
ATOM    941  O   CYS A 126      29.166 -64.848  -9.215  1.00 62.27           O  
ATOM    942  CB  CYS A 126      29.912 -62.246 -11.018  1.00 62.85           C  
ATOM    943  SG  CYS A 126      28.611 -61.562  -9.933  1.00 65.62           S  
ATOM    944  N   MET A 127      30.286 -63.259  -8.029  1.00 62.94           N  
ATOM    945  CA  MET A 127      29.618 -63.381  -6.707  1.00 62.91           C  
ATOM    946  C   MET A 127      28.071 -63.419  -6.706  1.00 62.72           C  
ATOM    947  O   MET A 127      27.400 -62.446  -6.322  1.00 62.84           O  
ATOM    948  CB  MET A 127      30.046 -62.175  -5.835  1.00 63.42           C  
ATOM    949  CG  MET A 127      29.508 -62.156  -4.401  1.00 63.73           C  
ATOM    950  SD  MET A 127      30.255 -63.476  -3.462  1.00 66.86           S  
ATOM    951  CE  MET A 127      32.008 -62.997  -3.586  1.00 66.29           C  
ATOM    952  N   VAL A 128      27.484 -64.535  -7.093  1.00 61.88           N  
ATOM    953  CA  VAL A 128      26.045 -64.551  -7.148  1.00 61.45           C  
ATOM    954  C   VAL A 128      25.549 -65.949  -7.036  1.00 60.73           C  
ATOM    955  O   VAL A 128      26.239 -66.888  -7.413  1.00 60.73           O  
ATOM    956  CB  VAL A 128      25.535 -63.978  -8.461  1.00 61.20           C  
ATOM    957  CG1 VAL A 128      25.480 -65.073  -9.494  1.00 61.53           C  
ATOM    958  CG2 VAL A 128      24.178 -63.369  -8.273  1.00 60.92           C  
ATOM    959  N   HIS A 129      24.326 -66.068  -6.540  1.00 60.06           N  
ATOM    960  CA  HIS A 129      23.750 -67.350  -6.250  1.00 59.19           C  
ATOM    961  C   HIS A 129      22.743 -67.699  -7.311  1.00 58.60           C  
ATOM    962  O   HIS A 129      22.091 -66.827  -7.864  1.00 58.16           O  
ATOM    963  CB  HIS A 129      23.130 -67.300  -4.864  1.00 59.55           C  
ATOM    964  CG  HIS A 129      24.149 -67.162  -3.771  1.00 60.20           C  
ATOM    965  ND1 HIS A 129      25.281 -66.381  -3.904  1.00 60.70           N  
ATOM    966  CD2 HIS A 129      24.211 -67.706  -2.531  1.00 60.21           C  
ATOM    967  CE1 HIS A 129      25.996 -66.455  -2.795  1.00 60.84           C  
ATOM    968  NE2 HIS A 129      25.362 -67.244  -1.942  1.00 60.22           N  
ATOM    969  N   ASP A 130      22.684 -68.983  -7.637  1.00 58.10           N  
ATOM    970  CA  ASP A 130      21.618 -69.528  -8.459  1.00 57.96           C  
ATOM    971  C   ASP A 130      20.446 -69.821  -7.532  1.00 57.78           C  
ATOM    972  O   ASP A 130      20.607 -70.435  -6.468  1.00 57.61           O  
ATOM    973  CB  ASP A 130      22.068 -70.815  -9.153  1.00 57.85           C  
ATOM    974  CG  ASP A 130      21.003 -71.403 -10.075  1.00 58.05           C  
ATOM    975  OD1 ASP A 130      19.846 -70.931 -10.099  1.00 59.06           O  
ATOM    976  OD2 ASP A 130      21.332 -72.363 -10.791  1.00 58.11           O  
ATOM    977  N   CYS A 131      19.257 -69.405  -7.953  1.00 57.48           N  
ATOM    978  CA  CYS A 131      18.068 -69.545  -7.129  1.00 57.04           C  
ATOM    979  C   CYS A 131      17.684 -71.008  -6.855  1.00 56.67           C  
ATOM    980  O   CYS A 131      16.727 -71.268  -6.134  1.00 56.63           O  
ATOM    981  CB  CYS A 131      16.908 -68.778  -7.761  1.00 56.95           C  
ATOM    982  SG  CYS A 131      17.301 -67.063  -8.230  1.00 57.69           S  
ATOM    983  N   ALA A 132      18.431 -71.958  -7.413  1.00 56.41           N  
ATOM    984  CA  ALA A 132      18.289 -73.363  -7.045  1.00 56.40           C  
ATOM    985  C   ALA A 132      18.738 -73.598  -5.605  1.00 56.19           C  
ATOM    986  O   ALA A 132      18.049 -74.238  -4.817  1.00 56.21           O  
ATOM    987  CB  ALA A 132      19.091 -74.227  -7.983  1.00 56.36           C  
TER     988      ALA A 132                                                      
ATOM    989  N   GLN B   2      30.342 -32.388  19.551  1.00 61.09           N  
ATOM    990  CA  GLN B   2      30.319 -33.873  19.470  1.00 61.27           C  
ATOM    991  C   GLN B   2      29.302 -34.338  18.427  1.00 61.53           C  
ATOM    992  O   GLN B   2      28.217 -33.761  18.295  1.00 61.91           O  
ATOM    993  CB  GLN B   2      30.005 -34.451  20.840  1.00 61.22           C  
ATOM    994  CG  GLN B   2      29.833 -35.943  20.869  1.00 61.07           C  
ATOM    995  CD  GLN B   2      28.382 -36.367  20.792  1.00 60.91           C  
ATOM    996  OE1 GLN B   2      27.603 -35.851  19.994  1.00 59.52           O  
ATOM    997  NE2 GLN B   2      28.009 -37.311  21.639  1.00 61.44           N  
ATOM    998  N   GLU B   3      29.656 -35.389  17.692  1.00 61.59           N  
ATOM    999  CA  GLU B   3      28.911 -35.797  16.492  1.00 61.43           C  
ATOM   1000  C   GLU B   3      28.092 -37.052  16.794  1.00 61.38           C  
ATOM   1001  O   GLU B   3      27.139 -36.959  17.557  1.00 61.38           O  
ATOM   1002  CB  GLU B   3      29.887 -35.990  15.328  1.00 61.32           C  
ATOM   1003  CG  GLU B   3      30.693 -34.731  15.021  1.00 61.15           C  
ATOM   1004  CD  GLU B   3      31.958 -35.011  14.244  1.00 61.53           C  
ATOM   1005  OE1 GLU B   3      31.870 -35.781  13.267  1.00 61.84           O  
ATOM   1006  OE2 GLU B   3      33.031 -34.460  14.604  1.00 61.18           O  
ATOM   1007  N   SER B   4      28.429 -38.200  16.199  1.00 61.34           N  
ATOM   1008  CA  SER B   4      27.895 -39.497  16.636  1.00 61.70           C  
ATOM   1009  C   SER B   4      26.372 -39.614  16.670  1.00 61.83           C  
ATOM   1010  O   SER B   4      25.680 -38.852  17.341  1.00 61.65           O  
ATOM   1011  CB  SER B   4      28.417 -39.810  18.025  1.00 61.83           C  
ATOM   1012  OG  SER B   4      28.098 -38.762  18.922  1.00 62.45           O  
ATOM   1013  N   CYS B   5      25.850 -40.606  15.970  1.00 62.07           N  
ATOM   1014  CA  CYS B   5      24.413 -40.755  15.862  1.00 62.48           C  
ATOM   1015  C   CYS B   5      23.842 -41.729  16.889  1.00 62.48           C  
ATOM   1016  O   CYS B   5      22.625 -41.804  17.060  1.00 61.75           O  
ATOM   1017  CB  CYS B   5      24.030 -41.151  14.424  1.00 62.96           C  
ATOM   1018  SG  CYS B   5      23.501 -39.742  13.344  1.00 63.76           S  
ATOM   1019  N   LYS B   6      24.708 -42.456  17.597  1.00 62.98           N  
ATOM   1020  CA  LYS B   6      24.223 -43.353  18.641  1.00 63.13           C  
ATOM   1021  C   LYS B   6      23.381 -42.546  19.606  1.00 63.32           C  
ATOM   1022  O   LYS B   6      22.389 -43.043  20.118  1.00 63.38           O  
ATOM   1023  CB  LYS B   6      25.349 -44.057  19.385  1.00 63.05           C  
ATOM   1024  CG  LYS B   6      24.854 -44.862  20.601  1.00 63.25           C  
ATOM   1025  CD  LYS B   6      25.928 -45.735  21.230  1.00 63.16           C  
ATOM   1026  CE  LYS B   6      26.200 -46.982  20.406  1.00 63.27           C  
ATOM   1027  NZ  LYS B   6      27.128 -47.916  21.105  1.00 63.66           N  
ATOM   1028  N   GLY B   7      23.775 -41.297  19.839  1.00 63.65           N  
ATOM   1029  CA  GLY B   7      22.926 -40.343  20.536  1.00 64.14           C  
ATOM   1030  C   GLY B   7      21.514 -40.313  19.961  1.00 64.73           C  
ATOM   1031  O   GLY B   7      21.255 -39.685  18.908  1.00 64.85           O  
ATOM   1032  N   ARG B   8      20.614 -41.024  20.645  1.00 64.97           N  
ATOM   1033  CA  ARG B   8      19.186 -41.043  20.343  1.00 65.16           C  
ATOM   1034  C   ARG B   8      18.894 -41.609  18.962  1.00 65.54           C  
ATOM   1035  O   ARG B   8      18.202 -42.615  18.853  1.00 66.09           O  
ATOM   1036  CB  ARG B   8      18.577 -39.653  20.539  1.00 65.24           C  
ATOM   1037  CG  ARG B   8      18.973 -39.067  21.891  1.00 65.39           C  
ATOM   1038  CD  ARG B   8      18.100 -37.913  22.344  1.00 65.49           C  
ATOM   1039  NE  ARG B   8      18.411 -37.533  23.724  1.00 65.45           N  
ATOM   1040  CZ  ARG B   8      17.787 -36.580  24.413  1.00 65.39           C  
ATOM   1041  NH1 ARG B   8      16.801 -35.881  23.860  1.00 65.31           N  
ATOM   1042  NH2 ARG B   8      18.154 -36.319  25.666  1.00 65.26           N  
ATOM   1043  N   CYS B   9      19.406 -40.965  17.915  1.00 65.66           N  
ATOM   1044  CA  CYS B   9      19.348 -41.498  16.558  1.00 65.23           C  
ATOM   1045  C   CYS B   9      18.034 -41.275  15.888  1.00 64.95           C  
ATOM   1046  O   CYS B   9      17.927 -41.607  14.726  1.00 65.40           O  
ATOM   1047  CB  CYS B   9      19.628 -43.005  16.496  1.00 65.49           C  
ATOM   1048  SG  CYS B   9      20.591 -43.490  15.060  1.00 66.78           S  
ATOM   1049  N   THR B  10      17.019 -40.775  16.594  1.00 64.44           N  
ATOM   1050  CA  THR B  10      15.740 -40.431  15.938  1.00 64.06           C  
ATOM   1051  C   THR B  10      14.955 -39.354  16.685  1.00 63.45           C  
ATOM   1052  O   THR B  10      13.802 -39.534  17.083  1.00 63.06           O  
ATOM   1053  CB  THR B  10      14.854 -41.658  15.681  1.00 64.13           C  
ATOM   1054  OG1 THR B  10      15.678 -42.779  15.331  1.00 64.52           O  
ATOM   1055  CG2 THR B  10      13.870 -41.356  14.541  1.00 64.11           C  
ATOM   1056  N   GLU B  11      15.631 -38.230  16.860  1.00 63.05           N  
ATOM   1057  CA  GLU B  11      15.021 -36.991  17.279  1.00 62.91           C  
ATOM   1058  C   GLU B  11      14.462 -36.306  16.047  1.00 62.61           C  
ATOM   1059  O   GLU B  11      13.262 -36.103  15.946  1.00 63.02           O  
ATOM   1060  CB  GLU B  11      16.066 -36.096  17.956  1.00 62.97           C  
ATOM   1061  CG  GLU B  11      15.624 -34.661  18.227  1.00 62.91           C  
ATOM   1062  CD  GLU B  11      16.404 -34.036  19.368  1.00 63.15           C  
ATOM   1063  OE1 GLU B  11      17.634 -34.283  19.434  1.00 63.33           O  
ATOM   1064  OE2 GLU B  11      15.786 -33.318  20.199  1.00 62.54           O  
ATOM   1065  N   GLY B  12      15.338 -35.987  15.099  1.00 62.21           N  
ATOM   1066  CA  GLY B  12      14.987 -35.176  13.932  1.00 61.91           C  
ATOM   1067  C   GLY B  12      16.115 -34.205  13.638  1.00 61.55           C  
ATOM   1068  O   GLY B  12      17.221 -34.372  14.157  1.00 60.52           O  
ATOM   1069  N   PHE B  13      15.848 -33.183  12.820  1.00 61.37           N  
ATOM   1070  CA  PHE B  13      16.902 -32.225  12.442  1.00 61.45           C  
ATOM   1071  C   PHE B  13      17.249 -31.264  13.577  1.00 61.31           C  
ATOM   1072  O   PHE B  13      16.393 -30.530  14.077  1.00 61.17           O  
ATOM   1073  CB  PHE B  13      16.555 -31.434  11.177  1.00 61.11           C  
ATOM   1074  CG  PHE B  13      17.555 -30.344  10.843  1.00 60.94           C  
ATOM   1075  CD1 PHE B  13      18.793 -30.655  10.334  1.00 61.45           C  
ATOM   1076  CD2 PHE B  13      17.251 -29.008  11.041  1.00 61.30           C  
ATOM   1077  CE1 PHE B  13      19.718 -29.650  10.029  1.00 61.40           C  
ATOM   1078  CE2 PHE B  13      18.174 -27.998  10.739  1.00 60.98           C  
ATOM   1079  CZ  PHE B  13      19.399 -28.323  10.235  1.00 60.76           C  
ATOM   1080  N   ASN B  14      18.528 -31.276  13.940  1.00 61.55           N  
ATOM   1081  CA  ASN B  14      19.078 -30.481  15.031  1.00 61.78           C  
ATOM   1082  C   ASN B  14      19.935 -29.327  14.500  1.00 61.85           C  
ATOM   1083  O   ASN B  14      21.141 -29.500  14.267  1.00 61.72           O  
ATOM   1084  CB  ASN B  14      19.917 -31.395  15.941  1.00 61.97           C  
ATOM   1085  CG  ASN B  14      20.201 -30.781  17.310  1.00 61.86           C  
ATOM   1086  OD1 ASN B  14      20.756 -29.681  17.428  1.00 62.17           O  
ATOM   1087  ND2 ASN B  14      19.841 -31.513  18.354  1.00 62.30           N  
ATOM   1088  N   VAL B  15      19.319 -28.151  14.338  1.00 61.73           N  
ATOM   1089  CA  VAL B  15      19.977 -27.026  13.662  1.00 61.73           C  
ATOM   1090  C   VAL B  15      21.257 -26.517  14.366  1.00 61.87           C  
ATOM   1091  O   VAL B  15      22.137 -25.998  13.684  1.00 62.54           O  
ATOM   1092  CB  VAL B  15      19.014 -25.862  13.380  1.00 61.53           C  
ATOM   1093  CG1 VAL B  15      18.738 -25.113  14.642  1.00 61.61           C  
ATOM   1094  CG2 VAL B  15      19.595 -24.939  12.303  1.00 61.35           C  
ATOM   1095  N   ASP B  16      21.384 -26.649  15.689  1.00 61.47           N  
ATOM   1096  CA  ASP B  16      22.729 -26.549  16.307  1.00 61.38           C  
ATOM   1097  C   ASP B  16      23.259 -27.935  16.701  1.00 61.35           C  
ATOM   1098  O   ASP B  16      23.171 -28.362  17.846  1.00 60.76           O  
ATOM   1099  CB  ASP B  16      22.809 -25.544  17.467  1.00 61.04           C  
ATOM   1100  CG  ASP B  16      21.632 -25.613  18.381  1.00 60.03           C  
ATOM   1101  OD1 ASP B  16      20.919 -24.598  18.489  1.00 58.88           O  
ATOM   1102  OD2 ASP B  16      21.413 -26.682  18.976  1.00 58.31           O  
ATOM   1103  N   LYS B  17      23.790 -28.625  15.694  1.00 61.73           N  
ATOM   1104  CA  LYS B  17      24.376 -29.962  15.825  1.00 61.89           C  
ATOM   1105  C   LYS B  17      25.156 -30.289  14.528  1.00 62.11           C  
ATOM   1106  O   LYS B  17      24.721 -29.919  13.436  1.00 62.00           O  
ATOM   1107  CB  LYS B  17      23.277 -31.003  16.044  1.00 61.88           C  
ATOM   1108  CG  LYS B  17      23.673 -32.214  16.869  1.00 61.75           C  
ATOM   1109  CD  LYS B  17      23.253 -32.065  18.347  1.00 62.02           C  
ATOM   1110  CE  LYS B  17      24.126 -32.935  19.288  1.00 62.37           C  
ATOM   1111  NZ  LYS B  17      24.223 -32.424  20.707  1.00 61.85           N  
ATOM   1112  N   LYS B  18      26.300 -30.970  14.657  1.00 62.23           N  
ATOM   1113  CA  LYS B  18      27.145 -31.340  13.510  1.00 62.08           C  
ATOM   1114  C   LYS B  18      26.401 -32.371  12.649  1.00 62.33           C  
ATOM   1115  O   LYS B  18      25.406 -32.003  12.015  1.00 63.24           O  
ATOM   1116  CB  LYS B  18      28.521 -31.835  13.987  1.00 62.07           C  
ATOM   1117  CG  LYS B  18      29.363 -30.791  14.754  1.00 61.44           C  
ATOM   1118  CD  LYS B  18      30.621 -31.442  15.337  1.00 61.75           C  
ATOM   1119  CE  LYS B  18      31.570 -30.461  16.034  1.00 60.90           C  
ATOM   1120  NZ  LYS B  18      31.257 -30.300  17.479  1.00 59.41           N  
ATOM   1121  N   CYS B  19      26.801 -33.644  12.616  1.00 62.20           N  
ATOM   1122  CA  CYS B  19      26.030 -34.599  11.801  1.00 62.29           C  
ATOM   1123  C   CYS B  19      24.586 -34.691  12.267  1.00 62.17           C  
ATOM   1124  O   CYS B  19      24.241 -34.365  13.416  1.00 61.90           O  
ATOM   1125  CB  CYS B  19      26.614 -36.004  11.803  1.00 62.57           C  
ATOM   1126  SG  CYS B  19      26.433 -36.869  13.380  1.00 63.73           S  
ATOM   1127  N   GLN B  20      23.753 -35.158  11.352  1.00 62.18           N  
ATOM   1128  CA  GLN B  20      22.339 -35.347  11.608  1.00 62.22           C  
ATOM   1129  C   GLN B  20      21.987 -36.817  11.518  1.00 61.83           C  
ATOM   1130  O   GLN B  20      22.713 -37.603  10.920  1.00 61.00           O  
ATOM   1131  CB  GLN B  20      21.499 -34.547  10.613  1.00 62.57           C  
ATOM   1132  CG  GLN B  20      21.679 -33.023  10.723  1.00 63.48           C  
ATOM   1133  CD  GLN B  20      21.300 -32.456  12.094  1.00 63.96           C  
ATOM   1134  OE1 GLN B  20      20.336 -32.898  12.730  1.00 63.18           O  
ATOM   1135  NE2 GLN B  20      22.065 -31.470  12.549  1.00 65.09           N  
ATOM   1136  N   CYS B  21      20.865 -37.174  12.138  1.00 62.08           N  
ATOM   1137  CA  CYS B  21      20.453 -38.566  12.258  1.00 62.28           C  
ATOM   1138  C   CYS B  21      19.051 -38.793  11.793  1.00 62.43           C  
ATOM   1139  O   CYS B  21      18.470 -39.826  12.079  1.00 62.45           O  
ATOM   1140  CB  CYS B  21      20.533 -39.029  13.711  1.00 62.59           C  
ATOM   1141  SG  CYS B  21      22.116 -38.822  14.512  1.00 61.95           S  
ATOM   1142  N   ASP B  22      18.509 -37.832  11.069  1.00 63.07           N  
ATOM   1143  CA  ASP B  22      17.131 -37.907  10.627  1.00 63.43           C  
ATOM   1144  C   ASP B  22      17.016 -38.620   9.287  1.00 63.57           C  
ATOM   1145  O   ASP B  22      17.996 -39.018   8.673  1.00 63.20           O  
ATOM   1146  CB  ASP B  22      16.571 -36.501  10.504  1.00 63.24           C  
ATOM   1147  CG  ASP B  22      17.185 -35.758   9.364  1.00 63.20           C  
ATOM   1148  OD1 ASP B  22      18.414 -35.877   9.164  1.00 61.55           O  
ATOM   1149  OD2 ASP B  22      16.436 -35.071   8.659  1.00 64.85           O  
ATOM   1150  N   GLU B  23      15.776 -38.726   8.836  1.00 64.49           N  
ATOM   1151  CA  GLU B  23      15.412 -39.492   7.647  1.00 64.67           C  
ATOM   1152  C   GLU B  23      15.909 -38.882   6.316  1.00 64.70           C  
ATOM   1153  O   GLU B  23      15.985 -39.559   5.294  1.00 64.82           O  
ATOM   1154  CB  GLU B  23      13.896 -39.695   7.625  1.00 64.67           C  
ATOM   1155  CG  GLU B  23      13.070 -38.507   8.118  1.00 66.69           C  
ATOM   1156  CD  GLU B  23      12.555 -38.676   9.563  1.00 69.57           C  
ATOM   1157  OE1 GLU B  23      13.383 -38.974  10.452  1.00 69.68           O  
ATOM   1158  OE2 GLU B  23      11.320 -38.507   9.804  1.00 72.14           O  
ATOM   1159  N   LEU B  24      16.263 -37.609   6.336  1.00 64.63           N  
ATOM   1160  CA  LEU B  24      16.674 -36.925   5.122  1.00 64.45           C  
ATOM   1161  C   LEU B  24      18.163 -36.509   5.178  1.00 64.84           C  
ATOM   1162  O   LEU B  24      18.616 -35.688   4.368  1.00 65.46           O  
ATOM   1163  CB  LEU B  24      15.757 -35.710   4.899  1.00 63.99           C  
ATOM   1164  CG  LEU B  24      14.250 -36.031   4.807  1.00 62.47           C  
ATOM   1165  CD1 LEU B  24      13.400 -34.774   4.862  1.00 59.30           C  
ATOM   1166  CD2 LEU B  24      13.965 -36.809   3.539  1.00 60.67           C  
ATOM   1167  N   CYS B  25      18.933 -37.071   6.111  1.00 64.37           N  
ATOM   1168  CA  CYS B  25      20.291 -36.598   6.285  1.00 63.98           C  
ATOM   1169  C   CYS B  25      21.097 -36.861   5.013  1.00 63.92           C  
ATOM   1170  O   CYS B  25      21.807 -35.969   4.539  1.00 63.85           O  
ATOM   1171  CB  CYS B  25      20.954 -37.184   7.543  1.00 64.28           C  
ATOM   1172  SG  CYS B  25      21.327 -38.943   7.574  1.00 63.75           S  
ATOM   1173  N   SER B  26      20.957 -38.057   4.439  1.00 63.57           N  
ATOM   1174  CA  SER B  26      21.601 -38.356   3.154  1.00 63.45           C  
ATOM   1175  C   SER B  26      21.153 -37.377   2.047  1.00 63.39           C  
ATOM   1176  O   SER B  26      21.956 -36.984   1.202  1.00 64.22           O  
ATOM   1177  CB  SER B  26      21.406 -39.820   2.712  1.00 62.99           C  
ATOM   1178  OG  SER B  26      20.145 -40.355   3.083  1.00 63.81           O  
ATOM   1179  N   TYR B  27      19.902 -36.961   2.052  1.00 62.71           N  
ATOM   1180  CA  TYR B  27      19.477 -35.986   1.062  1.00 63.11           C  
ATOM   1181  C   TYR B  27      20.279 -34.726   1.252  1.00 63.13           C  
ATOM   1182  O   TYR B  27      20.873 -34.176   0.308  1.00 63.37           O  
ATOM   1183  CB  TYR B  27      17.989 -35.622   1.200  1.00 62.98           C  
ATOM   1184  CG  TYR B  27      17.587 -34.531   0.256  1.00 62.75           C  
ATOM   1185  CD1 TYR B  27      17.668 -34.729  -1.125  1.00 64.55           C  
ATOM   1186  CD2 TYR B  27      17.142 -33.301   0.715  1.00 62.52           C  
ATOM   1187  CE1 TYR B  27      17.295 -33.734  -2.028  1.00 62.89           C  
ATOM   1188  CE2 TYR B  27      16.759 -32.296  -0.190  1.00 62.86           C  
ATOM   1189  CZ  TYR B  27      16.847 -32.536  -1.557  1.00 62.27           C  
ATOM   1190  OH  TYR B  27      16.509 -31.580  -2.461  1.00 62.97           O  
ATOM   1191  N   TYR B  28      20.293 -34.271   2.498  1.00 62.80           N  
ATOM   1192  CA  TYR B  28      20.930 -33.014   2.810  1.00 62.46           C  
ATOM   1193  C   TYR B  28      22.393 -33.233   2.926  1.00 62.79           C  
ATOM   1194  O   TYR B  28      23.124 -32.291   3.140  1.00 63.31           O  
ATOM   1195  CB  TYR B  28      20.348 -32.407   4.081  1.00 60.91           C  
ATOM   1196  CG  TYR B  28      18.999 -31.825   3.841  1.00 58.91           C  
ATOM   1197  CD1 TYR B  28      17.860 -32.469   4.278  1.00 58.27           C  
ATOM   1198  CD2 TYR B  28      18.861 -30.644   3.120  1.00 57.62           C  
ATOM   1199  CE1 TYR B  28      16.594 -31.931   4.021  1.00 58.71           C  
ATOM   1200  CE2 TYR B  28      17.628 -30.104   2.864  1.00 58.37           C  
ATOM   1201  CZ  TYR B  28      16.496 -30.754   3.315  1.00 57.64           C  
ATOM   1202  OH  TYR B  28      15.280 -30.224   3.083  1.00 57.07           O  
ATOM   1203  N   GLN B  29      22.811 -34.485   2.761  1.00 63.57           N  
ATOM   1204  CA  GLN B  29      24.218 -34.859   2.787  1.00 64.26           C  
ATOM   1205  C   GLN B  29      24.821 -34.521   4.142  1.00 64.37           C  
ATOM   1206  O   GLN B  29      25.861 -33.898   4.218  1.00 64.31           O  
ATOM   1207  CB  GLN B  29      25.001 -34.164   1.658  1.00 64.50           C  
ATOM   1208  CG  GLN B  29      24.623 -34.611   0.248  1.00 65.20           C  
ATOM   1209  CD  GLN B  29      25.714 -34.317  -0.786  1.00 64.90           C  
ATOM   1210  OE1 GLN B  29      26.164 -33.182  -0.934  1.00 65.67           O  
ATOM   1211  NE2 GLN B  29      26.140 -35.352  -1.500  1.00 65.53           N  
ATOM   1212  N   SER B  30      24.154 -34.933   5.211  1.00 64.97           N  
ATOM   1213  CA  SER B  30      24.531 -34.484   6.548  1.00 65.32           C  
ATOM   1214  C   SER B  30      24.626 -35.574   7.609  1.00 65.74           C  
ATOM   1215  O   SER B  30      24.879 -35.275   8.778  1.00 66.32           O  
ATOM   1216  CB  SER B  30      23.567 -33.388   7.015  1.00 65.44           C  
ATOM   1217  OG  SER B  30      22.271 -33.880   7.251  1.00 64.66           O  
ATOM   1218  N   CYS B  31      24.480 -36.832   7.210  1.00 65.93           N  
ATOM   1219  CA  CYS B  31      24.458 -37.928   8.173  1.00 66.22           C  
ATOM   1220  C   CYS B  31      25.716 -38.058   9.015  1.00 66.25           C  
ATOM   1221  O   CYS B  31      26.754 -37.506   8.677  1.00 66.37           O  
ATOM   1222  CB  CYS B  31      24.248 -39.234   7.442  1.00 66.22           C  
ATOM   1223  SG  CYS B  31      22.914 -39.084   6.349  1.00 66.93           S  
ATOM   1224  N   CYS B  32      25.588 -38.782  10.121  1.00 66.30           N  
ATOM   1225  CA  CYS B  32      26.728 -39.296  10.850  1.00 66.59           C  
ATOM   1226  C   CYS B  32      27.156 -40.562  10.181  1.00 67.06           C  
ATOM   1227  O   CYS B  32      26.328 -41.339   9.707  1.00 66.70           O  
ATOM   1228  CB  CYS B  32      26.370 -39.656  12.283  1.00 66.52           C  
ATOM   1229  SG  CYS B  32      25.227 -38.533  13.056  1.00 67.43           S  
ATOM   1230  N   THR B  33      28.453 -40.806  10.210  1.00 67.85           N  
ATOM   1231  CA  THR B  33      29.019 -41.936   9.516  1.00 68.68           C  
ATOM   1232  C   THR B  33      28.587 -43.248  10.148  1.00 68.84           C  
ATOM   1233  O   THR B  33      28.815 -44.315   9.574  1.00 69.01           O  
ATOM   1234  CB  THR B  33      30.525 -41.830   9.543  1.00 68.94           C  
ATOM   1235  OG1 THR B  33      30.870 -40.442   9.640  1.00 70.04           O  
ATOM   1236  CG2 THR B  33      31.138 -42.448   8.281  1.00 69.64           C  
ATOM   1237  N   ASP B  34      27.977 -43.170  11.331  1.00 69.06           N  
ATOM   1238  CA  ASP B  34      27.387 -44.346  11.966  1.00 69.14           C  
ATOM   1239  C   ASP B  34      25.847 -44.365  11.901  1.00 69.17           C  
ATOM   1240  O   ASP B  34      25.221 -45.250  12.479  1.00 69.22           O  
ATOM   1241  CB  ASP B  34      27.907 -44.530  13.411  1.00 69.08           C  
ATOM   1242  CG  ASP B  34      27.800 -43.266  14.262  1.00 69.28           C  
ATOM   1243  OD1 ASP B  34      27.909 -43.383  15.510  1.00 68.57           O  
ATOM   1244  OD2 ASP B  34      27.624 -42.166  13.693  1.00 69.35           O  
ATOM   1245  N   TYR B  35      25.233 -43.425  11.181  1.00 69.21           N  
ATOM   1246  CA  TYR B  35      23.783 -43.474  10.979  1.00 69.34           C  
ATOM   1247  C   TYR B  35      23.421 -44.847  10.442  1.00 69.49           C  
ATOM   1248  O   TYR B  35      22.759 -45.626  11.130  1.00 69.57           O  
ATOM   1249  CB  TYR B  35      23.314 -42.391  10.007  1.00 69.21           C  
ATOM   1250  CG  TYR B  35      21.827 -42.421   9.674  1.00 69.28           C  
ATOM   1251  CD1 TYR B  35      20.876 -42.076  10.624  1.00 69.50           C  
ATOM   1252  CD2 TYR B  35      21.373 -42.764   8.400  1.00 69.33           C  
ATOM   1253  CE1 TYR B  35      19.521 -42.079  10.329  1.00 68.99           C  
ATOM   1254  CE2 TYR B  35      20.005 -42.779   8.093  1.00 68.81           C  
ATOM   1255  CZ  TYR B  35      19.084 -42.433   9.068  1.00 69.46           C  
ATOM   1256  OH  TYR B  35      17.713 -42.428   8.811  1.00 69.81           O  
ATOM   1257  N   THR B  36      23.898 -45.149   9.232  1.00 69.74           N  
ATOM   1258  CA  THR B  36      23.594 -46.415   8.558  1.00 69.90           C  
ATOM   1259  C   THR B  36      23.691 -47.533   9.562  1.00 69.95           C  
ATOM   1260  O   THR B  36      22.759 -48.308   9.728  1.00 69.95           O  
ATOM   1261  CB  THR B  36      24.578 -46.732   7.404  1.00 69.92           C  
ATOM   1262  OG1 THR B  36      24.704 -45.595   6.544  1.00 70.77           O  
ATOM   1263  CG2 THR B  36      24.093 -47.929   6.590  1.00 69.63           C  
ATOM   1264  N   ALA B  37      24.825 -47.588  10.248  1.00 70.06           N  
ATOM   1265  CA  ALA B  37      25.063 -48.622  11.236  1.00 70.25           C  
ATOM   1266  C   ALA B  37      24.059 -48.485  12.374  1.00 70.37           C  
ATOM   1267  O   ALA B  37      23.154 -49.317  12.498  1.00 70.44           O  
ATOM   1268  CB  ALA B  37      26.503 -48.556  11.759  1.00 70.17           C  
ATOM   1269  N   GLU B  38      24.196 -47.419  13.167  1.00 70.36           N  
ATOM   1270  CA  GLU B  38      23.442 -47.286  14.416  1.00 70.28           C  
ATOM   1271  C   GLU B  38      21.956 -47.512  14.196  1.00 70.31           C  
ATOM   1272  O   GLU B  38      21.432 -48.529  14.648  1.00 70.60           O  
ATOM   1273  CB  GLU B  38      23.699 -45.947  15.121  1.00 70.15           C  
ATOM   1274  CG  GLU B  38      25.043 -45.881  15.878  1.00 70.23           C  
ATOM   1275  CD  GLU B  38      25.106 -46.758  17.147  1.00 69.52           C  
ATOM   1276  OE1 GLU B  38      24.217 -46.645  18.015  1.00 69.16           O  
ATOM   1277  OE2 GLU B  38      26.066 -47.545  17.291  1.00 68.47           O  
ATOM   1278  N   CYS B  39      21.273 -46.605  13.504  1.00 70.16           N  
ATOM   1279  CA  CYS B  39      19.848 -46.820  13.253  1.00 70.09           C  
ATOM   1280  C   CYS B  39      19.523 -46.929  11.764  1.00 70.17           C  
ATOM   1281  O   CYS B  39      18.935 -46.031  11.180  1.00 69.97           O  
ATOM   1282  CB  CYS B  39      18.978 -45.784  13.985  1.00 69.89           C  
ATOM   1283  SG  CYS B  39      19.312 -44.076  13.629  1.00 68.56           S  
ATOM   1284  N   LYS B  40      19.952 -48.045  11.172  1.00 70.37           N  
ATOM   1285  CA  LYS B  40      19.545 -48.475   9.820  1.00 70.45           C  
ATOM   1286  C   LYS B  40      20.295 -49.777   9.420  1.00 70.50           C  
ATOM   1287  O   LYS B  40      20.813 -49.886   8.315  1.00 70.49           O  
ATOM   1288  CB  LYS B  40      19.770 -47.301   8.833  1.00 70.45           C  
ATOM   1289  CG  LYS B  40      19.879 -47.572   7.319  1.00 70.44           C  
ATOM   1290  CD  LYS B  40      18.565 -47.514   6.569  1.00 70.21           C  
ATOM   1291  CE  LYS B  40      18.848 -47.362   5.072  1.00 70.02           C  
ATOM   1292  NZ  LYS B  40      17.631 -47.177   4.255  1.00 69.63           N  
ATOM   1293  N   PRO B  41      20.338 -50.790  10.314  1.00 70.59           N  
ATOM   1294  CA  PRO B  41      21.303 -51.866  10.047  1.00 70.62           C  
ATOM   1295  C   PRO B  41      20.889 -52.804   8.907  1.00 70.66           C  
ATOM   1296  O   PRO B  41      21.731 -53.335   8.180  1.00 70.60           O  
ATOM   1297  CB  PRO B  41      21.376 -52.627  11.386  1.00 70.52           C  
ATOM   1298  CG  PRO B  41      20.526 -51.852  12.354  1.00 70.44           C  
ATOM   1299  CD  PRO B  41      19.562 -51.069  11.534  1.00 70.55           C  
ATOM   1300  OXT PRO B  41      19.707 -53.053   8.682  1.00 70.81           O  
TER    1301      PRO B  41                                                      
ATOM   1302  N   LEU U   1      32.614 -21.037 -30.183  1.00 64.36           N  
ATOM   1303  CA  LEU U   1      32.110 -21.782 -28.978  1.00 64.25           C  
ATOM   1304  C   LEU U   1      32.043 -23.282 -29.240  1.00 64.26           C  
ATOM   1305  O   LEU U   1      31.301 -23.717 -30.115  1.00 63.73           O  
ATOM   1306  CB  LEU U   1      30.716 -21.310 -28.569  1.00 63.94           C  
ATOM   1307  CG  LEU U   1      30.332 -21.635 -27.113  1.00 63.78           C  
ATOM   1308  CD1 LEU U   1      28.869 -21.882 -26.947  1.00 62.39           C  
ATOM   1309  CD2 LEU U   1      31.053 -22.825 -26.605  1.00 63.14           C  
ATOM   1310  N   ARG U   2      32.836 -24.050 -28.493  1.00 64.46           N  
ATOM   1311  CA  ARG U   2      32.737 -25.504 -28.440  1.00 64.92           C  
ATOM   1312  C   ARG U   2      32.224 -25.909 -27.079  1.00 65.24           C  
ATOM   1313  O   ARG U   2      32.428 -25.199 -26.101  1.00 65.22           O  
ATOM   1314  CB  ARG U   2      34.101 -26.154 -28.594  1.00 64.85           C  
ATOM   1315  CG  ARG U   2      34.619 -26.249 -29.990  1.00 65.08           C  
ATOM   1316  CD  ARG U   2      35.822 -27.153 -30.046  1.00 65.27           C  
ATOM   1317  NE  ARG U   2      37.102 -26.444 -29.997  1.00 66.09           N  
ATOM   1318  CZ  ARG U   2      38.279 -27.059 -29.933  1.00 65.28           C  
ATOM   1319  NH1 ARG U   2      38.337 -28.396 -29.892  1.00 64.44           N  
ATOM   1320  NH2 ARG U   2      39.391 -26.333 -29.900  1.00 64.89           N  
ATOM   1321  N   CYS U   3      31.598 -27.072 -26.996  1.00 65.76           N  
ATOM   1322  CA  CYS U   3      31.079 -27.550 -25.716  1.00 66.35           C  
ATOM   1323  C   CYS U   3      31.271 -29.035 -25.573  1.00 66.30           C  
ATOM   1324  O   CYS U   3      31.578 -29.739 -26.538  1.00 66.30           O  
ATOM   1325  CB  CYS U   3      29.572 -27.290 -25.593  1.00 66.51           C  
ATOM   1326  SG  CYS U   3      29.063 -25.589 -25.780  1.00 69.73           S  
ATOM   1327  N   MET U   4      31.044 -29.496 -24.353  1.00 66.40           N  
ATOM   1328  CA  MET U   4      30.926 -30.906 -24.071  1.00 66.70           C  
ATOM   1329  C   MET U   4      29.504 -31.337 -24.369  1.00 66.44           C  
ATOM   1330  O   MET U   4      28.552 -30.746 -23.850  1.00 65.81           O  
ATOM   1331  CB  MET U   4      31.221 -31.173 -22.601  1.00 66.98           C  
ATOM   1332  CG  MET U   4      32.583 -30.688 -22.148  1.00 67.90           C  
ATOM   1333  SD  MET U   4      33.871 -31.884 -22.529  1.00 69.39           S  
ATOM   1334  CE  MET U   4      33.952 -32.736 -20.941  1.00 72.19           C  
ATOM   1335  N   GLN U   5      29.382 -32.361 -25.208  1.00 66.58           N  
ATOM   1336  CA  GLN U   5      28.117 -33.054 -25.408  1.00 67.02           C  
ATOM   1337  C   GLN U   5      28.143 -34.384 -24.625  1.00 67.19           C  
ATOM   1338  O   GLN U   5      29.002 -35.263 -24.882  1.00 67.68           O  
ATOM   1339  CB  GLN U   5      27.829 -33.297 -26.907  1.00 67.02           C  
ATOM   1340  CG  GLN U   5      26.349 -33.596 -27.194  1.00 66.67           C  
ATOM   1341  CD  GLN U   5      25.960 -33.564 -28.669  1.00 67.42           C  
ATOM   1342  OE1 GLN U   5      26.796 -33.732 -29.556  1.00 69.51           O  
ATOM   1343  NE2 GLN U   5      24.668 -33.361 -28.935  1.00 68.88           N  
ATOM   1344  N   CYS U   6      27.223 -34.517 -23.676  1.00 66.65           N  
ATOM   1345  CA  CYS U   6      27.152 -35.700 -22.860  1.00 67.02           C  
ATOM   1346  C   CYS U   6      25.707 -36.184 -22.600  1.00 67.38           C  
ATOM   1347  O   CYS U   6      24.887 -35.488 -21.999  1.00 66.95           O  
ATOM   1348  CB  CYS U   6      27.831 -35.424 -21.538  1.00 67.15           C  
ATOM   1349  SG  CYS U   6      29.593 -35.160 -21.674  1.00 67.98           S  
ATOM   1350  N   LYS U   7      25.437 -37.397 -23.079  1.00 67.53           N  
ATOM   1351  CA  LYS U   7      24.227 -38.137 -22.790  1.00 67.04           C  
ATOM   1352  C   LYS U   7      24.300 -38.649 -21.372  1.00 66.86           C  
ATOM   1353  O   LYS U   7      25.383 -38.915 -20.855  1.00 67.60           O  
ATOM   1354  CB  LYS U   7      24.116 -39.336 -23.735  1.00 67.04           C  
ATOM   1355  CG  LYS U   7      24.191 -38.946 -25.205  1.00 66.80           C  
ATOM   1356  CD  LYS U   7      23.815 -40.089 -26.165  1.00 67.27           C  
ATOM   1357  CE  LYS U   7      24.711 -41.319 -26.019  1.00 67.48           C  
ATOM   1358  NZ  LYS U   7      25.284 -41.852 -27.316  1.00 69.12           N  
ATOM   1359  N   THR U   8      23.137 -38.816 -20.761  1.00 66.49           N  
ATOM   1360  CA  THR U   8      23.030 -39.412 -19.451  1.00 66.02           C  
ATOM   1361  C   THR U   8      23.748 -40.743 -19.376  1.00 66.18           C  
ATOM   1362  O   THR U   8      24.307 -41.063 -18.345  1.00 67.56           O  
ATOM   1363  CB  THR U   8      21.570 -39.623 -19.052  1.00 66.08           C  
ATOM   1364  OG1 THR U   8      20.900 -40.337 -20.094  1.00 66.19           O  
ATOM   1365  CG2 THR U   8      20.870 -38.271 -18.817  1.00 64.38           C  
ATOM   1366  N   ASN U   9      23.801 -41.519 -20.449  1.00 65.88           N  
ATOM   1367  CA  ASN U   9      24.525 -42.796 -20.374  1.00 65.64           C  
ATOM   1368  C   ASN U   9      26.027 -42.561 -20.259  1.00 65.92           C  
ATOM   1369  O   ASN U   9      26.812 -43.529 -20.186  1.00 65.74           O  
ATOM   1370  CB  ASN U   9      24.196 -43.714 -21.562  1.00 65.34           C  
ATOM   1371  CG  ASN U   9      24.983 -43.380 -22.814  1.00 64.11           C  
ATOM   1372  OD1 ASN U   9      25.376 -42.239 -23.043  1.00 64.45           O  
ATOM   1373  ND2 ASN U   9      25.205 -44.379 -23.634  1.00 62.57           N  
ATOM   1374  N   GLY U  10      26.410 -41.277 -20.288  1.00 65.93           N  
ATOM   1375  CA  GLY U  10      27.778 -40.852 -20.062  1.00 66.16           C  
ATOM   1376  C   GLY U  10      28.693 -40.777 -21.279  1.00 66.32           C  
ATOM   1377  O   GLY U  10      29.825 -40.321 -21.162  1.00 66.93           O  
ATOM   1378  N   ASP U  11      28.234 -41.243 -22.435  1.00 66.18           N  
ATOM   1379  CA  ASP U  11      28.980 -41.121 -23.706  1.00 66.07           C  
ATOM   1380  C   ASP U  11      29.200 -39.624 -24.013  1.00 65.85           C  
ATOM   1381  O   ASP U  11      28.230 -38.847 -24.012  1.00 65.04           O  
ATOM   1382  CB  ASP U  11      28.105 -41.795 -24.768  1.00 66.12           C  
ATOM   1383  CG  ASP U  11      28.768 -41.991 -26.096  1.00 65.88           C  
ATOM   1384  OD1 ASP U  11      29.902 -41.518 -26.305  1.00 67.42           O  
ATOM   1385  OD2 ASP U  11      28.108 -42.649 -26.939  1.00 64.03           O  
ATOM   1386  N   CYS U  12      30.455 -39.200 -24.203  1.00 65.91           N  
ATOM   1387  CA  CYS U  12      30.724 -37.775 -24.489  1.00 66.73           C  
ATOM   1388  C   CYS U  12      31.588 -37.527 -25.689  1.00 67.18           C  
ATOM   1389  O   CYS U  12      32.262 -38.426 -26.185  1.00 67.72           O  
ATOM   1390  CB  CYS U  12      31.357 -37.044 -23.311  1.00 66.39           C  
ATOM   1391  SG  CYS U  12      30.323 -37.031 -21.885  1.00 67.78           S  
ATOM   1392  N   ARG U  13      31.576 -36.272 -26.129  1.00 67.87           N  
ATOM   1393  CA  ARG U  13      32.311 -35.843 -27.310  1.00 68.21           C  
ATOM   1394  C   ARG U  13      32.366 -34.317 -27.243  1.00 68.25           C  
ATOM   1395  O   ARG U  13      31.907 -33.710 -26.266  1.00 68.06           O  
ATOM   1396  CB  ARG U  13      31.550 -36.303 -28.561  1.00 68.45           C  
ATOM   1397  CG  ARG U  13      32.314 -37.116 -29.600  1.00 69.27           C  
ATOM   1398  CD  ARG U  13      31.300 -37.974 -30.431  1.00 69.77           C  
ATOM   1399  NE  ARG U  13      31.573 -38.075 -31.888  1.00 71.34           N  
ATOM   1400  CZ  ARG U  13      30.733 -38.647 -32.770  1.00 71.25           C  
ATOM   1401  NH1 ARG U  13      29.579 -39.179 -32.346  1.00 72.23           N  
ATOM   1402  NH2 ARG U  13      31.027 -38.697 -34.075  1.00 69.97           N  
ATOM   1403  N   VAL U  14      32.896 -33.702 -28.296  1.00 68.56           N  
ATOM   1404  CA  VAL U  14      32.976 -32.246 -28.391  1.00 68.69           C  
ATOM   1405  C   VAL U  14      32.189 -31.767 -29.594  1.00 69.38           C  
ATOM   1406  O   VAL U  14      32.423 -32.234 -30.707  1.00 69.69           O  
ATOM   1407  CB  VAL U  14      34.422 -31.747 -28.603  1.00 68.27           C  
ATOM   1408  CG1 VAL U  14      34.577 -30.352 -28.018  1.00 67.19           C  
ATOM   1409  CG2 VAL U  14      35.435 -32.725 -28.009  1.00 67.61           C  
ATOM   1410  N   GLU U  15      31.283 -30.811 -29.388  1.00 69.93           N  
ATOM   1411  CA  GLU U  15      30.592 -30.169 -30.515  1.00 69.95           C  
ATOM   1412  C   GLU U  15      31.011 -28.703 -30.712  1.00 70.07           C  
ATOM   1413  O   GLU U  15      31.041 -27.926 -29.740  1.00 69.58           O  
ATOM   1414  CB  GLU U  15      29.086 -30.267 -30.337  1.00 69.92           C  
ATOM   1415  CG  GLU U  15      28.633 -30.225 -28.915  1.00 70.04           C  
ATOM   1416  CD  GLU U  15      27.126 -30.100 -28.801  1.00 70.33           C  
ATOM   1417  OE1 GLU U  15      26.517 -29.671 -29.807  1.00 71.37           O  
ATOM   1418  OE2 GLU U  15      26.560 -30.419 -27.722  1.00 68.15           O  
ATOM   1419  N   GLU U  16      31.328 -28.344 -31.968  1.00 70.13           N  
ATOM   1420  CA  GLU U  16      31.636 -26.950 -32.342  1.00 70.43           C  
ATOM   1421  C   GLU U  16      30.362 -26.136 -32.127  1.00 70.60           C  
ATOM   1422  O   GLU U  16      29.454 -26.117 -32.958  1.00 70.88           O  
ATOM   1423  CB  GLU U  16      32.203 -26.843 -33.773  1.00 70.35           C  
ATOM   1424  CG  GLU U  16      31.185 -26.883 -34.911  1.00 70.57           C  
ATOM   1425  CD  GLU U  16      31.808 -27.252 -36.239  1.00 71.15           C  
ATOM   1426  OE1 GLU U  16      32.411 -28.343 -36.310  1.00 73.01           O  
ATOM   1427  OE2 GLU U  16      31.692 -26.471 -37.216  1.00 72.29           O  
ATOM   1428  N   CYS U  17      30.302 -25.461 -30.987  1.00 70.82           N  
ATOM   1429  CA  CYS U  17      29.058 -25.446 -30.206  1.00 70.66           C  
ATOM   1430  C   CYS U  17      27.774 -25.001 -30.931  1.00 70.37           C  
ATOM   1431  O   CYS U  17      27.050 -24.131 -30.451  1.00 70.55           O  
ATOM   1432  CB  CYS U  17      29.227 -24.740 -28.840  1.00 70.60           C  
ATOM   1433  SG  CYS U  17      28.130 -25.500 -27.672  1.00 71.85           S  
ATOM   1434  N   ALA U  18      27.464 -25.697 -32.030  1.00 69.97           N  
ATOM   1435  CA  ALA U  18      26.267 -25.459 -32.835  1.00 69.69           C  
ATOM   1436  C   ALA U  18      26.533 -24.251 -33.669  1.00 69.22           C  
ATOM   1437  O   ALA U  18      27.690 -23.870 -33.803  1.00 69.27           O  
ATOM   1438  CB  ALA U  18      25.038 -25.255 -31.956  1.00 69.80           C  
ATOM   1439  N   LEU U  19      25.481 -23.655 -34.234  1.00 68.86           N  
ATOM   1440  CA  LEU U  19      25.625 -22.412 -35.014  1.00 68.66           C  
ATOM   1441  C   LEU U  19      25.302 -21.245 -34.077  1.00 68.44           C  
ATOM   1442  O   LEU U  19      25.642 -21.314 -32.886  1.00 68.54           O  
ATOM   1443  CB  LEU U  19      24.743 -22.420 -36.281  1.00 68.50           C  
ATOM   1444  CG  LEU U  19      25.363 -21.654 -37.463  1.00 68.74           C  
ATOM   1445  CD1 LEU U  19      26.215 -22.611 -38.292  1.00 69.41           C  
ATOM   1446  CD2 LEU U  19      24.350 -20.945 -38.366  1.00 68.43           C  
ATOM   1447  N   GLY U  20      24.676 -20.191 -34.610  1.00 68.05           N  
ATOM   1448  CA  GLY U  20      24.154 -19.045 -33.847  1.00 67.73           C  
ATOM   1449  C   GLY U  20      24.215 -19.084 -32.332  1.00 67.61           C  
ATOM   1450  O   GLY U  20      24.733 -18.145 -31.723  1.00 67.75           O  
ATOM   1451  N   GLN U  21      23.670 -20.162 -31.747  1.00 67.24           N  
ATOM   1452  CA  GLN U  21      23.621 -20.406 -30.281  1.00 66.86           C  
ATOM   1453  C   GLN U  21      24.965 -20.581 -29.565  1.00 66.38           C  
ATOM   1454  O   GLN U  21      25.866 -21.240 -30.084  1.00 66.14           O  
ATOM   1455  CB  GLN U  21      22.758 -21.640 -29.977  1.00 66.95           C  
ATOM   1456  CG  GLN U  21      23.255 -22.953 -30.584  1.00 66.97           C  
ATOM   1457  CD  GLN U  21      22.439 -24.171 -30.151  1.00 67.12           C  
ATOM   1458  OE1 GLN U  21      22.760 -25.293 -30.530  1.00 68.87           O  
ATOM   1459  NE2 GLN U  21      21.399 -23.959 -29.349  1.00 66.50           N  
ATOM   1460  N   ASP U  22      25.067 -20.025 -28.352  1.00 65.95           N  
ATOM   1461  CA  ASP U  22      26.347 -19.959 -27.645  1.00 65.90           C  
ATOM   1462  C   ASP U  22      26.288 -19.846 -26.121  1.00 65.51           C  
ATOM   1463  O   ASP U  22      26.590 -18.818 -25.512  1.00 65.06           O  
ATOM   1464  CB  ASP U  22      27.228 -18.848 -28.218  1.00 65.99           C  
ATOM   1465  CG  ASP U  22      26.588 -17.478 -28.131  1.00 65.58           C  
ATOM   1466  OD1 ASP U  22      26.807 -16.702 -29.077  1.00 65.76           O  
ATOM   1467  OD2 ASP U  22      25.891 -17.170 -27.136  1.00 64.81           O  
ATOM   1468  N   LEU U  23      25.898 -20.956 -25.529  1.00 65.68           N  
ATOM   1469  CA  LEU U  23      26.229 -21.287 -24.158  1.00 65.80           C  
ATOM   1470  C   LEU U  23      26.390 -22.811 -24.116  1.00 65.65           C  
ATOM   1471  O   LEU U  23      25.730 -23.546 -24.849  1.00 65.96           O  
ATOM   1472  CB  LEU U  23      25.104 -20.870 -23.210  1.00 66.17           C  
ATOM   1473  CG  LEU U  23      24.889 -19.387 -22.879  1.00 66.27           C  
ATOM   1474  CD1 LEU U  23      23.500 -19.190 -22.274  1.00 64.57           C  
ATOM   1475  CD2 LEU U  23      26.000 -18.886 -21.946  1.00 65.70           C  
ATOM   1476  N   CYS U  24      27.279 -23.297 -23.279  1.00 65.32           N  
ATOM   1477  CA  CYS U  24      27.243 -24.689 -22.953  1.00 64.84           C  
ATOM   1478  C   CYS U  24      26.543 -24.751 -21.633  1.00 64.82           C  
ATOM   1479  O   CYS U  24      26.518 -23.785 -20.868  1.00 64.12           O  
ATOM   1480  CB  CYS U  24      28.636 -25.274 -22.829  1.00 65.20           C  
ATOM   1481  SG  CYS U  24      29.746 -24.698 -24.059  1.00 64.26           S  
ATOM   1482  N   ARG U  25      25.975 -25.909 -21.362  1.00 65.42           N  
ATOM   1483  CA  ARG U  25      25.219 -26.093 -20.159  1.00 65.65           C  
ATOM   1484  C   ARG U  25      25.427 -27.491 -19.620  1.00 66.25           C  
ATOM   1485  O   ARG U  25      25.766 -28.439 -20.368  1.00 66.24           O  
ATOM   1486  CB  ARG U  25      23.744 -25.862 -20.441  1.00 65.69           C  
ATOM   1487  CG  ARG U  25      23.191 -26.725 -21.566  1.00 66.05           C  
ATOM   1488  CD  ARG U  25      22.503 -27.997 -21.094  1.00 66.91           C  
ATOM   1489  NE  ARG U  25      22.209 -28.881 -22.224  1.00 66.34           N  
ATOM   1490  CZ  ARG U  25      21.535 -30.025 -22.122  1.00 69.32           C  
ATOM   1491  NH1 ARG U  25      21.076 -30.442 -20.944  1.00 71.56           N  
ATOM   1492  NH2 ARG U  25      21.322 -30.769 -23.197  1.00 69.92           N  
ATOM   1493  N   THR U  26      25.213 -27.601 -18.310  1.00 66.74           N  
ATOM   1494  CA  THR U  26      25.087 -28.878 -17.661  1.00 67.03           C  
ATOM   1495  C   THR U  26      23.804 -28.961 -16.862  1.00 67.60           C  
ATOM   1496  O   THR U  26      23.382 -28.016 -16.184  1.00 67.72           O  
ATOM   1497  CB  THR U  26      26.261 -29.102 -16.777  1.00 67.07           C  
ATOM   1498  OG1 THR U  26      27.427 -29.019 -17.595  1.00 66.04           O  
ATOM   1499  CG2 THR U  26      26.162 -30.470 -16.131  1.00 67.79           C  
ATOM   1500  N   THR U  27      23.175 -30.109 -16.933  1.00 68.44           N  
ATOM   1501  CA  THR U  27      21.896 -30.271 -16.289  1.00 69.33           C  
ATOM   1502  C   THR U  27      22.031 -31.530 -15.486  1.00 69.97           C  
ATOM   1503  O   THR U  27      22.641 -32.520 -15.944  1.00 70.43           O  
ATOM   1504  CB  THR U  27      20.744 -30.317 -17.354  1.00 69.61           C  
ATOM   1505  OG1 THR U  27      20.876 -29.194 -18.254  1.00 69.47           O  
ATOM   1506  CG2 THR U  27      19.394 -30.215 -16.693  1.00 68.52           C  
ATOM   1507  N   ILE U  28      21.566 -31.475 -14.251  1.00 70.63           N  
ATOM   1508  CA  ILE U  28      21.699 -32.617 -13.374  1.00 71.45           C  
ATOM   1509  C   ILE U  28      20.366 -32.919 -12.768  1.00 72.54           C  
ATOM   1510  O   ILE U  28      19.613 -31.994 -12.372  1.00 73.95           O  
ATOM   1511  CB  ILE U  28      22.630 -32.373 -12.232  1.00 70.95           C  
ATOM   1512  CG1 ILE U  28      23.983 -31.920 -12.746  1.00 72.09           C  
ATOM   1513  CG2 ILE U  28      22.807 -33.633 -11.478  1.00 70.52           C  
ATOM   1514  CD1 ILE U  28      24.879 -31.403 -11.663  1.00 72.36           C  
ATOM   1515  N   VAL U  29      20.074 -34.211 -12.693  1.00 72.46           N  
ATOM   1516  CA  VAL U  29      18.856 -34.676 -12.077  1.00 72.13           C  
ATOM   1517  C   VAL U  29      19.351 -35.659 -11.056  1.00 72.54           C  
ATOM   1518  O   VAL U  29      20.132 -36.553 -11.394  1.00 72.86           O  
ATOM   1519  CB  VAL U  29      18.006 -35.412 -13.079  1.00 72.48           C  
ATOM   1520  CG1 VAL U  29      16.798 -35.974 -12.397  1.00 72.86           C  
ATOM   1521  CG2 VAL U  29      17.630 -34.501 -14.245  1.00 70.15           C  
ATOM   1522  N   ARG U  30      18.969 -35.448  -9.800  1.00 72.30           N  
ATOM   1523  CA  ARG U  30      19.301 -36.359  -8.707  1.00 71.48           C  
ATOM   1524  C   ARG U  30      18.000 -36.980  -8.186  1.00 71.67           C  
ATOM   1525  O   ARG U  30      17.121 -36.286  -7.652  1.00 71.54           O  
ATOM   1526  CB  ARG U  30      19.990 -35.607  -7.605  1.00 70.41           C  
ATOM   1527  CG  ARG U  30      20.389 -36.473  -6.425  1.00 71.35           C  
ATOM   1528  CD  ARG U  30      20.842 -35.612  -5.260  1.00 70.72           C  
ATOM   1529  NE  ARG U  30      21.417 -36.332  -4.114  1.00 69.89           N  
ATOM   1530  CZ  ARG U  30      21.319 -35.891  -2.855  1.00 70.53           C  
ATOM   1531  NH1 ARG U  30      20.631 -34.787  -2.577  1.00 71.73           N  
ATOM   1532  NH2 ARG U  30      21.878 -36.554  -1.858  1.00 69.03           N  
ATOM   1533  N   LEU U  31      17.870 -38.275  -8.395  1.00 71.56           N  
ATOM   1534  CA  LEU U  31      16.733 -39.002  -7.940  1.00 72.05           C  
ATOM   1535  C   LEU U  31      17.168 -39.616  -6.637  1.00 72.83           C  
ATOM   1536  O   LEU U  31      18.147 -40.369  -6.613  1.00 73.79           O  
ATOM   1537  CB  LEU U  31      16.392 -40.089  -8.945  1.00 72.00           C  
ATOM   1538  CG  LEU U  31      15.617 -39.768 -10.231  1.00 71.50           C  
ATOM   1539  CD1 LEU U  31      16.060 -38.509 -10.875  1.00 72.62           C  
ATOM   1540  CD2 LEU U  31      15.751 -40.934 -11.179  1.00 71.40           C  
ATOM   1541  N   TRP U  32      16.460 -39.302  -5.558  1.00 73.38           N  
ATOM   1542  CA  TRP U  32      16.861 -39.689  -4.199  1.00 74.04           C  
ATOM   1543  C   TRP U  32      15.682 -40.365  -3.491  1.00 74.79           C  
ATOM   1544  O   TRP U  32      14.584 -39.836  -3.496  1.00 75.30           O  
ATOM   1545  CB  TRP U  32      17.300 -38.448  -3.413  1.00 74.00           C  
ATOM   1546  CG  TRP U  32      17.740 -38.732  -2.025  1.00 73.97           C  
ATOM   1547  CD1 TRP U  32      19.011 -38.937  -1.617  1.00 74.36           C  
ATOM   1548  CD2 TRP U  32      16.911 -38.869  -0.847  1.00 74.74           C  
ATOM   1549  NE1 TRP U  32      19.045 -39.184  -0.261  1.00 74.18           N  
ATOM   1550  CE2 TRP U  32      17.771 -39.149   0.235  1.00 74.34           C  
ATOM   1551  CE3 TRP U  32      15.530 -38.788  -0.604  1.00 74.75           C  
ATOM   1552  CZ2 TRP U  32      17.299 -39.341   1.545  1.00 74.09           C  
ATOM   1553  CZ3 TRP U  32      15.061 -38.975   0.705  1.00 74.05           C  
ATOM   1554  CH2 TRP U  32      15.944 -39.253   1.754  1.00 74.08           C  
ATOM   1555  N   GLU U  33      15.920 -41.503  -2.842  1.00 75.39           N  
ATOM   1556  CA  GLU U  33      14.836 -42.342  -2.349  1.00 75.36           C  
ATOM   1557  C   GLU U  33      15.314 -43.117  -1.110  1.00 74.83           C  
ATOM   1558  O   GLU U  33      16.134 -44.005  -1.206  1.00 74.15           O  
ATOM   1559  CB  GLU U  33      14.302 -43.256  -3.504  1.00 75.84           C  
ATOM   1560  CG  GLU U  33      15.332 -44.299  -4.220  1.00 76.98           C  
ATOM   1561  CD  GLU U  33      15.691 -44.028  -5.743  1.00 77.28           C  
ATOM   1562  OE1 GLU U  33      14.972 -43.276  -6.453  1.00 79.42           O  
ATOM   1563  OE2 GLU U  33      16.708 -44.590  -6.237  1.00 76.74           O  
ATOM   1564  N   GLU U  34      14.778 -42.769   0.056  1.00 75.30           N  
ATOM   1565  CA  GLU U  34      15.360 -43.151   1.371  1.00 75.57           C  
ATOM   1566  C   GLU U  34      16.898 -43.194   1.242  1.00 75.55           C  
ATOM   1567  O   GLU U  34      17.499 -42.226   0.757  1.00 76.18           O  
ATOM   1568  CB  GLU U  34      14.749 -44.449   1.983  1.00 75.70           C  
ATOM   1569  CG  GLU U  34      14.940 -44.547   3.540  1.00 75.72           C  
ATOM   1570  CD  GLU U  34      14.734 -45.965   4.165  1.00 76.64           C  
ATOM   1571  OE1 GLU U  34      15.001 -46.989   3.498  1.00 79.18           O  
ATOM   1572  OE2 GLU U  34      14.335 -46.071   5.355  1.00 77.12           O  
ATOM   1573  N   GLY U  35      17.554 -44.273   1.634  1.00 74.64           N  
ATOM   1574  CA  GLY U  35      18.995 -44.275   1.508  1.00 74.54           C  
ATOM   1575  C   GLY U  35      19.453 -43.886   0.105  1.00 73.73           C  
ATOM   1576  O   GLY U  35      20.178 -42.910  -0.098  1.00 73.42           O  
ATOM   1577  N   GLU U  36      18.991 -44.645  -0.872  1.00 73.09           N  
ATOM   1578  CA  GLU U  36      19.668 -44.701  -2.138  1.00 72.57           C  
ATOM   1579  C   GLU U  36      19.349 -43.544  -3.077  1.00 71.80           C  
ATOM   1580  O   GLU U  36      18.363 -42.806  -2.890  1.00 70.95           O  
ATOM   1581  CB  GLU U  36      19.474 -46.057  -2.810  1.00 72.75           C  
ATOM   1582  CG  GLU U  36      18.097 -46.660  -2.743  1.00 73.97           C  
ATOM   1583  CD  GLU U  36      17.819 -47.529  -3.965  1.00 75.48           C  
ATOM   1584  OE1 GLU U  36      18.468 -48.608  -4.123  1.00 77.97           O  
ATOM   1585  OE2 GLU U  36      16.967 -47.095  -4.788  1.00 80.05           O  
ATOM   1586  N   GLU U  37      20.248 -43.389  -4.066  1.00 71.12           N  
ATOM   1587  CA  GLU U  37      20.196 -42.291  -5.022  1.00 70.52           C  
ATOM   1588  C   GLU U  37      20.922 -42.570  -6.324  1.00 69.57           C  
ATOM   1589  O   GLU U  37      21.565 -43.589  -6.442  1.00 69.37           O  
ATOM   1590  CB  GLU U  37      20.760 -41.048  -4.389  1.00 70.54           C  
ATOM   1591  CG  GLU U  37      22.233 -41.056  -4.184  1.00 70.03           C  
ATOM   1592  CD  GLU U  37      22.698 -39.649  -4.000  1.00 71.58           C  
ATOM   1593  OE1 GLU U  37      22.428 -39.092  -2.912  1.00 73.76           O  
ATOM   1594  OE2 GLU U  37      23.254 -39.067  -4.965  1.00 74.20           O  
ATOM   1595  N   LEU U  38      20.795 -41.640  -7.280  1.00 68.77           N  
ATOM   1596  CA  LEU U  38      21.191 -41.819  -8.679  1.00 68.37           C  
ATOM   1597  C   LEU U  38      21.250 -40.455  -9.276  1.00 67.95           C  
ATOM   1598  O   LEU U  38      20.508 -39.607  -8.902  1.00 67.73           O  
ATOM   1599  CB  LEU U  38      20.144 -42.617  -9.454  1.00 68.39           C  
ATOM   1600  CG  LEU U  38      20.245 -42.830 -10.984  1.00 68.50           C  
ATOM   1601  CD1 LEU U  38      21.455 -43.667 -11.380  1.00 68.03           C  
ATOM   1602  CD2 LEU U  38      19.002 -43.508 -11.506  1.00 67.55           C  
ATOM   1603  N   GLU U  39      22.121 -40.263 -10.245  1.00 68.73           N  
ATOM   1604  CA  GLU U  39      22.487 -38.928 -10.737  1.00 68.90           C  
ATOM   1605  C   GLU U  39      22.543 -38.988 -12.232  1.00 68.27           C  
ATOM   1606  O   GLU U  39      23.231 -39.812 -12.762  1.00 68.95           O  
ATOM   1607  CB  GLU U  39      23.886 -38.531 -10.245  1.00 68.77           C  
ATOM   1608  CG  GLU U  39      24.134 -37.041 -10.254  1.00 69.37           C  
ATOM   1609  CD  GLU U  39      25.570 -36.649  -9.877  1.00 69.93           C  
ATOM   1610  OE1 GLU U  39      26.565 -37.187 -10.458  1.00 69.27           O  
ATOM   1611  OE2 GLU U  39      25.684 -35.750  -9.012  1.00 73.89           O  
ATOM   1612  N   LEU U  40      21.809 -38.140 -12.909  1.00 67.64           N  
ATOM   1613  CA  LEU U  40      21.919 -38.061 -14.322  1.00 67.32           C  
ATOM   1614  C   LEU U  40      22.466 -36.692 -14.648  1.00 67.17           C  
ATOM   1615  O   LEU U  40      22.020 -35.663 -14.097  1.00 68.43           O  
ATOM   1616  CB  LEU U  40      20.559 -38.261 -14.963  1.00 67.68           C  
ATOM   1617  CG  LEU U  40      19.771 -39.445 -14.420  1.00 67.71           C  
ATOM   1618  CD1 LEU U  40      18.626 -39.824 -15.355  1.00 64.90           C  
ATOM   1619  CD2 LEU U  40      20.736 -40.631 -14.182  1.00 68.15           C  
ATOM   1620  N   VAL U  41      23.418 -36.686 -15.564  1.00 66.01           N  
ATOM   1621  CA  VAL U  41      24.096 -35.486 -15.974  1.00 64.99           C  
ATOM   1622  C   VAL U  41      24.010 -35.371 -17.479  1.00 64.98           C  
ATOM   1623  O   VAL U  41      24.298 -36.333 -18.187  1.00 65.31           O  
ATOM   1624  CB  VAL U  41      25.557 -35.600 -15.555  1.00 64.10           C  
ATOM   1625  CG1 VAL U  41      26.336 -34.436 -16.042  1.00 62.71           C  
ATOM   1626  CG2 VAL U  41      25.613 -35.660 -14.096  1.00 62.25           C  
ATOM   1627  N   GLU U  42      23.624 -34.211 -17.976  1.00 64.85           N  
ATOM   1628  CA  GLU U  42      23.654 -33.958 -19.420  1.00 65.52           C  
ATOM   1629  C   GLU U  42      24.466 -32.707 -19.727  1.00 65.64           C  
ATOM   1630  O   GLU U  42      24.365 -31.700 -19.020  1.00 66.54           O  
ATOM   1631  CB  GLU U  42      22.244 -33.693 -19.943  1.00 66.36           C  
ATOM   1632  CG  GLU U  42      21.597 -34.771 -20.845  1.00 67.08           C  
ATOM   1633  CD  GLU U  42      20.387 -34.221 -21.665  1.00 65.80           C  
ATOM   1634  OE1 GLU U  42      19.717 -35.031 -22.352  1.00 67.28           O  
ATOM   1635  OE2 GLU U  42      20.112 -32.997 -21.601  1.00 61.53           O  
ATOM   1636  N   LYS U  43      25.237 -32.735 -20.796  1.00 65.35           N  
ATOM   1637  CA  LYS U  43      25.946 -31.536 -21.190  1.00 65.32           C  
ATOM   1638  C   LYS U  43      25.719 -31.311 -22.663  1.00 64.80           C  
ATOM   1639  O   LYS U  43      25.522 -32.269 -23.409  1.00 64.22           O  
ATOM   1640  CB  LYS U  43      27.430 -31.697 -20.910  1.00 65.72           C  
ATOM   1641  CG  LYS U  43      27.738 -32.164 -19.488  1.00 66.68           C  
ATOM   1642  CD  LYS U  43      29.271 -32.253 -19.194  1.00 66.03           C  
ATOM   1643  CE  LYS U  43      29.522 -32.577 -17.708  1.00 66.73           C  
ATOM   1644  NZ  LYS U  43      30.928 -32.841 -17.269  1.00 67.73           N  
ATOM   1645  N   SER U  44      25.735 -30.048 -23.072  1.00 64.48           N  
ATOM   1646  CA  SER U  44      25.634 -29.690 -24.482  1.00 64.59           C  
ATOM   1647  C   SER U  44      25.585 -28.174 -24.680  1.00 64.37           C  
ATOM   1648  O   SER U  44      25.468 -27.432 -23.719  1.00 63.30           O  
ATOM   1649  CB  SER U  44      24.414 -30.367 -25.157  1.00 64.53           C  
ATOM   1650  OG  SER U  44      23.213 -29.631 -24.999  1.00 63.76           O  
ATOM   1651  N   CYS U  45      25.744 -27.755 -25.939  1.00 65.04           N  
ATOM   1652  CA  CYS U  45      25.349 -26.435 -26.440  1.00 65.94           C  
ATOM   1653  C   CYS U  45      23.952 -26.023 -25.982  1.00 66.51           C  
ATOM   1654  O   CYS U  45      23.161 -26.866 -25.559  1.00 67.01           O  
ATOM   1655  CB  CYS U  45      25.280 -26.472 -27.976  1.00 66.40           C  
ATOM   1656  SG  CYS U  45      26.851 -26.510 -28.902  1.00 68.22           S  
ATOM   1657  N   THR U  46      23.643 -24.733 -26.087  1.00 66.52           N  
ATOM   1658  CA  THR U  46      22.272 -24.261 -25.949  1.00 66.81           C  
ATOM   1659  C   THR U  46      22.199 -22.787 -26.259  1.00 67.12           C  
ATOM   1660  O   THR U  46      23.240 -22.155 -26.464  1.00 66.93           O  
ATOM   1661  CB  THR U  46      21.656 -24.561 -24.562  1.00 66.69           C  
ATOM   1662  OG1 THR U  46      20.554 -25.467 -24.729  1.00 66.17           O  
ATOM   1663  CG2 THR U  46      21.139 -23.290 -23.899  1.00 66.61           C  
ATOM   1664  N   HIS U  47      20.973 -22.254 -26.315  1.00 67.41           N  
ATOM   1665  CA  HIS U  47      20.772 -20.852 -26.691  1.00 67.95           C  
ATOM   1666  C   HIS U  47      21.037 -19.896 -25.521  1.00 68.19           C  
ATOM   1667  O   HIS U  47      21.102 -20.295 -24.351  1.00 67.65           O  
ATOM   1668  CB  HIS U  47      19.379 -20.614 -27.301  1.00 67.97           C  
ATOM   1669  CG  HIS U  47      18.277 -20.654 -26.297  1.00 68.32           C  
ATOM   1670  ND1 HIS U  47      17.546 -21.793 -26.043  1.00 69.13           N  
ATOM   1671  CD2 HIS U  47      17.806 -19.709 -25.453  1.00 69.05           C  
ATOM   1672  CE1 HIS U  47      16.661 -21.544 -25.094  1.00 69.08           C  
ATOM   1673  NE2 HIS U  47      16.800 -20.286 -24.717  1.00 69.29           N  
ATOM   1674  N   SER U  48      21.171 -18.623 -25.888  1.00 68.56           N  
ATOM   1675  CA  SER U  48      21.727 -17.591 -25.028  1.00 68.71           C  
ATOM   1676  C   SER U  48      20.840 -17.206 -23.837  1.00 68.89           C  
ATOM   1677  O   SER U  48      21.336 -16.989 -22.739  1.00 69.04           O  
ATOM   1678  CB  SER U  48      22.029 -16.350 -25.874  1.00 68.76           C  
ATOM   1679  OG  SER U  48      22.819 -15.428 -25.151  1.00 69.06           O  
ATOM   1680  N   GLU U  49      19.533 -17.111 -24.041  1.00 69.09           N  
ATOM   1681  CA  GLU U  49      18.634 -16.699 -22.959  1.00 69.09           C  
ATOM   1682  C   GLU U  49      18.343 -17.783 -21.918  1.00 68.60           C  
ATOM   1683  O   GLU U  49      17.460 -17.591 -21.114  1.00 68.31           O  
ATOM   1684  CB  GLU U  49      17.337 -16.124 -23.540  1.00 69.26           C  
ATOM   1685  CG  GLU U  49      17.495 -14.724 -24.171  1.00 69.82           C  
ATOM   1686  CD  GLU U  49      16.638 -14.528 -25.432  1.00 70.39           C  
ATOM   1687  OE1 GLU U  49      16.730 -15.402 -26.324  1.00 72.79           O  
ATOM   1688  OE2 GLU U  49      15.901 -13.505 -25.551  1.00 71.44           O  
ATOM   1689  N   LYS U  50      19.082 -18.899 -21.934  1.00 68.85           N  
ATOM   1690  CA  LYS U  50      19.141 -19.863 -20.795  1.00 69.19           C  
ATOM   1691  C   LYS U  50      20.012 -19.348 -19.644  1.00 69.18           C  
ATOM   1692  O   LYS U  50      20.877 -18.506 -19.836  1.00 68.78           O  
ATOM   1693  CB  LYS U  50      19.698 -21.240 -21.213  1.00 69.14           C  
ATOM   1694  CG  LYS U  50      18.834 -22.068 -22.159  1.00 69.31           C  
ATOM   1695  CD  LYS U  50      17.592 -22.630 -21.506  1.00 69.88           C  
ATOM   1696  CE  LYS U  50      17.001 -23.768 -22.329  1.00 70.30           C  
ATOM   1697  NZ  LYS U  50      15.487 -23.771 -22.267  1.00 72.76           N  
ATOM   1698  N   THR U  51      19.795 -19.895 -18.450  1.00 69.64           N  
ATOM   1699  CA  THR U  51      20.449 -19.389 -17.241  1.00 69.82           C  
ATOM   1700  C   THR U  51      20.530 -20.440 -16.123  1.00 70.31           C  
ATOM   1701  O   THR U  51      20.075 -21.563 -16.292  1.00 70.61           O  
ATOM   1702  CB  THR U  51      19.663 -18.236 -16.649  1.00 69.50           C  
ATOM   1703  OG1 THR U  51      18.507 -18.787 -16.031  1.00 69.31           O  
ATOM   1704  CG2 THR U  51      19.267 -17.205 -17.710  1.00 68.47           C  
ATOM   1705  N   ASN U  52      21.099 -20.042 -14.981  1.00 70.74           N  
ATOM   1706  CA  ASN U  52      21.279 -20.904 -13.803  1.00 70.72           C  
ATOM   1707  C   ASN U  52      19.999 -21.020 -12.966  1.00 69.69           C  
ATOM   1708  O   ASN U  52      19.419 -19.999 -12.632  1.00 68.86           O  
ATOM   1709  CB  ASN U  52      22.433 -20.341 -12.946  1.00 71.35           C  
ATOM   1710  CG  ASN U  52      23.785 -20.545 -13.592  1.00 75.88           C  
ATOM   1711  OD1 ASN U  52      23.981 -21.511 -14.314  1.00 76.56           O  
ATOM   1712  ND2 ASN U  52      24.728 -19.619 -13.360  1.00 85.23           N  
ATOM   1713  N   ARG U  53      19.599 -22.244 -12.595  1.00 69.28           N  
ATOM   1714  CA  ARG U  53      18.236 -22.506 -12.031  1.00 69.63           C  
ATOM   1715  C   ARG U  53      18.102 -23.827 -11.238  1.00 69.28           C  
ATOM   1716  O   ARG U  53      18.877 -24.748 -11.522  1.00 68.90           O  
ATOM   1717  CB  ARG U  53      17.248 -22.562 -13.188  1.00 69.66           C  
ATOM   1718  CG  ARG U  53      17.696 -23.563 -14.255  1.00 69.73           C  
ATOM   1719  CD  ARG U  53      16.850 -23.484 -15.469  1.00 69.55           C  
ATOM   1720  NE  ARG U  53      16.828 -22.156 -16.054  1.00 69.22           N  
ATOM   1721  CZ  ARG U  53      15.903 -21.739 -16.917  1.00 70.75           C  
ATOM   1722  NH1 ARG U  53      14.929 -22.554 -17.294  1.00 70.14           N  
ATOM   1723  NH2 ARG U  53      15.948 -20.501 -17.407  1.00 70.86           N  
ATOM   1724  N   THR U  54      17.144 -23.955 -10.284  1.00 69.17           N  
ATOM   1725  CA  THR U  54      17.080 -25.244  -9.518  1.00 69.37           C  
ATOM   1726  C   THR U  54      15.841 -26.113  -9.374  1.00 69.20           C  
ATOM   1727  O   THR U  54      15.919 -27.265  -9.698  1.00 70.83           O  
ATOM   1728  CB  THR U  54      17.672 -25.230  -8.090  1.00 69.34           C  
ATOM   1729  OG1 THR U  54      18.501 -24.098  -7.890  1.00 68.61           O  
ATOM   1730  CG2 THR U  54      18.456 -26.491  -7.906  1.00 66.97           C  
ATOM   1731  N   LEU U  55      14.756 -25.703  -8.791  1.00 69.00           N  
ATOM   1732  CA  LEU U  55      13.665 -26.718  -8.591  1.00 69.49           C  
ATOM   1733  C   LEU U  55      14.042 -28.078  -7.918  1.00 69.49           C  
ATOM   1734  O   LEU U  55      14.889 -28.848  -8.425  1.00 68.47           O  
ATOM   1735  CB  LEU U  55      12.991 -27.072  -9.927  1.00 69.78           C  
ATOM   1736  CG  LEU U  55      11.465 -27.168  -9.801  1.00 70.23           C  
ATOM   1737  CD1 LEU U  55      10.847 -27.524 -11.143  1.00 69.83           C  
ATOM   1738  CD2 LEU U  55      11.062 -28.174  -8.734  1.00 70.58           C  
ATOM   1739  N   SER U  56      13.357 -28.383  -6.806  1.00 69.32           N  
ATOM   1740  CA  SER U  56      13.577 -29.635  -6.061  1.00 68.81           C  
ATOM   1741  C   SER U  56      12.296 -29.982  -5.366  1.00 68.61           C  
ATOM   1742  O   SER U  56      11.715 -29.106  -4.741  1.00 70.08           O  
ATOM   1743  CB  SER U  56      14.676 -29.466  -5.019  1.00 68.41           C  
ATOM   1744  OG  SER U  56      15.432 -30.670  -4.898  1.00 69.13           O  
ATOM   1745  N   TYR U  57      11.835 -31.227  -5.447  1.00 67.70           N  
ATOM   1746  CA  TYR U  57      10.558 -31.547  -4.825  1.00 66.87           C  
ATOM   1747  C   TYR U  57      10.349 -32.993  -4.429  1.00 66.06           C  
ATOM   1748  O   TYR U  57      10.927 -33.925  -5.015  1.00 65.49           O  
ATOM   1749  CB  TYR U  57       9.441 -31.133  -5.752  1.00 67.16           C  
ATOM   1750  CG  TYR U  57       9.547 -31.848  -7.046  1.00 68.33           C  
ATOM   1751  CD1 TYR U  57       8.822 -32.988  -7.274  1.00 69.38           C  
ATOM   1752  CD2 TYR U  57      10.440 -31.424  -8.025  1.00 67.98           C  
ATOM   1753  CE1 TYR U  57       8.983 -33.668  -8.444  1.00 69.66           C  
ATOM   1754  CE2 TYR U  57      10.574 -32.088  -9.179  1.00 66.76           C  
ATOM   1755  CZ  TYR U  57       9.855 -33.213  -9.382  1.00 66.97           C  
ATOM   1756  OH  TYR U  57       9.923 -33.871 -10.568  1.00 67.84           O  
ATOM   1757  N   ARG U  58       9.477 -33.150  -3.434  1.00 65.42           N  
ATOM   1758  CA  ARG U  58       9.181 -34.436  -2.841  1.00 65.49           C  
ATOM   1759  C   ARG U  58       7.958 -35.018  -3.461  1.00 65.20           C  
ATOM   1760  O   ARG U  58       6.954 -34.342  -3.574  1.00 66.36           O  
ATOM   1761  CB  ARG U  58       8.878 -34.292  -1.377  1.00 65.00           C  
ATOM   1762  CG  ARG U  58       9.825 -33.392  -0.668  1.00 65.97           C  
ATOM   1763  CD  ARG U  58       9.623 -33.520   0.839  1.00 65.68           C  
ATOM   1764  NE  ARG U  58      10.000 -34.827   1.371  1.00 64.14           N  
ATOM   1765  CZ  ARG U  58       9.856 -35.171   2.644  1.00 63.72           C  
ATOM   1766  NH1 ARG U  58       9.335 -34.323   3.531  1.00 61.85           N  
ATOM   1767  NH2 ARG U  58      10.223 -36.379   3.027  1.00 65.03           N  
ATOM   1768  N   THR U  59       8.041 -36.278  -3.849  1.00 64.66           N  
ATOM   1769  CA  THR U  59       6.894 -37.072  -4.215  1.00 63.81           C  
ATOM   1770  C   THR U  59       6.989 -38.266  -3.283  1.00 63.76           C  
ATOM   1771  O   THR U  59       7.889 -39.094  -3.422  1.00 64.06           O  
ATOM   1772  CB  THR U  59       7.015 -37.549  -5.659  1.00 63.95           C  
ATOM   1773  OG1 THR U  59       8.356 -38.042  -5.879  1.00 65.12           O  
ATOM   1774  CG2 THR U  59       6.720 -36.398  -6.641  1.00 63.23           C  
ATOM   1775  N   GLY U  60       6.105 -38.335  -2.300  1.00 63.44           N  
ATOM   1776  CA  GLY U  60       6.076 -39.467  -1.391  1.00 62.96           C  
ATOM   1777  C   GLY U  60       7.397 -39.627  -0.675  1.00 62.68           C  
ATOM   1778  O   GLY U  60       7.957 -38.652  -0.187  1.00 62.67           O  
ATOM   1779  N   LEU U  61       7.888 -40.867  -0.636  1.00 62.36           N  
ATOM   1780  CA  LEU U  61       9.174 -41.215  -0.053  1.00 62.30           C  
ATOM   1781  C   LEU U  61      10.381 -40.538  -0.733  1.00 62.76           C  
ATOM   1782  O   LEU U  61      11.474 -40.556  -0.190  1.00 62.62           O  
ATOM   1783  CB  LEU U  61       9.375 -42.743  -0.128  1.00 61.54           C  
ATOM   1784  CG  LEU U  61       8.565 -43.664   0.806  1.00 60.40           C  
ATOM   1785  CD1 LEU U  61       8.979 -45.129   0.622  1.00 58.02           C  
ATOM   1786  CD2 LEU U  61       8.663 -43.252   2.273  1.00 56.80           C  
ATOM   1787  N   LYS U  62      10.206 -39.941  -1.906  1.00 63.39           N  
ATOM   1788  CA  LYS U  62      11.358 -39.584  -2.724  1.00 64.14           C  
ATOM   1789  C   LYS U  62      11.469 -38.099  -2.894  1.00 64.09           C  
ATOM   1790  O   LYS U  62      10.465 -37.407  -2.807  1.00 64.12           O  
ATOM   1791  CB  LYS U  62      11.328 -40.278  -4.107  1.00 64.53           C  
ATOM   1792  CG  LYS U  62      10.013 -40.991  -4.455  1.00 65.93           C  
ATOM   1793  CD  LYS U  62      10.238 -42.233  -5.332  1.00 65.98           C  
ATOM   1794  CE  LYS U  62       8.905 -42.949  -5.607  1.00 67.17           C  
ATOM   1795  NZ  LYS U  62       9.056 -44.323  -6.205  1.00 68.69           N  
ATOM   1796  N   ILE U  63      12.699 -37.625  -3.117  1.00 64.11           N  
ATOM   1797  CA  ILE U  63      12.912 -36.276  -3.602  1.00 64.51           C  
ATOM   1798  C   ILE U  63      13.658 -36.305  -4.927  1.00 64.86           C  
ATOM   1799  O   ILE U  63      14.476 -37.165  -5.112  1.00 64.59           O  
ATOM   1800  CB  ILE U  63      13.667 -35.426  -2.635  1.00 64.37           C  
ATOM   1801  CG1 ILE U  63      13.024 -35.550  -1.252  1.00 64.66           C  
ATOM   1802  CG2 ILE U  63      13.633 -33.985  -3.129  1.00 63.57           C  
ATOM   1803  CD1 ILE U  63      13.723 -34.818  -0.170  1.00 64.02           C  
ATOM   1804  N   THR U  64      13.292 -35.378  -5.827  1.00 65.09           N  
ATOM   1805  CA  THR U  64      13.925 -35.106  -7.111  1.00 65.22           C  
ATOM   1806  C   THR U  64      14.515 -33.705  -7.046  1.00 65.40           C  
ATOM   1807  O   THR U  64      13.952 -32.817  -6.400  1.00 63.93           O  
ATOM   1808  CB  THR U  64      12.877 -35.060  -8.222  1.00 65.81           C  
ATOM   1809  OG1 THR U  64      12.014 -36.200  -8.087  1.00 68.06           O  
ATOM   1810  CG2 THR U  64      13.505 -34.980  -9.661  1.00 64.14           C  
ATOM   1811  N   SER U  65      15.652 -33.518  -7.731  1.00 66.58           N  
ATOM   1812  CA  SER U  65      16.419 -32.248  -7.662  1.00 66.59           C  
ATOM   1813  C   SER U  65      17.001 -31.870  -8.995  1.00 66.98           C  
ATOM   1814  O   SER U  65      17.993 -32.423  -9.427  1.00 67.40           O  
ATOM   1815  CB  SER U  65      17.515 -32.368  -6.644  1.00 65.91           C  
ATOM   1816  OG  SER U  65      16.970 -33.063  -5.556  1.00 66.22           O  
ATOM   1817  N   LEU U  66      16.339 -30.948  -9.671  1.00 67.19           N  
ATOM   1818  CA  LEU U  66      16.835 -30.545 -10.932  1.00 67.24           C  
ATOM   1819  C   LEU U  66      17.731 -29.387 -10.727  1.00 67.19           C  
ATOM   1820  O   LEU U  66      17.585 -28.582  -9.837  1.00 66.22           O  
ATOM   1821  CB  LEU U  66      15.726 -30.184 -11.890  1.00 67.84           C  
ATOM   1822  CG  LEU U  66      14.880 -31.331 -12.485  1.00 68.50           C  
ATOM   1823  CD1 LEU U  66      15.767 -32.485 -12.833  1.00 68.74           C  
ATOM   1824  CD2 LEU U  66      13.792 -31.768 -11.550  1.00 67.58           C  
ATOM   1825  N   THR U  67      18.717 -29.321 -11.582  1.00 68.40           N  
ATOM   1826  CA  THR U  67      19.615 -28.211 -11.547  1.00 68.33           C  
ATOM   1827  C   THR U  67      20.337 -28.158 -12.865  1.00 68.63           C  
ATOM   1828  O   THR U  67      20.650 -29.209 -13.451  1.00 69.53           O  
ATOM   1829  CB  THR U  67      20.570 -28.353 -10.369  1.00 67.95           C  
ATOM   1830  OG1 THR U  67      21.789 -27.715 -10.707  1.00 65.23           O  
ATOM   1831  CG2 THR U  67      20.754 -29.810 -10.039  1.00 67.33           C  
ATOM   1832  N   GLU U  68      20.553 -26.932 -13.335  1.00 68.56           N  
ATOM   1833  CA  GLU U  68      21.176 -26.690 -14.627  1.00 68.38           C  
ATOM   1834  C   GLU U  68      22.051 -25.457 -14.608  1.00 68.53           C  
ATOM   1835  O   GLU U  68      21.565 -24.351 -14.376  1.00 68.18           O  
ATOM   1836  CB  GLU U  68      20.131 -26.461 -15.678  1.00 67.90           C  
ATOM   1837  CG  GLU U  68      20.713 -25.971 -16.963  1.00 67.85           C  
ATOM   1838  CD  GLU U  68      19.739 -26.086 -18.075  1.00 67.78           C  
ATOM   1839  OE1 GLU U  68      19.490 -27.241 -18.478  1.00 67.05           O  
ATOM   1840  OE2 GLU U  68      19.223 -25.033 -18.522  1.00 65.26           O  
ATOM   1841  N   VAL U  69      23.327 -25.645 -14.920  1.00 68.77           N  
ATOM   1842  CA  VAL U  69      24.272 -24.544 -14.859  1.00 69.15           C  
ATOM   1843  C   VAL U  69      24.808 -24.149 -16.221  1.00 68.87           C  
ATOM   1844  O   VAL U  69      24.931 -24.969 -17.116  1.00 68.66           O  
ATOM   1845  CB  VAL U  69      25.441 -24.859 -13.950  1.00 69.40           C  
ATOM   1846  CG1 VAL U  69      26.232 -26.046 -14.506  1.00 70.52           C  
ATOM   1847  CG2 VAL U  69      26.300 -23.637 -13.806  1.00 69.72           C  
ATOM   1848  N   VAL U  70      25.164 -22.882 -16.328  1.00 68.94           N  
ATOM   1849  CA  VAL U  70      25.289 -22.224 -17.595  1.00 69.37           C  
ATOM   1850  C   VAL U  70      26.540 -21.360 -17.564  1.00 69.72           C  
ATOM   1851  O   VAL U  70      26.723 -20.557 -16.626  1.00 69.97           O  
ATOM   1852  CB  VAL U  70      23.993 -21.391 -17.864  1.00 69.28           C  
ATOM   1853  CG1 VAL U  70      24.263 -19.899 -17.895  1.00 68.95           C  
ATOM   1854  CG2 VAL U  70      23.311 -21.870 -19.125  1.00 68.89           C  
ATOM   1855  N   CYS U  71      27.406 -21.587 -18.560  1.00 69.88           N  
ATOM   1856  CA  CYS U  71      28.582 -20.764 -18.838  1.00 70.33           C  
ATOM   1857  C   CYS U  71      28.732 -20.548 -20.367  1.00 70.37           C  
ATOM   1858  O   CYS U  71      27.962 -21.123 -21.155  1.00 70.20           O  
ATOM   1859  CB  CYS U  71      29.836 -21.430 -18.274  1.00 70.80           C  
ATOM   1860  SG  CYS U  71      30.196 -23.088 -18.987  1.00 72.61           S  
ATOM   1861  N   GLY U  72      29.711 -19.727 -20.777  1.00 70.24           N  
ATOM   1862  CA  GLY U  72      29.920 -19.401 -22.203  1.00 70.48           C  
ATOM   1863  C   GLY U  72      31.361 -19.290 -22.713  1.00 70.55           C  
ATOM   1864  O   GLY U  72      31.771 -18.236 -23.189  1.00 70.20           O  
ATOM   1865  N   LEU U  73      32.109 -20.393 -22.641  1.00 70.90           N  
ATOM   1866  CA  LEU U  73      33.525 -20.456 -23.025  1.00 71.34           C  
ATOM   1867  C   LEU U  73      33.803 -21.770 -23.768  1.00 71.84           C  
ATOM   1868  O   LEU U  73      33.308 -22.819 -23.364  1.00 71.86           O  
ATOM   1869  CB  LEU U  73      34.424 -20.372 -21.778  1.00 71.20           C  
ATOM   1870  CG  LEU U  73      34.900 -19.001 -21.292  1.00 70.32           C  
ATOM   1871  CD1 LEU U  73      35.326 -19.083 -19.835  1.00 68.99           C  
ATOM   1872  CD2 LEU U  73      36.042 -18.493 -22.165  1.00 69.67           C  
ATOM   1873  N   ASP U  74      34.593 -21.711 -24.842  1.00 72.51           N  
ATOM   1874  CA  ASP U  74      34.988 -22.908 -25.594  1.00 72.69           C  
ATOM   1875  C   ASP U  74      35.415 -23.969 -24.583  1.00 72.97           C  
ATOM   1876  O   ASP U  74      36.533 -23.950 -24.090  1.00 73.26           O  
ATOM   1877  CB  ASP U  74      36.127 -22.559 -26.563  1.00 73.04           C  
ATOM   1878  CG  ASP U  74      36.420 -23.657 -27.591  1.00 73.58           C  
ATOM   1879  OD1 ASP U  74      36.245 -23.398 -28.809  1.00 76.63           O  
ATOM   1880  OD2 ASP U  74      36.871 -24.758 -27.207  1.00 75.88           O  
ATOM   1881  N   LEU U  75      34.492 -24.867 -24.256  1.00 73.23           N  
ATOM   1882  CA  LEU U  75      34.667 -25.858 -23.194  1.00 73.57           C  
ATOM   1883  C   LEU U  75      34.750 -25.214 -21.798  1.00 74.04           C  
ATOM   1884  O   LEU U  75      35.745 -24.573 -21.433  1.00 73.80           O  
ATOM   1885  CB  LEU U  75      35.860 -26.775 -23.474  1.00 73.40           C  
ATOM   1886  CG  LEU U  75      36.047 -27.244 -24.931  1.00 72.79           C  
ATOM   1887  CD1 LEU U  75      37.424 -27.854 -25.141  1.00 70.92           C  
ATOM   1888  CD2 LEU U  75      34.958 -28.210 -25.370  1.00 71.47           C  
ATOM   1889  N   CYS U  76      33.644 -25.351 -21.063  1.00 74.85           N  
ATOM   1890  CA  CYS U  76      33.527 -24.980 -19.637  1.00 75.51           C  
ATOM   1891  C   CYS U  76      32.444 -25.783 -18.860  1.00 76.03           C  
ATOM   1892  O   CYS U  76      32.261 -25.578 -17.654  1.00 75.43           O  
ATOM   1893  CB  CYS U  76      33.253 -23.473 -19.490  1.00 75.51           C  
ATOM   1894  SG  CYS U  76      31.733 -22.831 -20.313  1.00 75.86           S  
ATOM   1895  N   ASN U  77      31.715 -26.662 -19.549  1.00 76.87           N  
ATOM   1896  CA  ASN U  77      30.855 -27.622 -18.875  1.00 77.86           C  
ATOM   1897  C   ASN U  77      31.668 -28.805 -18.370  1.00 78.76           C  
ATOM   1898  O   ASN U  77      31.253 -29.498 -17.433  1.00 79.30           O  
ATOM   1899  CB  ASN U  77      29.633 -28.059 -19.735  1.00 78.20           C  
ATOM   1900  CG  ASN U  77      29.967 -28.330 -21.194  1.00 78.61           C  
ATOM   1901  OD1 ASN U  77      31.136 -28.282 -21.597  1.00 78.87           O  
ATOM   1902  ND2 ASN U  77      28.925 -28.618 -22.002  1.00 77.30           N  
ATOM   1903  N   GLN U  78      32.800 -29.031 -19.044  1.00 79.89           N  
ATOM   1904  CA  GLN U  78      33.969 -29.811 -18.586  1.00 80.26           C  
ATOM   1905  C   GLN U  78      34.210 -29.874 -17.074  1.00 80.88           C  
ATOM   1906  O   GLN U  78      34.383 -28.843 -16.436  1.00 80.98           O  
ATOM   1907  CB  GLN U  78      35.192 -29.140 -19.213  1.00 80.22           C  
ATOM   1908  CG  GLN U  78      36.530 -29.819 -18.984  1.00 80.34           C  
ATOM   1909  CD  GLN U  78      37.662 -29.029 -19.604  1.00 80.65           C  
ATOM   1910  OE1 GLN U  78      37.482 -27.883 -20.012  1.00 82.11           O  
ATOM   1911  NE2 GLN U  78      38.833 -29.635 -19.681  1.00 81.79           N  
ATOM   1912  N   GLY U  79      34.283 -31.077 -16.511  1.00 81.89           N  
ATOM   1913  CA  GLY U  79      34.515 -31.244 -15.064  1.00 82.87           C  
ATOM   1914  C   GLY U  79      33.243 -31.403 -14.200  1.00 83.98           C  
ATOM   1915  O   GLY U  79      32.097 -31.285 -14.688  1.00 82.86           O  
ATOM   1916  N   ASN U  80      33.478 -31.636 -12.900  1.00 85.29           N  
ATOM   1917  CA  ASN U  80      32.465 -32.126 -11.957  1.00 85.61           C  
ATOM   1918  C   ASN U  80      31.562 -31.038 -11.359  1.00 86.42           C  
ATOM   1919  O   ASN U  80      31.905 -29.844 -11.379  1.00 86.61           O  
ATOM   1920  CB  ASN U  80      33.148 -32.909 -10.827  1.00 85.81           C  
ATOM   1921  CG  ASN U  80      32.222 -33.940 -10.164  1.00 86.34           C  
ATOM   1922  OD1 ASN U  80      30.989 -33.744 -10.064  1.00 90.04           O  
ATOM   1923  ND2 ASN U  80      32.811 -35.040  -9.697  1.00 86.53           N  
ATOM   1924  N   SER U  81      30.421 -31.496 -10.816  1.00 87.05           N  
ATOM   1925  CA  SER U  81      29.320 -30.664 -10.256  1.00 87.38           C  
ATOM   1926  C   SER U  81      29.719 -29.684  -9.099  1.00 87.74           C  
ATOM   1927  O   SER U  81      30.904 -29.586  -8.712  1.00 87.82           O  
ATOM   1928  CB  SER U  81      28.159 -31.593  -9.803  1.00 87.47           C  
ATOM   1929  OG  SER U  81      28.359 -32.947 -10.233  1.00 87.42           O  
ATOM   1930  N   GLY U  82      28.725 -28.946  -8.580  1.00 87.86           N  
ATOM   1931  CA  GLY U  82      28.942 -27.992  -7.472  1.00 87.67           C  
ATOM   1932  C   GLY U  82      28.037 -26.779  -7.518  1.00 87.70           C  
ATOM   1933  O   GLY U  82      27.582 -26.372  -8.592  1.00 87.85           O  
ATOM   1934  N   VAL U  85      34.105 -32.606   2.490  1.00100.16           N  
ATOM   1935  CA  VAL U  85      33.858 -31.178   2.294  1.00100.27           C  
ATOM   1936  C   VAL U  85      32.459 -30.848   2.895  1.00100.35           C  
ATOM   1937  O   VAL U  85      32.160 -31.289   4.020  1.00100.85           O  
ATOM   1938  CB  VAL U  85      34.030 -30.762   0.766  1.00100.52           C  
ATOM   1939  CG1 VAL U  85      35.516 -30.741   0.354  1.00100.52           C  
ATOM   1940  CG2 VAL U  85      33.218 -31.692  -0.170  1.00100.39           C  
ATOM   1941  N   THR U  86      31.643 -30.070   2.168  1.00 99.72           N  
ATOM   1942  CA  THR U  86      30.200 -29.856   2.436  1.00 99.10           C  
ATOM   1943  C   THR U  86      29.740 -28.546   1.749  1.00 98.51           C  
ATOM   1944  O   THR U  86      30.215 -27.450   2.104  1.00 98.37           O  
ATOM   1945  CB  THR U  86      29.789 -29.882   3.983  1.00 99.49           C  
ATOM   1946  OG1 THR U  86      28.353 -29.900   4.133  1.00 99.58           O  
ATOM   1947  CG2 THR U  86      30.390 -28.691   4.754  1.00 99.70           C  
ATOM   1948  N   TYR U  87      28.874 -28.694   0.729  1.00 97.52           N  
ATOM   1949  CA  TYR U  87      28.079 -27.581   0.155  1.00 96.23           C  
ATOM   1950  C   TYR U  87      26.698 -27.456   0.895  1.00 94.79           C  
ATOM   1951  O   TYR U  87      26.156 -26.356   1.042  1.00 95.08           O  
ATOM   1952  CB  TYR U  87      28.032 -27.673  -1.412  1.00 97.36           C  
ATOM   1953  CG  TYR U  87      26.678 -27.570  -2.134  1.00 97.92           C  
ATOM   1954  CD1 TYR U  87      25.518 -28.212  -1.632  1.00 99.25           C  
ATOM   1955  CD2 TYR U  87      26.570 -26.901  -3.370  1.00 99.36           C  
ATOM   1956  CE1 TYR U  87      24.273 -28.153  -2.306  1.00 98.93           C  
ATOM   1957  CE2 TYR U  87      25.309 -26.839  -4.062  1.00100.04           C  
ATOM   1958  CZ  TYR U  87      24.174 -27.476  -3.507  1.00 99.24           C  
ATOM   1959  OH  TYR U  87      22.955 -27.454  -4.134  1.00 98.68           O  
ATOM   1960  N   SER U  88      26.154 -28.558   1.405  1.00 92.29           N  
ATOM   1961  CA  SER U  88      25.060 -28.439   2.357  1.00 90.39           C  
ATOM   1962  C   SER U  88      25.640 -28.558   3.751  1.00 88.50           C  
ATOM   1963  O   SER U  88      25.665 -29.638   4.342  1.00 88.14           O  
ATOM   1964  CB  SER U  88      23.953 -29.471   2.117  1.00 90.60           C  
ATOM   1965  OG  SER U  88      22.893 -28.908   1.368  1.00 89.67           O  
ATOM   1966  N   ARG U  89      26.142 -27.433   4.250  1.00 86.30           N  
ATOM   1967  CA  ARG U  89      26.514 -27.329   5.660  1.00 84.44           C  
ATOM   1968  C   ARG U  89      25.255 -27.101   6.507  1.00 82.60           C  
ATOM   1969  O   ARG U  89      25.301 -27.250   7.743  1.00 82.53           O  
ATOM   1970  CB  ARG U  89      27.501 -26.182   5.910  1.00 84.56           C  
ATOM   1971  CG  ARG U  89      28.589 -26.531   6.910  1.00 84.70           C  
ATOM   1972  CD  ARG U  89      28.840 -25.425   7.918  1.00 85.04           C  
ATOM   1973  NE  ARG U  89      30.257 -25.365   8.279  1.00 85.38           N  
ATOM   1974  CZ  ARG U  89      30.776 -24.591   9.230  1.00 85.45           C  
ATOM   1975  NH1 ARG U  89      29.996 -23.803   9.966  1.00 85.52           N  
ATOM   1976  NH2 ARG U  89      32.089 -24.618   9.457  1.00 85.68           N  
ATOM   1977  N   SER U  90      24.150 -26.719   5.852  1.00 79.75           N  
ATOM   1978  CA  SER U  90      22.906 -26.487   6.555  1.00 77.58           C  
ATOM   1979  C   SER U  90      21.681 -26.670   5.660  1.00 75.35           C  
ATOM   1980  O   SER U  90      21.769 -27.040   4.503  1.00 74.46           O  
ATOM   1981  CB  SER U  90      22.895 -25.077   7.175  1.00 77.49           C  
ATOM   1982  OG  SER U  90      24.163 -24.667   7.651  1.00 76.75           O  
ATOM   1983  N   ARG U  91      20.534 -26.398   6.265  1.00 73.34           N  
ATOM   1984  CA  ARG U  91      19.233 -26.475   5.643  1.00 71.63           C  
ATOM   1985  C   ARG U  91      18.567 -25.138   5.854  1.00 70.15           C  
ATOM   1986  O   ARG U  91      18.574 -24.633   6.956  1.00 69.69           O  
ATOM   1987  CB  ARG U  91      18.413 -27.569   6.316  1.00 71.27           C  
ATOM   1988  CG  ARG U  91      19.128 -28.894   6.343  1.00 70.41           C  
ATOM   1989  CD  ARG U  91      18.246 -29.962   6.878  1.00 69.99           C  
ATOM   1990  NE  ARG U  91      18.971 -31.204   7.087  1.00 68.43           N  
ATOM   1991  CZ  ARG U  91      18.395 -32.352   7.418  1.00 68.35           C  
ATOM   1992  NH1 ARG U  91      17.081 -32.416   7.561  1.00 69.19           N  
ATOM   1993  NH2 ARG U  91      19.126 -33.440   7.594  1.00 68.62           N  
ATOM   1994  N   TYR U  92      17.976 -24.581   4.801  1.00 68.78           N  
ATOM   1995  CA  TYR U  92      17.544 -23.184   4.804  1.00 67.62           C  
ATOM   1996  C   TYR U  92      16.010 -23.063   4.801  1.00 66.29           C  
ATOM   1997  O   TYR U  92      15.359 -23.565   5.712  1.00 65.58           O  
ATOM   1998  CB  TYR U  92      18.231 -22.450   3.642  1.00 67.32           C  
ATOM   1999  CG  TYR U  92      19.733 -22.656   3.647  1.00 67.25           C  
ATOM   2000  CD1 TYR U  92      20.312 -23.763   3.017  1.00 68.02           C  
ATOM   2001  CD2 TYR U  92      20.577 -21.765   4.306  1.00 66.55           C  
ATOM   2002  CE1 TYR U  92      21.703 -23.967   3.047  1.00 67.86           C  
ATOM   2003  CE2 TYR U  92      21.961 -21.954   4.327  1.00 66.51           C  
ATOM   2004  CZ  TYR U  92      22.514 -23.051   3.705  1.00 66.91           C  
ATOM   2005  OH  TYR U  92      23.870 -23.229   3.734  1.00 66.57           O  
ATOM   2006  N   LEU U  93      15.427 -22.420   3.797  1.00 65.30           N  
ATOM   2007  CA  LEU U  93      14.002 -22.153   3.838  1.00 64.84           C  
ATOM   2008  C   LEU U  93      13.192 -23.448   3.805  1.00 64.25           C  
ATOM   2009  O   LEU U  93      13.626 -24.466   3.225  1.00 63.83           O  
ATOM   2010  CB  LEU U  93      13.587 -21.220   2.698  1.00 64.91           C  
ATOM   2011  CG  LEU U  93      12.129 -20.710   2.624  1.00 65.42           C  
ATOM   2012  CD1 LEU U  93      11.665 -20.077   3.932  1.00 64.61           C  
ATOM   2013  CD2 LEU U  93      11.942 -19.705   1.461  1.00 64.66           C  
ATOM   2014  N   GLU U  94      12.026 -23.399   4.464  1.00 63.55           N  
ATOM   2015  CA  GLU U  94      11.088 -24.530   4.508  1.00 62.93           C  
ATOM   2016  C   GLU U  94       9.879 -24.225   3.653  1.00 62.30           C  
ATOM   2017  O   GLU U  94       9.223 -23.187   3.858  1.00 61.57           O  
ATOM   2018  CB  GLU U  94      10.601 -24.826   5.925  1.00 62.90           C  
ATOM   2019  CG  GLU U  94       9.733 -26.094   6.015  1.00 63.13           C  
ATOM   2020  CD  GLU U  94       9.037 -26.236   7.347  1.00 62.60           C  
ATOM   2021  OE1 GLU U  94       8.628 -27.357   7.706  1.00 62.00           O  
ATOM   2022  OE2 GLU U  94       8.902 -25.219   8.043  1.00 63.04           O  
ATOM   2023  N   CYS U  95       9.589 -25.145   2.716  1.00 61.24           N  
ATOM   2024  CA  CYS U  95       8.409 -25.036   1.871  1.00 60.70           C  
ATOM   2025  C   CYS U  95       7.669 -26.317   1.808  1.00 58.88           C  
ATOM   2026  O   CYS U  95       8.188 -27.380   2.140  1.00 58.85           O  
ATOM   2027  CB  CYS U  95       8.768 -24.705   0.446  1.00 60.81           C  
ATOM   2028  SG  CYS U  95      10.086 -23.566   0.279  1.00 62.71           S  
ATOM   2029  N   ILE U  96       6.444 -26.176   1.338  1.00 57.08           N  
ATOM   2030  CA  ILE U  96       5.599 -27.286   1.023  1.00 56.61           C  
ATOM   2031  C   ILE U  96       6.057 -27.823  -0.309  1.00 55.99           C  
ATOM   2032  O   ILE U  96       6.538 -27.079  -1.187  1.00 55.50           O  
ATOM   2033  CB  ILE U  96       4.105 -26.852   0.943  1.00 56.52           C  
ATOM   2034  CG1 ILE U  96       3.645 -26.414   2.325  1.00 57.04           C  
ATOM   2035  CG2 ILE U  96       3.219 -27.970   0.427  1.00 55.94           C  
ATOM   2036  CD1 ILE U  96       4.011 -27.420   3.440  1.00 57.12           C  
ATOM   2037  N   SER U  97       5.897 -29.121  -0.467  1.00 55.14           N  
ATOM   2038  CA  SER U  97       6.233 -29.700  -1.712  1.00 55.39           C  
ATOM   2039  C   SER U  97       5.460 -30.966  -1.975  1.00 55.38           C  
ATOM   2040  O   SER U  97       5.144 -31.713  -1.043  1.00 55.42           O  
ATOM   2041  CB  SER U  97       7.724 -29.985  -1.726  1.00 55.50           C  
ATOM   2042  OG  SER U  97       8.056 -30.709  -2.873  1.00 56.12           O  
ATOM   2043  N   CYS U  98       5.175 -31.177  -3.258  1.00 55.15           N  
ATOM   2044  CA  CYS U  98       4.573 -32.398  -3.777  1.00 55.12           C  
ATOM   2045  C   CYS U  98       4.718 -32.370  -5.302  1.00 54.71           C  
ATOM   2046  O   CYS U  98       5.312 -31.426  -5.840  1.00 54.43           O  
ATOM   2047  CB  CYS U  98       3.097 -32.417  -3.445  1.00 55.38           C  
ATOM   2048  SG  CYS U  98       2.223 -30.941  -4.052  1.00 57.39           S  
ATOM   2049  N   GLY U  99       4.145 -33.355  -6.001  1.00 54.07           N  
ATOM   2050  CA  GLY U  99       4.021 -33.255  -7.460  1.00 54.32           C  
ATOM   2051  C   GLY U  99       3.096 -34.266  -8.112  1.00 54.09           C  
ATOM   2052  O   GLY U  99       2.756 -35.293  -7.502  1.00 53.49           O  
ATOM   2053  N   SER U 100       2.749 -34.012  -9.375  1.00 53.87           N  
ATOM   2054  CA  SER U 100       1.723 -34.821 -10.059  1.00 54.26           C  
ATOM   2055  C   SER U 100       2.080 -36.271 -10.334  1.00 54.33           C  
ATOM   2056  O   SER U 100       1.185 -37.084 -10.465  1.00 54.57           O  
ATOM   2057  CB  SER U 100       1.299 -34.180 -11.370  1.00 54.39           C  
ATOM   2058  OG  SER U 100       0.825 -32.845 -11.196  1.00 54.94           O  
ATOM   2059  N   SER U 101       3.363 -36.619 -10.386  1.00 54.96           N  
ATOM   2060  CA  SER U 101       3.769 -37.990 -10.746  1.00 55.11           C  
ATOM   2061  C   SER U 101       3.259 -39.082  -9.810  1.00 55.03           C  
ATOM   2062  O   SER U 101       3.135 -40.226 -10.223  1.00 55.24           O  
ATOM   2063  CB  SER U 101       5.281 -38.090 -10.883  1.00 55.24           C  
ATOM   2064  OG  SER U 101       5.931 -37.349  -9.860  1.00 58.47           O  
ATOM   2065  N   ASP U 102       2.966 -38.746  -8.558  1.00 55.55           N  
ATOM   2066  CA  ASP U 102       2.256 -39.671  -7.642  1.00 55.78           C  
ATOM   2067  C   ASP U 102       1.036 -38.986  -6.989  1.00 56.28           C  
ATOM   2068  O   ASP U 102       0.547 -39.385  -5.920  1.00 55.75           O  
ATOM   2069  CB  ASP U 102       3.205 -40.183  -6.569  1.00 55.16           C  
ATOM   2070  CG  ASP U 102       3.618 -39.106  -5.602  1.00 54.14           C  
ATOM   2071  OD1 ASP U 102       3.345 -37.924  -5.859  1.00 52.82           O  
ATOM   2072  OD2 ASP U 102       4.213 -39.443  -4.567  1.00 55.08           O  
ATOM   2073  N   MET U 103       0.578 -37.919  -7.630  1.00 57.16           N  
ATOM   2074  CA  MET U 103      -0.583 -37.178  -7.171  1.00 57.93           C  
ATOM   2075  C   MET U 103      -0.473 -36.595  -5.759  1.00 57.84           C  
ATOM   2076  O   MET U 103      -1.444 -36.041  -5.258  1.00 57.18           O  
ATOM   2077  CB  MET U 103      -1.807 -38.081  -7.243  1.00 58.64           C  
ATOM   2078  CG  MET U 103      -1.897 -38.916  -8.526  1.00 60.15           C  
ATOM   2079  SD  MET U 103      -2.959 -38.164  -9.742  1.00 63.52           S  
ATOM   2080  CE  MET U 103      -2.013 -36.727 -10.258  1.00 61.19           C  
ATOM   2081  N   SER U 104       0.690 -36.701  -5.125  1.00 58.26           N  
ATOM   2082  CA  SER U 104       0.871 -36.105  -3.807  1.00 59.06           C  
ATOM   2083  C   SER U 104       0.316 -34.682  -3.816  1.00 59.49           C  
ATOM   2084  O   SER U 104      -0.298 -34.229  -2.844  1.00 60.13           O  
ATOM   2085  CB  SER U 104       2.339 -36.102  -3.401  1.00 59.06           C  
ATOM   2086  OG  SER U 104       3.151 -35.540  -4.424  1.00 60.45           O  
ATOM   2087  N   CYS U 105       0.508 -33.979  -4.922  1.00 59.60           N  
ATOM   2088  CA  CYS U 105      -0.076 -32.663  -5.049  1.00 60.03           C  
ATOM   2089  C   CYS U 105      -1.606 -32.715  -5.072  1.00 60.72           C  
ATOM   2090  O   CYS U 105      -2.268 -32.048  -4.286  1.00 61.30           O  
ATOM   2091  CB  CYS U 105       0.439 -31.975  -6.312  1.00 60.06           C  
ATOM   2092  SG  CYS U 105       1.959 -31.074  -6.071  1.00 58.46           S  
ATOM   2093  N   GLU U 106      -2.148 -33.535  -5.962  1.00 61.01           N  
ATOM   2094  CA  GLU U 106      -3.575 -33.543  -6.255  1.00 61.04           C  
ATOM   2095  C   GLU U 106      -4.441 -34.069  -5.120  1.00 61.00           C  
ATOM   2096  O   GLU U 106      -5.606 -33.709  -5.012  1.00 61.00           O  
ATOM   2097  CB  GLU U 106      -3.831 -34.343  -7.523  1.00 61.07           C  
ATOM   2098  CG  GLU U 106      -3.415 -33.582  -8.790  1.00 62.44           C  
ATOM   2099  CD  GLU U 106      -1.911 -33.573  -9.038  1.00 64.33           C  
ATOM   2100  OE1 GLU U 106      -1.168 -34.189  -8.243  1.00 65.42           O  
ATOM   2101  OE2 GLU U 106      -1.479 -32.972 -10.047  1.00 65.01           O  
ATOM   2102  N   ARG U 107      -3.858 -34.889  -4.265  1.00 61.13           N  
ATOM   2103  CA  ARG U 107      -4.575 -35.497  -3.166  1.00 61.54           C  
ATOM   2104  C   ARG U 107      -4.128 -34.871  -1.839  1.00 61.84           C  
ATOM   2105  O   ARG U 107      -4.141 -35.525  -0.777  1.00 61.59           O  
ATOM   2106  CB  ARG U 107      -4.315 -37.002  -3.196  1.00 61.63           C  
ATOM   2107  CG  ARG U 107      -4.712 -37.601  -4.527  1.00 61.99           C  
ATOM   2108  CD  ARG U 107      -4.256 -39.032  -4.713  1.00 62.41           C  
ATOM   2109  NE  ARG U 107      -4.746 -39.554  -5.994  1.00 63.24           N  
ATOM   2110  CZ  ARG U 107      -4.456 -40.754  -6.498  1.00 63.71           C  
ATOM   2111  NH1 ARG U 107      -3.657 -41.602  -5.848  1.00 63.31           N  
ATOM   2112  NH2 ARG U 107      -4.961 -41.101  -7.677  1.00 64.37           N  
ATOM   2113  N   GLY U 108      -3.715 -33.602  -1.913  1.00 61.96           N  
ATOM   2114  CA  GLY U 108      -3.312 -32.831  -0.739  1.00 61.86           C  
ATOM   2115  C   GLY U 108      -2.287 -33.490   0.169  1.00 61.97           C  
ATOM   2116  O   GLY U 108      -2.155 -33.101   1.328  1.00 62.61           O  
ATOM   2117  N   ARG U 109      -1.542 -34.469  -0.334  1.00 61.66           N  
ATOM   2118  CA  ARG U 109      -0.511 -35.111   0.482  1.00 61.71           C  
ATOM   2119  C   ARG U 109       0.788 -34.314   0.424  1.00 60.96           C  
ATOM   2120  O   ARG U 109       1.815 -34.842   0.063  1.00 60.21           O  
ATOM   2121  CB  ARG U 109      -0.291 -36.552   0.024  1.00 62.03           C  
ATOM   2122  CG  ARG U 109      -1.137 -37.557   0.760  1.00 62.19           C  
ATOM   2123  CD  ARG U 109      -1.215 -38.869   0.000  1.00 63.15           C  
ATOM   2124  NE  ARG U 109      -1.150 -40.011   0.917  1.00 65.32           N  
ATOM   2125  CZ  ARG U 109      -2.192 -40.574   1.547  1.00 65.77           C  
ATOM   2126  NH1 ARG U 109      -3.444 -40.124   1.372  1.00 65.30           N  
ATOM   2127  NH2 ARG U 109      -1.974 -41.612   2.363  1.00 65.32           N  
ATOM   2128  N   HIS U 110       0.706 -33.036   0.791  1.00 60.87           N  
ATOM   2129  CA  HIS U 110       1.821 -32.090   0.667  1.00 60.81           C  
ATOM   2130  C   HIS U 110       2.826 -32.389   1.775  1.00 60.73           C  
ATOM   2131  O   HIS U 110       2.447 -32.927   2.800  1.00 60.93           O  
ATOM   2132  CB  HIS U 110       1.332 -30.633   0.786  1.00 60.39           C  
ATOM   2133  CG  HIS U 110       0.372 -30.206  -0.292  1.00 60.44           C  
ATOM   2134  ND1 HIS U 110       0.065 -30.990  -1.390  1.00 59.86           N  
ATOM   2135  CD2 HIS U 110      -0.327 -29.052  -0.453  1.00 59.88           C  
ATOM   2136  CE1 HIS U 110      -0.783 -30.342  -2.172  1.00 59.15           C  
ATOM   2137  NE2 HIS U 110      -1.034 -29.162  -1.630  1.00 59.30           N  
ATOM   2138  N   GLN U 111       4.099 -32.064   1.570  1.00 60.54           N  
ATOM   2139  CA  GLN U 111       5.126 -32.326   2.571  1.00 60.22           C  
ATOM   2140  C   GLN U 111       6.105 -31.132   2.757  1.00 59.87           C  
ATOM   2141  O   GLN U 111       6.296 -30.306   1.856  1.00 60.09           O  
ATOM   2142  CB  GLN U 111       5.903 -33.577   2.173  1.00 60.39           C  
ATOM   2143  CG  GLN U 111       5.164 -34.902   2.300  1.00 60.21           C  
ATOM   2144  CD  GLN U 111       6.025 -36.077   1.802  1.00 61.22           C  
ATOM   2145  OE1 GLN U 111       6.601 -36.801   2.601  1.00 62.68           O  
ATOM   2146  NE2 GLN U 111       6.137 -36.240   0.472  1.00 63.72           N  
ATOM   2147  N   SER U 112       6.711 -31.054   3.935  1.00 59.21           N  
ATOM   2148  CA  SER U 112       7.700 -30.035   4.242  1.00 59.08           C  
ATOM   2149  C   SER U 112       8.984 -30.426   3.555  1.00 58.73           C  
ATOM   2150  O   SER U 112       9.355 -31.591   3.561  1.00 57.90           O  
ATOM   2151  CB  SER U 112       7.941 -29.954   5.759  1.00 58.97           C  
ATOM   2152  OG  SER U 112       7.149 -28.952   6.368  1.00 59.01           O  
ATOM   2153  N   LEU U 113       9.656 -29.448   2.962  1.00 59.23           N  
ATOM   2154  CA  LEU U 113      10.948 -29.660   2.294  1.00 59.33           C  
ATOM   2155  C   LEU U 113      11.804 -28.439   2.551  1.00 59.62           C  
ATOM   2156  O   LEU U 113      11.348 -27.294   2.390  1.00 60.32           O  
ATOM   2157  CB  LEU U 113      10.738 -29.837   0.800  1.00 59.70           C  
ATOM   2158  CG  LEU U 113      11.907 -29.636  -0.174  1.00 59.63           C  
ATOM   2159  CD1 LEU U 113      11.500 -29.940  -1.649  1.00 57.30           C  
ATOM   2160  CD2 LEU U 113      12.370 -28.214  -0.051  1.00 58.84           C  
ATOM   2161  N   GLN U 114      13.025 -28.660   3.000  1.00 59.50           N  
ATOM   2162  CA  GLN U 114      13.891 -27.537   3.310  1.00 59.26           C  
ATOM   2163  C   GLN U 114      14.858 -27.383   2.158  1.00 59.34           C  
ATOM   2164  O   GLN U 114      15.347 -28.375   1.605  1.00 58.40           O  
ATOM   2165  CB  GLN U 114      14.651 -27.762   4.618  1.00 59.25           C  
ATOM   2166  CG  GLN U 114      14.022 -27.053   5.809  1.00 59.72           C  
ATOM   2167  CD  GLN U 114      14.775 -27.299   7.113  1.00 58.23           C  
ATOM   2168  OE1 GLN U 114      15.148 -28.441   7.429  1.00 56.81           O  
ATOM   2169  NE2 GLN U 114      15.006 -26.231   7.864  1.00 53.43           N  
ATOM   2170  N   CYS U 115      15.148 -26.141   1.801  1.00 59.21           N  
ATOM   2171  CA  CYS U 115      16.093 -25.913   0.734  1.00 59.46           C  
ATOM   2172  C   CYS U 115      17.530 -26.186   1.126  1.00 59.19           C  
ATOM   2173  O   CYS U 115      17.869 -26.285   2.308  1.00 58.48           O  
ATOM   2174  CB  CYS U 115      15.924 -24.531   0.188  1.00 59.28           C  
ATOM   2175  SG  CYS U 115      14.183 -24.224  -0.245  1.00 62.11           S  
ATOM   2176  N   ARG U 116      18.355 -26.348   0.100  1.00 59.45           N  
ATOM   2177  CA  ARG U 116      19.734 -26.713   0.300  1.00 59.83           C  
ATOM   2178  C   ARG U 116      20.658 -25.532   0.163  1.00 60.38           C  
ATOM   2179  O   ARG U 116      21.848 -25.645   0.484  1.00 61.08           O  
ATOM   2180  CB  ARG U 116      20.133 -27.817  -0.658  1.00 59.36           C  
ATOM   2181  CG  ARG U 116      19.490 -29.122  -0.308  1.00 58.12           C  
ATOM   2182  CD  ARG U 116      20.142 -30.237  -1.055  1.00 59.80           C  
ATOM   2183  NE  ARG U 116      21.510 -30.477  -0.601  1.00 60.66           N  
ATOM   2184  CZ  ARG U 116      22.311 -31.417  -1.088  1.00 61.58           C  
ATOM   2185  NH1 ARG U 116      21.897 -32.238  -2.047  1.00 63.32           N  
ATOM   2186  NH2 ARG U 116      23.538 -31.553  -0.606  1.00 62.19           N  
ATOM   2187  N   SER U 117      20.112 -24.397  -0.263  1.00 60.70           N  
ATOM   2188  CA  SER U 117      20.912 -23.199  -0.482  1.00 60.96           C  
ATOM   2189  C   SER U 117      20.180 -21.939  -0.025  1.00 61.11           C  
ATOM   2190  O   SER U 117      18.952 -21.927   0.030  1.00 61.52           O  
ATOM   2191  CB  SER U 117      21.270 -23.096  -1.971  1.00 60.89           C  
ATOM   2192  OG  SER U 117      21.145 -21.764  -2.450  1.00 61.80           O  
ATOM   2193  N   PRO U 118      20.933 -20.870   0.282  1.00 61.38           N  
ATOM   2194  CA  PRO U 118      20.369 -19.613   0.763  1.00 61.73           C  
ATOM   2195  C   PRO U 118      19.651 -18.771  -0.278  1.00 61.91           C  
ATOM   2196  O   PRO U 118      19.106 -17.727   0.043  1.00 61.99           O  
ATOM   2197  CB  PRO U 118      21.611 -18.858   1.253  1.00 61.53           C  
ATOM   2198  CG  PRO U 118      22.700 -19.372   0.434  1.00 61.18           C  
ATOM   2199  CD  PRO U 118      22.408 -20.810   0.237  1.00 61.39           C  
ATOM   2200  N   GLU U 119      19.656 -19.202  -1.518  1.00 62.55           N  
ATOM   2201  CA  GLU U 119      19.127 -18.372  -2.594  1.00 63.40           C  
ATOM   2202  C   GLU U 119      17.790 -18.945  -3.065  1.00 63.35           C  
ATOM   2203  O   GLU U 119      16.949 -18.238  -3.640  1.00 63.18           O  
ATOM   2204  CB  GLU U 119      20.128 -18.335  -3.747  1.00 63.88           C  
ATOM   2205  CG  GLU U 119      21.497 -19.015  -3.412  1.00 65.45           C  
ATOM   2206  CD  GLU U 119      22.669 -18.281  -4.002  1.00 65.69           C  
ATOM   2207  OE1 GLU U 119      22.672 -18.085  -5.252  1.00 69.74           O  
ATOM   2208  OE2 GLU U 119      23.562 -17.891  -3.207  1.00 67.08           O  
ATOM   2209  N   GLU U 120      17.605 -20.238  -2.811  1.00 63.22           N  
ATOM   2210  CA  GLU U 120      16.405 -20.937  -3.207  1.00 63.21           C  
ATOM   2211  C   GLU U 120      15.182 -20.364  -2.470  1.00 62.58           C  
ATOM   2212  O   GLU U 120      15.286 -20.002  -1.297  1.00 61.75           O  
ATOM   2213  CB  GLU U 120      16.576 -22.450  -2.957  1.00 63.56           C  
ATOM   2214  CG  GLU U 120      17.545 -23.127  -3.939  1.00 64.27           C  
ATOM   2215  CD  GLU U 120      17.708 -24.617  -3.704  1.00 64.72           C  
ATOM   2216  OE1 GLU U 120      18.809 -25.125  -3.998  1.00 68.55           O  
ATOM   2217  OE2 GLU U 120      16.762 -25.288  -3.226  1.00 65.85           O  
ATOM   2218  N   GLN U 121      14.060 -20.273  -3.202  1.00 61.92           N  
ATOM   2219  CA  GLN U 121      12.758 -19.860  -2.684  1.00 61.57           C  
ATOM   2220  C   GLN U 121      11.745 -20.969  -2.895  1.00 60.70           C  
ATOM   2221  O   GLN U 121      12.025 -21.967  -3.550  1.00 60.55           O  
ATOM   2222  CB  GLN U 121      12.267 -18.624  -3.423  1.00 61.63           C  
ATOM   2223  CG  GLN U 121      13.377 -17.731  -3.942  1.00 62.18           C  
ATOM   2224  CD  GLN U 121      12.879 -16.351  -4.299  1.00 62.12           C  
ATOM   2225  OE1 GLN U 121      11.682 -16.142  -4.424  1.00 64.17           O  
ATOM   2226  NE2 GLN U 121      13.797 -15.398  -4.460  1.00 63.02           N  
ATOM   2227  N   CYS U 122      10.558 -20.799  -2.346  1.00 60.44           N  
ATOM   2228  CA  CYS U 122       9.505 -21.777  -2.585  1.00 60.64           C  
ATOM   2229  C   CYS U 122       8.739 -21.456  -3.875  1.00 60.59           C  
ATOM   2230  O   CYS U 122       8.418 -20.290  -4.171  1.00 60.34           O  
ATOM   2231  CB  CYS U 122       8.507 -21.832  -1.445  1.00 60.85           C  
ATOM   2232  SG  CYS U 122       9.161 -21.814   0.193  1.00 60.14           S  
ATOM   2233  N   LEU U 123       8.423 -22.520  -4.604  1.00 60.41           N  
ATOM   2234  CA  LEU U 123       7.885 -22.441  -5.954  1.00 59.97           C  
ATOM   2235  C   LEU U 123       6.674 -23.329  -6.050  1.00 59.44           C  
ATOM   2236  O   LEU U 123       6.593 -24.361  -5.386  1.00 58.62           O  
ATOM   2237  CB  LEU U 123       8.919 -22.923  -6.972  1.00 60.08           C  
ATOM   2238  CG  LEU U 123      10.357 -22.487  -6.695  1.00 60.29           C  
ATOM   2239  CD1 LEU U 123      11.254 -22.902  -7.845  1.00 61.37           C  
ATOM   2240  CD2 LEU U 123      10.434 -20.983  -6.478  1.00 59.54           C  
ATOM   2241  N   ASP U 124       5.725 -22.868  -6.854  1.00 59.67           N  
ATOM   2242  CA  ASP U 124       4.548 -23.631  -7.311  1.00 59.00           C  
ATOM   2243  C   ASP U 124       4.553 -23.403  -8.827  1.00 58.59           C  
ATOM   2244  O   ASP U 124       4.492 -22.263  -9.308  1.00 59.13           O  
ATOM   2245  CB  ASP U 124       3.272 -23.080  -6.651  1.00 59.14           C  
ATOM   2246  CG  ASP U 124       2.045 -23.993  -6.816  1.00 60.08           C  
ATOM   2247  OD1 ASP U 124       0.923 -23.500  -6.610  1.00 62.27           O  
ATOM   2248  OD2 ASP U 124       2.153 -25.191  -7.144  1.00 63.57           O  
ATOM   2249  N   VAL U 125       4.731 -24.464  -9.585  1.00 57.86           N  
ATOM   2250  CA  VAL U 125       4.706 -24.358 -11.038  1.00 56.95           C  
ATOM   2251  C   VAL U 125       3.534 -25.208 -11.538  1.00 56.54           C  
ATOM   2252  O   VAL U 125       3.297 -26.316 -11.025  1.00 56.59           O  
ATOM   2253  CB  VAL U 125       6.078 -24.742 -11.711  1.00 56.07           C  
ATOM   2254  CG1 VAL U 125       7.030 -25.288 -10.731  1.00 54.46           C  
ATOM   2255  CG2 VAL U 125       5.880 -25.701 -12.820  1.00 55.10           C  
ATOM   2256  N   VAL U 126       2.815 -24.666 -12.520  1.00 56.17           N  
ATOM   2257  CA  VAL U 126       1.683 -25.339 -13.167  1.00 56.43           C  
ATOM   2258  C   VAL U 126       1.970 -25.484 -14.647  1.00 56.32           C  
ATOM   2259  O   VAL U 126       2.332 -24.512 -15.298  1.00 56.29           O  
ATOM   2260  CB  VAL U 126       0.384 -24.496 -13.028  1.00 56.11           C  
ATOM   2261  CG1 VAL U 126      -0.683 -25.094 -13.846  1.00 54.90           C  
ATOM   2262  CG2 VAL U 126      -0.047 -24.376 -11.569  1.00 55.41           C  
ATOM   2263  N   THR U 127       1.769 -26.672 -15.190  1.00 56.65           N  
ATOM   2264  CA  THR U 127       2.031 -26.909 -16.601  1.00 57.62           C  
ATOM   2265  C   THR U 127       0.922 -27.728 -17.185  1.00 58.17           C  
ATOM   2266  O   THR U 127       0.937 -28.937 -17.060  1.00 58.08           O  
ATOM   2267  CB  THR U 127       3.354 -27.679 -16.820  1.00 56.92           C  
ATOM   2268  OG1 THR U 127       4.421 -26.947 -16.243  1.00 56.72           O  
ATOM   2269  CG2 THR U 127       3.656 -27.857 -18.297  1.00 56.65           C  
ATOM   2270  N   HIS U 128      -0.027 -27.082 -17.843  1.00 59.75           N  
ATOM   2271  CA  HIS U 128      -1.190 -27.789 -18.382  1.00 61.56           C  
ATOM   2272  C   HIS U 128      -1.261 -27.732 -19.876  1.00 62.20           C  
ATOM   2273  O   HIS U 128      -1.006 -26.673 -20.426  1.00 62.99           O  
ATOM   2274  CB  HIS U 128      -2.460 -27.163 -17.845  1.00 62.52           C  
ATOM   2275  CG  HIS U 128      -2.928 -27.771 -16.564  1.00 65.93           C  
ATOM   2276  ND1 HIS U 128      -4.121 -28.463 -16.470  1.00 70.83           N  
ATOM   2277  CD2 HIS U 128      -2.365 -27.802 -15.326  1.00 67.26           C  
ATOM   2278  CE1 HIS U 128      -4.274 -28.883 -15.221  1.00 71.38           C  
ATOM   2279  NE2 HIS U 128      -3.223 -28.496 -14.508  1.00 69.11           N  
ATOM   2280  N   TRP U 129      -1.648 -28.843 -20.521  1.00 63.13           N  
ATOM   2281  CA  TRP U 129      -1.817 -28.904 -21.995  1.00 63.96           C  
ATOM   2282  C   TRP U 129      -3.123 -29.573 -22.384  1.00 64.84           C  
ATOM   2283  O   TRP U 129      -3.402 -30.660 -21.914  1.00 64.90           O  
ATOM   2284  CB  TRP U 129      -0.652 -29.665 -22.659  1.00 63.55           C  
ATOM   2285  CG  TRP U 129       0.645 -28.902 -22.610  1.00 63.26           C  
ATOM   2286  CD1 TRP U 129       1.652 -29.067 -21.718  1.00 63.01           C  
ATOM   2287  CD2 TRP U 129       1.045 -27.830 -23.469  1.00 63.66           C  
ATOM   2288  NE1 TRP U 129       2.662 -28.178 -21.966  1.00 63.17           N  
ATOM   2289  CE2 TRP U 129       2.316 -27.401 -23.035  1.00 62.24           C  
ATOM   2290  CE3 TRP U 129       0.451 -27.190 -24.568  1.00 63.68           C  
ATOM   2291  CZ2 TRP U 129       3.010 -26.368 -23.651  1.00 62.03           C  
ATOM   2292  CZ3 TRP U 129       1.152 -26.159 -25.188  1.00 63.13           C  
ATOM   2293  CH2 TRP U 129       2.417 -25.761 -24.723  1.00 62.58           C  
ATOM   2294  N   ILE U 130      -3.912 -28.939 -23.251  1.00 66.15           N  
ATOM   2295  CA  ILE U 130      -5.158 -29.544 -23.726  1.00 67.18           C  
ATOM   2296  C   ILE U 130      -4.946 -31.022 -24.021  1.00 67.96           C  
ATOM   2297  O   ILE U 130      -5.583 -31.849 -23.388  1.00 68.17           O  
ATOM   2298  CB  ILE U 130      -5.692 -28.832 -24.980  1.00 67.54           C  
ATOM   2299  CG1 ILE U 130      -6.987 -29.488 -25.527  1.00 68.01           C  
ATOM   2300  CG2 ILE U 130      -4.604 -28.786 -26.048  1.00 68.53           C  
ATOM   2301  CD1 ILE U 130      -7.401 -29.041 -26.951  1.00 67.06           C  
ATOM   2302  N   GLN U 131      -4.049 -31.350 -24.957  1.00 69.25           N  
ATOM   2303  CA  GLN U 131      -3.713 -32.760 -25.287  1.00 70.33           C  
ATOM   2304  C   GLN U 131      -2.505 -32.863 -26.280  1.00 71.41           C  
ATOM   2305  O   GLN U 131      -1.367 -32.644 -25.882  1.00 71.77           O  
ATOM   2306  CB  GLN U 131      -4.990 -33.556 -25.723  1.00 70.33           C  
ATOM   2307  CG  GLN U 131      -4.851 -34.987 -26.373  1.00 70.18           C  
ATOM   2308  CD  GLN U 131      -3.830 -35.926 -25.713  1.00 71.09           C  
ATOM   2309  OE1 GLN U 131      -3.393 -35.698 -24.584  1.00 73.18           O  
ATOM   2310  NE2 GLN U 131      -3.455 -36.996 -26.424  1.00 69.99           N  
ATOM   2311  N   GLU U 132      -2.758 -33.124 -27.562  1.00 72.95           N  
ATOM   2312  CA  GLU U 132      -1.738 -33.602 -28.530  1.00 73.58           C  
ATOM   2313  C   GLU U 132      -1.067 -32.482 -29.373  1.00 74.46           C  
ATOM   2314  O   GLU U 132      -1.629 -31.387 -29.545  1.00 74.86           O  
ATOM   2315  CB  GLU U 132      -2.423 -34.615 -29.481  1.00 73.65           C  
ATOM   2316  CG  GLU U 132      -1.514 -35.612 -30.197  1.00 73.42           C  
ATOM   2317  CD  GLU U 132      -2.283 -36.491 -31.175  1.00 74.21           C  
ATOM   2318  OE1 GLU U 132      -3.530 -36.406 -31.198  1.00 76.14           O  
ATOM   2319  OE2 GLU U 132      -1.656 -37.268 -31.930  1.00 75.21           O  
ATOM   2320  N   GLY U 133       0.132 -32.776 -29.893  1.00 75.11           N  
ATOM   2321  CA  GLY U 133       0.817 -31.928 -30.900  1.00 75.30           C  
ATOM   2322  C   GLY U 133       1.745 -32.754 -31.792  1.00 75.69           C  
ATOM   2323  O   GLY U 133       1.555 -32.848 -33.014  1.00 75.54           O  
ATOM   2324  N   GLU U 134       2.764 -33.335 -31.153  1.00 76.19           N  
ATOM   2325  CA  GLU U 134       3.596 -34.405 -31.731  1.00 76.05           C  
ATOM   2326  C   GLU U 134       2.759 -35.696 -31.828  1.00 75.81           C  
ATOM   2327  O   GLU U 134       2.474 -36.175 -32.921  1.00 75.56           O  
ATOM   2328  CB  GLU U 134       4.855 -34.627 -30.842  1.00 76.28           C  
ATOM   2329  CG  GLU U 134       5.774 -35.819 -31.241  1.00 76.74           C  
ATOM   2330  CD  GLU U 134       6.765 -36.230 -30.136  1.00 77.10           C  
ATOM   2331  OE1 GLU U 134       7.378 -35.337 -29.508  1.00 79.40           O  
ATOM   2332  OE2 GLU U 134       6.937 -37.452 -29.902  1.00 78.62           O  
ATOM   2333  N   GLU U 135       2.389 -36.229 -30.654  1.00 75.63           N  
ATOM   2334  CA  GLU U 135       1.526 -37.420 -30.477  1.00 75.19           C  
ATOM   2335  C   GLU U 135       1.366 -37.724 -28.959  1.00 74.92           C  
ATOM   2336  O   GLU U 135       1.454 -38.879 -28.527  1.00 75.14           O  
ATOM   2337  CB  GLU U 135       2.068 -38.652 -31.254  1.00 75.10           C  
ATOM   2338  CG  GLU U 135       3.480 -39.131 -30.855  1.00 74.97           C  
ATOM   2339  CD  GLU U 135       4.277 -39.729 -32.012  1.00 75.25           C  
ATOM   2340  OE1 GLU U 135       3.691 -40.431 -32.869  1.00 75.96           O  
ATOM   2341  OE2 GLU U 135       5.505 -39.501 -32.060  1.00 75.31           O  
ATOM   2342  N   GLY U 136       1.133 -36.684 -28.155  1.00 74.35           N  
ATOM   2343  CA  GLY U 136       1.122 -36.833 -26.698  1.00 74.00           C  
ATOM   2344  C   GLY U 136       1.648 -35.622 -25.939  1.00 73.75           C  
ATOM   2345  O   GLY U 136       1.181 -35.350 -24.829  1.00 73.95           O  
ATOM   2346  N   ARG U 137       2.630 -34.914 -26.514  1.00 73.23           N  
ATOM   2347  CA  ARG U 137       3.165 -33.636 -25.960  1.00 72.65           C  
ATOM   2348  C   ARG U 137       4.032 -33.752 -24.676  1.00 71.60           C  
ATOM   2349  O   ARG U 137       4.088 -34.808 -24.044  1.00 71.57           O  
ATOM   2350  CB  ARG U 137       2.028 -32.602 -25.775  1.00 72.93           C  
ATOM   2351  CG  ARG U 137       1.468 -32.095 -27.112  1.00 73.78           C  
ATOM   2352  CD  ARG U 137       0.856 -30.697 -27.018  1.00 74.33           C  
ATOM   2353  NE  ARG U 137       1.817 -29.659 -27.402  1.00 76.28           N  
ATOM   2354  CZ  ARG U 137       1.515 -28.505 -28.011  1.00 76.85           C  
ATOM   2355  NH1 ARG U 137       0.251 -28.195 -28.337  1.00 76.70           N  
ATOM   2356  NH2 ARG U 137       2.497 -27.643 -28.307  1.00 76.63           N  
ATOM   2357  N   PRO U 138       4.757 -32.675 -24.322  1.00 70.26           N  
ATOM   2358  CA  PRO U 138       5.631 -32.684 -23.142  1.00 69.37           C  
ATOM   2359  C   PRO U 138       5.171 -33.528 -21.956  1.00 68.41           C  
ATOM   2360  O   PRO U 138       3.969 -33.665 -21.713  1.00 68.86           O  
ATOM   2361  CB  PRO U 138       5.668 -31.204 -22.721  1.00 69.88           C  
ATOM   2362  CG  PRO U 138       5.066 -30.413 -23.938  1.00 70.33           C  
ATOM   2363  CD  PRO U 138       4.872 -31.394 -25.041  1.00 70.25           C  
ATOM   2364  N   LYS U 139       6.135 -34.070 -21.215  1.00 66.53           N  
ATOM   2365  CA  LYS U 139       5.832 -34.906 -20.077  1.00 64.70           C  
ATOM   2366  C   LYS U 139       6.231 -34.225 -18.786  1.00 63.03           C  
ATOM   2367  O   LYS U 139       6.681 -34.860 -17.857  1.00 61.61           O  
ATOM   2368  CB  LYS U 139       6.467 -36.270 -20.260  1.00 64.42           C  
ATOM   2369  CG  LYS U 139       5.708 -37.088 -21.283  1.00 64.11           C  
ATOM   2370  CD  LYS U 139       6.526 -38.219 -21.891  1.00 64.11           C  
ATOM   2371  CE  LYS U 139       7.518 -37.722 -22.945  1.00 63.73           C  
ATOM   2372  NZ  LYS U 139       7.422 -38.518 -24.210  1.00 62.99           N  
ATOM   2373  N   ASP U 140       6.006 -32.916 -18.743  1.00 61.96           N  
ATOM   2374  CA  ASP U 140       6.040 -32.169 -17.494  1.00 61.97           C  
ATOM   2375  C   ASP U 140       4.971 -32.634 -16.516  1.00 61.37           C  
ATOM   2376  O   ASP U 140       3.824 -32.856 -16.868  1.00 61.56           O  
ATOM   2377  CB  ASP U 140       5.832 -30.674 -17.720  1.00 61.66           C  
ATOM   2378  CG  ASP U 140       6.975 -30.029 -18.468  1.00 62.58           C  
ATOM   2379  OD1 ASP U 140       7.533 -29.034 -17.961  1.00 61.24           O  
ATOM   2380  OD2 ASP U 140       7.304 -30.510 -19.577  1.00 66.26           O  
ATOM   2381  N   ASP U 141       5.368 -32.790 -15.267  1.00 61.46           N  
ATOM   2382  CA  ASP U 141       4.408 -32.950 -14.197  1.00 60.76           C  
ATOM   2383  C   ASP U 141       3.558 -31.709 -14.253  1.00 59.80           C  
ATOM   2384  O   ASP U 141       4.015 -30.619 -14.550  1.00 59.67           O  
ATOM   2385  CB  ASP U 141       5.097 -33.054 -12.834  1.00 60.76           C  
ATOM   2386  CG  ASP U 141       5.569 -34.458 -12.496  1.00 59.54           C  
ATOM   2387  OD1 ASP U 141       4.937 -35.453 -12.884  1.00 59.65           O  
ATOM   2388  OD2 ASP U 141       6.559 -34.566 -11.768  1.00 61.17           O  
ATOM   2389  N   ARG U 142       2.300 -31.886 -13.965  1.00 59.40           N  
ATOM   2390  CA  ARG U 142       1.348 -30.825 -14.156  1.00 59.03           C  
ATOM   2391  C   ARG U 142       1.340 -29.839 -12.989  1.00 57.71           C  
ATOM   2392  O   ARG U 142       1.113 -28.651 -13.184  1.00 56.92           O  
ATOM   2393  CB  ARG U 142       0.010 -31.486 -14.322  1.00 59.51           C  
ATOM   2394  CG  ARG U 142      -1.123 -30.553 -14.286  1.00 61.33           C  
ATOM   2395  CD  ARG U 142      -2.388 -31.357 -14.125  1.00 62.54           C  
ATOM   2396  NE  ARG U 142      -2.944 -31.731 -15.410  1.00 63.63           N  
ATOM   2397  CZ  ARG U 142      -4.241 -31.784 -15.643  1.00 65.79           C  
ATOM   2398  NH1 ARG U 142      -5.090 -31.467 -14.673  1.00 67.42           N  
ATOM   2399  NH2 ARG U 142      -4.702 -32.138 -16.843  1.00 67.19           N  
ATOM   2400  N   HIS U 143       1.557 -30.360 -11.782  1.00 56.67           N  
ATOM   2401  CA  HIS U 143       1.842 -29.556 -10.600  1.00 56.16           C  
ATOM   2402  C   HIS U 143       3.061 -30.102  -9.919  1.00 55.76           C  
ATOM   2403  O   HIS U 143       3.219 -31.328  -9.709  1.00 55.80           O  
ATOM   2404  CB  HIS U 143       0.720 -29.607  -9.557  1.00 55.75           C  
ATOM   2405  CG  HIS U 143      -0.598 -29.121 -10.060  1.00 54.21           C  
ATOM   2406  ND1 HIS U 143      -0.851 -27.792 -10.301  1.00 52.02           N  
ATOM   2407  CD2 HIS U 143      -1.726 -29.791 -10.389  1.00 52.80           C  
ATOM   2408  CE1 HIS U 143      -2.084 -27.663 -10.752  1.00 54.49           C  
ATOM   2409  NE2 HIS U 143      -2.643 -28.860 -10.795  1.00 54.88           N  
ATOM   2410  N   LEU U 144       3.885 -29.162  -9.500  1.00 55.37           N  
ATOM   2411  CA  LEU U 144       5.171 -29.441  -8.904  1.00 54.57           C  
ATOM   2412  C   LEU U 144       5.279 -28.296  -7.899  1.00 55.03           C  
ATOM   2413  O   LEU U 144       5.028 -27.143  -8.263  1.00 53.89           O  
ATOM   2414  CB  LEU U 144       6.226 -29.284 -10.007  1.00 54.92           C  
ATOM   2415  CG  LEU U 144       7.313 -30.271 -10.480  1.00 54.79           C  
ATOM   2416  CD1 LEU U 144       6.893 -31.748 -10.601  1.00 52.29           C  
ATOM   2417  CD2 LEU U 144       7.902 -29.714 -11.801  1.00 52.57           C  
ATOM   2418  N   ARG U 145       5.565 -28.585  -6.637  1.00 55.70           N  
ATOM   2419  CA  ARG U 145       6.037 -27.527  -5.787  1.00 56.98           C  
ATOM   2420  C   ARG U 145       7.085 -27.966  -4.794  1.00 58.06           C  
ATOM   2421  O   ARG U 145       7.231 -29.173  -4.527  1.00 57.73           O  
ATOM   2422  CB  ARG U 145       4.912 -26.707  -5.161  1.00 56.94           C  
ATOM   2423  CG  ARG U 145       3.999 -27.331  -4.207  1.00 57.32           C  
ATOM   2424  CD  ARG U 145       3.123 -26.183  -3.506  1.00 58.54           C  
ATOM   2425  NE  ARG U 145       1.807 -25.881  -4.117  1.00 58.30           N  
ATOM   2426  CZ  ARG U 145       0.611 -26.015  -3.509  1.00 60.29           C  
ATOM   2427  NH1 ARG U 145       0.499 -26.484  -2.273  1.00 60.31           N  
ATOM   2428  NH2 ARG U 145      -0.515 -25.682  -4.151  1.00 61.70           N  
ATOM   2429  N   GLY U 146       7.845 -26.976  -4.304  1.00 59.11           N  
ATOM   2430  CA  GLY U 146       9.126 -27.237  -3.665  1.00 59.90           C  
ATOM   2431  C   GLY U 146      10.110 -26.070  -3.640  1.00 60.33           C  
ATOM   2432  O   GLY U 146       9.719 -24.904  -3.614  1.00 60.31           O  
ATOM   2433  N   CYS U 147      11.401 -26.412  -3.605  1.00 60.93           N  
ATOM   2434  CA  CYS U 147      12.476 -25.445  -3.439  1.00 61.14           C  
ATOM   2435  C   CYS U 147      13.066 -25.175  -4.774  1.00 62.14           C  
ATOM   2436  O   CYS U 147      13.195 -26.093  -5.596  1.00 60.99           O  
ATOM   2437  CB  CYS U 147      13.592 -26.033  -2.599  1.00 61.00           C  
ATOM   2438  SG  CYS U 147      13.294 -25.988  -0.891  1.00 61.78           S  
ATOM   2439  N   GLY U 148      13.495 -23.944  -4.991  1.00 63.53           N  
ATOM   2440  CA  GLY U 148      14.106 -23.666  -6.258  1.00 65.01           C  
ATOM   2441  C   GLY U 148      14.386 -22.221  -6.498  1.00 66.54           C  
ATOM   2442  O   GLY U 148      13.995 -21.360  -5.717  1.00 66.30           O  
ATOM   2443  N   TYR U 149      15.129 -21.980  -7.568  1.00 68.47           N  
ATOM   2444  CA  TYR U 149      15.247 -20.655  -8.097  1.00 70.22           C  
ATOM   2445  C   TYR U 149      15.180 -20.746  -9.603  1.00 70.83           C  
ATOM   2446  O   TYR U 149      16.114 -21.175 -10.265  1.00 71.07           O  
ATOM   2447  CB  TYR U 149      16.505 -19.930  -7.628  1.00 70.56           C  
ATOM   2448  CG  TYR U 149      16.471 -18.511  -8.108  1.00 71.59           C  
ATOM   2449  CD1 TYR U 149      15.478 -17.627  -7.650  1.00 73.20           C  
ATOM   2450  CD2 TYR U 149      17.355 -18.055  -9.068  1.00 72.25           C  
ATOM   2451  CE1 TYR U 149      15.392 -16.320  -8.115  1.00 72.02           C  
ATOM   2452  CE2 TYR U 149      17.278 -16.734  -9.536  1.00 72.51           C  
ATOM   2453  CZ  TYR U 149      16.295 -15.884  -9.055  1.00 71.83           C  
ATOM   2454  OH  TYR U 149      16.223 -14.601  -9.508  1.00 72.29           O  
ATOM   2455  N   LEU U 150      14.026 -20.356 -10.120  1.00 71.95           N  
ATOM   2456  CA  LEU U 150      13.698 -20.468 -11.534  1.00 72.59           C  
ATOM   2457  C   LEU U 150      13.837 -19.109 -12.216  1.00 73.10           C  
ATOM   2458  O   LEU U 150      13.890 -18.072 -11.554  1.00 73.07           O  
ATOM   2459  CB  LEU U 150      12.271 -21.004 -11.688  1.00 72.70           C  
ATOM   2460  CG  LEU U 150      12.171 -22.521 -11.777  1.00 73.43           C  
ATOM   2461  CD1 LEU U 150      10.716 -22.943 -11.722  1.00 75.56           C  
ATOM   2462  CD2 LEU U 150      12.817 -23.040 -13.049  1.00 75.08           C  
ATOM   2463  N   PRO U 151      13.870 -19.107 -13.554  1.00 73.74           N  
ATOM   2464  CA  PRO U 151      14.206 -17.841 -14.183  1.00 74.06           C  
ATOM   2465  C   PRO U 151      13.057 -16.876 -13.999  1.00 73.96           C  
ATOM   2466  O   PRO U 151      11.891 -17.290 -14.068  1.00 73.33           O  
ATOM   2467  CB  PRO U 151      14.371 -18.214 -15.667  1.00 74.50           C  
ATOM   2468  CG  PRO U 151      13.409 -19.370 -15.855  1.00 74.55           C  
ATOM   2469  CD  PRO U 151      13.560 -20.153 -14.553  1.00 73.90           C  
ATOM   2470  N   GLY U 152      13.394 -15.606 -13.775  1.00 74.17           N  
ATOM   2471  CA  GLY U 152      12.370 -14.572 -13.602  1.00 74.47           C  
ATOM   2472  C   GLY U 152      11.379 -15.080 -12.574  1.00 74.21           C  
ATOM   2473  O   GLY U 152      10.361 -15.674 -12.891  1.00 73.90           O  
ATOM   2474  N   CYS U 153      11.732 -14.864 -11.327  1.00 74.15           N  
ATOM   2475  CA  CYS U 153      11.135 -15.586 -10.266  1.00 73.33           C  
ATOM   2476  C   CYS U 153      10.435 -14.625  -9.343  1.00 73.52           C  
ATOM   2477  O   CYS U 153       9.186 -14.520  -9.410  1.00 74.17           O  
ATOM   2478  CB  CYS U 153      12.213 -16.365  -9.547  1.00 73.65           C  
ATOM   2479  SG  CYS U 153      11.573 -17.882  -9.052  1.00 74.42           S  
ATOM   2480  N   PRO U 154      11.211 -13.860  -8.525  1.00 72.47           N  
ATOM   2481  CA  PRO U 154      10.536 -13.205  -7.408  1.00 71.31           C  
ATOM   2482  C   PRO U 154       9.140 -12.818  -7.827  1.00 70.55           C  
ATOM   2483  O   PRO U 154       8.963 -12.193  -8.867  1.00 70.75           O  
ATOM   2484  CB  PRO U 154      11.406 -12.001  -7.154  1.00 71.20           C  
ATOM   2485  CG  PRO U 154      12.779 -12.544  -7.407  1.00 72.09           C  
ATOM   2486  CD  PRO U 154      12.636 -13.476  -8.589  1.00 72.26           C  
ATOM   2487  N   GLY U 155       8.150 -13.263  -7.068  1.00 69.43           N  
ATOM   2488  CA  GLY U 155       6.769 -12.994  -7.409  1.00 68.71           C  
ATOM   2489  C   GLY U 155       6.247 -14.029  -8.369  1.00 67.09           C  
ATOM   2490  O   GLY U 155       6.448 -15.227  -8.175  1.00 66.89           O  
ATOM   2491  N   SER U 156       5.562 -13.581  -9.411  1.00 65.64           N  
ATOM   2492  CA  SER U 156       4.849 -14.527 -10.232  1.00 63.92           C  
ATOM   2493  C   SER U 156       4.692 -14.227 -11.708  1.00 63.02           C  
ATOM   2494  O   SER U 156       4.815 -13.094 -12.164  1.00 62.87           O  
ATOM   2495  CB  SER U 156       3.473 -14.728  -9.660  1.00 63.99           C  
ATOM   2496  OG  SER U 156       3.003 -15.945 -10.180  1.00 65.48           O  
ATOM   2497  N   ASN U 157       4.391 -15.278 -12.453  1.00 61.73           N  
ATOM   2498  CA  ASN U 157       4.029 -15.124 -13.854  1.00 60.97           C  
ATOM   2499  C   ASN U 157       3.145 -16.256 -14.383  1.00 59.54           C  
ATOM   2500  O   ASN U 157       3.162 -17.379 -13.873  1.00 59.30           O  
ATOM   2501  CB  ASN U 157       5.282 -15.005 -14.701  1.00 61.80           C  
ATOM   2502  CG  ASN U 157       6.185 -16.203 -14.567  1.00 64.51           C  
ATOM   2503  OD1 ASN U 157       5.714 -17.346 -14.492  1.00 68.21           O  
ATOM   2504  ND2 ASN U 157       7.496 -15.956 -14.526  1.00 67.18           N  
ATOM   2505  N   GLY U 158       2.361 -15.949 -15.410  1.00 57.65           N  
ATOM   2506  CA  GLY U 158       1.449 -16.937 -15.958  1.00 55.60           C  
ATOM   2507  C   GLY U 158       0.933 -16.564 -17.311  1.00 53.65           C  
ATOM   2508  O   GLY U 158       0.795 -15.380 -17.634  1.00 53.51           O  
ATOM   2509  N   PHE U 159       0.668 -17.588 -18.110  1.00 51.15           N  
ATOM   2510  CA  PHE U 159      -0.005 -17.421 -19.402  1.00 49.74           C  
ATOM   2511  C   PHE U 159      -1.028 -18.537 -19.577  1.00 48.06           C  
ATOM   2512  O   PHE U 159      -0.749 -19.703 -19.249  1.00 47.21           O  
ATOM   2513  CB  PHE U 159       1.020 -17.482 -20.529  1.00 48.40           C  
ATOM   2514  CG  PHE U 159       0.428 -17.735 -21.880  1.00 49.16           C  
ATOM   2515  CD1 PHE U 159       0.167 -16.679 -22.742  1.00 47.21           C  
ATOM   2516  CD2 PHE U 159       0.135 -19.014 -22.303  1.00 46.14           C  
ATOM   2517  CE1 PHE U 159      -0.372 -16.894 -23.985  1.00 46.04           C  
ATOM   2518  CE2 PHE U 159      -0.419 -19.207 -23.554  1.00 46.64           C  
ATOM   2519  CZ  PHE U 159      -0.660 -18.149 -24.387  1.00 45.62           C  
ATOM   2520  N   HIS U 160      -2.205 -18.193 -20.094  1.00 46.38           N  
ATOM   2521  CA  HIS U 160      -3.092 -19.233 -20.575  1.00 45.76           C  
ATOM   2522  C   HIS U 160      -3.715 -18.817 -21.845  1.00 44.33           C  
ATOM   2523  O   HIS U 160      -3.775 -17.626 -22.141  1.00 44.58           O  
ATOM   2524  CB  HIS U 160      -4.168 -19.611 -19.541  1.00 45.35           C  
ATOM   2525  CG  HIS U 160      -5.252 -18.588 -19.365  1.00 44.68           C  
ATOM   2526  ND1 HIS U 160      -5.076 -17.448 -18.613  1.00 45.29           N  
ATOM   2527  CD2 HIS U 160      -6.524 -18.542 -19.821  1.00 42.37           C  
ATOM   2528  CE1 HIS U 160      -6.188 -16.735 -18.630  1.00 43.83           C  
ATOM   2529  NE2 HIS U 160      -7.078 -17.370 -19.362  1.00 41.77           N  
ATOM   2530  N   ASN U 161      -4.167 -19.809 -22.607  1.00 43.52           N  
ATOM   2531  CA  ASN U 161      -4.960 -19.555 -23.812  1.00 42.96           C  
ATOM   2532  C   ASN U 161      -5.825 -20.751 -24.099  1.00 42.72           C  
ATOM   2533  O   ASN U 161      -5.896 -21.627 -23.274  1.00 42.25           O  
ATOM   2534  CB  ASN U 161      -4.056 -19.230 -24.991  1.00 42.38           C  
ATOM   2535  CG  ASN U 161      -3.381 -20.460 -25.574  1.00 40.82           C  
ATOM   2536  OD1 ASN U 161      -3.164 -21.483 -24.907  1.00 35.73           O  
ATOM   2537  ND2 ASN U 161      -3.056 -20.362 -26.850  1.00 40.12           N  
ATOM   2538  N   ASN U 162      -6.470 -20.817 -25.258  1.00 43.20           N  
ATOM   2539  CA  ASN U 162      -7.436 -21.905 -25.503  1.00 43.87           C  
ATOM   2540  C   ASN U 162      -7.019 -23.271 -24.972  1.00 43.84           C  
ATOM   2541  O   ASN U 162      -7.844 -24.017 -24.505  1.00 44.02           O  
ATOM   2542  CB  ASN U 162      -7.889 -22.009 -26.987  1.00 44.50           C  
ATOM   2543  CG  ASN U 162      -6.713 -21.914 -28.020  1.00 46.34           C  
ATOM   2544  OD1 ASN U 162      -6.816 -21.212 -29.045  1.00 44.25           O  
ATOM   2545  ND2 ASN U 162      -5.611 -22.626 -27.747  1.00 48.27           N  
ATOM   2546  N   ASP U 163      -5.741 -23.594 -24.991  1.00 44.32           N  
ATOM   2547  CA  ASP U 163      -5.348 -24.968 -24.717  1.00 44.60           C  
ATOM   2548  C   ASP U 163      -4.034 -25.112 -23.914  1.00 44.37           C  
ATOM   2549  O   ASP U 163      -3.354 -26.134 -23.965  1.00 44.10           O  
ATOM   2550  CB  ASP U 163      -5.282 -25.673 -26.062  1.00 44.93           C  
ATOM   2551  CG  ASP U 163      -4.424 -24.931 -27.029  1.00 46.46           C  
ATOM   2552  OD1 ASP U 163      -3.474 -24.300 -26.502  1.00 48.16           O  
ATOM   2553  OD2 ASP U 163      -4.696 -24.949 -28.266  1.00 46.04           O  
ATOM   2554  N   THR U 164      -3.704 -24.101 -23.131  1.00 44.67           N  
ATOM   2555  CA  THR U 164      -2.549 -24.195 -22.293  1.00 45.16           C  
ATOM   2556  C   THR U 164      -2.621 -23.252 -21.137  1.00 45.66           C  
ATOM   2557  O   THR U 164      -3.258 -22.207 -21.218  1.00 44.15           O  
ATOM   2558  CB  THR U 164      -1.273 -23.810 -23.038  1.00 45.55           C  
ATOM   2559  OG1 THR U 164      -0.192 -24.615 -22.562  1.00 46.40           O  
ATOM   2560  CG2 THR U 164      -0.929 -22.347 -22.774  1.00 45.39           C  
ATOM   2561  N   PHE U 165      -1.898 -23.628 -20.089  1.00 46.84           N  
ATOM   2562  CA  PHE U 165      -1.801 -22.830 -18.904  1.00 48.85           C  
ATOM   2563  C   PHE U 165      -0.553 -23.194 -18.122  1.00 50.10           C  
ATOM   2564  O   PHE U 165      -0.325 -24.364 -17.771  1.00 50.96           O  
ATOM   2565  CB  PHE U 165      -3.029 -23.063 -18.064  1.00 48.58           C  
ATOM   2566  CG  PHE U 165      -2.946 -22.515 -16.676  1.00 48.79           C  
ATOM   2567  CD1 PHE U 165      -3.443 -23.248 -15.604  1.00 49.89           C  
ATOM   2568  CD2 PHE U 165      -2.394 -21.277 -16.426  1.00 48.83           C  
ATOM   2569  CE1 PHE U 165      -3.396 -22.748 -14.300  1.00 48.40           C  
ATOM   2570  CE2 PHE U 165      -2.353 -20.783 -15.148  1.00 48.71           C  
ATOM   2571  CZ  PHE U 165      -2.874 -21.520 -14.082  1.00 48.16           C  
ATOM   2572  N   HIS U 166       0.245 -22.165 -17.850  1.00 51.46           N  
ATOM   2573  CA  HIS U 166       1.554 -22.295 -17.238  1.00 52.02           C  
ATOM   2574  C   HIS U 166       1.601 -21.288 -16.144  1.00 52.69           C  
ATOM   2575  O   HIS U 166       1.107 -20.178 -16.314  1.00 52.76           O  
ATOM   2576  CB  HIS U 166       2.615 -21.968 -18.279  1.00 52.40           C  
ATOM   2577  CG  HIS U 166       2.723 -23.002 -19.355  1.00 54.55           C  
ATOM   2578  ND1 HIS U 166       3.742 -23.937 -19.387  1.00 57.63           N  
ATOM   2579  CD2 HIS U 166       1.906 -23.293 -20.400  1.00 54.82           C  
ATOM   2580  CE1 HIS U 166       3.559 -24.744 -20.423  1.00 57.92           C  
ATOM   2581  NE2 HIS U 166       2.455 -24.370 -21.055  1.00 57.01           N  
ATOM   2582  N   PHE U 167       2.162 -21.633 -15.001  1.00 53.94           N  
ATOM   2583  CA  PHE U 167       2.219 -20.623 -13.927  1.00 54.34           C  
ATOM   2584  C   PHE U 167       3.354 -20.877 -12.958  1.00 54.60           C  
ATOM   2585  O   PHE U 167       3.649 -22.013 -12.677  1.00 54.67           O  
ATOM   2586  CB  PHE U 167       0.881 -20.579 -13.198  1.00 54.66           C  
ATOM   2587  CG  PHE U 167       0.723 -19.393 -12.331  1.00 55.00           C  
ATOM   2588  CD1 PHE U 167       0.066 -18.272 -12.795  1.00 55.46           C  
ATOM   2589  CD2 PHE U 167       1.264 -19.374 -11.047  1.00 56.01           C  
ATOM   2590  CE1 PHE U 167      -0.056 -17.156 -12.001  1.00 55.06           C  
ATOM   2591  CE2 PHE U 167       1.137 -18.260 -10.243  1.00 54.27           C  
ATOM   2592  CZ  PHE U 167       0.474 -17.151 -10.719  1.00 54.65           C  
ATOM   2593  N   LEU U 168       3.997 -19.805 -12.501  1.00 55.57           N  
ATOM   2594  CA  LEU U 168       5.113 -19.841 -11.545  1.00 56.06           C  
ATOM   2595  C   LEU U 168       4.757 -18.891 -10.426  1.00 57.50           C  
ATOM   2596  O   LEU U 168       4.582 -17.697 -10.642  1.00 57.02           O  
ATOM   2597  CB  LEU U 168       6.405 -19.327 -12.179  1.00 56.34           C  
ATOM   2598  CG  LEU U 168       7.811 -19.955 -11.959  1.00 56.20           C  
ATOM   2599  CD1 LEU U 168       8.933 -18.927 -12.269  1.00 53.35           C  
ATOM   2600  CD2 LEU U 168       7.998 -20.528 -10.602  1.00 57.42           C  
ATOM   2601  N   LYS U 169       4.575 -19.424  -9.236  1.00 59.63           N  
ATOM   2602  CA  LYS U 169       4.651 -18.595  -8.060  1.00 60.88           C  
ATOM   2603  C   LYS U 169       6.026 -18.920  -7.518  1.00 61.72           C  
ATOM   2604  O   LYS U 169       6.542 -20.045  -7.690  1.00 61.12           O  
ATOM   2605  CB  LYS U 169       3.566 -18.918  -7.036  1.00 61.21           C  
ATOM   2606  CG  LYS U 169       3.841 -18.324  -5.615  1.00 61.30           C  
ATOM   2607  CD  LYS U 169       2.663 -18.536  -4.639  1.00 61.72           C  
ATOM   2608  CE  LYS U 169       2.655 -17.496  -3.526  1.00 62.53           C  
ATOM   2609  NZ  LYS U 169       1.289 -17.268  -3.009  1.00 63.65           N  
ATOM   2610  N   CYS U 170       6.603 -17.927  -6.858  1.00 62.93           N  
ATOM   2611  CA  CYS U 170       7.993 -17.958  -6.540  1.00 62.73           C  
ATOM   2612  C   CYS U 170       8.269 -16.838  -5.518  1.00 62.14           C  
ATOM   2613  O   CYS U 170       8.298 -15.655  -5.859  1.00 61.21           O  
ATOM   2614  CB  CYS U 170       8.779 -17.799  -7.842  1.00 63.20           C  
ATOM   2615  SG  CYS U 170      10.420 -17.255  -7.542  1.00 67.65           S  
ATOM   2616  N   CYS U 171       8.478 -17.239  -4.269  1.00 61.86           N  
ATOM   2617  CA  CYS U 171       8.342 -16.341  -3.134  1.00 61.99           C  
ATOM   2618  C   CYS U 171       9.366 -16.667  -2.043  1.00 62.06           C  
ATOM   2619  O   CYS U 171       9.718 -17.845  -1.857  1.00 62.59           O  
ATOM   2620  CB  CYS U 171       6.906 -16.453  -2.610  1.00 62.30           C  
ATOM   2621  SG  CYS U 171       6.397 -18.103  -2.075  1.00 62.61           S  
ATOM   2622  N   ASN U 172       9.861 -15.638  -1.342  1.00 61.77           N  
ATOM   2623  CA  ASN U 172      11.015 -15.810  -0.408  1.00 61.30           C  
ATOM   2624  C   ASN U 172      10.659 -16.041   1.055  1.00 61.11           C  
ATOM   2625  O   ASN U 172      11.548 -16.292   1.850  1.00 60.96           O  
ATOM   2626  CB  ASN U 172      12.128 -14.710  -0.543  1.00 60.88           C  
ATOM   2627  CG  ASN U 172      11.608 -13.250  -0.490  1.00 60.69           C  
ATOM   2628  OD1 ASN U 172      10.394 -12.995  -0.511  1.00 59.41           O  
ATOM   2629  ND2 ASN U 172      12.569 -12.279  -0.445  1.00 60.96           N  
ATOM   2630  N   THR U 173       9.375 -16.038   1.402  1.00 61.24           N  
ATOM   2631  CA  THR U 173       8.970 -16.168   2.810  1.00 61.41           C  
ATOM   2632  C   THR U 173       8.746 -17.636   3.218  1.00 61.41           C  
ATOM   2633  O   THR U 173       8.628 -18.498   2.369  1.00 61.53           O  
ATOM   2634  CB  THR U 173       7.737 -15.279   3.128  1.00 61.57           C  
ATOM   2635  OG1 THR U 173       6.852 -15.961   4.034  1.00 61.86           O  
ATOM   2636  CG2 THR U 173       6.974 -14.872   1.839  1.00 61.85           C  
ATOM   2637  N   THR U 174       8.717 -17.916   4.521  1.00 61.36           N  
ATOM   2638  CA  THR U 174       8.545 -19.288   5.040  1.00 61.65           C  
ATOM   2639  C   THR U 174       7.223 -19.899   4.607  1.00 62.06           C  
ATOM   2640  O   THR U 174       6.161 -19.342   4.881  1.00 62.20           O  
ATOM   2641  CB  THR U 174       8.534 -19.331   6.592  1.00 61.51           C  
ATOM   2642  OG1 THR U 174       9.593 -18.515   7.135  1.00 61.31           O  
ATOM   2643  CG2 THR U 174       8.623 -20.782   7.092  1.00 60.26           C  
ATOM   2644  N   LYS U 175       7.289 -21.051   3.945  1.00 62.83           N  
ATOM   2645  CA  LYS U 175       6.094 -21.774   3.447  1.00 63.36           C  
ATOM   2646  C   LYS U 175       5.136 -20.931   2.590  1.00 63.47           C  
ATOM   2647  O   LYS U 175       3.994 -21.317   2.371  1.00 63.23           O  
ATOM   2648  CB  LYS U 175       5.297 -22.404   4.599  1.00 63.73           C  
ATOM   2649  CG  LYS U 175       5.941 -23.610   5.287  1.00 63.74           C  
ATOM   2650  CD  LYS U 175       5.234 -23.862   6.642  1.00 63.96           C  
ATOM   2651  CE  LYS U 175       5.888 -24.957   7.449  1.00 65.24           C  
ATOM   2652  NZ  LYS U 175       6.610 -25.987   6.583  1.00 65.92           N  
ATOM   2653  N   CYS U 176       5.618 -19.812   2.067  1.00 63.71           N  
ATOM   2654  CA  CYS U 176       4.803 -18.964   1.239  1.00 64.16           C  
ATOM   2655  C   CYS U 176       4.252 -19.682  -0.004  1.00 64.18           C  
ATOM   2656  O   CYS U 176       3.440 -19.103  -0.708  1.00 65.11           O  
ATOM   2657  CB  CYS U 176       5.592 -17.711   0.846  1.00 64.29           C  
ATOM   2658  SG  CYS U 176       7.050 -18.051  -0.146  1.00 67.64           S  
ATOM   2659  N   ASN U 177       4.664 -20.924  -0.268  1.00 63.95           N  
ATOM   2660  CA  ASN U 177       4.091 -21.718  -1.365  1.00 63.98           C  
ATOM   2661  C   ASN U 177       2.964 -22.679  -0.990  1.00 63.88           C  
ATOM   2662  O   ASN U 177       2.575 -23.521  -1.798  1.00 63.55           O  
ATOM   2663  CB  ASN U 177       5.186 -22.538  -2.057  1.00 63.82           C  
ATOM   2664  CG  ASN U 177       5.499 -23.823  -1.334  1.00 63.43           C  
ATOM   2665  OD1 ASN U 177       5.352 -23.908  -0.132  1.00 63.70           O  
ATOM   2666  ND2 ASN U 177       5.929 -24.831  -2.069  1.00 65.69           N  
ATOM   2667  N   GLU U 178       2.446 -22.603   0.220  1.00 64.17           N  
ATOM   2668  CA  GLU U 178       1.436 -23.588   0.606  1.00 64.78           C  
ATOM   2669  C   GLU U 178       0.037 -23.191   0.122  1.00 65.09           C  
ATOM   2670  O   GLU U 178      -0.144 -22.168  -0.556  1.00 65.74           O  
ATOM   2671  CB  GLU U 178       1.441 -23.835   2.116  1.00 64.85           C  
ATOM   2672  CG  GLU U 178       0.779 -22.752   2.961  1.00 64.77           C  
ATOM   2673  CD  GLU U 178       0.603 -23.193   4.400  1.00 65.30           C  
ATOM   2674  OE1 GLU U 178       1.126 -24.288   4.729  1.00 64.98           O  
ATOM   2675  OE2 GLU U 178      -0.069 -22.463   5.181  1.00 66.60           O  
ATOM   2676  N   GLY U 179      -0.947 -24.015   0.465  1.00 64.99           N  
ATOM   2677  CA  GLY U 179      -2.336 -23.772   0.094  1.00 64.92           C  
ATOM   2678  C   GLY U 179      -2.754 -24.728  -1.003  1.00 65.05           C  
ATOM   2679  O   GLY U 179      -1.961 -25.577  -1.431  1.00 65.92           O  
ATOM   2680  N   PRO U 180      -3.985 -24.577  -1.496  1.00 64.60           N  
ATOM   2681  CA  PRO U 180      -4.541 -25.517  -2.463  1.00 64.56           C  
ATOM   2682  C   PRO U 180      -3.914 -25.307  -3.836  1.00 64.32           C  
ATOM   2683  O   PRO U 180      -3.517 -24.193  -4.136  1.00 64.60           O  
ATOM   2684  CB  PRO U 180      -6.031 -25.157  -2.462  1.00 64.38           C  
ATOM   2685  CG  PRO U 180      -6.051 -23.722  -2.153  1.00 64.22           C  
ATOM   2686  CD  PRO U 180      -4.915 -23.477  -1.205  1.00 64.42           C  
ATOM   2687  N   ILE U 181      -3.790 -26.360  -4.639  1.00 64.05           N  
ATOM   2688  CA  ILE U 181      -3.127 -26.230  -5.947  1.00 63.94           C  
ATOM   2689  C   ILE U 181      -4.057 -25.510  -6.932  1.00 64.06           C  
ATOM   2690  O   ILE U 181      -5.213 -25.892  -7.065  1.00 63.91           O  
ATOM   2691  CB  ILE U 181      -2.696 -27.607  -6.536  1.00 63.86           C  
ATOM   2692  CG1 ILE U 181      -3.880 -28.583  -6.559  1.00 63.32           C  
ATOM   2693  CG2 ILE U 181      -1.495 -28.217  -5.771  1.00 61.66           C  
ATOM   2694  CD1 ILE U 181      -4.202 -29.079  -7.933  1.00 62.53           C  
ATOM   2695  N   LEU U 182      -3.563 -24.458  -7.597  1.00 64.29           N  
ATOM   2696  CA  LEU U 182      -4.366 -23.690  -8.605  1.00 64.05           C  
ATOM   2697  C   LEU U 182      -4.938 -24.626  -9.632  1.00 63.86           C  
ATOM   2698  O   LEU U 182      -4.252 -25.585  -9.985  1.00 64.11           O  
ATOM   2699  CB  LEU U 182      -3.470 -22.734  -9.421  1.00 64.22           C  
ATOM   2700  CG  LEU U 182      -3.173 -21.329  -8.902  1.00 64.85           C  
ATOM   2701  CD1 LEU U 182      -2.319 -20.567  -9.912  1.00 64.00           C  
ATOM   2702  CD2 LEU U 182      -4.465 -20.560  -8.601  1.00 65.39           C  
ATOM   2703  N   GLU U 183      -6.128 -24.348 -10.171  1.00 63.24           N  
ATOM   2704  CA  GLU U 183      -6.583 -25.108 -11.345  1.00 62.88           C  
ATOM   2705  C   GLU U 183      -7.019 -24.285 -12.544  1.00 62.67           C  
ATOM   2706  O   GLU U 183      -7.556 -24.842 -13.500  1.00 63.84           O  
ATOM   2707  CB  GLU U 183      -7.654 -26.152 -10.972  1.00 62.62           C  
ATOM   2708  CG  GLU U 183      -7.078 -27.539 -10.655  1.00 63.10           C  
ATOM   2709  CD  GLU U 183      -6.060 -28.031 -11.711  1.00 64.60           C  
ATOM   2710  OE1 GLU U 183      -6.238 -27.597 -12.883  1.00 67.26           O  
ATOM   2711  OE2 GLU U 183      -5.110 -28.824 -11.385  1.00 60.00           O  
ATOM   2712  N   LEU U 184      -6.747 -22.989 -12.531  1.00 61.95           N  
ATOM   2713  CA  LEU U 184      -7.223 -22.067 -13.587  1.00 62.23           C  
ATOM   2714  C   LEU U 184      -8.740 -21.937 -13.617  1.00 61.87           C  
ATOM   2715  O   LEU U 184      -9.276 -20.913 -13.217  1.00 61.30           O  
ATOM   2716  CB  LEU U 184      -6.701 -22.409 -15.010  1.00 61.73           C  
ATOM   2717  CG  LEU U 184      -7.213 -21.454 -16.122  1.00 61.45           C  
ATOM   2718  CD1 LEU U 184      -6.674 -20.067 -15.952  1.00 59.12           C  
ATOM   2719  CD2 LEU U 184      -6.907 -21.923 -17.528  1.00 61.63           C  
ATOM   2720  N   GLU U 185      -9.404 -22.962 -14.135  1.00 62.31           N  
ATOM   2721  CA  GLU U 185     -10.886 -23.026 -14.214  1.00 63.44           C  
ATOM   2722  C   GLU U 185     -11.469 -22.927 -12.824  1.00 63.16           C  
ATOM   2723  O   GLU U 185     -12.233 -23.781 -12.401  1.00 63.11           O  
ATOM   2724  CB  GLU U 185     -11.304 -24.370 -14.818  1.00 63.61           C  
ATOM   2725  CG  GLU U 185     -10.415 -25.527 -14.267  1.00 64.98           C  
ATOM   2726  CD  GLU U 185     -11.116 -26.876 -14.163  1.00 65.45           C  
ATOM   2727  OE1 GLU U 185     -12.298 -27.029 -14.596  1.00 63.80           O  
ATOM   2728  OE2 GLU U 185     -10.436 -27.784 -13.623  1.00 69.31           O  
ATOM   2729  N   ASN U 186     -11.119 -21.861 -12.127  1.00 63.12           N  
ATOM   2730  CA  ASN U 186     -10.956 -21.933 -10.689  1.00 63.16           C  
ATOM   2731  C   ASN U 186     -10.477 -20.604 -10.129  1.00 63.12           C  
ATOM   2732  O   ASN U 186     -10.657 -20.314  -8.951  1.00 62.95           O  
ATOM   2733  CB  ASN U 186      -9.937 -23.027 -10.352  1.00 63.06           C  
ATOM   2734  CG  ASN U 186     -10.363 -23.880  -9.169  1.00 63.58           C  
ATOM   2735  OD1 ASN U 186     -11.556 -23.994  -8.868  1.00 64.70           O  
ATOM   2736  ND2 ASN U 186      -9.389 -24.502  -8.498  1.00 62.24           N  
ATOM   2737  N   LEU U 187      -9.817 -19.835 -10.984  1.00 63.35           N  
ATOM   2738  CA  LEU U 187      -9.480 -18.463 -10.729  1.00 63.84           C  
ATOM   2739  C   LEU U 187     -10.539 -17.617 -11.416  1.00 64.49           C  
ATOM   2740  O   LEU U 187     -11.049 -18.021 -12.467  1.00 64.64           O  
ATOM   2741  CB  LEU U 187      -8.169 -18.117 -11.408  1.00 63.85           C  
ATOM   2742  CG  LEU U 187      -6.861 -18.740 -10.983  1.00 63.98           C  
ATOM   2743  CD1 LEU U 187      -6.912 -20.261 -10.731  1.00 64.48           C  
ATOM   2744  CD2 LEU U 187      -5.938 -18.402 -12.118  1.00 64.00           C  
ATOM   2745  N   PRO U 188     -10.835 -16.419 -10.868  1.00 64.77           N  
ATOM   2746  CA  PRO U 188     -11.866 -15.510 -11.389  1.00 64.60           C  
ATOM   2747  C   PRO U 188     -11.611 -15.019 -12.793  1.00 64.62           C  
ATOM   2748  O   PRO U 188     -10.464 -14.908 -13.194  1.00 65.61           O  
ATOM   2749  CB  PRO U 188     -11.757 -14.307 -10.447  1.00 64.83           C  
ATOM   2750  CG  PRO U 188     -10.370 -14.370  -9.912  1.00 64.59           C  
ATOM   2751  CD  PRO U 188     -10.176 -15.833  -9.686  1.00 64.71           C  
ATOM   2752  N   GLN U 189     -12.654 -14.685 -13.530  1.00 64.18           N  
ATOM   2753  CA  GLN U 189     -12.432 -14.020 -14.802  1.00 64.31           C  
ATOM   2754  C   GLN U 189     -12.100 -12.614 -14.416  1.00 64.15           C  
ATOM   2755  O   GLN U 189     -12.690 -12.095 -13.515  1.00 64.58           O  
ATOM   2756  CB  GLN U 189     -13.652 -14.129 -15.702  1.00 64.03           C  
ATOM   2757  CG  GLN U 189     -14.083 -15.604 -15.838  1.00 64.71           C  
ATOM   2758  CD  GLN U 189     -14.983 -15.877 -17.010  1.00 64.34           C  
ATOM   2759  OE1 GLN U 189     -15.323 -14.972 -17.750  1.00 66.28           O  
ATOM   2760  NE2 GLN U 189     -15.362 -17.138 -17.196  1.00 63.04           N  
ATOM   2761  N   ASN U 190     -11.091 -12.022 -15.022  1.00 64.64           N  
ATOM   2762  CA  ASN U 190     -10.606 -10.720 -14.552  1.00 64.62           C  
ATOM   2763  C   ASN U 190     -11.296  -9.593 -15.246  1.00 64.70           C  
ATOM   2764  O   ASN U 190     -11.223  -8.450 -14.782  1.00 64.79           O  
ATOM   2765  CB  ASN U 190      -9.095 -10.565 -14.737  1.00 65.19           C  
ATOM   2766  CG  ASN U 190      -8.579 -11.225 -16.004  1.00 66.05           C  
ATOM   2767  OD1 ASN U 190      -9.223 -11.141 -17.052  1.00 69.44           O  
ATOM   2768  ND2 ASN U 190      -7.419 -11.900 -15.910  1.00 66.04           N  
ATOM   2769  N   GLY U 191     -11.954  -9.913 -16.361  1.00 64.57           N  
ATOM   2770  CA  GLY U 191     -12.696  -8.924 -17.139  1.00 64.39           C  
ATOM   2771  C   GLY U 191     -12.204  -8.812 -18.572  1.00 64.49           C  
ATOM   2772  O   GLY U 191     -12.992  -8.504 -19.485  1.00 64.72           O  
ATOM   2773  N   ARG U 192     -10.910  -9.058 -18.787  1.00 64.18           N  
ATOM   2774  CA  ARG U 192     -10.339  -8.908 -20.117  1.00 63.91           C  
ATOM   2775  C   ARG U 192     -10.740 -10.083 -20.984  1.00 63.66           C  
ATOM   2776  O   ARG U 192     -10.981 -11.187 -20.486  1.00 63.75           O  
ATOM   2777  CB  ARG U 192      -8.815  -8.792 -20.079  1.00 64.17           C  
ATOM   2778  CG  ARG U 192      -8.298  -7.550 -19.358  1.00 64.88           C  
ATOM   2779  CD  ARG U 192      -7.673  -6.534 -20.285  1.00 65.84           C  
ATOM   2780  NE  ARG U 192      -6.684  -5.686 -19.589  1.00 66.12           N  
ATOM   2781  CZ  ARG U 192      -6.920  -4.481 -19.048  1.00 67.44           C  
ATOM   2782  NH1 ARG U 192      -8.124  -3.906 -19.104  1.00 68.10           N  
ATOM   2783  NH2 ARG U 192      -5.928  -3.822 -18.448  1.00 67.42           N  
ATOM   2784  N   GLN U 193     -10.830  -9.805 -22.282  1.00 63.08           N  
ATOM   2785  CA  GLN U 193     -10.979 -10.805 -23.314  1.00 62.44           C  
ATOM   2786  C   GLN U 193      -9.751 -10.643 -24.170  1.00 61.80           C  
ATOM   2787  O   GLN U 193      -9.336  -9.522 -24.432  1.00 61.87           O  
ATOM   2788  CB  GLN U 193     -12.180 -10.513 -24.216  1.00 63.27           C  
ATOM   2789  CG  GLN U 193     -13.403  -9.809 -23.579  1.00 64.59           C  
ATOM   2790  CD  GLN U 193     -14.214 -10.777 -22.795  1.00 66.27           C  
ATOM   2791  OE1 GLN U 193     -14.975 -11.565 -23.363  1.00 66.52           O  
ATOM   2792  NE2 GLN U 193     -14.019 -10.778 -21.480  1.00 68.48           N  
ATOM   2793  N   CYS U 194      -9.210 -11.752 -24.654  1.00 60.55           N  
ATOM   2794  CA  CYS U 194      -8.070 -11.728 -25.515  1.00 59.43           C  
ATOM   2795  C   CYS U 194      -8.207 -12.817 -26.525  1.00 58.09           C  
ATOM   2796  O   CYS U 194      -8.881 -13.811 -26.304  1.00 57.04           O  
ATOM   2797  CB  CYS U 194      -6.835 -12.001 -24.692  1.00 59.67           C  
ATOM   2798  SG  CYS U 194      -6.406 -10.691 -23.536  1.00 60.08           S  
ATOM   2799  N   TYR U 195      -7.523 -12.642 -27.638  1.00 57.57           N  
ATOM   2800  CA  TYR U 195      -7.486 -13.659 -28.648  1.00 57.67           C  
ATOM   2801  C   TYR U 195      -6.521 -14.765 -28.263  1.00 58.04           C  
ATOM   2802  O   TYR U 195      -5.655 -14.585 -27.385  1.00 58.42           O  
ATOM   2803  CB  TYR U 195      -7.163 -13.038 -29.998  1.00 57.60           C  
ATOM   2804  CG  TYR U 195      -8.332 -12.213 -30.493  1.00 57.64           C  
ATOM   2805  CD1 TYR U 195      -9.408 -12.817 -31.150  1.00 57.46           C  
ATOM   2806  CD2 TYR U 195      -8.405 -10.854 -30.229  1.00 56.28           C  
ATOM   2807  CE1 TYR U 195     -10.482 -12.074 -31.573  1.00 57.19           C  
ATOM   2808  CE2 TYR U 195      -9.463 -10.118 -30.629  1.00 57.09           C  
ATOM   2809  CZ  TYR U 195     -10.511 -10.714 -31.307  1.00 57.51           C  
ATOM   2810  OH  TYR U 195     -11.578  -9.923 -31.705  1.00 56.76           O  
ATOM   2811  N   SER U 196      -6.680 -15.914 -28.921  1.00 58.39           N  
ATOM   2812  CA  SER U 196      -5.976 -17.148 -28.573  1.00 58.26           C  
ATOM   2813  C   SER U 196      -5.663 -18.009 -29.818  1.00 58.93           C  
ATOM   2814  O   SER U 196      -6.563 -18.260 -30.622  1.00 59.78           O  
ATOM   2815  CB  SER U 196      -6.840 -17.928 -27.588  1.00 57.76           C  
ATOM   2816  OG  SER U 196      -6.475 -19.285 -27.520  1.00 55.20           O  
ATOM   2817  N   CYS U 197      -4.400 -18.427 -29.981  1.00 59.60           N  
ATOM   2818  CA  CYS U 197      -4.026 -19.494 -30.929  1.00 60.16           C  
ATOM   2819  C   CYS U 197      -2.628 -19.942 -30.660  1.00 60.29           C  
ATOM   2820  O   CYS U 197      -1.930 -19.301 -29.910  1.00 61.08           O  
ATOM   2821  CB  CYS U 197      -4.051 -19.008 -32.358  1.00 60.58           C  
ATOM   2822  SG  CYS U 197      -2.977 -17.615 -32.574  1.00 62.84           S  
ATOM   2823  N   LYS U 198      -2.242 -21.048 -31.272  1.00 60.65           N  
ATOM   2824  CA  LYS U 198      -0.856 -21.516 -31.316  1.00 61.45           C  
ATOM   2825  C   LYS U 198      -0.509 -21.607 -32.803  1.00 61.82           C  
ATOM   2826  O   LYS U 198      -1.275 -21.146 -33.629  1.00 62.28           O  
ATOM   2827  CB  LYS U 198      -0.685 -22.875 -30.617  1.00 61.34           C  
ATOM   2828  CG  LYS U 198      -1.897 -23.829 -30.703  1.00 62.38           C  
ATOM   2829  CD  LYS U 198      -1.513 -25.310 -30.752  1.00 62.20           C  
ATOM   2830  CE  LYS U 198      -0.844 -25.633 -32.107  1.00 63.68           C  
ATOM   2831  NZ  LYS U 198      -0.775 -27.090 -32.469  1.00 63.06           N  
ATOM   2832  N   GLY U 199       0.640 -22.158 -33.160  1.00 62.19           N  
ATOM   2833  CA  GLY U 199       0.901 -22.501 -34.561  1.00 62.57           C  
ATOM   2834  C   GLY U 199       1.287 -21.333 -35.444  1.00 62.99           C  
ATOM   2835  O   GLY U 199       1.562 -20.240 -34.955  1.00 63.63           O  
ATOM   2836  N   ASN U 200       1.304 -21.561 -36.753  1.00 63.16           N  
ATOM   2837  CA  ASN U 200       1.871 -20.566 -37.687  1.00 63.16           C  
ATOM   2838  C   ASN U 200       0.888 -19.427 -37.942  1.00 63.63           C  
ATOM   2839  O   ASN U 200      -0.326 -19.567 -37.708  1.00 63.71           O  
ATOM   2840  CB  ASN U 200       2.298 -21.164 -39.052  1.00 62.87           C  
ATOM   2841  CG  ASN U 200       2.386 -22.692 -39.054  1.00 61.40           C  
ATOM   2842  OD1 ASN U 200       2.548 -23.327 -38.005  1.00 62.06           O  
ATOM   2843  ND2 ASN U 200       2.253 -23.288 -40.239  1.00 57.51           N  
ATOM   2844  N   SER U 201       1.428 -18.317 -38.440  1.00 63.71           N  
ATOM   2845  CA  SER U 201       0.639 -17.132 -38.741  1.00 63.87           C  
ATOM   2846  C   SER U 201      -0.392 -17.431 -39.830  1.00 64.17           C  
ATOM   2847  O   SER U 201      -1.436 -16.776 -39.919  1.00 64.27           O  
ATOM   2848  CB  SER U 201       1.546 -15.947 -39.136  1.00 64.04           C  
ATOM   2849  OG  SER U 201       2.223 -16.139 -40.374  1.00 63.68           O  
ATOM   2850  N   THR U 202      -0.091 -18.418 -40.666  1.00 64.35           N  
ATOM   2851  CA  THR U 202      -1.061 -18.926 -41.631  1.00 64.29           C  
ATOM   2852  C   THR U 202      -1.329 -20.370 -41.248  1.00 64.39           C  
ATOM   2853  O   THR U 202      -0.403 -21.166 -41.088  1.00 64.56           O  
ATOM   2854  CB  THR U 202      -0.546 -18.808 -43.083  1.00 64.27           C  
ATOM   2855  OG1 THR U 202       0.879 -18.970 -43.108  1.00 63.25           O  
ATOM   2856  CG2 THR U 202      -0.893 -17.435 -43.664  1.00 64.41           C  
ATOM   2857  N   HIS U 203      -2.607 -20.689 -41.105  1.00 64.43           N  
ATOM   2858  CA  HIS U 203      -3.076 -21.924 -40.462  1.00 64.54           C  
ATOM   2859  C   HIS U 203      -2.355 -22.237 -39.147  1.00 64.77           C  
ATOM   2860  O   HIS U 203      -1.196 -22.659 -39.125  1.00 64.68           O  
ATOM   2861  CB  HIS U 203      -3.073 -23.125 -41.415  1.00 64.51           C  
ATOM   2862  CG  HIS U 203      -1.726 -23.483 -41.942  1.00 63.54           C  
ATOM   2863  ND1 HIS U 203      -1.217 -22.938 -43.097  1.00 61.57           N  
ATOM   2864  CD2 HIS U 203      -0.783 -24.327 -41.468  1.00 62.94           C  
ATOM   2865  CE1 HIS U 203      -0.014 -23.432 -43.313  1.00 63.01           C  
ATOM   2866  NE2 HIS U 203       0.271 -24.280 -42.341  1.00 63.39           N  
ATOM   2867  N   GLY U 204      -3.099 -22.033 -38.061  1.00 65.00           N  
ATOM   2868  CA  GLY U 204      -2.601 -22.088 -36.695  1.00 64.84           C  
ATOM   2869  C   GLY U 204      -3.103 -20.820 -36.038  1.00 64.85           C  
ATOM   2870  O   GLY U 204      -4.014 -20.841 -35.203  1.00 64.47           O  
ATOM   2871  N   CYS U 205      -2.487 -19.712 -36.446  1.00 64.87           N  
ATOM   2872  CA  CYS U 205      -2.871 -18.376 -36.015  1.00 64.53           C  
ATOM   2873  C   CYS U 205      -3.346 -17.539 -37.209  1.00 64.38           C  
ATOM   2874  O   CYS U 205      -2.686 -16.589 -37.604  1.00 64.57           O  
ATOM   2875  CB  CYS U 205      -1.687 -17.695 -35.322  1.00 64.42           C  
ATOM   2876  SG  CYS U 205      -1.364 -18.322 -33.679  1.00 64.82           S  
ATOM   2877  N   SER U 206      -4.475 -17.917 -37.796  1.00 63.96           N  
ATOM   2878  CA  SER U 206      -5.111 -17.117 -38.831  1.00 63.58           C  
ATOM   2879  C   SER U 206      -6.397 -16.551 -38.232  1.00 63.44           C  
ATOM   2880  O   SER U 206      -6.911 -17.094 -37.239  1.00 63.08           O  
ATOM   2881  CB  SER U 206      -5.431 -17.975 -40.048  1.00 63.48           C  
ATOM   2882  OG  SER U 206      -6.616 -18.726 -39.828  1.00 63.22           O  
ATOM   2883  N   SER U 207      -6.920 -15.486 -38.853  1.00 63.06           N  
ATOM   2884  CA  SER U 207      -8.076 -14.737 -38.318  1.00 62.78           C  
ATOM   2885  C   SER U 207      -9.245 -15.627 -38.002  1.00 62.37           C  
ATOM   2886  O   SER U 207      -9.918 -15.437 -36.989  1.00 61.67           O  
ATOM   2887  CB  SER U 207      -8.547 -13.663 -39.293  1.00 62.69           C  
ATOM   2888  OG  SER U 207      -7.990 -12.412 -38.951  1.00 63.27           O  
ATOM   2889  N   GLU U 208      -9.433 -16.605 -38.885  1.00 62.11           N  
ATOM   2890  CA  GLU U 208     -10.520 -17.571 -38.841  1.00 62.23           C  
ATOM   2891  C   GLU U 208     -10.358 -18.573 -37.688  1.00 61.89           C  
ATOM   2892  O   GLU U 208     -11.343 -19.199 -37.244  1.00 61.37           O  
ATOM   2893  CB  GLU U 208     -10.574 -18.360 -40.161  1.00 62.41           C  
ATOM   2894  CG  GLU U 208     -10.410 -17.535 -41.447  1.00 63.89           C  
ATOM   2895  CD  GLU U 208      -8.944 -17.125 -41.740  1.00 65.26           C  
ATOM   2896  OE1 GLU U 208      -8.141 -16.992 -40.769  1.00 64.01           O  
ATOM   2897  OE2 GLU U 208      -8.619 -16.920 -42.940  1.00 65.00           O  
ATOM   2898  N   GLU U 209      -9.110 -18.728 -37.231  1.00 61.76           N  
ATOM   2899  CA  GLU U 209      -8.753 -19.685 -36.175  1.00 61.51           C  
ATOM   2900  C   GLU U 209      -8.525 -19.048 -34.811  1.00 61.30           C  
ATOM   2901  O   GLU U 209      -8.343 -19.762 -33.819  1.00 60.97           O  
ATOM   2902  CB  GLU U 209      -7.502 -20.427 -36.586  1.00 61.18           C  
ATOM   2903  CG  GLU U 209      -7.622 -21.021 -37.946  1.00 60.89           C  
ATOM   2904  CD  GLU U 209      -6.326 -21.534 -38.429  1.00 61.19           C  
ATOM   2905  OE1 GLU U 209      -6.253 -22.739 -38.720  1.00 60.93           O  
ATOM   2906  OE2 GLU U 209      -5.367 -20.736 -38.490  1.00 61.47           O  
ATOM   2907  N   THR U 210      -8.541 -17.716 -34.771  1.00 61.44           N  
ATOM   2908  CA  THR U 210      -8.241 -16.964 -33.558  1.00 61.83           C  
ATOM   2909  C   THR U 210      -9.489 -16.278 -33.072  1.00 61.98           C  
ATOM   2910  O   THR U 210     -10.122 -15.522 -33.805  1.00 61.86           O  
ATOM   2911  CB  THR U 210      -7.153 -15.898 -33.795  1.00 61.83           C  
ATOM   2912  OG1 THR U 210      -6.085 -16.472 -34.549  1.00 62.10           O  
ATOM   2913  CG2 THR U 210      -6.618 -15.366 -32.463  1.00 61.52           C  
ATOM   2914  N   PHE U 211      -9.819 -16.537 -31.814  1.00 62.65           N  
ATOM   2915  CA  PHE U 211     -11.140 -16.220 -31.263  1.00 62.33           C  
ATOM   2916  C   PHE U 211     -10.855 -15.826 -29.846  1.00 61.97           C  
ATOM   2917  O   PHE U 211      -9.783 -16.171 -29.331  1.00 62.00           O  
ATOM   2918  CB  PHE U 211     -11.992 -17.460 -31.299  1.00 63.36           C  
ATOM   2919  CG  PHE U 211     -11.255 -18.693 -30.854  1.00 64.88           C  
ATOM   2920  CD1 PHE U 211     -10.965 -18.906 -29.502  1.00 67.86           C  
ATOM   2921  CD2 PHE U 211     -10.806 -19.629 -31.780  1.00 66.36           C  
ATOM   2922  CE1 PHE U 211     -10.255 -20.058 -29.077  1.00 66.81           C  
ATOM   2923  CE2 PHE U 211     -10.095 -20.778 -31.370  1.00 65.93           C  
ATOM   2924  CZ  PHE U 211      -9.827 -20.995 -30.019  1.00 66.22           C  
ATOM   2925  N   LEU U 212     -11.780 -15.121 -29.210  1.00 61.37           N  
ATOM   2926  CA  LEU U 212     -11.547 -14.647 -27.838  1.00 61.08           C  
ATOM   2927  C   LEU U 212     -11.804 -15.688 -26.757  1.00 60.65           C  
ATOM   2928  O   LEU U 212     -12.568 -16.650 -26.969  1.00 60.27           O  
ATOM   2929  CB  LEU U 212     -12.403 -13.432 -27.488  1.00 61.54           C  
ATOM   2930  CG  LEU U 212     -12.036 -12.023 -27.947  1.00 61.26           C  
ATOM   2931  CD1 LEU U 212     -10.650 -12.022 -28.524  1.00 61.05           C  
ATOM   2932  CD2 LEU U 212     -13.074 -11.518 -28.937  1.00 59.73           C  
ATOM   2933  N   ILE U 213     -11.143 -15.448 -25.611  1.00 59.81           N  
ATOM   2934  CA  ILE U 213     -11.273 -16.225 -24.383  1.00 59.44           C  
ATOM   2935  C   ILE U 213     -11.261 -15.230 -23.221  1.00 59.14           C  
ATOM   2936  O   ILE U 213     -10.805 -14.121 -23.368  1.00 59.52           O  
ATOM   2937  CB  ILE U 213     -10.131 -17.263 -24.219  1.00 58.85           C  
ATOM   2938  CG1 ILE U 213      -8.775 -16.544 -24.113  1.00 60.36           C  
ATOM   2939  CG2 ILE U 213     -10.157 -18.267 -25.365  1.00 55.95           C  
ATOM   2940  CD1 ILE U 213      -7.576 -17.433 -23.735  1.00 59.83           C  
ATOM   2941  N   ASP U 214     -11.776 -15.615 -22.073  1.00 59.25           N  
ATOM   2942  CA  ASP U 214     -11.866 -14.695 -20.955  1.00 59.48           C  
ATOM   2943  C   ASP U 214     -10.703 -14.938 -20.059  1.00 59.32           C  
ATOM   2944  O   ASP U 214     -10.617 -15.997 -19.433  1.00 58.80           O  
ATOM   2945  CB  ASP U 214     -13.134 -14.945 -20.123  1.00 60.16           C  
ATOM   2946  CG  ASP U 214     -14.377 -14.670 -20.889  1.00 60.65           C  
ATOM   2947  OD1 ASP U 214     -14.697 -13.467 -21.045  1.00 60.70           O  
ATOM   2948  OD2 ASP U 214     -14.993 -15.659 -21.356  1.00 60.44           O  
ATOM   2949  N   CYS U 215      -9.835 -13.948 -19.941  1.00 59.25           N  
ATOM   2950  CA  CYS U 215      -8.669 -14.117 -19.127  1.00 59.33           C  
ATOM   2951  C   CYS U 215      -9.082 -14.336 -17.713  1.00 59.52           C  
ATOM   2952  O   CYS U 215     -10.173 -13.951 -17.315  1.00 60.32           O  
ATOM   2953  CB  CYS U 215      -7.805 -12.900 -19.244  1.00 59.21           C  
ATOM   2954  SG  CYS U 215      -7.342 -12.645 -20.945  1.00 60.27           S  
ATOM   2955  N   ARG U 216      -8.208 -14.969 -16.950  1.00 59.63           N  
ATOM   2956  CA  ARG U 216      -8.456 -15.236 -15.547  1.00 59.15           C  
ATOM   2957  C   ARG U 216      -7.256 -14.867 -14.699  1.00 58.34           C  
ATOM   2958  O   ARG U 216      -6.155 -14.609 -15.198  1.00 57.96           O  
ATOM   2959  CB  ARG U 216      -8.732 -16.704 -15.353  1.00 58.81           C  
ATOM   2960  CG  ARG U 216      -9.820 -17.230 -16.215  1.00 59.40           C  
ATOM   2961  CD  ARG U 216      -9.865 -18.705 -16.064  1.00 60.60           C  
ATOM   2962  NE  ARG U 216     -11.121 -19.320 -16.459  1.00 63.34           N  
ATOM   2963  CZ  ARG U 216     -12.273 -19.245 -15.783  1.00 65.06           C  
ATOM   2964  NH1 ARG U 216     -12.391 -18.499 -14.685  1.00 65.96           N  
ATOM   2965  NH2 ARG U 216     -13.336 -19.908 -16.233  1.00 64.77           N  
ATOM   2966  N   GLY U 217      -7.494 -14.860 -13.397  1.00 57.76           N  
ATOM   2967  CA  GLY U 217      -6.491 -14.479 -12.435  1.00 57.10           C  
ATOM   2968  C   GLY U 217      -5.795 -13.178 -12.774  1.00 56.58           C  
ATOM   2969  O   GLY U 217      -6.396 -12.271 -13.351  1.00 55.55           O  
ATOM   2970  N   PRO U 218      -4.513 -13.087 -12.416  1.00 56.50           N  
ATOM   2971  CA  PRO U 218      -3.707 -11.913 -12.622  1.00 56.96           C  
ATOM   2972  C   PRO U 218      -3.251 -11.796 -14.053  1.00 57.24           C  
ATOM   2973  O   PRO U 218      -2.667 -10.782 -14.422  1.00 57.33           O  
ATOM   2974  CB  PRO U 218      -2.505 -12.179 -11.745  1.00 56.81           C  
ATOM   2975  CG  PRO U 218      -2.357 -13.627 -11.780  1.00 56.63           C  
ATOM   2976  CD  PRO U 218      -3.735 -14.162 -11.784  1.00 56.56           C  
ATOM   2977  N   MET U 219      -3.499 -12.832 -14.847  1.00 57.65           N  
ATOM   2978  CA  MET U 219      -3.169 -12.792 -16.262  1.00 58.28           C  
ATOM   2979  C   MET U 219      -4.239 -11.993 -16.959  1.00 57.57           C  
ATOM   2980  O   MET U 219      -5.298 -12.516 -17.330  1.00 57.45           O  
ATOM   2981  CB  MET U 219      -3.073 -14.195 -16.854  1.00 58.40           C  
ATOM   2982  CG  MET U 219      -2.013 -15.003 -16.205  1.00 59.10           C  
ATOM   2983  SD  MET U 219      -2.567 -16.662 -15.884  1.00 61.75           S  
ATOM   2984  CE  MET U 219      -4.100 -16.418 -14.977  1.00 61.23           C  
ATOM   2985  N   ASN U 220      -3.943 -10.713 -17.112  1.00 57.00           N  
ATOM   2986  CA  ASN U 220      -4.885  -9.765 -17.625  1.00 56.48           C  
ATOM   2987  C   ASN U 220      -4.234  -8.795 -18.609  1.00 56.34           C  
ATOM   2988  O   ASN U 220      -4.684  -7.664 -18.743  1.00 56.24           O  
ATOM   2989  CB  ASN U 220      -5.490  -9.020 -16.446  1.00 56.17           C  
ATOM   2990  CG  ASN U 220      -4.488  -8.127 -15.766  1.00 56.38           C  
ATOM   2991  OD1 ASN U 220      -3.322  -8.095 -16.155  1.00 55.98           O  
ATOM   2992  ND2 ASN U 220      -4.928  -7.389 -14.756  1.00 56.18           N  
ATOM   2993  N   GLN U 221      -3.162  -9.214 -19.281  1.00 56.42           N  
ATOM   2994  CA  GLN U 221      -2.755  -8.538 -20.514  1.00 56.55           C  
ATOM   2995  C   GLN U 221      -2.979  -9.547 -21.612  1.00 56.68           C  
ATOM   2996  O   GLN U 221      -2.833 -10.752 -21.409  1.00 55.96           O  
ATOM   2997  CB  GLN U 221      -1.279  -8.070 -20.569  1.00 56.77           C  
ATOM   2998  CG  GLN U 221      -0.522  -7.850 -19.250  1.00 56.95           C  
ATOM   2999  CD  GLN U 221      -0.954  -6.609 -18.536  1.00 56.77           C  
ATOM   3000  OE1 GLN U 221      -2.087  -6.516 -18.084  1.00 57.70           O  
ATOM   3001  NE2 GLN U 221      -0.056  -5.651 -18.413  1.00 56.66           N  
ATOM   3002  N   CYS U 222      -3.360  -9.038 -22.776  1.00 57.46           N  
ATOM   3003  CA  CYS U 222      -3.361  -9.835 -23.984  1.00 57.93           C  
ATOM   3004  C   CYS U 222      -1.969  -9.767 -24.482  1.00 57.47           C  
ATOM   3005  O   CYS U 222      -1.353  -8.693 -24.413  1.00 57.05           O  
ATOM   3006  CB  CYS U 222      -4.228  -9.227 -25.059  1.00 58.33           C  
ATOM   3007  SG  CYS U 222      -5.995  -9.229 -24.784  1.00 59.85           S  
ATOM   3008  N   LEU U 223      -1.508 -10.900 -25.009  1.00 57.14           N  
ATOM   3009  CA  LEU U 223      -0.121 -11.097 -25.400  1.00 57.35           C  
ATOM   3010  C   LEU U 223      -0.054 -11.768 -26.767  1.00 57.76           C  
ATOM   3011  O   LEU U 223      -0.894 -12.635 -27.108  1.00 57.24           O  
ATOM   3012  CB  LEU U 223       0.575 -11.980 -24.372  1.00 56.91           C  
ATOM   3013  CG  LEU U 223       2.021 -12.446 -24.594  1.00 56.00           C  
ATOM   3014  CD1 LEU U 223       2.752 -12.503 -23.252  1.00 52.90           C  
ATOM   3015  CD2 LEU U 223       2.079 -13.810 -25.301  1.00 51.21           C  
ATOM   3016  N   VAL U 224       0.949 -11.345 -27.536  1.00 58.14           N  
ATOM   3017  CA  VAL U 224       1.329 -12.010 -28.757  1.00 58.52           C  
ATOM   3018  C   VAL U 224       2.796 -12.311 -28.653  1.00 59.05           C  
ATOM   3019  O   VAL U 224       3.610 -11.416 -28.379  1.00 59.05           O  
ATOM   3020  CB  VAL U 224       1.133 -11.128 -29.984  1.00 58.49           C  
ATOM   3021  CG1 VAL U 224       1.359 -11.947 -31.253  1.00 57.76           C  
ATOM   3022  CG2 VAL U 224      -0.244 -10.539 -29.967  1.00 58.55           C  
ATOM   3023  N   ALA U 225       3.133 -13.573 -28.882  1.00 59.69           N  
ATOM   3024  CA  ALA U 225       4.528 -14.004 -28.921  1.00 60.15           C  
ATOM   3025  C   ALA U 225       4.836 -14.604 -30.280  1.00 60.58           C  
ATOM   3026  O   ALA U 225       4.076 -15.458 -30.767  1.00 61.17           O  
ATOM   3027  CB  ALA U 225       4.772 -15.055 -27.848  1.00 60.18           C  
ATOM   3028  N   THR U 226       5.931 -14.170 -30.889  1.00 60.41           N  
ATOM   3029  CA  THR U 226       6.504 -14.908 -32.006  1.00 60.66           C  
ATOM   3030  C   THR U 226       7.963 -15.283 -31.700  1.00 60.85           C  
ATOM   3031  O   THR U 226       8.651 -14.561 -30.976  1.00 60.60           O  
ATOM   3032  CB  THR U 226       6.342 -14.152 -33.351  1.00 61.01           C  
ATOM   3033  OG1 THR U 226       6.568 -12.734 -33.189  1.00 61.21           O  
ATOM   3034  CG2 THR U 226       4.936 -14.398 -33.884  1.00 59.98           C  
ATOM   3035  N   GLY U 227       8.392 -16.434 -32.226  1.00 60.97           N  
ATOM   3036  CA  GLY U 227       9.692 -17.064 -31.901  1.00 61.01           C  
ATOM   3037  C   GLY U 227       9.932 -18.320 -32.749  1.00 61.28           C  
ATOM   3038  O   GLY U 227       9.145 -18.607 -33.661  1.00 61.85           O  
ATOM   3039  N   THR U 228      10.990 -19.083 -32.460  1.00 61.27           N  
ATOM   3040  CA  THR U 228      11.382 -20.218 -33.325  1.00 61.48           C  
ATOM   3041  C   THR U 228      11.452 -21.547 -32.553  1.00 62.04           C  
ATOM   3042  O   THR U 228      12.160 -21.659 -31.558  1.00 61.89           O  
ATOM   3043  CB  THR U 228      12.698 -19.908 -34.155  1.00 60.96           C  
ATOM   3044  OG1 THR U 228      13.518 -21.073 -34.227  1.00 59.38           O  
ATOM   3045  CG2 THR U 228      13.494 -18.752 -33.567  1.00 59.58           C  
ATOM   3046  N   HIS U 229      10.702 -22.550 -33.017  1.00 63.14           N  
ATOM   3047  CA  HIS U 229      10.437 -23.757 -32.211  1.00 63.69           C  
ATOM   3048  C   HIS U 229      11.537 -24.802 -32.319  1.00 64.34           C  
ATOM   3049  O   HIS U 229      12.400 -24.707 -33.191  1.00 64.61           O  
ATOM   3050  CB  HIS U 229       9.102 -24.401 -32.611  1.00 63.94           C  
ATOM   3051  CG  HIS U 229       8.460 -25.199 -31.512  1.00 64.23           C  
ATOM   3052  ND1 HIS U 229       7.520 -24.663 -30.657  1.00 65.77           N  
ATOM   3053  CD2 HIS U 229       8.621 -26.489 -31.126  1.00 65.42           C  
ATOM   3054  CE1 HIS U 229       7.127 -25.586 -29.794  1.00 65.50           C  
ATOM   3055  NE2 HIS U 229       7.782 -26.702 -30.056  1.00 65.70           N  
ATOM   3056  N   GLU U 230      11.501 -25.790 -31.417  1.00 64.96           N  
ATOM   3057  CA  GLU U 230      12.394 -26.961 -31.481  1.00 65.21           C  
ATOM   3058  C   GLU U 230      11.954 -28.002 -32.546  1.00 65.56           C  
ATOM   3059  O   GLU U 230      10.937 -27.805 -33.213  1.00 66.02           O  
ATOM   3060  CB  GLU U 230      12.610 -27.554 -30.089  1.00 65.43           C  
ATOM   3061  CG  GLU U 230      13.367 -26.598 -29.154  1.00 66.68           C  
ATOM   3062  CD  GLU U 230      14.860 -26.404 -29.512  1.00 68.93           C  
ATOM   3063  OE1 GLU U 230      15.305 -26.764 -30.633  1.00 70.90           O  
ATOM   3064  OE2 GLU U 230      15.606 -25.883 -28.650  1.00 69.78           O  
ATOM   3065  N   PRO U 231      12.661 -29.151 -32.652  1.00 65.44           N  
ATOM   3066  CA  PRO U 231      13.349 -29.578 -33.872  1.00 65.06           C  
ATOM   3067  C   PRO U 231      13.436 -28.516 -34.992  1.00 64.92           C  
ATOM   3068  O   PRO U 231      13.092 -28.767 -36.154  1.00 65.24           O  
ATOM   3069  CB  PRO U 231      12.604 -30.862 -34.223  1.00 65.30           C  
ATOM   3070  CG  PRO U 231      12.374 -31.487 -32.764  1.00 65.43           C  
ATOM   3071  CD  PRO U 231      12.564 -30.307 -31.748  1.00 65.42           C  
ATOM   3072  N   LYS U 232      13.962 -27.356 -34.580  1.00 64.33           N  
ATOM   3073  CA  LYS U 232      14.252 -26.164 -35.403  1.00 63.80           C  
ATOM   3074  C   LYS U 232      13.281 -25.850 -36.547  1.00 63.38           C  
ATOM   3075  O   LYS U 232      13.695 -25.470 -37.643  1.00 63.14           O  
ATOM   3076  CB  LYS U 232      15.705 -26.183 -35.897  1.00 63.59           C  
ATOM   3077  CG  LYS U 232      16.773 -26.502 -34.823  1.00 63.40           C  
ATOM   3078  CD  LYS U 232      16.568 -25.833 -33.428  1.00 62.44           C  
ATOM   3079  CE  LYS U 232      16.746 -24.322 -33.429  1.00 61.69           C  
ATOM   3080  NZ  LYS U 232      15.474 -23.605 -33.190  1.00 60.66           N  
ATOM   3081  N   ASN U 233      11.989 -25.984 -36.253  1.00 62.89           N  
ATOM   3082  CA  ASN U 233      10.927 -25.486 -37.134  1.00 62.70           C  
ATOM   3083  C   ASN U 233      10.524 -24.043 -36.747  1.00 62.28           C  
ATOM   3084  O   ASN U 233       9.956 -23.781 -35.675  1.00 62.06           O  
ATOM   3085  CB  ASN U 233       9.700 -26.419 -37.174  1.00 62.96           C  
ATOM   3086  CG  ASN U 233       9.402 -27.084 -35.835  1.00 63.38           C  
ATOM   3087  OD1 ASN U 233       8.541 -26.620 -35.070  1.00 62.88           O  
ATOM   3088  ND2 ASN U 233      10.117 -28.184 -35.546  1.00 63.28           N  
ATOM   3089  N   GLN U 234      10.837 -23.116 -37.649  1.00 61.74           N  
ATOM   3090  CA  GLN U 234      10.816 -21.686 -37.355  1.00 61.09           C  
ATOM   3091  C   GLN U 234       9.416 -21.206 -37.227  1.00 60.47           C  
ATOM   3092  O   GLN U 234       8.500 -21.972 -37.465  1.00 61.07           O  
ATOM   3093  CB  GLN U 234      11.499 -20.897 -38.480  1.00 61.03           C  
ATOM   3094  CG  GLN U 234      12.898 -20.427 -38.169  1.00 60.32           C  
ATOM   3095  CD  GLN U 234      13.080 -18.974 -38.548  1.00 60.29           C  
ATOM   3096  OE1 GLN U 234      13.699 -18.648 -39.568  1.00 60.70           O  
ATOM   3097  NE2 GLN U 234      12.515 -18.087 -37.737  1.00 59.36           N  
ATOM   3098  N   SER U 235       9.259 -19.940 -36.843  1.00 59.86           N  
ATOM   3099  CA  SER U 235       7.992 -19.195 -37.028  1.00 59.60           C  
ATOM   3100  C   SER U 235       6.916 -19.307 -35.947  1.00 58.73           C  
ATOM   3101  O   SER U 235       6.109 -18.389 -35.818  1.00 58.30           O  
ATOM   3102  CB  SER U 235       7.344 -19.557 -38.360  1.00 59.57           C  
ATOM   3103  OG  SER U 235       8.343 -19.755 -39.335  1.00 60.62           O  
ATOM   3104  N   TYR U 236       6.879 -20.401 -35.195  1.00 58.21           N  
ATOM   3105  CA  TYR U 236       5.871 -20.544 -34.128  1.00 58.39           C  
ATOM   3106  C   TYR U 236       5.436 -19.216 -33.515  1.00 58.18           C  
ATOM   3107  O   TYR U 236       6.280 -18.400 -33.073  1.00 57.40           O  
ATOM   3108  CB  TYR U 236       6.347 -21.444 -32.989  1.00 58.34           C  
ATOM   3109  CG  TYR U 236       5.240 -22.213 -32.273  1.00 57.95           C  
ATOM   3110  CD1 TYR U 236       4.651 -23.329 -32.862  1.00 57.49           C  
ATOM   3111  CD2 TYR U 236       4.828 -21.861 -30.996  1.00 57.82           C  
ATOM   3112  CE1 TYR U 236       3.670 -24.061 -32.206  1.00 57.94           C  
ATOM   3113  CE2 TYR U 236       3.842 -22.588 -30.331  1.00 58.37           C  
ATOM   3114  CZ  TYR U 236       3.268 -23.689 -30.939  1.00 58.23           C  
ATOM   3115  OH  TYR U 236       2.298 -24.413 -30.283  1.00 58.24           O  
ATOM   3116  N   MET U 237       4.105 -19.043 -33.511  1.00 58.01           N  
ATOM   3117  CA  MET U 237       3.407 -17.939 -32.873  1.00 57.82           C  
ATOM   3118  C   MET U 237       2.405 -18.452 -31.828  1.00 57.28           C  
ATOM   3119  O   MET U 237       1.862 -19.559 -31.947  1.00 55.94           O  
ATOM   3120  CB  MET U 237       2.697 -17.157 -33.948  1.00 57.71           C  
ATOM   3121  CG  MET U 237       1.654 -16.182 -33.476  1.00 58.19           C  
ATOM   3122  SD  MET U 237       0.921 -15.404 -34.932  1.00 59.41           S  
ATOM   3123  CE  MET U 237       2.288 -14.447 -35.565  1.00 57.40           C  
ATOM   3124  N   VAL U 238       2.178 -17.615 -30.813  1.00 57.80           N  
ATOM   3125  CA  VAL U 238       1.267 -17.882 -29.681  1.00 58.19           C  
ATOM   3126  C   VAL U 238       0.537 -16.594 -29.217  1.00 58.47           C  
ATOM   3127  O   VAL U 238       1.151 -15.530 -29.120  1.00 58.95           O  
ATOM   3128  CB  VAL U 238       2.045 -18.428 -28.462  1.00 58.10           C  
ATOM   3129  CG1 VAL U 238       1.126 -18.578 -27.252  1.00 58.53           C  
ATOM   3130  CG2 VAL U 238       2.688 -19.744 -28.788  1.00 58.31           C  
ATOM   3131  N   ARG U 239      -0.759 -16.706 -28.902  1.00 59.04           N  
ATOM   3132  CA  ARG U 239      -1.577 -15.568 -28.440  1.00 58.91           C  
ATOM   3133  C   ARG U 239      -2.416 -15.972 -27.267  1.00 58.15           C  
ATOM   3134  O   ARG U 239      -2.984 -17.058 -27.299  1.00 57.14           O  
ATOM   3135  CB  ARG U 239      -2.526 -15.110 -29.545  1.00 58.79           C  
ATOM   3136  CG  ARG U 239      -1.818 -14.823 -30.815  1.00 60.01           C  
ATOM   3137  CD  ARG U 239      -2.641 -14.010 -31.771  1.00 60.48           C  
ATOM   3138  NE  ARG U 239      -1.859 -12.845 -32.206  1.00 61.88           N  
ATOM   3139  CZ  ARG U 239      -1.721 -12.447 -33.459  1.00 62.88           C  
ATOM   3140  NH1 ARG U 239      -2.323 -13.128 -34.424  1.00 63.84           N  
ATOM   3141  NH2 ARG U 239      -0.988 -11.362 -33.747  1.00 63.22           N  
ATOM   3142  N   GLY U 240      -2.535 -15.086 -26.275  1.00 58.09           N  
ATOM   3143  CA  GLY U 240      -3.323 -15.393 -25.067  1.00 58.51           C  
ATOM   3144  C   GLY U 240      -3.436 -14.360 -23.937  1.00 58.34           C  
ATOM   3145  O   GLY U 240      -3.267 -13.150 -24.121  1.00 58.62           O  
ATOM   3146  N   CYS U 241      -3.751 -14.855 -22.754  1.00 58.17           N  
ATOM   3147  CA  CYS U 241      -3.852 -14.013 -21.575  1.00 58.52           C  
ATOM   3148  C   CYS U 241      -2.593 -14.200 -20.756  1.00 58.34           C  
ATOM   3149  O   CYS U 241      -2.226 -15.343 -20.455  1.00 58.84           O  
ATOM   3150  CB  CYS U 241      -5.034 -14.470 -20.737  1.00 58.81           C  
ATOM   3151  SG  CYS U 241      -6.639 -14.419 -21.580  1.00 60.49           S  
ATOM   3152  N   ALA U 242      -1.927 -13.114 -20.382  1.00 57.97           N  
ATOM   3153  CA  ALA U 242      -0.734 -13.238 -19.540  1.00 58.02           C  
ATOM   3154  C   ALA U 242      -0.633 -12.164 -18.486  1.00 57.86           C  
ATOM   3155  O   ALA U 242      -1.391 -11.195 -18.489  1.00 58.34           O  
ATOM   3156  CB  ALA U 242       0.541 -13.247 -20.386  1.00 57.88           C  
ATOM   3157  N   THR U 243       0.317 -12.369 -17.582  1.00 57.50           N  
ATOM   3158  CA  THR U 243       0.734 -11.361 -16.619  1.00 57.11           C  
ATOM   3159  C   THR U 243       1.737 -10.421 -17.283  1.00 57.14           C  
ATOM   3160  O   THR U 243       2.389 -10.784 -18.249  1.00 56.97           O  
ATOM   3161  CB  THR U 243       1.385 -12.009 -15.363  1.00 56.84           C  
ATOM   3162  OG1 THR U 243       2.627 -12.654 -15.708  1.00 55.36           O  
ATOM   3163  CG2 THR U 243       0.424 -13.017 -14.725  1.00 55.62           C  
ATOM   3164  N   ALA U 244       1.849  -9.208 -16.762  1.00 57.54           N  
ATOM   3165  CA  ALA U 244       2.858  -8.259 -17.215  1.00 57.50           C  
ATOM   3166  C   ALA U 244       4.246  -8.884 -17.104  1.00 57.82           C  
ATOM   3167  O   ALA U 244       5.074  -8.725 -18.002  1.00 58.22           O  
ATOM   3168  CB  ALA U 244       2.785  -7.019 -16.397  1.00 57.31           C  
ATOM   3169  N   SER U 245       4.487  -9.598 -16.003  1.00 57.83           N  
ATOM   3170  CA  SER U 245       5.674 -10.442 -15.849  1.00 57.91           C  
ATOM   3171  C   SER U 245       5.989 -11.268 -17.092  1.00 58.26           C  
ATOM   3172  O   SER U 245       7.133 -11.384 -17.484  1.00 58.16           O  
ATOM   3173  CB  SER U 245       5.476 -11.407 -14.695  1.00 57.41           C  
ATOM   3174  OG  SER U 245       4.556 -10.878 -13.781  1.00 57.02           O  
ATOM   3175  N   MET U 246       4.984 -11.872 -17.708  1.00 59.16           N  
ATOM   3176  CA  MET U 246       5.246 -12.641 -18.924  1.00 59.93           C  
ATOM   3177  C   MET U 246       5.652 -11.743 -20.085  1.00 60.19           C  
ATOM   3178  O   MET U 246       6.498 -12.113 -20.889  1.00 60.00           O  
ATOM   3179  CB  MET U 246       4.045 -13.496 -19.318  1.00 60.33           C  
ATOM   3180  CG  MET U 246       3.979 -14.817 -18.593  1.00 62.35           C  
ATOM   3181  SD  MET U 246       5.090 -16.113 -19.236  1.00 66.99           S  
ATOM   3182  CE  MET U 246       6.224 -15.171 -20.262  1.00 67.68           C  
ATOM   3183  N   CYS U 247       5.070 -10.552 -20.156  1.00 60.64           N  
ATOM   3184  CA  CYS U 247       5.408  -9.607 -21.215  1.00 61.44           C  
ATOM   3185  C   CYS U 247       6.786  -8.982 -20.973  1.00 61.95           C  
ATOM   3186  O   CYS U 247       7.225  -8.081 -21.696  1.00 61.96           O  
ATOM   3187  CB  CYS U 247       4.342  -8.526 -21.304  1.00 61.37           C  
ATOM   3188  SG  CYS U 247       2.693  -9.228 -21.413  1.00 62.92           S  
ATOM   3189  N   GLN U 248       7.465  -9.456 -19.939  1.00 62.33           N  
ATOM   3190  CA  GLN U 248       8.810  -9.032 -19.677  1.00 62.71           C  
ATOM   3191  C   GLN U 248       9.709 -10.255 -19.677  1.00 63.00           C  
ATOM   3192  O   GLN U 248       9.506 -11.212 -18.921  1.00 63.03           O  
ATOM   3193  CB  GLN U 248       8.866  -8.278 -18.359  1.00 62.81           C  
ATOM   3194  CG  GLN U 248       8.063  -6.991 -18.405  1.00 63.16           C  
ATOM   3195  CD  GLN U 248       7.516  -6.588 -17.058  1.00 63.39           C  
ATOM   3196  OE1 GLN U 248       8.111  -6.875 -16.014  1.00 64.66           O  
ATOM   3197  NE2 GLN U 248       6.373  -5.907 -17.069  1.00 64.07           N  
ATOM   3198  N   HIS U 249      10.700 -10.208 -20.560  1.00 63.17           N  
ATOM   3199  CA  HIS U 249      11.692 -11.261 -20.701  1.00 63.00           C  
ATOM   3200  C   HIS U 249      11.115 -12.462 -21.452  1.00 62.62           C  
ATOM   3201  O   HIS U 249       9.902 -12.579 -21.640  1.00 61.81           O  
ATOM   3202  CB  HIS U 249      12.252 -11.675 -19.329  1.00 63.34           C  
ATOM   3203  CG  HIS U 249      12.479 -10.521 -18.394  1.00 64.37           C  
ATOM   3204  ND1 HIS U 249      11.448  -9.886 -17.729  1.00 64.40           N  
ATOM   3205  CD2 HIS U 249      13.621  -9.896 -18.005  1.00 65.33           C  
ATOM   3206  CE1 HIS U 249      11.946  -8.915 -16.980  1.00 65.64           C  
ATOM   3207  NE2 HIS U 249      13.262  -8.901 -17.126  1.00 65.46           N  
ATOM   3208  N   ALA U 250      12.022 -13.338 -21.882  1.00 62.46           N  
ATOM   3209  CA  ALA U 250      11.663 -14.599 -22.518  1.00 62.18           C  
ATOM   3210  C   ALA U 250      11.362 -15.613 -21.426  1.00 61.89           C  
ATOM   3211  O   ALA U 250      12.185 -16.477 -21.105  1.00 61.57           O  
ATOM   3212  CB  ALA U 250      12.791 -15.091 -23.402  1.00 62.44           C  
ATOM   3213  N   HIS U 251      10.190 -15.449 -20.819  1.00 61.46           N  
ATOM   3214  CA  HIS U 251       9.674 -16.409 -19.852  1.00 60.97           C  
ATOM   3215  C   HIS U 251       8.796 -17.383 -20.608  1.00 59.92           C  
ATOM   3216  O   HIS U 251       8.590 -18.531 -20.193  1.00 59.66           O  
ATOM   3217  CB  HIS U 251       8.870 -15.699 -18.776  1.00 61.01           C  
ATOM   3218  CG  HIS U 251       9.704 -14.909 -17.828  1.00 60.55           C  
ATOM   3219  ND1 HIS U 251       9.307 -13.684 -17.338  1.00 60.68           N  
ATOM   3220  CD2 HIS U 251      10.910 -15.166 -17.280  1.00 60.40           C  
ATOM   3221  CE1 HIS U 251      10.233 -13.223 -16.523  1.00 60.79           C  
ATOM   3222  NE2 HIS U 251      11.220 -14.100 -16.476  1.00 61.03           N  
ATOM   3223  N   LEU U 252       8.307 -16.911 -21.744  1.00 58.74           N  
ATOM   3224  CA  LEU U 252       7.561 -17.749 -22.649  1.00 58.12           C  
ATOM   3225  C   LEU U 252       8.480 -18.725 -23.389  1.00 57.64           C  
ATOM   3226  O   LEU U 252       8.027 -19.783 -23.836  1.00 57.67           O  
ATOM   3227  CB  LEU U 252       6.798 -16.866 -23.643  1.00 58.63           C  
ATOM   3228  CG  LEU U 252       5.425 -17.349 -24.142  1.00 58.62           C  
ATOM   3229  CD1 LEU U 252       4.459 -17.671 -23.000  1.00 57.32           C  
ATOM   3230  CD2 LEU U 252       4.855 -16.278 -25.045  1.00 58.23           C  
ATOM   3231  N   GLY U 253       9.762 -18.379 -23.504  1.00 56.76           N  
ATOM   3232  CA  GLY U 253      10.731 -19.245 -24.154  1.00 56.29           C  
ATOM   3233  C   GLY U 253      10.642 -20.672 -23.669  1.00 55.62           C  
ATOM   3234  O   GLY U 253      10.338 -21.569 -24.451  1.00 55.13           O  
ATOM   3235  N   ASP U 254      10.881 -20.867 -22.373  1.00 55.28           N  
ATOM   3236  CA  ASP U 254      10.903 -22.201 -21.773  1.00 55.68           C  
ATOM   3237  C   ASP U 254       9.542 -22.902 -21.772  1.00 55.85           C  
ATOM   3238  O   ASP U 254       9.462 -24.107 -22.019  1.00 56.07           O  
ATOM   3239  CB  ASP U 254      11.469 -22.138 -20.350  1.00 55.44           C  
ATOM   3240  CG  ASP U 254      12.972 -21.922 -20.330  1.00 55.15           C  
ATOM   3241  OD1 ASP U 254      13.699 -22.700 -20.990  1.00 53.52           O  
ATOM   3242  OD2 ASP U 254      13.427 -20.966 -19.661  1.00 55.15           O  
ATOM   3243  N   ALA U 255       8.482 -22.151 -21.478  1.00 56.28           N  
ATOM   3244  CA  ALA U 255       7.092 -22.605 -21.709  1.00 56.44           C  
ATOM   3245  C   ALA U 255       6.944 -23.347 -23.052  1.00 56.69           C  
ATOM   3246  O   ALA U 255       6.762 -24.576 -23.112  1.00 56.55           O  
ATOM   3247  CB  ALA U 255       6.164 -21.407 -21.688  1.00 56.12           C  
ATOM   3248  N   PHE U 256       7.101 -22.579 -24.126  1.00 56.64           N  
ATOM   3249  CA  PHE U 256       6.889 -23.059 -25.475  1.00 56.58           C  
ATOM   3250  C   PHE U 256       8.124 -23.530 -26.243  1.00 56.59           C  
ATOM   3251  O   PHE U 256       8.119 -23.512 -27.465  1.00 56.94           O  
ATOM   3252  CB  PHE U 256       6.184 -21.958 -26.229  1.00 56.35           C  
ATOM   3253  CG  PHE U 256       4.878 -21.684 -25.662  1.00 57.00           C  
ATOM   3254  CD1 PHE U 256       4.738 -20.764 -24.637  1.00 57.29           C  
ATOM   3255  CD2 PHE U 256       3.777 -22.438 -26.061  1.00 56.55           C  
ATOM   3256  CE1 PHE U 256       3.499 -20.543 -24.061  1.00 56.02           C  
ATOM   3257  CE2 PHE U 256       2.568 -22.225 -25.499  1.00 55.93           C  
ATOM   3258  CZ  PHE U 256       2.425 -21.271 -24.486  1.00 55.87           C  
ATOM   3259  N   SER U 257       9.175 -23.964 -25.560  1.00 56.31           N  
ATOM   3260  CA  SER U 257      10.269 -24.571 -26.275  1.00 56.28           C  
ATOM   3261  C   SER U 257      10.667 -23.678 -27.477  1.00 56.27           C  
ATOM   3262  O   SER U 257      10.851 -24.174 -28.589  1.00 56.15           O  
ATOM   3263  CB  SER U 257       9.805 -25.961 -26.736  1.00 56.22           C  
ATOM   3264  OG  SER U 257      10.807 -26.661 -27.450  1.00 56.76           O  
ATOM   3265  N   MET U 258      10.768 -22.363 -27.235  1.00 56.19           N  
ATOM   3266  CA  MET U 258      11.014 -21.337 -28.277  1.00 56.05           C  
ATOM   3267  C   MET U 258      12.307 -20.512 -28.021  1.00 55.16           C  
ATOM   3268  O   MET U 258      12.658 -20.288 -26.870  1.00 54.54           O  
ATOM   3269  CB  MET U 258       9.801 -20.376 -28.336  1.00 56.18           C  
ATOM   3270  CG  MET U 258       8.706 -20.750 -29.359  1.00 57.15           C  
ATOM   3271  SD  MET U 258       7.072 -19.929 -29.132  1.00 57.83           S  
ATOM   3272  CE  MET U 258       7.641 -18.227 -29.150  1.00 57.80           C  
ATOM   3273  N   ASN U 259      12.983 -20.057 -29.088  1.00 54.75           N  
ATOM   3274  CA  ASN U 259      14.181 -19.161 -29.005  1.00 54.63           C  
ATOM   3275  C   ASN U 259      13.921 -17.755 -29.505  1.00 54.36           C  
ATOM   3276  O   ASN U 259      12.860 -17.470 -30.006  1.00 54.64           O  
ATOM   3277  CB  ASN U 259      15.323 -19.664 -29.881  1.00 54.27           C  
ATOM   3278  CG  ASN U 259      15.671 -21.079 -29.627  1.00 54.02           C  
ATOM   3279  OD1 ASN U 259      15.389 -21.615 -28.557  1.00 54.37           O  
ATOM   3280  ND2 ASN U 259      16.296 -21.715 -30.618  1.00 53.03           N  
ATOM   3281  N   HIS U 260      14.919 -16.889 -29.388  1.00 54.58           N  
ATOM   3282  CA  HIS U 260      14.953 -15.596 -30.072  1.00 54.72           C  
ATOM   3283  C   HIS U 260      13.584 -15.000 -30.293  1.00 55.20           C  
ATOM   3284  O   HIS U 260      13.118 -14.902 -31.427  1.00 54.87           O  
ATOM   3285  CB  HIS U 260      15.631 -15.753 -31.421  1.00 54.90           C  
ATOM   3286  CG  HIS U 260      17.103 -15.943 -31.333  1.00 54.51           C  
ATOM   3287  ND1 HIS U 260      17.685 -17.184 -31.216  1.00 54.74           N  
ATOM   3288  CD2 HIS U 260      18.115 -15.048 -31.344  1.00 55.01           C  
ATOM   3289  CE1 HIS U 260      18.999 -17.048 -31.162  1.00 55.94           C  
ATOM   3290  NE2 HIS U 260      19.286 -15.760 -31.233  1.00 55.92           N  
ATOM   3291  N   ILE U 261      12.964 -14.569 -29.202  1.00 55.88           N  
ATOM   3292  CA  ILE U 261      11.538 -14.315 -29.174  1.00 56.18           C  
ATOM   3293  C   ILE U 261      11.168 -12.860 -28.896  1.00 56.36           C  
ATOM   3294  O   ILE U 261      11.746 -12.206 -28.039  1.00 56.04           O  
ATOM   3295  CB  ILE U 261      10.845 -15.252 -28.154  1.00 56.36           C  
ATOM   3296  CG1 ILE U 261      11.329 -15.033 -26.717  1.00 56.38           C  
ATOM   3297  CG2 ILE U 261      11.114 -16.705 -28.494  1.00 56.26           C  
ATOM   3298  CD1 ILE U 261      10.712 -16.027 -25.755  1.00 56.10           C  
ATOM   3299  N   ASP U 262      10.191 -12.369 -29.656  1.00 57.38           N  
ATOM   3300  CA  ASP U 262       9.554 -11.065 -29.426  1.00 57.51           C  
ATOM   3301  C   ASP U 262       8.193 -11.291 -28.855  1.00 57.52           C  
ATOM   3302  O   ASP U 262       7.479 -12.174 -29.311  1.00 57.51           O  
ATOM   3303  CB  ASP U 262       9.397 -10.267 -30.716  1.00 57.70           C  
ATOM   3304  CG  ASP U 262      10.380  -9.139 -30.815  1.00 58.29           C  
ATOM   3305  OD1 ASP U 262       9.964  -8.036 -31.245  1.00 59.36           O  
ATOM   3306  OD2 ASP U 262      11.564  -9.356 -30.453  1.00 60.58           O  
ATOM   3307  N   VAL U 263       7.855 -10.489 -27.855  1.00 57.87           N  
ATOM   3308  CA  VAL U 263       6.560 -10.542 -27.226  1.00 58.68           C  
ATOM   3309  C   VAL U 263       5.982  -9.157 -27.122  1.00 59.33           C  
ATOM   3310  O   VAL U 263       6.403  -8.371 -26.277  1.00 59.94           O  
ATOM   3311  CB  VAL U 263       6.640 -11.063 -25.812  1.00 58.62           C  
ATOM   3312  CG1 VAL U 263       5.275 -10.948 -25.159  1.00 58.07           C  
ATOM   3313  CG2 VAL U 263       7.129 -12.485 -25.809  1.00 59.29           C  
ATOM   3314  N   SER U 264       5.022  -8.852 -27.978  1.00 59.75           N  
ATOM   3315  CA  SER U 264       4.245  -7.648 -27.808  1.00 60.19           C  
ATOM   3316  C   SER U 264       3.198  -8.014 -26.782  1.00 60.28           C  
ATOM   3317  O   SER U 264       2.926  -9.196 -26.585  1.00 60.43           O  
ATOM   3318  CB  SER U 264       3.590  -7.244 -29.127  1.00 60.40           C  
ATOM   3319  OG  SER U 264       4.404  -7.628 -30.235  1.00 61.52           O  
ATOM   3320  N   CYS U 265       2.621  -7.001 -26.141  1.00 60.40           N  
ATOM   3321  CA  CYS U 265       1.541  -7.173 -25.168  1.00 60.38           C  
ATOM   3322  C   CYS U 265       0.691  -5.912 -25.130  1.00 60.50           C  
ATOM   3323  O   CYS U 265       1.160  -4.853 -25.552  1.00 60.64           O  
ATOM   3324  CB  CYS U 265       2.115  -7.444 -23.782  1.00 60.22           C  
ATOM   3325  SG  CYS U 265       2.222  -9.194 -23.390  1.00 61.84           S  
ATOM   3326  N   CYS U 266      -0.549  -6.020 -24.638  1.00 60.54           N  
ATOM   3327  CA  CYS U 266      -1.416  -4.836 -24.447  1.00 60.56           C  
ATOM   3328  C   CYS U 266      -2.596  -5.061 -23.481  1.00 60.25           C  
ATOM   3329  O   CYS U 266      -2.933  -6.202 -23.148  1.00 60.46           O  
ATOM   3330  CB  CYS U 266      -1.927  -4.307 -25.797  1.00 60.75           C  
ATOM   3331  SG  CYS U 266      -2.702  -5.567 -26.850  1.00 63.23           S  
ATOM   3332  N   THR U 267      -3.212  -3.946 -23.078  1.00 59.95           N  
ATOM   3333  CA  THR U 267      -4.232  -3.879 -22.024  1.00 59.73           C  
ATOM   3334  C   THR U 267      -5.690  -4.000 -22.492  1.00 59.52           C  
ATOM   3335  O   THR U 267      -6.406  -4.851 -21.986  1.00 60.18           O  
ATOM   3336  CB  THR U 267      -4.106  -2.554 -21.222  1.00 60.00           C  
ATOM   3337  OG1 THR U 267      -3.296  -2.787 -20.072  1.00 61.02           O  
ATOM   3338  CG2 THR U 267      -5.481  -2.012 -20.765  1.00 59.91           C  
ATOM   3339  N   LYS U 268      -6.153  -3.162 -23.421  1.00 58.55           N  
ATOM   3340  CA  LYS U 268      -7.584  -3.174 -23.776  1.00 58.08           C  
ATOM   3341  C   LYS U 268      -8.010  -4.538 -24.333  1.00 57.68           C  
ATOM   3342  O   LYS U 268      -7.283  -5.165 -25.094  1.00 57.79           O  
ATOM   3343  CB  LYS U 268      -7.924  -2.060 -24.777  1.00 58.11           C  
ATOM   3344  CG  LYS U 268      -9.324  -1.485 -24.602  1.00 58.01           C  
ATOM   3345  CD  LYS U 268      -9.568  -0.301 -25.521  1.00 57.70           C  
ATOM   3346  CE  LYS U 268     -10.830   0.446 -25.124  1.00 57.26           C  
ATOM   3347  NZ  LYS U 268     -11.282   1.388 -26.180  1.00 57.27           N  
ATOM   3348  N   SER U 269      -9.187  -5.008 -23.954  1.00 57.13           N  
ATOM   3349  CA  SER U 269      -9.656  -6.311 -24.435  1.00 56.83           C  
ATOM   3350  C   SER U 269      -9.640  -6.446 -25.954  1.00 56.56           C  
ATOM   3351  O   SER U 269      -9.982  -5.514 -26.680  1.00 56.65           O  
ATOM   3352  CB  SER U 269     -11.070  -6.583 -23.929  1.00 56.79           C  
ATOM   3353  OG  SER U 269     -11.032  -7.381 -22.771  1.00 57.05           O  
ATOM   3354  N   GLY U 270      -9.256  -7.616 -26.442  1.00 56.46           N  
ATOM   3355  CA  GLY U 270      -9.254  -7.878 -27.878  1.00 56.34           C  
ATOM   3356  C   GLY U 270      -8.102  -7.256 -28.641  1.00 56.34           C  
ATOM   3357  O   GLY U 270      -7.920  -7.585 -29.805  1.00 55.77           O  
ATOM   3358  N   CYS U 271      -7.293  -6.400 -27.996  1.00 56.78           N  
ATOM   3359  CA  CYS U 271      -6.211  -5.625 -28.672  1.00 57.15           C  
ATOM   3360  C   CYS U 271      -5.138  -6.502 -29.317  1.00 56.80           C  
ATOM   3361  O   CYS U 271      -4.101  -6.025 -29.745  1.00 56.39           O  
ATOM   3362  CB  CYS U 271      -5.537  -4.686 -27.667  1.00 57.73           C  
ATOM   3363  SG  CYS U 271      -4.664  -5.565 -26.299  1.00 61.22           S  
ATOM   3364  N   ASN U 272      -5.497  -7.768 -29.473  1.00 56.90           N  
ATOM   3365  CA  ASN U 272      -4.620  -8.928 -29.524  1.00 56.36           C  
ATOM   3366  C   ASN U 272      -4.670  -9.620 -30.890  1.00 55.16           C  
ATOM   3367  O   ASN U 272      -4.097 -10.683 -31.084  1.00 54.71           O  
ATOM   3368  CB  ASN U 272      -5.188  -9.925 -28.497  1.00 56.65           C  
ATOM   3369  CG  ASN U 272      -4.170 -10.883 -28.005  1.00 60.84           C  
ATOM   3370  OD1 ASN U 272      -2.970 -10.710 -28.260  1.00 66.41           O  
ATOM   3371  ND2 ASN U 272      -4.613 -11.893 -27.244  1.00 66.06           N  
ATOM   3372  N   HIS U 273      -5.423  -9.038 -31.817  1.00 53.57           N  
ATOM   3373  CA  HIS U 273      -5.852  -9.750 -33.015  1.00 53.22           C  
ATOM   3374  C   HIS U 273      -4.678  -9.662 -33.962  1.00 51.85           C  
ATOM   3375  O   HIS U 273      -3.923  -8.691 -33.924  1.00 52.26           O  
ATOM   3376  CB  HIS U 273      -7.133  -9.079 -33.572  1.00 52.11           C  
ATOM   3377  CG  HIS U 273      -7.848  -9.845 -34.644  1.00 51.78           C  
ATOM   3378  ND1 HIS U 273      -9.009 -10.544 -34.399  1.00 50.96           N  
ATOM   3379  CD2 HIS U 273      -7.634  -9.944 -35.977  1.00 49.64           C  
ATOM   3380  CE1 HIS U 273      -9.453 -11.078 -35.524  1.00 48.85           C  
ATOM   3381  NE2 HIS U 273      -8.634 -10.731 -36.496  1.00 47.95           N  
ATOM   3382  N   PRO U 274      -4.521 -10.651 -34.835  1.00 51.05           N  
ATOM   3383  CA  PRO U 274      -3.623 -10.400 -35.963  1.00 50.76           C  
ATOM   3384  C   PRO U 274      -3.953  -9.110 -36.679  1.00 50.42           C  
ATOM   3385  O   PRO U 274      -3.270  -8.762 -37.589  1.00 50.79           O  
ATOM   3386  CB  PRO U 274      -3.906 -11.558 -36.921  1.00 50.76           C  
ATOM   3387  CG  PRO U 274      -5.057 -12.320 -36.322  1.00 51.26           C  
ATOM   3388  CD  PRO U 274      -5.147 -11.974 -34.894  1.00 51.13           C  
ATOM   3389  N   ASP U 275      -5.004  -8.418 -36.261  1.00 50.44           N  
ATOM   3390  CA  ASP U 275      -5.549  -7.281 -36.957  1.00 50.05           C  
ATOM   3391  C   ASP U 275      -6.106  -7.821 -38.266  1.00 50.14           C  
ATOM   3392  O   ASP U 275      -7.334  -7.996 -38.489  1.00 49.81           O  
ATOM   3393  CB  ASP U 275      -4.464  -6.199 -37.062  1.00 49.48           C  
ATOM   3394  CG  ASP U 275      -3.729  -6.021 -35.717  1.00 49.84           C  
ATOM   3395  OD1 ASP U 275      -2.524  -6.357 -35.580  1.00 47.27           O  
ATOM   3396  OD2 ASP U 275      -4.415  -5.630 -34.747  1.00 50.20           O  
TER    3397      ASP U 275                                                      
HETATM 3398  C1  NAG U1052      25.365 -19.406 -11.961  1.00113.46           C  
HETATM 3399  C2  NAG U1052      26.556 -20.361 -11.952  1.00112.53           C  
HETATM 3400  C3  NAG U1052      27.761 -19.604 -11.387  1.00112.88           C  
HETATM 3401  C4  NAG U1052      28.043 -18.344 -12.214  1.00113.65           C  
HETATM 3402  C5  NAG U1052      26.760 -17.536 -12.376  1.00114.61           C  
HETATM 3403  C6  NAG U1052      26.953 -16.391 -13.355  1.00115.46           C  
HETATM 3404  C7  NAG U1052      26.860 -22.158 -10.215  1.00110.72           C  
HETATM 3405  C8  NAG U1052      26.015 -22.514  -9.013  1.00109.59           C  
HETATM 3406  N2  NAG U1052      26.222 -21.619 -11.272  1.00111.56           N  
HETATM 3407  O3  NAG U1052      28.893 -20.438 -11.347  1.00112.07           O  
HETATM 3408  O4  NAG U1052      29.022 -17.519 -11.603  1.00113.74           O  
HETATM 3409  O5  NAG U1052      25.676 -18.331 -12.830  1.00114.38           O  
HETATM 3410  O6  NAG U1052      25.928 -15.455 -13.098  1.00117.60           O  
HETATM 3411  O7  NAG U1052      28.071 -22.390 -10.185  1.00110.21           O  
HETATM 3412  C1  NAG U1172      12.390 -10.981  -0.695  1.00 93.46           C  
HETATM 3413  C2  NAG U1172      11.361  -9.974  -0.126  1.00 97.41           C  
HETATM 3414  C3  NAG U1172      11.567  -8.543  -0.684  1.00 99.23           C  
HETATM 3415  C4  NAG U1172      12.979  -8.088  -0.329  1.00 99.84           C  
HETATM 3416  C5  NAG U1172      13.970  -9.120  -0.916  1.00 99.82           C  
HETATM 3417  C6  NAG U1172      14.994  -9.582   0.131  1.00100.06           C  
HETATM 3418  C7  NAG U1172       9.072 -10.507   0.628  1.00 97.11           C  
HETATM 3419  C8  NAG U1172       8.419  -9.210   1.003  1.00 96.57           C  
HETATM 3420  N2  NAG U1172       9.990 -10.446  -0.346  1.00 97.24           N  
HETATM 3421  O3  NAG U1172      10.639  -7.587  -0.192  1.00100.83           O  
HETATM 3422  O4  NAG U1172      13.231  -6.738  -0.728  1.00 99.15           O  
HETATM 3423  O5  NAG U1172      13.339 -10.277  -1.490  1.00 97.53           O  
HETATM 3424  O6  NAG U1172      15.649  -8.461   0.679  1.00 99.53           O  
HETATM 3425  O7  NAG U1172       8.740 -11.550   1.203  1.00 96.36           O  
HETATM 3426  C1  NAG U1200       3.256 -24.286 -40.636  1.00 92.50           C  
HETATM 3427  C2  NAG U1200       3.773 -24.646 -42.032  1.00 95.13           C  
HETATM 3428  C3  NAG U1200       3.132 -25.973 -42.510  1.00 96.98           C  
HETATM 3429  C4  NAG U1200       3.347 -27.103 -41.453  1.00 98.58           C  
HETATM 3430  C5  NAG U1200       2.873 -26.613 -40.066  1.00 95.11           C  
HETATM 3431  C6  NAG U1200       3.296 -27.539 -38.931  1.00 94.62           C  
HETATM 3432  C7  NAG U1200       4.118 -22.249 -42.567  1.00 94.75           C  
HETATM 3433  C8  NAG U1200       3.192 -21.192 -42.030  1.00 93.98           C  
HETATM 3434  N2  NAG U1200       3.619 -23.468 -42.902  1.00 94.31           N  
HETATM 3435  O3  NAG U1200       3.561 -26.347 -43.815  1.00 95.34           O  
HETATM 3436  O4  NAG U1200       2.675 -28.348 -41.742  1.00101.99           O  
HETATM 3437  O5  NAG U1200       3.408 -25.358 -39.722  1.00 92.79           O  
HETATM 3438  O6  NAG U1200       2.944 -28.874 -39.205  1.00 94.25           O  
HETATM 3439  O7  NAG U1200       5.306 -21.938 -42.667  1.00 95.35           O  
HETATM 3440  C1  NAG U1201       3.428 -29.482 -42.295  1.00104.88           C  
HETATM 3441  C2  NAG U1201       3.668 -29.289 -43.808  1.00106.31           C  
HETATM 3442  C3  NAG U1201       4.481 -30.424 -44.481  1.00108.52           C  
HETATM 3443  C4  NAG U1201       5.650 -30.990 -43.643  1.00110.45           C  
HETATM 3444  C5  NAG U1201       5.341 -30.959 -42.108  1.00108.31           C  
HETATM 3445  C6  NAG U1201       6.627 -31.086 -41.279  1.00107.65           C  
HETATM 3446  C7  NAG U1201       1.325 -28.468 -44.099  1.00103.27           C  
HETATM 3447  C8  NAG U1201       0.296 -29.365 -43.482  1.00102.81           C  
HETATM 3448  N2  NAG U1201       2.421 -29.080 -44.557  1.00105.03           N  
HETATM 3449  O3  NAG U1201       5.004 -29.954 -45.708  1.00107.75           O  
HETATM 3450  O4  NAG U1201       6.075 -32.291 -44.155  1.00113.88           O  
HETATM 3451  O5  NAG U1201       4.654 -29.789 -41.643  1.00105.37           O  
HETATM 3452  O6  NAG U1201       7.101 -32.416 -41.262  1.00107.21           O  
HETATM 3453  O7  NAG U1201       1.135 -27.255 -44.184  1.00101.57           O  
HETATM 3454  C1  MAN U1202       7.537 -32.518 -44.245  1.00116.30           C  
HETATM 3455  C2  MAN U1202       7.966 -32.769 -45.717  1.00116.61           C  
HETATM 3456  C3  MAN U1202       8.351 -34.204 -46.063  1.00116.56           C  
HETATM 3457  C4  MAN U1202       9.349 -34.699 -45.030  1.00117.38           C  
HETATM 3458  C5  MAN U1202       8.656 -34.733 -43.668  1.00117.12           C  
HETATM 3459  C6  MAN U1202       9.689 -35.194 -42.631  1.00116.69           C  
HETATM 3460  O2  MAN U1202       9.079 -31.949 -46.026  1.00117.28           O  
HETATM 3461  O3  MAN U1202       8.962 -34.258 -47.328  1.00115.63           O  
HETATM 3462  O4  MAN U1202       9.829 -35.990 -45.373  1.00118.41           O  
HETATM 3463  O5  MAN U1202       8.038 -33.491 -43.292  1.00116.84           O  
HETATM 3464  O6  MAN U1202       9.008 -35.638 -41.486  1.00116.91           O  
CONECT   27   78                                                                
CONECT   41  183                                                                
CONECT   78   27                                                                
CONECT  183   41                                                                
CONECT  197  266                                                                
CONECT  266  197                                                                
CONECT  328  982                                                                
CONECT  491  841                                                                
CONECT  739  943                                                                
CONECT  841  491                                                                
CONECT  943  739                                                                
CONECT  982  328                                                                
CONECT 1018 1141                                                                
CONECT 1048 1283                                                                
CONECT 1126 1229                                                                
CONECT 1141 1018                                                                
CONECT 1172 1223                                                                
CONECT 1223 1172                                                                
CONECT 1229 1126                                                                
CONECT 1283 1048                                                                
CONECT 1326 1481                                                                
CONECT 1349 1391                                                                
CONECT 1391 1349                                                                
CONECT 1433 1656                                                                
CONECT 1481 1326                                                                
CONECT 1656 1433                                                                
CONECT 1712 3398                                                                
CONECT 1860 1894                                                                
CONECT 1894 1860                                                                
CONECT 2028 2232                                                                
CONECT 2048 2092                                                                
CONECT 2092 2048                                                                
CONECT 2175 2438                                                                
CONECT 2232 2028                                                                
CONECT 2438 2175                                                                
CONECT 2479 2615                                                                
CONECT 2615 2479                                                                
CONECT 2621 2658                                                                
CONECT 2629 3412                                                                
CONECT 2658 2621                                                                
CONECT 2798 3007                                                                
CONECT 2822 2876                                                                
CONECT 2843 3426                                                                
CONECT 2876 2822                                                                
CONECT 2954 3151                                                                
CONECT 3007 2798                                                                
CONECT 3151 2954                                                                
CONECT 3188 3325                                                                
CONECT 3325 3188                                                                
CONECT 3331 3363                                                                
CONECT 3363 3331                                                                
CONECT 3398 1712 3399 3409                                                      
CONECT 3399 3398 3400 3406                                                      
CONECT 3400 3399 3401 3407                                                      
CONECT 3401 3400 3402 3408                                                      
CONECT 3402 3401 3403 3409                                                      
CONECT 3403 3402 3410                                                           
CONECT 3404 3405 3406 3411                                                      
CONECT 3405 3404                                                                
CONECT 3406 3399 3404                                                           
CONECT 3407 3400                                                                
CONECT 3408 3401                                                                
CONECT 3409 3398 3402                                                           
CONECT 3410 3403                                                                
CONECT 3411 3404                                                                
CONECT 3412 2629 3413 3423                                                      
CONECT 3413 3412 3414 3420                                                      
CONECT 3414 3413 3415 3421                                                      
CONECT 3415 3414 3416 3422                                                      
CONECT 3416 3415 3417 3423                                                      
CONECT 3417 3416 3424                                                           
CONECT 3418 3419 3420 3425                                                      
CONECT 3419 3418                                                                
CONECT 3420 3413 3418                                                           
CONECT 3421 3414                                                                
CONECT 3422 3415                                                                
CONECT 3423 3412 3416                                                           
CONECT 3424 3417                                                                
CONECT 3425 3418                                                                
CONECT 3426 2843 3427 3437                                                      
CONECT 3427 3426 3428 3434                                                      
CONECT 3428 3427 3429 3435                                                      
CONECT 3429 3428 3430 3436                                                      
CONECT 3430 3429 3431 3437                                                      
CONECT 3431 3430 3438                                                           
CONECT 3432 3433 3434 3439                                                      
CONECT 3433 3432                                                                
CONECT 3434 3427 3432                                                           
CONECT 3435 3428                                                                
CONECT 3436 3429 3440                                                           
CONECT 3437 3426 3430                                                           
CONECT 3438 3431                                                                
CONECT 3439 3432                                                                
CONECT 3440 3436 3441 3451                                                      
CONECT 3441 3440 3442 3448                                                      
CONECT 3442 3441 3443 3449                                                      
CONECT 3443 3442 3444 3450                                                      
CONECT 3444 3443 3445 3451                                                      
CONECT 3445 3444 3452                                                           
CONECT 3446 3447 3448 3453                                                      
CONECT 3447 3446                                                                
CONECT 3448 3441 3446                                                           
CONECT 3449 3442                                                                
CONECT 3450 3443 3454                                                           
CONECT 3451 3440 3444                                                           
CONECT 3452 3445                                                                
CONECT 3453 3446                                                                
CONECT 3454 3450 3455 3463                                                      
CONECT 3455 3454 3456 3460                                                      
CONECT 3456 3455 3457 3461                                                      
CONECT 3457 3456 3458 3462                                                      
CONECT 3458 3457 3459 3463                                                      
CONECT 3459 3458 3464                                                           
CONECT 3460 3455                                                                
CONECT 3461 3456                                                                
CONECT 3462 3457                                                                
CONECT 3463 3454 3458                                                           
CONECT 3464 3459                                                                
MASTER      444    0    5    7   25    0    5    6 3461    3  118   37          
END                                                                             
