# Supplementary material for: Epitope Prediction Based on Random Peptide Library Screening: Benchmark Dataset and Prediction Tools Evaluation
Source: Molecules. 2011 Jun 16;16(6):4971–93. doi: 10.3390/molecules16064971 (PMC6264216; doi:10.3390/molecules16064971)
Supplement: Supplementary file 1 [file molecules-16-04971-s001.zip › supplementary materials/datasets/MS00976/3BT1_A.pdb]

HEADER    IMMUNE SYSTEM                           27-DEC-07   3BT1              
TITLE     STRUCTURE OF UROKINASE RECEPTOR, UROKINASE AND VITRONECTIN            
TITLE    2 COMPLEX                                                              
ATOM      1  N   PRO A   8       2.660 -47.023 -28.309  1.00 57.63           N  
ATOM      2  CA  PRO A   8       2.080 -45.945 -27.496  1.00 57.43           C  
ATOM      3  C   PRO A   8       3.037 -45.300 -26.502  1.00 57.32           C  
ATOM      4  O   PRO A   8       3.008 -44.082 -26.343  1.00 57.48           O  
ATOM      5  CB  PRO A   8       0.963 -46.655 -26.729  1.00 57.55           C  
ATOM      6  CG  PRO A   8       1.407 -48.081 -26.643  1.00 57.63           C  
ATOM      7  CD  PRO A   8       2.155 -48.353 -27.918  1.00 57.63           C  
ATOM      8  N   SER A   9       3.861 -46.116 -25.839  1.00 57.21           N  
ATOM      9  CA  SER A   9       4.715 -45.670 -24.714  1.00 57.03           C  
ATOM     10  C   SER A   9       5.851 -44.736 -25.150  1.00 56.83           C  
ATOM     11  O   SER A   9       6.001 -44.440 -26.342  1.00 57.05           O  
ATOM     12  CB  SER A   9       5.297 -46.883 -23.965  1.00 57.02           C  
ATOM     13  OG  SER A   9       4.269 -47.660 -23.378  1.00 57.33           O  
ATOM     14  N   ASN A  10       6.643 -44.269 -24.186  1.00 56.23           N  
ATOM     15  CA  ASN A  10       7.685 -43.291 -24.465  1.00 55.94           C  
ATOM     16  C   ASN A  10       8.868 -43.372 -23.495  1.00 55.80           C  
ATOM     17  O   ASN A  10       8.716 -43.727 -22.298  1.00 55.65           O  
ATOM     18  CB  ASN A  10       7.098 -41.873 -24.428  1.00 55.87           C  
ATOM     19  CG  ASN A  10       6.286 -41.526 -25.668  1.00 55.67           C  
ATOM     20  OD1 ASN A  10       5.274 -42.160 -25.976  1.00 53.54           O  
ATOM     21  ND2 ASN A  10       6.717 -40.489 -26.369  1.00 56.46           N  
ATOM     22  N   CYS A  11      10.038 -42.994 -24.026  1.00 55.45           N  
ATOM     23  CA  CYS A  11      11.332 -43.093 -23.331  1.00 55.12           C  
ATOM     24  C   CYS A  11      11.649 -44.538 -23.214  1.00 54.51           C  
ATOM     25  O   CYS A  11      10.804 -45.391 -23.481  1.00 54.97           O  
ATOM     26  CB  CYS A  11      11.273 -42.443 -21.968  1.00 55.04           C  
ATOM     27  SG  CYS A  11      10.302 -40.963 -22.140  1.00 55.93           S  
ATOM     28  N   ASP A  12      12.863 -44.859 -22.847  1.00 53.64           N  
ATOM     29  CA  ASP A  12      13.156 -46.261 -22.780  1.00 53.13           C  
ATOM     30  C   ASP A  12      12.935 -46.738 -21.342  1.00 53.11           C  
ATOM     31  O   ASP A  12      13.715 -47.522 -20.818  1.00 53.42           O  
ATOM     32  CB  ASP A  12      14.550 -46.556 -23.363  1.00 52.89           C  
ATOM     33  CG  ASP A  12      14.613 -46.318 -24.876  1.00 51.53           C  
ATOM     34  OD1 ASP A  12      15.271 -47.106 -25.594  1.00 48.27           O  
ATOM     35  OD2 ASP A  12      13.991 -45.341 -25.343  1.00 49.72           O  
ATOM     36  N   CYS A  13      11.860 -46.284 -20.701  1.00 52.90           N  
ATOM     37  CA  CYS A  13      11.557 -46.775 -19.359  1.00 52.84           C  
ATOM     38  C   CYS A  13      11.187 -48.226 -19.426  1.00 52.76           C  
ATOM     39  O   CYS A  13      10.401 -48.622 -20.282  1.00 53.20           O  
ATOM     40  CB  CYS A  13      10.391 -46.045 -18.750  1.00 52.82           C  
ATOM     41  SG  CYS A  13      10.767 -44.398 -18.268  1.00 54.05           S  
ATOM     42  N   LEU A  14      11.738 -49.022 -18.522  1.00 52.41           N  
ATOM     43  CA  LEU A  14      11.372 -50.424 -18.448  1.00 52.03           C  
ATOM     44  C   LEU A  14      10.504 -50.650 -17.214  1.00 52.19           C  
ATOM     45  O   LEU A  14      10.305 -49.737 -16.398  1.00 51.66           O  
ATOM     46  CB  LEU A  14      12.613 -51.301 -18.418  1.00 52.06           C  
ATOM     47  CG  LEU A  14      13.310 -51.582 -19.763  1.00 51.92           C  
ATOM     48  CD1 LEU A  14      13.224 -50.425 -20.730  1.00 52.09           C  
ATOM     49  CD2 LEU A  14      14.759 -51.976 -19.544  1.00 51.02           C  
ATOM     50  N   ASN A  15       9.934 -51.854 -17.138  1.00 52.01           N  
ATOM     51  CA  ASN A  15       9.201 -52.317 -15.970  1.00 51.86           C  
ATOM     52  C   ASN A  15       8.037 -51.423 -15.527  1.00 51.96           C  
ATOM     53  O   ASN A  15       7.727 -51.318 -14.330  1.00 51.96           O  
ATOM     54  CB  ASN A  15      10.199 -52.529 -14.826  1.00 51.70           C  
ATOM     55  CG  ASN A  15      11.107 -53.685 -15.089  1.00 51.43           C  
ATOM     56  OD1 ASN A  15      10.627 -54.796 -15.286  1.00 53.33           O  
ATOM     57  ND2 ASN A  15      12.416 -53.449 -15.117  1.00 49.28           N  
ATOM     58  N   GLY A  16       7.379 -50.786 -16.488  1.00 52.01           N  
ATOM     59  CA  GLY A  16       6.225 -49.932 -16.167  1.00 51.90           C  
ATOM     60  C   GLY A  16       6.673 -48.623 -15.554  1.00 51.75           C  
ATOM     61  O   GLY A  16       5.927 -47.954 -14.841  1.00 51.58           O  
ATOM     62  N   GLY A  17       7.915 -48.256 -15.833  1.00 51.74           N  
ATOM     63  CA  GLY A  17       8.355 -46.926 -15.534  1.00 51.58           C  
ATOM     64  C   GLY A  17       7.478 -45.968 -16.291  1.00 51.37           C  
ATOM     65  O   GLY A  17       6.912 -46.308 -17.326  1.00 51.01           O  
ATOM     66  N   THR A  18       7.366 -44.774 -15.731  1.00 51.84           N  
ATOM     67  CA  THR A  18       6.616 -43.669 -16.301  1.00 51.83           C  
ATOM     68  C   THR A  18       7.649 -42.606 -16.628  1.00 52.08           C  
ATOM     69  O   THR A  18       8.492 -42.266 -15.805  1.00 52.28           O  
ATOM     70  CB  THR A  18       5.622 -43.088 -15.283  1.00 51.50           C  
ATOM     71  OG1 THR A  18       4.663 -44.079 -14.922  1.00 51.07           O  
ATOM     72  CG2 THR A  18       4.913 -41.907 -15.856  1.00 51.57           C  
ATOM     73  N   CYS A  19       7.590 -42.088 -17.836  1.00 52.27           N  
ATOM     74  CA  CYS A  19       8.549 -41.103 -18.260  1.00 52.08           C  
ATOM     75  C   CYS A  19       8.249 -39.726 -17.673  1.00 51.95           C  
ATOM     76  O   CYS A  19       7.091 -39.393 -17.486  1.00 52.54           O  
ATOM     77  CB  CYS A  19       8.536 -41.026 -19.773  1.00 52.22           C  
ATOM     78  SG  CYS A  19      10.011 -40.262 -20.281  1.00 53.64           S  
ATOM     79  N   VAL A  20       9.276 -38.925 -17.387  1.00 51.51           N  
ATOM     80  CA  VAL A  20       9.062 -37.525 -16.982  1.00 51.54           C  
ATOM     81  C   VAL A  20      10.058 -36.571 -17.629  1.00 51.80           C  
ATOM     82  O   VAL A  20      11.185 -36.942 -17.894  1.00 53.09           O  
ATOM     83  CB  VAL A  20       9.248 -37.305 -15.493  1.00 50.27           C  
ATOM     84  CG1 VAL A  20       8.572 -38.351 -14.677  1.00 50.10           C  
ATOM     85  CG2 VAL A  20      10.648 -37.369 -15.249  1.00 52.45           C  
ATOM     86  N   SER A  21       9.658 -35.327 -17.840  1.00 51.80           N  
ATOM     87  CA  SER A  21      10.574 -34.313 -18.275  1.00 51.75           C  
ATOM     88  C   SER A  21      10.203 -32.981 -17.668  1.00 52.21           C  
ATOM     89  O   SER A  21       9.134 -32.822 -17.086  1.00 52.04           O  
ATOM     90  CB  SER A  21      10.517 -34.198 -19.775  1.00 51.87           C  
ATOM     91  OG  SER A  21       9.303 -33.589 -20.207  1.00 51.54           O  
ATOM     92  N   ASN A  22      11.089 -32.003 -17.829  1.00 52.74           N  
ATOM     93  CA  ASN A  22      10.854 -30.668 -17.283  1.00 52.51           C  
ATOM     94  C   ASN A  22      11.244 -29.508 -18.197  1.00 52.47           C  
ATOM     95  O   ASN A  22      12.413 -29.357 -18.565  1.00 52.68           O  
ATOM     96  CB  ASN A  22      11.578 -30.534 -15.956  1.00 52.11           C  
ATOM     97  CG  ASN A  22      11.206 -29.273 -15.239  1.00 52.04           C  
ATOM     98  OD1 ASN A  22      11.079 -28.197 -15.848  1.00 50.15           O  
ATOM     99  ND2 ASN A  22      11.019 -29.385 -13.942  1.00 51.02           N  
ATOM    100  N   LYS A  23      10.262 -28.668 -18.501  1.00 52.33           N  
ATOM    101  CA  LYS A  23      10.453 -27.560 -19.422  1.00 52.55           C  
ATOM    102  C   LYS A  23      11.523 -26.585 -18.967  1.00 52.69           C  
ATOM    103  O   LYS A  23      12.158 -25.954 -19.798  1.00 53.32           O  
ATOM    104  CB  LYS A  23       9.150 -26.800 -19.641  1.00 52.82           C  
ATOM    105  CG  LYS A  23       8.617 -26.067 -18.398  1.00 53.86           C  
ATOM    106  CD  LYS A  23       7.188 -25.549 -18.612  1.00 53.04           C  
ATOM    107  CE  LYS A  23       6.592 -24.929 -17.338  1.00 53.44           C  
ATOM    108  NZ  LYS A  23       5.150 -24.495 -17.542  1.00 54.10           N  
ATOM    109  N   TYR A  24      11.719 -26.437 -17.662  1.00 52.37           N  
ATOM    110  CA  TYR A  24      12.724 -25.495 -17.165  1.00 51.58           C  
ATOM    111  C   TYR A  24      14.133 -26.015 -17.258  1.00 51.57           C  
ATOM    112  O   TYR A  24      15.059 -25.275 -16.973  1.00 52.24           O  
ATOM    113  CB  TYR A  24      12.437 -25.092 -15.709  1.00 51.17           C  
ATOM    114  CG  TYR A  24      11.356 -24.057 -15.626  1.00 49.54           C  
ATOM    115  CD1 TYR A  24      10.137 -24.349 -15.049  1.00 49.08           C  
ATOM    116  CD2 TYR A  24      11.549 -22.802 -16.151  1.00 48.65           C  
ATOM    117  CE1 TYR A  24       9.119 -23.404 -14.971  1.00 50.22           C  
ATOM    118  CE2 TYR A  24      10.556 -21.834 -16.097  1.00 50.46           C  
ATOM    119  CZ  TYR A  24       9.318 -22.142 -15.494  1.00 50.81           C  
ATOM    120  OH  TYR A  24       8.308 -21.212 -15.429  1.00 47.65           O  
ATOM    121  N   PHE A  25      14.331 -27.269 -17.655  1.00 51.50           N  
ATOM    122  CA  PHE A  25      15.685 -27.829 -17.671  1.00 50.75           C  
ATOM    123  C   PHE A  25      16.050 -28.582 -18.932  1.00 50.08           C  
ATOM    124  O   PHE A  25      16.275 -29.791 -18.890  1.00 49.67           O  
ATOM    125  CB  PHE A  25      15.819 -28.741 -16.479  1.00 51.78           C  
ATOM    126  CG  PHE A  25      15.638 -28.039 -15.178  1.00 52.34           C  
ATOM    127  CD1 PHE A  25      14.358 -27.740 -14.723  1.00 54.23           C  
ATOM    128  CD2 PHE A  25      16.736 -27.690 -14.402  1.00 51.97           C  
ATOM    129  CE1 PHE A  25      14.176 -27.086 -13.518  1.00 54.73           C  
ATOM    130  CE2 PHE A  25      16.577 -27.053 -13.214  1.00 53.08           C  
ATOM    131  CZ  PHE A  25      15.282 -26.735 -12.761  1.00 53.59           C  
ATOM    132  N   SER A  26      16.118 -27.867 -20.052  1.00 49.57           N  
ATOM    133  CA  SER A  26      16.523 -28.463 -21.317  1.00 49.56           C  
ATOM    134  C   SER A  26      15.823 -29.786 -21.640  1.00 49.34           C  
ATOM    135  O   SER A  26      16.396 -30.682 -22.256  1.00 49.22           O  
ATOM    136  CB  SER A  26      18.025 -28.669 -21.269  1.00 49.43           C  
ATOM    137  OG  SER A  26      18.645 -27.483 -20.804  1.00 49.99           O  
ATOM    138  N   ASN A  27      14.577 -29.906 -21.200  1.00 49.75           N  
ATOM    139  CA  ASN A  27      13.779 -31.132 -21.357  1.00 50.00           C  
ATOM    140  C   ASN A  27      14.492 -32.468 -21.163  1.00 50.08           C  
ATOM    141  O   ASN A  27      14.138 -33.494 -21.778  1.00 50.20           O  
ATOM    142  CB  ASN A  27      13.088 -31.098 -22.709  1.00 50.20           C  
ATOM    143  CG  ASN A  27      12.176 -29.910 -22.836  1.00 50.77           C  
ATOM    144  OD1 ASN A  27      11.484 -29.559 -21.869  1.00 51.17           O  
ATOM    145  ND2 ASN A  27      12.187 -29.256 -24.008  1.00 50.43           N  
ATOM    146  N   ILE A  28      15.479 -32.462 -20.283  1.00 49.74           N  
ATOM    147  CA  ILE A  28      16.063 -33.686 -19.861  1.00 49.72           C  
ATOM    148  C   ILE A  28      14.904 -34.569 -19.486  1.00 50.01           C  
ATOM    149  O   ILE A  28      13.901 -34.077 -18.989  1.00 50.22           O  
ATOM    150  CB  ILE A  28      16.975 -33.466 -18.646  1.00 49.64           C  
ATOM    151  CG1 ILE A  28      17.890 -34.694 -18.449  1.00 49.11           C  
ATOM    152  CG2 ILE A  28      16.159 -33.162 -17.425  1.00 47.18           C  
ATOM    153  CD1 ILE A  28      18.470 -35.220 -19.746  1.00 47.61           C  
ATOM    154  N   HIS A  29      15.001 -35.851 -19.780  1.00 50.34           N  
ATOM    155  CA  HIS A  29      13.909 -36.754 -19.483  1.00 50.88           C  
ATOM    156  C   HIS A  29      14.464 -37.811 -18.623  1.00 51.00           C  
ATOM    157  O   HIS A  29      15.647 -37.982 -18.596  1.00 51.88           O  
ATOM    158  CB  HIS A  29      13.280 -37.323 -20.779  1.00 52.05           C  
ATOM    159  CG  HIS A  29      13.833 -38.651 -21.252  1.00 53.45           C  
ATOM    160  ND1 HIS A  29      14.619 -38.771 -22.382  1.00 55.75           N  
ATOM    161  CD2 HIS A  29      13.643 -39.918 -20.799  1.00 54.95           C  
ATOM    162  CE1 HIS A  29      14.919 -40.048 -22.583  1.00 56.15           C  
ATOM    163  NE2 HIS A  29      14.340 -40.765 -21.635  1.00 56.04           N  
ATOM    164  N   TRP A  30      13.631 -38.519 -17.898  1.00 51.49           N  
ATOM    165  CA  TRP A  30      14.115 -39.548 -16.988  1.00 52.37           C  
ATOM    166  C   TRP A  30      12.935 -40.366 -16.496  1.00 53.42           C  
ATOM    167  O   TRP A  30      11.791 -39.965 -16.612  1.00 52.90           O  
ATOM    168  CB  TRP A  30      14.885 -38.954 -15.789  1.00 52.30           C  
ATOM    169  CG  TRP A  30      14.003 -38.151 -14.822  1.00 52.62           C  
ATOM    170  CD1 TRP A  30      13.321 -38.621 -13.728  1.00 52.27           C  
ATOM    171  CD2 TRP A  30      13.704 -36.761 -14.904  1.00 52.17           C  
ATOM    172  NE1 TRP A  30      12.604 -37.600 -13.140  1.00 51.63           N  
ATOM    173  CE2 TRP A  30      12.844 -36.449 -13.831  1.00 51.02           C  
ATOM    174  CE3 TRP A  30      14.068 -35.746 -15.796  1.00 53.08           C  
ATOM    175  CZ2 TRP A  30      12.359 -35.185 -13.621  1.00 52.18           C  
ATOM    176  CZ3 TRP A  30      13.573 -34.470 -15.579  1.00 52.90           C  
ATOM    177  CH2 TRP A  30      12.727 -34.204 -14.512  1.00 52.58           C  
ATOM    178  N   CYS A  31      13.220 -41.526 -15.941  1.00 55.12           N  
ATOM    179  CA  CYS A  31      12.157 -42.456 -15.690  1.00 56.70           C  
ATOM    180  C   CYS A  31      11.659 -42.276 -14.289  1.00 57.56           C  
ATOM    181  O   CYS A  31      12.390 -41.823 -13.404  1.00 58.22           O  
ATOM    182  CB  CYS A  31      12.617 -43.897 -15.882  1.00 56.75           C  
ATOM    183  SG  CYS A  31      12.683 -44.399 -17.605  1.00 59.25           S  
ATOM    184  N   ASN A  32      10.410 -42.673 -14.104  1.00 58.12           N  
ATOM    185  CA  ASN A  32       9.806 -42.672 -12.829  1.00 58.67           C  
ATOM    186  C   ASN A  32       9.426 -44.090 -12.487  1.00 58.96           C  
ATOM    187  O   ASN A  32       8.439 -44.609 -12.992  1.00 58.88           O  
ATOM    188  CB  ASN A  32       8.587 -41.805 -12.862  1.00 59.21           C  
ATOM    189  CG  ASN A  32       7.994 -41.683 -11.554  1.00 59.54           C  
ATOM    190  OD1 ASN A  32       6.952 -42.269 -11.299  1.00 61.72           O  
ATOM    191  ND2 ASN A  32       8.684 -40.979 -10.656  1.00 58.82           N  
ATOM    192  N   CYS A  33      10.219 -44.690 -11.599  1.00 59.42           N  
ATOM    193  CA  CYS A  33      10.270 -46.126 -11.410  1.00 59.35           C  
ATOM    194  C   CYS A  33       9.530 -46.626 -10.190  1.00 59.95           C  
ATOM    195  O   CYS A  33       9.500 -45.946  -9.155  1.00 61.06           O  
ATOM    196  CB  CYS A  33      11.729 -46.529 -11.266  1.00 59.42           C  
ATOM    197  SG  CYS A  33      12.665 -46.284 -12.766  1.00 58.95           S  
ATOM    198  N   PRO A  34       8.983 -47.849 -10.272  1.00 59.88           N  
ATOM    199  CA  PRO A  34       8.286 -48.371  -9.126  1.00 59.53           C  
ATOM    200  C   PRO A  34       9.220 -49.202  -8.269  1.00 59.37           C  
ATOM    201  O   PRO A  34      10.025 -49.975  -8.794  1.00 59.19           O  
ATOM    202  CB  PRO A  34       7.236 -49.280  -9.763  1.00 59.63           C  
ATOM    203  CG  PRO A  34       7.919 -49.833 -10.976  1.00 59.66           C  
ATOM    204  CD  PRO A  34       8.991 -48.826 -11.380  1.00 59.94           C  
ATOM    205  N   LYS A  35       9.132 -48.999  -6.961  1.00 59.21           N  
ATOM    206  CA  LYS A  35       9.425 -50.056  -5.996  1.00 59.03           C  
ATOM    207  C   LYS A  35      10.828 -50.654  -6.106  1.00 58.52           C  
ATOM    208  O   LYS A  35      11.800 -49.977  -5.780  1.00 57.84           O  
ATOM    209  CB  LYS A  35       8.341 -51.144  -6.099  1.00 59.29           C  
ATOM    210  CG  LYS A  35       6.906 -50.620  -5.917  1.00 60.56           C  
ATOM    211  CD  LYS A  35       6.695 -49.893  -4.576  1.00 61.27           C  
ATOM    212  CE  LYS A  35       6.874 -48.375  -4.680  1.00 61.71           C  
ATOM    213  NZ  LYS A  35       6.166 -47.684  -3.539  1.00 62.12           N  
ATOM    214  N   LYS A  36      10.935 -51.905  -6.557  1.00 58.31           N  
ATOM    215  CA  LYS A  36      12.219 -52.609  -6.556  1.00 58.46           C  
ATOM    216  C   LYS A  36      12.952 -52.458  -7.891  1.00 58.11           C  
ATOM    217  O   LYS A  36      13.698 -53.374  -8.299  1.00 57.77           O  
ATOM    218  CB  LYS A  36      12.056 -54.112  -6.256  1.00 58.85           C  
ATOM    219  CG  LYS A  36      11.081 -54.501  -5.140  1.00 60.02           C  
ATOM    220  CD  LYS A  36      11.664 -54.389  -3.727  1.00 60.51           C  
ATOM    221  CE  LYS A  36      10.613 -54.797  -2.676  1.00 60.30           C  
ATOM    222  NZ  LYS A  36      11.098 -54.704  -1.262  1.00 60.44           N  
ATOM    223  N   PHE A  37      12.725 -51.330  -8.570  1.00 57.60           N  
ATOM    224  CA  PHE A  37      13.467 -50.986  -9.775  1.00 57.60           C  
ATOM    225  C   PHE A  37      13.987 -49.598  -9.668  1.00 57.38           C  
ATOM    226  O   PHE A  37      13.263 -48.671  -9.307  1.00 58.05           O  
ATOM    227  CB  PHE A  37      12.607 -51.043 -11.029  1.00 57.49           C  
ATOM    228  CG  PHE A  37      12.012 -52.370 -11.273  1.00 57.47           C  
ATOM    229  CD1 PHE A  37      12.762 -53.370 -11.889  1.00 57.84           C  
ATOM    230  CD2 PHE A  37      10.709 -52.642 -10.860  1.00 56.69           C  
ATOM    231  CE1 PHE A  37      12.216 -54.630 -12.108  1.00 57.75           C  
ATOM    232  CE2 PHE A  37      10.147 -53.879 -11.073  1.00 56.83           C  
ATOM    233  CZ  PHE A  37      10.898 -54.885 -11.695  1.00 58.23           C  
ATOM    234  N   GLY A  38      15.244 -49.444 -10.011  1.00 57.17           N  
ATOM    235  CA  GLY A  38      15.797 -48.138 -10.172  1.00 57.26           C  
ATOM    236  C   GLY A  38      16.612 -48.164 -11.429  1.00 57.43           C  
ATOM    237  O   GLY A  38      16.360 -48.952 -12.333  1.00 57.40           O  
ATOM    238  N   GLY A  39      17.615 -47.306 -11.461  1.00 57.88           N  
ATOM    239  CA  GLY A  39      18.473 -47.189 -12.605  1.00 58.25           C  
ATOM    240  C   GLY A  39      17.884 -46.124 -13.473  1.00 58.49           C  
ATOM    241  O   GLY A  39      16.761 -45.681 -13.246  1.00 57.94           O  
ATOM    242  N   GLN A  40      18.632 -45.699 -14.482  1.00 59.02           N  
ATOM    243  CA  GLN A  40      18.124 -44.629 -15.318  1.00 59.34           C  
ATOM    244  C   GLN A  40      16.755 -45.009 -15.906  1.00 59.01           C  
ATOM    245  O   GLN A  40      15.896 -44.148 -16.060  1.00 58.62           O  
ATOM    246  CB  GLN A  40      19.130 -44.228 -16.419  1.00 59.63           C  
ATOM    247  CG  GLN A  40      19.063 -42.706 -16.678  1.00 60.69           C  
ATOM    248  CD  GLN A  40      19.377 -42.276 -18.101  1.00 59.94           C  
ATOM    249  OE1 GLN A  40      20.453 -42.620 -18.666  1.00 55.96           O  
ATOM    250  NE2 GLN A  40      18.437 -41.485 -18.688  1.00 56.66           N  
ATOM    251  N   HIS A  41      16.557 -46.306 -16.184  1.00 59.01           N  
ATOM    252  CA  HIS A  41      15.372 -46.781 -16.919  1.00 58.84           C  
ATOM    253  C   HIS A  41      14.499 -47.790 -16.153  1.00 58.78           C  
ATOM    254  O   HIS A  41      13.710 -48.511 -16.755  1.00 58.80           O  
ATOM    255  CB  HIS A  41      15.814 -47.390 -18.257  1.00 58.39           C  
ATOM    256  CG  HIS A  41      16.675 -46.481 -19.082  1.00 56.90           C  
ATOM    257  ND1 HIS A  41      18.041 -46.644 -19.193  1.00 54.25           N  
ATOM    258  CD2 HIS A  41      16.364 -45.389 -19.821  1.00 55.47           C  
ATOM    259  CE1 HIS A  41      18.529 -45.703 -19.980  1.00 54.58           C  
ATOM    260  NE2 HIS A  41      17.534 -44.927 -20.373  1.00 54.16           N  
ATOM    261  N   CYS A  42      14.607 -47.802 -14.829  1.00 58.82           N  
ATOM    262  CA  CYS A  42      14.029 -48.863 -14.020  1.00 58.94           C  
ATOM    263  C   CYS A  42      14.646 -50.143 -14.500  1.00 58.95           C  
ATOM    264  O   CYS A  42      13.995 -51.166 -14.526  1.00 59.20           O  
ATOM    265  CB  CYS A  42      12.513 -48.952 -14.177  1.00 59.29           C  
ATOM    266  SG  CYS A  42      11.609 -47.373 -14.104  1.00 59.37           S  
ATOM    267  N   GLU A  43      15.917 -50.064 -14.880  1.00 59.16           N  
ATOM    268  CA  GLU A  43      16.628 -51.180 -15.523  1.00 59.13           C  
ATOM    269  C   GLU A  43      17.043 -52.170 -14.492  1.00 58.32           C  
ATOM    270  O   GLU A  43      17.340 -53.289 -14.848  1.00 58.34           O  
ATOM    271  CB  GLU A  43      17.877 -50.737 -16.325  1.00 58.40           C  
ATOM    272  CG  GLU A  43      18.270 -49.271 -16.152  1.00 59.28           C  
ATOM    273  CD  GLU A  43      19.760 -49.066 -16.000  1.00 61.74           C  
ATOM    274  OE1 GLU A  43      20.140 -48.180 -15.191  1.00 67.77           O  
ATOM    275  OE2 GLU A  43      20.574 -49.770 -16.660  1.00 65.31           O  
ATOM    276  N   ILE A  44      17.057 -51.772 -13.224  1.00 57.94           N  
ATOM    277  CA  ILE A  44      17.757 -52.550 -12.214  1.00 58.21           C  
ATOM    278  C   ILE A  44      16.847 -53.116 -11.173  1.00 58.02           C  
ATOM    279  O   ILE A  44      16.189 -52.374 -10.456  1.00 57.85           O  
ATOM    280  CB  ILE A  44      18.774 -51.704 -11.503  1.00 58.12           C  
ATOM    281  CG1 ILE A  44      19.945 -51.457 -12.446  1.00 59.14           C  
ATOM    282  CG2 ILE A  44      19.259 -52.401 -10.240  1.00 57.99           C  
ATOM    283  CD1 ILE A  44      20.868 -50.392 -11.962  1.00 59.55           C  
ATOM    284  N   ASP A  45      16.819 -54.439 -11.081  1.00 57.89           N  
ATOM    285  CA  ASP A  45      15.963 -55.084 -10.119  1.00 57.91           C  
ATOM    286  C   ASP A  45      16.691 -55.043  -8.805  1.00 57.96           C  
ATOM    287  O   ASP A  45      17.417 -55.969  -8.448  1.00 57.35           O  
ATOM    288  CB  ASP A  45      15.624 -56.510 -10.525  1.00 57.49           C  
ATOM    289  CG  ASP A  45      14.639 -57.160  -9.582  1.00 57.69           C  
ATOM    290  OD1 ASP A  45      14.240 -58.294  -9.884  1.00 57.46           O  
ATOM    291  OD2 ASP A  45      14.257 -56.551  -8.551  1.00 57.59           O  
ATOM    292  N   LYS A  46      16.479 -53.946  -8.085  1.00 58.55           N  
ATOM    293  CA  LYS A  46      17.107 -53.755  -6.769  1.00 58.78           C  
ATOM    294  C   LYS A  46      16.600 -54.748  -5.694  1.00 58.82           C  
ATOM    295  O   LYS A  46      17.282 -54.961  -4.684  1.00 58.81           O  
ATOM    296  CB  LYS A  46      17.094 -52.265  -6.303  1.00 58.96           C  
ATOM    297  CG  LYS A  46      15.816 -51.425  -6.509  1.00 58.72           C  
ATOM    298  CD  LYS A  46      16.001 -49.964  -5.985  1.00 58.76           C  
ATOM    299  CE  LYS A  46      14.644 -49.291  -5.617  1.00 59.20           C  
ATOM    300  NZ  LYS A  46      14.663 -47.825  -5.222  1.00 58.66           N  
ATOM    301  N   SER A  47      15.469 -55.406  -5.956  1.00 58.74           N  
ATOM    302  CA  SER A  47      15.041 -56.570  -5.167  1.00 58.91           C  
ATOM    303  C   SER A  47      15.998 -57.789  -5.196  1.00 59.14           C  
ATOM    304  O   SER A  47      16.395 -58.272  -4.138  1.00 59.21           O  
ATOM    305  CB  SER A  47      13.651 -57.024  -5.613  1.00 59.05           C  
ATOM    306  OG  SER A  47      13.662 -58.388  -5.983  1.00 59.54           O  
ATOM    307  N   LYS A  48      16.377 -58.265  -6.394  1.00 59.40           N  
ATOM    308  CA  LYS A  48      16.945 -59.644  -6.580  1.00 59.08           C  
ATOM    309  C   LYS A  48      18.315 -59.949  -5.963  1.00 58.73           C  
ATOM    310  O   LYS A  48      19.159 -59.071  -5.839  1.00 59.28           O  
ATOM    311  CB  LYS A  48      16.974 -60.060  -8.074  1.00 59.39           C  
ATOM    312  CG  LYS A  48      15.639 -60.679  -8.601  1.00 59.91           C  
ATOM    313  CD  LYS A  48      15.275 -61.995  -7.914  1.00 61.51           C  
ATOM    314  CE  LYS A  48      13.924 -62.553  -8.367  1.00 61.61           C  
ATOM    315  NZ  LYS A  48      14.014 -63.119  -9.750  1.00 62.27           N  
ATOM    316  N   THR A  49      18.507 -61.215  -5.586  1.00 58.00           N  
ATOM    317  CA  THR A  49      19.748 -61.692  -4.986  1.00 57.53           C  
ATOM    318  C   THR A  49      20.266 -62.990  -5.573  1.00 57.22           C  
ATOM    319  O   THR A  49      21.351 -63.460  -5.195  1.00 57.68           O  
ATOM    320  CB  THR A  49      19.629 -61.882  -3.458  1.00 57.49           C  
ATOM    321  OG1 THR A  49      18.249 -61.838  -3.041  1.00 57.23           O  
ATOM    322  CG2 THR A  49      20.435 -60.801  -2.745  1.00 57.83           C  
ATOM    323  N   CYS A  50      19.531 -63.584  -6.497  1.00 56.74           N  
ATOM    324  CA  CYS A  50      20.080 -64.723  -7.212  1.00 56.70           C  
ATOM    325  C   CYS A  50      19.724 -64.643  -8.680  1.00 56.59           C  
ATOM    326  O   CYS A  50      18.974 -63.758  -9.074  1.00 57.46           O  
ATOM    327  CB  CYS A  50      19.591 -66.027  -6.588  1.00 56.87           C  
ATOM    328  SG  CYS A  50      17.833 -66.166  -6.478  1.00 55.91           S  
ATOM    329  N   TYR A  51      20.277 -65.539  -9.493  1.00 56.01           N  
ATOM    330  CA  TYR A  51      19.949 -65.555 -10.908  1.00 55.51           C  
ATOM    331  C   TYR A  51      19.304 -66.862 -11.285  1.00 55.72           C  
ATOM    332  O   TYR A  51      19.610 -67.929 -10.763  1.00 55.41           O  
ATOM    333  CB  TYR A  51      21.159 -65.322 -11.787  1.00 54.70           C  
ATOM    334  CG  TYR A  51      22.106 -66.460 -11.756  1.00 53.97           C  
ATOM    335  CD1 TYR A  51      22.068 -67.452 -12.725  1.00 54.26           C  
ATOM    336  CD2 TYR A  51      23.018 -66.578 -10.729  1.00 53.45           C  
ATOM    337  CE1 TYR A  51      22.932 -68.520 -12.682  1.00 54.17           C  
ATOM    338  CE2 TYR A  51      23.902 -67.632 -10.673  1.00 53.71           C  
ATOM    339  CZ  TYR A  51      23.860 -68.602 -11.650  1.00 54.17           C  
ATOM    340  OH  TYR A  51      24.743 -69.658 -11.579  1.00 53.56           O  
ATOM    341  N   GLU A  52      18.345 -66.707 -12.177  1.00 56.54           N  
ATOM    342  CA  GLU A  52      17.688 -67.766 -12.915  1.00 56.76           C  
ATOM    343  C   GLU A  52      18.689 -68.336 -13.893  1.00 56.41           C  
ATOM    344  O   GLU A  52      19.580 -67.621 -14.351  1.00 56.37           O  
ATOM    345  CB  GLU A  52      16.486 -67.171 -13.669  1.00 57.26           C  
ATOM    346  CG  GLU A  52      16.831 -66.140 -14.837  1.00 58.96           C  
ATOM    347  CD  GLU A  52      18.035 -65.177 -14.567  1.00 61.66           C  
ATOM    348  OE1 GLU A  52      19.055 -65.309 -15.295  1.00 62.38           O  
ATOM    349  OE2 GLU A  52      17.965 -64.310 -13.642  1.00 61.86           O  
ATOM    350  N   GLY A  53      18.522 -69.614 -14.220  1.00 56.21           N  
ATOM    351  CA  GLY A  53      19.484 -70.360 -15.034  1.00 56.10           C  
ATOM    352  C   GLY A  53      20.191 -69.553 -16.108  1.00 56.00           C  
ATOM    353  O   GLY A  53      19.558 -68.763 -16.832  1.00 56.32           O  
ATOM    354  N   ASN A  54      21.506 -69.742 -16.204  1.00 55.69           N  
ATOM    355  CA  ASN A  54      22.345 -69.041 -17.190  1.00 55.34           C  
ATOM    356  C   ASN A  54      22.762 -67.683 -16.686  1.00 54.99           C  
ATOM    357  O   ASN A  54      23.947 -67.441 -16.503  1.00 54.74           O  
ATOM    358  CB  ASN A  54      21.632 -68.876 -18.539  1.00 55.57           C  
ATOM    359  CG  ASN A  54      22.553 -68.401 -19.627  1.00 55.65           C  
ATOM    360  OD1 ASN A  54      23.668 -68.871 -19.741  1.00 58.02           O  
ATOM    361  ND2 ASN A  54      22.087 -67.473 -20.442  1.00 55.60           N  
ATOM    362  N   GLY A  55      21.785 -66.801 -16.469  1.00 54.72           N  
ATOM    363  CA  GLY A  55      22.049 -65.456 -15.954  1.00 54.53           C  
ATOM    364  C   GLY A  55      21.871 -64.339 -16.969  1.00 54.18           C  
ATOM    365  O   GLY A  55      21.904 -63.165 -16.603  1.00 53.72           O  
ATOM    366  N   HIS A  56      21.672 -64.695 -18.240  1.00 53.95           N  
ATOM    367  CA  HIS A  56      21.531 -63.702 -19.308  1.00 53.88           C  
ATOM    368  C   HIS A  56      20.453 -62.671 -19.056  1.00 53.78           C  
ATOM    369  O   HIS A  56      20.599 -61.536 -19.458  1.00 54.65           O  
ATOM    370  CB  HIS A  56      21.243 -64.376 -20.643  1.00 54.10           C  
ATOM    371  CG  HIS A  56      21.401 -63.471 -21.828  1.00 54.77           C  
ATOM    372  ND1 HIS A  56      20.399 -63.275 -22.755  1.00 55.91           N  
ATOM    373  CD2 HIS A  56      22.446 -62.715 -22.239  1.00 55.54           C  
ATOM    374  CE1 HIS A  56      20.822 -62.443 -23.690  1.00 56.41           C  
ATOM    375  NE2 HIS A  56      22.061 -62.086 -23.398  1.00 56.95           N  
ATOM    376  N   PHE A  57      19.369 -63.072 -18.408  1.00 53.66           N  
ATOM    377  CA  PHE A  57      18.289 -62.170 -18.062  1.00 53.12           C  
ATOM    378  C   PHE A  57      18.326 -61.679 -16.586  1.00 52.35           C  
ATOM    379  O   PHE A  57      17.410 -61.025 -16.132  1.00 51.87           O  
ATOM    380  CB  PHE A  57      16.973 -62.867 -18.358  1.00 53.99           C  
ATOM    381  CG  PHE A  57      16.537 -62.802 -19.807  1.00 54.84           C  
ATOM    382  CD1 PHE A  57      16.594 -63.933 -20.620  1.00 54.64           C  
ATOM    383  CD2 PHE A  57      15.988 -61.618 -20.335  1.00 56.34           C  
ATOM    384  CE1 PHE A  57      16.157 -63.874 -21.947  1.00 55.08           C  
ATOM    385  CE2 PHE A  57      15.541 -61.545 -21.665  1.00 55.38           C  
ATOM    386  CZ  PHE A  57      15.631 -62.671 -22.472  1.00 55.40           C  
ATOM    387  N   TYR A  58      19.387 -61.978 -15.850  1.00 51.61           N  
ATOM    388  CA  TYR A  58      19.625 -61.372 -14.536  1.00 51.89           C  
ATOM    389  C   TYR A  58      19.967 -59.892 -14.598  1.00 52.29           C  
ATOM    390  O   TYR A  58      20.967 -59.497 -15.199  1.00 52.61           O  
ATOM    391  CB  TYR A  58      20.778 -62.072 -13.861  1.00 50.52           C  
ATOM    392  CG  TYR A  58      21.315 -61.416 -12.631  1.00 49.81           C  
ATOM    393  CD1 TYR A  58      20.766 -61.688 -11.398  1.00 50.86           C  
ATOM    394  CD2 TYR A  58      22.431 -60.599 -12.671  1.00 49.85           C  
ATOM    395  CE1 TYR A  58      21.278 -61.124 -10.224  1.00 50.86           C  
ATOM    396  CE2 TYR A  58      22.979 -60.038 -11.502  1.00 49.93           C  
ATOM    397  CZ  TYR A  58      22.383 -60.309 -10.281  1.00 50.27           C  
ATOM    398  OH  TYR A  58      22.851 -59.794  -9.101  1.00 49.86           O  
ATOM    399  N   ARG A  59      19.139 -59.064 -13.972  1.00 53.10           N  
ATOM    400  CA  ARG A  59      19.530 -57.685 -13.676  1.00 53.48           C  
ATOM    401  C   ARG A  59      19.778 -57.541 -12.151  1.00 54.30           C  
ATOM    402  O   ARG A  59      20.313 -58.462 -11.508  1.00 55.31           O  
ATOM    403  CB  ARG A  59      18.489 -56.753 -14.237  1.00 53.06           C  
ATOM    404  CG  ARG A  59      18.187 -57.072 -15.685  1.00 53.13           C  
ATOM    405  CD  ARG A  59      19.315 -56.697 -16.593  1.00 54.57           C  
ATOM    406  NE  ARG A  59      19.697 -57.777 -17.515  1.00 56.23           N  
ATOM    407  CZ  ARG A  59      19.616 -57.727 -18.851  1.00 57.24           C  
ATOM    408  NH1 ARG A  59      19.146 -56.650 -19.482  1.00 58.98           N  
ATOM    409  NH2 ARG A  59      20.021 -58.764 -19.575  1.00 56.01           N  
ATOM    410  N   GLY A  60      19.467 -56.425 -11.532  1.00 54.37           N  
ATOM    411  CA  GLY A  60      19.779 -56.346 -10.105  1.00 54.78           C  
ATOM    412  C   GLY A  60      21.267 -56.313  -9.792  1.00 54.82           C  
ATOM    413  O   GLY A  60      22.097 -56.441 -10.679  1.00 55.04           O  
ATOM    414  N   LYS A  61      21.599 -56.105  -8.523  1.00 55.37           N  
ATOM    415  CA  LYS A  61      22.925 -55.569  -8.153  1.00 56.01           C  
ATOM    416  C   LYS A  61      23.889 -56.714  -7.898  1.00 56.50           C  
ATOM    417  O   LYS A  61      23.542 -57.879  -8.124  1.00 57.56           O  
ATOM    418  CB  LYS A  61      22.807 -54.628  -6.928  1.00 56.38           C  
ATOM    419  CG  LYS A  61      21.797 -53.480  -7.137  1.00 56.15           C  
ATOM    420  CD  LYS A  61      21.815 -52.457  -6.035  1.00 56.59           C  
ATOM    421  CE  LYS A  61      20.800 -51.345  -6.337  1.00 58.84           C  
ATOM    422  NZ  LYS A  61      19.767 -51.075  -5.232  1.00 60.46           N  
ATOM    423  N   ALA A  62      25.089 -56.431  -7.419  1.00 56.32           N  
ATOM    424  CA  ALA A  62      26.034 -57.518  -7.182  1.00 56.10           C  
ATOM    425  C   ALA A  62      27.151 -57.198  -8.090  1.00 56.37           C  
ATOM    426  O   ALA A  62      26.968 -57.185  -9.306  1.00 55.76           O  
ATOM    427  CB  ALA A  62      25.449 -58.858  -7.548  1.00 55.44           C  
ATOM    428  N   SER A  63      28.307 -56.937  -7.489  1.00 57.22           N  
ATOM    429  CA  SER A  63      29.371 -56.213  -8.156  1.00 58.05           C  
ATOM    430  C   SER A  63      30.753 -56.807  -8.027  1.00 58.17           C  
ATOM    431  O   SER A  63      31.740 -56.125  -8.316  1.00 58.49           O  
ATOM    432  CB  SER A  63      29.365 -54.807  -7.599  1.00 57.85           C  
ATOM    433  OG  SER A  63      28.208 -54.166  -8.106  1.00 59.77           O  
ATOM    434  N   THR A  64      30.820 -58.086  -7.668  1.00 58.50           N  
ATOM    435  CA  THR A  64      32.054 -58.694  -7.175  1.00 59.12           C  
ATOM    436  C   THR A  64      32.242 -60.119  -7.724  1.00 59.51           C  
ATOM    437  O   THR A  64      31.265 -60.837  -7.891  1.00 59.90           O  
ATOM    438  CB  THR A  64      32.026 -58.711  -5.645  1.00 58.92           C  
ATOM    439  OG1 THR A  64      32.956 -59.679  -5.159  1.00 59.67           O  
ATOM    440  CG2 THR A  64      30.624 -59.058  -5.147  1.00 59.39           C  
ATOM    441  N   ASP A  65      33.468 -60.538  -8.030  1.00 59.78           N  
ATOM    442  CA  ASP A  65      33.638 -61.898  -8.552  1.00 60.48           C  
ATOM    443  C   ASP A  65      33.885 -62.893  -7.408  1.00 61.11           C  
ATOM    444  O   ASP A  65      33.531 -62.606  -6.260  1.00 61.90           O  
ATOM    445  CB  ASP A  65      34.687 -61.956  -9.668  1.00 60.50           C  
ATOM    446  CG  ASP A  65      36.092 -61.859  -9.165  1.00 61.28           C  
ATOM    447  OD1 ASP A  65      36.323 -62.021  -7.942  1.00 61.75           O  
ATOM    448  OD2 ASP A  65      36.974 -61.635 -10.022  1.00 62.11           O  
ATOM    449  N   THR A  66      34.452 -64.061  -7.702  1.00 61.37           N  
ATOM    450  CA  THR A  66      34.588 -65.122  -6.687  1.00 61.48           C  
ATOM    451  C   THR A  66      35.585 -64.766  -5.590  1.00 61.60           C  
ATOM    452  O   THR A  66      35.391 -65.105  -4.415  1.00 61.43           O  
ATOM    453  CB  THR A  66      35.003 -66.463  -7.336  1.00 61.69           C  
ATOM    454  OG1 THR A  66      33.880 -66.992  -8.052  1.00 62.31           O  
ATOM    455  CG2 THR A  66      35.468 -67.490  -6.280  1.00 61.51           C  
ATOM    456  N   MET A  67      36.638 -64.055  -5.987  1.00 61.66           N  
ATOM    457  CA  MET A  67      37.747 -63.722  -5.097  1.00 61.46           C  
ATOM    458  C   MET A  67      37.403 -62.521  -4.232  1.00 61.09           C  
ATOM    459  O   MET A  67      38.193 -62.126  -3.380  1.00 60.96           O  
ATOM    460  CB  MET A  67      38.984 -63.387  -5.914  1.00 61.30           C  
ATOM    461  CG  MET A  67      39.299 -64.364  -7.030  1.00 61.50           C  
ATOM    462  SD  MET A  67      40.711 -65.413  -6.674  1.00 63.05           S  
ATOM    463  CE  MET A  67      41.959 -64.189  -6.237  1.00 63.13           C  
ATOM    464  N   GLY A  68      36.228 -61.937  -4.471  1.00 60.93           N  
ATOM    465  CA  GLY A  68      35.803 -60.722  -3.793  1.00 60.89           C  
ATOM    466  C   GLY A  68      36.197 -59.481  -4.569  1.00 60.74           C  
ATOM    467  O   GLY A  68      35.834 -58.364  -4.190  1.00 60.41           O  
ATOM    468  N   ARG A  69      36.953 -59.671  -5.651  1.00 60.84           N  
ATOM    469  CA  ARG A  69      37.421 -58.553  -6.450  1.00 60.79           C  
ATOM    470  C   ARG A  69      36.190 -57.821  -6.992  1.00 60.84           C  
ATOM    471  O   ARG A  69      35.235 -58.481  -7.434  1.00 61.10           O  
ATOM    472  CB  ARG A  69      38.264 -59.043  -7.614  1.00 60.99           C  
ATOM    473  CG  ARG A  69      39.530 -59.819  -7.256  1.00 61.24           C  
ATOM    474  CD  ARG A  69      39.975 -60.626  -8.469  1.00 61.29           C  
ATOM    475  NE  ARG A  69      41.164 -61.438  -8.244  1.00 62.70           N  
ATOM    476  CZ  ARG A  69      41.690 -62.270  -9.149  1.00 63.27           C  
ATOM    477  NH1 ARG A  69      41.128 -62.402 -10.351  1.00 64.15           N  
ATOM    478  NH2 ARG A  69      42.784 -62.977  -8.859  1.00 62.89           N  
ATOM    479  N   PRO A  70      36.193 -56.468  -6.944  1.00 60.41           N  
ATOM    480  CA  PRO A  70      35.088 -55.662  -7.456  1.00 59.96           C  
ATOM    481  C   PRO A  70      35.109 -55.557  -8.971  1.00 59.57           C  
ATOM    482  O   PRO A  70      36.177 -55.509  -9.592  1.00 59.96           O  
ATOM    483  CB  PRO A  70      35.362 -54.290  -6.850  1.00 60.05           C  
ATOM    484  CG  PRO A  70      36.818 -54.214  -6.787  1.00 59.90           C  
ATOM    485  CD  PRO A  70      37.264 -55.608  -6.414  1.00 60.49           C  
ATOM    486  N   CYS A  71      33.932 -55.521  -9.561  1.00 58.98           N  
ATOM    487  CA  CYS A  71      33.819 -55.421 -11.003  1.00 58.69           C  
ATOM    488  C   CYS A  71      34.266 -54.052 -11.525  1.00 58.56           C  
ATOM    489  O   CYS A  71      34.089 -53.045 -10.848  1.00 59.34           O  
ATOM    490  CB  CYS A  71      32.366 -55.668 -11.398  1.00 58.64           C  
ATOM    491  SG  CYS A  71      31.862 -57.391 -11.247  1.00 56.31           S  
ATOM    492  N   LEU A  72      34.844 -54.016 -12.722  1.00 57.88           N  
ATOM    493  CA  LEU A  72      35.060 -52.751 -13.432  1.00 57.65           C  
ATOM    494  C   LEU A  72      33.724 -52.246 -13.995  1.00 57.73           C  
ATOM    495  O   LEU A  72      32.905 -53.060 -14.413  1.00 58.20           O  
ATOM    496  CB  LEU A  72      36.034 -52.962 -14.580  1.00 57.51           C  
ATOM    497  CG  LEU A  72      37.448 -53.324 -14.118  1.00 56.86           C  
ATOM    498  CD1 LEU A  72      38.283 -53.900 -15.256  1.00 57.00           C  
ATOM    499  CD2 LEU A  72      38.120 -52.112 -13.496  1.00 53.25           C  
ATOM    500  N   PRO A  73      33.470 -50.919 -13.972  1.00 57.20           N  
ATOM    501  CA  PRO A  73      32.225 -50.374 -14.522  1.00 56.77           C  
ATOM    502  C   PRO A  73      32.107 -50.571 -16.025  1.00 56.84           C  
ATOM    503  O   PRO A  73      33.077 -50.362 -16.760  1.00 57.24           O  
ATOM    504  CB  PRO A  73      32.344 -48.886 -14.231  1.00 56.40           C  
ATOM    505  CG  PRO A  73      33.233 -48.801 -13.097  1.00 56.46           C  
ATOM    506  CD  PRO A  73      34.272 -49.850 -13.372  1.00 57.03           C  
ATOM    507  N   TRP A  74      30.915 -50.945 -16.479  1.00 56.45           N  
ATOM    508  CA  TRP A  74      30.682 -51.213 -17.904  1.00 56.07           C  
ATOM    509  C   TRP A  74      30.967 -50.030 -18.815  1.00 56.01           C  
ATOM    510  O   TRP A  74      31.147 -50.238 -20.011  1.00 56.40           O  
ATOM    511  CB  TRP A  74      29.247 -51.712 -18.127  1.00 55.70           C  
ATOM    512  CG  TRP A  74      29.068 -52.959 -17.435  1.00 54.67           C  
ATOM    513  CD1 TRP A  74      28.519 -53.128 -16.224  1.00 54.63           C  
ATOM    514  CD2 TRP A  74      29.545 -54.227 -17.855  1.00 53.58           C  
ATOM    515  NE1 TRP A  74      28.558 -54.446 -15.870  1.00 55.25           N  
ATOM    516  CE2 TRP A  74      29.211 -55.145 -16.854  1.00 55.46           C  
ATOM    517  CE3 TRP A  74      30.212 -54.680 -18.988  1.00 54.30           C  
ATOM    518  CZ2 TRP A  74      29.531 -56.511 -16.948  1.00 54.83           C  
ATOM    519  CZ3 TRP A  74      30.533 -56.022 -19.083  1.00 54.64           C  
ATOM    520  CH2 TRP A  74      30.188 -56.924 -18.072  1.00 54.63           C  
ATOM    521  N   ASN A  75      30.989 -48.811 -18.253  1.00 55.96           N  
ATOM    522  CA  ASN A  75      31.320 -47.569 -18.995  1.00 55.31           C  
ATOM    523  C   ASN A  75      32.733 -47.040 -18.811  1.00 55.04           C  
ATOM    524  O   ASN A  75      33.092 -46.057 -19.434  1.00 55.41           O  
ATOM    525  CB  ASN A  75      30.337 -46.443 -18.674  1.00 54.88           C  
ATOM    526  CG  ASN A  75      30.529 -45.837 -17.283  1.00 54.70           C  
ATOM    527  OD1 ASN A  75      30.664 -46.546 -16.292  1.00 54.68           O  
ATOM    528  ND2 ASN A  75      30.453 -44.508 -17.202  1.00 54.69           N  
ATOM    529  N   SER A  76      33.532 -47.676 -17.968  1.00 54.63           N  
ATOM    530  CA  SER A  76      34.895 -47.238 -17.751  1.00 54.42           C  
ATOM    531  C   SER A  76      35.761 -47.363 -19.040  1.00 54.42           C  
ATOM    532  O   SER A  76      35.482 -48.184 -19.905  1.00 55.12           O  
ATOM    533  CB  SER A  76      35.475 -48.108 -16.670  1.00 54.21           C  
ATOM    534  OG  SER A  76      35.598 -49.431 -17.177  1.00 56.03           O  
ATOM    535  N   ALA A  77      36.827 -46.575 -19.153  1.00 54.08           N  
ATOM    536  CA  ALA A  77      37.712 -46.613 -20.325  1.00 53.60           C  
ATOM    537  C   ALA A  77      38.307 -47.998 -20.636  1.00 53.36           C  
ATOM    538  O   ALA A  77      38.452 -48.375 -21.802  1.00 53.46           O  
ATOM    539  CB  ALA A  77      38.823 -45.606 -20.150  1.00 53.54           C  
ATOM    540  N   THR A  78      38.670 -48.759 -19.612  1.00 53.15           N  
ATOM    541  CA  THR A  78      39.226 -50.084 -19.857  1.00 53.09           C  
ATOM    542  C   THR A  78      38.126 -50.932 -20.435  1.00 53.35           C  
ATOM    543  O   THR A  78      38.275 -51.464 -21.534  1.00 53.82           O  
ATOM    544  CB  THR A  78      39.687 -50.741 -18.585  1.00 53.05           C  
ATOM    545  OG1 THR A  78      39.786 -49.733 -17.576  1.00 54.46           O  
ATOM    546  CG2 THR A  78      41.026 -51.472 -18.779  1.00 52.86           C  
ATOM    547  N   VAL A  79      37.000 -51.031 -19.717  1.00 53.11           N  
ATOM    548  CA  VAL A  79      35.918 -51.891 -20.183  1.00 52.68           C  
ATOM    549  C   VAL A  79      35.456 -51.437 -21.576  1.00 52.67           C  
ATOM    550  O   VAL A  79      35.056 -52.255 -22.434  1.00 52.83           O  
ATOM    551  CB  VAL A  79      34.742 -51.937 -19.213  1.00 52.48           C  
ATOM    552  CG1 VAL A  79      33.730 -52.975 -19.692  1.00 52.02           C  
ATOM    553  CG2 VAL A  79      35.213 -52.267 -17.825  1.00 52.19           C  
ATOM    554  N   LEU A  80      35.562 -50.134 -21.816  1.00 52.20           N  
ATOM    555  CA  LEU A  80      35.155 -49.581 -23.090  1.00 52.33           C  
ATOM    556  C   LEU A  80      35.989 -50.163 -24.226  1.00 52.39           C  
ATOM    557  O   LEU A  80      35.662 -49.971 -25.403  1.00 52.52           O  
ATOM    558  CB  LEU A  80      35.222 -48.046 -23.083  1.00 51.80           C  
ATOM    559  CG  LEU A  80      34.062 -47.338 -22.395  1.00 51.27           C  
ATOM    560  CD1 LEU A  80      34.329 -45.873 -22.185  1.00 49.52           C  
ATOM    561  CD2 LEU A  80      32.813 -47.527 -23.207  1.00 52.68           C  
ATOM    562  N   GLN A  81      37.061 -50.868 -23.884  1.00 52.65           N  
ATOM    563  CA  GLN A  81      37.886 -51.531 -24.904  1.00 52.82           C  
ATOM    564  C   GLN A  81      37.461 -52.979 -25.170  1.00 53.10           C  
ATOM    565  O   GLN A  81      37.794 -53.528 -26.216  1.00 53.34           O  
ATOM    566  CB  GLN A  81      39.367 -51.437 -24.541  1.00 52.36           C  
ATOM    567  CG  GLN A  81      39.902 -49.987 -24.523  1.00 52.02           C  
ATOM    568  CD  GLN A  81      40.135 -49.408 -25.913  1.00 50.92           C  
ATOM    569  OE1 GLN A  81      40.761 -50.040 -26.770  1.00 52.20           O  
ATOM    570  NE2 GLN A  81      39.648 -48.196 -26.135  1.00 49.25           N  
ATOM    571  N   GLN A  82      36.686 -53.585 -24.273  1.00 53.39           N  
ATOM    572  CA  GLN A  82      36.237 -54.964 -24.495  1.00 53.72           C  
ATOM    573  C   GLN A  82      35.070 -55.092 -25.468  1.00 54.01           C  
ATOM    574  O   GLN A  82      34.553 -54.107 -26.018  1.00 54.53           O  
ATOM    575  CB  GLN A  82      35.806 -55.621 -23.184  1.00 54.36           C  
ATOM    576  CG  GLN A  82      36.764 -55.392 -22.051  1.00 55.87           C  
ATOM    577  CD  GLN A  82      38.160 -55.744 -22.425  1.00 56.15           C  
ATOM    578  OE1 GLN A  82      38.421 -56.862 -22.888  1.00 56.80           O  
ATOM    579  NE2 GLN A  82      39.078 -54.795 -22.244  1.00 56.95           N  
ATOM    580  N   THR A  83      34.643 -56.337 -25.655  1.00 53.72           N  
ATOM    581  CA  THR A  83      33.448 -56.631 -26.417  1.00 53.28           C  
ATOM    582  C   THR A  83      32.209 -56.070 -25.724  1.00 53.05           C  
ATOM    583  O   THR A  83      31.346 -55.537 -26.393  1.00 53.31           O  
ATOM    584  CB  THR A  83      33.304 -58.137 -26.624  1.00 53.08           C  
ATOM    585  OG1 THR A  83      34.594 -58.680 -26.940  1.00 52.15           O  
ATOM    586  CG2 THR A  83      32.302 -58.438 -27.733  1.00 52.73           C  
ATOM    587  N   TYR A  84      32.127 -56.158 -24.402  1.00 52.77           N  
ATOM    588  CA  TYR A  84      30.881 -55.798 -23.712  1.00 53.09           C  
ATOM    589  C   TYR A  84      30.982 -54.556 -22.853  1.00 53.12           C  
ATOM    590  O   TYR A  84      31.705 -54.557 -21.855  1.00 53.87           O  
ATOM    591  CB  TYR A  84      30.376 -56.981 -22.889  1.00 53.45           C  
ATOM    592  CG  TYR A  84      29.941 -58.059 -23.806  1.00 53.53           C  
ATOM    593  CD1 TYR A  84      30.659 -59.248 -23.912  1.00 55.23           C  
ATOM    594  CD2 TYR A  84      28.858 -57.854 -24.661  1.00 54.37           C  
ATOM    595  CE1 TYR A  84      30.272 -60.245 -24.841  1.00 54.76           C  
ATOM    596  CE2 TYR A  84      28.457 -58.826 -25.575  1.00 54.25           C  
ATOM    597  CZ  TYR A  84      29.164 -60.013 -25.663  1.00 54.51           C  
ATOM    598  OH  TYR A  84      28.755 -60.956 -26.571  1.00 54.78           O  
ATOM    599  N   HIS A  85      30.262 -53.505 -23.244  1.00 52.41           N  
ATOM    600  CA  HIS A  85      30.313 -52.254 -22.524  1.00 52.53           C  
ATOM    601  C   HIS A  85      29.057 -51.433 -22.777  1.00 52.72           C  
ATOM    602  O   HIS A  85      28.294 -51.704 -23.695  1.00 52.50           O  
ATOM    603  CB  HIS A  85      31.542 -51.454 -22.941  1.00 52.35           C  
ATOM    604  CG  HIS A  85      31.565 -51.137 -24.397  1.00 52.02           C  
ATOM    605  ND1 HIS A  85      32.370 -51.809 -25.286  1.00 52.08           N  
ATOM    606  CD2 HIS A  85      30.842 -50.262 -25.131  1.00 51.13           C  
ATOM    607  CE1 HIS A  85      32.162 -51.341 -26.503  1.00 51.25           C  
ATOM    608  NE2 HIS A  85      31.238 -50.403 -26.436  1.00 50.17           N  
ATOM    609  N   ALA A  86      28.884 -50.399 -21.959  1.00 53.23           N  
ATOM    610  CA  ALA A  86      27.609 -49.685 -21.819  1.00 53.16           C  
ATOM    611  C   ALA A  86      27.286 -48.813 -23.002  1.00 53.22           C  
ATOM    612  O   ALA A  86      26.143 -48.419 -23.170  1.00 53.62           O  
ATOM    613  CB  ALA A  86      27.621 -48.838 -20.555  1.00 53.02           C  
ATOM    614  N   HIS A  87      28.299 -48.477 -23.793  1.00 53.46           N  
ATOM    615  CA  HIS A  87      28.131 -47.608 -24.966  1.00 53.36           C  
ATOM    616  C   HIS A  87      27.986 -48.463 -26.194  1.00 53.08           C  
ATOM    617  O   HIS A  87      28.865 -48.459 -27.032  1.00 53.84           O  
ATOM    618  CB  HIS A  87      29.346 -46.680 -25.138  1.00 53.17           C  
ATOM    619  CG  HIS A  87      29.546 -45.733 -24.000  1.00 53.76           C  
ATOM    620  ND1 HIS A  87      30.575 -44.820 -23.965  1.00 54.50           N  
ATOM    621  CD2 HIS A  87      28.863 -45.571 -22.840  1.00 54.35           C  
ATOM    622  CE1 HIS A  87      30.507 -44.121 -22.842  1.00 55.38           C  
ATOM    623  NE2 HIS A  87      29.480 -44.560 -22.139  1.00 55.11           N  
ATOM    624  N   ARG A  88      26.871 -49.173 -26.318  1.00 52.78           N  
ATOM    625  CA  ARG A  88      26.804 -50.308 -27.221  1.00 52.61           C  
ATOM    626  C   ARG A  88      25.367 -50.627 -27.640  1.00 52.89           C  
ATOM    627  O   ARG A  88      24.935 -51.772 -27.579  1.00 53.67           O  
ATOM    628  CB  ARG A  88      27.445 -51.490 -26.493  1.00 52.34           C  
ATOM    629  CG  ARG A  88      27.702 -52.759 -27.274  1.00 52.14           C  
ATOM    630  CD  ARG A  88      27.706 -53.967 -26.323  1.00 51.99           C  
ATOM    631  NE  ARG A  88      28.452 -55.116 -26.837  1.00 51.70           N  
ATOM    632  CZ  ARG A  88      27.980 -56.031 -27.688  1.00 50.88           C  
ATOM    633  NH1 ARG A  88      26.732 -55.974 -28.135  1.00 49.50           N  
ATOM    634  NH2 ARG A  88      28.777 -57.014 -28.092  1.00 50.59           N  
ATOM    635  N   SER A  89      24.622 -49.620 -28.079  1.00 52.89           N  
ATOM    636  CA  SER A  89      23.302 -49.845 -28.681  1.00 52.78           C  
ATOM    637  C   SER A  89      22.477 -50.815 -27.841  1.00 53.08           C  
ATOM    638  O   SER A  89      21.774 -50.392 -26.915  1.00 54.24           O  
ATOM    639  CB  SER A  89      23.432 -50.322 -30.139  1.00 52.69           C  
ATOM    640  OG  SER A  89      24.542 -51.185 -30.316  1.00 52.07           O  
ATOM    641  N   ASP A  90      22.595 -52.114 -28.105  1.00 52.66           N  
ATOM    642  CA  ASP A  90      21.880 -53.116 -27.306  1.00 52.36           C  
ATOM    643  C   ASP A  90      22.181 -53.064 -25.799  1.00 52.34           C  
ATOM    644  O   ASP A  90      21.612 -53.840 -25.038  1.00 52.90           O  
ATOM    645  CB  ASP A  90      22.210 -54.506 -27.829  1.00 51.93           C  
ATOM    646  CG  ASP A  90      23.692 -54.771 -27.853  1.00 52.22           C  
ATOM    647  OD1 ASP A  90      24.431 -54.150 -27.066  1.00 51.72           O  
ATOM    648  OD2 ASP A  90      24.127 -55.603 -28.663  1.00 52.65           O  
ATOM    649  N   ALA A  91      23.066 -52.162 -25.376  1.00 52.27           N  
ATOM    650  CA  ALA A  91      23.534 -52.069 -23.975  1.00 52.37           C  
ATOM    651  C   ALA A  91      22.453 -52.223 -22.896  1.00 52.30           C  
ATOM    652  O   ALA A  91      22.674 -52.923 -21.883  1.00 51.74           O  
ATOM    653  CB  ALA A  91      24.308 -50.757 -23.753  1.00 52.18           C  
ATOM    654  N   LEU A  92      21.303 -51.573 -23.113  1.00 52.15           N  
ATOM    655  CA  LEU A  92      20.198 -51.668 -22.157  1.00 52.22           C  
ATOM    656  C   LEU A  92      19.649 -53.092 -22.153  1.00 51.89           C  
ATOM    657  O   LEU A  92      19.405 -53.672 -21.089  1.00 52.07           O  
ATOM    658  CB  LEU A  92      19.049 -50.696 -22.475  1.00 52.67           C  
ATOM    659  CG  LEU A  92      19.348 -49.285 -22.978  1.00 53.64           C  
ATOM    660  CD1 LEU A  92      20.702 -48.790 -22.385  1.00 54.68           C  
ATOM    661  CD2 LEU A  92      19.299 -49.203 -24.533  1.00 53.21           C  
ATOM    662  N   GLN A  93      19.459 -53.650 -23.343  1.00 51.51           N  
ATOM    663  CA  GLN A  93      18.867 -54.966 -23.463  1.00 51.41           C  
ATOM    664  C   GLN A  93      19.804 -56.012 -22.907  1.00 50.94           C  
ATOM    665  O   GLN A  93      19.375 -57.104 -22.583  1.00 50.80           O  
ATOM    666  CB  GLN A  93      18.482 -55.278 -24.921  1.00 51.63           C  
ATOM    667  CG  GLN A  93      17.774 -56.660 -25.155  1.00 52.67           C  
ATOM    668  CD  GLN A  93      16.430 -56.883 -24.376  1.00 54.79           C  
ATOM    669  OE1 GLN A  93      15.486 -56.086 -24.505  1.00 56.89           O  
ATOM    670  NE2 GLN A  93      16.342 -57.997 -23.611  1.00 52.82           N  
ATOM    671  N   LEU A  94      21.079 -55.671 -22.778  1.00 50.82           N  
ATOM    672  CA  LEU A  94      22.054 -56.581 -22.183  1.00 50.51           C  
ATOM    673  C   LEU A  94      22.339 -56.283 -20.732  1.00 50.34           C  
ATOM    674  O   LEU A  94      23.151 -56.967 -20.121  1.00 50.71           O  
ATOM    675  CB  LEU A  94      23.370 -56.528 -22.955  1.00 50.31           C  
ATOM    676  CG  LEU A  94      23.344 -57.011 -24.404  1.00 49.26           C  
ATOM    677  CD1 LEU A  94      24.654 -56.616 -25.149  1.00 48.21           C  
ATOM    678  CD2 LEU A  94      23.122 -58.509 -24.407  1.00 47.20           C  
ATOM    679  N   GLY A  95      21.702 -55.263 -20.179  1.00 50.27           N  
ATOM    680  CA  GLY A  95      21.905 -54.924 -18.773  1.00 50.49           C  
ATOM    681  C   GLY A  95      23.214 -54.208 -18.477  1.00 50.36           C  
ATOM    682  O   GLY A  95      23.617 -54.070 -17.315  1.00 49.64           O  
ATOM    683  N   LEU A  96      23.858 -53.712 -19.524  1.00 50.55           N  
ATOM    684  CA  LEU A  96      25.153 -53.095 -19.377  1.00 51.05           C  
ATOM    685  C   LEU A  96      25.019 -51.595 -19.378  1.00 51.47           C  
ATOM    686  O   LEU A  96      24.657 -51.010 -20.396  1.00 52.28           O  
ATOM    687  CB  LEU A  96      26.060 -53.512 -20.520  1.00 51.26           C  
ATOM    688  CG  LEU A  96      26.292 -55.012 -20.603  1.00 51.67           C  
ATOM    689  CD1 LEU A  96      27.168 -55.333 -21.825  1.00 51.92           C  
ATOM    690  CD2 LEU A  96      26.903 -55.488 -19.294  1.00 51.51           C  
ATOM    691  N   GLY A  97      25.335 -50.975 -18.246  1.00 51.40           N  
ATOM    692  CA  GLY A  97      25.189 -49.555 -18.100  1.00 51.20           C  
ATOM    693  C   GLY A  97      26.301 -48.904 -17.311  1.00 51.62           C  
ATOM    694  O   GLY A  97      27.459 -49.309 -17.369  1.00 52.14           O  
ATOM    695  N   LYS A  98      25.926 -47.848 -16.601  1.00 51.88           N  
ATOM    696  CA  LYS A  98      26.839 -46.969 -15.893  1.00 51.43           C  
ATOM    697  C   LYS A  98      26.796 -47.468 -14.462  1.00 51.10           C  
ATOM    698  O   LYS A  98      26.182 -46.868 -13.598  1.00 50.35           O  
ATOM    699  CB  LYS A  98      26.358 -45.514 -16.045  1.00 51.55           C  
ATOM    700  CG  LYS A  98      27.208 -44.477 -15.359  1.00 51.90           C  
ATOM    701  CD  LYS A  98      27.125 -43.066 -15.980  1.00 51.26           C  
ATOM    702  CE  LYS A  98      28.299 -42.203 -15.420  1.00 52.60           C  
ATOM    703  NZ  LYS A  98      28.292 -40.724 -15.749  1.00 52.98           N  
ATOM    704  N   HIS A  99      27.430 -48.616 -14.254  1.00 51.09           N  
ATOM    705  CA  HIS A  99      27.423 -49.325 -12.972  1.00 51.61           C  
ATOM    706  C   HIS A  99      28.387 -50.452 -13.182  1.00 52.07           C  
ATOM    707  O   HIS A  99      28.767 -50.709 -14.326  1.00 52.09           O  
ATOM    708  CB  HIS A  99      26.037 -49.930 -12.608  1.00 51.05           C  
ATOM    709  CG  HIS A  99      25.530 -50.942 -13.600  1.00 49.64           C  
ATOM    710  ND1 HIS A  99      24.387 -50.742 -14.334  1.00 48.70           N  
ATOM    711  CD2 HIS A  99      26.033 -52.129 -14.020  1.00 47.07           C  
ATOM    712  CE1 HIS A  99      24.200 -51.765 -15.152  1.00 48.54           C  
ATOM    713  NE2 HIS A  99      25.184 -52.623 -14.979  1.00 45.25           N  
ATOM    714  N   ASN A 100      28.731 -51.159 -12.108  1.00 52.73           N  
ATOM    715  CA  ASN A 100      29.501 -52.382 -12.246  1.00 53.53           C  
ATOM    716  C   ASN A 100      28.761 -53.623 -11.734  1.00 54.16           C  
ATOM    717  O   ASN A 100      29.358 -54.527 -11.149  1.00 55.39           O  
ATOM    718  CB  ASN A 100      30.837 -52.242 -11.526  1.00 53.82           C  
ATOM    719  CG  ASN A 100      30.665 -52.247 -10.055  1.00 53.13           C  
ATOM    720  OD1 ASN A 100      29.630 -51.837  -9.574  1.00 52.70           O  
ATOM    721  ND2 ASN A 100      31.639 -52.752  -9.335  1.00 53.81           N  
ATOM    722  N   TYR A 101      27.464 -53.670 -11.941  1.00 54.50           N  
ATOM    723  CA  TYR A 101      26.689 -54.840 -11.603  1.00 54.68           C  
ATOM    724  C   TYR A 101      26.976 -55.993 -12.557  1.00 54.76           C  
ATOM    725  O   TYR A 101      27.139 -55.776 -13.753  1.00 54.33           O  
ATOM    726  CB  TYR A 101      25.205 -54.486 -11.637  1.00 55.15           C  
ATOM    727  CG  TYR A 101      24.835 -53.293 -10.781  1.00 55.32           C  
ATOM    728  CD1 TYR A 101      25.243 -53.201  -9.465  1.00 56.50           C  
ATOM    729  CD2 TYR A 101      24.079 -52.269 -11.291  1.00 56.56           C  
ATOM    730  CE1 TYR A 101      24.887 -52.125  -8.673  1.00 56.45           C  
ATOM    731  CE2 TYR A 101      23.704 -51.199 -10.514  1.00 56.75           C  
ATOM    732  CZ  TYR A 101      24.105 -51.122  -9.198  1.00 56.81           C  
ATOM    733  OH  TYR A 101      23.714 -50.027  -8.427  1.00 56.38           O  
ATOM    734  N   CYS A 102      27.019 -57.211 -12.010  1.00 55.16           N  
ATOM    735  CA  CYS A 102      27.275 -58.439 -12.770  1.00 55.90           C  
ATOM    736  C   CYS A 102      26.316 -58.653 -13.896  1.00 55.69           C  
ATOM    737  O   CYS A 102      25.159 -58.296 -13.782  1.00 56.32           O  
ATOM    738  CB  CYS A 102      27.152 -59.640 -11.844  1.00 56.65           C  
ATOM    739  SG  CYS A 102      28.486 -59.655 -10.653  1.00 62.71           S  
ATOM    740  N   ARG A 103      26.778 -59.257 -14.983  1.00 55.43           N  
ATOM    741  CA  ARG A 103      25.882 -59.584 -16.098  1.00 55.14           C  
ATOM    742  C   ARG A 103      26.442 -60.764 -16.864  1.00 54.72           C  
ATOM    743  O   ARG A 103      27.562 -61.193 -16.599  1.00 54.17           O  
ATOM    744  CB  ARG A 103      25.721 -58.393 -17.038  1.00 55.40           C  
ATOM    745  CG  ARG A 103      25.114 -57.137 -16.389  1.00 56.84           C  
ATOM    746  CD  ARG A 103      23.635 -57.303 -16.043  1.00 57.53           C  
ATOM    747  NE  ARG A 103      23.014 -56.037 -15.682  1.00 57.61           N  
ATOM    748  CZ  ARG A 103      22.777 -55.624 -14.437  1.00 59.65           C  
ATOM    749  NH1 ARG A 103      23.075 -56.381 -13.388  1.00 60.33           N  
ATOM    750  NH2 ARG A 103      22.188 -54.443 -14.240  1.00 59.19           N  
ATOM    751  N   ASN A 104      25.637 -61.312 -17.772  1.00 54.09           N  
ATOM    752  CA  ASN A 104      26.062 -62.405 -18.632  1.00 53.98           C  
ATOM    753  C   ASN A 104      25.449 -62.223 -19.996  1.00 53.84           C  
ATOM    754  O   ASN A 104      24.622 -63.028 -20.434  1.00 53.40           O  
ATOM    755  CB  ASN A 104      25.691 -63.780 -18.077  1.00 53.68           C  
ATOM    756  CG  ASN A 104      26.107 -64.922 -19.017  1.00 53.24           C  
ATOM    757  OD1 ASN A 104      26.858 -64.710 -19.982  1.00 49.33           O  
ATOM    758  ND2 ASN A 104      25.619 -66.131 -18.739  1.00 50.50           N  
ATOM    759  N   PRO A 105      25.873 -61.167 -20.684  1.00 53.75           N  
ATOM    760  CA  PRO A 105      25.327 -60.823 -21.987  1.00 54.17           C  
ATOM    761  C   PRO A 105      25.789 -61.790 -23.063  1.00 54.45           C  
ATOM    762  O   PRO A 105      25.219 -61.810 -24.149  1.00 54.90           O  
ATOM    763  CB  PRO A 105      25.904 -59.440 -22.248  1.00 54.59           C  
ATOM    764  CG  PRO A 105      27.221 -59.427 -21.453  1.00 54.39           C  
ATOM    765  CD  PRO A 105      26.948 -60.259 -20.253  1.00 53.60           C  
ATOM    766  N   ASP A 106      26.834 -62.562 -22.772  1.00 54.53           N  
ATOM    767  CA  ASP A 106      27.350 -63.550 -23.716  1.00 54.32           C  
ATOM    768  C   ASP A 106      27.222 -64.966 -23.183  1.00 54.25           C  
ATOM    769  O   ASP A 106      28.135 -65.749 -23.307  1.00 54.84           O  
ATOM    770  CB  ASP A 106      28.811 -63.245 -24.063  1.00 54.26           C  
ATOM    771  CG  ASP A 106      29.779 -63.478 -22.896  1.00 55.05           C  
ATOM    772  OD1 ASP A 106      30.991 -63.583 -23.173  1.00 57.35           O  
ATOM    773  OD2 ASP A 106      29.361 -63.549 -21.722  1.00 54.80           O  
ATOM    774  N   ASN A 107      26.105 -65.282 -22.555  1.00 53.99           N  
ATOM    775  CA  ASN A 107      25.784 -66.655 -22.201  1.00 53.67           C  
ATOM    776  C   ASN A 107      26.965 -67.534 -21.772  1.00 53.28           C  
ATOM    777  O   ASN A 107      27.168 -68.592 -22.339  1.00 53.28           O  
ATOM    778  CB  ASN A 107      25.033 -67.298 -23.369  1.00 53.63           C  
ATOM    779  CG  ASN A 107      23.850 -66.461 -23.816  1.00 53.91           C  
ATOM    780  OD1 ASN A 107      22.709 -66.809 -23.562  1.00 54.02           O  
ATOM    781  ND2 ASN A 107      24.125 -65.323 -24.441  1.00 54.48           N  
ATOM    782  N   ARG A 108      27.744 -67.088 -20.781  1.00 53.21           N  
ATOM    783  CA  ARG A 108      28.600 -68.005 -19.995  1.00 53.37           C  
ATOM    784  C   ARG A 108      27.683 -68.853 -19.115  1.00 53.60           C  
ATOM    785  O   ARG A 108      26.479 -68.653 -19.104  1.00 53.63           O  
ATOM    786  CB  ARG A 108      29.601 -67.293 -19.071  1.00 52.90           C  
ATOM    787  CG  ARG A 108      30.287 -66.078 -19.616  1.00 52.33           C  
ATOM    788  CD  ARG A 108      31.393 -66.384 -20.558  1.00 52.48           C  
ATOM    789  NE  ARG A 108      31.946 -65.141 -21.110  1.00 52.94           N  
ATOM    790  CZ  ARG A 108      33.188 -65.013 -21.587  1.00 52.60           C  
ATOM    791  NH1 ARG A 108      34.034 -66.031 -21.554  1.00 51.91           N  
ATOM    792  NH2 ARG A 108      33.603 -63.846 -22.079  1.00 52.88           N  
ATOM    793  N   ARG A 109      28.256 -69.782 -18.355  1.00 54.12           N  
ATOM    794  CA  ARG A 109      27.462 -70.644 -17.470  1.00 54.28           C  
ATOM    795  C   ARG A 109      26.736 -69.807 -16.450  1.00 54.21           C  
ATOM    796  O   ARG A 109      25.657 -70.195 -15.985  1.00 54.52           O  
ATOM    797  CB  ARG A 109      28.325 -71.667 -16.726  1.00 54.08           C  
ATOM    798  CG  ARG A 109      29.169 -72.510 -17.632  1.00 54.87           C  
ATOM    799  CD  ARG A 109      29.457 -73.897 -17.073  1.00 55.83           C  
ATOM    800  NE  ARG A 109      30.816 -74.294 -17.431  1.00 57.55           N  
ATOM    801  CZ  ARG A 109      31.254 -75.550 -17.503  1.00 59.12           C  
ATOM    802  NH1 ARG A 109      30.436 -76.568 -17.255  1.00 59.20           N  
ATOM    803  NH2 ARG A 109      32.527 -75.787 -17.838  1.00 59.28           N  
ATOM    804  N   ARG A 110      27.329 -68.665 -16.107  1.00 54.17           N  
ATOM    805  CA  ARG A 110      26.747 -67.796 -15.113  1.00 54.50           C  
ATOM    806  C   ARG A 110      27.113 -66.327 -15.279  1.00 54.34           C  
ATOM    807  O   ARG A 110      27.942 -65.986 -16.086  1.00 54.16           O  
ATOM    808  CB  ARG A 110      27.130 -68.288 -13.729  1.00 54.36           C  
ATOM    809  CG  ARG A 110      28.523 -68.811 -13.607  1.00 54.94           C  
ATOM    810  CD  ARG A 110      28.685 -69.612 -12.327  1.00 55.75           C  
ATOM    811  NE  ARG A 110      27.954 -68.989 -11.223  1.00 57.67           N  
ATOM    812  CZ  ARG A 110      27.485 -69.635 -10.151  1.00 58.60           C  
ATOM    813  NH1 ARG A 110      27.684 -70.947  -9.978  1.00 58.50           N  
ATOM    814  NH2 ARG A 110      26.803 -68.947  -9.236  1.00 58.62           N  
ATOM    815  N   PRO A 111      26.412 -65.443 -14.557  1.00 54.73           N  
ATOM    816  CA  PRO A 111      26.758 -64.041 -14.375  1.00 54.64           C  
ATOM    817  C   PRO A 111      28.210 -63.783 -14.021  1.00 54.59           C  
ATOM    818  O   PRO A 111      28.748 -64.444 -13.134  1.00 54.80           O  
ATOM    819  CB  PRO A 111      25.841 -63.635 -13.223  1.00 54.69           C  
ATOM    820  CG  PRO A 111      24.576 -64.370 -13.549  1.00 54.44           C  
ATOM    821  CD  PRO A 111      25.108 -65.740 -13.919  1.00 54.97           C  
ATOM    822  N   TRP A 112      28.800 -62.803 -14.708  1.00 54.50           N  
ATOM    823  CA  TRP A 112      30.240 -62.503 -14.653  1.00 54.54           C  
ATOM    824  C   TRP A 112      30.484 -61.015 -14.843  1.00 55.01           C  
ATOM    825  O   TRP A 112      29.524 -60.215 -14.862  1.00 55.66           O  
ATOM    826  CB  TRP A 112      30.987 -63.248 -15.746  1.00 53.59           C  
ATOM    827  CG  TRP A 112      30.562 -62.909 -17.130  1.00 52.72           C  
ATOM    828  CD1 TRP A 112      29.600 -63.530 -17.838  1.00 52.59           C  
ATOM    829  CD2 TRP A 112      31.100 -61.904 -17.987  1.00 50.74           C  
ATOM    830  NE1 TRP A 112      29.501 -62.989 -19.088  1.00 52.40           N  
ATOM    831  CE2 TRP A 112      30.406 -61.982 -19.206  1.00 50.35           C  
ATOM    832  CE3 TRP A 112      32.097 -60.956 -17.845  1.00 52.05           C  
ATOM    833  CZ2 TRP A 112      30.653 -61.141 -20.266  1.00 52.01           C  
ATOM    834  CZ3 TRP A 112      32.357 -60.110 -18.899  1.00 53.15           C  
ATOM    835  CH2 TRP A 112      31.636 -60.208 -20.107  1.00 53.04           C  
ATOM    836  N   CYS A 113      31.757 -60.641 -14.950  1.00 54.98           N  
ATOM    837  CA  CYS A 113      32.117 -59.254 -15.215  1.00 55.58           C  
ATOM    838  C   CYS A 113      33.611 -59.079 -15.492  1.00 55.52           C  
ATOM    839  O   CYS A 113      34.378 -60.000 -15.283  1.00 56.07           O  
ATOM    840  CB  CYS A 113      31.719 -58.384 -14.025  1.00 55.95           C  
ATOM    841  SG  CYS A 113      32.878 -58.409 -12.678  1.00 56.99           S  
ATOM    842  N   TYR A 114      34.007 -57.903 -15.963  1.00 55.66           N  
ATOM    843  CA  TYR A 114      35.433 -57.556 -16.176  1.00 56.09           C  
ATOM    844  C   TYR A 114      36.099 -57.141 -14.851  1.00 56.76           C  
ATOM    845  O   TYR A 114      35.518 -56.420 -14.035  1.00 57.82           O  
ATOM    846  CB  TYR A 114      35.570 -56.447 -17.224  1.00 55.27           C  
ATOM    847  CG  TYR A 114      35.097 -56.873 -18.606  1.00 55.11           C  
ATOM    848  CD1 TYR A 114      35.837 -57.777 -19.350  1.00 54.86           C  
ATOM    849  CD2 TYR A 114      33.918 -56.389 -19.167  1.00 54.36           C  
ATOM    850  CE1 TYR A 114      35.438 -58.186 -20.613  1.00 54.44           C  
ATOM    851  CE2 TYR A 114      33.515 -56.800 -20.441  1.00 54.70           C  
ATOM    852  CZ  TYR A 114      34.289 -57.706 -21.157  1.00 54.13           C  
ATOM    853  OH  TYR A 114      33.950 -58.132 -22.430  1.00 54.35           O  
ATOM    854  N   VAL A 115      37.295 -57.651 -14.593  1.00 57.51           N  
ATOM    855  CA  VAL A 115      37.945 -57.399 -13.307  1.00 57.66           C  
ATOM    856  C   VAL A 115      39.407 -57.147 -13.518  1.00 58.02           C  
ATOM    857  O   VAL A 115      40.044 -57.806 -14.349  1.00 57.55           O  
ATOM    858  CB  VAL A 115      37.798 -58.564 -12.337  1.00 57.98           C  
ATOM    859  CG1 VAL A 115      37.896 -58.044 -10.896  1.00 58.69           C  
ATOM    860  CG2 VAL A 115      36.474 -59.273 -12.561  1.00 58.44           C  
ATOM    861  N   GLN A 116      39.924 -56.174 -12.775  1.00 58.49           N  
ATOM    862  CA  GLN A 116      41.266 -55.703 -13.001  1.00 58.58           C  
ATOM    863  C   GLN A 116      42.169 -56.649 -12.227  1.00 58.55           C  
ATOM    864  O   GLN A 116      42.277 -56.570 -10.998  1.00 58.51           O  
ATOM    865  CB  GLN A 116      41.386 -54.244 -12.559  1.00 58.97           C  
ATOM    866  CG  GLN A 116      42.494 -53.402 -13.231  1.00 59.85           C  
ATOM    867  CD  GLN A 116      42.765 -53.747 -14.704  1.00 62.48           C  
ATOM    868  OE1 GLN A 116      43.687 -54.500 -14.994  1.00 63.69           O  
ATOM    869  NE2 GLN A 116      41.970 -53.197 -15.625  1.00 63.22           N  
ATOM    870  N   VAL A 117      42.717 -57.614 -12.964  1.00 58.32           N  
ATOM    871  CA  VAL A 117      43.723 -58.544 -12.462  1.00 58.39           C  
ATOM    872  C   VAL A 117      44.810 -58.587 -13.501  1.00 58.07           C  
ATOM    873  O   VAL A 117      44.576 -59.048 -14.613  1.00 58.33           O  
ATOM    874  CB  VAL A 117      43.205 -59.981 -12.274  1.00 58.49           C  
ATOM    875  CG1 VAL A 117      42.394 -60.459 -13.474  1.00 58.75           C  
ATOM    876  CG2 VAL A 117      44.374 -60.892 -12.051  1.00 58.08           C  
ATOM    877  N   GLY A 118      45.990 -58.101 -13.153  1.00 57.44           N  
ATOM    878  CA  GLY A 118      46.999 -57.870 -14.164  1.00 57.35           C  
ATOM    879  C   GLY A 118      46.725 -56.529 -14.807  1.00 57.30           C  
ATOM    880  O   GLY A 118      46.137 -55.651 -14.183  1.00 57.36           O  
ATOM    881  N   LEU A 119      47.157 -56.377 -16.052  1.00 57.36           N  
ATOM    882  CA  LEU A 119      46.980 -55.138 -16.819  1.00 57.27           C  
ATOM    883  C   LEU A 119      45.635 -55.275 -17.559  1.00 57.41           C  
ATOM    884  O   LEU A 119      44.592 -55.176 -16.918  1.00 58.12           O  
ATOM    885  CB  LEU A 119      48.188 -54.947 -17.753  1.00 57.41           C  
ATOM    886  CG  LEU A 119      49.574 -55.121 -17.098  1.00 56.73           C  
ATOM    887  CD1 LEU A 119      50.698 -54.849 -18.073  1.00 55.76           C  
ATOM    888  CD2 LEU A 119      49.702 -54.221 -15.875  1.00 56.86           C  
ATOM    889  N   LYS A 120      45.630 -55.505 -18.875  1.00 57.27           N  
ATOM    890  CA  LYS A 120      44.504 -56.194 -19.553  1.00 57.04           C  
ATOM    891  C   LYS A 120      43.624 -56.898 -18.482  1.00 56.98           C  
ATOM    892  O   LYS A 120      44.102 -57.816 -17.821  1.00 57.25           O  
ATOM    893  CB  LYS A 120      45.008 -57.232 -20.590  1.00 56.80           C  
ATOM    894  CG  LYS A 120      46.496 -57.072 -21.105  1.00 57.01           C  
ATOM    895  CD  LYS A 120      47.117 -58.399 -21.653  1.00 56.77           C  
ATOM    896  CE  LYS A 120      48.629 -58.545 -21.328  1.00 56.37           C  
ATOM    897  NZ  LYS A 120      49.159 -59.969 -21.382  1.00 56.02           N  
ATOM    898  N   PRO A 121      42.373 -56.430 -18.269  1.00 56.92           N  
ATOM    899  CA  PRO A 121      41.499 -56.968 -17.233  1.00 57.30           C  
ATOM    900  C   PRO A 121      40.751 -58.191 -17.695  1.00 57.50           C  
ATOM    901  O   PRO A 121      40.440 -58.295 -18.865  1.00 58.00           O  
ATOM    902  CB  PRO A 121      40.495 -55.850 -17.023  1.00 57.40           C  
ATOM    903  CG  PRO A 121      40.353 -55.247 -18.382  1.00 57.32           C  
ATOM    904  CD  PRO A 121      41.710 -55.331 -18.999  1.00 57.10           C  
ATOM    905  N   LEU A 122      40.415 -59.075 -16.766  1.00 57.79           N  
ATOM    906  CA  LEU A 122      39.965 -60.435 -17.091  1.00 57.72           C  
ATOM    907  C   LEU A 122      38.493 -60.592 -16.784  1.00 57.83           C  
ATOM    908  O   LEU A 122      37.986 -60.009 -15.821  1.00 57.75           O  
ATOM    909  CB  LEU A 122      40.733 -61.456 -16.247  1.00 57.74           C  
ATOM    910  CG  LEU A 122      41.205 -62.723 -16.953  1.00 57.50           C  
ATOM    911  CD1 LEU A 122      42.577 -62.470 -17.559  1.00 57.93           C  
ATOM    912  CD2 LEU A 122      41.255 -63.901 -15.999  1.00 57.51           C  
ATOM    913  N   VAL A 123      37.815 -61.408 -17.577  1.00 57.78           N  
ATOM    914  CA  VAL A 123      36.427 -61.716 -17.291  1.00 57.97           C  
ATOM    915  C   VAL A 123      36.429 -62.741 -16.175  1.00 58.06           C  
ATOM    916  O   VAL A 123      37.246 -63.655 -16.175  1.00 57.85           O  
ATOM    917  CB  VAL A 123      35.628 -62.176 -18.551  1.00 57.83           C  
ATOM    918  CG1 VAL A 123      36.551 -62.567 -19.690  1.00 58.37           C  
ATOM    919  CG2 VAL A 123      34.665 -63.291 -18.214  1.00 57.54           C  
ATOM    920  N   GLN A 124      35.540 -62.553 -15.205  1.00 58.41           N  
ATOM    921  CA  GLN A 124      35.488 -63.395 -14.008  1.00 59.03           C  
ATOM    922  C   GLN A 124      34.064 -63.800 -13.629  1.00 59.36           C  
ATOM    923  O   GLN A 124      33.226 -62.936 -13.439  1.00 59.96           O  
ATOM    924  CB  GLN A 124      36.100 -62.626 -12.842  1.00 58.85           C  
ATOM    925  CG  GLN A 124      37.558 -62.255 -13.057  1.00 59.21           C  
ATOM    926  CD  GLN A 124      38.490 -63.438 -12.859  1.00 59.12           C  
ATOM    927  OE1 GLN A 124      39.017 -63.991 -13.834  1.00 59.10           O  
ATOM    928  NE2 GLN A 124      38.684 -63.848 -11.590  1.00 56.95           N  
ATOM    929  N   GLU A 125      33.773 -65.093 -13.514  1.00 60.02           N  
ATOM    930  CA  GLU A 125      32.487 -65.512 -12.960  1.00 60.94           C  
ATOM    931  C   GLU A 125      32.250 -64.746 -11.664  1.00 61.70           C  
ATOM    932  O   GLU A 125      33.185 -64.517 -10.891  1.00 61.79           O  
ATOM    933  CB  GLU A 125      32.446 -67.005 -12.669  1.00 60.94           C  
ATOM    934  CG  GLU A 125      32.002 -67.865 -13.835  1.00 61.48           C  
ATOM    935  CD  GLU A 125      32.104 -69.362 -13.519  1.00 61.57           C  
ATOM    936  OE1 GLU A 125      33.021 -69.763 -12.767  1.00 62.88           O  
ATOM    937  OE2 GLU A 125      31.277 -70.148 -14.026  1.00 62.54           O  
ATOM    938  N   CYS A 126      30.996 -64.372 -11.420  1.00 62.75           N  
ATOM    939  CA  CYS A 126      30.693 -63.397 -10.394  1.00 62.61           C  
ATOM    940  C   CYS A 126      29.966 -63.915  -9.149  1.00 62.61           C  
ATOM    941  O   CYS A 126      29.166 -64.848  -9.215  1.00 62.27           O  
ATOM    942  CB  CYS A 126      29.912 -62.246 -11.018  1.00 62.85           C  
ATOM    943  SG  CYS A 126      28.611 -61.562  -9.933  1.00 65.62           S  
ATOM    944  N   MET A 127      30.286 -63.259  -8.029  1.00 62.94           N  
ATOM    945  CA  MET A 127      29.618 -63.381  -6.707  1.00 62.91           C  
ATOM    946  C   MET A 127      28.071 -63.419  -6.706  1.00 62.72           C  
ATOM    947  O   MET A 127      27.400 -62.446  -6.322  1.00 62.84           O  
ATOM    948  CB  MET A 127      30.046 -62.175  -5.835  1.00 63.42           C  
ATOM    949  CG  MET A 127      29.508 -62.156  -4.401  1.00 63.73           C  
ATOM    950  SD  MET A 127      30.255 -63.476  -3.462  1.00 66.86           S  
ATOM    951  CE  MET A 127      32.008 -62.997  -3.586  1.00 66.29           C  
ATOM    952  N   VAL A 128      27.484 -64.535  -7.093  1.00 61.88           N  
ATOM    953  CA  VAL A 128      26.045 -64.551  -7.148  1.00 61.45           C  
ATOM    954  C   VAL A 128      25.549 -65.949  -7.036  1.00 60.73           C  
ATOM    955  O   VAL A 128      26.239 -66.888  -7.413  1.00 60.73           O  
ATOM    956  CB  VAL A 128      25.535 -63.978  -8.461  1.00 61.20           C  
ATOM    957  CG1 VAL A 128      25.480 -65.073  -9.494  1.00 61.53           C  
ATOM    958  CG2 VAL A 128      24.178 -63.369  -8.273  1.00 60.92           C  
ATOM    959  N   HIS A 129      24.326 -66.068  -6.540  1.00 60.06           N  
ATOM    960  CA  HIS A 129      23.750 -67.350  -6.250  1.00 59.19           C  
ATOM    961  C   HIS A 129      22.743 -67.699  -7.311  1.00 58.60           C  
ATOM    962  O   HIS A 129      22.091 -66.827  -7.864  1.00 58.16           O  
ATOM    963  CB  HIS A 129      23.130 -67.300  -4.864  1.00 59.55           C  
ATOM    964  CG  HIS A 129      24.149 -67.162  -3.771  1.00 60.20           C  
ATOM    965  ND1 HIS A 129      25.281 -66.381  -3.904  1.00 60.70           N  
ATOM    966  CD2 HIS A 129      24.211 -67.706  -2.531  1.00 60.21           C  
ATOM    967  CE1 HIS A 129      25.996 -66.455  -2.795  1.00 60.84           C  
ATOM    968  NE2 HIS A 129      25.362 -67.244  -1.942  1.00 60.22           N  
ATOM    969  N   ASP A 130      22.684 -68.983  -7.637  1.00 58.10           N  
ATOM    970  CA  ASP A 130      21.618 -69.528  -8.459  1.00 57.96           C  
ATOM    971  C   ASP A 130      20.446 -69.821  -7.532  1.00 57.78           C  
ATOM    972  O   ASP A 130      20.607 -70.435  -6.468  1.00 57.61           O  
ATOM    973  CB  ASP A 130      22.068 -70.815  -9.153  1.00 57.85           C  
ATOM    974  CG  ASP A 130      21.003 -71.403 -10.075  1.00 58.05           C  
ATOM    975  OD1 ASP A 130      19.846 -70.931 -10.099  1.00 59.06           O  
ATOM    976  OD2 ASP A 130      21.332 -72.363 -10.791  1.00 58.11           O  
ATOM    977  N   CYS A 131      19.257 -69.405  -7.953  1.00 57.48           N  
ATOM    978  CA  CYS A 131      18.068 -69.545  -7.129  1.00 57.04           C  
ATOM    979  C   CYS A 131      17.684 -71.008  -6.855  1.00 56.67           C  
ATOM    980  O   CYS A 131      16.727 -71.268  -6.134  1.00 56.63           O  
ATOM    981  CB  CYS A 131      16.908 -68.778  -7.761  1.00 56.95           C  
ATOM    982  SG  CYS A 131      17.301 -67.063  -8.230  1.00 57.69           S  
ATOM    983  N   ALA A 132      18.431 -71.958  -7.413  1.00 56.41           N  
ATOM    984  CA  ALA A 132      18.289 -73.363  -7.045  1.00 56.40           C  
ATOM    985  C   ALA A 132      18.738 -73.598  -5.605  1.00 56.19           C  
ATOM    986  O   ALA A 132      18.049 -74.238  -4.817  1.00 56.21           O  
ATOM    987  CB  ALA A 132      19.091 -74.227  -7.983  1.00 56.36           C  
TER     988      ALA A 132                                                      
MASTER      444    0    5    7   25    0    5    6 3461    3  118   37          
END                                                                             
