# Supplementary material for: Epitope Prediction Based on Random Peptide Library Screening: Benchmark Dataset and Prediction Tools Evaluation
Source: Molecules. 2011 Jun 16;16(6):4971–93. doi: 10.3390/molecules16064971 (PMC6264216; doi:10.3390/molecules16064971)
Supplement: Supplementary file 1 [file molecules-16-04971-s001.zip › supplementary materials/datasets/MS00976/MS00976.txt]

PMPHSLNFSQYLWYT(11)
HTYSSLWDTYSPLAF(8)
LDLWMRHYPLSFSNR(1)
SSLWTRYAWPSMPSY(5)
WHPGLSFGSYLWSKT(6)
PALLNWSFFFNPGLH(1)
WSFYNLHLPEPQTIF(2)
PLDLWSLYSLPPLAM(2)
PTLWQLYQFPLRLSG(1)
ISFSELMWLRSTPAF(1)
LSEADLWTTWFGMGS(1)
SSLWRIFSPSALMMS(1)
SLPTLTSILWGKESV(1)
TLFMDLWHDKHILLT(4)
ILNFPLWHEPLWSTE(2)
SQTGTLNTLFWNTLR(8)
IKTDEKMGLWDLYSM(1)
MHRSLWEWYVPNQSA(9)
SHIKSLLDSSTWFLP(1)
