# Supplementary material for: Epitope Prediction Based on Random Peptide Library Screening: Benchmark Dataset and Prediction Tools Evaluation
Source: Molecules. 2011 Jun 16;16(6):4971–93. doi: 10.3390/molecules16064971 (PMC6264216; doi:10.3390/molecules16064971)
Supplement: Supplementary file 1 [file molecules-16-04971-s001.zip › supplementary materials/datasets/MS00984/1EER.pdb]

HEADER    COMPLEX (CYTOKINE/RECEPTOR)             24-JUL-98   1EER              
TITLE     CRYSTAL STRUCTURE OF HUMAN ERYTHROPOIETIN COMPLEXED TO ITS            
TITLE    2 RECEPTOR AT 1.9 ANGSTROMS                                            
COMPND    MOL_ID: 1;                                                            
COMPND   2 MOLECULE: ERYTHROPOIETIN;                                            
COMPND   3 CHAIN: A;                                                            
COMPND   4 ENGINEERED: YES;                                                     
COMPND   5 MUTATION: YES;                                                       
COMPND   6 MOL_ID: 2;                                                           
COMPND   7 MOLECULE: ERYTHROPOIETIN RECEPTOR;                                   
COMPND   8 CHAIN: B, C;                                                         
COMPND   9 FRAGMENT: EXTRACELLULAR DOMAIN;                                      
COMPND  10 SYNONYM: EPOBP;                                                      
COMPND  11 ENGINEERED: YES;                                                     
COMPND  12 MUTATION: YES                                                        
SOURCE    MOL_ID: 1;                                                            
SOURCE   2 ORGANISM_SCIENTIFIC: HOMO SAPIENS;                                   
SOURCE   3 ORGANISM_COMMON: HUMAN;                                              
SOURCE   4 ORGANISM_TAXID: 9606;                                                
SOURCE   5 EXPRESSION_SYSTEM: ESCHERICHIA COLI;                                 
SOURCE   6 EXPRESSION_SYSTEM_TAXID: 562;                                        
SOURCE   7 MOL_ID: 2;                                                           
SOURCE   8 ORGANISM_SCIENTIFIC: HOMO SAPIENS;                                   
SOURCE   9 ORGANISM_COMMON: HUMAN;                                              
SOURCE  10 ORGANISM_TAXID: 9606;                                                
SOURCE  11 EXPRESSION_SYSTEM: PICHIA PASTORIS;                                  
SOURCE  12 EXPRESSION_SYSTEM_TAXID: 4922;                                       
SOURCE  13 EXPRESSION_SYSTEM_VECTOR: PHIL-S1                                    
KEYWDS    ERYTHROPOIETIN, ERYTHROPOIETIN RECEPTOR, SIGNAL                       
KEYWDS   2 TRANSDUCTION, HEMATOPOIETIC CYTOKINE, CYTOKINE RECEPTOR              
KEYWDS   3 CLASS 1, COMPLEX (CYTOKINE/RECEPTOR)                                 
EXPDTA    X-RAY DIFFRACTION                                                     
AUTHOR    R.S.SYED,C.LI                                                         
REVDAT   2   24-FEB-09 1EER    1       VERSN                                    
REVDAT   1   01-OCT-99 1EER    0                                                
JRNL        AUTH   R.S.SYED,S.W.REID,C.LI,J.C.CHEETHAM,K.H.AOKI,B.LIU,          
JRNL        AUTH 2 H.ZHAN,T.D.OSSLUND,A.J.CHIRINO,J.ZHANG,                      
JRNL        AUTH 3 J.FINER-MOORE,S.ELLIOTT,K.SITNEY,B.A.KATZ,                   
JRNL        AUTH 4 D.J.MATTHEWS,J.J.WENDOLOSKI,J.EGRIE,R.M.STROUD               
JRNL        TITL   EFFICIENCY OF SIGNALLING THROUGH CYTOKINE                    
JRNL        TITL 2 RECEPTORS DEPENDS CRITICALLY ON RECEPTOR                     
JRNL        TITL 3 ORIENTATION.                                                 
JRNL        REF    NATURE                        V. 395   511 1998              
JRNL        REFN                   ISSN 0028-0836                               
JRNL        PMID   9774108                                                      
JRNL        DOI    10.1038/26773                                                
REMARK   1                                                                      
REMARK   2                                                                      
REMARK   2 RESOLUTION.    1.90 ANGSTROMS.                                       
REMARK   3                                                                      
REMARK   3 REFINEMENT.                                                          
REMARK   3   PROGRAM     : X-PLOR 3.851                                         
REMARK   3   AUTHORS     : BRUNGER                                              
REMARK   3                                                                      
REMARK   3  DATA USED IN REFINEMENT.                                            
REMARK   3   RESOLUTION RANGE HIGH (ANGSTROMS) : 1.90                           
REMARK   3   RESOLUTION RANGE LOW  (ANGSTROMS) : 50.00                          
REMARK   3   DATA CUTOFF            (SIGMA(F)) : 2.000                          
REMARK   3   DATA CUTOFF HIGH         (ABS(F)) : 1000000.000                    
REMARK   3   DATA CUTOFF LOW          (ABS(F)) : 0.0010                         
REMARK   3   COMPLETENESS (WORKING+TEST)   (%) : 93.3                           
REMARK   3   NUMBER OF REFLECTIONS             : 44507                          
REMARK   3                                                                      
REMARK   3  FIT TO DATA USED IN REFINEMENT.                                     
REMARK   3   CROSS-VALIDATION METHOD          : THROUGHOUT                      
REMARK   3   FREE R VALUE TEST SET SELECTION  : RANDOM                          
REMARK   3   R VALUE            (WORKING SET) : 0.242                           
REMARK   3   FREE R VALUE                     : 0.318                           
REMARK   3   FREE R VALUE TEST SET SIZE   (%) : 3.000                           
REMARK   3   FREE R VALUE TEST SET COUNT      : 1329                            
REMARK   3   ESTIMATED ERROR OF FREE R VALUE  : NULL                            
REMARK   3                                                                      
REMARK   3  FIT IN THE HIGHEST RESOLUTION BIN.                                  
REMARK   3   TOTAL NUMBER OF BINS USED           : 8                            
REMARK   3   BIN RESOLUTION RANGE HIGH       (A) : 1.90                         
REMARK   3   BIN RESOLUTION RANGE LOW        (A) : 1.99                         
REMARK   3   BIN COMPLETENESS (WORKING+TEST) (%) : 73.50                        
REMARK   3   REFLECTIONS IN BIN    (WORKING SET) : 3536                         
REMARK   3   BIN R VALUE           (WORKING SET) : 0.2428                       
REMARK   3   BIN FREE R VALUE                    : 0.3543                       
REMARK   3   BIN FREE R VALUE TEST SET SIZE  (%) : 2.20                         
REMARK   3   BIN FREE R VALUE TEST SET COUNT     : 106                          
REMARK   3   ESTIMATED ERROR OF BIN FREE R VALUE : NULL                         
REMARK   3                                                                      
REMARK   3  NUMBER OF NON-HYDROGEN ATOMS USED IN REFINEMENT.                    
REMARK   3   PROTEIN ATOMS            : 4619                                    
REMARK   3   NUCLEIC ACID ATOMS       : 0                                       
REMARK   3   HETEROGEN ATOMS          : 0                                       
REMARK   3   SOLVENT ATOMS            : 298                                     
REMARK   3                                                                      
REMARK   3  B VALUES.                                                           
REMARK   3   FROM WILSON PLOT           (A**2) : 23.50                          
REMARK   3   MEAN B VALUE      (OVERALL, A**2) : 34.30                          
REMARK   3   OVERALL ANISOTROPIC B VALUE.                                       
REMARK   3    B11 (A**2) : NULL                                                 
REMARK   3    B22 (A**2) : NULL                                                 
REMARK   3    B33 (A**2) : NULL                                                 
REMARK   3    B12 (A**2) : NULL                                                 
REMARK   3    B13 (A**2) : NULL                                                 
REMARK   3    B23 (A**2) : NULL                                                 
REMARK   3                                                                      
REMARK   3  ESTIMATED COORDINATE ERROR.                                         
REMARK   3   ESD FROM LUZZATI PLOT        (A) : NULL                            
REMARK   3   ESD FROM SIGMAA              (A) : NULL                            
REMARK   3   LOW RESOLUTION CUTOFF        (A) : NULL                            
REMARK   3                                                                      
REMARK   3  CROSS-VALIDATED ESTIMATED COORDINATE ERROR.                         
REMARK   3   ESD FROM C-V LUZZATI PLOT    (A) : NULL                            
REMARK   3   ESD FROM C-V SIGMAA          (A) : NULL                            
REMARK   3                                                                      
REMARK   3  RMS DEVIATIONS FROM IDEAL VALUES.                                   
REMARK   3   BOND LENGTHS                 (A) : 0.006                           
REMARK   3   BOND ANGLES            (DEGREES) : 1.30                            
REMARK   3   DIHEDRAL ANGLES        (DEGREES) : 27.50                           
REMARK   3   IMPROPER ANGLES        (DEGREES) : 0.66                            
REMARK   3                                                                      
REMARK   3  ISOTROPIC THERMAL MODEL : NULL                                      
REMARK   3                                                                      
REMARK   3  ISOTROPIC THERMAL FACTOR RESTRAINTS.    RMS    SIGMA                
REMARK   3   MAIN-CHAIN BOND              (A**2) : NULL  ; NULL                 
REMARK   3   MAIN-CHAIN ANGLE             (A**2) : NULL  ; NULL                 
REMARK   3   SIDE-CHAIN BOND              (A**2) : NULL  ; NULL                 
REMARK   3   SIDE-CHAIN ANGLE             (A**2) : NULL  ; NULL                 
REMARK   3                                                                      
REMARK   3  NCS MODEL : NULL                                                    
REMARK   3                                                                      
REMARK   3  NCS RESTRAINTS.                         RMS   SIGMA/WEIGHT          
REMARK   3   GROUP  1  POSITIONAL            (A) : NULL  ; NULL                 
REMARK   3   GROUP  1  B-FACTOR           (A**2) : NULL  ; NULL                 
REMARK   3                                                                      
REMARK   3  PARAMETER FILE  1  : NULL                                           
REMARK   3  TOPOLOGY FILE  1   : NULL                                           
REMARK   3                                                                      
REMARK   3  OTHER REFINEMENT REMARKS: NULL                                      
REMARK   4                                                                      
REMARK   4 1EER COMPLIES WITH FORMAT V. 3.15, 01-DEC-08                         
REMARK 100                                                                      
REMARK 100 THIS ENTRY HAS BEEN PROCESSED BY BNL.                                
REMARK 200                                                                      
REMARK 200 EXPERIMENTAL DETAILS                                                 
REMARK 200  EXPERIMENT TYPE                : X-RAY DIFFRACTION                  
REMARK 200  DATE OF DATA COLLECTION        : NULL                               
REMARK 200  TEMPERATURE           (KELVIN) : 100.0                              
REMARK 200  PH                             : 6.50                               
REMARK 200  NUMBER OF CRYSTALS USED        : 1                                  
REMARK 200                                                                      
REMARK 200  SYNCHROTRON              (Y/N) : N                                  
REMARK 200  RADIATION SOURCE               : ROTATING ANODE                     
REMARK 200  BEAMLINE                       : NULL                               
REMARK 200  X-RAY GENERATOR MODEL          : RIGAKU RUH3R                       
REMARK 200  MONOCHROMATIC OR LAUE    (M/L) : M                                  
REMARK 200  WAVELENGTH OR RANGE        (A) : 1.5418                             
REMARK 200  MONOCHROMATOR                  : NULL                               
REMARK 200  OPTICS                         : MIRRORS                            
REMARK 200                                                                      
REMARK 200  DETECTOR TYPE                  : IMAGE PLATE                        
REMARK 200  DETECTOR MANUFACTURER          : RIGAKU                             
REMARK 200  INTENSITY-INTEGRATION SOFTWARE : DENZO                              
REMARK 200  DATA SCALING SOFTWARE          : SCALEPACK                          
REMARK 200                                                                      
REMARK 200  NUMBER OF UNIQUE REFLECTIONS   : 49480                              
REMARK 200  RESOLUTION RANGE HIGH      (A) : 1.900                              
REMARK 200  RESOLUTION RANGE LOW       (A) : 50.000                             
REMARK 200  REJECTION CRITERIA  (SIGMA(I)) : 0.000                              
REMARK 200                                                                      
REMARK 200 OVERALL.                                                             
REMARK 200  COMPLETENESS FOR RANGE     (%) : 97.0                               
REMARK 200  DATA REDUNDANCY                : 5.100                              
REMARK 200  R MERGE                    (I) : NULL                               
REMARK 200  R SYM                      (I) : 0.04400                            
REMARK 200  <I/SIGMA(I)> FOR THE DATA SET  : 19.1000                            
REMARK 200                                                                      
REMARK 200 IN THE HIGHEST RESOLUTION SHELL.                                     
REMARK 200  HIGHEST RESOLUTION SHELL, RANGE HIGH (A) : 1.90                     
REMARK 200  HIGHEST RESOLUTION SHELL, RANGE LOW  (A) : 1.97                     
REMARK 200  COMPLETENESS FOR SHELL     (%) : 82.9                               
REMARK 200  DATA REDUNDANCY IN SHELL       : 2.80                               
REMARK 200  R MERGE FOR SHELL          (I) : NULL                               
REMARK 200  R SYM FOR SHELL            (I) : 0.37700                            
REMARK 200  <I/SIGMA(I)> FOR SHELL         : 2.500                              
REMARK 200                                                                      
REMARK 200 DIFFRACTION PROTOCOL: NULL                                           
REMARK 200 METHOD USED TO DETERMINE THE STRUCTURE: MIRAS                        
REMARK 200 SOFTWARE USED: PHASES                                                
REMARK 200 STARTING MODEL: NULL                                                 
REMARK 200                                                                      
REMARK 200 REMARK: NULL                                                         
REMARK 280                                                                      
REMARK 280 CRYSTAL                                                              
REMARK 280 SOLVENT CONTENT, VS   (%): 46.00                                     
REMARK 280 MATTHEWS COEFFICIENT, VM (ANGSTROMS**3/DA): 2.30                     
REMARK 280                                                                      
REMARK 280 CRYSTALLIZATION CONDITIONS: PH 6.50                                  
REMARK 290                                                                      
REMARK 290 CRYSTALLOGRAPHIC SYMMETRY                                            
REMARK 290 SYMMETRY OPERATORS FOR SPACE GROUP: P 21 21 21                       
REMARK 290                                                                      
REMARK 290      SYMOP   SYMMETRY                                                
REMARK 290     NNNMMM   OPERATOR                                                
REMARK 290       1555   X,Y,Z                                                   
REMARK 290       2555   -X+1/2,-Y,Z+1/2                                         
REMARK 290       3555   -X,Y+1/2,-Z+1/2                                         
REMARK 290       4555   X+1/2,-Y+1/2,-Z                                         
REMARK 290                                                                      
REMARK 290     WHERE NNN -> OPERATOR NUMBER                                     
REMARK 290           MMM -> TRANSLATION VECTOR                                  
REMARK 290                                                                      
REMARK 290 CRYSTALLOGRAPHIC SYMMETRY TRANSFORMATIONS                            
REMARK 290 THE FOLLOWING TRANSFORMATIONS OPERATE ON THE ATOM/HETATM             
REMARK 290 RECORDS IN THIS ENTRY TO PRODUCE CRYSTALLOGRAPHICALLY                
REMARK 290 RELATED MOLECULES.                                                   
REMARK 290   SMTRY1   1  1.000000  0.000000  0.000000        0.00000            
REMARK 290   SMTRY2   1  0.000000  1.000000  0.000000        0.00000            
REMARK 290   SMTRY3   1  0.000000  0.000000  1.000000        0.00000            
REMARK 290   SMTRY1   2 -1.000000  0.000000  0.000000       29.20000            
REMARK 290   SMTRY2   2  0.000000 -1.000000  0.000000        0.00000            
REMARK 290   SMTRY3   2  0.000000  0.000000  1.000000       68.25000            
REMARK 290   SMTRY1   3 -1.000000  0.000000  0.000000        0.00000            
REMARK 290   SMTRY2   3  0.000000  1.000000  0.000000       39.65000            
REMARK 290   SMTRY3   3  0.000000  0.000000 -1.000000       68.25000            
REMARK 290   SMTRY1   4  1.000000  0.000000  0.000000       29.20000            
REMARK 290   SMTRY2   4  0.000000 -1.000000  0.000000       39.65000            
REMARK 290   SMTRY3   4  0.000000  0.000000 -1.000000        0.00000            
REMARK 290                                                                      
REMARK 290 REMARK: NULL                                                         
REMARK 300                                                                      
REMARK 300 BIOMOLECULE: 1                                                       
REMARK 300 SEE REMARK 350 FOR THE AUTHOR PROVIDED AND/OR PROGRAM                
REMARK 300 GENERATED ASSEMBLY INFORMATION FOR THE STRUCTURE IN                  
REMARK 300 THIS ENTRY. THE REMARK MAY ALSO PROVIDE INFORMATION ON               
REMARK 300 BURIED SURFACE AREA.                                                 
REMARK 350                                                                      
REMARK 350 COORDINATES FOR A COMPLETE MULTIMER REPRESENTING THE KNOWN           
REMARK 350 BIOLOGICALLY SIGNIFICANT OLIGOMERIZATION STATE OF THE                
REMARK 350 MOLECULE CAN BE GENERATED BY APPLYING BIOMT TRANSFORMATIONS          
REMARK 350 GIVEN BELOW.  BOTH NON-CRYSTALLOGRAPHIC AND                          
REMARK 350 CRYSTALLOGRAPHIC OPERATIONS ARE GIVEN.                               
REMARK 350                                                                      
REMARK 350 BIOMOLECULE: 1                                                       
REMARK 350 AUTHOR DETERMINED BIOLOGICAL UNIT: TRIMERIC                          
REMARK 350 APPLY THE FOLLOWING TO CHAINS: A, B, C                               
REMARK 350   BIOMT1   1  1.000000  0.000000  0.000000        0.00000            
REMARK 350   BIOMT2   1  0.000000  1.000000  0.000000        0.00000            
REMARK 350   BIOMT3   1  0.000000  0.000000  1.000000        0.00000            
REMARK 465                                                                      
REMARK 465 MISSING RESIDUES                                                     
REMARK 465 THE FOLLOWING RESIDUES WERE NOT LOCATED IN THE                       
REMARK 465 EXPERIMENT. (M=MODEL NUMBER; RES=RESIDUE NAME; C=CHAIN               
REMARK 465 IDENTIFIER; SSSEQ=SEQUENCE NUMBER; I=INSERTION CODE.)                
REMARK 465                                                                      
REMARK 465   M RES C SSSEQI                                                     
REMARK 465     ARG B     0                                                      
REMARK 465     GLU B     1                                                      
REMARK 465     PHE B     2                                                      
REMARK 465     PRO B     3                                                      
REMARK 465     PRO B     4                                                      
REMARK 465     PRO B     5                                                      
REMARK 465     ASN B     6                                                      
REMARK 465     PRO B     7                                                      
REMARK 465     PRO B   221                                                      
REMARK 465     SER B   222                                                      
REMARK 465     ASP B   223                                                      
REMARK 465     LEU B   224                                                      
REMARK 465     ASP B   225                                                      
REMARK 465     PRO B   226                                                      
REMARK 465     ARG C     0                                                      
REMARK 465     GLU C     1                                                      
REMARK 465     PHE C     2                                                      
REMARK 465     PRO C     3                                                      
REMARK 465     PRO C     4                                                      
REMARK 465     PRO C     5                                                      
REMARK 465     ASN C     6                                                      
REMARK 465     PRO C     7                                                      
REMARK 465     PRO C   221                                                      
REMARK 465     SER C   222                                                      
REMARK 465     ASP C   223                                                      
REMARK 465     LEU C   224                                                      
REMARK 465     ASP C   225                                                      
REMARK 465     PRO C   226                                                      
REMARK 470                                                                      
REMARK 470 MISSING ATOM                                                         
REMARK 470 THE FOLLOWING RESIDUES HAVE MISSING ATOMS(M=MODEL NUMBER;            
REMARK 470 RES=RESIDUE NAME; C=CHAIN IDENTIFIER; SSEQ=SEQUENCE NUMBER;          
REMARK 470 I=INSERTION CODE):                                                   
REMARK 470   M RES CSSEQI  ATOMS                                                
REMARK 470     ARG A 166    CG   CD   NE   CZ   NH1  NH2                        
REMARK 500                                                                      
REMARK 500 GEOMETRY AND STEREOCHEMISTRY                                         
REMARK 500 SUBTOPIC: CLOSE CONTACTS IN SAME ASYMMETRIC UNIT                     
REMARK 500                                                                      
REMARK 500 THE FOLLOWING ATOMS ARE IN CLOSE CONTACT.                            
REMARK 500                                                                      
REMARK 500  ATM1  RES C  SSEQI   ATM2  RES C  SSEQI           DISTANCE          
REMARK 500   O    HOH A   181     O    HOH A   198              2.16            
REMARK 500                                                                      
REMARK 500 REMARK: NULL                                                         
REMARK 500                                                                      
REMARK 500 GEOMETRY AND STEREOCHEMISTRY                                         
REMARK 500 SUBTOPIC: TORSION ANGLES                                             
REMARK 500                                                                      
REMARK 500 TORSION ANGLES OUTSIDE THE EXPECTED RAMACHANDRAN REGIONS:            
REMARK 500 (M=MODEL NUMBER; RES=RESIDUE NAME; C=CHAIN IDENTIFIER;               
REMARK 500 SSEQ=SEQUENCE NUMBER; I=INSERTION CODE).                             
REMARK 500                                                                      
REMARK 500 STANDARD TABLE:                                                      
REMARK 500 FORMAT:(10X,I3,1X,A3,1X,A1,I4,A1,4X,F7.2,3X,F7.2)                    
REMARK 500                                                                      
REMARK 500 EXPECTED VALUES: GJ KLEYWEGT AND TA JONES (1996). PHI/PSI-           
REMARK 500 CHOLOGY: RAMACHANDRAN REVISITED. STRUCTURE 4, 1395 - 1400            
REMARK 500                                                                      
REMARK 500  M RES CSSEQI        PSI       PHI                                   
REMARK 500    PRO A   2      100.80    -31.65                                   
REMARK 500    PRO A   3       35.12    -46.48                                   
REMARK 500    ARG A   4      176.41     62.63                                   
REMARK 500    LEU A   5      -50.88      5.55                                   
REMARK 500    ALA A  30     -128.09     84.21                                   
REMARK 500    GLU A  37      161.67    163.66                                   
REMARK 500    SER A  84      166.33     82.97                                   
REMARK 500    PRO A  87     -150.92    -63.64                                   
REMARK 500    TRP A  88       88.18     43.49                                   
REMARK 500    LEU A 130       75.75     46.99                                   
REMARK 500    ARG A 131      -88.54   -180.00                                   
REMARK 500    THR A 132       90.69     55.88                                   
REMARK 500    PRO B   9      -95.53    -75.71                                   
REMARK 500    GLU B  24      -22.07     92.19                                   
REMARK 500    LEU B  33       -9.31     59.71                                   
REMARK 500    ALA B  43       33.95    -94.14                                   
REMARK 500    ALA B  46      115.54     54.72                                   
REMARK 500    ALA B  75     -124.00     27.96                                   
REMARK 500    ASP B 133        7.72    -63.44                                   
REMARK 500    HIS B 137      -88.56     28.26                                   
REMARK 500    GLU B 147       78.21     51.70                                   
REMARK 500    THR B 148      102.92   -164.59                                   
REMARK 500    PRO B 149     -175.95    -68.17                                   
REMARK 500    GLN B 164     -163.54     28.31                                   
REMARK 500    ALA B 166      -87.24   -178.53                                   
REMARK 500    SER B 168     -100.27    -52.01                                   
REMARK 500    GLN B 170      101.12   -172.45                                   
REMARK 500    GLU B 176      150.97    -49.76                                   
REMARK 500    PHE B 205     -166.15   -127.20                                   
REMARK 500    SER B 210     -177.08    -68.62                                   
REMARK 500    ALA C  20      -79.00    -70.13                                   
REMARK 500    GLU C  25     -163.27    -60.01                                   
REMARK 500    ALA C  43      108.37    -42.83                                   
REMARK 500    SER C  45     -103.65   -100.34                                   
REMARK 500    ALA C  46      117.80   -179.41                                   
REMARK 500    ALA C  75       46.74    -67.28                                   
REMARK 500    ARG C  76      -33.21   -134.55                                   
REMARK 500    THR C  90       39.94    -90.45                                   
REMARK 500    ALA C 132      178.14    -47.11                                   
REMARK 500    GLU C 134        6.99     56.79                                   
REMARK 500    ALA C 162      166.54    157.84                                   
REMARK 500    GLN C 164       79.74    -68.72                                   
REMARK 500    VAL C 169     -175.84     50.70                                   
REMARK 500    GLN C 170      141.33    174.19                                   
REMARK 500                                                                      
REMARK 500 REMARK: NULL                                                         
REMARK 525                                                                      
REMARK 525 SOLVENT                                                              
REMARK 525                                                                      
REMARK 525 THE SOLVENT MOLECULES HAVE CHAIN IDENTIFIERS THAT                    
REMARK 525 INDICATE THE POLYMER CHAIN WITH WHICH THEY ARE MOST                  
REMARK 525 CLOSELY ASSOCIATED. THE REMARK LISTS ALL THE SOLVENT                 
REMARK 525 MOLECULES WHICH ARE MORE THAN 5A AWAY FROM THE                       
REMARK 525 NEAREST POLYMER CHAIN (M = MODEL NUMBER;                             
REMARK 525 RES=RESIDUE NAME; C=CHAIN IDENTIFIER; SSEQ=SEQUENCE                  
REMARK 525 NUMBER; I=INSERTION CODE):                                           
REMARK 525                                                                      
REMARK 525  M RES CSSEQI                                                        
REMARK 525    HOH C 300        DISTANCE =  5.06 ANGSTROMS                       
REMARK 525    HOH A 250        DISTANCE =  6.05 ANGSTROMS                       
REMARK 525    HOH C 317        DISTANCE =  5.02 ANGSTROMS                       
REMARK 525    HOH C 325        DISTANCE =  5.81 ANGSTROMS                       
DBREF  1EER A    1   166  UNP    P01588   EPO_HUMAN       28    193             
DBREF  1EER B    7   226  UNP    P19235   EPOR_HUMAN      31    250             
DBREF  1EER C    7   226  UNP    P19235   EPOR_HUMAN      31    250             
SEQADV 1EER LYS A   24  UNP  P01588    ASN    51 ENGINEERED                     
SEQADV 1EER LYS A   38  UNP  P01588    ASN    65 ENGINEERED                     
SEQADV 1EER LYS A   83  UNP  P01588    ASN   110 ENGINEERED                     
SEQADV 1EER ASN A  121  UNP  P01588    PRO   148 ENGINEERED                     
SEQADV 1EER SER A  122  UNP  P01588    PRO   149 ENGINEERED                     
SEQADV 1EER GLN B   52  UNP  P19235    ASN    76 ENGINEERED                     
SEQADV 1EER GLN B  164  UNP  P19235    ASN   188 ENGINEERED                     
SEQADV 1EER GLU B  211  UNP  P19235    ALA   235 ENGINEERED                     
SEQADV 1EER GLN C   52  UNP  P19235    ASN    76 ENGINEERED                     
SEQADV 1EER GLN C  164  UNP  P19235    ASN   188 ENGINEERED                     
SEQADV 1EER GLU C  211  UNP  P19235    ALA   235 ENGINEERED                     
SEQRES   1 A  166  ALA PRO PRO ARG LEU ILE CYS ASP SER ARG VAL LEU GLU          
SEQRES   2 A  166  ARG TYR LEU LEU GLU ALA LYS GLU ALA GLU LYS ILE THR          
SEQRES   3 A  166  THR GLY CYS ALA GLU HIS CYS SER LEU ASN GLU LYS ILE          
SEQRES   4 A  166  THR VAL PRO ASP THR LYS VAL ASN PHE TYR ALA TRP LYS          
SEQRES   5 A  166  ARG MET GLU VAL GLY GLN GLN ALA VAL GLU VAL TRP GLN          
SEQRES   6 A  166  GLY LEU ALA LEU LEU SER GLU ALA VAL LEU ARG GLY GLN          
SEQRES   7 A  166  ALA LEU LEU VAL LYS SER SER GLN PRO TRP GLU PRO LEU          
SEQRES   8 A  166  GLN LEU HIS VAL ASP LYS ALA VAL SER GLY LEU ARG SER          
SEQRES   9 A  166  LEU THR THR LEU LEU ARG ALA LEU GLY ALA GLN LYS GLU          
SEQRES  10 A  166  ALA ILE SER ASN SER ASP ALA ALA SER ALA ALA PRO LEU          
SEQRES  11 A  166  ARG THR ILE THR ALA ASP THR PHE ARG LYS LEU PHE ARG          
SEQRES  12 A  166  VAL TYR SER ASN PHE LEU ARG GLY LYS LEU LYS LEU TYR          
SEQRES  13 A  166  THR GLY GLU ALA CYS ARG THR GLY ASP ARG                      
SEQRES   1 B  227  ARG GLU PHE PRO PRO PRO ASN PRO ASP PRO LYS PHE GLU          
SEQRES   2 B  227  SER LYS ALA ALA LEU LEU ALA ALA ARG GLY PRO GLU GLU          
SEQRES   3 B  227  LEU LEU CYS PHE THR GLU ARG LEU GLU ASP LEU VAL CYS          
SEQRES   4 B  227  PHE TRP GLU GLU ALA ALA SER ALA GLY VAL GLY PRO GLY          
SEQRES   5 B  227  GLN TYR SER PHE SER TYR GLN LEU GLU ASP GLU PRO TRP          
SEQRES   6 B  227  LYS LEU CYS ARG LEU HIS GLN ALA PRO THR ALA ARG GLY          
SEQRES   7 B  227  ALA VAL ARG PHE TRP CYS SER LEU PRO THR ALA ASP THR          
SEQRES   8 B  227  SER SER PHE VAL PRO LEU GLU LEU ARG VAL THR ALA ALA          
SEQRES   9 B  227  SER GLY ALA PRO ARG TYR HIS ARG VAL ILE HIS ILE ASN          
SEQRES  10 B  227  GLU VAL VAL LEU LEU ASP ALA PRO VAL GLY LEU VAL ALA          
SEQRES  11 B  227  ARG LEU ALA ASP GLU SER GLY HIS VAL VAL LEU ARG TRP          
SEQRES  12 B  227  LEU PRO PRO PRO GLU THR PRO MET THR SER HIS ILE ARG          
SEQRES  13 B  227  TYR GLU VAL ASP VAL SER ALA GLY GLN GLY ALA GLY SER          
SEQRES  14 B  227  VAL GLN ARG VAL GLU ILE LEU GLU GLY ARG THR GLU CYS          
SEQRES  15 B  227  VAL LEU SER ASN LEU ARG GLY ARG THR ARG TYR THR PHE          
SEQRES  16 B  227  ALA VAL ARG ALA ARG MET ALA GLU PRO SER PHE GLY GLY          
SEQRES  17 B  227  PHE TRP SER GLU TRP SER GLU PRO VAL SER LEU LEU THR          
SEQRES  18 B  227  PRO SER ASP LEU ASP PRO                                      
SEQRES   1 C  227  ARG GLU PHE PRO PRO PRO ASN PRO ASP PRO LYS PHE GLU          
SEQRES   2 C  227  SER LYS ALA ALA LEU LEU ALA ALA ARG GLY PRO GLU GLU          
SEQRES   3 C  227  LEU LEU CYS PHE THR GLU ARG LEU GLU ASP LEU VAL CYS          
SEQRES   4 C  227  PHE TRP GLU GLU ALA ALA SER ALA GLY VAL GLY PRO GLY          
SEQRES   5 C  227  GLN TYR SER PHE SER TYR GLN LEU GLU ASP GLU PRO TRP          
SEQRES   6 C  227  LYS LEU CYS ARG LEU HIS GLN ALA PRO THR ALA ARG GLY          
SEQRES   7 C  227  ALA VAL ARG PHE TRP CYS SER LEU PRO THR ALA ASP THR          
SEQRES   8 C  227  SER SER PHE VAL PRO LEU GLU LEU ARG VAL THR ALA ALA          
SEQRES   9 C  227  SER GLY ALA PRO ARG TYR HIS ARG VAL ILE HIS ILE ASN          
SEQRES  10 C  227  GLU VAL VAL LEU LEU ASP ALA PRO VAL GLY LEU VAL ALA          
SEQRES  11 C  227  ARG LEU ALA ASP GLU SER GLY HIS VAL VAL LEU ARG TRP          
SEQRES  12 C  227  LEU PRO PRO PRO GLU THR PRO MET THR SER HIS ILE ARG          
SEQRES  13 C  227  TYR GLU VAL ASP VAL SER ALA GLY GLN GLY ALA GLY SER          
SEQRES  14 C  227  VAL GLN ARG VAL GLU ILE LEU GLU GLY ARG THR GLU CYS          
SEQRES  15 C  227  VAL LEU SER ASN LEU ARG GLY ARG THR ARG TYR THR PHE          
SEQRES  16 C  227  ALA VAL ARG ALA ARG MET ALA GLU PRO SER PHE GLY GLY          
SEQRES  17 C  227  PHE TRP SER GLU TRP SER GLU PRO VAL SER LEU LEU THR          
SEQRES  18 C  227  PRO SER ASP LEU ASP PRO                                      
FORMUL   4  HOH   *298(H2 O)                                                    
HELIX    1   1 LEU A    5  CYS A    7  5                                   3    
HELIX    2   2 SER A    9  GLY A   28  1                                  20    
HELIX    3   3 PHE A   48  TRP A   51  1                                   4    
HELIX    4   4 VAL A   56  VAL A   82  1                                  27    
HELIX    5   5 LEU A   91  ALA A  111  1                                  21    
HELIX    6   6 ALA A  114  SER A  120  1                                   7    
HELIX    7   7 PHE A  138  ARG A  150  1                                  13    
HELIX    8   8 LYS A  152  CYS A  161  1                                  10    
HELIX    9   9 PRO B    9  ARG B   21  1                                  13    
HELIX   10  10 THR B   87  ASP B   89  5                                   3    
HELIX   11  11 ILE B  115  GLU B  117  5                                   3    
HELIX   12  12 THR B  151  HIS B  153  5                                   3    
HELIX   13  13 PRO C    9  ARG C   21  1                                  13    
HELIX   14  14 PRO C   50  GLN C   52  5                                   3    
HELIX   15  15 THR C   87  ASP C   89  5                                   3    
HELIX   16  16 ILE C  115  GLU C  117  5                                   3    
HELIX   17  17 THR C  151  HIS C  153  5                                   3    
SHEET    1   A 2 ILE A  39  VAL A  41  0                                        
SHEET    2   A 2 ILE A 133  ALA A 135 -1  N  ALA A 135   O  ILE A  39           
SHEET    1   B 4 LEU B  27  PHE B  29  0                                        
SHEET    2   B 4 VAL B  37  GLU B  42 -1  N  PHE B  39   O  LEU B  27           
SHEET    3   B 4 ALA B  78  SER B  84 -1  N  CYS B  83   O  CYS B  38           
SHEET    4   B 4 LEU B  69  THR B  74 -1  N  THR B  74   O  ALA B  78           
SHEET    1   C 4 LYS B  65  CYS B  67  0                                        
SHEET    2   C 4 TYR B  53  LEU B  59 -1  N  TYR B  57   O  LYS B  65           
SHEET    3   C 4 LEU B  96  ALA B 102 -1  N  THR B 101   O  SER B  54           
SHEET    4   C 4 PRO B 107  ILE B 113 -1  N  ILE B 113   O  LEU B  96           
SHEET    1   D 3 VAL B 128  LEU B 131  0                                        
SHEET    2   D 3 VAL B 138  ARG B 141 -1  N  ARG B 141   O  VAL B 128           
SHEET    3   D 3 GLU B 180  LEU B 183 -1  N  LEU B 183   O  VAL B 138           
SHEET    1   E 4 ARG B 171  ILE B 174  0                                        
SHEET    2   E 4 ILE B 154  SER B 161 -1  N  VAL B 158   O  VAL B 172           
SHEET    3   E 4 THR B 190  MET B 200 -1  N  ARG B 199   O  ARG B 155           
SHEET    4   E 4 VAL B 216  THR B 220 -1  N  THR B 220   O  THR B 190           
SHEET    1   F 4 LEU C  27  PHE C  29  0                                        
SHEET    2   F 4 VAL C  37  GLU C  42 -1  N  PHE C  39   O  LEU C  27           
SHEET    3   F 4 VAL C  79  SER C  84 -1  N  CYS C  83   O  CYS C  38           
SHEET    4   F 4 HIS C  70  PRO C  73 -1  N  ALA C  72   O  ARG C  80           
SHEET    1   G 3 TYR C  53  LEU C  59  0                                        
SHEET    2   G 3 LEU C  96  ALA C 102 -1  N  THR C 101   O  SER C  54           
SHEET    3   G 3 PRO C 107  ILE C 113 -1  N  ILE C 113   O  LEU C  96           
SHEET    1   H 3 VAL C 128  LEU C 131  0                                        
SHEET    2   H 3 VAL C 138  ARG C 141 -1  N  ARG C 141   O  VAL C 128           
SHEET    3   H 3 GLU C 180  LEU C 183 -1  N  LEU C 183   O  VAL C 138           
SHEET    1   I 4 ARG C 171  ILE C 174  0                                        
SHEET    2   I 4 ILE C 154  ALA C 162 -1  N  VAL C 158   O  VAL C 172           
SHEET    3   I 4 ARG C 191  MET C 200 -1  N  ARG C 199   O  ARG C 155           
SHEET    4   I 4 VAL C 216  LEU C 219 -1  N  LEU C 218   O  TYR C 192           
SSBOND   1 CYS A    7    CYS A  161                          1555   1555  2.04  
SSBOND   2 CYS A   29    CYS A   33                          1555   1555  2.03  
SSBOND   3 CYS B   28    CYS B   38                          1555   1555  2.02  
SSBOND   4 CYS B   67    CYS B   83                          1555   1555  2.03  
SSBOND   5 CYS C   28    CYS C   38                          1555   1555  2.03  
SSBOND   6 CYS C   67    CYS C   83                          1555   1555  2.03  
CISPEP   1 GLU B  202    PRO B  203          0         0.05                     
CISPEP   2 GLU C  202    PRO C  203          0         0.14                     
CRYST1   58.400   79.300  136.500  90.00  90.00  90.00 P 21 21 21    8          
ORIGX1      1.000000  0.000000  0.000000        0.00000                         
ORIGX2      0.000000  1.000000  0.000000        0.00000                         
ORIGX3      0.000000  0.000000  1.000000        0.00000                         
SCALE1      0.017123  0.000000  0.000000        0.00000                         
SCALE2      0.000000  0.012610  0.000000        0.00000                         
SCALE3      0.000000  0.000000  0.007326        0.00000                         
ATOM      1  N   ALA A   1     -38.912  14.988  99.206  1.00 74.25           N  
ATOM      2  CA  ALA A   1     -37.691  14.156  98.995  1.00 72.12           C  
ATOM      3  C   ALA A   1     -36.476  15.045  98.733  1.00 70.30           C  
ATOM      4  O   ALA A   1     -36.607  16.130  98.160  1.00 68.80           O  
ATOM      5  CB  ALA A   1     -37.910  13.201  97.819  1.00 70.67           C  
ATOM      6  N   PRO A   2     -35.278  14.597  99.162  1.00 70.55           N  
ATOM      7  CA  PRO A   2     -34.022  15.337  98.982  1.00 66.55           C  
ATOM      8  C   PRO A   2     -33.988  16.185  97.707  1.00 64.50           C  
ATOM      9  O   PRO A   2     -33.782  15.658  96.612  1.00 60.73           O  
ATOM     10  CB  PRO A   2     -32.955  14.241  98.965  1.00 67.11           C  
ATOM     11  CG  PRO A   2     -33.571  13.075  99.724  1.00 66.96           C  
ATOM     12  CD  PRO A   2     -35.060  13.325  99.879  1.00 69.52           C  
ATOM     13  N   PRO A   3     -34.219  17.508  97.841  1.00 63.10           N  
ATOM     14  CA  PRO A   3     -34.234  18.515  96.765  1.00 60.55           C  
ATOM     15  C   PRO A   3     -33.066  18.470  95.754  1.00 58.81           C  
ATOM     16  O   PRO A   3     -32.609  19.507  95.264  1.00 54.49           O  
ATOM     17  CB  PRO A   3     -34.283  19.842  97.524  1.00 62.79           C  
ATOM     18  CG  PRO A   3     -34.972  19.507  98.810  1.00 56.40           C  
ATOM     19  CD  PRO A   3     -34.549  18.105  99.152  1.00 59.73           C  
ATOM     20  N   ARG A   4     -32.598  17.264  95.448  1.00 53.22           N  
ATOM     21  CA  ARG A   4     -31.512  17.037  94.501  1.00 46.61           C  
ATOM     22  C   ARG A   4     -30.139  17.630  94.852  1.00 41.54           C  
ATOM     23  O   ARG A   4     -29.963  18.308  95.863  1.00 37.61           O  
ATOM     24  CB  ARG A   4     -31.940  17.494  93.100  1.00 47.08           C  
ATOM     25  CG  ARG A   4     -33.424  17.324  92.821  1.00 47.01           C  
ATOM     26  CD  ARG A   4     -33.718  16.160  91.885  1.00 49.43           C  
ATOM     27  NE  ARG A   4     -35.135  15.800  91.923  1.00 49.35           N  
ATOM     28  CZ  ARG A   4     -36.060  16.269  91.086  1.00 49.72           C  
ATOM     29  NH1 ARG A   4     -35.723  17.125  90.128  1.00 48.02           N  
ATOM     30  NH2 ARG A   4     -37.330  15.892  91.210  1.00 39.12           N  
ATOM     31  N   LEU A   5     -29.181  17.319  93.981  1.00 37.83           N  
ATOM     32  CA  LEU A   5     -27.772  17.702  94.045  1.00 28.97           C  
ATOM     33  C   LEU A   5     -27.177  18.443  95.239  1.00 26.23           C  
ATOM     34  O   LEU A   5     -26.150  18.018  95.757  1.00 26.27           O  
ATOM     35  CB  LEU A   5     -27.396  18.433  92.759  1.00 29.00           C  
ATOM     36  CG  LEU A   5     -27.491  17.550  91.508  1.00 30.86           C  
ATOM     37  CD1 LEU A   5     -28.848  17.743  90.858  1.00 33.15           C  
ATOM     38  CD2 LEU A   5     -26.397  17.897  90.536  1.00 20.44           C  
ATOM     39  N   ILE A   6     -27.773  19.543  95.684  1.00 25.47           N  
ATOM     40  CA  ILE A   6     -27.179  20.250  96.818  1.00 26.27           C  
ATOM     41  C   ILE A   6     -27.481  19.561  98.138  1.00 24.08           C  
ATOM     42  O   ILE A   6     -26.811  19.803  99.140  1.00 22.73           O  
ATOM     43  CB  ILE A   6     -27.627  21.735  96.893  1.00 21.54           C  
ATOM     44  CG1 ILE A   6     -26.517  22.561  97.548  1.00 21.29           C  
ATOM     45  CG2 ILE A   6     -28.931  21.868  97.653  1.00 19.03           C  
ATOM     46  CD1 ILE A   6     -26.793  24.057  97.589  1.00 24.71           C  
ATOM     47  N   CYS A   7     -28.485  18.691  98.126  1.00 23.62           N  
ATOM     48  CA  CYS A   7     -28.867  17.957  99.321  1.00 21.28           C  
ATOM     49  C   CYS A   7     -27.926  16.793  99.572  1.00 22.16           C  
ATOM     50  O   CYS A   7     -28.086  16.047 100.539  1.00 22.63           O  
ATOM     51  CB  CYS A   7     -30.303  17.467  99.192  1.00 21.29           C  
ATOM     52  SG  CYS A   7     -31.458  18.852  99.372  1.00 21.40           S  
ATOM     53  N   ASP A   8     -26.949  16.635  98.686  1.00 24.36           N  
ATOM     54  CA  ASP A   8     -25.962  15.582  98.829  1.00 20.23           C  
ATOM     55  C   ASP A   8     -24.766  16.264  99.476  1.00 24.86           C  
ATOM     56  O   ASP A   8     -24.036  17.021  98.833  1.00 21.72           O  
ATOM     57  CB  ASP A   8     -25.588  15.006  97.465  1.00 22.19           C  
ATOM     58  CG  ASP A   8     -24.556  13.896  97.560  1.00 28.20           C  
ATOM     59  OD1 ASP A   8     -23.635  13.985  98.400  1.00 30.62           O  
ATOM     60  OD2 ASP A   8     -24.661  12.924  96.788  1.00 32.91           O  
ATOM     61  N   SER A   9     -24.594  16.008 100.766  1.00 23.59           N  
ATOM     62  CA  SER A   9     -23.510  16.597 101.532  1.00 28.09           C  
ATOM     63  C   SER A   9     -22.177  16.687 100.782  1.00 28.51           C  
ATOM     64  O   SER A   9     -21.555  17.753 100.731  1.00 28.04           O  
ATOM     65  CB  SER A   9     -23.315  15.808 102.828  1.00 23.93           C  
ATOM     66  OG  SER A   9     -24.073  16.382 103.871  1.00 32.05           O  
ATOM     67  N   ARG A  10     -21.743  15.567 100.209  1.00 26.79           N  
ATOM     68  CA  ARG A  10     -20.475  15.498  99.484  1.00 25.69           C  
ATOM     69  C   ARG A  10     -20.396  16.505  98.347  1.00 24.29           C  
ATOM     70  O   ARG A  10     -19.318  17.023  98.035  1.00 20.68           O  
ATOM     71  CB  ARG A  10     -20.261  14.092  98.909  1.00 33.46           C  
ATOM     72  CG  ARG A  10     -20.261  12.947  99.921  1.00 37.08           C  
ATOM     73  CD  ARG A  10     -20.294  13.420 101.361  1.00 40.44           C  
ATOM     74  NE  ARG A  10     -19.042  13.159 102.061  1.00 48.51           N  
ATOM     75  CZ  ARG A  10     -18.702  13.736 103.210  1.00 52.47           C  
ATOM     76  NH1 ARG A  10     -19.523  14.607 103.786  1.00 51.87           N  
ATOM     77  NH2 ARG A  10     -17.541  13.443 103.782  1.00 49.61           N  
ATOM     78  N   VAL A  11     -21.537  16.765  97.719  1.00 23.69           N  
ATOM     79  CA  VAL A  11     -21.584  17.710  96.618  1.00 22.46           C  
ATOM     80  C   VAL A  11     -21.305  19.112  97.134  1.00 21.89           C  
ATOM     81  O   VAL A  11     -20.458  19.821  96.593  1.00 25.36           O  
ATOM     82  CB  VAL A  11     -22.960  17.679  95.905  1.00 23.24           C  
ATOM     83  CG1 VAL A  11     -23.001  18.723  94.772  1.00 21.79           C  
ATOM     84  CG2 VAL A  11     -23.216  16.280  95.354  1.00 19.54           C  
ATOM     85  N   LEU A  12     -22.005  19.510  98.190  1.00 21.74           N  
ATOM     86  CA  LEU A  12     -21.804  20.837  98.749  1.00 18.14           C  
ATOM     87  C   LEU A  12     -20.442  20.942  99.422  1.00 18.25           C  
ATOM     88  O   LEU A  12     -19.774  21.973  99.344  1.00 20.54           O  
ATOM     89  CB  LEU A  12     -22.910  21.154  99.752  1.00 16.78           C  
ATOM     90  CG  LEU A  12     -22.690  22.390 100.627  1.00 15.28           C  
ATOM     91  CD1 LEU A  12     -22.281  23.589  99.772  1.00 20.02           C  
ATOM     92  CD2 LEU A  12     -23.967  22.679 101.387  1.00 16.13           C  
ATOM     93  N   GLU A  13     -20.028  19.857 100.069  1.00 20.29           N  
ATOM     94  CA  GLU A  13     -18.755  19.817 100.774  1.00 16.51           C  
ATOM     95  C   GLU A  13     -17.544  20.126  99.910  1.00 20.98           C  
ATOM     96  O   GLU A  13     -16.553  20.665 100.406  1.00 13.24           O  
ATOM     97  CB  GLU A  13     -18.556  18.452 101.429  1.00 23.48           C  
ATOM     98  CG  GLU A  13     -17.241  18.329 102.175  1.00 28.63           C  
ATOM     99  CD  GLU A  13     -17.306  17.336 103.327  1.00 38.78           C  
ATOM    100  OE1 GLU A  13     -18.030  17.597 104.319  1.00 36.99           O  
ATOM    101  OE2 GLU A  13     -16.625  16.293 103.237  1.00 35.31           O  
ATOM    102  N   ARG A  14     -17.608  19.772  98.626  1.00 22.86           N  
ATOM    103  CA  ARG A  14     -16.492  20.031  97.726  1.00 17.20           C  
ATOM    104  C   ARG A  14     -16.104  21.501  97.788  1.00 13.15           C  
ATOM    105  O   ARG A  14     -14.926  21.851  97.871  1.00 16.35           O  
ATOM    106  CB  ARG A  14     -16.861  19.662  96.289  1.00 16.98           C  
ATOM    107  CG  ARG A  14     -15.693  19.799  95.324  1.00 23.81           C  
ATOM    108  CD  ARG A  14     -16.159  20.013  93.892  1.00 28.52           C  
ATOM    109  NE  ARG A  14     -15.141  20.698  93.104  1.00 30.19           N  
ATOM    110  CZ  ARG A  14     -15.317  21.117  91.856  1.00 24.07           C  
ATOM    111  NH1 ARG A  14     -16.477  20.919  91.249  1.00 21.85           N  
ATOM    112  NH2 ARG A  14     -14.336  21.748  91.222  1.00 25.89           N  
ATOM    113  N   TYR A  15     -17.109  22.362  97.758  1.00 15.68           N  
ATOM    114  CA  TYR A  15     -16.869  23.797  97.786  1.00 20.76           C  
ATOM    115  C   TYR A  15     -16.400  24.295  99.154  1.00 18.45           C  
ATOM    116  O   TYR A  15     -15.521  25.150  99.242  1.00 17.63           O  
ATOM    117  CB  TYR A  15     -18.139  24.521  97.331  1.00 17.80           C  
ATOM    118  CG  TYR A  15     -18.599  24.042  95.969  1.00 22.76           C  
ATOM    119  CD1 TYR A  15     -17.907  24.409  94.810  1.00 22.03           C  
ATOM    120  CD2 TYR A  15     -19.697  23.192  95.839  1.00 24.03           C  
ATOM    121  CE1 TYR A  15     -18.297  23.940  93.556  1.00 23.19           C  
ATOM    122  CE2 TYR A  15     -20.098  22.717  94.592  1.00 19.88           C  
ATOM    123  CZ  TYR A  15     -19.393  23.095  93.455  1.00 26.23           C  
ATOM    124  OH  TYR A  15     -19.784  22.631  92.220  1.00 19.87           O  
ATOM    125  N   LEU A  16     -16.976  23.749 100.217  1.00 18.85           N  
ATOM    126  CA  LEU A  16     -16.587  24.150 101.561  1.00 20.34           C  
ATOM    127  C   LEU A  16     -15.110  23.862 101.796  1.00 20.31           C  
ATOM    128  O   LEU A  16     -14.410  24.665 102.413  1.00 19.85           O  
ATOM    129  CB  LEU A  16     -17.435  23.420 102.606  1.00 20.22           C  
ATOM    130  CG  LEU A  16     -18.779  24.071 102.958  1.00 20.65           C  
ATOM    131  CD1 LEU A  16     -19.537  24.508 101.687  1.00 16.54           C  
ATOM    132  CD2 LEU A  16     -19.598  23.084 103.764  1.00 17.03           C  
ATOM    133  N   LEU A  17     -14.627  22.724 101.303  1.00 20.07           N  
ATOM    134  CA  LEU A  17     -13.220  22.379 101.483  1.00 16.74           C  
ATOM    135  C   LEU A  17     -12.333  23.259 100.606  1.00 17.65           C  
ATOM    136  O   LEU A  17     -11.202  23.568 100.967  1.00 17.72           O  
ATOM    137  CB  LEU A  17     -12.983  20.902 101.171  1.00 18.40           C  
ATOM    138  CG  LEU A  17     -13.710  19.929 102.103  1.00 17.31           C  
ATOM    139  CD1 LEU A  17     -13.515  18.508 101.599  1.00 15.98           C  
ATOM    140  CD2 LEU A  17     -13.189  20.085 103.523  1.00 18.96           C  
ATOM    141  N   GLU A  18     -12.847  23.664  99.451  1.00 18.94           N  
ATOM    142  CA  GLU A  18     -12.093  24.537  98.567  1.00 17.32           C  
ATOM    143  C   GLU A  18     -11.902  25.864  99.292  1.00 16.38           C  
ATOM    144  O   GLU A  18     -10.795  26.402  99.338  1.00 17.19           O  
ATOM    145  CB  GLU A  18     -12.878  24.785  97.280  1.00 21.91           C  
ATOM    146  CG  GLU A  18     -12.195  24.300  96.020  1.00 23.08           C  
ATOM    147  CD  GLU A  18     -13.177  24.046  94.892  1.00 22.58           C  
ATOM    148  OE1 GLU A  18     -14.103  24.865  94.708  1.00 17.93           O  
ATOM    149  OE2 GLU A  18     -13.024  23.021  94.194  1.00 24.43           O  
ATOM    150  N   ALA A  19     -12.994  26.380  99.856  1.00 16.37           N  
ATOM    151  CA  ALA A  19     -12.972  27.651 100.573  1.00 18.33           C  
ATOM    152  C   ALA A  19     -12.034  27.609 101.780  1.00 21.30           C  
ATOM    153  O   ALA A  19     -11.360  28.598 102.086  1.00 19.31           O  
ATOM    154  CB  ALA A  19     -14.384  28.032 101.008  1.00 14.50           C  
ATOM    155  N   LYS A  20     -11.987  26.461 102.458  1.00 21.56           N  
ATOM    156  CA  LYS A  20     -11.118  26.281 103.621  1.00 17.85           C  
ATOM    157  C   LYS A  20      -9.668  26.432 103.177  1.00 17.33           C  
ATOM    158  O   LYS A  20      -8.874  27.111 103.829  1.00 22.25           O  
ATOM    159  CB  LYS A  20     -11.336  24.890 104.225  1.00 14.13           C  
ATOM    160  CG  LYS A  20     -10.518  24.578 105.466  1.00 16.96           C  
ATOM    161  CD  LYS A  20     -11.129  23.388 106.198  1.00 15.63           C  
ATOM    162  CE  LYS A  20     -10.101  22.640 107.013  1.00 15.54           C  
ATOM    163  NZ  LYS A  20      -9.691  23.400 108.224  1.00 22.00           N  
ATOM    164  N   GLU A  21      -9.331  25.804 102.052  1.00 16.70           N  
ATOM    165  CA  GLU A  21      -7.975  25.868 101.530  1.00 15.65           C  
ATOM    166  C   GLU A  21      -7.658  27.298 101.104  1.00 11.86           C  
ATOM    167  O   GLU A  21      -6.552  27.793 101.321  1.00 18.26           O  
ATOM    168  CB  GLU A  21      -7.815  24.897 100.355  1.00 15.52           C  
ATOM    169  CG  GLU A  21      -6.416  24.848  99.755  1.00 23.62           C  
ATOM    170  CD  GLU A  21      -5.354  24.356 100.730  1.00 28.58           C  
ATOM    171  OE1 GLU A  21      -5.724  23.767 101.767  1.00 33.67           O  
ATOM    172  OE2 GLU A  21      -4.148  24.560 100.458  1.00 29.40           O  
ATOM    173  N   ALA A  22      -8.636  27.970 100.513  1.00 16.46           N  
ATOM    174  CA  ALA A  22      -8.436  29.347 100.084  1.00 17.13           C  
ATOM    175  C   ALA A  22      -8.136  30.182 101.328  1.00 22.71           C  
ATOM    176  O   ALA A  22      -7.125  30.884 101.390  1.00 24.98           O  
ATOM    177  CB  ALA A  22      -9.690  29.866  99.381  1.00 13.41           C  
ATOM    178  N   GLU A  23      -9.020  30.097 102.320  1.00 21.68           N  
ATOM    179  CA  GLU A  23      -8.851  30.840 103.562  1.00 19.85           C  
ATOM    180  C   GLU A  23      -7.517  30.487 104.226  1.00 23.40           C  
ATOM    181  O   GLU A  23      -6.746  31.373 104.618  1.00 25.99           O  
ATOM    182  CB  GLU A  23     -10.020  30.542 104.512  1.00 22.78           C  
ATOM    183  CG  GLU A  23      -9.772  30.895 105.975  1.00 26.67           C  
ATOM    184  CD  GLU A  23      -9.163  29.732 106.746  1.00 35.45           C  
ATOM    185  OE1 GLU A  23      -9.816  28.666 106.820  1.00 34.86           O  
ATOM    186  OE2 GLU A  23      -8.032  29.879 107.271  1.00 31.57           O  
ATOM    187  N   LYS A  24      -7.231  29.195 104.338  1.00 18.66           N  
ATOM    188  CA  LYS A  24      -5.992  28.765 104.969  1.00 18.53           C  
ATOM    189  C   LYS A  24      -4.762  29.336 104.275  1.00 22.61           C  
ATOM    190  O   LYS A  24      -3.856  29.857 104.926  1.00 20.36           O  
ATOM    191  CB  LYS A  24      -5.916  27.240 104.997  1.00 17.92           C  
ATOM    192  CG  LYS A  24      -4.631  26.685 105.596  1.00 17.16           C  
ATOM    193  CD  LYS A  24      -4.456  25.204 105.246  1.00 23.23           C  
ATOM    194  CE  LYS A  24      -3.590  25.023 103.997  1.00 27.66           C  
ATOM    195  NZ  LYS A  24      -3.749  23.677 103.374  1.00 27.19           N  
ATOM    196  N   ILE A  25      -4.733  29.244 102.950  1.00 25.57           N  
ATOM    197  CA  ILE A  25      -3.603  29.745 102.174  1.00 24.35           C  
ATOM    198  C   ILE A  25      -3.424  31.275 102.268  1.00 25.21           C  
ATOM    199  O   ILE A  25      -2.295  31.778 102.248  1.00 23.93           O  
ATOM    200  CB  ILE A  25      -3.747  29.314 100.689  1.00 25.41           C  
ATOM    201  CG1 ILE A  25      -3.628  27.786 100.581  1.00 25.62           C  
ATOM    202  CG2 ILE A  25      -2.705  30.007  99.827  1.00 21.33           C  
ATOM    203  CD1 ILE A  25      -2.321  27.213 101.106  1.00 22.17           C  
ATOM    204  N   THR A  26      -4.521  32.020 102.382  1.00 27.63           N  
ATOM    205  CA  THR A  26      -4.403  33.474 102.472  1.00 27.37           C  
ATOM    206  C   THR A  26      -3.967  33.962 103.855  1.00 28.70           C  
ATOM    207  O   THR A  26      -3.832  35.162 104.078  1.00 26.33           O  
ATOM    208  CB  THR A  26      -5.714  34.211 102.060  1.00 22.35           C  
ATOM    209  OG1 THR A  26      -6.861  33.428 102.394  1.00 18.75           O  
ATOM    210  CG2 THR A  26      -5.717  34.465 100.563  1.00 32.93           C  
ATOM    211  N   THR A  27      -3.742  33.038 104.785  1.00 28.99           N  
ATOM    212  CA  THR A  27      -3.289  33.438 106.106  1.00 27.54           C  
ATOM    213  C   THR A  27      -1.773  33.720 106.056  1.00 25.80           C  
ATOM    214  O   THR A  27      -1.216  34.379 106.932  1.00 24.65           O  
ATOM    215  CB  THR A  27      -3.650  32.364 107.194  1.00 27.56           C  
ATOM    216  OG1 THR A  27      -3.045  31.101 106.888  1.00 26.67           O  
ATOM    217  CG2 THR A  27      -5.165  32.194 107.274  1.00 24.78           C  
ATOM    218  N   GLY A  28      -1.109  33.243 105.010  1.00 22.85           N  
ATOM    219  CA  GLY A  28       0.316  33.503 104.882  1.00 26.33           C  
ATOM    220  C   GLY A  28       0.532  34.613 103.870  1.00 25.87           C  
ATOM    221  O   GLY A  28       1.593  34.730 103.262  1.00 28.71           O  
ATOM    222  N   CYS A  29      -0.498  35.439 103.711  1.00 33.75           N  
ATOM    223  CA  CYS A  29      -0.517  36.549 102.760  1.00 34.80           C  
ATOM    224  C   CYS A  29       0.602  37.575 102.865  1.00 38.62           C  
ATOM    225  O   CYS A  29       1.360  37.776 101.911  1.00 46.38           O  
ATOM    226  CB  CYS A  29      -1.854  37.278 102.855  1.00 33.94           C  
ATOM    227  SG  CYS A  29      -3.021  36.821 101.544  1.00 37.49           S  
ATOM    228  N   ALA A  30       0.678  38.236 104.015  1.00 36.72           N  
ATOM    229  CA  ALA A  30       1.678  39.270 104.273  1.00 36.40           C  
ATOM    230  C   ALA A  30       1.215  40.623 103.728  1.00 36.87           C  
ATOM    231  O   ALA A  30       0.107  41.073 104.024  1.00 36.90           O  
ATOM    232  CB  ALA A  30       3.035  38.880 103.661  1.00 34.86           C  
ATOM    233  N   GLU A  31       2.066  41.266 102.934  1.00 37.95           N  
ATOM    234  CA  GLU A  31       1.751  42.568 102.359  1.00 40.95           C  
ATOM    235  C   GLU A  31       1.501  42.429 100.864  1.00 42.27           C  
ATOM    236  O   GLU A  31       1.409  43.425 100.150  1.00 44.93           O  
ATOM    237  CB  GLU A  31       2.920  43.537 102.579  1.00 41.98           C  
ATOM    238  CG  GLU A  31       3.010  44.124 103.983  1.00 42.53           C  
ATOM    239  CD  GLU A  31       2.337  45.482 104.096  1.00 46.84           C  
ATOM    240  OE1 GLU A  31       1.127  45.519 104.405  1.00 45.17           O  
ATOM    241  OE2 GLU A  31       3.016  46.511 103.876  1.00 46.32           O  
ATOM    242  N   HIS A  32       1.386  41.191 100.397  1.00 42.14           N  
ATOM    243  CA  HIS A  32       1.189  40.923  98.979  1.00 39.50           C  
ATOM    244  C   HIS A  32      -0.258  40.613  98.622  1.00 37.04           C  
ATOM    245  O   HIS A  32      -0.528  40.102  97.534  1.00 34.21           O  
ATOM    246  CB  HIS A  32       2.067  39.741  98.551  1.00 45.48           C  
ATOM    247  CG  HIS A  32       3.407  39.689  99.226  1.00 48.40           C  
ATOM    248  ND1 HIS A  32       3.743  38.714 100.143  1.00 50.09           N  
ATOM    249  CD2 HIS A  32       4.506  40.468  99.089  1.00 47.65           C  
ATOM    250  CE1 HIS A  32       4.989  38.895 100.542  1.00 44.49           C  
ATOM    251  NE2 HIS A  32       5.475  39.952  99.918  1.00 53.12           N  
ATOM    252  N   CYS A  33      -1.188  40.932  99.519  1.00 34.80           N  
ATOM    253  CA  CYS A  33      -2.597  40.622  99.275  1.00 34.64           C  
ATOM    254  C   CYS A  33      -3.631  41.741  99.371  1.00 31.46           C  
ATOM    255  O   CYS A  33      -4.817  41.449  99.530  1.00 35.61           O  
ATOM    256  CB  CYS A  33      -3.055  39.508 100.216  1.00 36.94           C  
ATOM    257  SG  CYS A  33      -2.348  37.856  99.929  1.00 39.97           S  
ATOM    258  N   SER A  34      -3.221  43.002  99.286  1.00 25.59           N  
ATOM    259  CA  SER A  34      -4.202  44.080  99.368  1.00 21.56           C  
ATOM    260  C   SER A  34      -5.094  44.103  98.140  1.00 19.87           C  
ATOM    261  O   SER A  34      -4.647  43.802  97.039  1.00 20.91           O  
ATOM    262  CB  SER A  34      -3.518  45.437  99.495  1.00 25.18           C  
ATOM    263  OG  SER A  34      -4.485  46.475  99.479  1.00 26.12           O  
ATOM    264  N   LEU A  35      -6.360  44.450  98.346  1.00 22.68           N  
ATOM    265  CA  LEU A  35      -7.331  44.551  97.263  1.00 27.22           C  
ATOM    266  C   LEU A  35      -7.263  45.998  96.770  1.00 35.80           C  
ATOM    267  O   LEU A  35      -7.846  46.360  95.742  1.00 34.43           O  
ATOM    268  CB  LEU A  35      -8.745  44.244  97.772  1.00 25.24           C  
ATOM    269  CG  LEU A  35      -9.128  42.786  98.067  1.00 19.53           C  
ATOM    270  CD1 LEU A  35     -10.454  42.758  98.809  1.00 15.57           C  
ATOM    271  CD2 LEU A  35      -9.237  41.995  96.774  1.00 16.00           C  
ATOM    272  N   ASN A  36      -6.538  46.819  97.523  1.00 38.03           N  
ATOM    273  CA  ASN A  36      -6.360  48.227  97.197  1.00 39.37           C  
ATOM    274  C   ASN A  36      -7.683  48.975  97.077  1.00 38.51           C  
ATOM    275  O   ASN A  36      -7.863  49.802  96.184  1.00 40.25           O  
ATOM    276  CB  ASN A  36      -5.561  48.360  95.904  1.00 41.95           C  
ATOM    277  CG  ASN A  36      -4.089  48.083  96.109  1.00 38.38           C  
ATOM    278  OD1 ASN A  36      -3.530  47.169  95.509  1.00 43.43           O  
ATOM    279  ND2 ASN A  36      -3.452  48.873  96.964  1.00 43.35           N  
ATOM    280  N   GLU A  37      -8.594  48.675  97.997  1.00 35.89           N  
ATOM    281  CA  GLU A  37      -9.914  49.288  98.051  1.00 30.96           C  
ATOM    282  C   GLU A  37     -10.804  48.430  98.949  1.00 26.38           C  
ATOM    283  O   GLU A  37     -10.495  47.269  99.217  1.00 26.20           O  
ATOM    284  CB  GLU A  37     -10.515  49.394  96.638  1.00 30.50           C  
ATOM    285  CG  GLU A  37     -11.617  48.394  96.320  1.00 33.93           C  
ATOM    286  CD  GLU A  37     -11.929  48.316  94.834  1.00 42.14           C  
ATOM    287  OE1 GLU A  37     -11.081  48.743  94.021  1.00 42.50           O  
ATOM    288  OE2 GLU A  37     -13.023  47.822  94.479  1.00 43.70           O  
ATOM    289  N   LYS A  38     -11.902  49.006  99.419  1.00 24.57           N  
ATOM    290  CA  LYS A  38     -12.831  48.277 100.274  1.00 28.91           C  
ATOM    291  C   LYS A  38     -13.940  47.578  99.472  1.00 26.47           C  
ATOM    292  O   LYS A  38     -14.827  48.229  98.910  1.00 26.71           O  
ATOM    293  CB  LYS A  38     -13.465  49.225 101.300  1.00 29.04           C  
ATOM    294  CG  LYS A  38     -12.499  50.224 101.928  1.00 35.54           C  
ATOM    295  CD  LYS A  38     -12.732  51.659 101.423  1.00 43.45           C  
ATOM    296  CE  LYS A  38     -13.309  51.715  99.990  1.00 46.59           C  
ATOM    297  NZ  LYS A  38     -12.288  51.943  98.915  1.00 34.61           N  
ATOM    298  N   ILE A  39     -13.878  46.251  99.417  1.00 26.55           N  
ATOM    299  CA  ILE A  39     -14.884  45.468  98.709  1.00 22.45           C  
ATOM    300  C   ILE A  39     -15.956  45.051  99.711  1.00 27.16           C  
ATOM    301  O   ILE A  39     -15.664  44.387 100.710  1.00 27.55           O  
ATOM    302  CB  ILE A  39     -14.264  44.200  98.070  1.00 19.56           C  
ATOM    303  CG1 ILE A  39     -13.128  44.605  97.134  1.00 21.88           C  
ATOM    304  CG2 ILE A  39     -15.336  43.402  97.323  1.00 17.74           C  
ATOM    305  CD1 ILE A  39     -12.664  43.503  96.211  1.00 25.45           C  
ATOM    306  N   THR A  40     -17.194  45.457  99.452  1.00 25.07           N  
ATOM    307  CA  THR A  40     -18.301  45.114 100.331  1.00 26.11           C  
ATOM    308  C   THR A  40     -18.515  43.600 100.330  1.00 27.28           C  
ATOM    309  O   THR A  40     -18.483  42.957  99.286  1.00 27.50           O  
ATOM    310  CB  THR A  40     -19.589  45.808  99.873  1.00 29.35           C  
ATOM    311  OG1 THR A  40     -19.368  47.223  99.815  1.00 33.07           O  
ATOM    312  CG2 THR A  40     -20.732  45.507 100.839  1.00 29.65           C  
ATOM    313  N   VAL A  41     -18.736  43.028 101.505  1.00 24.73           N  
ATOM    314  CA  VAL A  41     -18.931  41.587 101.616  1.00 23.09           C  
ATOM    315  C   VAL A  41     -20.130  41.304 102.500  1.00 23.03           C  
ATOM    316  O   VAL A  41     -20.603  42.187 103.210  1.00 28.16           O  
ATOM    317  CB  VAL A  41     -17.679  40.915 102.221  1.00 21.89           C  
ATOM    318  CG1 VAL A  41     -16.549  40.935 101.205  1.00 21.39           C  
ATOM    319  CG2 VAL A  41     -17.254  41.643 103.490  1.00 17.12           C  
ATOM    320  N   PRO A  42     -20.651  40.073 102.470  1.00 23.42           N  
ATOM    321  CA  PRO A  42     -21.808  39.865 103.346  1.00 23.00           C  
ATOM    322  C   PRO A  42     -21.375  39.625 104.794  1.00 19.13           C  
ATOM    323  O   PRO A  42     -20.184  39.509 105.090  1.00 19.27           O  
ATOM    324  CB  PRO A  42     -22.510  38.651 102.733  1.00 19.39           C  
ATOM    325  CG  PRO A  42     -21.419  37.912 101.991  1.00 17.63           C  
ATOM    326  CD  PRO A  42     -20.279  38.859 101.720  1.00 14.54           C  
ATOM    327  N   ASP A  43     -22.341  39.581 105.697  1.00 18.73           N  
ATOM    328  CA  ASP A  43     -22.035  39.313 107.090  1.00 20.22           C  
ATOM    329  C   ASP A  43     -22.144  37.807 107.191  1.00 18.47           C  
ATOM    330  O   ASP A  43     -23.110  37.232 106.695  1.00 23.53           O  
ATOM    331  CB  ASP A  43     -23.066  39.961 108.014  1.00 21.85           C  
ATOM    332  CG  ASP A  43     -22.739  39.755 109.486  1.00 23.34           C  
ATOM    333  OD1 ASP A  43     -21.903  38.883 109.806  1.00 30.38           O  
ATOM    334  OD2 ASP A  43     -23.315  40.469 110.326  1.00 31.10           O  
ATOM    335  N   THR A  44     -21.164  37.159 107.812  1.00 19.37           N  
ATOM    336  CA  THR A  44     -21.217  35.706 107.921  1.00 22.99           C  
ATOM    337  C   THR A  44     -21.555  35.168 109.310  1.00 24.37           C  
ATOM    338  O   THR A  44     -21.726  33.958 109.486  1.00 21.97           O  
ATOM    339  CB  THR A  44     -19.897  35.060 107.453  1.00 19.75           C  
ATOM    340  OG1 THR A  44     -18.878  35.284 108.432  1.00 18.81           O  
ATOM    341  CG2 THR A  44     -19.463  35.654 106.123  1.00 18.21           C  
ATOM    342  N   LYS A  45     -21.673  36.048 110.296  1.00 21.98           N  
ATOM    343  CA  LYS A  45     -21.974  35.567 111.635  1.00 24.17           C  
ATOM    344  C   LYS A  45     -23.369  34.977 111.759  1.00 20.31           C  
ATOM    345  O   LYS A  45     -24.324  35.426 111.120  1.00 24.64           O  
ATOM    346  CB  LYS A  45     -21.783  36.679 112.669  1.00 22.77           C  
ATOM    347  CG  LYS A  45     -22.828  37.787 112.644  1.00 29.31           C  
ATOM    348  CD  LYS A  45     -22.480  38.932 113.620  1.00 37.49           C  
ATOM    349  CE  LYS A  45     -23.680  39.851 113.366  1.00 41.58           C  
ATOM    350  NZ  LYS A  45     -23.758  41.105 114.112  1.00 37.50           N  
ATOM    351  N   VAL A  46     -23.473  33.937 112.572  1.00 23.75           N  
ATOM    352  CA  VAL A  46     -24.752  33.289 112.819  1.00 22.16           C  
ATOM    353  C   VAL A  46     -24.948  33.153 114.329  1.00 21.86           C  
ATOM    354  O   VAL A  46     -24.140  32.525 115.019  1.00 19.66           O  
ATOM    355  CB  VAL A  46     -24.824  31.873 112.164  1.00 22.10           C  
ATOM    356  CG1 VAL A  46     -25.998  31.087 112.738  1.00 14.44           C  
ATOM    357  CG2 VAL A  46     -24.973  31.998 110.653  1.00 18.36           C  
ATOM    358  N   ASN A  47     -26.002  33.774 114.844  1.00 22.82           N  
ATOM    359  CA  ASN A  47     -26.311  33.671 116.264  1.00 20.33           C  
ATOM    360  C   ASN A  47     -27.305  32.513 116.295  1.00 20.12           C  
ATOM    361  O   ASN A  47     -28.465  32.667 115.901  1.00 18.06           O  
ATOM    362  CB  ASN A  47     -26.950  34.971 116.762  1.00 21.50           C  
ATOM    363  CG  ASN A  47     -27.157  34.984 118.266  1.00 19.15           C  
ATOM    364  OD1 ASN A  47     -28.205  34.567 118.758  1.00 20.69           O  
ATOM    365  ND2 ASN A  47     -26.160  35.465 119.000  1.00 18.59           N  
ATOM    366  N   PHE A  48     -26.832  31.347 116.731  1.00 18.44           N  
ATOM    367  CA  PHE A  48     -27.660  30.147 116.767  1.00 22.12           C  
ATOM    368  C   PHE A  48     -28.940  30.309 117.561  1.00 24.42           C  
ATOM    369  O   PHE A  48     -29.956  29.687 117.233  1.00 22.34           O  
ATOM    370  CB  PHE A  48     -26.853  28.958 117.292  1.00 21.66           C  
ATOM    371  CG  PHE A  48     -26.078  28.252 116.226  1.00 23.33           C  
ATOM    372  CD1 PHE A  48     -26.730  27.445 115.296  1.00 24.66           C  
ATOM    373  CD2 PHE A  48     -24.703  28.427 116.118  1.00 24.90           C  
ATOM    374  CE1 PHE A  48     -26.021  26.824 114.269  1.00 26.47           C  
ATOM    375  CE2 PHE A  48     -23.981  27.811 115.094  1.00 29.73           C  
ATOM    376  CZ  PHE A  48     -24.640  27.008 114.166  1.00 25.62           C  
ATOM    377  N   TYR A  49     -28.899  31.146 118.598  1.00 24.28           N  
ATOM    378  CA  TYR A  49     -30.089  31.391 119.400  1.00 20.97           C  
ATOM    379  C   TYR A  49     -31.131  32.121 118.544  1.00 16.20           C  
ATOM    380  O   TYR A  49     -32.296  31.717 118.479  1.00 17.60           O  
ATOM    381  CB  TYR A  49     -29.751  32.235 120.638  1.00 24.96           C  
ATOM    382  CG  TYR A  49     -30.980  32.578 121.444  1.00 24.62           C  
ATOM    383  CD1 TYR A  49     -31.639  31.601 122.182  1.00 30.99           C  
ATOM    384  CD2 TYR A  49     -31.535  33.855 121.405  1.00 28.46           C  
ATOM    385  CE1 TYR A  49     -32.828  31.874 122.857  1.00 31.96           C  
ATOM    386  CE2 TYR A  49     -32.729  34.143 122.080  1.00 33.53           C  
ATOM    387  CZ  TYR A  49     -33.372  33.139 122.802  1.00 30.83           C  
ATOM    388  OH  TYR A  49     -34.569  33.384 123.445  1.00 30.83           O  
ATOM    389  N   ALA A  50     -30.711  33.196 117.885  1.00 15.81           N  
ATOM    390  CA  ALA A  50     -31.619  33.954 117.036  1.00 15.79           C  
ATOM    391  C   ALA A  50     -31.935  33.204 115.737  1.00 19.52           C  
ATOM    392  O   ALA A  50     -33.071  33.215 115.261  1.00 17.09           O  
ATOM    393  CB  ALA A  50     -31.015  35.301 116.718  1.00 15.72           C  
ATOM    394  N   TRP A  51     -30.921  32.548 115.178  1.00 19.52           N  
ATOM    395  CA  TRP A  51     -31.065  31.807 113.933  1.00 20.55           C  
ATOM    396  C   TRP A  51     -32.191  30.767 113.946  1.00 27.63           C  
ATOM    397  O   TRP A  51     -33.026  30.735 113.039  1.00 26.15           O  
ATOM    398  CB  TRP A  51     -29.729  31.142 113.569  1.00 21.25           C  
ATOM    399  CG  TRP A  51     -29.783  30.261 112.341  1.00 23.86           C  
ATOM    400  CD1 TRP A  51     -30.018  28.915 112.315  1.00 23.92           C  
ATOM    401  CD2 TRP A  51     -29.581  30.660 110.968  1.00 24.66           C  
ATOM    402  NE1 TRP A  51     -29.975  28.449 111.020  1.00 26.92           N  
ATOM    403  CE2 TRP A  51     -29.709  29.493 110.171  1.00 27.87           C  
ATOM    404  CE3 TRP A  51     -29.305  31.884 110.336  1.00 19.56           C  
ATOM    405  CZ2 TRP A  51     -29.570  29.512 108.763  1.00 19.88           C  
ATOM    406  CZ3 TRP A  51     -29.165  31.905 108.929  1.00 23.82           C  
ATOM    407  CH2 TRP A  51     -29.300  30.720 108.165  1.00 21.80           C  
ATOM    408  N   LYS A  52     -32.229  29.923 114.971  1.00 28.55           N  
ATOM    409  CA  LYS A  52     -33.259  28.893 115.047  1.00 30.15           C  
ATOM    410  C   LYS A  52     -34.641  29.418 115.449  1.00 28.70           C  
ATOM    411  O   LYS A  52     -35.637  28.707 115.419  1.00 28.56           O  
ATOM    412  CB  LYS A  52     -32.796  27.830 116.044  1.00 33.45           C  
ATOM    413  CG  LYS A  52     -32.969  28.280 117.497  1.00 38.11           C  
ATOM    414  CD  LYS A  52     -32.569  27.192 118.494  1.00 45.56           C  
ATOM    415  CE  LYS A  52     -31.411  26.326 117.985  1.00 46.16           C  
ATOM    416  NZ  LYS A  52     -30.701  25.738 119.119  1.00 48.02           N  
ATOM    417  N   ARG A  53     -34.719  30.692 115.823  1.00 24.01           N  
ATOM    418  CA  ARG A  53     -35.989  31.278 116.224  1.00 22.65           C  
ATOM    419  C   ARG A  53     -36.662  32.097 115.133  1.00 23.56           C  
ATOM    420  O   ARG A  53     -37.867  32.354 115.199  1.00 21.55           O  
ATOM    421  CB  ARG A  53     -35.789  32.169 117.447  1.00 29.82           C  
ATOM    422  CG  ARG A  53     -35.221  31.451 118.646  1.00 34.92           C  
ATOM    423  CD  ARG A  53     -35.454  32.252 119.907  1.00 39.34           C  
ATOM    424  NE  ARG A  53     -35.747  33.659 119.637  1.00 43.00           N  
ATOM    425  CZ  ARG A  53     -36.707  34.350 120.248  1.00 41.03           C  
ATOM    426  NH1 ARG A  53     -37.469  33.765 121.162  1.00 40.95           N  
ATOM    427  NH2 ARG A  53     -36.902  35.628 119.952  1.00 45.97           N  
ATOM    428  N   MET A  54     -35.898  32.512 114.128  1.00 23.89           N  
ATOM    429  CA  MET A  54     -36.480  33.318 113.063  1.00 24.19           C  
ATOM    430  C   MET A  54     -37.226  32.497 112.022  1.00 24.82           C  
ATOM    431  O   MET A  54     -36.926  31.321 111.811  1.00 25.30           O  
ATOM    432  CB  MET A  54     -35.405  34.172 112.381  1.00 21.37           C  
ATOM    433  CG  MET A  54     -34.204  33.419 111.862  1.00 23.09           C  
ATOM    434  SD  MET A  54     -33.208  34.461 110.776  1.00 29.26           S  
ATOM    435  CE  MET A  54     -31.771  34.752 111.788  1.00 34.21           C  
ATOM    436  N   GLU A  55     -38.220  33.120 111.393  1.00 22.82           N  
ATOM    437  CA  GLU A  55     -38.998  32.460 110.351  1.00 24.73           C  
ATOM    438  C   GLU A  55     -37.983  31.783 109.435  1.00 25.51           C  
ATOM    439  O   GLU A  55     -37.013  32.412 109.015  1.00 27.54           O  
ATOM    440  CB  GLU A  55     -39.809  33.497 109.567  1.00 25.02           C  
ATOM    441  CG  GLU A  55     -41.045  32.939 108.871  1.00 23.33           C  
ATOM    442  CD  GLU A  55     -41.588  33.879 107.814  1.00 25.96           C  
ATOM    443  OE1 GLU A  55     -41.214  35.074 107.832  1.00 29.14           O  
ATOM    444  OE2 GLU A  55     -42.390  33.428 106.968  1.00 27.44           O  
ATOM    445  N   VAL A  56     -38.193  30.504 109.136  1.00 25.97           N  
ATOM    446  CA  VAL A  56     -37.260  29.757 108.296  1.00 24.31           C  
ATOM    447  C   VAL A  56     -37.037  30.418 106.944  1.00 22.39           C  
ATOM    448  O   VAL A  56     -35.927  30.415 106.416  1.00 27.16           O  
ATOM    449  CB  VAL A  56     -37.746  28.312 108.077  1.00 24.46           C  
ATOM    450  CG1 VAL A  56     -36.672  27.509 107.363  1.00 31.19           C  
ATOM    451  CG2 VAL A  56     -38.084  27.668 109.417  1.00 23.32           C  
ATOM    452  N   GLY A  57     -38.098  30.991 106.393  1.00 23.20           N  
ATOM    453  CA  GLY A  57     -37.988  31.661 105.110  1.00 25.18           C  
ATOM    454  C   GLY A  57     -36.921  32.735 105.106  1.00 27.42           C  
ATOM    455  O   GLY A  57     -36.317  33.007 104.069  1.00 30.98           O  
ATOM    456  N   GLN A  58     -36.693  33.349 106.266  1.00 25.57           N  
ATOM    457  CA  GLN A  58     -35.680  34.390 106.410  1.00 23.86           C  
ATOM    458  C   GLN A  58     -34.273  33.805 106.249  1.00 21.06           C  
ATOM    459  O   GLN A  58     -33.325  34.520 105.905  1.00 22.77           O  
ATOM    460  CB  GLN A  58     -35.816  35.081 107.777  1.00 23.81           C  
ATOM    461  CG  GLN A  58     -34.770  36.173 108.049  1.00 21.74           C  
ATOM    462  CD  GLN A  58     -34.761  37.276 106.997  1.00 24.94           C  
ATOM    463  OE1 GLN A  58     -35.780  37.547 106.346  1.00 21.47           O  
ATOM    464  NE2 GLN A  58     -33.605  37.917 106.822  1.00 23.37           N  
ATOM    465  N   GLN A  59     -34.124  32.509 106.508  1.00 19.58           N  
ATOM    466  CA  GLN A  59     -32.818  31.890 106.327  1.00 20.46           C  
ATOM    467  C   GLN A  59     -32.520  32.002 104.820  1.00 18.84           C  
ATOM    468  O   GLN A  59     -31.415  32.358 104.412  1.00 19.67           O  
ATOM    469  CB  GLN A  59     -32.859  30.422 106.759  1.00 20.58           C  
ATOM    470  CG  GLN A  59     -33.303  30.189 108.199  1.00 21.39           C  
ATOM    471  CD  GLN A  59     -33.250  28.717 108.594  1.00 26.27           C  
ATOM    472  OE1 GLN A  59     -32.896  27.859 107.786  1.00 24.43           O  
ATOM    473  NE2 GLN A  59     -33.605  28.421 109.840  1.00 20.88           N  
ATOM    474  N   ALA A  60     -33.533  31.708 104.006  1.00 19.62           N  
ATOM    475  CA  ALA A  60     -33.426  31.788 102.554  1.00 21.87           C  
ATOM    476  C   ALA A  60     -32.986  33.192 102.134  1.00 22.20           C  
ATOM    477  O   ALA A  60     -32.035  33.352 101.367  1.00 24.74           O  
ATOM    478  CB  ALA A  60     -34.768  31.447 101.920  1.00 15.14           C  
ATOM    479  N   VAL A  61     -33.680  34.206 102.643  1.00 21.32           N  
ATOM    480  CA  VAL A  61     -33.356  35.598 102.331  1.00 21.25           C  
ATOM    481  C   VAL A  61     -31.883  35.890 102.595  1.00 22.81           C  
ATOM    482  O   VAL A  61     -31.151  36.350 101.712  1.00 21.96           O  
ATOM    483  CB  VAL A  61     -34.206  36.580 103.182  1.00 23.32           C  
ATOM    484  CG1 VAL A  61     -33.807  38.027 102.876  1.00 22.01           C  
ATOM    485  CG2 VAL A  61     -35.684  36.360 102.906  1.00 16.65           C  
ATOM    486  N   GLU A  62     -31.449  35.617 103.820  1.00 21.11           N  
ATOM    487  CA  GLU A  62     -30.063  35.850 104.198  1.00 20.21           C  
ATOM    488  C   GLU A  62     -29.043  35.177 103.281  1.00 17.24           C  
ATOM    489  O   GLU A  62     -28.134  35.831 102.775  1.00 18.57           O  
ATOM    490  CB  GLU A  62     -29.824  35.373 105.634  1.00 25.02           C  
ATOM    491  CG  GLU A  62     -30.044  36.439 106.682  1.00 24.17           C  
ATOM    492  CD  GLU A  62     -29.704  35.952 108.075  1.00 21.81           C  
ATOM    493  OE1 GLU A  62     -28.608  35.382 108.251  1.00 21.29           O  
ATOM    494  OE2 GLU A  62     -30.534  36.137 108.988  1.00 25.51           O  
ATOM    495  N   VAL A  63     -29.189  33.872 103.079  1.00 15.96           N  
ATOM    496  CA  VAL A  63     -28.244  33.115 102.252  1.00 18.77           C  
ATOM    497  C   VAL A  63     -28.211  33.513 100.769  1.00 14.79           C  
ATOM    498  O   VAL A  63     -27.141  33.743 100.201  1.00 12.27           O  
ATOM    499  CB  VAL A  63     -28.516  31.586 102.375  1.00 16.64           C  
ATOM    500  CG1 VAL A  63     -27.627  30.794 101.407  1.00 13.43           C  
ATOM    501  CG2 VAL A  63     -28.254  31.142 103.807  1.00 15.71           C  
ATOM    502  N   TRP A  64     -29.381  33.594 100.154  1.00 16.28           N  
ATOM    503  CA  TRP A  64     -29.464  33.950  98.750  1.00 20.40           C  
ATOM    504  C   TRP A  64     -28.880  35.331  98.472  1.00 19.22           C  
ATOM    505  O   TRP A  64     -28.050  35.496  97.581  1.00 18.67           O  
ATOM    506  CB  TRP A  64     -30.916  33.889  98.278  1.00 19.75           C  
ATOM    507  CG  TRP A  64     -31.035  34.205  96.840  1.00 22.15           C  
ATOM    508  CD1 TRP A  64     -31.501  35.363  96.292  1.00 25.31           C  
ATOM    509  CD2 TRP A  64     -30.607  33.387  95.754  1.00 22.91           C  
ATOM    510  NE1 TRP A  64     -31.382  35.320  94.925  1.00 29.04           N  
ATOM    511  CE2 TRP A  64     -30.836  34.116  94.568  1.00 29.99           C  
ATOM    512  CE3 TRP A  64     -30.048  32.108  95.665  1.00 24.59           C  
ATOM    513  CZ2 TRP A  64     -30.524  33.605  93.303  1.00 25.53           C  
ATOM    514  CZ3 TRP A  64     -29.738  31.601  94.408  1.00 23.15           C  
ATOM    515  CH2 TRP A  64     -29.978  32.351  93.245  1.00 25.60           C  
ATOM    516  N   GLN A  65     -29.306  36.330  99.231  1.00 19.41           N  
ATOM    517  CA  GLN A  65     -28.781  37.662  99.012  1.00 20.76           C  
ATOM    518  C   GLN A  65     -27.314  37.730  99.404  1.00 23.44           C  
ATOM    519  O   GLN A  65     -26.507  38.316  98.684  1.00 27.52           O  
ATOM    520  CB  GLN A  65     -29.576  38.674  99.808  1.00 22.49           C  
ATOM    521  CG  GLN A  65     -30.963  38.847  99.292  1.00 25.48           C  
ATOM    522  CD  GLN A  65     -31.746  39.822 100.117  1.00 27.22           C  
ATOM    523  OE1 GLN A  65     -32.969  39.754 100.183  1.00 35.18           O  
ATOM    524  NE2 GLN A  65     -31.045  40.741 100.761  1.00 32.77           N  
ATOM    525  N   GLY A  66     -26.965  37.123 100.536  1.00 15.84           N  
ATOM    526  CA  GLY A  66     -25.581  37.144 100.967  1.00 11.56           C  
ATOM    527  C   GLY A  66     -24.650  36.556  99.928  1.00 16.46           C  
ATOM    528  O   GLY A  66     -23.567  37.088  99.672  1.00 14.18           O  
ATOM    529  N   LEU A  67     -25.076  35.444  99.332  1.00 24.55           N  
ATOM    530  CA  LEU A  67     -24.299  34.754  98.300  1.00 21.31           C  
ATOM    531  C   LEU A  67     -24.126  35.634  97.067  1.00 18.81           C  
ATOM    532  O   LEU A  67     -23.062  35.637  96.444  1.00 17.52           O  
ATOM    533  CB  LEU A  67     -25.001  33.458  97.900  1.00 23.78           C  
ATOM    534  CG  LEU A  67     -24.178  32.414  97.148  1.00 24.30           C  
ATOM    535  CD1 LEU A  67     -23.134  31.808  98.081  1.00 21.69           C  
ATOM    536  CD2 LEU A  67     -25.120  31.348  96.593  1.00 20.16           C  
ATOM    537  N   ALA A  68     -25.182  36.372  96.723  1.00 15.53           N  
ATOM    538  CA  ALA A  68     -25.149  37.277  95.579  1.00 18.08           C  
ATOM    539  C   ALA A  68     -24.086  38.352  95.789  1.00 16.19           C  
ATOM    540  O   ALA A  68     -23.294  38.636  94.896  1.00 15.71           O  
ATOM    541  CB  ALA A  68     -26.515  37.917  95.390  1.00 16.44           C  
ATOM    542  N   LEU A  69     -24.067  38.945  96.980  1.00 16.27           N  
ATOM    543  CA  LEU A  69     -23.103  39.988  97.314  1.00 14.70           C  
ATOM    544  C   LEU A  69     -21.703  39.402  97.266  1.00 14.52           C  
ATOM    545  O   LEU A  69     -20.763  40.037  96.778  1.00 16.67           O  
ATOM    546  CB  LEU A  69     -23.426  40.542  98.711  1.00 20.80           C  
ATOM    547  CG  LEU A  69     -22.459  41.375  99.560  1.00 21.57           C  
ATOM    548  CD1 LEU A  69     -21.692  42.359  98.716  1.00 28.00           C  
ATOM    549  CD2 LEU A  69     -23.265  42.108 100.621  1.00 20.02           C  
ATOM    550  N   LEU A  70     -21.585  38.175  97.771  1.00 16.18           N  
ATOM    551  CA  LEU A  70     -20.327  37.435  97.800  1.00 14.47           C  
ATOM    552  C   LEU A  70     -19.793  37.234  96.381  1.00 14.11           C  
ATOM    553  O   LEU A  70     -18.609  37.447  96.111  1.00 19.43           O  
ATOM    554  CB  LEU A  70     -20.540  36.068  98.470  1.00 15.69           C  
ATOM    555  CG  LEU A  70     -19.610  35.630  99.616  1.00 22.86           C  
ATOM    556  CD1 LEU A  70     -19.758  34.134  99.849  1.00 19.85           C  
ATOM    557  CD2 LEU A  70     -18.158  35.962  99.303  1.00 20.81           C  
ATOM    558  N   SER A  71     -20.669  36.811  95.478  1.00 18.50           N  
ATOM    559  CA  SER A  71     -20.277  36.597  94.087  1.00 21.28           C  
ATOM    560  C   SER A  71     -19.706  37.887  93.501  1.00 20.54           C  
ATOM    561  O   SER A  71     -18.688  37.872  92.804  1.00 24.29           O  
ATOM    562  CB  SER A  71     -21.483  36.154  93.256  1.00 18.74           C  
ATOM    563  OG  SER A  71     -21.961  34.890  93.673  1.00 19.60           O  
ATOM    564  N   GLU A  72     -20.367  39.003  93.790  1.00 24.33           N  
ATOM    565  CA  GLU A  72     -19.926  40.298  93.286  1.00 25.11           C  
ATOM    566  C   GLU A  72     -18.582  40.665  93.894  1.00 24.93           C  
ATOM    567  O   GLU A  72     -17.729  41.254  93.222  1.00 24.00           O  
ATOM    568  CB  GLU A  72     -20.945  41.389  93.625  1.00 27.42           C  
ATOM    569  CG  GLU A  72     -22.348  41.143  93.100  1.00 35.84           C  
ATOM    570  CD  GLU A  72     -23.350  42.156  93.634  1.00 37.99           C  
ATOM    571  OE1 GLU A  72     -22.988  43.345  93.741  1.00 42.16           O  
ATOM    572  OE2 GLU A  72     -24.496  41.767  93.950  1.00 40.42           O  
ATOM    573  N   ALA A  73     -18.398  40.317  95.167  1.00 21.06           N  
ATOM    574  CA  ALA A  73     -17.149  40.617  95.853  1.00 18.49           C  
ATOM    575  C   ALA A  73     -16.003  39.846  95.207  1.00 19.28           C  
ATOM    576  O   ALA A  73     -14.936  40.393  94.925  1.00 16.98           O  
ATOM    577  CB  ALA A  73     -17.262  40.252  97.312  1.00 20.75           C  
ATOM    578  N   VAL A  74     -16.235  38.566  94.959  1.00 23.77           N  
ATOM    579  CA  VAL A  74     -15.220  37.725  94.347  1.00 23.44           C  
ATOM    580  C   VAL A  74     -14.940  38.172  92.899  1.00 19.61           C  
ATOM    581  O   VAL A  74     -13.782  38.256  92.475  1.00 18.62           O  
ATOM    582  CB  VAL A  74     -15.668  36.240  94.397  1.00 21.39           C  
ATOM    583  CG1 VAL A  74     -14.532  35.323  93.966  1.00 21.12           C  
ATOM    584  CG2 VAL A  74     -16.113  35.890  95.813  1.00 21.63           C  
ATOM    585  N   LEU A  75     -15.997  38.463  92.148  1.00 16.58           N  
ATOM    586  CA  LEU A  75     -15.833  38.907  90.768  1.00 19.68           C  
ATOM    587  C   LEU A  75     -14.967  40.161  90.754  1.00 23.60           C  
ATOM    588  O   LEU A  75     -14.024  40.271  89.968  1.00 24.29           O  
ATOM    589  CB  LEU A  75     -17.198  39.183  90.148  1.00 16.89           C  
ATOM    590  CG  LEU A  75     -17.967  37.891  89.880  1.00 17.82           C  
ATOM    591  CD1 LEU A  75     -19.416  38.181  89.574  1.00 15.86           C  
ATOM    592  CD2 LEU A  75     -17.313  37.161  88.735  1.00 18.87           C  
ATOM    593  N   ARG A  76     -15.277  41.106  91.637  1.00 27.56           N  
ATOM    594  CA  ARG A  76     -14.491  42.330  91.724  1.00 26.18           C  
ATOM    595  C   ARG A  76     -13.044  41.976  92.062  1.00 22.33           C  
ATOM    596  O   ARG A  76     -12.108  42.538  91.506  1.00 25.04           O  
ATOM    597  CB  ARG A  76     -15.067  43.260  92.794  1.00 28.30           C  
ATOM    598  CG  ARG A  76     -15.430  44.651  92.275  1.00 38.27           C  
ATOM    599  CD  ARG A  76     -14.231  45.594  92.304  1.00 37.99           C  
ATOM    600  NE  ARG A  76     -13.599  45.722  90.993  1.00 40.94           N  
ATOM    601  CZ  ARG A  76     -12.791  46.720  90.642  1.00 43.46           C  
ATOM    602  NH1 ARG A  76     -12.509  47.685  91.504  1.00 44.64           N  
ATOM    603  NH2 ARG A  76     -12.263  46.756  89.426  1.00 43.95           N  
ATOM    604  N   GLY A  77     -12.860  41.031  92.976  1.00 24.46           N  
ATOM    605  CA  GLY A  77     -11.516  40.635  93.341  1.00 24.15           C  
ATOM    606  C   GLY A  77     -10.781  40.058  92.150  1.00 20.70           C  
ATOM    607  O   GLY A  77      -9.579  40.264  91.977  1.00 21.05           O  
ATOM    608  N   GLN A  78     -11.514  39.333  91.320  1.00 20.13           N  
ATOM    609  CA  GLN A  78     -10.932  38.724  90.135  1.00 24.96           C  
ATOM    610  C   GLN A  78     -10.431  39.783  89.145  1.00 21.82           C  
ATOM    611  O   GLN A  78      -9.322  39.683  88.622  1.00 24.37           O  
ATOM    612  CB  GLN A  78     -11.971  37.826  89.465  1.00 22.83           C  
ATOM    613  CG  GLN A  78     -11.510  37.179  88.180  1.00 26.75           C  
ATOM    614  CD  GLN A  78     -12.648  36.509  87.451  1.00 25.97           C  
ATOM    615  OE1 GLN A  78     -13.769  37.010  87.442  1.00 25.30           O  
ATOM    616  NE2 GLN A  78     -12.370  35.365  86.837  1.00 29.17           N  
ATOM    617  N   ALA A  79     -11.243  40.802  88.894  1.00 26.85           N  
ATOM    618  CA  ALA A  79     -10.859  41.861  87.961  1.00 29.60           C  
ATOM    619  C   ALA A  79      -9.750  42.734  88.536  1.00 32.36           C  
ATOM    620  O   ALA A  79      -8.898  43.230  87.802  1.00 31.97           O  
ATOM    621  CB  ALA A  79     -12.061  42.712  87.617  1.00 27.19           C  
ATOM    622  N   LEU A  80      -9.771  42.931  89.850  1.00 29.08           N  
ATOM    623  CA  LEU A  80      -8.751  43.735  90.504  1.00 34.27           C  
ATOM    624  C   LEU A  80      -7.414  43.014  90.384  1.00 35.66           C  
ATOM    625  O   LEU A  80      -6.351  43.638  90.307  1.00 35.57           O  
ATOM    626  CB  LEU A  80      -9.100  43.930  91.980  1.00 34.84           C  
ATOM    627  CG  LEU A  80      -9.877  45.195  92.339  1.00 29.61           C  
ATOM    628  CD1 LEU A  80     -10.334  45.124  93.785  1.00 26.80           C  
ATOM    629  CD2 LEU A  80      -8.993  46.402  92.116  1.00 30.41           C  
ATOM    630  N   LEU A  81      -7.487  41.688  90.362  1.00 37.18           N  
ATOM    631  CA  LEU A  81      -6.304  40.849  90.253  1.00 37.36           C  
ATOM    632  C   LEU A  81      -5.798  40.782  88.821  1.00 41.49           C  
ATOM    633  O   LEU A  81      -4.592  40.704  88.595  1.00 45.97           O  
ATOM    634  CB  LEU A  81      -6.612  39.437  90.746  1.00 32.05           C  
ATOM    635  CG  LEU A  81      -5.410  38.636  91.236  1.00 27.97           C  
ATOM    636  CD1 LEU A  81      -4.760  39.374  92.386  1.00 28.93           C  
ATOM    637  CD2 LEU A  81      -5.850  37.233  91.666  1.00 24.61           C  
ATOM    638  N   VAL A  82      -6.713  40.801  87.854  1.00 42.45           N  
ATOM    639  CA  VAL A  82      -6.311  40.743  86.453  1.00 43.44           C  
ATOM    640  C   VAL A  82      -5.433  41.951  86.151  1.00 45.07           C  
ATOM    641  O   VAL A  82      -4.543  41.894  85.306  1.00 45.93           O  
ATOM    642  CB  VAL A  82      -7.536  40.729  85.503  1.00 43.46           C  
ATOM    643  CG1 VAL A  82      -8.084  42.134  85.310  1.00 43.29           C  
ATOM    644  CG2 VAL A  82      -7.140  40.130  84.173  1.00 44.36           C  
ATOM    645  N   LYS A  83      -5.686  43.041  86.865  1.00 45.08           N  
ATOM    646  CA  LYS A  83      -4.918  44.264  86.701  1.00 45.87           C  
ATOM    647  C   LYS A  83      -3.687  44.230  87.598  1.00 45.04           C  
ATOM    648  O   LYS A  83      -3.732  43.711  88.714  1.00 45.67           O  
ATOM    649  CB  LYS A  83      -5.775  45.479  87.065  1.00 46.28           C  
ATOM    650  CG  LYS A  83      -7.205  45.412  86.551  1.00 54.68           C  
ATOM    651  CD  LYS A  83      -7.254  45.449  85.024  1.00 52.21           C  
ATOM    652  CE  LYS A  83      -8.467  46.224  84.522  1.00 51.03           C  
ATOM    653  NZ  LYS A  83      -8.678  47.489  85.291  1.00 50.50           N  
ATOM    654  N   SER A  84      -2.592  44.786  87.093  1.00 50.47           N  
ATOM    655  CA  SER A  84      -1.331  44.857  87.823  1.00 53.41           C  
ATOM    656  C   SER A  84      -0.505  43.586  87.728  1.00 56.19           C  
ATOM    657  O   SER A  84      -0.984  42.539  87.293  1.00 54.55           O  
ATOM    658  CB  SER A  84      -1.586  45.182  89.303  1.00 56.46           C  
ATOM    659  OG  SER A  84      -0.509  45.906  89.880  1.00 46.98           O  
ATOM    660  N   SER A  85       0.754  43.709  88.131  1.00 63.30           N  
ATOM    661  CA  SER A  85       1.695  42.597  88.153  1.00 68.66           C  
ATOM    662  C   SER A  85       2.006  42.371  89.633  1.00 67.99           C  
ATOM    663  O   SER A  85       3.085  41.894  90.001  1.00 64.36           O  
ATOM    664  CB  SER A  85       2.974  42.960  87.393  1.00 71.27           C  
ATOM    665  OG  SER A  85       3.730  43.925  88.105  1.00 75.55           O  
ATOM    666  N   GLN A  86       1.036  42.735  90.471  1.00 67.95           N  
ATOM    667  CA  GLN A  86       1.144  42.604  91.917  1.00 65.64           C  
ATOM    668  C   GLN A  86       1.561  41.192  92.330  1.00 63.23           C  
ATOM    669  O   GLN A  86       1.493  40.253  91.532  1.00 61.60           O  
ATOM    670  CB  GLN A  86      -0.188  42.986  92.570  1.00 64.70           C  
ATOM    671  CG  GLN A  86      -0.585  44.440  92.347  1.00 64.22           C  
ATOM    672  CD  GLN A  86       0.362  45.430  93.015  1.00 65.05           C  
ATOM    673  OE1 GLN A  86       1.539  45.133  93.238  1.00 63.09           O  
ATOM    674  NE2 GLN A  86      -0.152  46.616  93.338  1.00 60.91           N  
ATOM    675  N   PRO A  87       1.988  41.027  93.593  1.00 61.43           N  
ATOM    676  CA  PRO A  87       2.431  39.732  94.129  1.00 60.59           C  
ATOM    677  C   PRO A  87       1.424  38.574  94.225  1.00 56.03           C  
ATOM    678  O   PRO A  87       0.480  38.453  93.438  1.00 49.53           O  
ATOM    679  CB  PRO A  87       3.008  40.096  95.503  1.00 60.61           C  
ATOM    680  CG  PRO A  87       2.279  41.335  95.888  1.00 56.30           C  
ATOM    681  CD  PRO A  87       2.075  42.094  94.610  1.00 59.01           C  
ATOM    682  N   TRP A  88       1.682  37.721  95.210  1.00 54.27           N  
ATOM    683  CA  TRP A  88       0.894  36.538  95.512  1.00 48.70           C  
ATOM    684  C   TRP A  88       0.441  35.672  94.342  1.00 43.07           C  
ATOM    685  O   TRP A  88      -0.653  35.829  93.799  1.00 40.16           O  
ATOM    686  CB  TRP A  88      -0.299  36.906  96.399  1.00 45.90           C  
ATOM    687  CG  TRP A  88      -0.368  36.023  97.610  1.00 44.97           C  
ATOM    688  CD1 TRP A  88      -1.482  35.434  98.145  1.00 44.43           C  
ATOM    689  CD2 TRP A  88       0.736  35.588  98.407  1.00 43.32           C  
ATOM    690  NE1 TRP A  88      -1.139  34.657  99.227  1.00 40.61           N  
ATOM    691  CE2 TRP A  88       0.216  34.733  99.411  1.00 44.18           C  
ATOM    692  CE3 TRP A  88       2.114  35.836  98.373  1.00 44.22           C  
ATOM    693  CZ2 TRP A  88       1.027  34.126 100.370  1.00 41.57           C  
ATOM    694  CZ3 TRP A  88       2.921  35.232  99.326  1.00 49.50           C  
ATOM    695  CH2 TRP A  88       2.373  34.386 100.313  1.00 49.39           C  
ATOM    696  N   GLU A  89       1.311  34.733  93.989  1.00 37.88           N  
ATOM    697  CA  GLU A  89       1.077  33.773  92.922  1.00 39.74           C  
ATOM    698  C   GLU A  89      -0.059  32.788  93.231  1.00 37.59           C  
ATOM    699  O   GLU A  89      -0.729  32.301  92.314  1.00 45.93           O  
ATOM    700  CB  GLU A  89       2.365  32.985  92.665  1.00 47.84           C  
ATOM    701  CG  GLU A  89       2.236  31.880  91.626  1.00 61.24           C  
ATOM    702  CD  GLU A  89       2.874  32.254  90.295  1.00 68.66           C  
ATOM    703  OE1 GLU A  89       2.787  33.440  89.904  1.00 69.23           O  
ATOM    704  OE2 GLU A  89       3.461  31.363  89.639  1.00 71.42           O  
ATOM    705  N   PRO A  90      -0.282  32.467  94.521  1.00 34.40           N  
ATOM    706  CA  PRO A  90      -1.351  31.526  94.875  1.00 28.58           C  
ATOM    707  C   PRO A  90      -2.768  32.027  94.638  1.00 27.81           C  
ATOM    708  O   PRO A  90      -3.662  31.249  94.311  1.00 29.62           O  
ATOM    709  CB  PRO A  90      -1.104  31.235  96.359  1.00 33.31           C  
ATOM    710  CG  PRO A  90       0.255  31.807  96.671  1.00 27.64           C  
ATOM    711  CD  PRO A  90       0.452  32.922  95.715  1.00 29.77           C  
ATOM    712  N   LEU A  91      -2.967  33.328  94.803  1.00 29.73           N  
ATOM    713  CA  LEU A  91      -4.281  33.946  94.651  1.00 27.01           C  
ATOM    714  C   LEU A  91      -5.114  33.553  93.434  1.00 26.13           C  
ATOM    715  O   LEU A  91      -6.299  33.265  93.561  1.00 23.94           O  
ATOM    716  CB  LEU A  91      -4.143  35.469  94.666  1.00 22.79           C  
ATOM    717  CG  LEU A  91      -3.953  36.129  96.030  1.00 22.69           C  
ATOM    718  CD1 LEU A  91      -3.866  37.630  95.858  1.00 23.24           C  
ATOM    719  CD2 LEU A  91      -5.097  35.760  96.944  1.00 18.11           C  
ATOM    720  N   GLN A  92      -4.499  33.545  92.257  1.00 32.70           N  
ATOM    721  CA  GLN A  92      -5.225  33.242  91.026  1.00 29.42           C  
ATOM    722  C   GLN A  92      -6.154  32.033  91.022  1.00 27.18           C  
ATOM    723  O   GLN A  92      -7.356  32.182  90.792  1.00 25.08           O  
ATOM    724  CB  GLN A  92      -4.256  33.125  89.846  1.00 30.27           C  
ATOM    725  CG  GLN A  92      -4.943  33.239  88.481  1.00 23.70           C  
ATOM    726  CD  GLN A  92      -5.684  34.556  88.293  1.00 24.02           C  
ATOM    727  OE1 GLN A  92      -6.916  34.591  88.228  1.00 24.19           O  
ATOM    728  NE2 GLN A  92      -4.934  35.645  88.201  1.00 32.51           N  
ATOM    729  N   LEU A  93      -5.616  30.841  91.270  1.00 27.25           N  
ATOM    730  CA  LEU A  93      -6.449  29.642  91.234  1.00 28.77           C  
ATOM    731  C   LEU A  93      -7.560  29.624  92.261  1.00 25.48           C  
ATOM    732  O   LEU A  93      -8.658  29.160  91.964  1.00 29.39           O  
ATOM    733  CB  LEU A  93      -5.602  28.374  91.374  1.00 32.87           C  
ATOM    734  CG  LEU A  93      -4.433  28.364  92.354  1.00 39.23           C  
ATOM    735  CD1 LEU A  93      -4.201  26.932  92.819  1.00 40.36           C  
ATOM    736  CD2 LEU A  93      -3.178  28.939  91.684  1.00 43.32           C  
ATOM    737  N   HIS A  94      -7.285  30.134  93.460  1.00 25.14           N  
ATOM    738  CA  HIS A  94      -8.294  30.159  94.515  1.00 21.78           C  
ATOM    739  C   HIS A  94      -9.442  31.062  94.097  1.00 18.06           C  
ATOM    740  O   HIS A  94     -10.597  30.777  94.388  1.00 22.28           O  
ATOM    741  CB  HIS A  94      -7.694  30.654  95.836  1.00 18.48           C  
ATOM    742  CG  HIS A  94      -6.636  29.752  96.392  1.00 24.41           C  
ATOM    743  ND1 HIS A  94      -6.916  28.505  96.907  1.00 25.55           N  
ATOM    744  CD2 HIS A  94      -5.295  29.912  96.503  1.00 25.72           C  
ATOM    745  CE1 HIS A  94      -5.793  27.935  97.310  1.00 25.99           C  
ATOM    746  NE2 HIS A  94      -4.795  28.768  97.076  1.00 24.74           N  
ATOM    747  N   VAL A  95      -9.122  32.153  93.410  1.00 18.70           N  
ATOM    748  CA  VAL A  95     -10.150  33.085  92.943  1.00 20.77           C  
ATOM    749  C   VAL A  95     -10.966  32.460  91.805  1.00 19.37           C  
ATOM    750  O   VAL A  95     -12.184  32.618  91.737  1.00 19.93           O  
ATOM    751  CB  VAL A  95      -9.517  34.395  92.435  1.00 20.33           C  
ATOM    752  CG1 VAL A  95     -10.574  35.264  91.785  1.00 21.76           C  
ATOM    753  CG2 VAL A  95      -8.856  35.141  93.591  1.00 26.17           C  
ATOM    754  N   ASP A  96     -10.280  31.752  90.914  1.00 18.50           N  
ATOM    755  CA  ASP A  96     -10.928  31.107  89.785  1.00 22.06           C  
ATOM    756  C   ASP A  96     -11.850  29.999  90.283  1.00 22.85           C  
ATOM    757  O   ASP A  96     -12.925  29.770  89.728  1.00 24.44           O  
ATOM    758  CB  ASP A  96      -9.873  30.545  88.823  1.00 27.20           C  
ATOM    759  CG  ASP A  96      -9.251  31.628  87.929  1.00 34.16           C  
ATOM    760  OD1 ASP A  96      -9.837  32.728  87.807  1.00 29.32           O  
ATOM    761  OD2 ASP A  96      -8.173  31.372  87.350  1.00 31.39           O  
ATOM    762  N   LYS A  97     -11.433  29.309  91.335  1.00 23.10           N  
ATOM    763  CA  LYS A  97     -12.272  28.259  91.906  1.00 23.73           C  
ATOM    764  C   LYS A  97     -13.489  28.891  92.611  1.00 20.49           C  
ATOM    765  O   LYS A  97     -14.598  28.352  92.569  1.00 21.97           O  
ATOM    766  CB  LYS A  97     -11.470  27.429  92.914  1.00 22.03           C  
ATOM    767  CG  LYS A  97     -10.353  26.612  92.309  1.00 26.56           C  
ATOM    768  CD  LYS A  97      -9.257  26.380  93.324  1.00 32.06           C  
ATOM    769  CE  LYS A  97      -8.426  25.180  92.950  1.00 32.58           C  
ATOM    770  NZ  LYS A  97      -9.284  23.988  92.764  1.00 42.90           N  
ATOM    771  N   ALA A  98     -13.267  30.033  93.259  1.00 17.41           N  
ATOM    772  CA  ALA A  98     -14.320  30.747  93.976  1.00 16.87           C  
ATOM    773  C   ALA A  98     -15.378  31.254  93.003  1.00 15.24           C  
ATOM    774  O   ALA A  98     -16.579  31.089  93.232  1.00 16.21           O  
ATOM    775  CB  ALA A  98     -13.717  31.917  94.758  1.00 16.01           C  
ATOM    776  N   VAL A  99     -14.931  31.877  91.917  1.00 16.46           N  
ATOM    777  CA  VAL A  99     -15.857  32.380  90.912  1.00 13.93           C  
ATOM    778  C   VAL A  99     -16.631  31.185  90.352  1.00 13.78           C  
ATOM    779  O   VAL A  99     -17.852  31.233  90.180  1.00 15.61           O  
ATOM    780  CB  VAL A  99     -15.099  33.095  89.758  1.00 18.80           C  
ATOM    781  CG1 VAL A  99     -16.067  33.446  88.628  1.00 15.71           C  
ATOM    782  CG2 VAL A  99     -14.425  34.362  90.284  1.00 18.58           C  
ATOM    783  N   SER A 100     -15.903  30.106  90.091  1.00 15.61           N  
ATOM    784  CA  SER A 100     -16.480  28.887  89.547  1.00 17.16           C  
ATOM    785  C   SER A 100     -17.416  28.227  90.550  1.00 18.13           C  
ATOM    786  O   SER A 100     -18.541  27.843  90.212  1.00 17.01           O  
ATOM    787  CB  SER A 100     -15.358  27.919  89.170  1.00 17.35           C  
ATOM    788  OG  SER A 100     -15.880  26.633  88.896  1.00 36.94           O  
ATOM    789  N   GLY A 101     -16.941  28.094  91.787  1.00 17.54           N  
ATOM    790  CA  GLY A 101     -17.740  27.481  92.834  1.00 18.01           C  
ATOM    791  C   GLY A 101     -18.999  28.262  93.172  1.00 16.67           C  
ATOM    792  O   GLY A 101     -20.079  27.678  93.286  1.00 17.39           O  
ATOM    793  N   LEU A 102     -18.862  29.581  93.334  1.00 20.73           N  
ATOM    794  CA  LEU A 102     -20.001  30.438  93.662  1.00 18.64           C  
ATOM    795  C   LEU A 102     -21.055  30.351  92.573  1.00 14.14           C  
ATOM    796  O   LEU A 102     -22.254  30.391  92.845  1.00 12.24           O  
ATOM    797  CB  LEU A 102     -19.546  31.894  93.851  1.00 16.23           C  
ATOM    798  CG  LEU A 102     -18.977  32.216  95.242  1.00 17.60           C  
ATOM    799  CD1 LEU A 102     -18.447  33.635  95.283  1.00 15.53           C  
ATOM    800  CD2 LEU A 102     -20.062  32.036  96.290  1.00 16.17           C  
ATOM    801  N   ARG A 103     -20.603  30.206  91.333  1.00 18.28           N  
ATOM    802  CA  ARG A 103     -21.534  30.111  90.216  1.00 22.64           C  
ATOM    803  C   ARG A 103     -22.351  28.830  90.335  1.00 18.33           C  
ATOM    804  O   ARG A 103     -23.562  28.831  90.110  1.00 19.04           O  
ATOM    805  CB  ARG A 103     -20.780  30.136  88.880  1.00 21.29           C  
ATOM    806  CG  ARG A 103     -21.694  30.270  87.661  1.00 22.89           C  
ATOM    807  CD  ARG A 103     -20.945  30.033  86.342  1.00 19.05           C  
ATOM    808  NE  ARG A 103     -20.091  31.160  85.978  1.00 16.49           N  
ATOM    809  CZ  ARG A 103     -18.766  31.115  85.959  1.00 12.78           C  
ATOM    810  NH1 ARG A 103     -18.137  29.996  86.283  1.00 16.61           N  
ATOM    811  NH2 ARG A 103     -18.067  32.195  85.643  1.00 20.36           N  
ATOM    812  N   SER A 104     -21.688  27.738  90.699  1.00 18.52           N  
ATOM    813  CA  SER A 104     -22.371  26.461  90.843  1.00 17.44           C  
ATOM    814  C   SER A 104     -23.331  26.495  92.030  1.00 19.56           C  
ATOM    815  O   SER A 104     -24.483  26.060  91.929  1.00 18.14           O  
ATOM    816  CB  SER A 104     -21.346  25.346  91.022  1.00 16.31           C  
ATOM    817  OG  SER A 104     -20.508  25.255  89.882  1.00 16.95           O  
ATOM    818  N   LEU A 105     -22.860  27.032  93.150  1.00 19.37           N  
ATOM    819  CA  LEU A 105     -23.680  27.120  94.350  1.00 16.69           C  
ATOM    820  C   LEU A 105     -24.933  27.947  94.099  1.00 18.19           C  
ATOM    821  O   LEU A 105     -26.014  27.599  94.577  1.00 22.06           O  
ATOM    822  CB  LEU A 105     -22.860  27.717  95.501  1.00 15.57           C  
ATOM    823  CG  LEU A 105     -21.706  26.812  95.947  1.00 14.09           C  
ATOM    824  CD1 LEU A 105     -20.749  27.584  96.843  1.00 17.36           C  
ATOM    825  CD2 LEU A 105     -22.276  25.593  96.671  1.00 17.52           C  
ATOM    826  N   THR A 106     -24.792  29.040  93.351  1.00 17.26           N  
ATOM    827  CA  THR A 106     -25.937  29.896  93.028  1.00 16.65           C  
ATOM    828  C   THR A 106     -27.020  29.116  92.279  1.00 19.76           C  
ATOM    829  O   THR A 106     -28.215  29.253  92.563  1.00 17.73           O  
ATOM    830  CB  THR A 106     -25.535  31.079  92.132  1.00 14.29           C  
ATOM    831  OG1 THR A 106     -24.562  31.888  92.803  1.00 19.97           O  
ATOM    832  CG2 THR A 106     -26.758  31.915  91.795  1.00 15.77           C  
ATOM    833  N   THR A 107     -26.597  28.308  91.309  1.00 15.61           N  
ATOM    834  CA  THR A 107     -27.529  27.517  90.525  1.00 17.79           C  
ATOM    835  C   THR A 107     -28.124  26.455  91.437  1.00 17.53           C  
ATOM    836  O   THR A 107     -29.327  26.211  91.421  1.00 19.25           O  
ATOM    837  CB  THR A 107     -26.816  26.831  89.329  1.00 27.48           C  
ATOM    838  OG1 THR A 107     -26.319  27.828  88.424  1.00 33.01           O  
ATOM    839  CG2 THR A 107     -27.782  25.924  88.580  1.00 33.77           C  
ATOM    840  N   LEU A 108     -27.266  25.845  92.248  1.00 22.73           N  
ATOM    841  CA  LEU A 108     -27.672  24.803  93.189  1.00 22.28           C  
ATOM    842  C   LEU A 108     -28.719  25.286  94.206  1.00 25.31           C  
ATOM    843  O   LEU A 108     -29.699  24.581  94.486  1.00 21.76           O  
ATOM    844  CB  LEU A 108     -26.434  24.272  93.921  1.00 22.58           C  
ATOM    845  CG  LEU A 108     -25.988  22.823  93.667  1.00 25.74           C  
ATOM    846  CD1 LEU A 108     -26.413  22.350  92.279  1.00 22.15           C  
ATOM    847  CD2 LEU A 108     -24.480  22.738  93.834  1.00 25.44           C  
ATOM    848  N   LEU A 109     -28.512  26.486  94.746  1.00 19.85           N  
ATOM    849  CA  LEU A 109     -29.420  27.070  95.735  1.00 21.52           C  
ATOM    850  C   LEU A 109     -30.804  27.362  95.183  1.00 23.75           C  
ATOM    851  O   LEU A 109     -31.818  27.099  95.833  1.00 23.92           O  
ATOM    852  CB  LEU A 109     -28.840  28.373  96.275  1.00 22.72           C  
ATOM    853  CG  LEU A 109     -28.606  28.445  97.772  1.00 25.34           C  
ATOM    854  CD1 LEU A 109     -28.161  27.085  98.290  1.00 25.66           C  
ATOM    855  CD2 LEU A 109     -27.555  29.499  98.047  1.00 27.03           C  
ATOM    856  N   ARG A 110     -30.835  27.934  93.985  1.00 25.19           N  
ATOM    857  CA  ARG A 110     -32.087  28.284  93.339  1.00 22.19           C  
ATOM    858  C   ARG A 110     -32.962  27.058  93.198  1.00 16.35           C  
ATOM    859  O   ARG A 110     -34.148  27.099  93.485  1.00 21.07           O  
ATOM    860  CB  ARG A 110     -31.811  28.883  91.960  1.00 21.86           C  
ATOM    861  CG  ARG A 110     -33.032  28.978  91.073  1.00 25.25           C  
ATOM    862  CD  ARG A 110     -32.680  29.633  89.755  1.00 26.24           C  
ATOM    863  NE  ARG A 110     -31.801  30.778  89.954  1.00 28.66           N  
ATOM    864  CZ  ARG A 110     -30.789  31.083  89.155  1.00 29.47           C  
ATOM    865  NH1 ARG A 110     -30.531  30.322  88.101  1.00 32.80           N  
ATOM    866  NH2 ARG A 110     -30.035  32.142  89.410  1.00 27.27           N  
ATOM    867  N   ALA A 111     -32.370  25.966  92.742  1.00 25.07           N  
ATOM    868  CA  ALA A 111     -33.110  24.726  92.560  1.00 24.57           C  
ATOM    869  C   ALA A 111     -33.688  24.320  93.897  1.00 26.81           C  
ATOM    870  O   ALA A 111     -34.724  23.669  93.957  1.00 29.26           O  
ATOM    871  CB  ALA A 111     -32.192  23.643  92.033  1.00 23.86           C  
ATOM    872  N   LEU A 112     -33.007  24.717  94.966  1.00 28.32           N  
ATOM    873  CA  LEU A 112     -33.444  24.417  96.322  1.00 27.83           C  
ATOM    874  C   LEU A 112     -34.628  25.306  96.714  1.00 30.21           C  
ATOM    875  O   LEU A 112     -35.292  25.067  97.723  1.00 36.16           O  
ATOM    876  CB  LEU A 112     -32.282  24.633  97.299  1.00 34.24           C  
ATOM    877  CG  LEU A 112     -32.031  23.664  98.464  1.00 29.00           C  
ATOM    878  CD1 LEU A 112     -31.534  24.467  99.638  1.00 19.91           C  
ATOM    879  CD2 LEU A 112     -33.290  22.890  98.839  1.00 26.99           C  
ATOM    880  N   GLY A 113     -34.885  26.339  95.919  1.00 28.46           N  
ATOM    881  CA  GLY A 113     -35.999  27.228  96.197  1.00 24.24           C  
ATOM    882  C   GLY A 113     -35.597  28.482  96.934  1.00 22.77           C  
ATOM    883  O   GLY A 113     -36.453  29.294  97.288  1.00 22.55           O  
ATOM    884  N   ALA A 114     -34.289  28.637  97.144  1.00 22.62           N  
ATOM    885  CA  ALA A 114     -33.714  29.781  97.854  1.00 21.55           C  
ATOM    886  C   ALA A 114     -34.036  31.137  97.238  1.00 23.54           C  
ATOM    887  O   ALA A 114     -34.408  32.074  97.953  1.00 20.52           O  
ATOM    888  CB  ALA A 114     -32.205  29.616  97.957  1.00 16.35           C  
ATOM    889  N   GLN A 115     -33.883  31.250  95.921  1.00 20.46           N  
ATOM    890  CA  GLN A 115     -34.163  32.509  95.249  1.00 20.43           C  
ATOM    891  C   GLN A 115     -35.643  32.871  95.290  1.00 19.49           C  
ATOM    892  O   GLN A 115     -36.001  34.032  95.479  1.00 20.14           O  
ATOM    893  CB  GLN A 115     -33.695  32.466  93.798  1.00 22.92           C  
ATOM    894  CG  GLN A 115     -33.912  33.795  93.104  1.00 19.76           C  
ATOM    895  CD  GLN A 115     -33.519  33.765  91.658  1.00 23.29           C  
ATOM    896  OE1 GLN A 115     -33.836  32.819  90.934  1.00 24.89           O  
ATOM    897  NE2 GLN A 115     -32.825  34.802  91.220  1.00 23.42           N  
ATOM    898  N   LYS A 116     -36.502  31.878  95.106  1.00 22.16           N  
ATOM    899  CA  LYS A 116     -37.941  32.105  95.145  1.00 24.51           C  
ATOM    900  C   LYS A 116     -38.385  32.567  96.535  1.00 24.15           C  
ATOM    901  O   LYS A 116     -39.082  33.573  96.673  1.00 22.16           O  
ATOM    902  CB  LYS A 116     -38.687  30.822  94.783  1.00 26.60           C  
ATOM    903  CG  LYS A 116     -40.127  31.042  94.363  1.00 34.68           C  
ATOM    904  CD  LYS A 116     -41.085  30.430  95.360  1.00 40.02           C  
ATOM    905  CE  LYS A 116     -42.145  31.430  95.798  1.00 47.15           C  
ATOM    906  NZ  LYS A 116     -43.058  30.844  96.829  1.00 50.85           N  
ATOM    907  N   GLU A 117     -37.978  31.818  97.556  1.00 23.24           N  
ATOM    908  CA  GLU A 117     -38.328  32.129  98.940  1.00 23.04           C  
ATOM    909  C   GLU A 117     -37.753  33.473  99.368  1.00 21.31           C  
ATOM    910  O   GLU A 117     -38.432  34.274 100.009  1.00 21.89           O  
ATOM    911  CB  GLU A 117     -37.807  31.028  99.870  1.00 25.84           C  
ATOM    912  CG  GLU A 117     -38.863  30.427 100.805  1.00 32.44           C  
ATOM    913  CD  GLU A 117     -38.272  29.509 101.881  1.00 33.90           C  
ATOM    914  OE1 GLU A 117     -37.094  29.097 101.771  1.00 40.51           O  
ATOM    915  OE2 GLU A 117     -38.995  29.198 102.846  1.00 34.01           O  
ATOM    916  N   ALA A 118     -36.497  33.717  99.015  1.00 19.35           N  
ATOM    917  CA  ALA A 118     -35.841  34.965  99.367  1.00 21.17           C  
ATOM    918  C   ALA A 118     -36.543  36.195  98.786  1.00 24.21           C  
ATOM    919  O   ALA A 118     -36.645  37.219  99.458  1.00 24.13           O  
ATOM    920  CB  ALA A 118     -34.386  34.929  98.918  1.00 19.66           C  
ATOM    921  N   ILE A 119     -37.034  36.103  97.549  1.00 22.81           N  
ATOM    922  CA  ILE A 119     -37.703  37.244  96.916  1.00 24.98           C  
ATOM    923  C   ILE A 119     -39.076  37.558  97.518  1.00 25.80           C  
ATOM    924  O   ILE A 119     -39.467  38.723  97.611  1.00 31.89           O  
ATOM    925  CB  ILE A 119     -37.887  37.040  95.373  1.00 23.18           C  
ATOM    926  CG1 ILE A 119     -36.545  37.171  94.644  1.00 19.09           C  
ATOM    927  CG2 ILE A 119     -38.831  38.097  94.820  1.00 20.51           C  
ATOM    928  CD1 ILE A 119     -36.670  37.250  93.122  1.00 19.54           C  
ATOM    929  N   SER A 120     -39.807  36.522  97.916  1.00 23.66           N  
ATOM    930  CA  SER A 120     -41.131  36.700  98.497  1.00 24.06           C  
ATOM    931  C   SER A 120     -41.051  37.129  99.960  1.00 27.38           C  
ATOM    932  O   SER A 120     -41.734  38.059 100.381  1.00 28.33           O  
ATOM    933  CB  SER A 120     -41.921  35.400  98.376  1.00 24.82           C  
ATOM    934  OG  SER A 120     -42.158  35.089  97.013  1.00 36.90           O  
ATOM    935  N   ASN A 121     -40.213  36.445 100.733  1.00 31.51           N  
ATOM    936  CA  ASN A 121     -40.038  36.756 102.149  1.00 31.30           C  
ATOM    937  C   ASN A 121     -39.440  38.153 102.282  1.00 30.40           C  
ATOM    938  O   ASN A 121     -39.405  38.729 103.372  1.00 28.29           O  
ATOM    939  CB  ASN A 121     -39.100  35.732 102.802  1.00 31.64           C  
ATOM    940  CG  ASN A 121     -39.765  34.954 103.932  1.00 35.66           C  
ATOM    941  OD1 ASN A 121     -40.904  34.503 103.814  1.00 34.15           O  
ATOM    942  ND2 ASN A 121     -39.045  34.794 105.037  1.00 40.36           N  
ATOM    943  N   SER A 122     -38.981  38.693 101.156  1.00 33.71           N  
ATOM    944  CA  SER A 122     -38.362  40.013 101.114  1.00 29.89           C  
ATOM    945  C   SER A 122     -39.118  40.981 100.220  1.00 29.93           C  
ATOM    946  O   SER A 122     -38.527  41.938  99.725  1.00 35.61           O  
ATOM    947  CB  SER A 122     -36.926  39.898 100.593  1.00 28.53           C  
ATOM    948  OG  SER A 122     -35.992  39.798 101.654  1.00 38.70           O  
ATOM    949  N   ASP A 123     -40.412  40.753 100.014  1.00 29.95           N  
ATOM    950  CA  ASP A 123     -41.185  41.633  99.133  1.00 33.64           C  
ATOM    951  C   ASP A 123     -41.874  42.820  99.810  1.00 36.43           C  
ATOM    952  O   ASP A 123     -42.664  43.523  99.173  1.00 36.51           O  
ATOM    953  CB  ASP A 123     -42.220  40.822  98.343  1.00 37.32           C  
ATOM    954  CG  ASP A 123     -43.232  40.136  99.234  1.00 37.97           C  
ATOM    955  OD1 ASP A 123     -43.306  40.476 100.434  1.00 39.54           O  
ATOM    956  OD2 ASP A 123     -43.957  39.254  98.731  1.00 36.43           O  
ATOM    957  N   ALA A 124     -41.571  43.040 101.092  1.00 35.53           N  
ATOM    958  CA  ALA A 124     -42.142  44.151 101.852  1.00 29.43           C  
ATOM    959  C   ALA A 124     -41.015  45.088 102.263  1.00 30.25           C  
ATOM    960  O   ALA A 124     -39.889  44.650 102.485  1.00 31.35           O  
ATOM    961  CB  ALA A 124     -42.868  43.635 103.083  1.00 25.16           C  
ATOM    962  N   ALA A 125     -41.310  46.382 102.345  1.00 31.27           N  
ATOM    963  CA  ALA A 125     -40.300  47.362 102.731  1.00 30.48           C  
ATOM    964  C   ALA A 125     -39.734  46.990 104.098  1.00 29.91           C  
ATOM    965  O   ALA A 125     -40.442  46.424 104.926  1.00 26.51           O  
ATOM    966  CB  ALA A 125     -40.920  48.763 102.779  1.00 31.83           C  
ATOM    967  N   SER A 126     -38.460  47.294 104.326  1.00 31.91           N  
ATOM    968  CA  SER A 126     -37.826  46.998 105.607  1.00 29.70           C  
ATOM    969  C   SER A 126     -36.860  48.110 106.020  1.00 28.81           C  
ATOM    970  O   SER A 126     -36.830  49.182 105.411  1.00 26.35           O  
ATOM    971  CB  SER A 126     -37.086  45.652 105.542  1.00 31.89           C  
ATOM    972  OG  SER A 126     -35.832  45.765 104.887  1.00 39.19           O  
ATOM    973  N   ALA A 127     -36.085  47.846 107.069  1.00 27.35           N  
ATOM    974  CA  ALA A 127     -35.119  48.805 107.588  1.00 26.19           C  
ATOM    975  C   ALA A 127     -33.821  48.778 106.792  1.00 32.71           C  
ATOM    976  O   ALA A 127     -33.378  47.719 106.336  1.00 36.11           O  
ATOM    977  CB  ALA A 127     -34.830  48.514 109.068  1.00 26.81           C  
ATOM    978  N   ALA A 128     -33.216  49.954 106.639  1.00 36.35           N  
ATOM    979  CA  ALA A 128     -31.968  50.112 105.901  1.00 41.54           C  
ATOM    980  C   ALA A 128     -31.003  48.983 106.212  1.00 45.85           C  
ATOM    981  O   ALA A 128     -31.013  48.439 107.314  1.00 46.79           O  
ATOM    982  CB  ALA A 128     -31.323  51.449 106.244  1.00 36.68           C  
ATOM    983  N   PRO A 129     -30.162  48.608 105.234  1.00 51.52           N  
ATOM    984  CA  PRO A 129     -29.207  47.526 105.478  1.00 51.09           C  
ATOM    985  C   PRO A 129     -28.657  47.620 106.893  1.00 49.38           C  
ATOM    986  O   PRO A 129     -28.665  46.642 107.640  1.00 43.76           O  
ATOM    987  CB  PRO A 129     -28.134  47.760 104.421  1.00 51.30           C  
ATOM    988  CG  PRO A 129     -28.871  48.392 103.284  1.00 52.78           C  
ATOM    989  CD  PRO A 129     -30.044  49.150 103.868  1.00 52.58           C  
ATOM    990  N   LEU A 130     -28.209  48.817 107.258  1.00 51.91           N  
ATOM    991  CA  LEU A 130     -27.648  49.051 108.580  1.00 59.63           C  
ATOM    992  C   LEU A 130     -26.645  47.948 108.928  1.00 63.63           C  
ATOM    993  O   LEU A 130     -26.942  47.045 109.716  1.00 63.16           O  
ATOM    994  CB  LEU A 130     -28.764  49.093 109.624  1.00 62.98           C  
ATOM    995  CG  LEU A 130     -29.964  49.979 109.281  1.00 67.06           C  
ATOM    996  CD1 LEU A 130     -31.174  49.550 110.104  1.00 61.52           C  
ATOM    997  CD2 LEU A 130     -29.616  51.439 109.535  1.00 69.74           C  
ATOM    998  N   ARG A 131     -25.461  48.030 108.325  1.00 63.20           N  
ATOM    999  CA  ARG A 131     -24.400  47.057 108.548  1.00 62.02           C  
ATOM   1000  C   ARG A 131     -23.175  47.430 107.714  1.00 59.24           C  
ATOM   1001  O   ARG A 131     -22.292  48.150 108.177  1.00 64.22           O  
ATOM   1002  CB  ARG A 131     -24.879  45.647 108.163  1.00 62.34           C  
ATOM   1003  CG  ARG A 131     -24.644  44.565 109.222  1.00 58.27           C  
ATOM   1004  CD  ARG A 131     -23.403  44.848 110.063  1.00 61.40           C  
ATOM   1005  NE  ARG A 131     -22.831  43.634 110.637  1.00 58.93           N  
ATOM   1006  CZ  ARG A 131     -21.797  43.616 111.474  1.00 55.93           C  
ATOM   1007  NH1 ARG A 131     -21.219  44.755 111.838  1.00 54.34           N  
ATOM   1008  NH2 ARG A 131     -21.343  42.461 111.947  1.00 47.76           N  
ATOM   1009  N   THR A 132     -23.140  46.935 106.480  1.00 56.66           N  
ATOM   1010  CA  THR A 132     -22.045  47.181 105.538  1.00 49.50           C  
ATOM   1011  C   THR A 132     -20.653  46.795 106.037  1.00 41.63           C  
ATOM   1012  O   THR A 132     -19.936  47.589 106.659  1.00 39.69           O  
ATOM   1013  CB  THR A 132     -22.031  48.652 105.065  1.00 49.37           C  
ATOM   1014  OG1 THR A 132     -23.086  48.845 104.113  1.00 54.16           O  
ATOM   1015  CG2 THR A 132     -20.706  48.993 104.398  1.00 47.05           C  
ATOM   1016  N   ILE A 133     -20.291  45.552 105.747  1.00 32.66           N  
ATOM   1017  CA  ILE A 133     -19.001  44.999 106.114  1.00 26.91           C  
ATOM   1018  C   ILE A 133     -18.169  45.015 104.842  1.00 23.26           C  
ATOM   1019  O   ILE A 133     -18.703  44.855 103.744  1.00 19.88           O  
ATOM   1020  CB  ILE A 133     -19.145  43.534 106.604  1.00 26.66           C  
ATOM   1021  CG1 ILE A 133     -19.980  43.493 107.878  1.00 28.12           C  
ATOM   1022  CG2 ILE A 133     -17.778  42.919 106.848  1.00 26.21           C  
ATOM   1023  CD1 ILE A 133     -20.271  42.105 108.359  1.00 29.74           C  
ATOM   1024  N   THR A 134     -16.866  45.212 104.982  1.00 22.61           N  
ATOM   1025  CA  THR A 134     -16.001  45.228 103.817  1.00 24.18           C  
ATOM   1026  C   THR A 134     -14.671  44.568 104.121  1.00 23.82           C  
ATOM   1027  O   THR A 134     -14.360  44.252 105.270  1.00 22.24           O  
ATOM   1028  CB  THR A 134     -15.711  46.669 103.329  1.00 24.76           C  
ATOM   1029  OG1 THR A 134     -14.915  47.346 104.306  1.00 29.97           O  
ATOM   1030  CG2 THR A 134     -16.999  47.439 103.098  1.00 19.08           C  
ATOM   1031  N   ALA A 135     -13.888  44.364 103.067  1.00 24.28           N  
ATOM   1032  CA  ALA A 135     -12.566  43.761 103.184  1.00 26.25           C  
ATOM   1033  C   ALA A 135     -11.641  44.509 102.225  1.00 23.72           C  
ATOM   1034  O   ALA A 135     -12.089  45.009 101.193  1.00 28.74           O  
ATOM   1035  CB  ALA A 135     -12.621  42.271 102.816  1.00 23.13           C  
ATOM   1036  N   ASP A 136     -10.363  44.605 102.580  1.00 21.32           N  
ATOM   1037  CA  ASP A 136      -9.389  45.268 101.731  1.00 22.52           C  
ATOM   1038  C   ASP A 136      -8.184  44.364 101.490  1.00 22.45           C  
ATOM   1039  O   ASP A 136      -7.127  44.823 101.069  1.00 29.24           O  
ATOM   1040  CB  ASP A 136      -8.950  46.614 102.334  1.00 26.52           C  
ATOM   1041  CG  ASP A 136      -8.447  46.492 103.762  1.00 30.55           C  
ATOM   1042  OD1 ASP A 136      -7.443  45.788 103.991  1.00 28.53           O  
ATOM   1043  OD2 ASP A 136      -9.056  47.114 104.659  1.00 40.07           O  
ATOM   1044  N   THR A 137      -8.349  43.076 101.778  1.00 22.01           N  
ATOM   1045  CA  THR A 137      -7.302  42.083 101.559  1.00 18.30           C  
ATOM   1046  C   THR A 137      -7.985  40.826 101.037  1.00 22.17           C  
ATOM   1047  O   THR A 137      -9.186  40.622 101.254  1.00 21.18           O  
ATOM   1048  CB  THR A 137      -6.530  41.708 102.858  1.00 23.21           C  
ATOM   1049  OG1 THR A 137      -7.455  41.354 103.895  1.00 28.63           O  
ATOM   1050  CG2 THR A 137      -5.669  42.861 103.322  1.00 21.84           C  
ATOM   1051  N   PHE A 138      -7.226  39.981 100.347  1.00 22.40           N  
ATOM   1052  CA  PHE A 138      -7.787  38.751  99.815  1.00 21.40           C  
ATOM   1053  C   PHE A 138      -8.000  37.785 100.960  1.00 23.03           C  
ATOM   1054  O   PHE A 138      -8.836  36.882 100.886  1.00 24.07           O  
ATOM   1055  CB  PHE A 138      -6.843  38.151  98.775  1.00 23.21           C  
ATOM   1056  CG  PHE A 138      -7.066  38.684  97.396  1.00 25.65           C  
ATOM   1057  CD1 PHE A 138      -8.069  38.155  96.589  1.00 25.18           C  
ATOM   1058  CD2 PHE A 138      -6.313  39.755  96.923  1.00 25.59           C  
ATOM   1059  CE1 PHE A 138      -8.324  38.690  95.329  1.00 22.60           C  
ATOM   1060  CE2 PHE A 138      -6.560  40.296  95.666  1.00 30.13           C  
ATOM   1061  CZ  PHE A 138      -7.568  39.763  94.868  1.00 25.47           C  
ATOM   1062  N   ARG A 139      -7.232  37.997 102.025  1.00 27.54           N  
ATOM   1063  CA  ARG A 139      -7.306  37.173 103.224  1.00 24.58           C  
ATOM   1064  C   ARG A 139      -8.690  37.270 103.848  1.00 19.76           C  
ATOM   1065  O   ARG A 139      -9.311  36.248 104.135  1.00 24.57           O  
ATOM   1066  CB  ARG A 139      -6.247  37.611 104.247  1.00 24.44           C  
ATOM   1067  CG  ARG A 139      -6.183  36.710 105.479  1.00 22.05           C  
ATOM   1068  CD  ARG A 139      -5.326  37.305 106.576  1.00 20.57           C  
ATOM   1069  NE  ARG A 139      -5.138  38.738 106.394  1.00 30.09           N  
ATOM   1070  CZ  ARG A 139      -3.954  39.341 106.397  1.00 31.67           C  
ATOM   1071  NH1 ARG A 139      -2.841  38.630 106.577  1.00 36.24           N  
ATOM   1072  NH2 ARG A 139      -3.882  40.654 106.214  1.00 27.72           N  
ATOM   1073  N   LYS A 140      -9.182  38.492 104.055  1.00 17.80           N  
ATOM   1074  CA  LYS A 140     -10.501  38.646 104.643  1.00 14.81           C  
ATOM   1075  C   LYS A 140     -11.565  38.178 103.666  1.00 18.77           C  
ATOM   1076  O   LYS A 140     -12.565  37.597 104.069  1.00 23.24           O  
ATOM   1077  CB  LYS A 140     -10.775  40.094 105.047  1.00 16.09           C  
ATOM   1078  CG  LYS A 140     -12.039  40.208 105.892  1.00 16.78           C  
ATOM   1079  CD  LYS A 140     -12.255  41.584 106.498  1.00 16.51           C  
ATOM   1080  CE  LYS A 140     -13.731  41.780 106.806  1.00 19.33           C  
ATOM   1081  NZ  LYS A 140     -13.997  42.894 107.751  1.00 16.58           N  
ATOM   1082  N   LEU A 141     -11.345  38.425 102.377  1.00 24.06           N  
ATOM   1083  CA  LEU A 141     -12.294  38.010 101.344  1.00 19.06           C  
ATOM   1084  C   LEU A 141     -12.483  36.495 101.393  1.00 11.16           C  
ATOM   1085  O   LEU A 141     -13.596  35.996 101.422  1.00 15.17           O  
ATOM   1086  CB  LEU A 141     -11.779  38.435  99.954  1.00 22.65           C  
ATOM   1087  CG  LEU A 141     -12.619  38.177  98.692  1.00 20.95           C  
ATOM   1088  CD1 LEU A 141     -14.073  38.567  98.918  1.00 20.46           C  
ATOM   1089  CD2 LEU A 141     -12.043  38.975  97.535  1.00 18.89           C  
ATOM   1090  N   PHE A 142     -11.380  35.767 101.410  1.00 13.39           N  
ATOM   1091  CA  PHE A 142     -11.449  34.321 101.445  1.00 18.57           C  
ATOM   1092  C   PHE A 142     -11.932  33.755 102.774  1.00 20.44           C  
ATOM   1093  O   PHE A 142     -12.596  32.720 102.793  1.00 22.27           O  
ATOM   1094  CB  PHE A 142     -10.094  33.737 101.064  1.00 18.99           C  
ATOM   1095  CG  PHE A 142      -9.863  33.696  99.583  1.00 19.67           C  
ATOM   1096  CD1 PHE A 142     -10.744  33.009  98.752  1.00 22.45           C  
ATOM   1097  CD2 PHE A 142      -8.793  34.369  99.012  1.00 23.12           C  
ATOM   1098  CE1 PHE A 142     -10.562  32.997  97.360  1.00 25.80           C  
ATOM   1099  CE2 PHE A 142      -8.599  34.363  97.617  1.00 23.78           C  
ATOM   1100  CZ  PHE A 142      -9.486  33.678  96.794  1.00 19.00           C  
ATOM   1101  N   ARG A 143     -11.604  34.420 103.880  1.00 20.06           N  
ATOM   1102  CA  ARG A 143     -12.056  33.956 105.186  1.00 18.93           C  
ATOM   1103  C   ARG A 143     -13.578  34.092 105.227  1.00 15.22           C  
ATOM   1104  O   ARG A 143     -14.283  33.229 105.751  1.00 15.68           O  
ATOM   1105  CB  ARG A 143     -11.418  34.789 106.302  1.00 20.63           C  
ATOM   1106  CG  ARG A 143     -11.964  34.481 107.698  1.00 23.65           C  
ATOM   1107  CD  ARG A 143     -11.216  35.259 108.782  1.00 26.77           C  
ATOM   1108  NE  ARG A 143     -11.451  36.704 108.722  1.00 16.19           N  
ATOM   1109  CZ  ARG A 143     -10.501  37.601 108.476  1.00 16.00           C  
ATOM   1110  NH1 ARG A 143      -9.257  37.201 108.266  1.00 14.68           N  
ATOM   1111  NH2 ARG A 143     -10.791  38.900 108.453  1.00 15.67           N  
ATOM   1112  N   VAL A 144     -14.083  35.178 104.654  1.00 11.28           N  
ATOM   1113  CA  VAL A 144     -15.524  35.426 104.605  1.00 14.01           C  
ATOM   1114  C   VAL A 144     -16.188  34.381 103.687  1.00 17.72           C  
ATOM   1115  O   VAL A 144     -17.283  33.881 103.972  1.00 18.62           O  
ATOM   1116  CB  VAL A 144     -15.819  36.871 104.058  1.00 16.26           C  
ATOM   1117  CG1 VAL A 144     -17.255  36.975 103.560  1.00 13.39           C  
ATOM   1118  CG2 VAL A 144     -15.558  37.911 105.138  1.00 12.60           C  
ATOM   1119  N   TYR A 145     -15.515  34.070 102.580  1.00 16.61           N  
ATOM   1120  CA  TYR A 145     -16.001  33.096 101.611  1.00 15.75           C  
ATOM   1121  C   TYR A 145     -16.231  31.766 102.325  1.00 18.30           C  
ATOM   1122  O   TYR A 145     -17.294  31.166 102.190  1.00 19.68           O  
ATOM   1123  CB  TYR A 145     -14.969  32.933 100.481  1.00 15.39           C  
ATOM   1124  CG  TYR A 145     -15.244  31.816  99.493  1.00 10.82           C  
ATOM   1125  CD1 TYR A 145     -16.485  31.695  98.870  1.00 16.53           C  
ATOM   1126  CD2 TYR A 145     -14.241  30.914  99.141  1.00 15.25           C  
ATOM   1127  CE1 TYR A 145     -16.724  30.704  97.911  1.00 18.81           C  
ATOM   1128  CE2 TYR A 145     -14.466  29.912  98.181  1.00 20.64           C  
ATOM   1129  CZ  TYR A 145     -15.712  29.816  97.571  1.00 21.47           C  
ATOM   1130  OH  TYR A 145     -15.947  28.835  96.632  1.00 19.58           O  
ATOM   1131  N   SER A 146     -15.234  31.323 103.093  1.00 21.35           N  
ATOM   1132  CA  SER A 146     -15.319  30.064 103.847  1.00 20.60           C  
ATOM   1133  C   SER A 146     -16.359  30.116 104.976  1.00 17.47           C  
ATOM   1134  O   SER A 146     -17.180  29.210 105.107  1.00 16.81           O  
ATOM   1135  CB  SER A 146     -13.943  29.708 104.433  1.00 13.83           C  
ATOM   1136  OG  SER A 146     -14.001  28.528 105.216  1.00 19.24           O  
ATOM   1137  N   ASN A 147     -16.328  31.174 105.785  1.00 16.12           N  
ATOM   1138  CA  ASN A 147     -17.270  31.302 106.891  1.00 17.15           C  
ATOM   1139  C   ASN A 147     -18.713  31.330 106.405  1.00 16.24           C  
ATOM   1140  O   ASN A 147     -19.608  30.801 107.072  1.00 14.90           O  
ATOM   1141  CB  ASN A 147     -16.974  32.566 107.712  1.00 19.98           C  
ATOM   1142  CG  ASN A 147     -15.947  32.327 108.813  1.00 17.62           C  
ATOM   1143  OD1 ASN A 147     -15.643  31.190 109.161  1.00 20.20           O  
ATOM   1144  ND2 ASN A 147     -15.414  33.405 109.364  1.00 13.96           N  
ATOM   1145  N   PHE A 148     -18.944  31.942 105.241  1.00 16.27           N  
ATOM   1146  CA  PHE A 148     -20.300  32.011 104.689  1.00 14.94           C  
ATOM   1147  C   PHE A 148     -20.831  30.656 104.200  1.00 12.96           C  
ATOM   1148  O   PHE A 148     -21.954  30.251 104.536  1.00 14.23           O  
ATOM   1149  CB  PHE A 148     -20.366  33.013 103.532  1.00 15.77           C  
ATOM   1150  CG  PHE A 148     -21.771  33.348 103.108  1.00 18.80           C  
ATOM   1151  CD1 PHE A 148     -22.458  32.528 102.220  1.00 18.91           C  
ATOM   1152  CD2 PHE A 148     -22.414  34.479 103.608  1.00 23.93           C  
ATOM   1153  CE1 PHE A 148     -23.761  32.826 101.833  1.00 20.84           C  
ATOM   1154  CE2 PHE A 148     -23.719  34.787 103.229  1.00 22.54           C  
ATOM   1155  CZ  PHE A 148     -24.395  33.959 102.339  1.00 23.85           C  
ATOM   1156  N   LEU A 149     -20.029  29.961 103.401  1.00 15.64           N  
ATOM   1157  CA  LEU A 149     -20.443  28.670 102.861  1.00 17.99           C  
ATOM   1158  C   LEU A 149     -20.558  27.612 103.954  1.00 19.94           C  
ATOM   1159  O   LEU A 149     -21.514  26.832 103.986  1.00 17.74           O  
ATOM   1160  CB  LEU A 149     -19.452  28.174 101.794  1.00 20.63           C  
ATOM   1161  CG  LEU A 149     -18.973  29.076 100.652  1.00 19.40           C  
ATOM   1162  CD1 LEU A 149     -18.077  28.261  99.741  1.00 21.27           C  
ATOM   1163  CD2 LEU A 149     -20.142  29.650  99.892  1.00 16.62           C  
ATOM   1164  N   ARG A 150     -19.579  27.589 104.852  1.00 18.75           N  
ATOM   1165  CA  ARG A 150     -19.577  26.599 105.913  1.00 19.26           C  
ATOM   1166  C   ARG A 150     -20.530  26.984 107.024  1.00 19.74           C  
ATOM   1167  O   ARG A 150     -20.860  26.161 107.877  1.00 20.61           O  
ATOM   1168  CB  ARG A 150     -18.155  26.418 106.456  1.00 16.01           C  
ATOM   1169  CG  ARG A 150     -17.792  27.329 107.607  1.00 13.47           C  
ATOM   1170  CD  ARG A 150     -16.318  27.240 107.924  1.00 12.81           C  
ATOM   1171  NE  ARG A 150     -15.929  28.204 108.946  1.00 16.04           N  
ATOM   1172  CZ  ARG A 150     -15.254  27.898 110.049  1.00 20.55           C  
ATOM   1173  NH1 ARG A 150     -14.884  26.646 110.283  1.00 21.35           N  
ATOM   1174  NH2 ARG A 150     -14.957  28.846 110.926  1.00 21.76           N  
ATOM   1175  N   GLY A 151     -20.994  28.231 106.985  1.00 20.02           N  
ATOM   1176  CA  GLY A 151     -21.895  28.725 108.009  1.00 16.38           C  
ATOM   1177  C   GLY A 151     -23.374  28.722 107.672  1.00 14.84           C  
ATOM   1178  O   GLY A 151     -23.992  27.666 107.560  1.00 15.39           O  
ATOM   1179  N   LYS A 152     -23.951  29.909 107.509  1.00 15.49           N  
ATOM   1180  CA  LYS A 152     -25.369  30.009 107.216  1.00 16.25           C  
ATOM   1181  C   LYS A 152     -25.774  29.295 105.930  1.00 13.62           C  
ATOM   1182  O   LYS A 152     -26.898  28.807 105.825  1.00 17.75           O  
ATOM   1183  CB  LYS A 152     -25.807  31.477 107.183  1.00 15.71           C  
ATOM   1184  CG  LYS A 152     -25.268  32.280 106.029  1.00 20.58           C  
ATOM   1185  CD  LYS A 152     -25.790  33.698 106.094  1.00 22.85           C  
ATOM   1186  CE  LYS A 152     -24.980  34.530 107.078  1.00 20.48           C  
ATOM   1187  NZ  LYS A 152     -25.815  35.542 107.779  1.00 29.99           N  
ATOM   1188  N   LEU A 153     -24.876  29.226 104.952  1.00 14.39           N  
ATOM   1189  CA  LEU A 153     -25.219  28.519 103.720  1.00 19.04           C  
ATOM   1190  C   LEU A 153     -25.451  27.051 104.068  1.00 14.56           C  
ATOM   1191  O   LEU A 153     -26.505  26.483 103.764  1.00 17.63           O  
ATOM   1192  CB  LEU A 153     -24.099  28.630 102.685  1.00 19.12           C  
ATOM   1193  CG  LEU A 153     -24.547  28.173 101.292  1.00 22.48           C  
ATOM   1194  CD1 LEU A 153     -23.873  29.023 100.240  1.00 23.53           C  
ATOM   1195  CD2 LEU A 153     -24.213  26.708 101.092  1.00 18.87           C  
ATOM   1196  N   LYS A 154     -24.468  26.445 104.723  1.00 15.44           N  
ATOM   1197  CA  LYS A 154     -24.585  25.050 105.122  1.00 21.14           C  
ATOM   1198  C   LYS A 154     -25.809  24.875 106.005  1.00 21.94           C  
ATOM   1199  O   LYS A 154     -26.592  23.945 105.804  1.00 22.75           O  
ATOM   1200  CB  LYS A 154     -23.325  24.589 105.869  1.00 15.75           C  
ATOM   1201  CG  LYS A 154     -23.364  23.137 106.320  1.00 22.38           C  
ATOM   1202  CD  LYS A 154     -23.833  22.189 105.207  1.00 27.60           C  
ATOM   1203  CE  LYS A 154     -23.176  20.807 105.319  1.00 28.02           C  
ATOM   1204  NZ  LYS A 154     -24.009  19.705 104.757  1.00 23.20           N  
ATOM   1205  N   LEU A 155     -25.979  25.777 106.973  1.00 21.67           N  
ATOM   1206  CA  LEU A 155     -27.116  25.713 107.889  1.00 21.71           C  
ATOM   1207  C   LEU A 155     -28.446  25.762 107.150  1.00 20.90           C  
ATOM   1208  O   LEU A 155     -29.337  24.947 107.401  1.00 24.04           O  
ATOM   1209  CB  LEU A 155     -27.056  26.856 108.907  1.00 23.06           C  
ATOM   1210  CG  LEU A 155     -26.027  26.706 110.037  1.00 25.52           C  
ATOM   1211  CD1 LEU A 155     -26.092  27.932 110.941  1.00 26.69           C  
ATOM   1212  CD2 LEU A 155     -26.282  25.430 110.834  1.00 22.89           C  
ATOM   1213  N   TYR A 156     -28.585  26.723 106.245  1.00 20.07           N  
ATOM   1214  CA  TYR A 156     -29.812  26.845 105.479  1.00 17.14           C  
ATOM   1215  C   TYR A 156     -30.047  25.564 104.656  1.00 23.04           C  
ATOM   1216  O   TYR A 156     -31.135  24.977 104.688  1.00 21.83           O  
ATOM   1217  CB  TYR A 156     -29.733  28.057 104.547  1.00 20.06           C  
ATOM   1218  CG  TYR A 156     -30.789  28.018 103.474  1.00 22.63           C  
ATOM   1219  CD1 TYR A 156     -32.136  28.152 103.804  1.00 26.62           C  
ATOM   1220  CD2 TYR A 156     -30.458  27.765 102.144  1.00 16.20           C  
ATOM   1221  CE1 TYR A 156     -33.129  28.028 102.847  1.00 22.05           C  
ATOM   1222  CE2 TYR A 156     -31.450  27.639 101.178  1.00 19.50           C  
ATOM   1223  CZ  TYR A 156     -32.783  27.769 101.542  1.00 18.54           C  
ATOM   1224  OH  TYR A 156     -33.787  27.626 100.617  1.00 28.09           O  
ATOM   1225  N   THR A 157     -29.019  25.132 103.927  1.00 21.59           N  
ATOM   1226  CA  THR A 157     -29.120  23.936 103.094  1.00 23.53           C  
ATOM   1227  C   THR A 157     -29.506  22.683 103.886  1.00 23.96           C  
ATOM   1228  O   THR A 157     -30.280  21.859 103.409  1.00 25.29           O  
ATOM   1229  CB  THR A 157     -27.798  23.659 102.364  1.00 23.87           C  
ATOM   1230  OG1 THR A 157     -27.570  24.671 101.373  1.00 27.25           O  
ATOM   1231  CG2 THR A 157     -27.852  22.313 101.687  1.00 35.38           C  
ATOM   1232  N   GLY A 158     -28.963  22.544 105.092  1.00 26.70           N  
ATOM   1233  CA  GLY A 158     -29.275  21.392 105.917  1.00 21.39           C  
ATOM   1234  C   GLY A 158     -30.749  21.295 106.256  1.00 23.10           C  
ATOM   1235  O   GLY A 158     -31.357  20.234 106.127  1.00 25.75           O  
ATOM   1236  N   GLU A 159     -31.337  22.404 106.686  1.00 23.89           N  
ATOM   1237  CA  GLU A 159     -32.746  22.404 107.046  1.00 22.86           C  
ATOM   1238  C   GLU A 159     -33.678  22.264 105.850  1.00 26.09           C  
ATOM   1239  O   GLU A 159     -34.654  21.515 105.900  1.00 30.72           O  
ATOM   1240  CB  GLU A 159     -33.095  23.684 107.800  1.00 22.44           C  
ATOM   1241  CG  GLU A 159     -34.585  23.867 108.045  1.00 31.16           C  
ATOM   1242  CD  GLU A 159     -34.920  24.089 109.512  1.00 36.90           C  
ATOM   1243  OE1 GLU A 159     -34.160  24.807 110.201  1.00 39.26           O  
ATOM   1244  OE2 GLU A 159     -35.948  23.547 109.973  1.00 39.68           O  
ATOM   1245  N   ALA A 160     -33.373  22.987 104.776  1.00 25.56           N  
ATOM   1246  CA  ALA A 160     -34.210  22.988 103.583  1.00 23.45           C  
ATOM   1247  C   ALA A 160     -34.305  21.632 102.893  1.00 23.43           C  
ATOM   1248  O   ALA A 160     -35.317  21.304 102.283  1.00 23.17           O  
ATOM   1249  CB  ALA A 160     -33.706  24.053 102.603  1.00 18.17           C  
ATOM   1250  N   CYS A 161     -33.256  20.835 103.011  1.00 27.74           N  
ATOM   1251  CA  CYS A 161     -33.228  19.532 102.369  1.00 27.30           C  
ATOM   1252  C   CYS A 161     -34.185  18.537 103.000  1.00 33.39           C  
ATOM   1253  O   CYS A 161     -34.634  17.599 102.341  1.00 39.17           O  
ATOM   1254  CB  CYS A 161     -31.798  18.997 102.368  1.00 21.05           C  
ATOM   1255  SG  CYS A 161     -30.793  19.776 101.060  1.00 30.02           S  
ATOM   1256  N   ARG A 162     -34.499  18.739 104.276  1.00 38.77           N  
ATOM   1257  CA  ARG A 162     -35.439  17.863 104.965  1.00 41.71           C  
ATOM   1258  C   ARG A 162     -36.835  18.348 104.587  1.00 46.12           C  
ATOM   1259  O   ARG A 162     -37.499  19.025 105.371  1.00 46.44           O  
ATOM   1260  CB  ARG A 162     -35.245  17.954 106.481  1.00 44.19           C  
ATOM   1261  CG  ARG A 162     -33.840  17.624 106.957  1.00 40.04           C  
ATOM   1262  CD  ARG A 162     -33.778  17.576 108.480  1.00 48.84           C  
ATOM   1263  NE  ARG A 162     -32.931  18.630 109.039  1.00 45.97           N  
ATOM   1264  CZ  ARG A 162     -33.385  19.659 109.750  1.00 44.24           C  
ATOM   1265  NH1 ARG A 162     -34.686  19.781 109.993  1.00 41.69           N  
ATOM   1266  NH2 ARG A 162     -32.540  20.570 110.218  1.00 41.84           N  
ATOM   1267  N   THR A 163     -37.270  18.012 103.374  1.00 55.70           N  
ATOM   1268  CA  THR A 163     -38.581  18.441 102.888  1.00 59.93           C  
ATOM   1269  C   THR A 163     -39.377  17.384 102.119  1.00 62.80           C  
ATOM   1270  O   THR A 163     -39.321  17.323 100.887  1.00 62.63           O  
ATOM   1271  CB  THR A 163     -38.458  19.691 101.983  1.00 57.29           C  
ATOM   1272  OG1 THR A 163     -37.972  20.795 102.757  1.00 56.59           O  
ATOM   1273  CG2 THR A 163     -39.818  20.059 101.380  1.00 60.11           C  
ATOM   1274  N   GLY A 164     -40.120  16.558 102.854  1.00 64.86           N  
ATOM   1275  CA  GLY A 164     -40.949  15.545 102.227  1.00 64.94           C  
ATOM   1276  C   GLY A 164     -42.284  16.199 101.914  1.00 68.62           C  
ATOM   1277  O   GLY A 164     -42.314  17.331 101.421  1.00 71.35           O  
ATOM   1278  N   ASP A 165     -43.386  15.512 102.207  1.00 67.46           N  
ATOM   1279  CA  ASP A 165     -44.719  16.060 101.953  1.00 66.61           C  
ATOM   1280  C   ASP A 165     -45.630  15.901 103.176  1.00 69.70           C  
ATOM   1281  O   ASP A 165     -45.750  14.806 103.727  1.00 70.55           O  
ATOM   1282  CB  ASP A 165     -45.353  15.364 100.742  1.00 60.74           C  
ATOM   1283  CG  ASP A 165     -45.224  16.177  99.465  1.00 55.57           C  
ATOM   1284  OD1 ASP A 165     -44.086  16.342  98.976  1.00 55.87           O  
ATOM   1285  OD2 ASP A 165     -46.258  16.650  98.947  1.00 53.98           O  
ATOM   1286  N   ARG A 166     -46.266  16.996 103.598  1.00 70.55           N  
ATOM   1287  CA  ARG A 166     -47.168  16.975 104.754  1.00 70.32           C  
ATOM   1288  C   ARG A 166     -48.231  18.072 104.676  1.00 71.35           C  
ATOM   1289  O   ARG A 166     -49.397  17.730 104.377  1.00 72.87           O  
ATOM   1290  CB  ARG A 166     -46.368  17.115 106.053  1.00 67.19           C  
ATOM   1291  OXT ARG A 166     -47.892  19.254 104.918  1.00 69.19           O  
TER    1292      ARG A 166                                                      
ATOM   1293  N   ASP B   8     -22.652  24.685 137.959  1.00 76.64           N  
ATOM   1294  CA  ASP B   8     -21.751  24.200 136.918  1.00 74.05           C  
ATOM   1295  C   ASP B   8     -21.615  22.687 137.155  1.00 70.77           C  
ATOM   1296  O   ASP B   8     -20.550  22.202 137.545  1.00 70.95           O  
ATOM   1297  CB  ASP B   8     -20.375  24.880 137.030  1.00 73.35           C  
ATOM   1298  CG  ASP B   8     -20.448  26.266 137.668  1.00 74.59           C  
ATOM   1299  OD1 ASP B   8     -21.090  27.168 137.080  1.00 74.28           O  
ATOM   1300  OD2 ASP B   8     -19.857  26.453 138.757  1.00 69.61           O  
ATOM   1301  N   PRO B   9     -22.704  21.926 136.923  1.00 65.00           N  
ATOM   1302  CA  PRO B   9     -22.708  20.470 137.119  1.00 62.93           C  
ATOM   1303  C   PRO B   9     -21.978  19.722 136.003  1.00 64.41           C  
ATOM   1304  O   PRO B   9     -20.752  19.564 136.050  1.00 64.44           O  
ATOM   1305  CB  PRO B   9     -24.193  20.124 137.179  1.00 59.58           C  
ATOM   1306  CG  PRO B   9     -24.857  21.184 136.356  1.00 57.23           C  
ATOM   1307  CD  PRO B   9     -24.003  22.423 136.429  1.00 57.72           C  
ATOM   1308  N   LYS B  10     -22.738  19.253 135.011  1.00 62.77           N  
ATOM   1309  CA  LYS B  10     -22.168  18.550 133.865  1.00 59.07           C  
ATOM   1310  C   LYS B  10     -21.163  19.523 133.258  1.00 58.50           C  
ATOM   1311  O   LYS B  10     -20.254  19.142 132.514  1.00 58.75           O  
ATOM   1312  CB  LYS B  10     -23.266  18.214 132.850  1.00 58.70           C  
ATOM   1313  CG  LYS B  10     -22.754  17.794 131.468  1.00 61.92           C  
ATOM   1314  CD  LYS B  10     -23.272  16.415 131.063  1.00 60.28           C  
ATOM   1315  CE  LYS B  10     -24.780  16.414 130.821  1.00 56.55           C  
ATOM   1316  NZ  LYS B  10     -25.405  15.127 131.249  1.00 51.96           N  
ATOM   1317  N   PHE B  11     -21.347  20.791 133.604  1.00 56.69           N  
ATOM   1318  CA  PHE B  11     -20.478  21.858 133.153  1.00 56.40           C  
ATOM   1319  C   PHE B  11     -19.101  21.670 133.801  1.00 56.82           C  
ATOM   1320  O   PHE B  11     -18.076  21.681 133.115  1.00 57.03           O  
ATOM   1321  CB  PHE B  11     -21.079  23.210 133.555  1.00 56.20           C  
ATOM   1322  CG  PHE B  11     -20.260  24.390 133.126  1.00 57.94           C  
ATOM   1323  CD1 PHE B  11     -19.154  24.791 133.867  1.00 56.67           C  
ATOM   1324  CD2 PHE B  11     -20.581  25.089 131.965  1.00 58.82           C  
ATOM   1325  CE1 PHE B  11     -18.377  25.866 133.458  1.00 55.24           C  
ATOM   1326  CE2 PHE B  11     -19.811  26.165 131.549  1.00 54.44           C  
ATOM   1327  CZ  PHE B  11     -18.705  26.553 132.299  1.00 53.99           C  
ATOM   1328  N   GLU B  12     -19.087  21.486 135.120  1.00 54.01           N  
ATOM   1329  CA  GLU B  12     -17.842  21.301 135.861  1.00 49.93           C  
ATOM   1330  C   GLU B  12     -16.994  20.169 135.303  1.00 45.65           C  
ATOM   1331  O   GLU B  12     -15.774  20.295 135.185  1.00 43.36           O  
ATOM   1332  CB  GLU B  12     -18.130  21.019 137.331  1.00 54.37           C  
ATOM   1333  CG  GLU B  12     -16.876  20.781 138.156  1.00 58.18           C  
ATOM   1334  CD  GLU B  12     -15.890  21.934 138.069  1.00 56.42           C  
ATOM   1335  OE1 GLU B  12     -16.335  23.101 138.114  1.00 59.09           O  
ATOM   1336  OE2 GLU B  12     -14.673  21.672 137.958  1.00 50.64           O  
ATOM   1337  N   SER B  13     -17.640  19.055 134.980  1.00 42.36           N  
ATOM   1338  CA  SER B  13     -16.932  17.912 134.423  1.00 42.43           C  
ATOM   1339  C   SER B  13     -16.312  18.324 133.089  1.00 44.10           C  
ATOM   1340  O   SER B  13     -15.146  18.030 132.806  1.00 44.22           O  
ATOM   1341  CB  SER B  13     -17.902  16.753 134.208  1.00 41.74           C  
ATOM   1342  OG  SER B  13     -19.243  17.202 134.274  1.00 37.28           O  
ATOM   1343  N   LYS B  14     -17.105  19.010 132.272  1.00 42.40           N  
ATOM   1344  CA  LYS B  14     -16.636  19.472 130.971  1.00 43.14           C  
ATOM   1345  C   LYS B  14     -15.495  20.452 131.181  1.00 41.43           C  
ATOM   1346  O   LYS B  14     -14.486  20.415 130.477  1.00 40.60           O  
ATOM   1347  CB  LYS B  14     -17.775  20.153 130.207  1.00 44.00           C  
ATOM   1348  CG  LYS B  14     -18.863  19.199 129.743  1.00 39.47           C  
ATOM   1349  CD  LYS B  14     -19.442  19.637 128.418  1.00 34.00           C  
ATOM   1350  CE  LYS B  14     -20.256  18.531 127.790  1.00 31.75           C  
ATOM   1351  NZ  LYS B  14     -21.468  19.063 127.115  1.00 34.11           N  
ATOM   1352  N   ALA B  15     -15.661  21.334 132.156  1.00 41.98           N  
ATOM   1353  CA  ALA B  15     -14.628  22.309 132.461  1.00 41.66           C  
ATOM   1354  C   ALA B  15     -13.398  21.533 132.917  1.00 41.74           C  
ATOM   1355  O   ALA B  15     -12.272  21.822 132.503  1.00 34.90           O  
ATOM   1356  CB  ALA B  15     -15.106  23.250 133.565  1.00 38.37           C  
ATOM   1357  N   ALA B  16     -13.637  20.531 133.762  1.00 45.78           N  
ATOM   1358  CA  ALA B  16     -12.574  19.689 134.308  1.00 44.66           C  
ATOM   1359  C   ALA B  16     -11.855  18.933 133.199  1.00 41.86           C  
ATOM   1360  O   ALA B  16     -10.625  18.836 133.192  1.00 41.36           O  
ATOM   1361  CB  ALA B  16     -13.160  18.714 135.319  1.00 39.72           C  
ATOM   1362  N   LEU B  17     -12.637  18.399 132.264  1.00 41.21           N  
ATOM   1363  CA  LEU B  17     -12.106  17.654 131.125  1.00 39.68           C  
ATOM   1364  C   LEU B  17     -11.124  18.502 130.300  1.00 39.92           C  
ATOM   1365  O   LEU B  17     -10.039  18.039 129.942  1.00 34.11           O  
ATOM   1366  CB  LEU B  17     -13.269  17.194 130.239  1.00 38.90           C  
ATOM   1367  CG  LEU B  17     -13.135  15.963 129.334  1.00 36.47           C  
ATOM   1368  CD1 LEU B  17     -14.224  16.021 128.261  1.00 31.95           C  
ATOM   1369  CD2 LEU B  17     -11.753  15.908 128.694  1.00 36.21           C  
ATOM   1370  N   LEU B  18     -11.513  19.744 130.005  1.00 41.71           N  
ATOM   1371  CA  LEU B  18     -10.684  20.656 129.216  1.00 40.22           C  
ATOM   1372  C   LEU B  18      -9.449  21.137 129.962  1.00 39.25           C  
ATOM   1373  O   LEU B  18      -8.376  21.298 129.372  1.00 35.34           O  
ATOM   1374  CB  LEU B  18     -11.504  21.870 128.776  1.00 46.44           C  
ATOM   1375  CG  LEU B  18     -12.749  21.605 127.921  1.00 50.16           C  
ATOM   1376  CD1 LEU B  18     -13.567  22.890 127.802  1.00 42.63           C  
ATOM   1377  CD2 LEU B  18     -12.339  21.089 126.540  1.00 48.08           C  
ATOM   1378  N   ALA B  19      -9.611  21.388 131.257  1.00 44.01           N  
ATOM   1379  CA  ALA B  19      -8.506  21.846 132.092  1.00 45.73           C  
ATOM   1380  C   ALA B  19      -7.526  20.702 132.258  1.00 48.13           C  
ATOM   1381  O   ALA B  19      -6.325  20.857 132.029  1.00 49.96           O  
ATOM   1382  CB  ALA B  19      -9.022  22.285 133.446  1.00 45.14           C  
ATOM   1383  N   ALA B  20      -8.060  19.546 132.645  1.00 47.38           N  
ATOM   1384  CA  ALA B  20      -7.262  18.346 132.850  1.00 47.28           C  
ATOM   1385  C   ALA B  20      -6.319  18.078 131.685  1.00 46.80           C  
ATOM   1386  O   ALA B  20      -5.280  17.448 131.854  1.00 49.56           O  
ATOM   1387  CB  ALA B  20      -8.175  17.155 133.056  1.00 47.49           C  
ATOM   1388  N   ARG B  21      -6.684  18.560 130.502  1.00 53.49           N  
ATOM   1389  CA  ARG B  21      -5.865  18.358 129.315  1.00 54.83           C  
ATOM   1390  C   ARG B  21      -5.195  19.641 128.823  1.00 56.02           C  
ATOM   1391  O   ARG B  21      -4.299  19.590 127.980  1.00 57.81           O  
ATOM   1392  CB  ARG B  21      -6.710  17.751 128.184  1.00 55.91           C  
ATOM   1393  CG  ARG B  21      -6.795  16.216 128.205  1.00 58.06           C  
ATOM   1394  CD  ARG B  21      -5.874  15.554 127.165  1.00 52.08           C  
ATOM   1395  NE  ARG B  21      -6.613  14.696 126.234  1.00 54.38           N  
ATOM   1396  CZ  ARG B  21      -6.406  13.389 126.078  1.00 49.80           C  
ATOM   1397  NH1 ARG B  21      -5.476  12.770 126.791  1.00 54.89           N  
ATOM   1398  NH2 ARG B  21      -7.124  12.699 125.203  1.00 45.65           N  
ATOM   1399  N   GLY B  22      -5.614  20.790 129.346  1.00 56.67           N  
ATOM   1400  CA  GLY B  22      -5.016  22.040 128.904  1.00 55.67           C  
ATOM   1401  C   GLY B  22      -4.759  23.053 130.003  1.00 54.21           C  
ATOM   1402  O   GLY B  22      -5.289  24.165 129.949  1.00 54.07           O  
ATOM   1403  N   PRO B  23      -3.940  22.704 131.013  1.00 52.60           N  
ATOM   1404  CA  PRO B  23      -3.630  23.612 132.124  1.00 47.77           C  
ATOM   1405  C   PRO B  23      -2.705  24.764 131.746  1.00 44.01           C  
ATOM   1406  O   PRO B  23      -1.829  24.615 130.892  1.00 42.41           O  
ATOM   1407  CB  PRO B  23      -2.996  22.695 133.165  1.00 45.91           C  
ATOM   1408  CG  PRO B  23      -2.369  21.614 132.366  1.00 45.35           C  
ATOM   1409  CD  PRO B  23      -3.257  21.406 131.164  1.00 52.29           C  
ATOM   1410  N   GLU B  24      -2.926  25.908 132.390  1.00 38.41           N  
ATOM   1411  CA  GLU B  24      -2.133  27.114 132.179  1.00 41.66           C  
ATOM   1412  C   GLU B  24      -2.659  28.081 131.128  1.00 45.67           C  
ATOM   1413  O   GLU B  24      -2.315  29.265 131.161  1.00 47.21           O  
ATOM   1414  CB  GLU B  24      -0.682  26.760 131.838  1.00 41.73           C  
ATOM   1415  CG  GLU B  24       0.018  25.902 132.886  1.00 47.56           C  
ATOM   1416  CD  GLU B  24       0.078  26.559 134.258  1.00 44.78           C  
ATOM   1417  OE1 GLU B  24      -0.922  26.486 135.008  1.00 42.99           O  
ATOM   1418  OE2 GLU B  24       1.130  27.149 134.584  1.00 46.41           O  
ATOM   1419  N   GLU B  25      -3.481  27.602 130.197  1.00 48.79           N  
ATOM   1420  CA  GLU B  25      -3.999  28.494 129.158  1.00 47.92           C  
ATOM   1421  C   GLU B  25      -5.487  28.792 129.246  1.00 43.01           C  
ATOM   1422  O   GLU B  25      -6.226  28.126 129.972  1.00 42.71           O  
ATOM   1423  CB  GLU B  25      -3.675  27.949 127.763  1.00 50.01           C  
ATOM   1424  CG  GLU B  25      -3.543  26.447 127.664  1.00 51.53           C  
ATOM   1425  CD  GLU B  25      -3.382  25.993 126.224  1.00 57.08           C  
ATOM   1426  OE1 GLU B  25      -2.562  26.597 125.494  1.00 54.01           O  
ATOM   1427  OE2 GLU B  25      -4.078  25.037 125.820  1.00 57.75           O  
ATOM   1428  N   LEU B  26      -5.915  29.808 128.499  1.00 40.78           N  
ATOM   1429  CA  LEU B  26      -7.316  30.221 128.472  1.00 36.57           C  
ATOM   1430  C   LEU B  26      -8.120  29.278 127.584  1.00 34.23           C  
ATOM   1431  O   LEU B  26      -7.893  29.203 126.380  1.00 31.76           O  
ATOM   1432  CB  LEU B  26      -7.429  31.654 127.948  1.00 34.84           C  
ATOM   1433  CG  LEU B  26      -8.816  32.184 127.573  1.00 33.09           C  
ATOM   1434  CD1 LEU B  26      -9.740  32.175 128.777  1.00 23.97           C  
ATOM   1435  CD2 LEU B  26      -8.666  33.594 127.017  1.00 31.30           C  
ATOM   1436  N   LEU B  27      -9.055  28.555 128.189  1.00 33.78           N  
ATOM   1437  CA  LEU B  27      -9.874  27.609 127.452  1.00 32.70           C  
ATOM   1438  C   LEU B  27     -11.301  28.100 127.294  1.00 30.38           C  
ATOM   1439  O   LEU B  27     -11.964  28.461 128.265  1.00 27.21           O  
ATOM   1440  CB  LEU B  27      -9.889  26.241 128.150  1.00 35.84           C  
ATOM   1441  CG  LEU B  27      -8.664  25.803 128.956  1.00 35.72           C  
ATOM   1442  CD1 LEU B  27      -9.109  24.930 130.113  1.00 42.74           C  
ATOM   1443  CD2 LEU B  27      -7.704  25.037 128.072  1.00 34.12           C  
ATOM   1444  N   CYS B  28     -11.773  28.099 126.056  1.00 23.64           N  
ATOM   1445  CA  CYS B  28     -13.128  28.527 125.765  1.00 21.41           C  
ATOM   1446  C   CYS B  28     -13.855  27.373 125.112  1.00 21.21           C  
ATOM   1447  O   CYS B  28     -13.269  26.631 124.329  1.00 26.17           O  
ATOM   1448  CB  CYS B  28     -13.104  29.710 124.808  1.00 26.93           C  
ATOM   1449  SG  CYS B  28     -12.269  31.183 125.457  1.00 25.45           S  
ATOM   1450  N   PHE B  29     -15.130  27.212 125.428  1.00 16.84           N  
ATOM   1451  CA  PHE B  29     -15.884  26.135 124.825  1.00 18.25           C  
ATOM   1452  C   PHE B  29     -17.365  26.454 124.784  1.00 19.36           C  
ATOM   1453  O   PHE B  29     -17.853  27.327 125.511  1.00 19.45           O  
ATOM   1454  CB  PHE B  29     -15.617  24.799 125.561  1.00 26.32           C  
ATOM   1455  CG  PHE B  29     -16.450  24.593 126.804  1.00 26.50           C  
ATOM   1456  CD1 PHE B  29     -16.014  25.066 128.038  1.00 32.04           C  
ATOM   1457  CD2 PHE B  29     -17.677  23.934 126.738  1.00 34.42           C  
ATOM   1458  CE1 PHE B  29     -16.789  24.891 129.189  1.00 30.32           C  
ATOM   1459  CE2 PHE B  29     -18.459  23.755 127.882  1.00 35.67           C  
ATOM   1460  CZ  PHE B  29     -18.013  24.237 129.110  1.00 30.68           C  
ATOM   1461  N   THR B  30     -18.064  25.753 123.897  1.00 19.51           N  
ATOM   1462  CA  THR B  30     -19.494  25.906 123.717  1.00 17.44           C  
ATOM   1463  C   THR B  30     -20.084  24.504 123.718  1.00 21.47           C  
ATOM   1464  O   THR B  30     -19.438  23.552 123.283  1.00 24.25           O  
ATOM   1465  CB  THR B  30     -19.826  26.601 122.365  1.00 19.54           C  
ATOM   1466  OG1 THR B  30     -21.245  26.686 122.207  1.00 20.02           O  
ATOM   1467  CG2 THR B  30     -19.252  25.823 121.197  1.00 18.21           C  
ATOM   1468  N   GLU B  31     -21.307  24.370 124.210  1.00 22.46           N  
ATOM   1469  CA  GLU B  31     -21.937  23.067 124.241  1.00 28.03           C  
ATOM   1470  C   GLU B  31     -23.132  23.000 123.303  1.00 26.40           C  
ATOM   1471  O   GLU B  31     -23.406  21.959 122.710  1.00 33.84           O  
ATOM   1472  CB  GLU B  31     -22.371  22.730 125.668  1.00 33.05           C  
ATOM   1473  CG  GLU B  31     -21.212  22.517 126.623  1.00 36.54           C  
ATOM   1474  CD  GLU B  31     -21.642  22.628 128.062  1.00 42.98           C  
ATOM   1475  OE1 GLU B  31     -22.788  23.060 128.300  1.00 44.11           O  
ATOM   1476  OE2 GLU B  31     -20.842  22.284 128.954  1.00 47.88           O  
ATOM   1477  N   ARG B  32     -23.834  24.118 123.159  1.00 27.77           N  
ATOM   1478  CA  ARG B  32     -25.010  24.174 122.298  1.00 32.76           C  
ATOM   1479  C   ARG B  32     -24.921  25.275 121.239  1.00 29.69           C  
ATOM   1480  O   ARG B  32     -25.939  25.678 120.673  1.00 31.91           O  
ATOM   1481  CB  ARG B  32     -26.269  24.389 123.147  1.00 34.43           C  
ATOM   1482  CG  ARG B  32     -26.878  23.109 123.697  1.00 41.42           C  
ATOM   1483  CD  ARG B  32     -26.658  22.994 125.195  1.00 47.10           C  
ATOM   1484  NE  ARG B  32     -27.758  23.583 125.954  1.00 53.42           N  
ATOM   1485  CZ  ARG B  32     -27.602  24.390 127.001  1.00 57.65           C  
ATOM   1486  NH1 ARG B  32     -26.382  24.713 127.422  1.00 52.13           N  
ATOM   1487  NH2 ARG B  32     -28.670  24.869 127.632  1.00 56.39           N  
ATOM   1488  N   LEU B  33     -23.706  25.752 120.978  1.00 29.09           N  
ATOM   1489  CA  LEU B  33     -23.464  26.803 119.990  1.00 31.09           C  
ATOM   1490  C   LEU B  33     -24.212  28.084 120.325  1.00 32.36           C  
ATOM   1491  O   LEU B  33     -23.991  29.121 119.700  1.00 38.74           O  
ATOM   1492  CB  LEU B  33     -23.858  26.326 118.586  1.00 26.65           C  
ATOM   1493  CG  LEU B  33     -23.014  25.172 118.052  1.00 23.08           C  
ATOM   1494  CD1 LEU B  33     -23.588  24.657 116.746  1.00 25.28           C  
ATOM   1495  CD2 LEU B  33     -21.596  25.653 117.858  1.00 23.18           C  
ATOM   1496  N   GLU B  34     -25.097  28.008 121.314  1.00 32.99           N  
ATOM   1497  CA  GLU B  34     -25.879  29.164 121.749  1.00 33.44           C  
ATOM   1498  C   GLU B  34     -25.198  29.756 122.975  1.00 30.82           C  
ATOM   1499  O   GLU B  34     -25.572  30.825 123.459  1.00 32.74           O  
ATOM   1500  CB  GLU B  34     -27.292  28.728 122.132  1.00 30.20           C  
ATOM   1501  CG  GLU B  34     -28.323  28.820 121.026  1.00 28.69           C  
ATOM   1502  CD  GLU B  34     -29.710  28.534 121.555  1.00 35.01           C  
ATOM   1503  OE1 GLU B  34     -29.880  28.597 122.793  1.00 37.06           O  
ATOM   1504  OE2 GLU B  34     -30.625  28.246 120.752  1.00 34.09           O  
ATOM   1505  N   ASP B  35     -24.185  29.045 123.458  1.00 29.82           N  
ATOM   1506  CA  ASP B  35     -23.446  29.436 124.649  1.00 31.20           C  
ATOM   1507  C   ASP B  35     -21.942  29.434 124.425  1.00 27.29           C  
ATOM   1508  O   ASP B  35     -21.451  28.859 123.463  1.00 31.16           O  
ATOM   1509  CB  ASP B  35     -23.757  28.453 125.770  1.00 31.40           C  
ATOM   1510  CG  ASP B  35     -23.435  27.024 125.378  1.00 28.86           C  
ATOM   1511  OD1 ASP B  35     -24.258  26.412 124.666  1.00 26.79           O  
ATOM   1512  OD2 ASP B  35     -22.361  26.521 125.772  1.00 25.36           O  
ATOM   1513  N   LEU B  36     -21.219  30.070 125.340  1.00 28.35           N  
ATOM   1514  CA  LEU B  36     -19.768  30.131 125.281  1.00 27.59           C  
ATOM   1515  C   LEU B  36     -19.203  30.519 126.630  1.00 28.99           C  
ATOM   1516  O   LEU B  36     -19.645  31.490 127.248  1.00 28.26           O  
ATOM   1517  CB  LEU B  36     -19.283  31.147 124.247  1.00 25.87           C  
ATOM   1518  CG  LEU B  36     -17.778  31.418 124.380  1.00 23.48           C  
ATOM   1519  CD1 LEU B  36     -16.996  30.179 123.950  1.00 21.43           C  
ATOM   1520  CD2 LEU B  36     -17.387  32.643 123.556  1.00 25.07           C  
ATOM   1521  N   VAL B  37     -18.211  29.760 127.075  1.00 30.63           N  
ATOM   1522  CA  VAL B  37     -17.573  30.025 128.351  1.00 30.73           C  
ATOM   1523  C   VAL B  37     -16.062  29.966 128.240  1.00 27.73           C  
ATOM   1524  O   VAL B  37     -15.485  28.955 127.828  1.00 27.51           O  
ATOM   1525  CB  VAL B  37     -18.014  29.008 129.435  1.00 30.41           C  
ATOM   1526  CG1 VAL B  37     -17.130  29.156 130.676  1.00 30.64           C  
ATOM   1527  CG2 VAL B  37     -19.489  29.223 129.793  1.00 27.08           C  
ATOM   1528  N   CYS B  38     -15.425  31.066 128.607  1.00 23.31           N  
ATOM   1529  CA  CYS B  38     -13.980  31.143 128.597  1.00 24.06           C  
ATOM   1530  C   CYS B  38     -13.574  31.190 130.055  1.00 28.62           C  
ATOM   1531  O   CYS B  38     -14.186  31.895 130.858  1.00 27.55           O  
ATOM   1532  CB  CYS B  38     -13.527  32.404 127.885  1.00 31.28           C  
ATOM   1533  SG  CYS B  38     -13.829  32.295 126.102  1.00 29.03           S  
ATOM   1534  N   PHE B  39     -12.542  30.442 130.403  1.00 25.32           N  
ATOM   1535  CA  PHE B  39     -12.114  30.413 131.774  1.00 28.15           C  
ATOM   1536  C   PHE B  39     -10.664  30.037 131.895  1.00 32.32           C  
ATOM   1537  O   PHE B  39      -9.971  29.837 130.899  1.00 33.35           O  
ATOM   1538  CB  PHE B  39     -12.969  29.410 132.553  1.00 30.99           C  
ATOM   1539  CG  PHE B  39     -12.732  27.965 132.165  1.00 34.03           C  
ATOM   1540  CD1 PHE B  39     -11.592  27.286 132.597  1.00 35.98           C  
ATOM   1541  CD2 PHE B  39     -13.655  27.282 131.384  1.00 29.82           C  
ATOM   1542  CE1 PHE B  39     -11.378  25.956 132.259  1.00 36.88           C  
ATOM   1543  CE2 PHE B  39     -13.448  25.949 131.039  1.00 34.84           C  
ATOM   1544  CZ  PHE B  39     -12.307  25.285 131.478  1.00 32.65           C  
ATOM   1545  N   TRP B  40     -10.219  29.955 133.142  1.00 35.08           N  
ATOM   1546  CA  TRP B  40      -8.864  29.565 133.476  1.00 37.44           C  
ATOM   1547  C   TRP B  40      -8.713  29.436 134.988  1.00 36.21           C  
ATOM   1548  O   TRP B  40      -9.549  29.916 135.758  1.00 29.13           O  
ATOM   1549  CB  TRP B  40      -7.845  30.549 132.879  1.00 32.12           C  
ATOM   1550  CG  TRP B  40      -7.664  31.870 133.578  1.00 40.80           C  
ATOM   1551  CD1 TRP B  40      -6.594  32.243 134.349  1.00 41.62           C  
ATOM   1552  CD2 TRP B  40      -8.480  33.046 133.437  1.00 40.58           C  
ATOM   1553  NE1 TRP B  40      -6.688  33.574 134.685  1.00 39.10           N  
ATOM   1554  CE2 TRP B  40      -7.832  34.092 134.139  1.00 39.26           C  
ATOM   1555  CE3 TRP B  40      -9.689  33.319 132.782  1.00 39.39           C  
ATOM   1556  CZ2 TRP B  40      -8.354  35.390 134.206  1.00 33.91           C  
ATOM   1557  CZ3 TRP B  40     -10.208  34.616 132.847  1.00 38.61           C  
ATOM   1558  CH2 TRP B  40      -9.538  35.633 133.555  1.00 35.92           C  
ATOM   1559  N   GLU B  41      -7.664  28.739 135.402  1.00 42.66           N  
ATOM   1560  CA  GLU B  41      -7.397  28.534 136.816  1.00 45.01           C  
ATOM   1561  C   GLU B  41      -6.081  29.192 137.197  1.00 43.05           C  
ATOM   1562  O   GLU B  41      -5.089  29.110 136.469  1.00 38.47           O  
ATOM   1563  CB  GLU B  41      -7.364  27.038 137.137  1.00 48.37           C  
ATOM   1564  CG  GLU B  41      -8.717  26.488 137.565  1.00 52.08           C  
ATOM   1565  CD  GLU B  41      -9.213  25.356 136.685  1.00 51.42           C  
ATOM   1566  OE1 GLU B  41      -8.479  24.357 136.532  1.00 54.97           O  
ATOM   1567  OE2 GLU B  41     -10.338  25.467 136.152  1.00 48.62           O  
ATOM   1568  N   GLU B  42      -6.091  29.858 138.343  1.00 45.95           N  
ATOM   1569  CA  GLU B  42      -4.916  30.556 138.825  1.00 49.27           C  
ATOM   1570  C   GLU B  42      -4.180  29.777 139.907  1.00 53.11           C  
ATOM   1571  O   GLU B  42      -4.757  29.385 140.926  1.00 51.63           O  
ATOM   1572  CB  GLU B  42      -5.318  31.928 139.376  1.00 49.36           C  
ATOM   1573  CG  GLU B  42      -4.596  33.143 138.775  1.00 47.59           C  
ATOM   1574  CD  GLU B  42      -3.846  32.838 137.489  1.00 48.01           C  
ATOM   1575  OE1 GLU B  42      -2.678  32.396 137.569  1.00 49.63           O  
ATOM   1576  OE2 GLU B  42      -4.421  33.049 136.399  1.00 45.84           O  
ATOM   1577  N   ALA B  43      -2.896  29.546 139.657  1.00 56.18           N  
ATOM   1578  CA  ALA B  43      -2.030  28.873 140.609  1.00 56.10           C  
ATOM   1579  C   ALA B  43      -1.420  30.065 141.337  1.00 55.90           C  
ATOM   1580  O   ALA B  43      -0.255  30.054 141.736  1.00 51.79           O  
ATOM   1581  CB  ALA B  43      -0.952  28.079 139.878  1.00 58.67           C  
ATOM   1582  N   ALA B  44      -2.242  31.103 141.468  1.00 55.58           N  
ATOM   1583  CA  ALA B  44      -1.872  32.349 142.120  1.00 58.09           C  
ATOM   1584  C   ALA B  44      -3.110  32.880 142.840  1.00 59.53           C  
ATOM   1585  O   ALA B  44      -4.059  33.336 142.195  1.00 60.56           O  
ATOM   1586  CB  ALA B  44      -1.392  33.356 141.076  1.00 54.17           C  
ATOM   1587  N   SER B  45      -3.096  32.813 144.171  1.00 61.34           N  
ATOM   1588  CA  SER B  45      -4.222  33.272 144.992  1.00 62.91           C  
ATOM   1589  C   SER B  45      -3.842  34.434 145.915  1.00 62.61           C  
ATOM   1590  O   SER B  45      -2.712  34.919 145.874  1.00 64.94           O  
ATOM   1591  CB  SER B  45      -4.764  32.110 145.832  1.00 62.93           C  
ATOM   1592  OG  SER B  45      -5.021  30.968 145.026  1.00 67.51           O  
ATOM   1593  N   ALA B  46      -4.794  34.876 146.738  1.00 60.39           N  
ATOM   1594  CA  ALA B  46      -4.587  35.978 147.687  1.00 61.38           C  
ATOM   1595  C   ALA B  46      -4.074  37.272 147.038  1.00 61.73           C  
ATOM   1596  O   ALA B  46      -2.957  37.320 146.517  1.00 63.02           O  
ATOM   1597  CB  ALA B  46      -3.634  35.534 148.797  1.00 58.54           C  
ATOM   1598  N   GLY B  47      -4.888  38.327 147.092  1.00 60.28           N  
ATOM   1599  CA  GLY B  47      -4.510  39.596 146.487  1.00 59.36           C  
ATOM   1600  C   GLY B  47      -5.164  39.721 145.120  1.00 59.03           C  
ATOM   1601  O   GLY B  47      -5.283  40.811 144.547  1.00 54.06           O  
ATOM   1602  N   VAL B  48      -5.585  38.571 144.601  1.00 59.91           N  
ATOM   1603  CA  VAL B  48      -6.253  38.479 143.312  1.00 58.89           C  
ATOM   1604  C   VAL B  48      -7.758  38.615 143.544  1.00 57.58           C  
ATOM   1605  O   VAL B  48      -8.472  37.617 143.646  1.00 60.88           O  
ATOM   1606  CB  VAL B  48      -5.961  37.116 142.635  1.00 56.15           C  
ATOM   1607  CG1 VAL B  48      -6.571  37.080 141.240  1.00 58.17           C  
ATOM   1608  CG2 VAL B  48      -4.455  36.888 142.563  1.00 55.67           C  
ATOM   1609  N   GLY B  49      -8.229  39.855 143.634  1.00 54.09           N  
ATOM   1610  CA  GLY B  49      -9.641  40.094 143.868  1.00 51.84           C  
ATOM   1611  C   GLY B  49     -10.486  39.956 142.619  1.00 49.54           C  
ATOM   1612  O   GLY B  49      -9.967  39.622 141.555  1.00 54.40           O  
ATOM   1613  N   PRO B  50     -11.799  40.213 142.711  1.00 45.73           N  
ATOM   1614  CA  PRO B  50     -12.677  40.098 141.543  1.00 45.00           C  
ATOM   1615  C   PRO B  50     -12.359  41.138 140.466  1.00 46.50           C  
ATOM   1616  O   PRO B  50     -12.740  40.981 139.304  1.00 51.17           O  
ATOM   1617  CB  PRO B  50     -14.075  40.272 142.126  1.00 47.70           C  
ATOM   1618  CG  PRO B  50     -13.861  41.070 143.369  1.00 46.82           C  
ATOM   1619  CD  PRO B  50     -12.533  40.636 143.915  1.00 46.02           C  
ATOM   1620  N   GLY B  51     -11.662  42.200 140.854  1.00 47.40           N  
ATOM   1621  CA  GLY B  51     -11.299  43.234 139.898  1.00 42.41           C  
ATOM   1622  C   GLY B  51      -9.845  43.096 139.493  1.00 40.10           C  
ATOM   1623  O   GLY B  51      -9.213  44.043 139.016  1.00 38.72           O  
ATOM   1624  N   GLN B  52      -9.312  41.896 139.688  1.00 41.00           N  
ATOM   1625  CA  GLN B  52      -7.926  41.606 139.363  1.00 39.14           C  
ATOM   1626  C   GLN B  52      -7.727  41.484 137.862  1.00 38.61           C  
ATOM   1627  O   GLN B  52      -6.612  41.653 137.356  1.00 36.10           O  
ATOM   1628  CB  GLN B  52      -7.500  40.306 140.042  1.00 38.41           C  
ATOM   1629  CG  GLN B  52      -6.205  40.420 140.813  1.00 40.86           C  
ATOM   1630  CD  GLN B  52      -5.018  40.006 139.985  1.00 45.64           C  
ATOM   1631  OE1 GLN B  52      -4.684  40.660 138.995  1.00 53.67           O  
ATOM   1632  NE2 GLN B  52      -4.371  38.913 140.377  1.00 49.95           N  
ATOM   1633  N   TYR B  53      -8.811  41.195 137.151  1.00 37.42           N  
ATOM   1634  CA  TYR B  53      -8.733  41.026 135.706  1.00 38.60           C  
ATOM   1635  C   TYR B  53      -9.880  41.670 134.955  1.00 37.79           C  
ATOM   1636  O   TYR B  53     -11.002  41.753 135.469  1.00 38.69           O  
ATOM   1637  CB  TYR B  53      -8.687  39.533 135.363  1.00 32.35           C  
ATOM   1638  CG  TYR B  53      -7.362  38.889 135.693  1.00 34.37           C  
ATOM   1639  CD1 TYR B  53      -6.178  39.366 135.130  1.00 32.37           C  
ATOM   1640  CD2 TYR B  53      -7.289  37.809 136.571  1.00 29.17           C  
ATOM   1641  CE1 TYR B  53      -4.954  38.786 135.431  1.00 30.25           C  
ATOM   1642  CE2 TYR B  53      -6.068  37.217 136.881  1.00 34.94           C  
ATOM   1643  CZ  TYR B  53      -4.903  37.713 136.306  1.00 37.82           C  
ATOM   1644  OH  TYR B  53      -3.685  37.143 136.610  1.00 40.58           O  
ATOM   1645  N   SER B  54      -9.577  42.126 133.737  1.00 35.43           N  
ATOM   1646  CA  SER B  54     -10.562  42.742 132.848  1.00 33.96           C  
ATOM   1647  C   SER B  54     -10.707  41.843 131.603  1.00 31.28           C  
ATOM   1648  O   SER B  54      -9.721  41.555 130.918  1.00 28.11           O  
ATOM   1649  CB  SER B  54     -10.100  44.147 132.448  1.00 34.11           C  
ATOM   1650  OG  SER B  54     -10.379  44.415 131.085  1.00 36.94           O  
ATOM   1651  N   PHE B  55     -11.931  41.396 131.323  1.00 26.70           N  
ATOM   1652  CA  PHE B  55     -12.192  40.517 130.176  1.00 29.22           C  
ATOM   1653  C   PHE B  55     -12.894  41.169 128.974  1.00 25.28           C  
ATOM   1654  O   PHE B  55     -14.125  41.305 128.953  1.00 26.88           O  
ATOM   1655  CB  PHE B  55     -13.013  39.301 130.626  1.00 27.76           C  
ATOM   1656  CG  PHE B  55     -13.082  38.208 129.597  1.00 32.78           C  
ATOM   1657  CD1 PHE B  55     -14.012  38.265 128.559  1.00 31.81           C  
ATOM   1658  CD2 PHE B  55     -12.190  37.142 129.638  1.00 29.03           C  
ATOM   1659  CE1 PHE B  55     -14.048  37.276 127.574  1.00 31.60           C  
ATOM   1660  CE2 PHE B  55     -12.220  36.146 128.656  1.00 35.24           C  
ATOM   1661  CZ  PHE B  55     -13.152  36.215 127.621  1.00 27.04           C  
ATOM   1662  N   SER B  56     -12.109  41.541 127.966  1.00 24.88           N  
ATOM   1663  CA  SER B  56     -12.644  42.165 126.759  1.00 21.37           C  
ATOM   1664  C   SER B  56     -12.754  41.197 125.580  1.00 21.08           C  
ATOM   1665  O   SER B  56     -11.949  40.270 125.438  1.00 20.16           O  
ATOM   1666  CB  SER B  56     -11.765  43.342 126.353  1.00 23.89           C  
ATOM   1667  OG  SER B  56     -11.729  44.312 127.380  1.00 29.45           O  
ATOM   1668  N   TYR B  57     -13.757  41.422 124.735  1.00 27.00           N  
ATOM   1669  CA  TYR B  57     -13.972  40.592 123.545  1.00 27.78           C  
ATOM   1670  C   TYR B  57     -14.549  41.398 122.391  1.00 26.51           C  
ATOM   1671  O   TYR B  57     -15.250  42.391 122.595  1.00 24.11           O  
ATOM   1672  CB  TYR B  57     -14.921  39.430 123.854  1.00 27.37           C  
ATOM   1673  CG  TYR B  57     -16.344  39.847 124.186  1.00 26.57           C  
ATOM   1674  CD1 TYR B  57     -16.719  40.120 125.500  1.00 19.71           C  
ATOM   1675  CD2 TYR B  57     -17.324  39.934 123.189  1.00 20.85           C  
ATOM   1676  CE1 TYR B  57     -18.030  40.463 125.817  1.00 19.28           C  
ATOM   1677  CE2 TYR B  57     -18.636  40.276 123.498  1.00 18.69           C  
ATOM   1678  CZ  TYR B  57     -18.979  40.536 124.817  1.00 19.25           C  
ATOM   1679  OH  TYR B  57     -20.274  40.856 125.145  1.00 21.06           O  
ATOM   1680  N   GLN B  58     -14.260  40.967 121.171  1.00 26.25           N  
ATOM   1681  CA  GLN B  58     -14.788  41.672 120.018  1.00 27.99           C  
ATOM   1682  C   GLN B  58     -15.112  40.764 118.832  1.00 25.91           C  
ATOM   1683  O   GLN B  58     -14.224  40.129 118.254  1.00 22.20           O  
ATOM   1684  CB  GLN B  58     -13.817  42.774 119.574  1.00 25.39           C  
ATOM   1685  CG  GLN B  58     -14.437  43.730 118.565  1.00 26.95           C  
ATOM   1686  CD  GLN B  58     -13.416  44.575 117.831  1.00 30.87           C  
ATOM   1687  OE1 GLN B  58     -12.426  44.068 117.307  1.00 35.05           O  
ATOM   1688  NE2 GLN B  58     -13.657  45.876 117.786  1.00 32.50           N  
ATOM   1689  N   LEU B  59     -16.398  40.686 118.496  1.00 25.40           N  
ATOM   1690  CA  LEU B  59     -16.839  39.903 117.349  1.00 23.95           C  
ATOM   1691  C   LEU B  59     -16.370  40.782 116.211  1.00 21.39           C  
ATOM   1692  O   LEU B  59     -16.463  42.002 116.309  1.00 20.48           O  
ATOM   1693  CB  LEU B  59     -18.364  39.793 117.304  1.00 16.58           C  
ATOM   1694  CG  LEU B  59     -18.990  38.823 118.302  1.00 17.17           C  
ATOM   1695  CD1 LEU B  59     -20.482  39.068 118.353  1.00 15.72           C  
ATOM   1696  CD2 LEU B  59     -18.672  37.384 117.911  1.00 16.72           C  
ATOM   1697  N   GLU B  60     -15.850  40.183 115.147  1.00 20.59           N  
ATOM   1698  CA  GLU B  60     -15.374  40.980 114.036  1.00 20.68           C  
ATOM   1699  C   GLU B  60     -16.430  42.000 113.594  1.00 19.01           C  
ATOM   1700  O   GLU B  60     -17.635  41.708 113.588  1.00 21.09           O  
ATOM   1701  CB  GLU B  60     -14.980  40.077 112.874  1.00 22.58           C  
ATOM   1702  CG  GLU B  60     -14.173  40.802 111.818  1.00 24.59           C  
ATOM   1703  CD  GLU B  60     -13.913  39.947 110.616  1.00 15.66           C  
ATOM   1704  OE1 GLU B  60     -14.888  39.388 110.073  1.00 24.10           O  
ATOM   1705  OE2 GLU B  60     -12.738  39.838 110.215  1.00 21.59           O  
ATOM   1706  N   ASP B  61     -15.963  43.202 113.255  1.00 20.43           N  
ATOM   1707  CA  ASP B  61     -16.822  44.302 112.814  1.00 22.33           C  
ATOM   1708  C   ASP B  61     -17.891  44.671 113.840  1.00 26.81           C  
ATOM   1709  O   ASP B  61     -18.961  45.173 113.490  1.00 22.38           O  
ATOM   1710  CB  ASP B  61     -17.472  43.965 111.465  1.00 24.62           C  
ATOM   1711  CG  ASP B  61     -16.477  44.009 110.320  1.00 23.08           C  
ATOM   1712  OD1 ASP B  61     -15.772  45.029 110.195  1.00 24.76           O  
ATOM   1713  OD2 ASP B  61     -16.388  43.028 109.551  1.00 28.65           O  
ATOM   1714  N   GLU B  62     -17.580  44.408 115.109  1.00 31.37           N  
ATOM   1715  CA  GLU B  62     -18.461  44.725 116.229  1.00 29.68           C  
ATOM   1716  C   GLU B  62     -17.626  45.546 117.204  1.00 23.76           C  
ATOM   1717  O   GLU B  62     -16.398  45.456 117.215  1.00 17.46           O  
ATOM   1718  CB  GLU B  62     -18.952  43.454 116.914  1.00 28.71           C  
ATOM   1719  CG  GLU B  62     -19.890  42.622 116.068  1.00 39.11           C  
ATOM   1720  CD  GLU B  62     -21.344  42.855 116.423  1.00 45.86           C  
ATOM   1721  OE1 GLU B  62     -21.743  44.040 116.490  1.00 50.38           O  
ATOM   1722  OE2 GLU B  62     -22.083  41.861 116.633  1.00 40.07           O  
ATOM   1723  N   PRO B  63     -18.279  46.375 118.025  1.00 28.40           N  
ATOM   1724  CA  PRO B  63     -17.510  47.183 118.975  1.00 28.45           C  
ATOM   1725  C   PRO B  63     -16.978  46.334 120.123  1.00 26.22           C  
ATOM   1726  O   PRO B  63     -17.539  45.285 120.445  1.00 27.21           O  
ATOM   1727  CB  PRO B  63     -18.516  48.227 119.452  1.00 27.46           C  
ATOM   1728  CG  PRO B  63     -19.843  47.551 119.314  1.00 30.29           C  
ATOM   1729  CD  PRO B  63     -19.729  46.613 118.136  1.00 28.80           C  
ATOM   1730  N   TRP B  64     -15.890  46.786 120.735  1.00 29.07           N  
ATOM   1731  CA  TRP B  64     -15.309  46.061 121.857  1.00 24.54           C  
ATOM   1732  C   TRP B  64     -16.335  46.000 122.987  1.00 26.69           C  
ATOM   1733  O   TRP B  64     -17.150  46.916 123.165  1.00 24.92           O  
ATOM   1734  CB  TRP B  64     -14.042  46.759 122.343  1.00 17.20           C  
ATOM   1735  CG  TRP B  64     -12.805  46.271 121.689  1.00 15.24           C  
ATOM   1736  CD1 TRP B  64     -12.105  46.900 120.708  1.00 18.41           C  
ATOM   1737  CD2 TRP B  64     -12.102  45.054 121.967  1.00 19.75           C  
ATOM   1738  NE1 TRP B  64     -11.006  46.156 120.353  1.00 21.50           N  
ATOM   1739  CE2 TRP B  64     -10.979  45.016 121.111  1.00 21.28           C  
ATOM   1740  CE3 TRP B  64     -12.309  43.992 122.855  1.00 21.65           C  
ATOM   1741  CZ2 TRP B  64     -10.063  43.954 121.115  1.00 21.79           C  
ATOM   1742  CZ3 TRP B  64     -11.402  42.938 122.859  1.00 22.92           C  
ATOM   1743  CH2 TRP B  64     -10.291  42.928 121.992  1.00 25.72           C  
ATOM   1744  N   LYS B  65     -16.310  44.905 123.737  1.00 23.16           N  
ATOM   1745  CA  LYS B  65     -17.229  44.739 124.846  1.00 24.39           C  
ATOM   1746  C   LYS B  65     -16.500  44.081 126.002  1.00 23.09           C  
ATOM   1747  O   LYS B  65     -15.488  43.412 125.805  1.00 24.49           O  
ATOM   1748  CB  LYS B  65     -18.432  43.892 124.420  1.00 25.14           C  
ATOM   1749  CG  LYS B  65     -19.428  44.657 123.561  1.00 28.82           C  
ATOM   1750  CD  LYS B  65     -20.116  43.763 122.549  1.00 36.65           C  
ATOM   1751  CE  LYS B  65     -20.472  44.525 121.270  1.00 45.17           C  
ATOM   1752  NZ  LYS B  65     -20.903  43.607 120.160  1.00 45.48           N  
ATOM   1753  N   LEU B  66     -17.000  44.302 127.211  1.00 25.86           N  
ATOM   1754  CA  LEU B  66     -16.411  43.709 128.401  1.00 25.44           C  
ATOM   1755  C   LEU B  66     -17.365  42.623 128.907  1.00 29.51           C  
ATOM   1756  O   LEU B  66     -18.588  42.771 128.843  1.00 32.76           O  
ATOM   1757  CB  LEU B  66     -16.203  44.775 129.487  1.00 27.73           C  
ATOM   1758  CG  LEU B  66     -15.053  45.768 129.300  1.00 25.84           C  
ATOM   1759  CD1 LEU B  66     -15.195  46.910 130.279  1.00 28.27           C  
ATOM   1760  CD2 LEU B  66     -13.736  45.072 129.512  1.00 29.28           C  
ATOM   1761  N   CYS B  67     -16.811  41.522 129.393  1.00 26.91           N  
ATOM   1762  CA  CYS B  67     -17.644  40.448 129.897  1.00 28.83           C  
ATOM   1763  C   CYS B  67     -17.515  40.407 131.404  1.00 29.36           C  
ATOM   1764  O   CYS B  67     -16.435  40.657 131.941  1.00 32.12           O  
ATOM   1765  CB  CYS B  67     -17.189  39.112 129.312  1.00 35.29           C  
ATOM   1766  SG  CYS B  67     -18.215  37.665 129.747  1.00 35.18           S  
ATOM   1767  N   ARG B  68     -18.613  40.093 132.083  1.00 30.94           N  
ATOM   1768  CA  ARG B  68     -18.594  40.001 133.537  1.00 32.88           C  
ATOM   1769  C   ARG B  68     -17.787  38.778 133.952  1.00 31.51           C  
ATOM   1770  O   ARG B  68     -18.086  37.651 133.552  1.00 29.65           O  
ATOM   1771  CB  ARG B  68     -20.017  39.893 134.094  1.00 37.30           C  
ATOM   1772  CG  ARG B  68     -20.121  39.083 135.395  1.00 47.18           C  
ATOM   1773  CD  ARG B  68     -21.192  39.624 136.342  1.00 55.60           C  
ATOM   1774  NE  ARG B  68     -22.255  40.357 135.653  1.00 64.33           N  
ATOM   1775  CZ  ARG B  68     -23.045  39.842 134.712  1.00 66.94           C  
ATOM   1776  NH1 ARG B  68     -22.905  38.578 134.331  1.00 66.82           N  
ATOM   1777  NH2 ARG B  68     -23.983  40.595 134.148  1.00 66.67           N  
ATOM   1778  N   LEU B  69     -16.751  39.007 134.744  1.00 28.87           N  
ATOM   1779  CA  LEU B  69     -15.919  37.917 135.213  1.00 34.61           C  
ATOM   1780  C   LEU B  69     -16.569  37.224 136.417  1.00 40.72           C  
ATOM   1781  O   LEU B  69     -17.437  37.791 137.079  1.00 45.48           O  
ATOM   1782  CB  LEU B  69     -14.541  38.447 135.594  1.00 30.77           C  
ATOM   1783  CG  LEU B  69     -13.306  37.830 134.931  1.00 34.98           C  
ATOM   1784  CD1 LEU B  69     -13.701  36.731 133.941  1.00 37.61           C  
ATOM   1785  CD2 LEU B  69     -12.533  38.930 134.234  1.00 30.91           C  
ATOM   1786  N   HIS B  70     -16.157  35.988 136.680  1.00 42.62           N  
ATOM   1787  CA  HIS B  70     -16.677  35.214 137.799  1.00 41.96           C  
ATOM   1788  C   HIS B  70     -15.524  34.430 138.400  1.00 42.16           C  
ATOM   1789  O   HIS B  70     -14.589  34.044 137.693  1.00 40.28           O  
ATOM   1790  CB  HIS B  70     -17.747  34.224 137.337  1.00 47.68           C  
ATOM   1791  CG  HIS B  70     -19.035  34.862 136.925  1.00 50.14           C  
ATOM   1792  ND1 HIS B  70     -19.909  35.425 137.829  1.00 56.72           N  
ATOM   1793  CD2 HIS B  70     -19.610  35.001 135.707  1.00 53.53           C  
ATOM   1794  CE1 HIS B  70     -20.968  35.884 137.186  1.00 56.51           C  
ATOM   1795  NE2 HIS B  70     -20.811  35.639 135.897  1.00 53.16           N  
ATOM   1796  N   GLN B  71     -15.597  34.183 139.704  1.00 45.89           N  
ATOM   1797  CA  GLN B  71     -14.552  33.440 140.393  1.00 45.77           C  
ATOM   1798  C   GLN B  71     -15.111  32.443 141.402  1.00 42.36           C  
ATOM   1799  O   GLN B  71     -16.204  32.622 141.930  1.00 40.06           O  
ATOM   1800  CB  GLN B  71     -13.606  34.409 141.092  1.00 47.10           C  
ATOM   1801  CG  GLN B  71     -12.267  33.807 141.440  1.00 54.25           C  
ATOM   1802  CD  GLN B  71     -11.587  34.571 142.545  1.00 57.67           C  
ATOM   1803  OE1 GLN B  71     -10.544  34.161 143.051  1.00 61.40           O  
ATOM   1804  NE2 GLN B  71     -12.177  35.699 142.930  1.00 60.94           N  
ATOM   1805  N   ALA B  72     -14.346  31.393 141.668  1.00 44.05           N  
ATOM   1806  CA  ALA B  72     -14.770  30.364 142.606  1.00 50.24           C  
ATOM   1807  C   ALA B  72     -13.602  29.444 142.951  1.00 53.84           C  
ATOM   1808  O   ALA B  72     -12.773  29.139 142.089  1.00 54.10           O  
ATOM   1809  CB  ALA B  72     -15.912  29.551 141.999  1.00 48.05           C  
ATOM   1810  N   PRO B  73     -13.513  29.000 144.224  1.00 55.96           N  
ATOM   1811  CA  PRO B  73     -12.423  28.104 144.638  1.00 52.64           C  
ATOM   1812  C   PRO B  73     -12.335  26.932 143.661  1.00 49.61           C  
ATOM   1813  O   PRO B  73     -13.359  26.445 143.178  1.00 45.68           O  
ATOM   1814  CB  PRO B  73     -12.821  27.660 146.053  1.00 51.13           C  
ATOM   1815  CG  PRO B  73     -14.232  28.147 146.260  1.00 50.26           C  
ATOM   1816  CD  PRO B  73     -14.418  29.315 145.343  1.00 53.96           C  
ATOM   1817  N   THR B  74     -11.122  26.474 143.372  1.00 50.34           N  
ATOM   1818  CA  THR B  74     -10.961  25.388 142.414  1.00 51.35           C  
ATOM   1819  C   THR B  74      -9.792  24.439 142.689  1.00 52.24           C  
ATOM   1820  O   THR B  74      -8.927  24.716 143.520  1.00 53.22           O  
ATOM   1821  CB  THR B  74     -10.811  25.975 140.987  1.00 51.46           C  
ATOM   1822  OG1 THR B  74     -11.612  25.221 140.068  1.00 47.34           O  
ATOM   1823  CG2 THR B  74      -9.344  25.966 140.552  1.00 44.59           C  
ATOM   1824  N   ALA B  75      -9.791  23.320 141.966  1.00 54.85           N  
ATOM   1825  CA  ALA B  75      -8.761  22.288 142.063  1.00 55.18           C  
ATOM   1826  C   ALA B  75      -8.087  22.209 143.428  1.00 57.05           C  
ATOM   1827  O   ALA B  75      -8.746  22.037 144.454  1.00 59.74           O  
ATOM   1828  CB  ALA B  75      -7.711  22.506 140.972  1.00 52.20           C  
ATOM   1829  N   ARG B  76      -6.764  22.331 143.425  1.00 59.64           N  
ATOM   1830  CA  ARG B  76      -5.973  22.275 144.647  1.00 62.81           C  
ATOM   1831  C   ARG B  76      -5.417  23.661 144.966  1.00 60.26           C  
ATOM   1832  O   ARG B  76      -4.393  24.069 144.409  1.00 59.38           O  
ATOM   1833  CB  ARG B  76      -4.815  21.280 144.476  1.00 68.32           C  
ATOM   1834  CG  ARG B  76      -4.596  20.344 145.664  1.00 69.28           C  
ATOM   1835  CD  ARG B  76      -3.141  20.353 146.120  1.00 70.37           C  
ATOM   1836  NE  ARG B  76      -2.369  19.242 145.560  1.00 72.86           N  
ATOM   1837  CZ  ARG B  76      -2.173  18.076 146.175  1.00 70.50           C  
ATOM   1838  NH1 ARG B  76      -2.699  17.859 147.374  1.00 67.88           N  
ATOM   1839  NH2 ARG B  76      -1.456  17.124 145.590  1.00 64.12           N  
ATOM   1840  N   GLY B  77      -6.094  24.379 145.860  1.00 56.98           N  
ATOM   1841  CA  GLY B  77      -5.648  25.712 146.231  1.00 56.36           C  
ATOM   1842  C   GLY B  77      -5.514  26.644 145.038  1.00 55.48           C  
ATOM   1843  O   GLY B  77      -4.489  27.311 144.858  1.00 56.81           O  
ATOM   1844  N   ALA B  78      -6.557  26.688 144.215  1.00 53.75           N  
ATOM   1845  CA  ALA B  78      -6.562  27.537 143.032  1.00 48.30           C  
ATOM   1846  C   ALA B  78      -7.922  28.185 142.853  1.00 46.60           C  
ATOM   1847  O   ALA B  78      -8.880  27.865 143.556  1.00 42.43           O  
ATOM   1848  CB  ALA B  78      -6.215  26.717 141.796  1.00 46.90           C  
ATOM   1849  N   VAL B  79      -7.994  29.111 141.907  1.00 46.96           N  
ATOM   1850  CA  VAL B  79      -9.239  29.799 141.616  1.00 43.56           C  
ATOM   1851  C   VAL B  79      -9.504  29.742 140.121  1.00 40.70           C  
ATOM   1852  O   VAL B  79      -8.579  29.797 139.312  1.00 38.00           O  
ATOM   1853  CB  VAL B  79      -9.189  31.266 142.064  1.00 40.57           C  
ATOM   1854  CG1 VAL B  79      -9.775  31.385 143.463  1.00 49.04           C  
ATOM   1855  CG2 VAL B  79      -7.751  31.780 142.030  1.00 36.13           C  
ATOM   1856  N   ARG B  80     -10.774  29.618 139.763  1.00 42.65           N  
ATOM   1857  CA  ARG B  80     -11.167  29.548 138.366  1.00 41.69           C  
ATOM   1858  C   ARG B  80     -11.953  30.781 137.955  1.00 40.21           C  
ATOM   1859  O   ARG B  80     -13.028  31.055 138.488  1.00 35.50           O  
ATOM   1860  CB  ARG B  80     -12.013  28.300 138.109  1.00 39.29           C  
ATOM   1861  CG  ARG B  80     -12.339  28.089 136.648  1.00 38.56           C  
ATOM   1862  CD  ARG B  80     -13.426  27.058 136.489  1.00 39.46           C  
ATOM   1863  NE  ARG B  80     -12.909  25.709 136.693  1.00 39.50           N  
ATOM   1864  CZ  ARG B  80     -13.672  24.637 136.879  1.00 37.30           C  
ATOM   1865  NH1 ARG B  80     -14.992  24.756 136.888  1.00 36.30           N  
ATOM   1866  NH2 ARG B  80     -13.114  23.446 137.048  1.00 38.17           N  
ATOM   1867  N   PHE B  81     -11.400  31.527 137.007  1.00 39.66           N  
ATOM   1868  CA  PHE B  81     -12.055  32.721 136.505  1.00 36.37           C  
ATOM   1869  C   PHE B  81     -12.827  32.313 135.278  1.00 34.06           C  
ATOM   1870  O   PHE B  81     -12.372  31.480 134.504  1.00 26.51           O  
ATOM   1871  CB  PHE B  81     -11.025  33.767 136.122  1.00 37.35           C  
ATOM   1872  CG  PHE B  81      -9.932  33.911 137.115  1.00 39.84           C  
ATOM   1873  CD1 PHE B  81      -8.873  33.019 137.123  1.00 42.20           C  
ATOM   1874  CD2 PHE B  81      -9.960  34.941 138.049  1.00 47.67           C  
ATOM   1875  CE1 PHE B  81      -7.849  33.147 138.049  1.00 55.59           C  
ATOM   1876  CE2 PHE B  81      -8.938  35.084 138.987  1.00 55.90           C  
ATOM   1877  CZ  PHE B  81      -7.877  34.184 138.987  1.00 56.45           C  
ATOM   1878  N   TRP B  82     -14.005  32.888 135.107  1.00 35.68           N  
ATOM   1879  CA  TRP B  82     -14.812  32.562 133.957  1.00 36.02           C  
ATOM   1880  C   TRP B  82     -15.699  33.714 133.543  1.00 37.56           C  
ATOM   1881  O   TRP B  82     -15.986  34.618 134.325  1.00 34.75           O  
ATOM   1882  CB  TRP B  82     -15.675  31.316 134.219  1.00 40.92           C  
ATOM   1883  CG  TRP B  82     -16.133  31.109 135.644  1.00 52.30           C  
ATOM   1884  CD1 TRP B  82     -15.368  30.701 136.707  1.00 55.27           C  
ATOM   1885  CD2 TRP B  82     -17.471  31.235 136.144  1.00 52.08           C  
ATOM   1886  NE1 TRP B  82     -16.149  30.563 137.831  1.00 52.35           N  
ATOM   1887  CE2 TRP B  82     -17.442  30.884 137.515  1.00 51.11           C  
ATOM   1888  CE3 TRP B  82     -18.691  31.609 135.568  1.00 54.70           C  
ATOM   1889  CZ2 TRP B  82     -18.585  30.896 138.316  1.00 50.98           C  
ATOM   1890  CZ3 TRP B  82     -19.831  31.620 136.368  1.00 60.22           C  
ATOM   1891  CH2 TRP B  82     -19.767  31.265 137.728  1.00 58.33           C  
ATOM   1892  N   CYS B  83     -16.113  33.670 132.285  1.00 38.60           N  
ATOM   1893  CA  CYS B  83     -16.992  34.670 131.721  1.00 32.16           C  
ATOM   1894  C   CYS B  83     -18.030  33.913 130.903  1.00 31.37           C  
ATOM   1895  O   CYS B  83     -17.693  33.074 130.061  1.00 32.90           O  
ATOM   1896  CB  CYS B  83     -16.196  35.630 130.828  1.00 32.85           C  
ATOM   1897  SG  CYS B  83     -17.009  36.104 129.258  1.00 37.56           S  
ATOM   1898  N   SER B  84     -19.296  34.167 131.186  1.00 26.42           N  
ATOM   1899  CA  SER B  84     -20.351  33.528 130.429  1.00 27.68           C  
ATOM   1900  C   SER B  84     -20.759  34.585 129.421  1.00 31.26           C  
ATOM   1901  O   SER B  84     -21.390  35.593 129.759  1.00 27.97           O  
ATOM   1902  CB  SER B  84     -21.534  33.160 131.319  1.00 32.86           C  
ATOM   1903  OG  SER B  84     -22.459  32.345 130.615  1.00 35.53           O  
ATOM   1904  N   LEU B  85     -20.358  34.359 128.180  1.00 31.26           N  
ATOM   1905  CA  LEU B  85     -20.656  35.283 127.112  1.00 28.23           C  
ATOM   1906  C   LEU B  85     -22.153  35.515 126.952  1.00 24.67           C  
ATOM   1907  O   LEU B  85     -22.943  34.567 126.913  1.00 22.13           O  
ATOM   1908  CB  LEU B  85     -20.066  34.752 125.806  1.00 26.94           C  
ATOM   1909  CG  LEU B  85     -19.252  35.766 125.010  1.00 28.30           C  
ATOM   1910  CD1 LEU B  85     -20.202  36.801 124.449  1.00 35.78           C  
ATOM   1911  CD2 LEU B  85     -18.198  36.425 125.887  1.00 22.07           C  
ATOM   1912  N   PRO B  86     -22.572  36.790 126.910  1.00 21.70           N  
ATOM   1913  CA  PRO B  86     -24.005  37.046 126.740  1.00 22.57           C  
ATOM   1914  C   PRO B  86     -24.433  36.338 125.454  1.00 24.63           C  
ATOM   1915  O   PRO B  86     -23.690  36.330 124.469  1.00 27.77           O  
ATOM   1916  CB  PRO B  86     -24.101  38.570 126.614  1.00 23.19           C  
ATOM   1917  CG  PRO B  86     -22.710  39.073 126.532  1.00 20.43           C  
ATOM   1918  CD  PRO B  86     -21.789  38.027 127.054  1.00 21.69           C  
ATOM   1919  N   THR B  87     -25.612  35.735 125.458  1.00 23.62           N  
ATOM   1920  CA  THR B  87     -26.072  35.023 124.277  1.00 28.35           C  
ATOM   1921  C   THR B  87     -26.086  35.895 123.022  1.00 27.49           C  
ATOM   1922  O   THR B  87     -25.746  35.428 121.939  1.00 33.22           O  
ATOM   1923  CB  THR B  87     -27.482  34.429 124.499  1.00 34.71           C  
ATOM   1924  OG1 THR B  87     -28.472  35.437 124.267  1.00 45.18           O  
ATOM   1925  CG2 THR B  87     -27.622  33.914 125.920  1.00 32.21           C  
ATOM   1926  N   ALA B  88     -26.468  37.158 123.170  1.00 26.08           N  
ATOM   1927  CA  ALA B  88     -26.537  38.085 122.041  1.00 28.28           C  
ATOM   1928  C   ALA B  88     -25.245  38.190 121.238  1.00 27.92           C  
ATOM   1929  O   ALA B  88     -25.272  38.450 120.030  1.00 28.31           O  
ATOM   1930  CB  ALA B  88     -26.949  39.471 122.528  1.00 26.45           C  
ATOM   1931  N   ASP B  89     -24.114  37.991 121.903  1.00 24.47           N  
ATOM   1932  CA  ASP B  89     -22.830  38.084 121.231  1.00 21.12           C  
ATOM   1933  C   ASP B  89     -22.192  36.735 120.950  1.00 19.57           C  
ATOM   1934  O   ASP B  89     -21.067  36.691 120.469  1.00 24.00           O  
ATOM   1935  CB  ASP B  89     -21.849  38.915 122.062  1.00 23.65           C  
ATOM   1936  CG  ASP B  89     -22.327  40.332 122.302  1.00 24.87           C  
ATOM   1937  OD1 ASP B  89     -22.694  41.029 121.332  1.00 22.27           O  
ATOM   1938  OD2 ASP B  89     -22.322  40.756 123.476  1.00 29.14           O  
ATOM   1939  N   THR B  90     -22.872  35.636 121.268  1.00 21.74           N  
ATOM   1940  CA  THR B  90     -22.293  34.318 121.003  1.00 25.92           C  
ATOM   1941  C   THR B  90     -22.624  33.893 119.570  1.00 22.54           C  
ATOM   1942  O   THR B  90     -23.363  32.940 119.338  1.00 27.86           O  
ATOM   1943  CB  THR B  90     -22.814  33.245 121.992  1.00 23.32           C  
ATOM   1944  OG1 THR B  90     -24.239  33.311 122.062  1.00 37.31           O  
ATOM   1945  CG2 THR B  90     -22.246  33.477 123.382  1.00 24.51           C  
ATOM   1946  N   SER B  91     -22.067  34.621 118.610  1.00 23.63           N  
ATOM   1947  CA  SER B  91     -22.294  34.340 117.196  1.00 23.88           C  
ATOM   1948  C   SER B  91     -21.116  33.588 116.579  1.00 20.08           C  
ATOM   1949  O   SER B  91     -19.948  33.930 116.805  1.00 20.83           O  
ATOM   1950  CB  SER B  91     -22.536  35.649 116.442  1.00 19.19           C  
ATOM   1951  OG  SER B  91     -23.698  36.288 116.932  1.00 22.96           O  
ATOM   1952  N   SER B  92     -21.438  32.557 115.801  1.00 19.40           N  
ATOM   1953  CA  SER B  92     -20.432  31.729 115.152  1.00 18.79           C  
ATOM   1954  C   SER B  92     -20.086  32.228 113.753  1.00 17.80           C  
ATOM   1955  O   SER B  92     -20.620  33.233 113.289  1.00 17.89           O  
ATOM   1956  CB  SER B  92     -20.922  30.279 115.054  1.00 17.68           C  
ATOM   1957  OG  SER B  92     -21.290  29.753 116.317  1.00 22.92           O  
ATOM   1958  N   PHE B  93     -19.172  31.508 113.108  1.00 15.67           N  
ATOM   1959  CA  PHE B  93     -18.726  31.802 111.753  1.00 17.91           C  
ATOM   1960  C   PHE B  93     -18.210  33.205 111.520  1.00 21.82           C  
ATOM   1961  O   PHE B  93     -18.309  33.756 110.430  1.00 26.90           O  
ATOM   1962  CB  PHE B  93     -19.820  31.412 110.757  1.00 12.60           C  
ATOM   1963  CG  PHE B  93     -20.478  30.096 111.077  1.00 12.10           C  
ATOM   1964  CD1 PHE B  93     -19.751  28.913 111.018  1.00 12.19           C  
ATOM   1965  CD2 PHE B  93     -21.814  30.043 111.467  1.00 10.79           C  
ATOM   1966  CE1 PHE B  93     -20.344  27.691 111.347  1.00 12.69           C  
ATOM   1967  CE2 PHE B  93     -22.413  28.833 111.798  1.00 16.63           C  
ATOM   1968  CZ  PHE B  93     -21.673  27.651 111.738  1.00 16.65           C  
ATOM   1969  N   VAL B  94     -17.646  33.772 112.571  1.00 24.27           N  
ATOM   1970  CA  VAL B  94     -17.074  35.102 112.524  1.00 21.95           C  
ATOM   1971  C   VAL B  94     -15.997  35.159 113.611  1.00 23.80           C  
ATOM   1972  O   VAL B  94     -16.175  34.600 114.695  1.00 26.08           O  
ATOM   1973  CB  VAL B  94     -18.231  36.112 112.814  1.00 23.49           C  
ATOM   1974  CG1 VAL B  94     -18.405  36.327 114.316  1.00 22.80           C  
ATOM   1975  CG2 VAL B  94     -17.956  37.429 112.113  1.00 18.67           C  
ATOM   1976  N   PRO B  95     -14.847  35.784 113.317  1.00 18.35           N  
ATOM   1977  CA  PRO B  95     -13.759  35.891 114.295  1.00 18.90           C  
ATOM   1978  C   PRO B  95     -14.164  36.610 115.597  1.00 20.22           C  
ATOM   1979  O   PRO B  95     -14.828  37.652 115.574  1.00 21.32           O  
ATOM   1980  CB  PRO B  95     -12.671  36.650 113.540  1.00 19.38           C  
ATOM   1981  CG  PRO B  95     -13.009  36.459 112.094  1.00 15.85           C  
ATOM   1982  CD  PRO B  95     -14.491  36.404 112.031  1.00 16.90           C  
ATOM   1983  N   LEU B  96     -13.757  36.030 116.722  1.00 18.81           N  
ATOM   1984  CA  LEU B  96     -14.039  36.571 118.050  1.00 21.96           C  
ATOM   1985  C   LEU B  96     -12.705  36.791 118.758  1.00 20.05           C  
ATOM   1986  O   LEU B  96     -12.034  35.837 119.137  1.00 22.82           O  
ATOM   1987  CB  LEU B  96     -14.881  35.574 118.853  1.00 25.43           C  
ATOM   1988  CG  LEU B  96     -15.865  36.027 119.942  1.00 23.19           C  
ATOM   1989  CD1 LEU B  96     -15.986  34.907 120.956  1.00 19.34           C  
ATOM   1990  CD2 LEU B  96     -15.420  37.312 120.609  1.00 17.01           C  
ATOM   1991  N   GLU B  97     -12.316  38.046 118.924  1.00 22.51           N  
ATOM   1992  CA  GLU B  97     -11.061  38.352 119.588  1.00 22.04           C  
ATOM   1993  C   GLU B  97     -11.286  38.489 121.095  1.00 24.62           C  
ATOM   1994  O   GLU B  97     -12.196  39.192 121.554  1.00 22.85           O  
ATOM   1995  CB  GLU B  97     -10.471  39.639 119.016  1.00 25.32           C  
ATOM   1996  CG  GLU B  97      -9.068  39.954 119.507  1.00 29.87           C  
ATOM   1997  CD  GLU B  97      -8.480  41.183 118.839  1.00 33.95           C  
ATOM   1998  OE1 GLU B  97      -9.114  41.720 117.902  1.00 32.84           O  
ATOM   1999  OE2 GLU B  97      -7.380  41.609 119.252  1.00 38.64           O  
ATOM   2000  N   LEU B  98     -10.452  37.808 121.865  1.00 20.99           N  
ATOM   2001  CA  LEU B  98     -10.580  37.847 123.309  1.00 27.05           C  
ATOM   2002  C   LEU B  98      -9.336  38.456 123.943  1.00 30.60           C  
ATOM   2003  O   LEU B  98      -8.217  38.229 123.475  1.00 30.20           O  
ATOM   2004  CB  LEU B  98     -10.802  36.427 123.858  1.00 27.27           C  
ATOM   2005  CG  LEU B  98     -11.823  35.530 123.154  1.00 21.20           C  
ATOM   2006  CD1 LEU B  98     -11.509  34.081 123.464  1.00 23.04           C  
ATOM   2007  CD2 LEU B  98     -13.233  35.880 123.592  1.00 17.51           C  
ATOM   2008  N   ARG B  99      -9.532  39.236 125.002  1.00 26.27           N  
ATOM   2009  CA  ARG B  99      -8.407  39.848 125.679  1.00 25.64           C  
ATOM   2010  C   ARG B  99      -8.633  39.902 127.171  1.00 27.37           C  
ATOM   2011  O   ARG B  99      -9.599  40.497 127.648  1.00 29.85           O  
ATOM   2012  CB  ARG B  99      -8.158  41.257 125.150  1.00 25.24           C  
ATOM   2013  CG  ARG B  99      -6.869  41.375 124.363  1.00 35.80           C  
ATOM   2014  CD  ARG B  99      -6.229  42.740 124.536  1.00 44.82           C  
ATOM   2015  NE  ARG B  99      -6.926  43.784 123.785  1.00 50.49           N  
ATOM   2016  CZ  ARG B  99      -6.628  44.141 122.539  1.00 52.03           C  
ATOM   2017  NH1 ARG B  99      -5.640  43.536 121.890  1.00 54.18           N  
ATOM   2018  NH2 ARG B  99      -7.309  45.111 121.944  1.00 51.84           N  
ATOM   2019  N   VAL B 100      -7.735  39.261 127.905  1.00 30.69           N  
ATOM   2020  CA  VAL B 100      -7.807  39.243 129.355  1.00 32.13           C  
ATOM   2021  C   VAL B 100      -6.637  40.067 129.857  1.00 32.48           C  
ATOM   2022  O   VAL B 100      -5.486  39.806 129.512  1.00 29.54           O  
ATOM   2023  CB  VAL B 100      -7.717  37.803 129.914  1.00 30.55           C  
ATOM   2024  CG1 VAL B 100      -7.555  37.838 131.436  1.00 32.34           C  
ATOM   2025  CG2 VAL B 100      -8.971  37.028 129.534  1.00 21.77           C  
ATOM   2026  N   THR B 101      -6.941  41.073 130.667  1.00 38.88           N  
ATOM   2027  CA  THR B 101      -5.913  41.951 131.199  1.00 40.21           C  
ATOM   2028  C   THR B 101      -5.950  42.080 132.724  1.00 41.35           C  
ATOM   2029  O   THR B 101      -7.017  42.177 133.338  1.00 35.22           O  
ATOM   2030  CB  THR B 101      -6.037  43.343 130.568  1.00 33.67           C  
ATOM   2031  OG1 THR B 101      -6.469  43.205 129.209  1.00 42.43           O  
ATOM   2032  CG2 THR B 101      -4.706  44.059 130.600  1.00 37.68           C  
ATOM   2033  N   ALA B 102      -4.766  42.069 133.325  1.00 45.32           N  
ATOM   2034  CA  ALA B 102      -4.645  42.196 134.766  1.00 52.88           C  
ATOM   2035  C   ALA B 102      -5.067  43.607 135.137  1.00 54.36           C  
ATOM   2036  O   ALA B 102      -5.052  44.504 134.292  1.00 55.91           O  
ATOM   2037  CB  ALA B 102      -3.203  41.941 135.198  1.00 51.49           C  
ATOM   2038  N   ALA B 103      -5.444  43.801 136.398  1.00 54.88           N  
ATOM   2039  CA  ALA B 103      -5.873  45.110 136.872  1.00 53.60           C  
ATOM   2040  C   ALA B 103      -4.758  46.138 136.705  1.00 53.19           C  
ATOM   2041  O   ALA B 103      -5.018  47.337 136.608  1.00 55.43           O  
ATOM   2042  CB  ALA B 103      -6.296  45.022 138.331  1.00 48.27           C  
ATOM   2043  N   SER B 104      -3.518  45.660 136.660  1.00 52.94           N  
ATOM   2044  CA  SER B 104      -2.357  46.530 136.504  1.00 52.58           C  
ATOM   2045  C   SER B 104      -2.109  46.907 135.044  1.00 52.23           C  
ATOM   2046  O   SER B 104      -1.161  47.636 134.736  1.00 50.19           O  
ATOM   2047  CB  SER B 104      -1.110  45.838 137.063  1.00 57.54           C  
ATOM   2048  OG  SER B 104      -0.496  45.006 136.086  1.00 52.99           O  
ATOM   2049  N   GLY B 105      -2.961  46.407 134.151  1.00 53.13           N  
ATOM   2050  CA  GLY B 105      -2.803  46.687 132.734  1.00 53.77           C  
ATOM   2051  C   GLY B 105      -1.882  45.678 132.064  1.00 55.81           C  
ATOM   2052  O   GLY B 105      -1.439  45.876 130.928  1.00 56.08           O  
ATOM   2053  N   ALA B 106      -1.587  44.592 132.775  1.00 55.65           N  
ATOM   2054  CA  ALA B 106      -0.716  43.540 132.258  1.00 51.02           C  
ATOM   2055  C   ALA B 106      -1.562  42.578 131.433  1.00 48.55           C  
ATOM   2056  O   ALA B 106      -2.690  42.255 131.810  1.00 46.25           O  
ATOM   2057  CB  ALA B 106      -0.036  42.799 133.416  1.00 48.54           C  
ATOM   2058  N   PRO B 107      -1.025  42.107 130.295  1.00 47.98           N  
ATOM   2059  CA  PRO B 107      -1.728  41.181 129.403  1.00 46.66           C  
ATOM   2060  C   PRO B 107      -1.591  39.721 129.804  1.00 45.70           C  
ATOM   2061  O   PRO B 107      -0.515  39.137 129.687  1.00 51.30           O  
ATOM   2062  CB  PRO B 107      -1.090  41.452 128.052  1.00 47.08           C  
ATOM   2063  CG  PRO B 107       0.326  41.800 128.399  1.00 47.19           C  
ATOM   2064  CD  PRO B 107       0.315  42.433 129.780  1.00 49.72           C  
ATOM   2065  N   ARG B 108      -2.686  39.132 130.271  1.00 40.67           N  
ATOM   2066  CA  ARG B 108      -2.675  37.738 130.678  1.00 38.26           C  
ATOM   2067  C   ARG B 108      -2.862  36.819 129.466  1.00 40.88           C  
ATOM   2068  O   ARG B 108      -2.015  35.965 129.189  1.00 42.34           O  
ATOM   2069  CB  ARG B 108      -3.779  37.488 131.707  1.00 40.00           C  
ATOM   2070  CG  ARG B 108      -4.066  36.017 131.968  1.00 41.57           C  
ATOM   2071  CD  ARG B 108      -4.185  35.719 133.448  1.00 40.98           C  
ATOM   2072  NE  ARG B 108      -2.919  35.245 133.996  1.00 43.24           N  
ATOM   2073  CZ  ARG B 108      -2.540  33.971 134.017  1.00 45.82           C  
ATOM   2074  NH1 ARG B 108      -3.331  33.033 133.519  1.00 41.23           N  
ATOM   2075  NH2 ARG B 108      -1.365  33.635 134.539  1.00 51.27           N  
ATOM   2076  N   TYR B 109      -3.972  36.994 128.750  1.00 37.78           N  
ATOM   2077  CA  TYR B 109      -4.265  36.182 127.571  1.00 30.49           C  
ATOM   2078  C   TYR B 109      -4.750  37.029 126.415  1.00 32.32           C  
ATOM   2079  O   TYR B 109      -5.225  38.152 126.597  1.00 29.33           O  
ATOM   2080  CB  TYR B 109      -5.361  35.155 127.846  1.00 27.58           C  
ATOM   2081  CG  TYR B 109      -5.100  34.162 128.954  1.00 29.22           C  
ATOM   2082  CD1 TYR B 109      -4.009  33.296 128.909  1.00 29.70           C  
ATOM   2083  CD2 TYR B 109      -6.004  34.029 130.011  1.00 27.85           C  
ATOM   2084  CE1 TYR B 109      -3.832  32.312 129.891  1.00 29.09           C  
ATOM   2085  CE2 TYR B 109      -5.836  33.056 130.989  1.00 27.14           C  
ATOM   2086  CZ  TYR B 109      -4.755  32.199 130.924  1.00 29.11           C  
ATOM   2087  OH  TYR B 109      -4.620  31.219 131.881  1.00 30.11           O  
ATOM   2088  N   HIS B 110      -4.635  36.460 125.219  1.00 34.26           N  
ATOM   2089  CA  HIS B 110      -5.089  37.095 123.992  1.00 32.75           C  
ATOM   2090  C   HIS B 110      -5.302  36.026 122.940  1.00 31.39           C  
ATOM   2091  O   HIS B 110      -4.387  35.273 122.612  1.00 30.93           O  
ATOM   2092  CB  HIS B 110      -4.084  38.115 123.463  1.00 32.43           C  
ATOM   2093  CG  HIS B 110      -4.596  38.879 122.286  1.00 31.80           C  
ATOM   2094  ND1 HIS B 110      -3.834  39.124 121.166  1.00 38.33           N  
ATOM   2095  CD2 HIS B 110      -5.820  39.399 122.030  1.00 37.80           C  
ATOM   2096  CE1 HIS B 110      -4.568  39.761 120.269  1.00 43.10           C  
ATOM   2097  NE2 HIS B 110      -5.777  39.941 120.770  1.00 38.78           N  
ATOM   2098  N   ARG B 111      -6.512  35.966 122.405  1.00 29.73           N  
ATOM   2099  CA  ARG B 111      -6.826  34.964 121.410  1.00 28.31           C  
ATOM   2100  C   ARG B 111      -7.924  35.407 120.477  1.00 28.59           C  
ATOM   2101  O   ARG B 111      -8.627  36.391 120.728  1.00 28.06           O  
ATOM   2102  CB  ARG B 111      -7.288  33.680 122.090  1.00 27.69           C  
ATOM   2103  CG  ARG B 111      -6.204  32.896 122.771  1.00 32.89           C  
ATOM   2104  CD  ARG B 111      -6.776  31.595 123.292  1.00 38.95           C  
ATOM   2105  NE  ARG B 111      -7.504  30.865 122.257  1.00 38.94           N  
ATOM   2106  CZ  ARG B 111      -8.298  29.825 122.497  1.00 38.05           C  
ATOM   2107  NH1 ARG B 111      -8.468  29.393 123.737  1.00 32.38           N  
ATOM   2108  NH2 ARG B 111      -8.906  29.203 121.497  1.00 37.43           N  
ATOM   2109  N   VAL B 112      -8.052  34.652 119.392  1.00 29.11           N  
ATOM   2110  CA  VAL B 112      -9.090  34.853 118.393  1.00 25.14           C  
ATOM   2111  C   VAL B 112      -9.570  33.440 118.120  1.00 16.69           C  
ATOM   2112  O   VAL B 112      -8.777  32.544 117.866  1.00 17.11           O  
ATOM   2113  CB  VAL B 112      -8.561  35.474 117.076  1.00 24.67           C  
ATOM   2114  CG1 VAL B 112      -9.710  35.627 116.096  1.00 22.94           C  
ATOM   2115  CG2 VAL B 112      -7.921  36.827 117.343  1.00 18.91           C  
ATOM   2116  N   ILE B 113     -10.869  33.234 118.212  1.00 18.09           N  
ATOM   2117  CA  ILE B 113     -11.424  31.920 117.981  1.00 19.96           C  
ATOM   2118  C   ILE B 113     -12.751  32.063 117.257  1.00 19.64           C  
ATOM   2119  O   ILE B 113     -13.254  33.173 117.060  1.00 17.74           O  
ATOM   2120  CB  ILE B 113     -11.676  31.170 119.325  1.00 22.59           C  
ATOM   2121  CG1 ILE B 113     -12.823  31.834 120.090  1.00 23.85           C  
ATOM   2122  CG2 ILE B 113     -10.426  31.200 120.188  1.00 21.09           C  
ATOM   2123  CD1 ILE B 113     -13.421  30.985 121.194  1.00 23.62           C  
ATOM   2124  N   HIS B 114     -13.297  30.922 116.852  1.00 19.11           N  
ATOM   2125  CA  HIS B 114     -14.590  30.869 116.206  1.00 18.16           C  
ATOM   2126  C   HIS B 114     -15.403  29.977 117.129  1.00 17.75           C  
ATOM   2127  O   HIS B 114     -14.998  28.861 117.436  1.00 21.76           O  
ATOM   2128  CB  HIS B 114     -14.476  30.247 114.815  1.00 21.62           C  
ATOM   2129  CG  HIS B 114     -14.145  31.232 113.741  1.00 12.82           C  
ATOM   2130  ND1 HIS B 114     -13.015  32.020 113.779  1.00 16.51           N  
ATOM   2131  CD2 HIS B 114     -14.781  31.542 112.589  1.00 17.29           C  
ATOM   2132  CE1 HIS B 114     -12.969  32.769 112.692  1.00 14.39           C  
ATOM   2133  NE2 HIS B 114     -14.028  32.499 111.954  1.00 17.21           N  
ATOM   2134  N   ILE B 115     -16.534  30.488 117.593  1.00 22.81           N  
ATOM   2135  CA  ILE B 115     -17.404  29.755 118.501  1.00 23.49           C  
ATOM   2136  C   ILE B 115     -17.730  28.364 117.961  1.00 27.44           C  
ATOM   2137  O   ILE B 115     -17.806  27.399 118.715  1.00 22.84           O  
ATOM   2138  CB  ILE B 115     -18.713  30.561 118.753  1.00 23.36           C  
ATOM   2139  CG1 ILE B 115     -18.356  31.933 119.362  1.00 20.97           C  
ATOM   2140  CG2 ILE B 115     -19.678  29.752 119.616  1.00 18.12           C  
ATOM   2141  CD1 ILE B 115     -19.286  32.430 120.473  1.00 19.63           C  
ATOM   2142  N   ASN B 116     -17.908  28.262 116.649  1.00 24.82           N  
ATOM   2143  CA  ASN B 116     -18.224  26.983 116.026  1.00 20.44           C  
ATOM   2144  C   ASN B 116     -17.035  26.033 116.036  1.00 18.98           C  
ATOM   2145  O   ASN B 116     -17.184  24.857 115.719  1.00 19.70           O  
ATOM   2146  CB  ASN B 116     -18.673  27.198 114.582  1.00 18.76           C  
ATOM   2147  CG  ASN B 116     -17.709  28.076 113.796  1.00 17.37           C  
ATOM   2148  OD1 ASN B 116     -17.681  29.300 113.965  1.00 17.78           O  
ATOM   2149  ND2 ASN B 116     -16.917  27.453 112.926  1.00 15.20           N  
ATOM   2150  N   GLU B 117     -15.862  26.537 116.412  1.00 18.60           N  
ATOM   2151  CA  GLU B 117     -14.648  25.718 116.427  1.00 20.17           C  
ATOM   2152  C   GLU B 117     -14.175  25.274 117.814  1.00 21.93           C  
ATOM   2153  O   GLU B 117     -13.080  24.714 117.955  1.00 21.07           O  
ATOM   2154  CB  GLU B 117     -13.512  26.464 115.713  1.00 17.97           C  
ATOM   2155  CG  GLU B 117     -13.842  26.837 114.269  1.00 15.62           C  
ATOM   2156  CD  GLU B 117     -12.634  27.305 113.491  1.00 15.86           C  
ATOM   2157  OE1 GLU B 117     -11.509  27.181 113.998  1.00 23.98           O  
ATOM   2158  OE2 GLU B 117     -12.802  27.801 112.364  1.00 22.60           O  
ATOM   2159  N   VAL B 118     -14.998  25.521 118.830  1.00 22.74           N  
ATOM   2160  CA  VAL B 118     -14.665  25.146 120.206  1.00 19.94           C  
ATOM   2161  C   VAL B 118     -15.848  24.461 120.858  1.00 21.36           C  
ATOM   2162  O   VAL B 118     -16.206  24.776 121.988  1.00 25.70           O  
ATOM   2163  CB  VAL B 118     -14.272  26.383 121.078  1.00 13.88           C  
ATOM   2164  CG1 VAL B 118     -13.119  27.120 120.447  1.00 20.38           C  
ATOM   2165  CG2 VAL B 118     -15.450  27.324 121.246  1.00 13.50           C  
ATOM   2166  N   VAL B 119     -16.472  23.533 120.140  1.00 24.42           N  
ATOM   2167  CA  VAL B 119     -17.614  22.816 120.691  1.00 23.60           C  
ATOM   2168  C   VAL B 119     -17.142  21.598 121.495  1.00 27.08           C  
ATOM   2169  O   VAL B 119     -16.182  20.911 121.121  1.00 24.63           O  
ATOM   2170  CB  VAL B 119     -18.596  22.323 119.594  1.00 19.86           C  
ATOM   2171  CG1 VAL B 119     -19.977  22.140 120.203  1.00 20.84           C  
ATOM   2172  CG2 VAL B 119     -18.657  23.307 118.432  1.00 18.53           C  
ATOM   2173  N   LEU B 120     -17.811  21.358 122.619  1.00 29.23           N  
ATOM   2174  CA  LEU B 120     -17.501  20.222 123.480  1.00 26.61           C  
ATOM   2175  C   LEU B 120     -18.837  19.587 123.798  1.00 25.54           C  
ATOM   2176  O   LEU B 120     -19.646  20.165 124.525  1.00 20.50           O  
ATOM   2177  CB  LEU B 120     -16.827  20.674 124.769  1.00 27.35           C  
ATOM   2178  CG  LEU B 120     -16.796  19.551 125.802  1.00 26.04           C  
ATOM   2179  CD1 LEU B 120     -16.097  18.332 125.220  1.00 18.05           C  
ATOM   2180  CD2 LEU B 120     -16.096  20.039 127.056  1.00 31.96           C  
ATOM   2181  N   LEU B 121     -19.067  18.402 123.239  1.00 24.20           N  
ATOM   2182  CA  LEU B 121     -20.332  17.707 123.427  1.00 32.17           C  
ATOM   2183  C   LEU B 121     -20.348  16.727 124.601  1.00 32.33           C  
ATOM   2184  O   LEU B 121     -19.321  16.461 125.238  1.00 31.33           O  
ATOM   2185  CB  LEU B 121     -20.706  16.941 122.149  1.00 30.42           C  
ATOM   2186  CG  LEU B 121     -20.845  17.648 120.800  1.00 29.91           C  
ATOM   2187  CD1 LEU B 121     -19.769  18.700 120.632  1.00 37.24           C  
ATOM   2188  CD2 LEU B 121     -20.732  16.609 119.695  1.00 27.75           C  
ATOM   2189  N   ASP B 122     -21.537  16.201 124.875  1.00 32.08           N  
ATOM   2190  CA  ASP B 122     -21.712  15.210 125.924  1.00 37.58           C  
ATOM   2191  C   ASP B 122     -21.205  13.925 125.286  1.00 40.17           C  
ATOM   2192  O   ASP B 122     -21.126  13.832 124.059  1.00 44.41           O  
ATOM   2193  CB  ASP B 122     -23.192  15.052 126.275  1.00 33.27           C  
ATOM   2194  CG  ASP B 122     -23.769  16.281 126.926  1.00 32.21           C  
ATOM   2195  OD1 ASP B 122     -23.004  17.031 127.573  1.00 28.01           O  
ATOM   2196  OD2 ASP B 122     -24.992  16.493 126.789  1.00 36.75           O  
ATOM   2197  N   ALA B 123     -20.864  12.933 126.099  1.00 38.38           N  
ATOM   2198  CA  ALA B 123     -20.366  11.676 125.553  1.00 36.43           C  
ATOM   2199  C   ALA B 123     -21.477  10.893 124.857  1.00 32.16           C  
ATOM   2200  O   ALA B 123     -22.660  11.059 125.166  1.00 28.95           O  
ATOM   2201  CB  ALA B 123     -19.745  10.831 126.666  1.00 30.24           C  
ATOM   2202  N   PRO B 124     -21.109  10.054 123.878  1.00 32.20           N  
ATOM   2203  CA  PRO B 124     -22.136   9.265 123.187  1.00 38.86           C  
ATOM   2204  C   PRO B 124     -22.710   8.259 124.200  1.00 41.69           C  
ATOM   2205  O   PRO B 124     -22.177   8.121 125.304  1.00 39.10           O  
ATOM   2206  CB  PRO B 124     -21.370   8.574 122.049  1.00 38.82           C  
ATOM   2207  CG  PRO B 124     -20.033   9.277 121.973  1.00 33.18           C  
ATOM   2208  CD  PRO B 124     -19.757   9.797 123.352  1.00 30.96           C  
ATOM   2209  N   VAL B 125     -23.785   7.562 123.839  1.00 42.66           N  
ATOM   2210  CA  VAL B 125     -24.392   6.597 124.755  1.00 43.72           C  
ATOM   2211  C   VAL B 125     -24.862   5.297 124.084  1.00 49.64           C  
ATOM   2212  O   VAL B 125     -24.663   5.086 122.881  1.00 50.10           O  
ATOM   2213  CB  VAL B 125     -25.592   7.233 125.503  1.00 43.15           C  
ATOM   2214  CG1 VAL B 125     -25.177   8.553 126.118  1.00 32.48           C  
ATOM   2215  CG2 VAL B 125     -26.760   7.440 124.550  1.00 41.62           C  
ATOM   2216  N   GLY B 126     -25.474   4.424 124.881  1.00 49.03           N  
ATOM   2217  CA  GLY B 126     -25.978   3.160 124.370  1.00 45.18           C  
ATOM   2218  C   GLY B 126     -25.006   2.327 123.550  1.00 44.95           C  
ATOM   2219  O   GLY B 126     -25.396   1.739 122.541  1.00 41.45           O  
ATOM   2220  N   LEU B 127     -23.745   2.271 123.973  1.00 44.39           N  
ATOM   2221  CA  LEU B 127     -22.739   1.483 123.266  1.00 42.36           C  
ATOM   2222  C   LEU B 127     -23.101   0.008 123.391  1.00 45.67           C  
ATOM   2223  O   LEU B 127     -23.562  -0.435 124.440  1.00 47.70           O  
ATOM   2224  CB  LEU B 127     -21.353   1.729 123.865  1.00 38.16           C  
ATOM   2225  CG  LEU B 127     -20.181   1.380 122.947  1.00 37.09           C  
ATOM   2226  CD1 LEU B 127     -20.150   2.355 121.789  1.00 33.13           C  
ATOM   2227  CD2 LEU B 127     -18.869   1.426 123.722  1.00 33.19           C  
ATOM   2228  N   VAL B 128     -22.899  -0.752 122.322  1.00 46.74           N  
ATOM   2229  CA  VAL B 128     -23.230  -2.173 122.332  1.00 45.80           C  
ATOM   2230  C   VAL B 128     -22.190  -2.981 121.559  1.00 48.18           C  
ATOM   2231  O   VAL B 128     -22.177  -2.977 120.327  1.00 49.48           O  
ATOM   2232  CB  VAL B 128     -24.635  -2.411 121.712  1.00 43.78           C  
ATOM   2233  CG1 VAL B 128     -24.968  -3.887 121.714  1.00 39.74           C  
ATOM   2234  CG2 VAL B 128     -25.686  -1.636 122.492  1.00 38.15           C  
ATOM   2235  N   ALA B 129     -21.311  -3.663 122.291  1.00 47.34           N  
ATOM   2236  CA  ALA B 129     -20.267  -4.475 121.679  1.00 44.38           C  
ATOM   2237  C   ALA B 129     -20.764  -5.903 121.487  1.00 48.59           C  
ATOM   2238  O   ALA B 129     -21.324  -6.513 122.401  1.00 48.58           O  
ATOM   2239  CB  ALA B 129     -19.018  -4.465 122.550  1.00 45.88           C  
ATOM   2240  N   ARG B 130     -20.562  -6.432 120.287  1.00 46.71           N  
ATOM   2241  CA  ARG B 130     -21.000  -7.782 119.972  1.00 44.64           C  
ATOM   2242  C   ARG B 130     -19.980  -8.463 119.059  1.00 43.84           C  
ATOM   2243  O   ARG B 130     -19.162  -7.801 118.414  1.00 37.94           O  
ATOM   2244  CB  ARG B 130     -22.379  -7.727 119.311  1.00 40.65           C  
ATOM   2245  CG  ARG B 130     -22.747  -8.953 118.513  1.00 45.63           C  
ATOM   2246  CD  ARG B 130     -23.565  -9.911 119.344  1.00 47.87           C  
ATOM   2247  NE  ARG B 130     -24.285 -10.871 118.514  1.00 46.22           N  
ATOM   2248  CZ  ARG B 130     -25.596 -10.842 118.311  1.00 41.88           C  
ATOM   2249  NH1 ARG B 130     -26.334  -9.898 118.878  1.00 40.25           N  
ATOM   2250  NH2 ARG B 130     -26.169 -11.759 117.546  1.00 42.27           N  
ATOM   2251  N   LEU B 131     -20.020  -9.789 119.019  1.00 47.45           N  
ATOM   2252  CA  LEU B 131     -19.087 -10.541 118.192  1.00 52.37           C  
ATOM   2253  C   LEU B 131     -19.654 -10.843 116.805  1.00 53.23           C  
ATOM   2254  O   LEU B 131     -20.862 -10.733 116.571  1.00 52.83           O  
ATOM   2255  CB  LEU B 131     -18.699 -11.837 118.908  1.00 54.24           C  
ATOM   2256  CG  LEU B 131     -18.361 -11.637 120.390  1.00 56.17           C  
ATOM   2257  CD1 LEU B 131     -19.594 -11.908 121.239  1.00 56.75           C  
ATOM   2258  CD2 LEU B 131     -17.213 -12.551 120.790  1.00 62.91           C  
ATOM   2259  N   ALA B 132     -18.771 -11.216 115.886  1.00 51.83           N  
ATOM   2260  CA  ALA B 132     -19.172 -11.530 114.522  1.00 55.58           C  
ATOM   2261  C   ALA B 132     -18.673 -12.902 114.089  1.00 56.04           C  
ATOM   2262  O   ALA B 132     -17.496 -13.239 114.252  1.00 53.19           O  
ATOM   2263  CB  ALA B 132     -18.648 -10.462 113.567  1.00 55.68           C  
ATOM   2264  N   ASP B 133     -19.579 -13.693 113.529  1.00 59.74           N  
ATOM   2265  CA  ASP B 133     -19.230 -15.025 113.056  1.00 64.79           C  
ATOM   2266  C   ASP B 133     -18.205 -14.919 111.919  1.00 66.84           C  
ATOM   2267  O   ASP B 133     -17.869 -15.918 111.272  1.00 67.08           O  
ATOM   2268  CB  ASP B 133     -20.488 -15.743 112.559  1.00 63.47           C  
ATOM   2269  CG  ASP B 133     -21.422 -16.129 113.688  1.00 61.75           C  
ATOM   2270  OD1 ASP B 133     -21.042 -16.997 114.499  1.00 63.98           O  
ATOM   2271  OD2 ASP B 133     -22.534 -15.568 113.767  1.00 61.79           O  
ATOM   2272  N   GLU B 134     -17.713 -13.701 111.688  1.00 67.95           N  
ATOM   2273  CA  GLU B 134     -16.738 -13.433 110.631  1.00 65.26           C  
ATOM   2274  C   GLU B 134     -15.386 -12.987 111.192  1.00 63.53           C  
ATOM   2275  O   GLU B 134     -15.152 -13.050 112.404  1.00 66.41           O  
ATOM   2276  CB  GLU B 134     -17.277 -12.354 109.681  1.00 64.25           C  
ATOM   2277  CG  GLU B 134     -18.192 -12.870 108.565  1.00 66.49           C  
ATOM   2278  CD  GLU B 134     -19.071 -14.036 109.005  1.00 66.97           C  
ATOM   2279  OE1 GLU B 134     -20.181 -13.789 109.524  1.00 65.63           O  
ATOM   2280  OE2 GLU B 134     -18.649 -15.200 108.834  1.00 66.94           O  
ATOM   2281  N   SER B 135     -14.503 -12.545 110.295  1.00 61.07           N  
ATOM   2282  CA  SER B 135     -13.162 -12.079 110.662  1.00 55.20           C  
ATOM   2283  C   SER B 135     -13.219 -10.625 111.123  1.00 47.40           C  
ATOM   2284  O   SER B 135     -12.199  -9.947 111.222  1.00 41.62           O  
ATOM   2285  CB  SER B 135     -12.198 -12.218 109.467  1.00 56.82           C  
ATOM   2286  OG  SER B 135     -12.404 -11.211 108.484  1.00 55.57           O  
ATOM   2287  N   GLY B 136     -14.434 -10.162 111.394  1.00 45.08           N  
ATOM   2288  CA  GLY B 136     -14.635  -8.803 111.845  1.00 44.23           C  
ATOM   2289  C   GLY B 136     -14.814  -8.820 113.341  1.00 46.23           C  
ATOM   2290  O   GLY B 136     -15.389  -7.906 113.922  1.00 51.51           O  
ATOM   2291  N   HIS B 137     -14.323  -9.889 113.956  1.00 47.16           N  
ATOM   2292  CA  HIS B 137     -14.386 -10.082 115.398  1.00 46.44           C  
ATOM   2293  C   HIS B 137     -15.569  -9.400 116.092  1.00 43.18           C  
ATOM   2294  O   HIS B 137     -16.631 -10.005 116.251  1.00 40.71           O  
ATOM   2295  CB  HIS B 137     -13.074  -9.622 116.037  1.00 49.82           C  
ATOM   2296  CG  HIS B 137     -11.849 -10.097 115.317  1.00 59.85           C  
ATOM   2297  ND1 HIS B 137     -10.729 -10.556 115.977  1.00 65.27           N  
ATOM   2298  CD2 HIS B 137     -11.559 -10.166 113.995  1.00 66.73           C  
ATOM   2299  CE1 HIS B 137      -9.803 -10.886 115.093  1.00 67.72           C  
ATOM   2300  NE2 HIS B 137     -10.281 -10.658 113.883  1.00 67.09           N  
ATOM   2301  N   VAL B 138     -15.393  -8.145 116.500  1.00 41.22           N  
ATOM   2302  CA  VAL B 138     -16.459  -7.428 117.200  1.00 37.12           C  
ATOM   2303  C   VAL B 138     -17.058  -6.242 116.463  1.00 34.62           C  
ATOM   2304  O   VAL B 138     -16.354  -5.351 115.995  1.00 33.63           O  
ATOM   2305  CB  VAL B 138     -15.979  -6.942 118.591  1.00 38.05           C  
ATOM   2306  CG1 VAL B 138     -16.924  -5.882 119.145  1.00 32.95           C  
ATOM   2307  CG2 VAL B 138     -15.900  -8.123 119.546  1.00 33.89           C  
ATOM   2308  N   VAL B 139     -18.381  -6.249 116.377  1.00 33.69           N  
ATOM   2309  CA  VAL B 139     -19.122  -5.180 115.734  1.00 33.81           C  
ATOM   2310  C   VAL B 139     -19.596  -4.259 116.844  1.00 35.00           C  
ATOM   2311  O   VAL B 139     -20.278  -4.694 117.768  1.00 38.78           O  
ATOM   2312  CB  VAL B 139     -20.362  -5.718 114.992  1.00 28.37           C  
ATOM   2313  CG1 VAL B 139     -21.442  -4.658 114.964  1.00 24.72           C  
ATOM   2314  CG2 VAL B 139     -19.987  -6.148 113.581  1.00 32.97           C  
ATOM   2315  N   LEU B 140     -19.236  -2.987 116.747  1.00 36.06           N  
ATOM   2316  CA  LEU B 140     -19.625  -2.005 117.746  1.00 33.93           C  
ATOM   2317  C   LEU B 140     -20.649  -1.019 117.201  1.00 36.43           C  
ATOM   2318  O   LEU B 140     -20.579  -0.602 116.042  1.00 38.61           O  
ATOM   2319  CB  LEU B 140     -18.391  -1.247 118.227  1.00 39.03           C  
ATOM   2320  CG  LEU B 140     -18.105  -1.317 119.727  1.00 44.68           C  
ATOM   2321  CD1 LEU B 140     -16.807  -0.583 120.040  1.00 37.42           C  
ATOM   2322  CD2 LEU B 140     -19.277  -0.715 120.487  1.00 50.13           C  
ATOM   2323  N   ARG B 141     -21.605  -0.649 118.041  1.00 33.16           N  
ATOM   2324  CA  ARG B 141     -22.637   0.297 117.650  1.00 32.67           C  
ATOM   2325  C   ARG B 141     -22.919   1.202 118.828  1.00 35.66           C  
ATOM   2326  O   ARG B 141     -22.826   0.772 119.980  1.00 32.76           O  
ATOM   2327  CB  ARG B 141     -23.912  -0.435 117.260  1.00 35.30           C  
ATOM   2328  CG  ARG B 141     -23.743  -1.384 116.102  1.00 36.76           C  
ATOM   2329  CD  ARG B 141     -24.962  -1.326 115.213  1.00 42.01           C  
ATOM   2330  NE  ARG B 141     -26.200  -1.302 115.984  1.00 42.24           N  
ATOM   2331  CZ  ARG B 141     -27.342  -0.781 115.549  1.00 42.14           C  
ATOM   2332  NH1 ARG B 141     -27.416  -0.234 114.342  1.00 40.40           N  
ATOM   2333  NH2 ARG B 141     -28.414  -0.811 116.323  1.00 47.63           N  
ATOM   2334  N   TRP B 142     -23.261   2.454 118.542  1.00 37.34           N  
ATOM   2335  CA  TRP B 142     -23.545   3.414 119.602  1.00 33.08           C  
ATOM   2336  C   TRP B 142     -24.574   4.455 119.206  1.00 30.67           C  
ATOM   2337  O   TRP B 142     -25.159   4.392 118.122  1.00 28.60           O  
ATOM   2338  CB  TRP B 142     -22.258   4.114 120.041  1.00 31.69           C  
ATOM   2339  CG  TRP B 142     -21.543   4.854 118.946  1.00 30.47           C  
ATOM   2340  CD1 TRP B 142     -21.692   6.169 118.612  1.00 30.51           C  
ATOM   2341  CD2 TRP B 142     -20.527   4.333 118.078  1.00 31.20           C  
ATOM   2342  NE1 TRP B 142     -20.830   6.501 117.594  1.00 29.54           N  
ATOM   2343  CE2 TRP B 142     -20.102   5.393 117.247  1.00 25.61           C  
ATOM   2344  CE3 TRP B 142     -19.931   3.072 117.922  1.00 32.96           C  
ATOM   2345  CZ2 TRP B 142     -19.109   5.234 116.274  1.00 27.18           C  
ATOM   2346  CZ3 TRP B 142     -18.940   2.914 116.953  1.00 29.77           C  
ATOM   2347  CH2 TRP B 142     -18.541   3.994 116.142  1.00 28.06           C  
ATOM   2348  N   LEU B 143     -24.788   5.409 120.107  1.00 31.40           N  
ATOM   2349  CA  LEU B 143     -25.740   6.495 119.903  1.00 32.54           C  
ATOM   2350  C   LEU B 143     -25.050   7.855 120.064  1.00 33.53           C  
ATOM   2351  O   LEU B 143     -24.150   8.015 120.893  1.00 32.89           O  
ATOM   2352  CB  LEU B 143     -26.877   6.404 120.926  1.00 29.72           C  
ATOM   2353  CG  LEU B 143     -27.997   5.370 120.811  1.00 33.56           C  
ATOM   2354  CD1 LEU B 143     -29.280   5.986 121.361  1.00 32.66           C  
ATOM   2355  CD2 LEU B 143     -28.187   4.931 119.364  1.00 36.77           C  
ATOM   2356  N   PRO B 144     -25.447   8.847 119.254  1.00 35.31           N  
ATOM   2357  CA  PRO B 144     -24.833  10.175 119.370  1.00 37.32           C  
ATOM   2358  C   PRO B 144     -25.096  10.726 120.767  1.00 38.41           C  
ATOM   2359  O   PRO B 144     -25.961  10.220 121.480  1.00 36.24           O  
ATOM   2360  CB  PRO B 144     -25.550  11.002 118.305  1.00 31.17           C  
ATOM   2361  CG  PRO B 144     -26.110   9.998 117.356  1.00 32.31           C  
ATOM   2362  CD  PRO B 144     -26.446   8.797 118.176  1.00 33.04           C  
ATOM   2363  N   PRO B 145     -24.336  11.750 121.192  1.00 40.42           N  
ATOM   2364  CA  PRO B 145     -24.611  12.278 122.532  1.00 39.68           C  
ATOM   2365  C   PRO B 145     -26.062  12.740 122.525  1.00 39.22           C  
ATOM   2366  O   PRO B 145     -26.511  13.351 121.558  1.00 45.47           O  
ATOM   2367  CB  PRO B 145     -23.632  13.443 122.679  1.00 39.33           C  
ATOM   2368  CG  PRO B 145     -23.141  13.733 121.294  1.00 38.24           C  
ATOM   2369  CD  PRO B 145     -23.221  12.449 120.534  1.00 37.51           C  
ATOM   2370  N   PRO B 146     -26.819  12.442 123.592  1.00 40.67           N  
ATOM   2371  CA  PRO B 146     -28.231  12.846 123.658  1.00 38.61           C  
ATOM   2372  C   PRO B 146     -28.432  14.348 123.524  1.00 41.61           C  
ATOM   2373  O   PRO B 146     -27.586  15.137 123.948  1.00 37.32           O  
ATOM   2374  CB  PRO B 146     -28.699  12.312 125.007  1.00 40.92           C  
ATOM   2375  CG  PRO B 146     -27.702  11.240 125.359  1.00 41.59           C  
ATOM   2376  CD  PRO B 146     -26.399  11.712 124.798  1.00 41.44           C  
ATOM   2377  N   GLU B 147     -29.559  14.732 122.926  1.00 48.99           N  
ATOM   2378  CA  GLU B 147     -29.886  16.144 122.697  1.00 54.09           C  
ATOM   2379  C   GLU B 147     -28.710  16.826 122.000  1.00 53.15           C  
ATOM   2380  O   GLU B 147     -27.921  17.535 122.628  1.00 53.66           O  
ATOM   2381  CB  GLU B 147     -30.199  16.844 124.025  1.00 55.26           C  
ATOM   2382  CG  GLU B 147     -31.691  16.974 124.325  1.00 53.75           C  
ATOM   2383  CD  GLU B 147     -32.526  15.911 123.629  1.00 57.66           C  
ATOM   2384  OE1 GLU B 147     -32.355  14.713 123.951  1.00 60.25           O  
ATOM   2385  OE2 GLU B 147     -33.351  16.273 122.761  1.00 50.92           O  
ATOM   2386  N   THR B 148     -28.601  16.597 120.696  1.00 51.86           N  
ATOM   2387  CA  THR B 148     -27.510  17.153 119.906  1.00 51.41           C  
ATOM   2388  C   THR B 148     -27.838  17.054 118.420  1.00 52.93           C  
ATOM   2389  O   THR B 148     -27.728  15.984 117.811  1.00 50.68           O  
ATOM   2390  CB  THR B 148     -26.192  16.392 120.189  1.00 52.36           C  
ATOM   2391  OG1 THR B 148     -25.711  16.744 121.495  1.00 51.04           O  
ATOM   2392  CG2 THR B 148     -25.134  16.723 119.135  1.00 48.97           C  
ATOM   2393  N   PRO B 149     -28.239  18.182 117.815  1.00 54.50           N  
ATOM   2394  CA  PRO B 149     -28.593  18.250 116.390  1.00 54.29           C  
ATOM   2395  C   PRO B 149     -27.396  18.051 115.464  1.00 53.17           C  
ATOM   2396  O   PRO B 149     -26.282  17.796 115.919  1.00 56.61           O  
ATOM   2397  CB  PRO B 149     -29.197  19.641 116.243  1.00 57.59           C  
ATOM   2398  CG  PRO B 149     -28.546  20.444 117.343  1.00 52.74           C  
ATOM   2399  CD  PRO B 149     -28.371  19.490 118.484  1.00 51.60           C  
ATOM   2400  N   MET B 150     -27.638  18.185 114.162  1.00 50.53           N  
ATOM   2401  CA  MET B 150     -26.598  18.044 113.141  1.00 50.10           C  
ATOM   2402  C   MET B 150     -25.777  16.750 113.246  1.00 48.50           C  
ATOM   2403  O   MET B 150     -24.641  16.681 112.776  1.00 51.66           O  
ATOM   2404  CB  MET B 150     -25.655  19.269 113.160  1.00 52.13           C  
ATOM   2405  CG  MET B 150     -25.852  20.249 114.332  1.00 51.66           C  
ATOM   2406  SD  MET B 150     -25.935  22.012 113.883  1.00 54.26           S  
ATOM   2407  CE  MET B 150     -27.421  22.520 114.758  1.00 51.87           C  
ATOM   2408  N   THR B 151     -26.370  15.724 113.847  1.00 45.51           N  
ATOM   2409  CA  THR B 151     -25.723  14.424 114.021  1.00 43.25           C  
ATOM   2410  C   THR B 151     -24.940  13.956 112.789  1.00 45.26           C  
ATOM   2411  O   THR B 151     -23.986  13.176 112.903  1.00 44.57           O  
ATOM   2412  CB  THR B 151     -26.784  13.353 114.386  1.00 38.46           C  
ATOM   2413  OG1 THR B 151     -27.136  13.492 115.766  1.00 37.44           O  
ATOM   2414  CG2 THR B 151     -26.263  11.946 114.134  1.00 35.02           C  
ATOM   2415  N   SER B 152     -25.347  14.439 111.617  1.00 46.43           N  
ATOM   2416  CA  SER B 152     -24.713  14.068 110.355  1.00 45.97           C  
ATOM   2417  C   SER B 152     -23.225  14.381 110.304  1.00 44.40           C  
ATOM   2418  O   SER B 152     -22.487  13.768 109.536  1.00 47.78           O  
ATOM   2419  CB  SER B 152     -25.403  14.768 109.175  1.00 44.36           C  
ATOM   2420  OG  SER B 152     -26.705  15.215 109.511  1.00 49.45           O  
ATOM   2421  N   HIS B 153     -22.773  15.327 111.117  1.00 45.04           N  
ATOM   2422  CA  HIS B 153     -21.362  15.680 111.085  1.00 47.16           C  
ATOM   2423  C   HIS B 153     -20.624  15.607 112.427  1.00 45.43           C  
ATOM   2424  O   HIS B 153     -19.704  16.388 112.694  1.00 40.77           O  
ATOM   2425  CB  HIS B 153     -21.209  17.057 110.429  1.00 52.08           C  
ATOM   2426  CG  HIS B 153     -21.632  17.078 108.990  1.00 54.12           C  
ATOM   2427  ND1 HIS B 153     -22.944  17.257 108.602  1.00 58.24           N  
ATOM   2428  CD2 HIS B 153     -20.927  16.892 107.848  1.00 54.09           C  
ATOM   2429  CE1 HIS B 153     -23.027  17.179 107.285  1.00 55.22           C  
ATOM   2430  NE2 HIS B 153     -21.817  16.958 106.803  1.00 52.95           N  
ATOM   2431  N   ILE B 154     -21.033  14.648 113.259  1.00 42.79           N  
ATOM   2432  CA  ILE B 154     -20.400  14.410 114.557  1.00 38.74           C  
ATOM   2433  C   ILE B 154     -19.400  13.284 114.306  1.00 32.78           C  
ATOM   2434  O   ILE B 154     -19.755  12.262 113.728  1.00 31.32           O  
ATOM   2435  CB  ILE B 154     -21.428  13.942 115.638  1.00 38.85           C  
ATOM   2436  CG1 ILE B 154     -22.303  15.118 116.080  1.00 37.91           C  
ATOM   2437  CG2 ILE B 154     -20.696  13.382 116.854  1.00 34.80           C  
ATOM   2438  CD1 ILE B 154     -23.577  14.713 116.786  1.00 36.78           C  
ATOM   2439  N   ARG B 155     -18.153  13.476 114.722  1.00 32.22           N  
ATOM   2440  CA  ARG B 155     -17.129  12.456 114.525  1.00 33.37           C  
ATOM   2441  C   ARG B 155     -16.895  11.654 115.806  1.00 31.44           C  
ATOM   2442  O   ARG B 155     -17.043  12.177 116.908  1.00 27.65           O  
ATOM   2443  CB  ARG B 155     -15.822  13.108 114.079  1.00 36.14           C  
ATOM   2444  CG  ARG B 155     -14.786  12.121 113.582  1.00 41.55           C  
ATOM   2445  CD  ARG B 155     -13.712  12.819 112.770  1.00 47.03           C  
ATOM   2446  NE  ARG B 155     -12.582  13.225 113.603  1.00 48.12           N  
ATOM   2447  CZ  ARG B 155     -12.553  14.337 114.329  1.00 46.72           C  
ATOM   2448  NH1 ARG B 155     -13.594  15.158 114.326  1.00 48.85           N  
ATOM   2449  NH2 ARG B 155     -11.479  14.634 115.050  1.00 48.80           N  
ATOM   2450  N   TYR B 156     -16.521  10.386 115.661  1.00 31.42           N  
ATOM   2451  CA  TYR B 156     -16.288   9.535 116.827  1.00 33.43           C  
ATOM   2452  C   TYR B 156     -14.917   8.873 116.878  1.00 30.99           C  
ATOM   2453  O   TYR B 156     -14.204   8.771 115.884  1.00 35.46           O  
ATOM   2454  CB  TYR B 156     -17.366   8.451 116.918  1.00 30.69           C  
ATOM   2455  CG  TYR B 156     -18.772   8.993 116.863  1.00 25.40           C  
ATOM   2456  CD1 TYR B 156     -19.384   9.504 118.005  1.00 22.29           C  
ATOM   2457  CD2 TYR B 156     -19.487   9.005 115.668  1.00 21.23           C  
ATOM   2458  CE1 TYR B 156     -20.678  10.019 117.961  1.00 25.16           C  
ATOM   2459  CE2 TYR B 156     -20.780   9.516 115.608  1.00 29.37           C  
ATOM   2460  CZ  TYR B 156     -21.370  10.025 116.758  1.00 27.88           C  
ATOM   2461  OH  TYR B 156     -22.639  10.553 116.699  1.00 30.65           O  
ATOM   2462  N   GLU B 157     -14.563   8.415 118.067  1.00 32.81           N  
ATOM   2463  CA  GLU B 157     -13.296   7.754 118.292  1.00 28.66           C  
ATOM   2464  C   GLU B 157     -13.532   6.681 119.347  1.00 33.94           C  
ATOM   2465  O   GLU B 157     -13.926   6.976 120.482  1.00 27.83           O  
ATOM   2466  CB  GLU B 157     -12.270   8.764 118.786  1.00 27.14           C  
ATOM   2467  CG  GLU B 157     -11.165   8.171 119.610  1.00 30.36           C  
ATOM   2468  CD  GLU B 157      -9.818   8.663 119.169  1.00 36.07           C  
ATOM   2469  OE1 GLU B 157      -9.524   8.537 117.964  1.00 42.97           O  
ATOM   2470  OE2 GLU B 157      -9.057   9.177 120.018  1.00 38.41           O  
ATOM   2471  N   VAL B 158     -13.304   5.432 118.962  1.00 33.33           N  
ATOM   2472  CA  VAL B 158     -13.502   4.328 119.882  1.00 37.81           C  
ATOM   2473  C   VAL B 158     -12.164   3.838 120.428  1.00 39.19           C  
ATOM   2474  O   VAL B 158     -11.146   3.853 119.728  1.00 38.80           O  
ATOM   2475  CB  VAL B 158     -14.275   3.153 119.201  1.00 33.55           C  
ATOM   2476  CG1 VAL B 158     -15.427   3.701 118.370  1.00 30.78           C  
ATOM   2477  CG2 VAL B 158     -13.343   2.328 118.337  1.00 37.78           C  
ATOM   2478  N   ASP B 159     -12.169   3.434 121.694  1.00 41.84           N  
ATOM   2479  CA  ASP B 159     -10.965   2.930 122.342  1.00 42.90           C  
ATOM   2480  C   ASP B 159     -11.187   1.474 122.725  1.00 38.78           C  
ATOM   2481  O   ASP B 159     -12.247   1.112 123.236  1.00 40.51           O  
ATOM   2482  CB  ASP B 159     -10.648   3.757 123.590  1.00 47.85           C  
ATOM   2483  CG  ASP B 159      -9.459   3.216 124.367  1.00 48.36           C  
ATOM   2484  OD1 ASP B 159      -8.396   2.966 123.752  1.00 43.51           O  
ATOM   2485  OD2 ASP B 159      -9.595   3.045 125.598  1.00 51.28           O  
ATOM   2486  N   VAL B 160     -10.185   0.645 122.463  1.00 37.89           N  
ATOM   2487  CA  VAL B 160     -10.257  -0.780 122.770  1.00 38.23           C  
ATOM   2488  C   VAL B 160      -9.291  -1.105 123.908  1.00 40.78           C  
ATOM   2489  O   VAL B 160      -8.068  -1.075 123.726  1.00 37.55           O  
ATOM   2490  CB  VAL B 160      -9.892  -1.615 121.522  1.00 35.43           C  
ATOM   2491  CG1 VAL B 160      -9.788  -3.087 121.877  1.00 32.17           C  
ATOM   2492  CG2 VAL B 160     -10.935  -1.393 120.438  1.00 27.14           C  
ATOM   2493  N   SER B 161      -9.846  -1.411 125.078  1.00 43.27           N  
ATOM   2494  CA  SER B 161      -9.040  -1.730 126.256  1.00 49.33           C  
ATOM   2495  C   SER B 161      -8.804  -3.232 126.441  1.00 53.63           C  
ATOM   2496  O   SER B 161      -9.742  -4.034 126.390  1.00 55.41           O  
ATOM   2497  CB  SER B 161      -9.704  -1.160 127.508  1.00 46.79           C  
ATOM   2498  OG  SER B 161      -8.911  -0.134 128.075  1.00 57.37           O  
ATOM   2499  N   ALA B 162      -7.544  -3.596 126.671  1.00 57.24           N  
ATOM   2500  CA  ALA B 162      -7.149  -4.990 126.855  1.00 58.92           C  
ATOM   2501  C   ALA B 162      -7.433  -5.518 128.256  1.00 61.05           C  
ATOM   2502  O   ALA B 162      -8.078  -4.853 129.066  1.00 59.74           O  
ATOM   2503  CB  ALA B 162      -5.674  -5.150 126.537  1.00 57.70           C  
ATOM   2504  N   GLY B 163      -6.936  -6.721 128.530  1.00 64.14           N  
ATOM   2505  CA  GLY B 163      -7.138  -7.337 129.830  1.00 67.08           C  
ATOM   2506  C   GLY B 163      -6.006  -7.104 130.821  1.00 70.97           C  
ATOM   2507  O   GLY B 163      -5.444  -8.058 131.372  1.00 70.72           O  
ATOM   2508  N   GLN B 164      -5.670  -5.836 131.051  1.00 71.53           N  
ATOM   2509  CA  GLN B 164      -4.539  -5.324 131.829  1.00 70.00           C  
ATOM   2510  C   GLN B 164      -3.337  -6.296 131.835  1.00 68.47           C  
ATOM   2511  O   GLN B 164      -3.157  -7.099 130.929  1.00 70.00           O  
ATOM   2512  CB  GLN B 164      -5.031  -5.071 133.257  1.00 70.00           C  
ATOM   2513  CG  GLN B 164      -5.628  -3.668 133.424  1.00 70.00           C  
ATOM   2514  CD  GLN B 164      -4.873  -2.704 132.539  1.00 70.00           C  
ATOM   2515  OE1 GLN B 164      -3.715  -2.389 132.740  1.00 70.00           O  
ATOM   2516  NE2 GLN B 164      -5.598  -2.240 131.499  1.00 70.00           N  
ATOM   2517  N   GLY B 165      -2.404  -6.101 132.763  1.00 69.36           N  
ATOM   2518  CA  GLY B 165      -1.140  -6.819 132.716  1.00 70.70           C  
ATOM   2519  C   GLY B 165      -0.191  -6.186 131.715  1.00 68.24           C  
ATOM   2520  O   GLY B 165       1.034  -6.289 131.831  1.00 64.24           O  
ATOM   2521  N   ALA B 166      -0.781  -5.527 130.724  1.00 68.40           N  
ATOM   2522  CA  ALA B 166      -0.049  -4.846 129.667  1.00 68.85           C  
ATOM   2523  C   ALA B 166      -1.099  -4.201 128.777  1.00 69.40           C  
ATOM   2524  O   ALA B 166      -1.471  -3.044 128.986  1.00 68.07           O  
ATOM   2525  CB  ALA B 166       0.785  -5.846 128.864  1.00 68.44           C  
ATOM   2526  N   GLY B 167      -1.581  -4.974 127.803  1.00 70.70           N  
ATOM   2527  CA  GLY B 167      -2.596  -4.510 126.872  1.00 69.27           C  
ATOM   2528  C   GLY B 167      -2.822  -3.012 126.865  1.00 69.92           C  
ATOM   2529  O   GLY B 167      -3.792  -2.515 127.446  1.00 68.32           O  
ATOM   2530  N   SER B 168      -1.918  -2.296 126.203  1.00 69.97           N  
ATOM   2531  CA  SER B 168      -1.983  -0.842 126.103  1.00 70.38           C  
ATOM   2532  C   SER B 168      -3.346  -0.345 125.610  1.00 69.73           C  
ATOM   2533  O   SER B 168      -4.307  -0.271 126.382  1.00 69.77           O  
ATOM   2534  CB  SER B 168      -0.875  -0.341 125.168  1.00 72.00           C  
ATOM   2535  OG  SER B 168      -0.173  -1.428 124.583  1.00 69.92           O  
ATOM   2536  N   VAL B 169      -3.430  -0.010 124.324  1.00 66.93           N  
ATOM   2537  CA  VAL B 169      -4.677   0.489 123.756  1.00 66.70           C  
ATOM   2538  C   VAL B 169      -4.889   0.104 122.295  1.00 67.92           C  
ATOM   2539  O   VAL B 169      -4.201  -0.761 121.745  1.00 69.18           O  
ATOM   2540  CB  VAL B 169      -4.752   2.038 123.841  1.00 65.43           C  
ATOM   2541  CG1 VAL B 169      -5.726   2.454 124.930  1.00 64.85           C  
ATOM   2542  CG2 VAL B 169      -3.364   2.621 124.098  1.00 60.46           C  
ATOM   2543  N   GLN B 170      -5.866   0.770 121.688  1.00 63.73           N  
ATOM   2544  CA  GLN B 170      -6.232   0.596 120.288  1.00 58.27           C  
ATOM   2545  C   GLN B 170      -7.251   1.693 120.021  1.00 55.56           C  
ATOM   2546  O   GLN B 170      -8.412   1.571 120.408  1.00 58.40           O  
ATOM   2547  CB  GLN B 170      -6.861  -0.776 120.047  1.00 57.56           C  
ATOM   2548  CG  GLN B 170      -6.993  -1.127 118.569  1.00 58.76           C  
ATOM   2549  CD  GLN B 170      -7.524  -2.531 118.339  1.00 59.30           C  
ATOM   2550  OE1 GLN B 170      -8.169  -2.808 117.325  1.00 52.13           O  
ATOM   2551  NE2 GLN B 170      -7.253  -3.426 119.281  1.00 61.76           N  
ATOM   2552  N   ARG B 171      -6.805   2.773 119.384  1.00 52.47           N  
ATOM   2553  CA  ARG B 171      -7.669   3.916 119.087  1.00 45.98           C  
ATOM   2554  C   ARG B 171      -8.170   3.889 117.647  1.00 43.89           C  
ATOM   2555  O   ARG B 171      -7.377   3.830 116.707  1.00 41.92           O  
ATOM   2556  CB  ARG B 171      -6.905   5.222 119.343  1.00 41.88           C  
ATOM   2557  CG  ARG B 171      -7.632   6.232 120.214  1.00 41.19           C  
ATOM   2558  CD  ARG B 171      -8.342   5.565 121.376  1.00 45.41           C  
ATOM   2559  NE  ARG B 171      -8.310   6.368 122.598  1.00 45.03           N  
ATOM   2560  CZ  ARG B 171      -7.216   6.595 123.319  1.00 45.29           C  
ATOM   2561  NH1 ARG B 171      -6.053   6.080 122.945  1.00 54.82           N  
ATOM   2562  NH2 ARG B 171      -7.284   7.330 124.421  1.00 43.88           N  
ATOM   2563  N   VAL B 172      -9.487   3.943 117.476  1.00 42.25           N  
ATOM   2564  CA  VAL B 172     -10.080   3.917 116.141  1.00 40.11           C  
ATOM   2565  C   VAL B 172     -10.995   5.110 115.888  1.00 35.90           C  
ATOM   2566  O   VAL B 172     -11.926   5.368 116.650  1.00 32.92           O  
ATOM   2567  CB  VAL B 172     -10.897   2.628 115.914  1.00 42.23           C  
ATOM   2568  CG1 VAL B 172     -11.066   2.389 114.425  1.00 39.73           C  
ATOM   2569  CG2 VAL B 172     -10.211   1.439 116.591  1.00 35.56           C  
ATOM   2570  N   GLU B 173     -10.727   5.835 114.808  1.00 38.31           N  
ATOM   2571  CA  GLU B 173     -11.531   6.997 114.465  1.00 38.62           C  
ATOM   2572  C   GLU B 173     -12.654   6.598 113.519  1.00 33.12           C  
ATOM   2573  O   GLU B 173     -12.417   5.991 112.479  1.00 33.71           O  
ATOM   2574  CB  GLU B 173     -10.653   8.072 113.815  1.00 47.10           C  
ATOM   2575  CG  GLU B 173     -10.664   9.410 114.539  1.00 54.31           C  
ATOM   2576  CD  GLU B 173     -11.802  10.308 114.085  1.00 61.99           C  
ATOM   2577  OE1 GLU B 173     -11.997  10.455 112.857  1.00 66.77           O  
ATOM   2578  OE2 GLU B 173     -12.502  10.868 114.956  1.00 61.23           O  
ATOM   2579  N   ILE B 174     -13.878   6.939 113.894  1.00 30.06           N  
ATOM   2580  CA  ILE B 174     -15.050   6.623 113.091  1.00 29.62           C  
ATOM   2581  C   ILE B 174     -15.494   7.856 112.296  1.00 33.50           C  
ATOM   2582  O   ILE B 174     -15.773   8.909 112.881  1.00 32.60           O  
ATOM   2583  CB  ILE B 174     -16.214   6.160 113.995  1.00 28.60           C  
ATOM   2584  CG1 ILE B 174     -15.690   5.218 115.084  1.00 29.82           C  
ATOM   2585  CG2 ILE B 174     -17.286   5.483 113.169  1.00 28.93           C  
ATOM   2586  CD1 ILE B 174     -14.910   4.038 114.572  1.00 27.80           C  
ATOM   2587  N   LEU B 175     -15.558   7.725 110.971  1.00 31.74           N  
ATOM   2588  CA  LEU B 175     -15.980   8.833 110.109  1.00 37.72           C  
ATOM   2589  C   LEU B 175     -17.223   9.504 110.677  1.00 39.64           C  
ATOM   2590  O   LEU B 175     -18.091   8.836 111.234  1.00 43.66           O  
ATOM   2591  CB  LEU B 175     -16.288   8.331 108.696  1.00 38.17           C  
ATOM   2592  CG  LEU B 175     -15.523   8.939 107.518  1.00 41.64           C  
ATOM   2593  CD1 LEU B 175     -14.141   9.437 107.952  1.00 41.51           C  
ATOM   2594  CD2 LEU B 175     -15.386   7.870 106.441  1.00 41.87           C  
ATOM   2595  N   GLU B 176     -17.314  10.822 110.532  1.00 39.49           N  
ATOM   2596  CA  GLU B 176     -18.462  11.552 111.055  1.00 40.95           C  
ATOM   2597  C   GLU B 176     -19.785  10.906 110.625  1.00 40.01           C  
ATOM   2598  O   GLU B 176     -19.860  10.265 109.574  1.00 41.40           O  
ATOM   2599  CB  GLU B 176     -18.396  13.021 110.604  1.00 42.15           C  
ATOM   2600  CG  GLU B 176     -19.096  13.333 109.292  1.00 43.91           C  
ATOM   2601  CD  GLU B 176     -18.296  14.279 108.416  1.00 43.30           C  
ATOM   2602  OE1 GLU B 176     -17.360  13.808 107.740  1.00 44.21           O  
ATOM   2603  OE2 GLU B 176     -18.600  15.491 108.405  1.00 42.82           O  
ATOM   2604  N   GLY B 177     -20.815  11.064 111.455  1.00 38.94           N  
ATOM   2605  CA  GLY B 177     -22.121  10.506 111.152  1.00 36.12           C  
ATOM   2606  C   GLY B 177     -22.256   9.002 111.349  1.00 40.53           C  
ATOM   2607  O   GLY B 177     -23.328   8.520 111.710  1.00 45.97           O  
ATOM   2608  N   ARG B 178     -21.183   8.253 111.111  1.00 38.16           N  
ATOM   2609  CA  ARG B 178     -21.223   6.801 111.259  1.00 36.21           C  
ATOM   2610  C   ARG B 178     -21.179   6.380 112.723  1.00 35.01           C  
ATOM   2611  O   ARG B 178     -20.233   6.706 113.443  1.00 32.94           O  
ATOM   2612  CB  ARG B 178     -20.058   6.165 110.505  1.00 37.88           C  
ATOM   2613  CG  ARG B 178     -20.479   5.391 109.273  1.00 44.39           C  
ATOM   2614  CD  ARG B 178     -19.654   5.812 108.070  1.00 50.59           C  
ATOM   2615  NE  ARG B 178     -20.081   5.148 106.841  1.00 48.32           N  
ATOM   2616  CZ  ARG B 178     -21.298   5.249 106.319  1.00 45.40           C  
ATOM   2617  NH1 ARG B 178     -22.220   5.990 106.916  1.00 50.38           N  
ATOM   2618  NH2 ARG B 178     -21.591   4.612 105.195  1.00 48.77           N  
ATOM   2619  N   THR B 179     -22.199   5.633 113.146  1.00 33.55           N  
ATOM   2620  CA  THR B 179     -22.308   5.179 114.526  1.00 28.81           C  
ATOM   2621  C   THR B 179     -22.174   3.680 114.746  1.00 23.62           C  
ATOM   2622  O   THR B 179     -22.855   3.111 115.591  1.00 25.77           O  
ATOM   2623  CB  THR B 179     -23.633   5.627 115.134  1.00 28.19           C  
ATOM   2624  OG1 THR B 179     -24.700   5.262 114.254  1.00 35.71           O  
ATOM   2625  CG2 THR B 179     -23.643   7.137 115.330  1.00 24.61           C  
ATOM   2626  N   GLU B 180     -21.298   3.040 113.987  1.00 23.11           N  
ATOM   2627  CA  GLU B 180     -21.060   1.615 114.144  1.00 20.73           C  
ATOM   2628  C   GLU B 180     -19.809   1.243 113.378  1.00 23.33           C  
ATOM   2629  O   GLU B 180     -19.467   1.881 112.384  1.00 22.63           O  
ATOM   2630  CB  GLU B 180     -22.250   0.799 113.654  1.00 23.61           C  
ATOM   2631  CG  GLU B 180     -22.388   0.735 112.164  1.00 31.24           C  
ATOM   2632  CD  GLU B 180     -23.761   0.261 111.734  1.00 36.53           C  
ATOM   2633  OE1 GLU B 180     -24.624   0.054 112.611  1.00 35.30           O  
ATOM   2634  OE2 GLU B 180     -23.976   0.094 110.514  1.00 41.34           O  
ATOM   2635  N   CYS B 181     -19.111   0.222 113.857  1.00 26.21           N  
ATOM   2636  CA  CYS B 181     -17.877  -0.205 113.215  1.00 27.93           C  
ATOM   2637  C   CYS B 181     -17.564  -1.678 113.422  1.00 26.69           C  
ATOM   2638  O   CYS B 181     -18.157  -2.345 114.263  1.00 25.71           O  
ATOM   2639  CB  CYS B 181     -16.705   0.635 113.725  1.00 32.30           C  
ATOM   2640  SG  CYS B 181     -16.334   0.413 115.476  1.00 35.07           S  
ATOM   2641  N   VAL B 182     -16.619  -2.170 112.634  1.00 25.52           N  
ATOM   2642  CA  VAL B 182     -16.196  -3.556 112.704  1.00 26.79           C  
ATOM   2643  C   VAL B 182     -14.770  -3.580 113.228  1.00 26.69           C  
ATOM   2644  O   VAL B 182     -13.855  -3.076 112.583  1.00 26.37           O  
ATOM   2645  CB  VAL B 182     -16.230  -4.246 111.298  1.00 24.56           C  
ATOM   2646  CG1 VAL B 182     -15.428  -5.540 111.326  1.00 19.47           C  
ATOM   2647  CG2 VAL B 182     -17.663  -4.527 110.882  1.00 17.57           C  
ATOM   2648  N   LEU B 183     -14.589  -4.160 114.407  1.00 26.62           N  
ATOM   2649  CA  LEU B 183     -13.270  -4.258 114.994  1.00 28.16           C  
ATOM   2650  C   LEU B 183     -12.679  -5.605 114.627  1.00 33.81           C  
ATOM   2651  O   LEU B 183     -13.371  -6.620 114.619  1.00 35.82           O  
ATOM   2652  CB  LEU B 183     -13.355  -4.114 116.506  1.00 30.59           C  
ATOM   2653  CG  LEU B 183     -13.248  -2.658 116.941  1.00 31.16           C  
ATOM   2654  CD1 LEU B 183     -14.368  -2.326 117.904  1.00 27.43           C  
ATOM   2655  CD2 LEU B 183     -11.885  -2.424 117.564  1.00 37.53           C  
ATOM   2656  N   SER B 184     -11.392  -5.607 114.316  1.00 40.97           N  
ATOM   2657  CA  SER B 184     -10.702  -6.829 113.935  1.00 41.94           C  
ATOM   2658  C   SER B 184      -9.441  -7.006 114.774  1.00 40.58           C  
ATOM   2659  O   SER B 184      -9.136  -6.186 115.643  1.00 37.26           O  
ATOM   2660  CB  SER B 184     -10.337  -6.778 112.445  1.00 43.26           C  
ATOM   2661  OG  SER B 184     -11.374  -6.177 111.680  1.00 43.82           O  
ATOM   2662  N   ASN B 185      -8.715  -8.084 114.504  1.00 40.99           N  
ATOM   2663  CA  ASN B 185      -7.478  -8.379 115.208  1.00 41.16           C  
ATOM   2664  C   ASN B 185      -7.680  -8.377 116.720  1.00 40.98           C  
ATOM   2665  O   ASN B 185      -6.814  -7.948 117.488  1.00 41.39           O  
ATOM   2666  CB  ASN B 185      -6.400  -7.376 114.792  1.00 43.72           C  
ATOM   2667  CG  ASN B 185      -6.217  -7.312 113.274  1.00 46.99           C  
ATOM   2668  OD1 ASN B 185      -6.324  -8.324 112.578  1.00 39.22           O  
ATOM   2669  ND2 ASN B 185      -5.943  -6.117 112.759  1.00 49.23           N  
ATOM   2670  N   LEU B 186      -8.844  -8.866 117.133  1.00 41.98           N  
ATOM   2671  CA  LEU B 186      -9.198  -8.963 118.539  1.00 39.37           C  
ATOM   2672  C   LEU B 186      -8.792 -10.346 119.031  1.00 39.26           C  
ATOM   2673  O   LEU B 186      -9.472 -11.339 118.765  1.00 38.53           O  
ATOM   2674  CB  LEU B 186     -10.701  -8.767 118.713  1.00 30.87           C  
ATOM   2675  CG  LEU B 186     -11.131  -7.450 119.349  1.00 28.57           C  
ATOM   2676  CD1 LEU B 186     -10.208  -6.320 118.907  1.00 26.86           C  
ATOM   2677  CD2 LEU B 186     -12.573  -7.170 118.969  1.00 29.06           C  
ATOM   2678  N   ARG B 187      -7.669 -10.401 119.736  1.00 42.24           N  
ATOM   2679  CA  ARG B 187      -7.151 -11.656 120.261  1.00 45.08           C  
ATOM   2680  C   ARG B 187      -8.221 -12.409 121.041  1.00 44.99           C  
ATOM   2681  O   ARG B 187      -8.988 -11.808 121.788  1.00 43.00           O  
ATOM   2682  CB  ARG B 187      -5.949 -11.385 121.168  1.00 47.31           C  
ATOM   2683  CG  ARG B 187      -4.698 -10.943 120.426  1.00 55.17           C  
ATOM   2684  CD  ARG B 187      -3.436 -11.374 121.170  1.00 64.04           C  
ATOM   2685  NE  ARG B 187      -3.007 -10.391 122.167  1.00 70.59           N  
ATOM   2686  CZ  ARG B 187      -3.307 -10.451 123.464  1.00 74.46           C  
ATOM   2687  NH1 ARG B 187      -4.046 -11.450 123.937  1.00 73.63           N  
ATOM   2688  NH2 ARG B 187      -2.868  -9.507 124.292  1.00 71.00           N  
ATOM   2689  N   GLY B 188      -8.274 -13.724 120.851  1.00 45.56           N  
ATOM   2690  CA  GLY B 188      -9.242 -14.541 121.559  1.00 45.41           C  
ATOM   2691  C   GLY B 188      -8.725 -14.792 122.962  1.00 48.98           C  
ATOM   2692  O   GLY B 188      -7.554 -14.528 123.253  1.00 45.16           O  
ATOM   2693  N   ARG B 189      -9.585 -15.299 123.837  1.00 48.62           N  
ATOM   2694  CA  ARG B 189      -9.183 -15.572 125.213  1.00 54.05           C  
ATOM   2695  C   ARG B 189      -8.863 -14.259 125.920  1.00 55.31           C  
ATOM   2696  O   ARG B 189      -7.959 -14.205 126.756  1.00 58.48           O  
ATOM   2697  CB  ARG B 189      -7.944 -16.480 125.236  1.00 52.50           C  
ATOM   2698  CG  ARG B 189      -7.897 -17.464 126.397  1.00 53.69           C  
ATOM   2699  CD  ARG B 189      -8.887 -18.612 126.206  1.00 53.08           C  
ATOM   2700  NE  ARG B 189      -9.126 -19.342 127.449  1.00 52.33           N  
ATOM   2701  CZ  ARG B 189      -8.281 -20.229 127.969  1.00 54.52           C  
ATOM   2702  NH1 ARG B 189      -7.134 -20.503 127.355  1.00 53.06           N  
ATOM   2703  NH2 ARG B 189      -8.579 -20.837 129.110  1.00 53.52           N  
ATOM   2704  N   THR B 190      -9.605 -13.206 125.581  1.00 53.32           N  
ATOM   2705  CA  THR B 190      -9.386 -11.893 126.182  1.00 47.73           C  
ATOM   2706  C   THR B 190     -10.690 -11.141 126.444  1.00 48.63           C  
ATOM   2707  O   THR B 190     -11.649 -11.250 125.676  1.00 47.18           O  
ATOM   2708  CB  THR B 190      -8.492 -11.003 125.277  1.00 44.06           C  
ATOM   2709  OG1 THR B 190      -7.138 -11.480 125.306  1.00 42.44           O  
ATOM   2710  CG2 THR B 190      -8.522  -9.558 125.751  1.00 43.72           C  
ATOM   2711  N   ARG B 191     -10.719 -10.398 127.549  1.00 49.13           N  
ATOM   2712  CA  ARG B 191     -11.878  -9.589 127.908  1.00 50.26           C  
ATOM   2713  C   ARG B 191     -11.523  -8.162 127.479  1.00 48.23           C  
ATOM   2714  O   ARG B 191     -10.513  -7.597 127.917  1.00 48.97           O  
ATOM   2715  CB  ARG B 191     -12.141  -9.649 129.416  1.00 48.46           C  
ATOM   2716  CG  ARG B 191     -13.535  -9.161 129.824  1.00 53.38           C  
ATOM   2717  CD  ARG B 191     -13.539  -8.493 131.210  1.00 57.51           C  
ATOM   2718  NE  ARG B 191     -12.297  -7.765 131.478  1.00 65.11           N  
ATOM   2719  CZ  ARG B 191     -11.951  -7.263 132.662  1.00 63.44           C  
ATOM   2720  NH1 ARG B 191     -12.753  -7.404 133.710  1.00 63.56           N  
ATOM   2721  NH2 ARG B 191     -10.795  -6.622 132.799  1.00 57.49           N  
ATOM   2722  N   TYR B 192     -12.348  -7.592 126.607  1.00 42.52           N  
ATOM   2723  CA  TYR B 192     -12.103  -6.255 126.087  1.00 35.48           C  
ATOM   2724  C   TYR B 192     -13.147  -5.251 126.540  1.00 34.50           C  
ATOM   2725  O   TYR B 192     -14.301  -5.600 126.786  1.00 31.98           O  
ATOM   2726  CB  TYR B 192     -12.096  -6.287 124.559  1.00 36.25           C  
ATOM   2727  CG  TYR B 192     -10.883  -6.927 123.916  1.00 31.13           C  
ATOM   2728  CD1 TYR B 192      -9.663  -6.257 123.865  1.00 29.58           C  
ATOM   2729  CD2 TYR B 192     -10.975  -8.176 123.296  1.00 31.27           C  
ATOM   2730  CE1 TYR B 192      -8.561  -6.809 123.206  1.00 34.47           C  
ATOM   2731  CE2 TYR B 192      -9.879  -8.739 122.633  1.00 31.28           C  
ATOM   2732  CZ  TYR B 192      -8.676  -8.046 122.591  1.00 34.64           C  
ATOM   2733  OH  TYR B 192      -7.591  -8.582 121.934  1.00 41.26           O  
ATOM   2734  N   THR B 193     -12.726  -3.997 126.648  1.00 38.57           N  
ATOM   2735  CA  THR B 193     -13.624  -2.914 127.031  1.00 42.19           C  
ATOM   2736  C   THR B 193     -13.465  -1.819 125.992  1.00 41.95           C  
ATOM   2737  O   THR B 193     -12.354  -1.362 125.710  1.00 44.92           O  
ATOM   2738  CB  THR B 193     -13.289  -2.334 128.416  1.00 42.74           C  
ATOM   2739  OG1 THR B 193     -13.951  -3.105 129.425  1.00 54.22           O  
ATOM   2740  CG2 THR B 193     -13.764  -0.887 128.520  1.00 41.65           C  
ATOM   2741  N   PHE B 194     -14.582  -1.410 125.411  1.00 44.54           N  
ATOM   2742  CA  PHE B 194     -14.557  -0.375 124.397  1.00 42.17           C  
ATOM   2743  C   PHE B 194     -15.409   0.808 124.823  1.00 43.24           C  
ATOM   2744  O   PHE B 194     -16.498   0.640 125.377  1.00 43.13           O  
ATOM   2745  CB  PHE B 194     -15.081  -0.917 123.061  1.00 41.32           C  
ATOM   2746  CG  PHE B 194     -14.874  -2.399 122.869  1.00 41.53           C  
ATOM   2747  CD1 PHE B 194     -13.697  -2.884 122.306  1.00 37.20           C  
ATOM   2748  CD2 PHE B 194     -15.866  -3.309 123.232  1.00 38.94           C  
ATOM   2749  CE1 PHE B 194     -13.508  -4.252 122.105  1.00 35.55           C  
ATOM   2750  CE2 PHE B 194     -15.686  -4.679 123.036  1.00 38.05           C  
ATOM   2751  CZ  PHE B 194     -14.504  -5.150 122.471  1.00 35.90           C  
ATOM   2752  N   ALA B 195     -14.896   2.006 124.576  1.00 40.24           N  
ATOM   2753  CA  ALA B 195     -15.626   3.226 124.885  1.00 38.86           C  
ATOM   2754  C   ALA B 195     -15.528   4.057 123.615  1.00 34.89           C  
ATOM   2755  O   ALA B 195     -14.717   3.750 122.740  1.00 28.95           O  
ATOM   2756  CB  ALA B 195     -14.983   3.957 126.057  1.00 34.62           C  
ATOM   2757  N   VAL B 196     -16.357   5.090 123.501  1.00 39.06           N  
ATOM   2758  CA  VAL B 196     -16.320   5.940 122.314  1.00 40.80           C  
ATOM   2759  C   VAL B 196     -16.413   7.436 122.647  1.00 42.08           C  
ATOM   2760  O   VAL B 196     -17.153   7.847 123.548  1.00 40.24           O  
ATOM   2761  CB  VAL B 196     -17.441   5.542 121.301  1.00 36.01           C  
ATOM   2762  CG1 VAL B 196     -18.813   5.931 121.834  1.00 30.41           C  
ATOM   2763  CG2 VAL B 196     -17.179   6.202 119.949  1.00 36.62           C  
ATOM   2764  N   ARG B 197     -15.637   8.234 121.913  1.00 39.35           N  
ATOM   2765  CA  ARG B 197     -15.582   9.687 122.081  1.00 33.86           C  
ATOM   2766  C   ARG B 197     -16.376  10.344 120.943  1.00 34.49           C  
ATOM   2767  O   ARG B 197     -16.811   9.670 120.007  1.00 33.53           O  
ATOM   2768  CB  ARG B 197     -14.127  10.160 121.992  1.00 26.70           C  
ATOM   2769  CG  ARG B 197     -13.321  10.109 123.265  1.00 26.66           C  
ATOM   2770  CD  ARG B 197     -12.697  11.460 123.521  1.00 28.43           C  
ATOM   2771  NE  ARG B 197     -11.241  11.460 123.704  1.00 29.53           N  
ATOM   2772  CZ  ARG B 197     -10.370  10.811 122.939  1.00 22.16           C  
ATOM   2773  NH1 ARG B 197     -10.784  10.073 121.921  1.00 31.42           N  
ATOM   2774  NH2 ARG B 197      -9.079  10.891 123.203  1.00 21.70           N  
ATOM   2775  N   ALA B 198     -16.541  11.662 121.014  1.00 33.41           N  
ATOM   2776  CA  ALA B 198     -17.258  12.397 119.975  1.00 31.62           C  
ATOM   2777  C   ALA B 198     -16.829  13.865 119.870  1.00 32.78           C  
ATOM   2778  O   ALA B 198     -16.354  14.463 120.839  1.00 29.40           O  
ATOM   2779  CB  ALA B 198     -18.758  12.317 120.223  1.00 35.61           C  
ATOM   2780  N   ARG B 199     -17.002  14.440 118.682  1.00 28.37           N  
ATOM   2781  CA  ARG B 199     -16.660  15.838 118.454  1.00 29.31           C  
ATOM   2782  C   ARG B 199     -17.202  16.320 117.115  1.00 26.90           C  
ATOM   2783  O   ARG B 199     -17.257  15.556 116.146  1.00 23.50           O  
ATOM   2784  CB  ARG B 199     -15.141  16.036 118.517  1.00 25.98           C  
ATOM   2785  CG  ARG B 199     -14.414  15.814 117.215  1.00 27.56           C  
ATOM   2786  CD  ARG B 199     -12.925  15.676 117.450  1.00 29.17           C  
ATOM   2787  NE  ARG B 199     -12.260  16.967 117.592  1.00 32.27           N  
ATOM   2788  CZ  ARG B 199     -10.959  17.109 117.827  1.00 33.94           C  
ATOM   2789  NH1 ARG B 199     -10.186  16.041 117.946  1.00 38.10           N  
ATOM   2790  NH2 ARG B 199     -10.423  18.315 117.942  1.00 37.86           N  
ATOM   2791  N   MET B 200     -17.619  17.584 117.080  1.00 28.16           N  
ATOM   2792  CA  MET B 200     -18.153  18.194 115.864  1.00 28.60           C  
ATOM   2793  C   MET B 200     -17.051  18.230 114.802  1.00 28.27           C  
ATOM   2794  O   MET B 200     -15.923  18.637 115.074  1.00 31.72           O  
ATOM   2795  CB  MET B 200     -18.661  19.603 116.169  1.00 28.66           C  
ATOM   2796  CG  MET B 200     -19.895  19.634 117.077  1.00 29.14           C  
ATOM   2797  SD  MET B 200     -21.280  18.681 116.416  1.00 34.09           S  
ATOM   2798  CE  MET B 200     -22.654  19.269 117.388  1.00 31.87           C  
ATOM   2799  N   ALA B 201     -17.380  17.800 113.591  1.00 25.31           N  
ATOM   2800  CA  ALA B 201     -16.400  17.735 112.520  1.00 25.62           C  
ATOM   2801  C   ALA B 201     -16.257  18.966 111.615  1.00 26.71           C  
ATOM   2802  O   ALA B 201     -17.206  19.724 111.380  1.00 25.10           O  
ATOM   2803  CB  ALA B 201     -16.686  16.501 111.661  1.00 23.94           C  
ATOM   2804  N   GLU B 202     -15.045  19.147 111.107  1.00 20.59           N  
ATOM   2805  CA  GLU B 202     -14.757  20.230 110.185  1.00 24.11           C  
ATOM   2806  C   GLU B 202     -15.481  19.877 108.877  1.00 24.93           C  
ATOM   2807  O   GLU B 202     -15.941  18.746 108.710  1.00 24.45           O  
ATOM   2808  CB  GLU B 202     -13.254  20.305 109.944  1.00 20.76           C  
ATOM   2809  CG  GLU B 202     -12.575  21.349 110.776  1.00 29.74           C  
ATOM   2810  CD  GLU B 202     -11.289  20.853 111.374  1.00 39.00           C  
ATOM   2811  OE1 GLU B 202     -10.274  20.800 110.635  1.00 45.47           O  
ATOM   2812  OE2 GLU B 202     -11.298  20.519 112.583  1.00 41.19           O  
ATOM   2813  N   PRO B 203     -15.578  20.824 107.926  1.00 21.49           N  
ATOM   2814  CA  PRO B 203     -15.085  22.203 107.926  1.00 18.26           C  
ATOM   2815  C   PRO B 203     -16.008  23.220 108.590  1.00 12.21           C  
ATOM   2816  O   PRO B 203     -15.602  24.348 108.843  1.00 21.47           O  
ATOM   2817  CB  PRO B 203     -14.926  22.502 106.450  1.00 16.71           C  
ATOM   2818  CG  PRO B 203     -16.086  21.790 105.854  1.00 17.77           C  
ATOM   2819  CD  PRO B 203     -16.245  20.511 106.648  1.00 20.07           C  
ATOM   2820  N   SER B 204     -17.247  22.839 108.860  1.00 14.83           N  
ATOM   2821  CA  SER B 204     -18.194  23.764 109.466  1.00 15.62           C  
ATOM   2822  C   SER B 204     -17.972  23.939 110.965  1.00 20.05           C  
ATOM   2823  O   SER B 204     -18.179  25.028 111.511  1.00 16.31           O  
ATOM   2824  CB  SER B 204     -19.628  23.292 109.218  1.00 10.53           C  
ATOM   2825  OG  SER B 204     -20.104  23.678 107.939  1.00 17.85           O  
ATOM   2826  N   PHE B 205     -17.551  22.869 111.632  1.00 20.02           N  
ATOM   2827  CA  PHE B 205     -17.347  22.943 113.073  1.00 20.20           C  
ATOM   2828  C   PHE B 205     -15.989  22.487 113.538  1.00 18.58           C  
ATOM   2829  O   PHE B 205     -15.060  22.338 112.752  1.00 20.97           O  
ATOM   2830  CB  PHE B 205     -18.435  22.146 113.791  1.00 15.69           C  
ATOM   2831  CG  PHE B 205     -19.820  22.632 113.494  1.00 18.59           C  
ATOM   2832  CD1 PHE B 205     -20.362  23.700 114.207  1.00 14.45           C  
ATOM   2833  CD2 PHE B 205     -20.574  22.053 112.472  1.00 13.48           C  
ATOM   2834  CE1 PHE B 205     -21.623  24.182 113.907  1.00 12.30           C  
ATOM   2835  CE2 PHE B 205     -21.838  22.533 112.166  1.00 11.98           C  
ATOM   2836  CZ  PHE B 205     -22.366  23.599 112.883  1.00 16.63           C  
ATOM   2837  N   GLY B 206     -15.882  22.275 114.841  1.00 20.49           N  
ATOM   2838  CA  GLY B 206     -14.630  21.843 115.421  1.00 20.57           C  
ATOM   2839  C   GLY B 206     -14.764  21.898 116.926  1.00 22.60           C  
ATOM   2840  O   GLY B 206     -15.827  22.242 117.444  1.00 24.82           O  
ATOM   2841  N   GLY B 207     -13.694  21.566 117.636  1.00 23.26           N  
ATOM   2842  CA  GLY B 207     -13.761  21.595 119.082  1.00 22.81           C  
ATOM   2843  C   GLY B 207     -12.903  20.538 119.731  1.00 20.73           C  
ATOM   2844  O   GLY B 207     -11.788  20.273 119.289  1.00 24.22           O  
ATOM   2845  N   PHE B 208     -13.429  19.921 120.782  1.00 22.38           N  
ATOM   2846  CA  PHE B 208     -12.677  18.908 121.508  1.00 23.94           C  
ATOM   2847  C   PHE B 208     -13.453  17.620 121.771  1.00 20.65           C  
ATOM   2848  O   PHE B 208     -14.689  17.599 121.813  1.00 21.73           O  
ATOM   2849  CB  PHE B 208     -12.172  19.495 122.838  1.00 28.76           C  
ATOM   2850  CG  PHE B 208     -11.971  20.987 122.798  1.00 24.34           C  
ATOM   2851  CD1 PHE B 208     -10.756  21.525 122.385  1.00 21.83           C  
ATOM   2852  CD2 PHE B 208     -13.019  21.852 123.111  1.00 28.33           C  
ATOM   2853  CE1 PHE B 208     -10.588  22.906 122.275  1.00 24.93           C  
ATOM   2854  CE2 PHE B 208     -12.865  23.235 123.006  1.00 26.45           C  
ATOM   2855  CZ  PHE B 208     -11.647  23.764 122.585  1.00 28.60           C  
ATOM   2856  N   TRP B 209     -12.688  16.546 121.936  1.00 23.83           N  
ATOM   2857  CA  TRP B 209     -13.214  15.212 122.205  1.00 22.98           C  
ATOM   2858  C   TRP B 209     -14.035  15.212 123.483  1.00 24.57           C  
ATOM   2859  O   TRP B 209     -13.587  15.722 124.510  1.00 33.76           O  
ATOM   2860  CB  TRP B 209     -12.053  14.242 122.369  1.00 21.22           C  
ATOM   2861  CG  TRP B 209     -11.470  13.780 121.098  1.00 16.63           C  
ATOM   2862  CD1 TRP B 209     -10.153  13.796 120.754  1.00 18.26           C  
ATOM   2863  CD2 TRP B 209     -12.173  13.202 119.989  1.00 16.22           C  
ATOM   2864  NE1 TRP B 209      -9.988  13.261 119.496  1.00 21.68           N  
ATOM   2865  CE2 TRP B 209     -11.214  12.891 119.005  1.00 18.62           C  
ATOM   2866  CE3 TRP B 209     -13.521  12.918 119.732  1.00 14.03           C  
ATOM   2867  CZ2 TRP B 209     -11.561  12.309 117.778  1.00 17.26           C  
ATOM   2868  CZ3 TRP B 209     -13.863  12.340 118.516  1.00 13.45           C  
ATOM   2869  CH2 TRP B 209     -12.887  12.043 117.555  1.00 14.02           C  
ATOM   2870  N   SER B 210     -15.232  14.642 123.428  1.00 27.21           N  
ATOM   2871  CA  SER B 210     -16.097  14.579 124.608  1.00 31.64           C  
ATOM   2872  C   SER B 210     -15.488  13.630 125.637  1.00 32.44           C  
ATOM   2873  O   SER B 210     -14.387  13.107 125.453  1.00 32.50           O  
ATOM   2874  CB  SER B 210     -17.482  14.056 124.224  1.00 26.65           C  
ATOM   2875  OG  SER B 210     -17.441  12.653 124.018  1.00 24.31           O  
ATOM   2876  N   GLU B 211     -16.195  13.427 126.737  1.00 33.52           N  
ATOM   2877  CA  GLU B 211     -15.718  12.497 127.740  1.00 34.85           C  
ATOM   2878  C   GLU B 211     -16.059  11.156 127.098  1.00 35.57           C  
ATOM   2879  O   GLU B 211     -16.896  11.101 126.192  1.00 34.01           O  
ATOM   2880  CB  GLU B 211     -16.496  12.677 129.050  1.00 36.94           C  
ATOM   2881  CG  GLU B 211     -15.932  11.884 130.234  1.00 42.65           C  
ATOM   2882  CD  GLU B 211     -14.856  12.644 131.000  1.00 41.76           C  
ATOM   2883  OE1 GLU B 211     -15.137  13.771 131.466  1.00 40.88           O  
ATOM   2884  OE2 GLU B 211     -13.731  12.111 131.135  1.00 37.89           O  
ATOM   2885  N   TRP B 212     -15.412  10.083 127.536  1.00 35.56           N  
ATOM   2886  CA  TRP B 212     -15.711   8.772 126.973  1.00 33.74           C  
ATOM   2887  C   TRP B 212     -17.104   8.355 127.408  1.00 33.69           C  
ATOM   2888  O   TRP B 212     -17.611   8.822 128.427  1.00 38.58           O  
ATOM   2889  CB  TRP B 212     -14.700   7.743 127.452  1.00 26.94           C  
ATOM   2890  CG  TRP B 212     -13.347   7.996 126.927  1.00 28.20           C  
ATOM   2891  CD1 TRP B 212     -12.319   8.602 127.578  1.00 28.13           C  
ATOM   2892  CD2 TRP B 212     -12.854   7.645 125.631  1.00 28.08           C  
ATOM   2893  NE1 TRP B 212     -11.210   8.650 126.769  1.00 29.09           N  
ATOM   2894  CE2 TRP B 212     -11.513   8.068 125.568  1.00 25.30           C  
ATOM   2895  CE3 TRP B 212     -13.417   7.011 124.517  1.00 33.32           C  
ATOM   2896  CZ2 TRP B 212     -10.721   7.880 124.434  1.00 32.40           C  
ATOM   2897  CZ3 TRP B 212     -12.631   6.822 123.388  1.00 27.60           C  
ATOM   2898  CH2 TRP B 212     -11.297   7.256 123.356  1.00 33.02           C  
ATOM   2899  N   SER B 213     -17.729   7.485 126.626  1.00 34.02           N  
ATOM   2900  CA  SER B 213     -19.063   6.999 126.948  1.00 32.81           C  
ATOM   2901  C   SER B 213     -18.903   5.928 128.023  1.00 35.26           C  
ATOM   2902  O   SER B 213     -17.779   5.550 128.359  1.00 35.47           O  
ATOM   2903  CB  SER B 213     -19.687   6.370 125.710  1.00 26.75           C  
ATOM   2904  OG  SER B 213     -18.889   5.279 125.279  1.00 28.76           O  
ATOM   2905  N   GLU B 214     -20.012   5.446 128.574  1.00 35.13           N  
ATOM   2906  CA  GLU B 214     -19.916   4.385 129.565  1.00 35.31           C  
ATOM   2907  C   GLU B 214     -19.367   3.206 128.773  1.00 36.86           C  
ATOM   2908  O   GLU B 214     -19.774   2.977 127.624  1.00 36.51           O  
ATOM   2909  CB  GLU B 214     -21.289   4.066 130.147  1.00 39.00           C  
ATOM   2910  CG  GLU B 214     -21.942   5.252 130.847  1.00 48.56           C  
ATOM   2911  CD  GLU B 214     -21.048   5.911 131.894  1.00 51.55           C  
ATOM   2912  OE1 GLU B 214     -19.804   5.856 131.766  1.00 51.76           O  
ATOM   2913  OE2 GLU B 214     -21.599   6.494 132.852  1.00 53.65           O  
ATOM   2914  N   PRO B 215     -18.444   2.435 129.369  1.00 32.83           N  
ATOM   2915  CA  PRO B 215     -17.876   1.302 128.644  1.00 32.18           C  
ATOM   2916  C   PRO B 215     -18.722   0.039 128.572  1.00 37.84           C  
ATOM   2917  O   PRO B 215     -19.760  -0.093 129.231  1.00 37.15           O  
ATOM   2918  CB  PRO B 215     -16.534   1.058 129.335  1.00 26.07           C  
ATOM   2919  CG  PRO B 215     -16.559   1.897 130.601  1.00 32.72           C  
ATOM   2920  CD  PRO B 215     -17.905   2.536 130.733  1.00 31.89           C  
ATOM   2921  N   VAL B 216     -18.253  -0.881 127.737  1.00 39.57           N  
ATOM   2922  CA  VAL B 216     -18.898  -2.162 127.515  1.00 39.53           C  
ATOM   2923  C   VAL B 216     -17.772  -3.177 127.342  1.00 42.08           C  
ATOM   2924  O   VAL B 216     -16.780  -2.906 126.661  1.00 43.15           O  
ATOM   2925  CB  VAL B 216     -19.777  -2.120 126.246  1.00 38.05           C  
ATOM   2926  CG1 VAL B 216     -20.379  -3.488 125.974  1.00 39.95           C  
ATOM   2927  CG2 VAL B 216     -20.876  -1.082 126.422  1.00 35.38           C  
ATOM   2928  N   SER B 217     -17.913  -4.336 127.975  1.00 42.28           N  
ATOM   2929  CA  SER B 217     -16.892  -5.369 127.883  1.00 41.08           C  
ATOM   2930  C   SER B 217     -17.391  -6.599 127.134  1.00 38.08           C  
ATOM   2931  O   SER B 217     -18.595  -6.882 127.094  1.00 34.05           O  
ATOM   2932  CB  SER B 217     -16.423  -5.774 129.285  1.00 42.18           C  
ATOM   2933  OG  SER B 217     -15.203  -5.136 129.625  1.00 38.55           O  
ATOM   2934  N   LEU B 218     -16.450  -7.323 126.538  1.00 36.88           N  
ATOM   2935  CA  LEU B 218     -16.766  -8.531 125.786  1.00 39.46           C  
ATOM   2936  C   LEU B 218     -15.566  -9.467 125.782  1.00 42.89           C  
ATOM   2937  O   LEU B 218     -14.424  -9.042 125.597  1.00 42.18           O  
ATOM   2938  CB  LEU B 218     -17.153  -8.191 124.345  1.00 35.31           C  
ATOM   2939  CG  LEU B 218     -18.102  -9.187 123.679  1.00 32.39           C  
ATOM   2940  CD1 LEU B 218     -19.469  -9.101 124.325  1.00 38.35           C  
ATOM   2941  CD2 LEU B 218     -18.205  -8.884 122.204  1.00 32.15           C  
ATOM   2942  N   LEU B 219     -15.833 -10.750 125.982  1.00 47.40           N  
ATOM   2943  CA  LEU B 219     -14.773 -11.742 126.010  1.00 47.62           C  
ATOM   2944  C   LEU B 219     -14.646 -12.419 124.655  1.00 45.80           C  
ATOM   2945  O   LEU B 219     -15.648 -12.688 123.986  1.00 40.50           O  
ATOM   2946  CB  LEU B 219     -15.064 -12.782 127.095  1.00 54.52           C  
ATOM   2947  CG  LEU B 219     -16.514 -12.798 127.590  1.00 57.71           C  
ATOM   2948  CD1 LEU B 219     -17.464 -13.152 126.435  1.00 56.65           C  
ATOM   2949  CD2 LEU B 219     -16.642 -13.792 128.729  1.00 58.18           C  
ATOM   2950  N   THR B 220     -13.403 -12.676 124.258  1.00 46.48           N  
ATOM   2951  CA  THR B 220     -13.101 -13.326 122.990  1.00 45.75           C  
ATOM   2952  C   THR B 220     -12.433 -14.668 123.276  1.00 51.33           C  
ATOM   2953  O   THR B 220     -11.835 -14.794 124.365  1.00 48.85           O  
ATOM   2954  CB  THR B 220     -12.132 -12.484 122.151  1.00 40.77           C  
ATOM   2955  OG1 THR B 220     -10.822 -12.595 122.704  1.00 35.69           O  
ATOM   2956  CG2 THR B 220     -12.540 -11.028 122.155  1.00 39.89           C  
TER    2957      THR B 220                                                      
ATOM   2958  N   ASP C   8       0.756  16.055  74.482  1.00 55.96           N  
ATOM   2959  CA  ASP C   8      -0.139  15.794  75.610  1.00 55.57           C  
ATOM   2960  C   ASP C   8      -0.784  14.415  75.469  1.00 49.41           C  
ATOM   2961  O   ASP C   8      -1.984  14.304  75.219  1.00 50.01           O  
ATOM   2962  CB  ASP C   8      -1.234  16.864  75.671  1.00 60.32           C  
ATOM   2963  CG  ASP C   8      -1.426  17.423  77.064  1.00 60.95           C  
ATOM   2964  OD1 ASP C   8      -0.512  17.262  77.903  1.00 60.86           O  
ATOM   2965  OD2 ASP C   8      -2.494  18.022  77.319  1.00 59.72           O  
ATOM   2966  N   PRO C   9       0.009  13.348  75.645  1.00 46.61           N  
ATOM   2967  CA  PRO C   9      -0.443  11.953  75.542  1.00 47.62           C  
ATOM   2968  C   PRO C   9      -1.812  11.652  76.163  1.00 46.93           C  
ATOM   2969  O   PRO C   9      -2.735  11.230  75.462  1.00 46.72           O  
ATOM   2970  CB  PRO C   9       0.684  11.149  76.209  1.00 43.40           C  
ATOM   2971  CG  PRO C   9       1.661  12.171  76.748  1.00 45.18           C  
ATOM   2972  CD  PRO C   9       1.440  13.427  75.977  1.00 45.18           C  
ATOM   2973  N   LYS C  10      -1.930  11.873  77.472  1.00 44.70           N  
ATOM   2974  CA  LYS C  10      -3.171  11.631  78.211  1.00 44.93           C  
ATOM   2975  C   LYS C  10      -4.394  12.240  77.528  1.00 44.77           C  
ATOM   2976  O   LYS C  10      -5.431  11.586  77.396  1.00 42.86           O  
ATOM   2977  CB  LYS C  10      -3.062  12.188  79.640  1.00 43.70           C  
ATOM   2978  CG  LYS C  10      -1.662  12.669  80.036  1.00 46.19           C  
ATOM   2979  CD  LYS C  10      -1.534  14.192  79.963  1.00 44.12           C  
ATOM   2980  CE  LYS C  10      -1.506  14.682  78.521  1.00 39.83           C  
ATOM   2981  NZ  LYS C  10      -2.791  15.324  78.112  1.00 33.47           N  
ATOM   2982  N   PHE C  11      -4.272  13.495  77.105  1.00 42.77           N  
ATOM   2983  CA  PHE C  11      -5.368  14.181  76.434  1.00 40.46           C  
ATOM   2984  C   PHE C  11      -5.591  13.576  75.060  1.00 38.52           C  
ATOM   2985  O   PHE C  11      -6.728  13.386  74.632  1.00 35.60           O  
ATOM   2986  CB  PHE C  11      -5.060  15.672  76.278  1.00 44.14           C  
ATOM   2987  CG  PHE C  11      -5.943  16.371  75.275  1.00 42.71           C  
ATOM   2988  CD1 PHE C  11      -7.296  16.570  75.538  1.00 39.72           C  
ATOM   2989  CD2 PHE C  11      -5.427  16.818  74.064  1.00 44.69           C  
ATOM   2990  CE1 PHE C  11      -8.122  17.201  74.611  1.00 35.34           C  
ATOM   2991  CE2 PHE C  11      -6.248  17.451  73.127  1.00 46.53           C  
ATOM   2992  CZ  PHE C  11      -7.598  17.641  73.404  1.00 40.97           C  
ATOM   2993  N   GLU C  12      -4.494  13.285  74.368  1.00 39.37           N  
ATOM   2994  CA  GLU C  12      -4.578  12.703  73.041  1.00 41.76           C  
ATOM   2995  C   GLU C  12      -5.296  11.368  73.103  1.00 41.75           C  
ATOM   2996  O   GLU C  12      -6.267  11.143  72.380  1.00 43.54           O  
ATOM   2997  CB  GLU C  12      -3.181  12.516  72.453  1.00 46.20           C  
ATOM   2998  CG  GLU C  12      -2.959  13.311  71.175  1.00 57.11           C  
ATOM   2999  CD  GLU C  12      -2.630  12.435  69.973  1.00 65.50           C  
ATOM   3000  OE1 GLU C  12      -3.571  11.882  69.359  1.00 65.91           O  
ATOM   3001  OE2 GLU C  12      -1.429  12.303  69.641  1.00 66.83           O  
ATOM   3002  N   SER C  13      -4.825  10.493  73.986  1.00 43.78           N  
ATOM   3003  CA  SER C  13      -5.410   9.163  74.154  1.00 45.35           C  
ATOM   3004  C   SER C  13      -6.864   9.192  74.621  1.00 42.26           C  
ATOM   3005  O   SER C  13      -7.640   8.284  74.324  1.00 44.53           O  
ATOM   3006  CB  SER C  13      -4.576   8.347  75.148  1.00 51.76           C  
ATOM   3007  OG  SER C  13      -4.503   8.991  76.410  1.00 56.66           O  
ATOM   3008  N   LYS C  14      -7.229  10.235  75.357  1.00 40.66           N  
ATOM   3009  CA  LYS C  14      -8.586  10.369  75.866  1.00 33.70           C  
ATOM   3010  C   LYS C  14      -9.522  10.832  74.766  1.00 32.73           C  
ATOM   3011  O   LYS C  14     -10.653  10.361  74.661  1.00 32.84           O  
ATOM   3012  CB  LYS C  14      -8.611  11.367  77.024  1.00 36.12           C  
ATOM   3013  CG  LYS C  14      -8.668  10.723  78.397  1.00 30.74           C  
ATOM   3014  CD  LYS C  14      -8.585  11.761  79.495  1.00 28.91           C  
ATOM   3015  CE  LYS C  14      -7.687  11.285  80.617  1.00 28.37           C  
ATOM   3016  NZ  LYS C  14      -8.143  11.811  81.925  1.00 28.55           N  
ATOM   3017  N   ALA C  15      -9.040  11.763  73.948  1.00 33.28           N  
ATOM   3018  CA  ALA C  15      -9.819  12.304  72.841  1.00 35.80           C  
ATOM   3019  C   ALA C  15     -10.055  11.204  71.811  1.00 39.51           C  
ATOM   3020  O   ALA C  15     -10.928  11.319  70.942  1.00 38.92           O  
ATOM   3021  CB  ALA C  15      -9.074  13.470  72.208  1.00 29.08           C  
ATOM   3022  N   ALA C  16      -9.260  10.141  71.919  1.00 40.71           N  
ATOM   3023  CA  ALA C  16      -9.356   8.995  71.024  1.00 41.42           C  
ATOM   3024  C   ALA C  16     -10.515   8.120  71.476  1.00 41.31           C  
ATOM   3025  O   ALA C  16     -11.255   7.571  70.656  1.00 41.76           O  
ATOM   3026  CB  ALA C  16      -8.056   8.200  71.055  1.00 40.82           C  
ATOM   3027  N   LEU C  17     -10.663   7.995  72.792  1.00 41.49           N  
ATOM   3028  CA  LEU C  17     -11.733   7.196  73.372  1.00 42.11           C  
ATOM   3029  C   LEU C  17     -13.076   7.805  72.997  1.00 42.91           C  
ATOM   3030  O   LEU C  17     -14.001   7.099  72.593  1.00 45.98           O  
ATOM   3031  CB  LEU C  17     -11.602   7.154  74.897  1.00 43.90           C  
ATOM   3032  CG  LEU C  17     -10.226   6.880  75.517  1.00 47.59           C  
ATOM   3033  CD1 LEU C  17     -10.424   6.136  76.836  1.00 48.67           C  
ATOM   3034  CD2 LEU C  17      -9.350   6.061  74.572  1.00 49.85           C  
ATOM   3035  N   LEU C  18     -13.168   9.124  73.129  1.00 39.61           N  
ATOM   3036  CA  LEU C  18     -14.389   9.855  72.819  1.00 38.13           C  
ATOM   3037  C   LEU C  18     -14.701   9.800  71.336  1.00 37.64           C  
ATOM   3038  O   LEU C  18     -15.858   9.681  70.939  1.00 32.57           O  
ATOM   3039  CB  LEU C  18     -14.252  11.315  73.255  1.00 38.32           C  
ATOM   3040  CG  LEU C  18     -14.607  11.621  74.710  1.00 37.03           C  
ATOM   3041  CD1 LEU C  18     -13.742  10.777  75.626  1.00 43.07           C  
ATOM   3042  CD2 LEU C  18     -14.402  13.097  74.992  1.00 36.87           C  
ATOM   3043  N   ALA C  19     -13.663   9.908  70.519  1.00 43.11           N  
ATOM   3044  CA  ALA C  19     -13.837   9.865  69.080  1.00 45.18           C  
ATOM   3045  C   ALA C  19     -14.491   8.535  68.768  1.00 48.08           C  
ATOM   3046  O   ALA C  19     -15.368   8.446  67.908  1.00 46.63           O  
ATOM   3047  CB  ALA C  19     -12.491   9.970  68.388  1.00 53.46           C  
ATOM   3048  N   ALA C  20     -14.059   7.504  69.488  1.00 52.09           N  
ATOM   3049  CA  ALA C  20     -14.600   6.163  69.313  1.00 55.82           C  
ATOM   3050  C   ALA C  20     -16.027   6.122  69.838  1.00 58.06           C  
ATOM   3051  O   ALA C  20     -16.980   6.186  69.064  1.00 61.17           O  
ATOM   3052  CB  ALA C  20     -13.742   5.149  70.058  1.00 55.87           C  
ATOM   3053  N   ARG C  21     -16.165   6.027  71.158  1.00 59.73           N  
ATOM   3054  CA  ARG C  21     -17.475   5.968  71.810  1.00 63.46           C  
ATOM   3055  C   ARG C  21     -18.482   6.999  71.289  1.00 66.64           C  
ATOM   3056  O   ARG C  21     -19.570   6.635  70.833  1.00 64.37           O  
ATOM   3057  CB  ARG C  21     -17.306   6.137  73.329  1.00 63.73           C  
ATOM   3058  CG  ARG C  21     -18.609   6.282  74.121  1.00 62.57           C  
ATOM   3059  CD  ARG C  21     -18.371   6.984  75.457  1.00 61.86           C  
ATOM   3060  NE  ARG C  21     -17.372   6.302  76.286  1.00 66.57           N  
ATOM   3061  CZ  ARG C  21     -16.064   6.560  76.262  1.00 64.66           C  
ATOM   3062  NH1 ARG C  21     -15.579   7.489  75.448  1.00 63.40           N  
ATOM   3063  NH2 ARG C  21     -15.235   5.887  77.054  1.00 63.11           N  
ATOM   3064  N   GLY C  22     -18.110   8.278  71.355  1.00 72.84           N  
ATOM   3065  CA  GLY C  22     -18.991   9.351  70.914  1.00 72.21           C  
ATOM   3066  C   GLY C  22     -18.997   9.689  69.429  1.00 73.08           C  
ATOM   3067  O   GLY C  22     -18.719   8.831  68.586  1.00 73.39           O  
ATOM   3068  N   PRO C  23     -19.343  10.942  69.077  1.00 72.22           N  
ATOM   3069  CA  PRO C  23     -19.396  11.415  67.693  1.00 70.38           C  
ATOM   3070  C   PRO C  23     -18.173  12.238  67.289  1.00 68.93           C  
ATOM   3071  O   PRO C  23     -17.412  12.695  68.142  1.00 66.25           O  
ATOM   3072  CB  PRO C  23     -20.657  12.269  67.679  1.00 70.41           C  
ATOM   3073  CG  PRO C  23     -20.724  12.840  69.119  1.00 69.14           C  
ATOM   3074  CD  PRO C  23     -19.793  12.003  69.996  1.00 71.74           C  
ATOM   3075  N   GLU C  24     -17.995  12.422  65.981  1.00 70.38           N  
ATOM   3076  CA  GLU C  24     -16.894  13.231  65.455  1.00 66.03           C  
ATOM   3077  C   GLU C  24     -17.311  14.674  65.744  1.00 61.55           C  
ATOM   3078  O   GLU C  24     -16.592  15.635  65.439  1.00 60.86           O  
ATOM   3079  CB  GLU C  24     -16.730  13.006  63.940  1.00 62.54           C  
ATOM   3080  CG  GLU C  24     -17.741  13.736  63.054  1.00 59.85           C  
ATOM   3081  CD  GLU C  24     -19.152  13.707  63.613  1.00 58.66           C  
ATOM   3082  OE1 GLU C  24     -19.749  12.609  63.660  1.00 57.38           O  
ATOM   3083  OE2 GLU C  24     -19.660  14.781  64.008  1.00 59.00           O  
ATOM   3084  N   GLU C  25     -18.498  14.784  66.340  1.00 49.62           N  
ATOM   3085  CA  GLU C  25     -19.098  16.047  66.719  1.00 42.98           C  
ATOM   3086  C   GLU C  25     -18.183  16.760  67.701  1.00 36.37           C  
ATOM   3087  O   GLU C  25     -17.001  16.434  67.829  1.00 32.23           O  
ATOM   3088  CB  GLU C  25     -20.460  15.794  67.376  1.00 41.02           C  
ATOM   3089  CG  GLU C  25     -21.563  16.768  66.953  1.00 50.45           C  
ATOM   3090  CD  GLU C  25     -22.206  17.516  68.127  1.00 47.39           C  
ATOM   3091  OE1 GLU C  25     -22.437  16.892  69.188  1.00 46.28           O  
ATOM   3092  OE2 GLU C  25     -22.487  18.729  67.979  1.00 45.20           O  
ATOM   3093  N   LEU C  26     -18.738  17.744  68.394  1.00 31.79           N  
ATOM   3094  CA  LEU C  26     -17.969  18.482  69.371  1.00 30.07           C  
ATOM   3095  C   LEU C  26     -17.941  17.675  70.666  1.00 26.70           C  
ATOM   3096  O   LEU C  26     -18.967  17.493  71.317  1.00 25.29           O  
ATOM   3097  CB  LEU C  26     -18.597  19.853  69.610  1.00 28.06           C  
ATOM   3098  CG  LEU C  26     -17.749  20.786  70.472  1.00 25.27           C  
ATOM   3099  CD1 LEU C  26     -16.388  20.990  69.821  1.00 26.55           C  
ATOM   3100  CD2 LEU C  26     -18.472  22.109  70.651  1.00 29.22           C  
ATOM   3101  N   LEU C  27     -16.763  17.182  71.023  1.00 26.83           N  
ATOM   3102  CA  LEU C  27     -16.603  16.393  72.231  1.00 25.51           C  
ATOM   3103  C   LEU C  27     -15.906  17.201  73.316  1.00 25.71           C  
ATOM   3104  O   LEU C  27     -14.904  17.866  73.062  1.00 21.79           O  
ATOM   3105  CB  LEU C  27     -15.793  15.133  71.937  1.00 26.86           C  
ATOM   3106  CG  LEU C  27     -15.960  14.486  70.558  1.00 37.93           C  
ATOM   3107  CD1 LEU C  27     -14.724  14.760  69.711  1.00 38.49           C  
ATOM   3108  CD2 LEU C  27     -16.173  12.985  70.712  1.00 32.78           C  
ATOM   3109  N   CYS C  28     -16.453  17.127  74.527  1.00 28.64           N  
ATOM   3110  CA  CYS C  28     -15.920  17.832  75.689  1.00 29.19           C  
ATOM   3111  C   CYS C  28     -15.797  16.877  76.871  1.00 28.53           C  
ATOM   3112  O   CYS C  28     -16.602  15.960  77.027  1.00 33.03           O  
ATOM   3113  CB  CYS C  28     -16.854  18.973  76.101  1.00 26.12           C  
ATOM   3114  SG  CYS C  28     -17.287  20.139  74.777  1.00 27.65           S  
ATOM   3115  N   PHE C  29     -14.795  17.091  77.710  1.00 23.74           N  
ATOM   3116  CA  PHE C  29     -14.641  16.247  78.877  1.00 23.61           C  
ATOM   3117  C   PHE C  29     -13.815  16.926  79.951  1.00 23.25           C  
ATOM   3118  O   PHE C  29     -12.923  17.726  79.653  1.00 23.65           O  
ATOM   3119  CB  PHE C  29     -14.027  14.889  78.483  1.00 22.72           C  
ATOM   3120  CG  PHE C  29     -12.558  14.944  78.147  1.00 28.95           C  
ATOM   3121  CD1 PHE C  29     -11.595  14.912  79.153  1.00 24.09           C  
ATOM   3122  CD2 PHE C  29     -12.136  15.009  76.821  1.00 31.29           C  
ATOM   3123  CE1 PHE C  29     -10.240  14.946  78.845  1.00 23.00           C  
ATOM   3124  CE2 PHE C  29     -10.781  15.042  76.506  1.00 29.20           C  
ATOM   3125  CZ  PHE C  29      -9.832  15.011  77.520  1.00 27.09           C  
ATOM   3126  N   THR C  30     -14.133  16.624  81.206  1.00 21.32           N  
ATOM   3127  CA  THR C  30     -13.389  17.181  82.328  1.00 20.82           C  
ATOM   3128  C   THR C  30     -12.699  16.013  83.019  1.00 21.41           C  
ATOM   3129  O   THR C  30     -13.229  14.907  83.043  1.00 23.65           O  
ATOM   3130  CB  THR C  30     -14.321  17.944  83.321  1.00 17.24           C  
ATOM   3131  OG1 THR C  30     -13.538  18.460  84.403  1.00 23.04           O  
ATOM   3132  CG2 THR C  30     -15.419  17.037  83.865  1.00 16.16           C  
ATOM   3133  N   GLU C  31     -11.508  16.251  83.555  1.00 21.35           N  
ATOM   3134  CA  GLU C  31     -10.755  15.200  84.225  1.00 22.69           C  
ATOM   3135  C   GLU C  31     -10.733  15.330  85.737  1.00 24.66           C  
ATOM   3136  O   GLU C  31     -10.752  14.330  86.444  1.00 30.45           O  
ATOM   3137  CB  GLU C  31      -9.308  15.189  83.746  1.00 23.49           C  
ATOM   3138  CG  GLU C  31      -9.126  15.037  82.261  1.00 34.10           C  
ATOM   3139  CD  GLU C  31      -7.664  14.972  81.881  1.00 34.95           C  
ATOM   3140  OE1 GLU C  31      -6.877  15.773  82.428  1.00 36.73           O  
ATOM   3141  OE2 GLU C  31      -7.302  14.120  81.042  1.00 36.94           O  
ATOM   3142  N   ARG C  32     -10.674  16.562  86.228  1.00 24.43           N  
ATOM   3143  CA  ARG C  32     -10.602  16.805  87.659  1.00 23.68           C  
ATOM   3144  C   ARG C  32     -11.686  17.750  88.154  1.00 26.52           C  
ATOM   3145  O   ARG C  32     -11.603  18.282  89.263  1.00 29.23           O  
ATOM   3146  CB  ARG C  32      -9.221  17.363  88.011  1.00 29.45           C  
ATOM   3147  CG  ARG C  32      -8.108  16.315  88.021  1.00 33.32           C  
ATOM   3148  CD  ARG C  32      -6.739  16.973  87.985  1.00 42.58           C  
ATOM   3149  NE  ARG C  32      -6.796  18.279  87.329  1.00 48.44           N  
ATOM   3150  CZ  ARG C  32      -6.739  18.463  86.011  1.00 50.80           C  
ATOM   3151  NH1 ARG C  32      -6.621  17.421  85.192  1.00 43.50           N  
ATOM   3152  NH2 ARG C  32      -6.806  19.691  85.506  1.00 51.38           N  
ATOM   3153  N   LEU C  33     -12.699  17.954  87.319  1.00 26.48           N  
ATOM   3154  CA  LEU C  33     -13.833  18.815  87.642  1.00 26.23           C  
ATOM   3155  C   LEU C  33     -13.498  20.305  87.770  1.00 24.91           C  
ATOM   3156  O   LEU C  33     -14.353  21.108  88.137  1.00 29.05           O  
ATOM   3157  CB  LEU C  33     -14.514  18.321  88.924  1.00 29.03           C  
ATOM   3158  CG  LEU C  33     -15.497  17.157  88.762  1.00 29.08           C  
ATOM   3159  CD1 LEU C  33     -15.939  16.653  90.136  1.00 24.06           C  
ATOM   3160  CD2 LEU C  33     -16.700  17.622  87.942  1.00 28.17           C  
ATOM   3161  N   GLU C  34     -12.259  20.675  87.469  1.00 20.05           N  
ATOM   3162  CA  GLU C  34     -11.849  22.075  87.544  1.00 21.69           C  
ATOM   3163  C   GLU C  34     -11.195  22.387  86.211  1.00 24.84           C  
ATOM   3164  O   GLU C  34     -10.218  23.133  86.130  1.00 25.46           O  
ATOM   3165  CB  GLU C  34     -10.845  22.270  88.675  1.00 25.18           C  
ATOM   3166  CG  GLU C  34      -9.503  21.641  88.402  1.00 30.99           C  
ATOM   3167  CD  GLU C  34      -8.530  21.827  89.551  1.00 43.26           C  
ATOM   3168  OE1 GLU C  34      -8.951  22.342  90.611  1.00 43.64           O  
ATOM   3169  OE2 GLU C  34      -7.342  21.463  89.392  1.00 48.72           O  
ATOM   3170  N   ASP C  35     -11.767  21.818  85.158  1.00 22.23           N  
ATOM   3171  CA  ASP C  35     -11.222  21.970  83.826  1.00 21.36           C  
ATOM   3172  C   ASP C  35     -12.224  21.463  82.813  1.00 21.77           C  
ATOM   3173  O   ASP C  35     -13.173  20.754  83.150  1.00 20.07           O  
ATOM   3174  CB  ASP C  35      -9.975  21.109  83.712  1.00 25.71           C  
ATOM   3175  CG  ASP C  35     -10.263  19.640  84.028  1.00 25.65           C  
ATOM   3176  OD1 ASP C  35     -10.733  19.351  85.150  1.00 24.58           O  
ATOM   3177  OD2 ASP C  35     -10.037  18.778  83.158  1.00 21.88           O  
ATOM   3178  N   LEU C  36     -11.993  21.820  81.560  1.00 20.25           N  
ATOM   3179  CA  LEU C  36     -12.839  21.367  80.477  1.00 19.77           C  
ATOM   3180  C   LEU C  36     -12.166  21.684  79.150  1.00 23.06           C  
ATOM   3181  O   LEU C  36     -11.684  22.801  78.926  1.00 20.32           O  
ATOM   3182  CB  LEU C  36     -14.219  22.028  80.529  1.00 12.86           C  
ATOM   3183  CG  LEU C  36     -15.190  21.404  79.519  1.00 16.64           C  
ATOM   3184  CD1 LEU C  36     -15.698  20.063  80.048  1.00  9.87           C  
ATOM   3185  CD2 LEU C  36     -16.338  22.365  79.238  1.00 13.43           C  
ATOM   3186  N   VAL C  37     -12.102  20.678  78.290  1.00 22.33           N  
ATOM   3187  CA  VAL C  37     -11.530  20.840  76.972  1.00 22.57           C  
ATOM   3188  C   VAL C  37     -12.557  20.298  76.001  1.00 25.45           C  
ATOM   3189  O   VAL C  37     -13.191  19.274  76.259  1.00 24.25           O  
ATOM   3190  CB  VAL C  37     -10.211  20.068  76.804  1.00 23.30           C  
ATOM   3191  CG1 VAL C  37     -10.453  18.567  76.902  1.00 23.60           C  
ATOM   3192  CG2 VAL C  37      -9.586  20.423  75.461  1.00 22.46           C  
ATOM   3193  N   CYS C  38     -12.759  21.018  74.907  1.00 26.68           N  
ATOM   3194  CA  CYS C  38     -13.699  20.592  73.889  1.00 22.50           C  
ATOM   3195  C   CYS C  38     -12.864  20.508  72.634  1.00 23.46           C  
ATOM   3196  O   CYS C  38     -11.872  21.224  72.501  1.00 25.79           O  
ATOM   3197  CB  CYS C  38     -14.821  21.616  73.711  1.00 27.14           C  
ATOM   3198  SG  CYS C  38     -16.024  21.702  75.078  1.00 25.83           S  
ATOM   3199  N   PHE C  39     -13.248  19.631  71.716  1.00 25.72           N  
ATOM   3200  CA  PHE C  39     -12.492  19.476  70.483  1.00 22.77           C  
ATOM   3201  C   PHE C  39     -13.262  18.688  69.439  1.00 22.98           C  
ATOM   3202  O   PHE C  39     -14.334  18.134  69.700  1.00 17.59           O  
ATOM   3203  CB  PHE C  39     -11.178  18.758  70.772  1.00 22.91           C  
ATOM   3204  CG  PHE C  39     -11.369  17.429  71.423  1.00 31.86           C  
ATOM   3205  CD1 PHE C  39     -11.488  17.334  72.806  1.00 31.71           C  
ATOM   3206  CD2 PHE C  39     -11.532  16.282  70.652  1.00 29.91           C  
ATOM   3207  CE1 PHE C  39     -11.776  16.117  73.410  1.00 39.60           C  
ATOM   3208  CE2 PHE C  39     -11.820  15.063  71.247  1.00 38.90           C  
ATOM   3209  CZ  PHE C  39     -11.945  14.979  72.630  1.00 38.44           C  
ATOM   3210  N   TRP C  40     -12.693  18.653  68.243  1.00 29.56           N  
ATOM   3211  CA  TRP C  40     -13.269  17.925  67.125  1.00 30.53           C  
ATOM   3212  C   TRP C  40     -12.140  17.717  66.136  1.00 31.61           C  
ATOM   3213  O   TRP C  40     -11.198  18.507  66.077  1.00 29.97           O  
ATOM   3214  CB  TRP C  40     -14.431  18.713  66.489  1.00 30.12           C  
ATOM   3215  CG  TRP C  40     -14.027  19.794  65.510  1.00 37.37           C  
ATOM   3216  CD1 TRP C  40     -13.813  19.650  64.165  1.00 37.39           C  
ATOM   3217  CD2 TRP C  40     -13.839  21.188  65.795  1.00 39.90           C  
ATOM   3218  NE1 TRP C  40     -13.508  20.867  63.598  1.00 33.09           N  
ATOM   3219  CE2 TRP C  40     -13.517  21.826  64.574  1.00 38.93           C  
ATOM   3220  CE3 TRP C  40     -13.913  21.960  66.961  1.00 36.82           C  
ATOM   3221  CZ2 TRP C  40     -13.270  23.200  64.489  1.00 41.41           C  
ATOM   3222  CZ3 TRP C  40     -13.667  23.330  66.874  1.00 37.75           C  
ATOM   3223  CH2 TRP C  40     -13.350  23.932  65.646  1.00 39.57           C  
ATOM   3224  N   GLU C  41     -12.213  16.627  65.389  1.00 33.21           N  
ATOM   3225  CA  GLU C  41     -11.194  16.338  64.407  1.00 37.12           C  
ATOM   3226  C   GLU C  41     -11.786  16.651  63.049  1.00 37.27           C  
ATOM   3227  O   GLU C  41     -12.996  16.814  62.908  1.00 39.12           O  
ATOM   3228  CB  GLU C  41     -10.784  14.866  64.480  1.00 41.34           C  
ATOM   3229  CG  GLU C  41      -9.455  14.622  65.186  1.00 53.79           C  
ATOM   3230  CD  GLU C  41      -9.590  13.707  66.401  1.00 62.78           C  
ATOM   3231  OE1 GLU C  41      -9.879  14.214  67.510  1.00 62.10           O  
ATOM   3232  OE2 GLU C  41      -9.405  12.478  66.246  1.00 68.06           O  
ATOM   3233  N   GLU C  42     -10.933  16.750  62.044  1.00 41.77           N  
ATOM   3234  CA  GLU C  42     -11.425  17.033  60.716  1.00 46.03           C  
ATOM   3235  C   GLU C  42     -10.366  16.840  59.645  1.00 49.98           C  
ATOM   3236  O   GLU C  42      -9.179  17.110  59.859  1.00 51.29           O  
ATOM   3237  CB  GLU C  42     -11.986  18.451  60.669  1.00 45.00           C  
ATOM   3238  CG  GLU C  42     -10.950  19.542  60.735  1.00 42.01           C  
ATOM   3239  CD  GLU C  42     -11.506  20.861  60.252  1.00 42.68           C  
ATOM   3240  OE1 GLU C  42     -12.712  21.101  60.468  1.00 41.47           O  
ATOM   3241  OE2 GLU C  42     -10.747  21.652  59.656  1.00 40.22           O  
ATOM   3242  N   ALA C  43     -10.814  16.352  58.495  1.00 53.66           N  
ATOM   3243  CA  ALA C  43      -9.940  16.111  57.361  1.00 58.75           C  
ATOM   3244  C   ALA C  43      -8.958  17.277  57.178  1.00 61.87           C  
ATOM   3245  O   ALA C  43      -9.356  18.375  56.770  1.00 63.11           O  
ATOM   3246  CB  ALA C  43     -10.785  15.920  56.101  1.00 53.61           C  
ATOM   3247  N   ALA C  44      -7.683  17.037  57.492  1.00 59.95           N  
ATOM   3248  CA  ALA C  44      -6.650  18.064  57.357  1.00 60.36           C  
ATOM   3249  C   ALA C  44      -6.833  18.830  56.039  1.00 59.03           C  
ATOM   3250  O   ALA C  44      -6.918  18.224  54.969  1.00 59.53           O  
ATOM   3251  CB  ALA C  44      -5.263  17.418  57.414  1.00 54.91           C  
ATOM   3252  N   SER C  45      -6.898  20.160  56.125  1.00 59.48           N  
ATOM   3253  CA  SER C  45      -7.097  21.013  54.949  1.00 60.95           C  
ATOM   3254  C   SER C  45      -5.822  21.670  54.402  1.00 64.01           C  
ATOM   3255  O   SER C  45      -5.019  21.020  53.725  1.00 64.66           O  
ATOM   3256  CB  SER C  45      -8.127  22.100  55.270  1.00 59.64           C  
ATOM   3257  OG  SER C  45      -8.171  23.082  54.247  1.00 58.26           O  
ATOM   3258  N   ALA C  46      -5.657  22.962  54.682  1.00 64.30           N  
ATOM   3259  CA  ALA C  46      -4.494  23.730  54.230  1.00 64.75           C  
ATOM   3260  C   ALA C  46      -4.607  25.169  54.732  1.00 67.00           C  
ATOM   3261  O   ALA C  46      -5.543  25.889  54.367  1.00 65.76           O  
ATOM   3262  CB  ALA C  46      -4.410  23.714  52.706  1.00 66.10           C  
ATOM   3263  N   GLY C  47      -3.649  25.586  55.561  1.00 68.03           N  
ATOM   3264  CA  GLY C  47      -3.677  26.930  56.113  1.00 66.28           C  
ATOM   3265  C   GLY C  47      -4.999  27.154  56.827  1.00 66.95           C  
ATOM   3266  O   GLY C  47      -5.753  26.202  57.051  1.00 70.20           O  
ATOM   3267  N   VAL C  48      -5.293  28.402  57.185  1.00 64.44           N  
ATOM   3268  CA  VAL C  48      -6.546  28.722  57.870  1.00 59.47           C  
ATOM   3269  C   VAL C  48      -6.845  27.710  58.978  1.00 59.12           C  
ATOM   3270  O   VAL C  48      -7.980  27.282  59.138  1.00 60.11           O  
ATOM   3271  CB  VAL C  48      -7.748  28.726  56.884  1.00 54.33           C  
ATOM   3272  CG1 VAL C  48      -8.922  29.484  57.490  1.00 45.51           C  
ATOM   3273  CG2 VAL C  48      -7.336  29.347  55.553  1.00 51.91           C  
ATOM   3274  N   GLY C  49      -5.821  27.320  59.731  1.00 58.40           N  
ATOM   3275  CA  GLY C  49      -6.024  26.364  60.806  1.00 53.22           C  
ATOM   3276  C   GLY C  49      -6.990  26.900  61.845  1.00 48.95           C  
ATOM   3277  O   GLY C  49      -8.135  27.206  61.518  1.00 44.33           O  
ATOM   3278  N   PRO C  50      -6.563  27.021  63.112  1.00 49.63           N  
ATOM   3279  CA  PRO C  50      -7.443  27.537  64.171  1.00 47.52           C  
ATOM   3280  C   PRO C  50      -8.280  28.760  63.746  1.00 44.44           C  
ATOM   3281  O   PRO C  50      -9.370  29.001  64.281  1.00 38.26           O  
ATOM   3282  CB  PRO C  50      -6.474  27.857  65.309  1.00 45.97           C  
ATOM   3283  CG  PRO C  50      -5.341  26.900  65.112  1.00 43.46           C  
ATOM   3284  CD  PRO C  50      -5.228  26.657  63.626  1.00 47.25           C  
ATOM   3285  N   GLY C  51      -7.769  29.520  62.780  1.00 41.92           N  
ATOM   3286  CA  GLY C  51      -8.483  30.693  62.303  1.00 41.46           C  
ATOM   3287  C   GLY C  51      -9.739  30.319  61.539  1.00 43.39           C  
ATOM   3288  O   GLY C  51     -10.702  31.087  61.487  1.00 40.65           O  
ATOM   3289  N   GLN C  52      -9.715  29.130  60.942  1.00 44.62           N  
ATOM   3290  CA  GLN C  52     -10.836  28.599  60.170  1.00 40.66           C  
ATOM   3291  C   GLN C  52     -12.135  28.704  60.963  1.00 36.77           C  
ATOM   3292  O   GLN C  52     -13.213  28.795  60.379  1.00 34.91           O  
ATOM   3293  CB  GLN C  52     -10.590  27.121  59.835  1.00 41.76           C  
ATOM   3294  CG  GLN C  52     -10.614  26.734  58.355  1.00 45.17           C  
ATOM   3295  CD  GLN C  52      -9.823  25.446  58.079  1.00 46.89           C  
ATOM   3296  OE1 GLN C  52      -8.995  25.391  57.170  1.00 51.75           O  
ATOM   3297  NE2 GLN C  52     -10.080  24.413  58.869  1.00 50.73           N  
ATOM   3298  N   TYR C  53     -12.032  28.688  62.291  1.00 37.07           N  
ATOM   3299  CA  TYR C  53     -13.223  28.740  63.138  1.00 32.73           C  
ATOM   3300  C   TYR C  53     -13.145  29.640  64.361  1.00 28.03           C  
ATOM   3301  O   TYR C  53     -12.081  30.102  64.764  1.00 30.32           O  
ATOM   3302  CB  TYR C  53     -13.580  27.333  63.624  1.00 33.43           C  
ATOM   3303  CG  TYR C  53     -13.551  26.277  62.553  1.00 30.30           C  
ATOM   3304  CD1 TYR C  53     -14.686  25.997  61.803  1.00 33.77           C  
ATOM   3305  CD2 TYR C  53     -12.392  25.562  62.286  1.00 30.69           C  
ATOM   3306  CE1 TYR C  53     -14.673  25.035  60.814  1.00 28.28           C  
ATOM   3307  CE2 TYR C  53     -12.368  24.593  61.295  1.00 34.05           C  
ATOM   3308  CZ  TYR C  53     -13.517  24.335  60.564  1.00 33.63           C  
ATOM   3309  OH  TYR C  53     -13.521  23.364  59.591  1.00 39.79           O  
ATOM   3310  N   SER C  54     -14.310  29.864  64.951  1.00 30.22           N  
ATOM   3311  CA  SER C  54     -14.441  30.660  66.157  1.00 29.09           C  
ATOM   3312  C   SER C  54     -15.251  29.829  67.153  1.00 30.34           C  
ATOM   3313  O   SER C  54     -16.386  29.425  66.870  1.00 28.40           O  
ATOM   3314  CB  SER C  54     -15.176  31.965  65.859  1.00 26.97           C  
ATOM   3315  OG  SER C  54     -16.491  31.706  65.407  1.00 36.77           O  
ATOM   3316  N   PHE C  55     -14.659  29.556  68.310  1.00 29.99           N  
ATOM   3317  CA  PHE C  55     -15.342  28.789  69.334  1.00 23.96           C  
ATOM   3318  C   PHE C  55     -15.864  29.731  70.404  1.00 21.84           C  
ATOM   3319  O   PHE C  55     -15.092  30.375  71.114  1.00 23.05           O  
ATOM   3320  CB  PHE C  55     -14.395  27.759  69.953  1.00 28.25           C  
ATOM   3321  CG  PHE C  55     -15.053  26.853  70.970  1.00 36.48           C  
ATOM   3322  CD1 PHE C  55     -16.421  26.933  71.229  1.00 37.26           C  
ATOM   3323  CD2 PHE C  55     -14.298  25.933  71.687  1.00 39.58           C  
ATOM   3324  CE1 PHE C  55     -17.021  26.113  72.185  1.00 32.00           C  
ATOM   3325  CE2 PHE C  55     -14.894  25.109  72.646  1.00 38.59           C  
ATOM   3326  CZ  PHE C  55     -16.256  25.204  72.892  1.00 24.21           C  
ATOM   3327  N   SER C  56     -17.187  29.810  70.497  1.00 20.37           N  
ATOM   3328  CA  SER C  56     -17.866  30.652  71.476  1.00 25.57           C  
ATOM   3329  C   SER C  56     -18.631  29.790  72.491  1.00 27.29           C  
ATOM   3330  O   SER C  56     -19.126  28.709  72.161  1.00 28.39           O  
ATOM   3331  CB  SER C  56     -18.860  31.585  70.772  1.00 20.95           C  
ATOM   3332  OG  SER C  56     -18.280  32.852  70.512  1.00 29.22           O  
ATOM   3333  N   TYR C  57     -18.721  30.265  73.727  1.00 25.77           N  
ATOM   3334  CA  TYR C  57     -19.465  29.539  74.747  1.00 21.77           C  
ATOM   3335  C   TYR C  57     -20.201  30.524  75.634  1.00 22.56           C  
ATOM   3336  O   TYR C  57     -19.887  31.714  75.658  1.00 21.13           O  
ATOM   3337  CB  TYR C  57     -18.537  28.659  75.592  1.00 17.27           C  
ATOM   3338  CG  TYR C  57     -17.545  29.400  76.469  1.00 19.07           C  
ATOM   3339  CD1 TYR C  57     -17.875  29.789  77.781  1.00 17.01           C  
ATOM   3340  CD2 TYR C  57     -16.261  29.672  76.007  1.00 18.36           C  
ATOM   3341  CE1 TYR C  57     -16.940  30.426  78.600  1.00 14.31           C  
ATOM   3342  CE2 TYR C  57     -15.321  30.305  76.811  1.00 24.69           C  
ATOM   3343  CZ  TYR C  57     -15.657  30.678  78.104  1.00 22.95           C  
ATOM   3344  OH  TYR C  57     -14.685  31.271  78.885  1.00 22.96           O  
ATOM   3345  N   GLN C  58     -21.209  30.034  76.338  1.00 21.44           N  
ATOM   3346  CA  GLN C  58     -21.949  30.890  77.238  1.00 22.30           C  
ATOM   3347  C   GLN C  58     -22.524  30.104  78.397  1.00 25.77           C  
ATOM   3348  O   GLN C  58     -23.360  29.221  78.200  1.00 25.34           O  
ATOM   3349  CB  GLN C  58     -23.087  31.593  76.516  1.00 21.29           C  
ATOM   3350  CG  GLN C  58     -23.891  32.478  77.439  1.00 20.58           C  
ATOM   3351  CD  GLN C  58     -25.129  33.039  76.785  1.00 24.03           C  
ATOM   3352  OE1 GLN C  58     -26.010  32.298  76.350  1.00 25.64           O  
ATOM   3353  NE2 GLN C  58     -25.206  34.361  76.711  1.00 27.81           N  
ATOM   3354  N   LEU C  59     -22.063  30.413  79.605  1.00 24.24           N  
ATOM   3355  CA  LEU C  59     -22.596  29.758  80.788  1.00 23.88           C  
ATOM   3356  C   LEU C  59     -23.899  30.511  81.015  1.00 23.68           C  
ATOM   3357  O   LEU C  59     -23.947  31.727  80.870  1.00 25.29           O  
ATOM   3358  CB  LEU C  59     -21.660  29.932  81.997  1.00 22.12           C  
ATOM   3359  CG  LEU C  59     -20.546  28.898  82.176  1.00 18.54           C  
ATOM   3360  CD1 LEU C  59     -19.508  29.432  83.142  1.00 13.52           C  
ATOM   3361  CD2 LEU C  59     -21.132  27.586  82.676  1.00 13.15           C  
ATOM   3362  N   GLU C  60     -24.954  29.787  81.349  1.00 24.45           N  
ATOM   3363  CA  GLU C  60     -26.256  30.393  81.574  1.00 30.32           C  
ATOM   3364  C   GLU C  60     -26.230  31.710  82.343  1.00 31.95           C  
ATOM   3365  O   GLU C  60     -25.599  31.816  83.396  1.00 37.24           O  
ATOM   3366  CB  GLU C  60     -27.147  29.406  82.313  1.00 30.76           C  
ATOM   3367  CG  GLU C  60     -28.609  29.700  82.198  1.00 31.97           C  
ATOM   3368  CD  GLU C  60     -29.418  28.825  83.118  1.00 37.91           C  
ATOM   3369  OE1 GLU C  60     -29.080  28.759  84.325  1.00 31.59           O  
ATOM   3370  OE2 GLU C  60     -30.384  28.204  82.626  1.00 41.06           O  
ATOM   3371  N   ASP C  61     -26.929  32.706  81.808  1.00 31.75           N  
ATOM   3372  CA  ASP C  61     -27.037  34.025  82.426  1.00 34.79           C  
ATOM   3373  C   ASP C  61     -25.783  34.908  82.363  1.00 34.88           C  
ATOM   3374  O   ASP C  61     -25.722  35.952  83.016  1.00 38.66           O  
ATOM   3375  CB  ASP C  61     -27.495  33.879  83.886  1.00 39.51           C  
ATOM   3376  CG  ASP C  61     -28.880  33.245  84.011  1.00 41.99           C  
ATOM   3377  OD1 ASP C  61     -29.825  33.732  83.352  1.00 42.88           O  
ATOM   3378  OD2 ASP C  61     -29.023  32.258  84.771  1.00 44.58           O  
ATOM   3379  N   GLU C  62     -24.788  34.503  81.581  1.00 30.96           N  
ATOM   3380  CA  GLU C  62     -23.558  35.285  81.447  1.00 28.95           C  
ATOM   3381  C   GLU C  62     -23.291  35.619  79.973  1.00 27.87           C  
ATOM   3382  O   GLU C  62     -23.894  35.027  79.077  1.00 29.88           O  
ATOM   3383  CB  GLU C  62     -22.384  34.513  82.057  1.00 23.13           C  
ATOM   3384  CG  GLU C  62     -22.694  33.981  83.454  1.00 25.41           C  
ATOM   3385  CD  GLU C  62     -21.482  33.900  84.357  1.00 25.57           C  
ATOM   3386  OE1 GLU C  62     -20.340  33.921  83.852  1.00 30.85           O  
ATOM   3387  OE2 GLU C  62     -21.674  33.810  85.585  1.00 34.58           O  
ATOM   3388  N   PRO C  63     -22.397  36.584  79.705  1.00 31.55           N  
ATOM   3389  CA  PRO C  63     -22.091  36.962  78.319  1.00 29.32           C  
ATOM   3390  C   PRO C  63     -21.349  35.919  77.496  1.00 29.04           C  
ATOM   3391  O   PRO C  63     -20.567  35.114  78.030  1.00 26.09           O  
ATOM   3392  CB  PRO C  63     -21.276  38.250  78.457  1.00 30.18           C  
ATOM   3393  CG  PRO C  63     -20.683  38.185  79.816  1.00 35.15           C  
ATOM   3394  CD  PRO C  63     -21.636  37.389  80.680  1.00 33.78           C  
ATOM   3395  N   TRP C  64     -21.608  35.952  76.187  1.00 24.27           N  
ATOM   3396  CA  TRP C  64     -20.981  35.048  75.236  1.00 21.42           C  
ATOM   3397  C   TRP C  64     -19.486  35.303  75.229  1.00 21.09           C  
ATOM   3398  O   TRP C  64     -19.037  36.428  75.019  1.00 27.45           O  
ATOM   3399  CB  TRP C  64     -21.532  35.287  73.834  1.00 21.63           C  
ATOM   3400  CG  TRP C  64     -22.821  34.605  73.567  1.00 13.73           C  
ATOM   3401  CD1 TRP C  64     -24.058  35.173  73.554  1.00 15.66           C  
ATOM   3402  CD2 TRP C  64     -23.008  33.221  73.254  1.00 17.75           C  
ATOM   3403  NE1 TRP C  64     -25.009  34.230  73.251  1.00 18.09           N  
ATOM   3404  CE2 TRP C  64     -24.389  33.022  73.061  1.00 15.59           C  
ATOM   3405  CE3 TRP C  64     -22.141  32.130  73.117  1.00 20.79           C  
ATOM   3406  CZ2 TRP C  64     -24.927  31.777  72.738  1.00 17.04           C  
ATOM   3407  CZ3 TRP C  64     -22.678  30.889  72.794  1.00 16.70           C  
ATOM   3408  CH2 TRP C  64     -24.056  30.725  72.608  1.00 18.47           C  
ATOM   3409  N   LYS C  65     -18.717  34.248  75.446  1.00 19.59           N  
ATOM   3410  CA  LYS C  65     -17.277  34.359  75.484  1.00 17.89           C  
ATOM   3411  C   LYS C  65     -16.688  33.577  74.337  1.00 15.72           C  
ATOM   3412  O   LYS C  65     -17.361  32.751  73.731  1.00 19.60           O  
ATOM   3413  CB  LYS C  65     -16.739  33.802  76.806  1.00 24.97           C  
ATOM   3414  CG  LYS C  65     -17.270  34.478  78.058  1.00 22.43           C  
ATOM   3415  CD  LYS C  65     -16.271  34.312  79.177  1.00 23.75           C  
ATOM   3416  CE  LYS C  65     -16.174  35.564  80.015  1.00 33.48           C  
ATOM   3417  NZ  LYS C  65     -16.380  35.273  81.461  1.00 34.43           N  
ATOM   3418  N   LEU C  66     -15.419  33.835  74.055  1.00 18.05           N  
ATOM   3419  CA  LEU C  66     -14.717  33.146  72.986  1.00 23.15           C  
ATOM   3420  C   LEU C  66     -13.652  32.275  73.622  1.00 21.69           C  
ATOM   3421  O   LEU C  66     -13.188  32.555  74.727  1.00 25.93           O  
ATOM   3422  CB  LEU C  66     -14.046  34.154  72.050  1.00 21.76           C  
ATOM   3423  CG  LEU C  66     -14.883  34.786  70.936  1.00 27.09           C  
ATOM   3424  CD1 LEU C  66     -14.107  35.937  70.305  1.00 21.59           C  
ATOM   3425  CD2 LEU C  66     -15.225  33.737  69.888  1.00 27.24           C  
ATOM   3426  N   CYS C  67     -13.268  31.214  72.929  1.00 23.97           N  
ATOM   3427  CA  CYS C  67     -12.234  30.337  73.439  1.00 24.58           C  
ATOM   3428  C   CYS C  67     -11.178  30.045  72.380  1.00 30.27           C  
ATOM   3429  O   CYS C  67     -11.398  29.242  71.475  1.00 33.70           O  
ATOM   3430  CB  CYS C  67     -12.842  29.032  73.933  1.00 27.75           C  
ATOM   3431  SG  CYS C  67     -11.636  27.972  74.786  1.00 28.93           S  
ATOM   3432  N   ARG C  68     -10.031  30.705  72.506  1.00 32.39           N  
ATOM   3433  CA  ARG C  68      -8.919  30.527  71.580  1.00 36.26           C  
ATOM   3434  C   ARG C  68      -8.732  29.054  71.231  1.00 33.61           C  
ATOM   3435  O   ARG C  68      -8.530  28.207  72.102  1.00 30.14           O  
ATOM   3436  CB  ARG C  68      -7.629  31.087  72.190  1.00 49.27           C  
ATOM   3437  CG  ARG C  68      -7.739  31.485  73.670  1.00 58.63           C  
ATOM   3438  CD  ARG C  68      -6.975  32.781  73.974  1.00 62.80           C  
ATOM   3439  NE  ARG C  68      -5.756  32.548  74.753  1.00 64.22           N  
ATOM   3440  CZ  ARG C  68      -4.685  33.339  74.729  1.00 64.57           C  
ATOM   3441  NH1 ARG C  68      -4.672  34.422  73.964  1.00 61.87           N  
ATOM   3442  NH2 ARG C  68      -3.622  33.045  75.469  1.00 63.76           N  
ATOM   3443  N   LEU C  69      -8.808  28.769  69.938  1.00 34.60           N  
ATOM   3444  CA  LEU C  69      -8.671  27.415  69.419  1.00 31.28           C  
ATOM   3445  C   LEU C  69      -7.220  27.070  69.165  1.00 28.71           C  
ATOM   3446  O   LEU C  69      -6.390  27.945  68.930  1.00 28.09           O  
ATOM   3447  CB  LEU C  69      -9.430  27.287  68.096  1.00 28.62           C  
ATOM   3448  CG  LEU C  69     -10.617  26.344  67.877  1.00 34.57           C  
ATOM   3449  CD1 LEU C  69     -10.972  25.543  69.129  1.00 22.32           C  
ATOM   3450  CD2 LEU C  69     -11.789  27.199  67.417  1.00 33.55           C  
ATOM   3451  N   HIS C  70      -6.926  25.779  69.211  1.00 27.82           N  
ATOM   3452  CA  HIS C  70      -5.589  25.292  68.937  1.00 29.21           C  
ATOM   3453  C   HIS C  70      -5.779  24.179  67.921  1.00 30.29           C  
ATOM   3454  O   HIS C  70      -6.825  23.529  67.895  1.00 26.68           O  
ATOM   3455  CB  HIS C  70      -4.932  24.751  70.206  1.00 30.33           C  
ATOM   3456  CG  HIS C  70      -4.803  25.766  71.300  1.00 34.42           C  
ATOM   3457  ND1 HIS C  70      -5.272  25.548  72.578  1.00 36.53           N  
ATOM   3458  CD2 HIS C  70      -4.266  27.008  71.304  1.00 32.77           C  
ATOM   3459  CE1 HIS C  70      -5.031  26.612  73.321  1.00 35.29           C  
ATOM   3460  NE2 HIS C  70      -4.421  27.513  72.571  1.00 34.97           N  
ATOM   3461  N   GLN C  71      -4.787  23.986  67.063  1.00 35.70           N  
ATOM   3462  CA  GLN C  71      -4.851  22.943  66.046  1.00 40.94           C  
ATOM   3463  C   GLN C  71      -3.813  21.905  66.434  1.00 44.12           C  
ATOM   3464  O   GLN C  71      -2.834  22.227  67.110  1.00 45.14           O  
ATOM   3465  CB  GLN C  71      -4.531  23.521  64.663  1.00 44.08           C  
ATOM   3466  CG  GLN C  71      -3.894  22.532  63.692  1.00 50.89           C  
ATOM   3467  CD  GLN C  71      -2.418  22.262  63.989  1.00 54.30           C  
ATOM   3468  OE1 GLN C  71      -1.950  21.123  63.896  1.00 50.05           O  
ATOM   3469  NE2 GLN C  71      -1.681  23.312  64.347  1.00 51.37           N  
ATOM   3470  N   ALA C  72      -4.010  20.662  66.012  1.00 43.64           N  
ATOM   3471  CA  ALA C  72      -3.048  19.636  66.369  1.00 40.70           C  
ATOM   3472  C   ALA C  72      -3.025  18.458  65.410  1.00 44.31           C  
ATOM   3473  O   ALA C  72      -4.029  18.145  64.760  1.00 38.42           O  
ATOM   3474  CB  ALA C  72      -3.322  19.150  67.786  1.00 40.55           C  
ATOM   3475  N   PRO C  73      -1.857  17.795  65.302  1.00 50.26           N  
ATOM   3476  CA  PRO C  73      -1.713  16.641  64.416  1.00 52.66           C  
ATOM   3477  C   PRO C  73      -2.190  15.390  65.145  1.00 54.91           C  
ATOM   3478  O   PRO C  73      -1.471  14.823  65.967  1.00 55.29           O  
ATOM   3479  CB  PRO C  73      -0.210  16.601  64.104  1.00 51.03           C  
ATOM   3480  CG  PRO C  73       0.456  17.537  65.092  1.00 46.74           C  
ATOM   3481  CD  PRO C  73      -0.598  18.096  66.009  1.00 48.10           C  
ATOM   3482  N   THR C  74      -3.421  14.982  64.868  1.00 58.86           N  
ATOM   3483  CA  THR C  74      -3.957  13.794  65.505  1.00 61.75           C  
ATOM   3484  C   THR C  74      -3.139  12.633  64.962  1.00 63.94           C  
ATOM   3485  O   THR C  74      -2.888  12.560  63.757  1.00 63.75           O  
ATOM   3486  CB  THR C  74      -5.447  13.585  65.159  1.00 61.37           C  
ATOM   3487  OG1 THR C  74      -5.557  12.835  63.945  1.00 64.45           O  
ATOM   3488  CG2 THR C  74      -6.149  14.921  64.982  1.00 59.55           C  
ATOM   3489  N   ALA C  75      -2.703  11.745  65.854  1.00 65.08           N  
ATOM   3490  CA  ALA C  75      -1.905  10.584  65.462  1.00 64.33           C  
ATOM   3491  C   ALA C  75      -2.738   9.611  64.628  1.00 61.28           C  
ATOM   3492  O   ALA C  75      -2.732   8.401  64.865  1.00 59.69           O  
ATOM   3493  CB  ALA C  75      -1.352   9.878  66.701  1.00 62.05           C  
ATOM   3494  N   ARG C  76      -3.455  10.159  63.652  1.00 58.64           N  
ATOM   3495  CA  ARG C  76      -4.298   9.377  62.758  1.00 57.37           C  
ATOM   3496  C   ARG C  76      -4.053   9.855  61.330  1.00 57.75           C  
ATOM   3497  O   ARG C  76      -4.101   9.071  60.376  1.00 55.50           O  
ATOM   3498  CB  ARG C  76      -5.772   9.569  63.125  1.00 59.38           C  
ATOM   3499  CG  ARG C  76      -6.309   8.548  64.117  1.00 60.98           C  
ATOM   3500  CD  ARG C  76      -5.933   8.892  65.553  1.00 59.36           C  
ATOM   3501  NE  ARG C  76      -6.162   7.757  66.443  1.00 59.72           N  
ATOM   3502  CZ  ARG C  76      -5.207   7.113  67.108  1.00 59.68           C  
ATOM   3503  NH1 ARG C  76      -3.938   7.485  66.994  1.00 56.65           N  
ATOM   3504  NH2 ARG C  76      -5.523   6.084  67.883  1.00 59.01           N  
ATOM   3505  N   GLY C  77      -3.777  11.149  61.200  1.00 57.44           N  
ATOM   3506  CA  GLY C  77      -3.531  11.733  59.896  1.00 59.55           C  
ATOM   3507  C   GLY C  77      -4.483  12.882  59.635  1.00 59.54           C  
ATOM   3508  O   GLY C  77      -4.560  13.405  58.517  1.00 61.34           O  
ATOM   3509  N   ALA C  78      -5.217  13.266  60.677  1.00 58.46           N  
ATOM   3510  CA  ALA C  78      -6.182  14.362  60.594  1.00 57.57           C  
ATOM   3511  C   ALA C  78      -5.745  15.494  61.517  1.00 52.18           C  
ATOM   3512  O   ALA C  78      -4.644  15.466  62.078  1.00 47.19           O  
ATOM   3513  CB  ALA C  78      -7.581  13.869  60.991  1.00 50.71           C  
ATOM   3514  N   VAL C  79      -6.605  16.494  61.666  1.00 48.80           N  
ATOM   3515  CA  VAL C  79      -6.285  17.613  62.534  1.00 46.96           C  
ATOM   3516  C   VAL C  79      -7.380  17.839  63.555  1.00 43.92           C  
ATOM   3517  O   VAL C  79      -8.564  17.892  63.214  1.00 45.92           O  
ATOM   3518  CB  VAL C  79      -6.083  18.918  61.745  1.00 47.77           C  
ATOM   3519  CG1 VAL C  79      -7.392  19.358  61.102  1.00 42.39           C  
ATOM   3520  CG2 VAL C  79      -5.561  19.995  62.679  1.00 47.23           C  
ATOM   3521  N   ARG C  80      -6.974  17.970  64.812  1.00 39.36           N  
ATOM   3522  CA  ARG C  80      -7.912  18.204  65.899  1.00 35.04           C  
ATOM   3523  C   ARG C  80      -7.816  19.656  66.361  1.00 33.22           C  
ATOM   3524  O   ARG C  80      -6.719  20.182  66.562  1.00 32.14           O  
ATOM   3525  CB  ARG C  80      -7.602  17.263  67.066  1.00 30.37           C  
ATOM   3526  CG  ARG C  80      -8.053  17.753  68.437  1.00 27.61           C  
ATOM   3527  CD  ARG C  80      -7.542  16.828  69.542  1.00 29.09           C  
ATOM   3528  NE  ARG C  80      -7.853  15.425  69.261  1.00 28.74           N  
ATOM   3529  CZ  ARG C  80      -6.980  14.424  69.356  1.00 31.03           C  
ATOM   3530  NH1 ARG C  80      -5.727  14.658  69.728  1.00 29.52           N  
ATOM   3531  NH2 ARG C  80      -7.359  13.186  69.070  1.00 33.48           N  
ATOM   3532  N   PHE C  81      -8.971  20.303  66.488  1.00 29.79           N  
ATOM   3533  CA  PHE C  81      -9.043  21.678  66.969  1.00 28.05           C  
ATOM   3534  C   PHE C  81      -9.520  21.543  68.405  1.00 22.61           C  
ATOM   3535  O   PHE C  81     -10.512  20.857  68.661  1.00 18.82           O  
ATOM   3536  CB  PHE C  81     -10.080  22.485  66.188  1.00 31.03           C  
ATOM   3537  CG  PHE C  81      -9.698  22.756  64.768  1.00 41.31           C  
ATOM   3538  CD1 PHE C  81      -9.735  21.738  63.818  1.00 41.35           C  
ATOM   3539  CD2 PHE C  81      -9.322  24.036  64.370  1.00 41.55           C  
ATOM   3540  CE1 PHE C  81      -9.405  21.994  62.492  1.00 45.77           C  
ATOM   3541  CE2 PHE C  81      -8.990  24.304  63.045  1.00 43.39           C  
ATOM   3542  CZ  PHE C  81      -9.032  23.281  62.103  1.00 43.01           C  
ATOM   3543  N   TRP C  82      -8.819  22.170  69.341  1.00 24.41           N  
ATOM   3544  CA  TRP C  82      -9.228  22.088  70.739  1.00 28.76           C  
ATOM   3545  C   TRP C  82      -9.145  23.410  71.485  1.00 29.20           C  
ATOM   3546  O   TRP C  82      -8.326  24.276  71.177  1.00 24.38           O  
ATOM   3547  CB  TRP C  82      -8.388  21.050  71.478  1.00 32.43           C  
ATOM   3548  CG  TRP C  82      -6.939  21.394  71.529  1.00 35.63           C  
ATOM   3549  CD1 TRP C  82      -6.008  21.176  70.549  1.00 33.15           C  
ATOM   3550  CD2 TRP C  82      -6.247  22.032  72.609  1.00 32.20           C  
ATOM   3551  NE1 TRP C  82      -4.779  21.640  70.955  1.00 34.52           N  
ATOM   3552  CE2 TRP C  82      -4.896  22.171  72.215  1.00 35.36           C  
ATOM   3553  CE3 TRP C  82      -6.636  22.501  73.870  1.00 33.69           C  
ATOM   3554  CZ2 TRP C  82      -3.927  22.764  73.042  1.00 35.60           C  
ATOM   3555  CZ3 TRP C  82      -5.673  23.091  74.692  1.00 34.33           C  
ATOM   3556  CH2 TRP C  82      -4.335  23.216  74.272  1.00 33.48           C  
ATOM   3557  N   CYS C  83     -10.016  23.549  72.474  1.00 29.49           N  
ATOM   3558  CA  CYS C  83     -10.055  24.735  73.306  1.00 29.57           C  
ATOM   3559  C   CYS C  83     -10.185  24.287  74.757  1.00 27.46           C  
ATOM   3560  O   CYS C  83     -10.970  23.391  75.071  1.00 24.94           O  
ATOM   3561  CB  CYS C  83     -11.242  25.617  72.923  1.00 31.48           C  
ATOM   3562  SG  CYS C  83     -12.309  26.119  74.316  1.00 43.72           S  
ATOM   3563  N   SER C  84      -9.391  24.897  75.628  1.00 26.97           N  
ATOM   3564  CA  SER C  84      -9.422  24.591  77.051  1.00 23.89           C  
ATOM   3565  C   SER C  84     -10.094  25.773  77.743  1.00 21.82           C  
ATOM   3566  O   SER C  84      -9.559  26.871  77.745  1.00 28.67           O  
ATOM   3567  CB  SER C  84      -8.000  24.425  77.582  1.00 24.07           C  
ATOM   3568  OG  SER C  84      -7.717  23.073  77.876  1.00 27.29           O  
ATOM   3569  N   LEU C  85     -11.265  25.546  78.326  1.00 21.97           N  
ATOM   3570  CA  LEU C  85     -12.019  26.598  79.007  1.00 20.03           C  
ATOM   3571  C   LEU C  85     -11.275  27.270  80.155  1.00 20.49           C  
ATOM   3572  O   LEU C  85     -10.552  26.619  80.900  1.00 22.59           O  
ATOM   3573  CB  LEU C  85     -13.315  26.014  79.574  1.00 23.95           C  
ATOM   3574  CG  LEU C  85     -14.682  26.439  79.044  1.00 28.69           C  
ATOM   3575  CD1 LEU C  85     -15.553  26.946  80.180  1.00 27.39           C  
ATOM   3576  CD2 LEU C  85     -14.500  27.500  77.987  1.00 37.27           C  
ATOM   3577  N   PRO C  86     -11.408  28.596  80.286  1.00 21.75           N  
ATOM   3578  CA  PRO C  86     -10.716  29.249  81.407  1.00 25.42           C  
ATOM   3579  C   PRO C  86     -11.242  28.573  82.689  1.00 19.25           C  
ATOM   3580  O   PRO C  86     -12.436  28.313  82.786  1.00 19.86           O  
ATOM   3581  CB  PRO C  86     -11.170  30.706  81.305  1.00 21.10           C  
ATOM   3582  CG  PRO C  86     -11.578  30.875  79.868  1.00 20.03           C  
ATOM   3583  CD  PRO C  86     -12.122  29.558  79.427  1.00 21.71           C  
ATOM   3584  N   THR C  87     -10.376  28.292  83.661  1.00 20.37           N  
ATOM   3585  CA  THR C  87     -10.818  27.623  84.893  1.00 23.32           C  
ATOM   3586  C   THR C  87     -12.013  28.272  85.580  1.00 24.79           C  
ATOM   3587  O   THR C  87     -12.875  27.573  86.121  1.00 23.84           O  
ATOM   3588  CB  THR C  87      -9.681  27.500  85.931  1.00 24.11           C  
ATOM   3589  OG1 THR C  87      -8.768  26.484  85.517  1.00 34.64           O  
ATOM   3590  CG2 THR C  87     -10.234  27.106  87.289  1.00 23.77           C  
ATOM   3591  N   ALA C  88     -12.073  29.601  85.565  1.00 20.92           N  
ATOM   3592  CA  ALA C  88     -13.180  30.295  86.207  1.00 18.28           C  
ATOM   3593  C   ALA C  88     -14.520  29.931  85.585  1.00 15.08           C  
ATOM   3594  O   ALA C  88     -15.570  30.139  86.191  1.00 21.07           O  
ATOM   3595  CB  ALA C  88     -12.966  31.805  86.138  1.00 21.58           C  
ATOM   3596  N   ASP C  89     -14.497  29.366  84.383  1.00 18.89           N  
ATOM   3597  CA  ASP C  89     -15.746  29.029  83.717  1.00 20.07           C  
ATOM   3598  C   ASP C  89     -16.078  27.546  83.708  1.00 20.53           C  
ATOM   3599  O   ASP C  89     -17.010  27.127  83.025  1.00 19.96           O  
ATOM   3600  CB  ASP C  89     -15.727  29.551  82.276  1.00 25.41           C  
ATOM   3601  CG  ASP C  89     -15.866  31.064  82.193  1.00 24.07           C  
ATOM   3602  OD1 ASP C  89     -16.772  31.626  82.845  1.00 28.54           O  
ATOM   3603  OD2 ASP C  89     -15.069  31.693  81.467  1.00 22.27           O  
ATOM   3604  N   THR C  90     -15.333  26.755  84.472  1.00 22.64           N  
ATOM   3605  CA  THR C  90     -15.560  25.313  84.515  1.00 20.81           C  
ATOM   3606  C   THR C  90     -16.548  24.851  85.594  1.00 19.59           C  
ATOM   3607  O   THR C  90     -16.344  23.811  86.218  1.00 22.34           O  
ATOM   3608  CB  THR C  90     -14.237  24.580  84.704  1.00 16.22           C  
ATOM   3609  OG1 THR C  90     -13.629  25.001  85.930  1.00 21.65           O  
ATOM   3610  CG2 THR C  90     -13.292  24.899  83.564  1.00 12.23           C  
ATOM   3611  N   SER C  91     -17.623  25.615  85.782  1.00 15.06           N  
ATOM   3612  CA  SER C  91     -18.657  25.324  86.773  1.00 19.04           C  
ATOM   3613  C   SER C  91     -19.513  24.087  86.523  1.00 23.44           C  
ATOM   3614  O   SER C  91     -20.090  23.921  85.448  1.00 24.29           O  
ATOM   3615  CB  SER C  91     -19.599  26.523  86.910  1.00 20.98           C  
ATOM   3616  OG  SER C  91     -18.906  27.683  87.328  1.00 25.81           O  
ATOM   3617  N   SER C  92     -19.611  23.226  87.532  1.00 24.37           N  
ATOM   3618  CA  SER C  92     -20.436  22.027  87.431  1.00 19.91           C  
ATOM   3619  C   SER C  92     -21.878  22.444  87.653  1.00 20.34           C  
ATOM   3620  O   SER C  92     -22.140  23.516  88.200  1.00 23.09           O  
ATOM   3621  CB  SER C  92     -20.062  21.010  88.514  1.00 15.51           C  
ATOM   3622  OG  SER C  92     -18.937  20.243  88.141  1.00 19.00           O  
ATOM   3623  N   PHE C  93     -22.805  21.597  87.220  1.00 22.35           N  
ATOM   3624  CA  PHE C  93     -24.239  21.823  87.398  1.00 24.75           C  
ATOM   3625  C   PHE C  93     -24.860  23.069  86.774  1.00 26.19           C  
ATOM   3626  O   PHE C  93     -25.971  23.452  87.143  1.00 26.27           O  
ATOM   3627  CB  PHE C  93     -24.580  21.786  88.893  1.00 26.87           C  
ATOM   3628  CG  PHE C  93     -23.771  20.786  89.669  1.00 23.40           C  
ATOM   3629  CD1 PHE C  93     -23.829  19.435  89.349  1.00 18.39           C  
ATOM   3630  CD2 PHE C  93     -22.928  21.197  90.696  1.00 20.42           C  
ATOM   3631  CE1 PHE C  93     -23.060  18.507  90.038  1.00 17.38           C  
ATOM   3632  CE2 PHE C  93     -22.151  20.273  91.395  1.00 20.42           C  
ATOM   3633  CZ  PHE C  93     -22.216  18.929  91.066  1.00 20.16           C  
ATOM   3634  N   VAL C  94     -24.164  23.699  85.833  1.00 24.88           N  
ATOM   3635  CA  VAL C  94     -24.706  24.886  85.170  1.00 25.50           C  
ATOM   3636  C   VAL C  94     -24.672  24.708  83.645  1.00 18.56           C  
ATOM   3637  O   VAL C  94     -23.640  24.367  83.068  1.00 20.06           O  
ATOM   3638  CB  VAL C  94     -23.929  26.171  85.593  1.00 23.58           C  
ATOM   3639  CG1 VAL C  94     -22.486  26.075  85.174  1.00 29.97           C  
ATOM   3640  CG2 VAL C  94     -24.582  27.395  84.995  1.00 24.25           C  
ATOM   3641  N   PRO C  95     -25.811  24.914  82.977  1.00 17.71           N  
ATOM   3642  CA  PRO C  95     -25.836  24.756  81.516  1.00 24.08           C  
ATOM   3643  C   PRO C  95     -24.753  25.547  80.771  1.00 22.22           C  
ATOM   3644  O   PRO C  95     -24.655  26.773  80.891  1.00 24.40           O  
ATOM   3645  CB  PRO C  95     -27.247  25.201  81.118  1.00 21.08           C  
ATOM   3646  CG  PRO C  95     -28.057  25.070  82.360  1.00 22.23           C  
ATOM   3647  CD  PRO C  95     -27.124  25.296  83.519  1.00 19.03           C  
ATOM   3648  N   LEU C  96     -23.942  24.824  80.005  1.00 20.90           N  
ATOM   3649  CA  LEU C  96     -22.872  25.414  79.220  1.00 21.17           C  
ATOM   3650  C   LEU C  96     -23.191  25.262  77.729  1.00 23.68           C  
ATOM   3651  O   LEU C  96     -23.148  24.153  77.183  1.00 20.53           O  
ATOM   3652  CB  LEU C  96     -21.548  24.715  79.530  1.00 22.05           C  
ATOM   3653  CG  LEU C  96     -20.259  25.538  79.470  1.00 22.03           C  
ATOM   3654  CD1 LEU C  96     -19.120  24.654  79.010  1.00 16.61           C  
ATOM   3655  CD2 LEU C  96     -20.430  26.725  78.553  1.00 17.99           C  
ATOM   3656  N   GLU C  97     -23.524  26.373  77.077  1.00 20.51           N  
ATOM   3657  CA  GLU C  97     -23.835  26.337  75.656  1.00 23.31           C  
ATOM   3658  C   GLU C  97     -22.585  26.610  74.847  1.00 19.50           C  
ATOM   3659  O   GLU C  97     -21.904  27.620  75.042  1.00 19.24           O  
ATOM   3660  CB  GLU C  97     -24.910  27.360  75.306  1.00 28.17           C  
ATOM   3661  CG  GLU C  97     -25.556  27.120  73.958  1.00 31.10           C  
ATOM   3662  CD  GLU C  97     -26.729  28.045  73.716  1.00 41.22           C  
ATOM   3663  OE1 GLU C  97     -26.981  28.917  74.577  1.00 38.79           O  
ATOM   3664  OE2 GLU C  97     -27.400  27.902  72.669  1.00 46.60           O  
ATOM   3665  N   LEU C  98     -22.289  25.679  73.948  1.00 21.45           N  
ATOM   3666  CA  LEU C  98     -21.130  25.760  73.071  1.00 21.60           C  
ATOM   3667  C   LEU C  98     -21.568  25.916  71.611  1.00 22.27           C  
ATOM   3668  O   LEU C  98     -22.610  25.400  71.188  1.00 21.76           O  
ATOM   3669  CB  LEU C  98     -20.281  24.498  73.224  1.00 22.17           C  
ATOM   3670  CG  LEU C  98     -20.333  23.878  74.621  1.00 23.11           C  
ATOM   3671  CD1 LEU C  98     -19.901  22.422  74.590  1.00 13.80           C  
ATOM   3672  CD2 LEU C  98     -19.435  24.696  75.532  1.00 25.97           C  
ATOM   3673  N   ARG C  99     -20.766  26.640  70.848  1.00 26.30           N  
ATOM   3674  CA  ARG C  99     -21.062  26.858  69.442  1.00 27.93           C  
ATOM   3675  C   ARG C  99     -19.767  27.056  68.670  1.00 26.55           C  
ATOM   3676  O   ARG C  99     -18.900  27.827  69.085  1.00 24.07           O  
ATOM   3677  CB  ARG C  99     -21.966  28.085  69.278  1.00 27.13           C  
ATOM   3678  CG  ARG C  99     -23.454  27.758  69.245  1.00 30.57           C  
ATOM   3679  CD  ARG C  99     -24.331  29.012  69.164  1.00 33.60           C  
ATOM   3680  NE  ARG C  99     -25.664  28.710  68.639  1.00 35.07           N  
ATOM   3681  CZ  ARG C  99     -26.801  29.227  69.105  1.00 43.63           C  
ATOM   3682  NH1 ARG C  99     -26.793  30.089  70.122  1.00 38.49           N  
ATOM   3683  NH2 ARG C  99     -27.957  28.873  68.553  1.00 41.21           N  
ATOM   3684  N   VAL C 100     -19.624  26.328  67.567  1.00 29.17           N  
ATOM   3685  CA  VAL C 100     -18.443  26.455  66.715  1.00 32.82           C  
ATOM   3686  C   VAL C 100     -18.912  26.986  65.363  1.00 30.74           C  
ATOM   3687  O   VAL C 100     -19.848  26.448  64.771  1.00 25.52           O  
ATOM   3688  CB  VAL C 100     -17.722  25.102  66.513  1.00 36.97           C  
ATOM   3689  CG1 VAL C 100     -16.679  25.227  65.404  1.00 37.78           C  
ATOM   3690  CG2 VAL C 100     -17.053  24.667  67.819  1.00 35.52           C  
ATOM   3691  N   THR C 101     -18.269  28.058  64.903  1.00 33.28           N  
ATOM   3692  CA  THR C 101     -18.612  28.695  63.633  1.00 31.69           C  
ATOM   3693  C   THR C 101     -17.436  28.656  62.669  1.00 29.24           C  
ATOM   3694  O   THR C 101     -16.301  28.949  63.044  1.00 28.15           O  
ATOM   3695  CB  THR C 101     -19.021  30.173  63.836  1.00 34.48           C  
ATOM   3696  OG1 THR C 101     -20.212  30.249  64.632  1.00 34.22           O  
ATOM   3697  CG2 THR C 101     -19.277  30.838  62.495  1.00 35.17           C  
ATOM   3698  N   ALA C 102     -17.717  28.284  61.424  1.00 31.40           N  
ATOM   3699  CA  ALA C 102     -16.690  28.220  60.392  1.00 30.06           C  
ATOM   3700  C   ALA C 102     -16.411  29.628  59.882  1.00 29.16           C  
ATOM   3701  O   ALA C 102     -17.201  30.547  60.109  1.00 29.52           O  
ATOM   3702  CB  ALA C 102     -17.150  27.325  59.248  1.00 32.52           C  
ATOM   3703  N   ALA C 103     -15.290  29.794  59.191  1.00 31.30           N  
ATOM   3704  CA  ALA C 103     -14.887  31.096  58.658  1.00 31.49           C  
ATOM   3705  C   ALA C 103     -16.006  31.892  57.973  1.00 31.27           C  
ATOM   3706  O   ALA C 103     -16.140  33.097  58.192  1.00 26.24           O  
ATOM   3707  CB  ALA C 103     -13.711  30.915  57.695  1.00 27.14           C  
ATOM   3708  N   SER C 104     -16.815  31.220  57.157  1.00 33.47           N  
ATOM   3709  CA  SER C 104     -17.894  31.893  56.435  1.00 31.48           C  
ATOM   3710  C   SER C 104     -18.980  32.472  57.333  1.00 36.35           C  
ATOM   3711  O   SER C 104     -19.778  33.303  56.896  1.00 37.45           O  
ATOM   3712  CB  SER C 104     -18.524  30.933  55.433  1.00 23.33           C  
ATOM   3713  OG  SER C 104     -19.545  30.169  56.038  1.00 30.58           O  
ATOM   3714  N   GLY C 105     -19.008  32.029  58.586  1.00 38.22           N  
ATOM   3715  CA  GLY C 105     -20.008  32.513  59.520  1.00 36.28           C  
ATOM   3716  C   GLY C 105     -21.113  31.497  59.743  1.00 34.90           C  
ATOM   3717  O   GLY C 105     -22.087  31.766  60.443  1.00 32.77           O  
ATOM   3718  N   ALA C 106     -20.956  30.323  59.142  1.00 35.41           N  
ATOM   3719  CA  ALA C 106     -21.938  29.253  59.262  1.00 35.61           C  
ATOM   3720  C   ALA C 106     -21.654  28.395  60.491  1.00 32.96           C  
ATOM   3721  O   ALA C 106     -20.499  28.106  60.814  1.00 30.08           O  
ATOM   3722  CB  ALA C 106     -21.926  28.382  57.999  1.00 27.56           C  
ATOM   3723  N   PRO C 107     -22.715  27.979  61.195  1.00 35.57           N  
ATOM   3724  CA  PRO C 107     -22.546  27.148  62.388  1.00 34.67           C  
ATOM   3725  C   PRO C 107     -22.103  25.739  62.026  1.00 36.78           C  
ATOM   3726  O   PRO C 107     -22.599  25.152  61.062  1.00 34.15           O  
ATOM   3727  CB  PRO C 107     -23.931  27.158  63.028  1.00 37.07           C  
ATOM   3728  CG  PRO C 107     -24.863  27.373  61.895  1.00 36.44           C  
ATOM   3729  CD  PRO C 107     -24.135  28.263  60.920  1.00 35.54           C  
ATOM   3730  N   ARG C 108     -21.158  25.201  62.789  1.00 36.53           N  
ATOM   3731  CA  ARG C 108     -20.694  23.846  62.547  1.00 35.96           C  
ATOM   3732  C   ARG C 108     -21.201  22.923  63.654  1.00 35.13           C  
ATOM   3733  O   ARG C 108     -21.693  21.829  63.376  1.00 36.16           O  
ATOM   3734  CB  ARG C 108     -19.166  23.793  62.475  1.00 35.24           C  
ATOM   3735  CG  ARG C 108     -18.654  22.898  61.350  1.00 36.15           C  
ATOM   3736  CD  ARG C 108     -17.248  22.404  61.620  1.00 42.42           C  
ATOM   3737  NE  ARG C 108     -17.092  20.974  61.362  1.00 45.15           N  
ATOM   3738  CZ  ARG C 108     -16.069  20.439  60.701  1.00 41.09           C  
ATOM   3739  NH1 ARG C 108     -15.105  21.215  60.224  1.00 40.15           N  
ATOM   3740  NH2 ARG C 108     -16.002  19.126  60.530  1.00 47.09           N  
ATOM   3741  N   TYR C 109     -21.098  23.374  64.903  1.00 26.61           N  
ATOM   3742  CA  TYR C 109     -21.548  22.576  66.043  1.00 24.84           C  
ATOM   3743  C   TYR C 109     -22.297  23.391  67.080  1.00 24.09           C  
ATOM   3744  O   TYR C 109     -21.916  24.519  67.380  1.00 27.28           O  
ATOM   3745  CB  TYR C 109     -20.357  21.926  66.735  1.00 24.79           C  
ATOM   3746  CG  TYR C 109     -19.500  21.080  65.834  1.00 27.33           C  
ATOM   3747  CD1 TYR C 109     -20.042  20.002  65.142  1.00 29.42           C  
ATOM   3748  CD2 TYR C 109     -18.139  21.338  65.693  1.00 25.41           C  
ATOM   3749  CE1 TYR C 109     -19.250  19.197  64.332  1.00 30.35           C  
ATOM   3750  CE2 TYR C 109     -17.338  20.539  64.884  1.00 31.64           C  
ATOM   3751  CZ  TYR C 109     -17.902  19.469  64.209  1.00 28.22           C  
ATOM   3752  OH  TYR C 109     -17.118  18.660  63.418  1.00 38.09           O  
ATOM   3753  N   HIS C 110     -23.368  22.822  67.623  1.00 22.60           N  
ATOM   3754  CA  HIS C 110     -24.131  23.492  68.668  1.00 23.77           C  
ATOM   3755  C   HIS C 110     -24.548  22.501  69.744  1.00 26.05           C  
ATOM   3756  O   HIS C 110     -25.407  21.645  69.531  1.00 29.68           O  
ATOM   3757  CB  HIS C 110     -25.382  24.182  68.135  1.00 22.91           C  
ATOM   3758  CG  HIS C 110     -26.206  24.817  69.214  1.00 20.24           C  
ATOM   3759  ND1 HIS C 110     -27.574  24.948  69.133  1.00 22.55           N  
ATOM   3760  CD2 HIS C 110     -25.851  25.322  70.419  1.00 23.49           C  
ATOM   3761  CE1 HIS C 110     -28.027  25.506  70.241  1.00 28.32           C  
ATOM   3762  NE2 HIS C 110     -27.001  25.742  71.038  1.00 28.51           N  
ATOM   3763  N   ARG C 111     -23.943  22.646  70.912  1.00 25.07           N  
ATOM   3764  CA  ARG C 111     -24.216  21.763  72.030  1.00 26.04           C  
ATOM   3765  C   ARG C 111     -24.527  22.537  73.306  1.00 28.89           C  
ATOM   3766  O   ARG C 111     -24.218  23.726  73.431  1.00 25.18           O  
ATOM   3767  CB  ARG C 111     -22.991  20.886  72.294  1.00 25.45           C  
ATOM   3768  CG  ARG C 111     -23.024  19.529  71.667  1.00 25.80           C  
ATOM   3769  CD  ARG C 111     -22.940  18.472  72.735  1.00 23.73           C  
ATOM   3770  NE  ARG C 111     -21.569  18.269  73.172  1.00 29.55           N  
ATOM   3771  CZ  ARG C 111     -21.188  17.283  73.977  1.00 26.68           C  
ATOM   3772  NH1 ARG C 111     -22.083  16.416  74.427  1.00 25.96           N  
ATOM   3773  NH2 ARG C 111     -19.916  17.161  74.331  1.00 28.01           N  
ATOM   3774  N   VAL C 112     -25.148  21.837  74.246  1.00 28.05           N  
ATOM   3775  CA  VAL C 112     -25.454  22.380  75.556  1.00 24.58           C  
ATOM   3776  C   VAL C 112     -25.097  21.216  76.466  1.00 24.74           C  
ATOM   3777  O   VAL C 112     -25.694  20.145  76.389  1.00 20.35           O  
ATOM   3778  CB  VAL C 112     -26.939  22.752  75.709  1.00 25.22           C  
ATOM   3779  CG1 VAL C 112     -27.292  22.876  77.179  1.00 26.85           C  
ATOM   3780  CG2 VAL C 112     -27.209  24.082  75.018  1.00 27.05           C  
ATOM   3781  N   ILE C 113     -24.090  21.422  77.300  1.00 22.43           N  
ATOM   3782  CA  ILE C 113     -23.629  20.381  78.193  1.00 18.51           C  
ATOM   3783  C   ILE C 113     -23.613  20.811  79.653  1.00 20.66           C  
ATOM   3784  O   ILE C 113     -23.825  21.982  79.975  1.00 22.26           O  
ATOM   3785  CB  ILE C 113     -22.202  19.964  77.818  1.00 15.49           C  
ATOM   3786  CG1 ILE C 113     -21.241  21.132  78.067  1.00 14.85           C  
ATOM   3787  CG2 ILE C 113     -22.154  19.554  76.351  1.00 20.05           C  
ATOM   3788  CD1 ILE C 113     -19.789  20.735  78.226  1.00 15.06           C  
ATOM   3789  N   HIS C 114     -23.372  19.838  80.527  1.00 19.15           N  
ATOM   3790  CA  HIS C 114     -23.247  20.074  81.961  1.00 21.14           C  
ATOM   3791  C   HIS C 114     -21.888  19.444  82.245  1.00 21.35           C  
ATOM   3792  O   HIS C 114     -21.702  18.250  82.036  1.00 24.47           O  
ATOM   3793  CB  HIS C 114     -24.358  19.368  82.735  1.00 20.84           C  
ATOM   3794  CG  HIS C 114     -25.618  20.171  82.843  1.00 22.12           C  
ATOM   3795  ND1 HIS C 114     -25.947  20.896  83.969  1.00 26.24           N  
ATOM   3796  CD2 HIS C 114     -26.628  20.367  81.963  1.00 26.98           C  
ATOM   3797  CE1 HIS C 114     -27.105  21.502  83.778  1.00 21.53           C  
ATOM   3798  NE2 HIS C 114     -27.540  21.198  82.570  1.00 21.45           N  
ATOM   3799  N   ILE C 115     -20.936  20.262  82.683  1.00 18.29           N  
ATOM   3800  CA  ILE C 115     -19.577  19.809  82.944  1.00 19.15           C  
ATOM   3801  C   ILE C 115     -19.479  18.546  83.801  1.00 19.79           C  
ATOM   3802  O   ILE C 115     -18.617  17.693  83.570  1.00 19.93           O  
ATOM   3803  CB  ILE C 115     -18.736  20.966  83.568  1.00 15.61           C  
ATOM   3804  CG1 ILE C 115     -18.682  22.143  82.583  1.00 16.45           C  
ATOM   3805  CG2 ILE C 115     -17.320  20.501  83.872  1.00 15.98           C  
ATOM   3806  CD1 ILE C 115     -17.669  23.219  82.927  1.00 11.58           C  
ATOM   3807  N   ASN C 116     -20.372  18.416  84.773  1.00 23.95           N  
ATOM   3808  CA  ASN C 116     -20.368  17.255  85.663  1.00 25.16           C  
ATOM   3809  C   ASN C 116     -20.841  15.961  84.979  1.00 25.37           C  
ATOM   3810  O   ASN C 116     -20.702  14.868  85.534  1.00 20.73           O  
ATOM   3811  CB  ASN C 116     -21.249  17.549  86.886  1.00 21.19           C  
ATOM   3812  CG  ASN C 116     -22.650  17.995  86.504  1.00 20.62           C  
ATOM   3813  OD1 ASN C 116     -23.624  17.280  86.751  1.00 22.70           O  
ATOM   3814  ND2 ASN C 116     -22.759  19.182  85.897  1.00 13.96           N  
ATOM   3815  N   GLU C 117     -21.388  16.094  83.771  1.00 24.14           N  
ATOM   3816  CA  GLU C 117     -21.901  14.952  83.020  1.00 19.62           C  
ATOM   3817  C   GLU C 117     -20.997  14.482  81.891  1.00 15.15           C  
ATOM   3818  O   GLU C 117     -21.387  13.615  81.119  1.00 17.29           O  
ATOM   3819  CB  GLU C 117     -23.276  15.280  82.435  1.00 16.10           C  
ATOM   3820  CG  GLU C 117     -24.406  15.291  83.442  1.00 18.88           C  
ATOM   3821  CD  GLU C 117     -25.653  15.921  82.879  1.00 21.38           C  
ATOM   3822  OE1 GLU C 117     -25.611  16.343  81.704  1.00 32.20           O  
ATOM   3823  OE2 GLU C 117     -26.671  16.002  83.599  1.00 27.39           O  
ATOM   3824  N   VAL C 118     -19.799  15.050  81.793  1.00 16.97           N  
ATOM   3825  CA  VAL C 118     -18.861  14.665  80.745  1.00 20.53           C  
ATOM   3826  C   VAL C 118     -17.483  14.416  81.345  1.00 18.72           C  
ATOM   3827  O   VAL C 118     -16.472  14.820  80.775  1.00 24.28           O  
ATOM   3828  CB  VAL C 118     -18.738  15.770  79.633  1.00 16.82           C  
ATOM   3829  CG1 VAL C 118     -20.007  15.838  78.808  1.00 13.87           C  
ATOM   3830  CG2 VAL C 118     -18.465  17.120  80.258  1.00 13.60           C  
ATOM   3831  N   VAL C 119     -17.425  13.744  82.489  1.00 18.40           N  
ATOM   3832  CA  VAL C 119     -16.122  13.510  83.096  1.00 21.47           C  
ATOM   3833  C   VAL C 119     -15.432  12.203  82.673  1.00 23.70           C  
ATOM   3834  O   VAL C 119     -16.021  11.118  82.664  1.00 21.56           O  
ATOM   3835  CB  VAL C 119     -16.189  13.667  84.686  1.00 24.18           C  
ATOM   3836  CG1 VAL C 119     -17.601  13.480  85.175  1.00 23.32           C  
ATOM   3837  CG2 VAL C 119     -15.204  12.725  85.391  1.00 12.43           C  
ATOM   3838  N   LEU C 120     -14.178  12.345  82.263  1.00 21.37           N  
ATOM   3839  CA  LEU C 120     -13.364  11.213  81.860  1.00 26.99           C  
ATOM   3840  C   LEU C 120     -12.192  11.248  82.829  1.00 27.85           C  
ATOM   3841  O   LEU C 120     -11.237  12.002  82.635  1.00 26.97           O  
ATOM   3842  CB  LEU C 120     -12.871  11.372  80.414  1.00 26.25           C  
ATOM   3843  CG  LEU C 120     -12.620  10.042  79.687  1.00 27.09           C  
ATOM   3844  CD1 LEU C 120     -12.080  10.297  78.303  1.00 23.47           C  
ATOM   3845  CD2 LEU C 120     -11.640   9.199  80.476  1.00 20.46           C  
ATOM   3846  N   LEU C 121     -12.285  10.436  83.879  1.00 25.76           N  
ATOM   3847  CA  LEU C 121     -11.266  10.378  84.917  1.00 21.68           C  
ATOM   3848  C   LEU C 121      -9.983   9.714  84.491  1.00 23.08           C  
ATOM   3849  O   LEU C 121      -9.958   8.949  83.529  1.00 26.76           O  
ATOM   3850  CB  LEU C 121     -11.800   9.626  86.135  1.00 25.64           C  
ATOM   3851  CG  LEU C 121     -13.138  10.095  86.703  1.00 23.90           C  
ATOM   3852  CD1 LEU C 121     -13.693   9.037  87.644  1.00 16.73           C  
ATOM   3853  CD2 LEU C 121     -12.941  11.420  87.420  1.00 19.88           C  
ATOM   3854  N   ASP C 122      -8.912  10.026  85.214  1.00 23.73           N  
ATOM   3855  CA  ASP C 122      -7.620   9.410  84.964  1.00 21.41           C  
ATOM   3856  C   ASP C 122      -7.844   8.038  85.573  1.00 23.23           C  
ATOM   3857  O   ASP C 122      -8.783   7.863  86.351  1.00 20.80           O  
ATOM   3858  CB  ASP C 122      -6.516  10.135  85.729  1.00 26.21           C  
ATOM   3859  CG  ASP C 122      -5.968  11.331  84.971  1.00 30.56           C  
ATOM   3860  OD1 ASP C 122      -6.440  11.584  83.840  1.00 32.62           O  
ATOM   3861  OD2 ASP C 122      -5.067  12.017  85.507  1.00 29.34           O  
ATOM   3862  N   ALA C 123      -7.004   7.067  85.228  1.00 24.23           N  
ATOM   3863  CA  ALA C 123      -7.173   5.718  85.761  1.00 28.26           C  
ATOM   3864  C   ALA C 123      -6.775   5.580  87.234  1.00 29.72           C  
ATOM   3865  O   ALA C 123      -5.937   6.335  87.749  1.00 28.28           O  
ATOM   3866  CB  ALA C 123      -6.382   4.717  84.918  1.00 20.77           C  
ATOM   3867  N   PRO C 124      -7.415   4.638  87.947  1.00 28.10           N  
ATOM   3868  CA  PRO C 124      -7.088   4.423  89.362  1.00 27.52           C  
ATOM   3869  C   PRO C 124      -5.602   4.047  89.470  1.00 26.88           C  
ATOM   3870  O   PRO C 124      -5.012   3.561  88.507  1.00 29.25           O  
ATOM   3871  CB  PRO C 124      -8.011   3.276  89.775  1.00 25.59           C  
ATOM   3872  CG  PRO C 124      -9.142   3.324  88.783  1.00 27.72           C  
ATOM   3873  CD  PRO C 124      -8.513   3.768  87.493  1.00 24.57           C  
ATOM   3874  N   VAL C 125      -4.993   4.271  90.629  1.00 24.42           N  
ATOM   3875  CA  VAL C 125      -3.580   3.950  90.793  1.00 24.56           C  
ATOM   3876  C   VAL C 125      -3.348   3.112  92.039  1.00 25.89           C  
ATOM   3877  O   VAL C 125      -4.208   3.040  92.911  1.00 28.14           O  
ATOM   3878  CB  VAL C 125      -2.716   5.236  90.906  1.00 22.04           C  
ATOM   3879  CG1 VAL C 125      -2.917   6.121  89.676  1.00 16.16           C  
ATOM   3880  CG2 VAL C 125      -3.073   5.992  92.179  1.00 18.18           C  
ATOM   3881  N   GLY C 126      -2.185   2.470  92.103  1.00 27.95           N  
ATOM   3882  CA  GLY C 126      -1.825   1.666  93.263  1.00 30.02           C  
ATOM   3883  C   GLY C 126      -2.617   0.401  93.529  1.00 27.42           C  
ATOM   3884  O   GLY C 126      -2.852   0.043  94.681  1.00 22.81           O  
ATOM   3885  N   LEU C 127      -3.024  -0.285  92.467  1.00 30.14           N  
ATOM   3886  CA  LEU C 127      -3.786  -1.513  92.614  1.00 29.99           C  
ATOM   3887  C   LEU C 127      -2.922  -2.612  93.236  1.00 32.04           C  
ATOM   3888  O   LEU C 127      -1.861  -2.944  92.711  1.00 38.64           O  
ATOM   3889  CB  LEU C 127      -4.304  -1.967  91.250  1.00 20.30           C  
ATOM   3890  CG  LEU C 127      -5.115  -3.257  91.288  1.00 22.24           C  
ATOM   3891  CD1 LEU C 127      -6.444  -2.996  91.978  1.00 20.19           C  
ATOM   3892  CD2 LEU C 127      -5.314  -3.788  89.870  1.00 23.36           C  
ATOM   3893  N   VAL C 128      -3.373  -3.156  94.365  1.00 30.69           N  
ATOM   3894  CA  VAL C 128      -2.659  -4.232  95.050  1.00 29.60           C  
ATOM   3895  C   VAL C 128      -3.655  -5.335  95.384  1.00 32.99           C  
ATOM   3896  O   VAL C 128      -4.834  -5.069  95.642  1.00 30.12           O  
ATOM   3897  CB  VAL C 128      -1.994  -3.762  96.374  1.00 27.01           C  
ATOM   3898  CG1 VAL C 128      -0.951  -2.698  96.093  1.00 27.10           C  
ATOM   3899  CG2 VAL C 128      -3.049  -3.248  97.336  1.00 25.13           C  
ATOM   3900  N   ALA C 129      -3.174  -6.575  95.370  1.00 39.07           N  
ATOM   3901  CA  ALA C 129      -4.009  -7.737  95.671  1.00 37.49           C  
ATOM   3902  C   ALA C 129      -3.370  -8.578  96.772  1.00 36.65           C  
ATOM   3903  O   ALA C 129      -2.211  -8.980  96.673  1.00 37.06           O  
ATOM   3904  CB  ALA C 129      -4.207  -8.582  94.414  1.00 32.73           C  
ATOM   3905  N   ARG C 130      -4.131  -8.834  97.825  1.00 37.06           N  
ATOM   3906  CA  ARG C 130      -3.630  -9.625  98.934  1.00 35.80           C  
ATOM   3907  C   ARG C 130      -4.599 -10.747  99.269  1.00 36.60           C  
ATOM   3908  O   ARG C 130      -5.794 -10.660  98.988  1.00 34.02           O  
ATOM   3909  CB  ARG C 130      -3.411  -8.741 100.174  1.00 33.75           C  
ATOM   3910  CG  ARG C 130      -4.500  -7.708 100.448  1.00 38.90           C  
ATOM   3911  CD  ARG C 130      -4.113  -6.796 101.618  1.00 47.75           C  
ATOM   3912  NE  ARG C 130      -5.210  -5.927 102.061  1.00 52.91           N  
ATOM   3913  CZ  ARG C 130      -5.081  -4.631 102.356  1.00 50.99           C  
ATOM   3914  NH1 ARG C 130      -3.899  -4.032 102.261  1.00 42.67           N  
ATOM   3915  NH2 ARG C 130      -6.138  -3.928 102.748  1.00 49.44           N  
ATOM   3916  N   LEU C 131      -4.073 -11.818  99.846  1.00 37.49           N  
ATOM   3917  CA  LEU C 131      -4.919 -12.922 100.241  1.00 37.61           C  
ATOM   3918  C   LEU C 131      -5.465 -12.536 101.612  1.00 42.89           C  
ATOM   3919  O   LEU C 131      -4.709 -12.226 102.536  1.00 40.02           O  
ATOM   3920  CB  LEU C 131      -4.112 -14.217 100.298  1.00 34.07           C  
ATOM   3921  CG  LEU C 131      -4.250 -15.141  99.082  1.00 30.35           C  
ATOM   3922  CD1 LEU C 131      -5.361 -14.665  98.165  1.00 31.39           C  
ATOM   3923  CD2 LEU C 131      -2.939 -15.190  98.331  1.00 36.14           C  
ATOM   3924  N   ALA C 132      -6.787 -12.528 101.719  1.00 45.76           N  
ATOM   3925  CA  ALA C 132      -7.474 -12.144 102.941  1.00 49.59           C  
ATOM   3926  C   ALA C 132      -6.955 -12.765 104.227  1.00 52.95           C  
ATOM   3927  O   ALA C 132      -6.030 -13.582 104.233  1.00 53.46           O  
ATOM   3928  CB  ALA C 132      -8.966 -12.422 102.804  1.00 50.57           C  
ATOM   3929  N   ASP C 133      -7.589 -12.354 105.320  1.00 58.71           N  
ATOM   3930  CA  ASP C 133      -7.252 -12.805 106.659  1.00 62.12           C  
ATOM   3931  C   ASP C 133      -7.904 -14.148 106.982  1.00 64.09           C  
ATOM   3932  O   ASP C 133      -9.084 -14.211 107.336  1.00 67.56           O  
ATOM   3933  CB  ASP C 133      -7.697 -11.748 107.680  1.00 63.85           C  
ATOM   3934  CG  ASP C 133      -8.474 -10.600 107.039  1.00 65.96           C  
ATOM   3935  OD1 ASP C 133      -7.839  -9.732 106.398  1.00 65.36           O  
ATOM   3936  OD2 ASP C 133      -9.718 -10.566 107.176  1.00 64.90           O  
ATOM   3937  N   GLU C 134      -7.127 -15.218 106.848  1.00 63.16           N  
ATOM   3938  CA  GLU C 134      -7.601 -16.567 107.140  1.00 61.28           C  
ATOM   3939  C   GLU C 134      -8.840 -17.008 106.360  1.00 57.47           C  
ATOM   3940  O   GLU C 134      -9.404 -18.067 106.632  1.00 58.66           O  
ATOM   3941  CB  GLU C 134      -7.867 -16.708 108.640  1.00 64.40           C  
ATOM   3942  CG  GLU C 134      -6.756 -17.418 109.395  1.00 66.71           C  
ATOM   3943  CD  GLU C 134      -6.636 -16.941 110.828  1.00 71.21           C  
ATOM   3944  OE1 GLU C 134      -7.603 -16.325 111.330  1.00 73.97           O  
ATOM   3945  OE2 GLU C 134      -5.578 -17.180 111.454  1.00 71.38           O  
ATOM   3946  N   SER C 135      -9.276 -16.197 105.404  1.00 53.04           N  
ATOM   3947  CA  SER C 135     -10.431 -16.564 104.596  1.00 45.60           C  
ATOM   3948  C   SER C 135      -9.882 -17.155 103.317  1.00 43.51           C  
ATOM   3949  O   SER C 135     -10.505 -18.006 102.696  1.00 42.04           O  
ATOM   3950  CB  SER C 135     -11.289 -15.341 104.265  1.00 43.54           C  
ATOM   3951  OG  SER C 135     -10.658 -14.136 104.660  1.00 42.11           O  
ATOM   3952  N   GLY C 136      -8.692 -16.697 102.942  1.00 47.24           N  
ATOM   3953  CA  GLY C 136      -8.060 -17.170 101.727  1.00 49.20           C  
ATOM   3954  C   GLY C 136      -8.576 -16.402 100.523  1.00 51.70           C  
ATOM   3955  O   GLY C 136      -8.161 -16.655  99.391  1.00 54.20           O  
ATOM   3956  N   HIS C 137      -9.488 -15.463 100.770  1.00 47.20           N  
ATOM   3957  CA  HIS C 137     -10.068 -14.645  99.710  1.00 40.60           C  
ATOM   3958  C   HIS C 137      -9.040 -13.652  99.188  1.00 39.75           C  
ATOM   3959  O   HIS C 137      -8.009 -13.426  99.820  1.00 37.62           O  
ATOM   3960  CB  HIS C 137     -11.269 -13.857 100.238  1.00 38.66           C  
ATOM   3961  CG  HIS C 137     -12.379 -14.712 100.764  1.00 41.82           C  
ATOM   3962  ND1 HIS C 137     -12.580 -16.012 100.351  1.00 42.64           N  
ATOM   3963  CD2 HIS C 137     -13.363 -14.444 101.654  1.00 40.54           C  
ATOM   3964  CE1 HIS C 137     -13.640 -16.507 100.964  1.00 44.00           C  
ATOM   3965  NE2 HIS C 137     -14.134 -15.576 101.761  1.00 39.67           N  
ATOM   3966  N   VAL C 138      -9.319 -13.070  98.024  1.00 39.49           N  
ATOM   3967  CA  VAL C 138      -8.431 -12.064  97.447  1.00 33.98           C  
ATOM   3968  C   VAL C 138      -9.059 -10.709  97.757  1.00 31.09           C  
ATOM   3969  O   VAL C 138     -10.243 -10.485  97.484  1.00 25.52           O  
ATOM   3970  CB  VAL C 138      -8.284 -12.191  95.897  1.00 26.67           C  
ATOM   3971  CG1 VAL C 138      -7.410 -11.059  95.367  1.00 21.12           C  
ATOM   3972  CG2 VAL C 138      -7.659 -13.519  95.533  1.00 25.00           C  
ATOM   3973  N   VAL C 139      -8.269  -9.827  98.361  1.00 32.13           N  
ATOM   3974  CA  VAL C 139      -8.728  -8.484  98.690  1.00 29.92           C  
ATOM   3975  C   VAL C 139      -7.987  -7.551  97.750  1.00 24.58           C  
ATOM   3976  O   VAL C 139      -6.758  -7.566  97.694  1.00 22.25           O  
ATOM   3977  CB  VAL C 139      -8.404  -8.087 100.162  1.00 30.14           C  
ATOM   3978  CG1 VAL C 139      -8.800  -6.630 100.413  1.00 25.09           C  
ATOM   3979  CG2 VAL C 139      -9.156  -8.993 101.126  1.00 33.18           C  
ATOM   3980  N   LEU C 140      -8.744  -6.763  96.993  1.00 27.59           N  
ATOM   3981  CA  LEU C 140      -8.166  -5.814  96.050  1.00 26.49           C  
ATOM   3982  C   LEU C 140      -8.280  -4.418  96.609  1.00 28.54           C  
ATOM   3983  O   LEU C 140      -9.353  -4.001  97.045  1.00 33.26           O  
ATOM   3984  CB  LEU C 140      -8.903  -5.859  94.722  1.00 22.69           C  
ATOM   3985  CG  LEU C 140      -8.852  -7.170  93.947  1.00 19.41           C  
ATOM   3986  CD1 LEU C 140      -9.598  -6.976  92.642  1.00 22.39           C  
ATOM   3987  CD2 LEU C 140      -7.406  -7.588  93.715  1.00 20.66           C  
ATOM   3988  N   ARG C 141      -7.171  -3.695  96.597  1.00 25.38           N  
ATOM   3989  CA  ARG C 141      -7.171  -2.335  97.096  1.00 30.36           C  
ATOM   3990  C   ARG C 141      -6.532  -1.463  96.036  1.00 26.79           C  
ATOM   3991  O   ARG C 141      -5.636  -1.906  95.323  1.00 24.20           O  
ATOM   3992  CB  ARG C 141      -6.381  -2.242  98.409  1.00 29.88           C  
ATOM   3993  CG  ARG C 141      -6.848  -3.222  99.478  1.00 31.79           C  
ATOM   3994  CD  ARG C 141      -7.773  -2.557 100.487  1.00 37.57           C  
ATOM   3995  NE  ARG C 141      -7.254  -1.272 100.952  1.00 39.62           N  
ATOM   3996  CZ  ARG C 141      -7.974  -0.156 101.007  1.00 40.99           C  
ATOM   3997  NH1 ARG C 141      -9.243  -0.166 100.624  1.00 43.27           N  
ATOM   3998  NH2 ARG C 141      -7.429   0.969 101.446  1.00 42.51           N  
ATOM   3999  N   TRP C 142      -7.004  -0.229  95.925  1.00 24.11           N  
ATOM   4000  CA  TRP C 142      -6.456   0.691  94.946  1.00 23.29           C  
ATOM   4001  C   TRP C 142      -6.742   2.116  95.367  1.00 23.43           C  
ATOM   4002  O   TRP C 142      -7.510   2.356  96.292  1.00 24.69           O  
ATOM   4003  CB  TRP C 142      -7.062   0.425  93.563  1.00 20.01           C  
ATOM   4004  CG  TRP C 142      -8.545   0.661  93.499  1.00 23.45           C  
ATOM   4005  CD1 TRP C 142      -9.181   1.852  93.269  1.00 21.81           C  
ATOM   4006  CD2 TRP C 142      -9.581  -0.318  93.682  1.00 23.47           C  
ATOM   4007  NE1 TRP C 142     -10.546   1.674  93.296  1.00 23.22           N  
ATOM   4008  CE2 TRP C 142     -10.820   0.353  93.548  1.00 22.83           C  
ATOM   4009  CE3 TRP C 142      -9.584  -1.698  93.947  1.00 20.02           C  
ATOM   4010  CZ2 TRP C 142     -12.052  -0.312  93.671  1.00 22.88           C  
ATOM   4011  CZ3 TRP C 142     -10.813  -2.358  94.067  1.00 17.27           C  
ATOM   4012  CH2 TRP C 142     -12.025  -1.664  93.929  1.00 18.33           C  
ATOM   4013  N   LEU C 143      -6.105   3.060  94.683  1.00 28.11           N  
ATOM   4014  CA  LEU C 143      -6.298   4.474  94.963  1.00 27.83           C  
ATOM   4015  C   LEU C 143      -7.133   5.078  93.841  1.00 24.03           C  
ATOM   4016  O   LEU C 143      -7.073   4.633  92.693  1.00 18.46           O  
ATOM   4017  CB  LEU C 143      -4.946   5.187  95.054  1.00 30.21           C  
ATOM   4018  CG  LEU C 143      -4.051   4.797  96.230  1.00 24.62           C  
ATOM   4019  CD1 LEU C 143      -2.633   5.256  95.964  1.00 26.10           C  
ATOM   4020  CD2 LEU C 143      -4.577   5.424  97.503  1.00 31.55           C  
ATOM   4021  N   PRO C 144      -7.943   6.090  94.164  1.00 23.52           N  
ATOM   4022  CA  PRO C 144      -8.763   6.704  93.120  1.00 27.51           C  
ATOM   4023  C   PRO C 144      -7.888   7.566  92.210  1.00 24.90           C  
ATOM   4024  O   PRO C 144      -6.703   7.757  92.489  1.00 25.85           O  
ATOM   4025  CB  PRO C 144      -9.776   7.533  93.907  1.00 27.26           C  
ATOM   4026  CG  PRO C 144      -9.078   7.869  95.167  1.00 26.55           C  
ATOM   4027  CD  PRO C 144      -8.149   6.721  95.477  1.00 21.26           C  
ATOM   4028  N   PRO C 145      -8.446   8.058  91.089  1.00 24.16           N  
ATOM   4029  CA  PRO C 145      -7.649   8.901  90.190  1.00 24.23           C  
ATOM   4030  C   PRO C 145      -6.994   9.987  91.027  1.00 23.59           C  
ATOM   4031  O   PRO C 145      -7.655  10.631  91.841  1.00 28.46           O  
ATOM   4032  CB  PRO C 145      -8.681   9.485  89.229  1.00 26.85           C  
ATOM   4033  CG  PRO C 145      -9.812   8.488  89.236  1.00 29.05           C  
ATOM   4034  CD  PRO C 145      -9.819   7.842  90.591  1.00 25.02           C  
ATOM   4035  N   PRO C 146      -5.684  10.195  90.860  1.00 27.42           N  
ATOM   4036  CA  PRO C 146      -5.018  11.234  91.655  1.00 28.76           C  
ATOM   4037  C   PRO C 146      -5.520  12.660  91.406  1.00 31.71           C  
ATOM   4038  O   PRO C 146      -6.010  12.984  90.317  1.00 30.41           O  
ATOM   4039  CB  PRO C 146      -3.537  11.071  91.300  1.00 28.20           C  
ATOM   4040  CG  PRO C 146      -3.436   9.686  90.670  1.00 30.13           C  
ATOM   4041  CD  PRO C 146      -4.746   9.489  89.973  1.00 29.59           C  
ATOM   4042  N   GLU C 147      -5.404  13.493  92.441  1.00 32.33           N  
ATOM   4043  CA  GLU C 147      -5.806  14.897  92.397  1.00 31.95           C  
ATOM   4044  C   GLU C 147      -7.224  15.120  91.896  1.00 32.36           C  
ATOM   4045  O   GLU C 147      -7.506  16.118  91.221  1.00 31.55           O  
ATOM   4046  CB  GLU C 147      -4.834  15.684  91.524  1.00 32.24           C  
ATOM   4047  CG  GLU C 147      -3.378  15.450  91.865  1.00 37.18           C  
ATOM   4048  CD  GLU C 147      -2.450  16.122  90.880  1.00 47.25           C  
ATOM   4049  OE1 GLU C 147      -2.914  16.478  89.773  1.00 57.68           O  
ATOM   4050  OE2 GLU C 147      -1.259  16.297  91.209  1.00 53.65           O  
ATOM   4051  N   THR C 148      -8.116  14.198  92.248  1.00 27.61           N  
ATOM   4052  CA  THR C 148      -9.508  14.269  91.830  1.00 22.47           C  
ATOM   4053  C   THR C 148     -10.474  14.368  93.017  1.00 25.53           C  
ATOM   4054  O   THR C 148     -10.397  13.587  93.970  1.00 22.99           O  
ATOM   4055  CB  THR C 148      -9.864  13.035  90.987  1.00 16.99           C  
ATOM   4056  OG1 THR C 148      -8.828  12.810  90.026  1.00 21.67           O  
ATOM   4057  CG2 THR C 148     -11.181  13.226  90.280  1.00 13.46           C  
ATOM   4058  N   PRO C 149     -11.399  15.343  92.967  1.00 27.83           N  
ATOM   4059  CA  PRO C 149     -12.386  15.556  94.028  1.00 28.50           C  
ATOM   4060  C   PRO C 149     -13.578  14.640  93.805  1.00 25.20           C  
ATOM   4061  O   PRO C 149     -13.576  13.852  92.865  1.00 27.88           O  
ATOM   4062  CB  PRO C 149     -12.759  17.027  93.873  1.00 30.24           C  
ATOM   4063  CG  PRO C 149     -12.618  17.278  92.392  1.00 29.18           C  
ATOM   4064  CD  PRO C 149     -11.562  16.316  91.868  1.00 28.73           C  
ATOM   4065  N   MET C 150     -14.584  14.744  94.666  1.00 25.44           N  
ATOM   4066  CA  MET C 150     -15.787  13.927  94.555  1.00 25.35           C  
ATOM   4067  C   MET C 150     -15.475  12.435  94.439  1.00 27.86           C  
ATOM   4068  O   MET C 150     -16.205  11.690  93.770  1.00 27.81           O  
ATOM   4069  CB  MET C 150     -16.613  14.370  93.343  1.00 26.59           C  
ATOM   4070  CG  MET C 150     -17.077  15.818  93.399  1.00 22.93           C  
ATOM   4071  SD  MET C 150     -17.920  16.208  94.942  1.00 23.56           S  
ATOM   4072  CE  MET C 150     -19.223  15.000  94.943  1.00 20.60           C  
ATOM   4073  N   THR C 151     -14.398  12.003  95.093  1.00 23.54           N  
ATOM   4074  CA  THR C 151     -13.997  10.602  95.059  1.00 23.70           C  
ATOM   4075  C   THR C 151     -15.077   9.705  95.656  1.00 22.95           C  
ATOM   4076  O   THR C 151     -15.134   8.512  95.367  1.00 28.61           O  
ATOM   4077  CB  THR C 151     -12.657  10.378  95.815  1.00 31.20           C  
ATOM   4078  OG1 THR C 151     -12.705  11.016  97.099  1.00 28.32           O  
ATOM   4079  CG2 THR C 151     -11.485  10.951  95.008  1.00 26.72           C  
ATOM   4080  N   SER C 152     -15.936  10.286  96.484  1.00 22.65           N  
ATOM   4081  CA  SER C 152     -17.028   9.546  97.105  1.00 24.80           C  
ATOM   4082  C   SER C 152     -18.044   9.155  96.044  1.00 23.21           C  
ATOM   4083  O   SER C 152     -18.867   8.265  96.256  1.00 19.46           O  
ATOM   4084  CB  SER C 152     -17.734  10.416  98.148  1.00 24.52           C  
ATOM   4085  OG  SER C 152     -18.545  11.401  97.520  1.00 24.18           O  
ATOM   4086  N   HIS C 153     -17.983   9.838  94.906  1.00 20.62           N  
ATOM   4087  CA  HIS C 153     -18.913   9.590  93.820  1.00 20.65           C  
ATOM   4088  C   HIS C 153     -18.288   8.833  92.657  1.00 22.93           C  
ATOM   4089  O   HIS C 153     -18.891   8.732  91.579  1.00 20.43           O  
ATOM   4090  CB  HIS C 153     -19.489  10.911  93.321  1.00 21.53           C  
ATOM   4091  CG  HIS C 153     -20.594  11.454  94.176  1.00 24.03           C  
ATOM   4092  ND1 HIS C 153     -20.383  11.934  95.452  1.00 23.60           N  
ATOM   4093  CD2 HIS C 153     -21.917  11.614  93.927  1.00 21.63           C  
ATOM   4094  CE1 HIS C 153     -21.528  12.367  95.951  1.00 19.59           C  
ATOM   4095  NE2 HIS C 153     -22.473  12.185  95.047  1.00 22.04           N  
ATOM   4096  N   ILE C 154     -17.085   8.304  92.871  1.00 19.85           N  
ATOM   4097  CA  ILE C 154     -16.403   7.541  91.832  1.00 20.76           C  
ATOM   4098  C   ILE C 154     -16.616   6.046  92.053  1.00 23.57           C  
ATOM   4099  O   ILE C 154     -16.162   5.490  93.055  1.00 23.09           O  
ATOM   4100  CB  ILE C 154     -14.874   7.822  91.819  1.00 20.39           C  
ATOM   4101  CG1 ILE C 154     -14.613   9.323  91.652  1.00 20.70           C  
ATOM   4102  CG2 ILE C 154     -14.210   7.053  90.687  1.00 15.60           C  
ATOM   4103  CD1 ILE C 154     -13.148   9.710  91.727  1.00 12.72           C  
ATOM   4104  N   ARG C 155     -17.331   5.400  91.135  1.00 22.49           N  
ATOM   4105  CA  ARG C 155     -17.550   3.963  91.245  1.00 21.71           C  
ATOM   4106  C   ARG C 155     -16.489   3.288  90.388  1.00 22.18           C  
ATOM   4107  O   ARG C 155     -15.844   3.936  89.565  1.00 20.74           O  
ATOM   4108  CB  ARG C 155     -18.959   3.568  90.784  1.00 20.93           C  
ATOM   4109  CG  ARG C 155     -19.362   4.096  89.428  1.00 26.65           C  
ATOM   4110  CD  ARG C 155     -20.746   3.614  89.044  1.00 23.89           C  
ATOM   4111  NE  ARG C 155     -20.731   2.886  87.779  1.00 37.23           N  
ATOM   4112  CZ  ARG C 155     -21.286   3.329  86.656  1.00 39.34           C  
ATOM   4113  NH1 ARG C 155     -21.901   4.502  86.636  1.00 46.74           N  
ATOM   4114  NH2 ARG C 155     -21.228   2.598  85.552  1.00 47.16           N  
ATOM   4115  N   TYR C 156     -16.295   1.990  90.581  1.00 21.92           N  
ATOM   4116  CA  TYR C 156     -15.273   1.284  89.827  1.00 23.72           C  
ATOM   4117  C   TYR C 156     -15.733  -0.030  89.221  1.00 23.05           C  
ATOM   4118  O   TYR C 156     -16.817  -0.531  89.524  1.00 20.16           O  
ATOM   4119  CB  TYR C 156     -14.061   1.027  90.720  1.00 17.14           C  
ATOM   4120  CG  TYR C 156     -13.514   2.280  91.348  1.00 22.00           C  
ATOM   4121  CD1 TYR C 156     -14.057   2.774  92.534  1.00 24.82           C  
ATOM   4122  CD2 TYR C 156     -12.450   2.970  90.771  1.00 13.78           C  
ATOM   4123  CE1 TYR C 156     -13.555   3.917  93.131  1.00 20.67           C  
ATOM   4124  CE2 TYR C 156     -11.937   4.117  91.363  1.00 19.06           C  
ATOM   4125  CZ  TYR C 156     -12.496   4.581  92.546  1.00 18.32           C  
ATOM   4126  OH  TYR C 156     -11.991   5.698  93.163  1.00 21.31           O  
ATOM   4127  N   GLU C 157     -14.902  -0.565  88.334  1.00 22.53           N  
ATOM   4128  CA  GLU C 157     -15.187  -1.837  87.693  1.00 23.07           C  
ATOM   4129  C   GLU C 157     -13.904  -2.644  87.687  1.00 24.06           C  
ATOM   4130  O   GLU C 157     -12.872  -2.185  87.193  1.00 22.27           O  
ATOM   4131  CB  GLU C 157     -15.682  -1.643  86.269  1.00 18.46           C  
ATOM   4132  CG  GLU C 157     -16.263  -2.911  85.707  1.00 24.79           C  
ATOM   4133  CD  GLU C 157     -16.475  -2.839  84.222  1.00 23.80           C  
ATOM   4134  OE1 GLU C 157     -15.502  -2.529  83.499  1.00 26.61           O  
ATOM   4135  OE2 GLU C 157     -17.617  -3.092  83.787  1.00 26.46           O  
ATOM   4136  N   VAL C 158     -13.967  -3.842  88.259  1.00 20.91           N  
ATOM   4137  CA  VAL C 158     -12.790  -4.685  88.336  1.00 22.55           C  
ATOM   4138  C   VAL C 158     -12.805  -5.725  87.246  1.00 22.54           C  
ATOM   4139  O   VAL C 158     -13.851  -6.298  86.932  1.00 21.27           O  
ATOM   4140  CB  VAL C 158     -12.673  -5.421  89.717  1.00 21.02           C  
ATOM   4141  CG1 VAL C 158     -11.484  -6.397  89.693  1.00 19.82           C  
ATOM   4142  CG2 VAL C 158     -12.490  -4.405  90.845  1.00 17.94           C  
ATOM   4143  N   ASP C 159     -11.640  -5.936  86.646  1.00 19.74           N  
ATOM   4144  CA  ASP C 159     -11.518  -6.951  85.630  1.00 25.25           C  
ATOM   4145  C   ASP C 159     -10.642  -8.005  86.255  1.00 28.47           C  
ATOM   4146  O   ASP C 159      -9.552  -7.702  86.727  1.00 32.33           O  
ATOM   4147  CB  ASP C 159     -10.842  -6.433  84.380  1.00 26.66           C  
ATOM   4148  CG  ASP C 159     -10.714  -7.507  83.330  1.00 26.52           C  
ATOM   4149  OD1 ASP C 159     -11.683  -7.714  82.569  1.00 25.38           O  
ATOM   4150  OD2 ASP C 159      -9.650  -8.157  83.281  1.00 31.18           O  
ATOM   4151  N   VAL C 160     -11.129  -9.237  86.283  1.00 30.74           N  
ATOM   4152  CA  VAL C 160     -10.371 -10.324  86.866  1.00 32.20           C  
ATOM   4153  C   VAL C 160     -10.256 -11.408  85.822  1.00 33.32           C  
ATOM   4154  O   VAL C 160     -11.259 -11.904  85.320  1.00 36.45           O  
ATOM   4155  CB  VAL C 160     -11.067 -10.878  88.133  1.00 33.78           C  
ATOM   4156  CG1 VAL C 160     -12.532 -10.511  88.118  1.00 31.82           C  
ATOM   4157  CG2 VAL C 160     -10.884 -12.384  88.227  1.00 31.37           C  
ATOM   4158  N   SER C 161      -9.025 -11.760  85.484  1.00 35.18           N  
ATOM   4159  CA  SER C 161      -8.786 -12.789  84.483  1.00 38.29           C  
ATOM   4160  C   SER C 161      -7.664 -13.708  84.935  1.00 37.20           C  
ATOM   4161  O   SER C 161      -6.767 -13.286  85.661  1.00 35.60           O  
ATOM   4162  CB  SER C 161      -8.412 -12.145  83.150  1.00 33.80           C  
ATOM   4163  OG  SER C 161      -7.081 -11.665  83.189  1.00 37.83           O  
ATOM   4164  N   ALA C 162      -7.729 -14.964  84.503  1.00 42.56           N  
ATOM   4165  CA  ALA C 162      -6.721 -15.963  84.841  1.00 49.84           C  
ATOM   4166  C   ALA C 162      -7.252 -17.376  84.711  1.00 56.37           C  
ATOM   4167  O   ALA C 162      -8.459 -17.602  84.619  1.00 59.80           O  
ATOM   4168  CB  ALA C 162      -6.220 -15.758  86.243  1.00 55.02           C  
ATOM   4169  N   GLY C 163      -6.325 -18.327  84.729  1.00 63.47           N  
ATOM   4170  CA  GLY C 163      -6.676 -19.728  84.609  1.00 68.06           C  
ATOM   4171  C   GLY C 163      -5.603 -20.453  83.827  1.00 67.78           C  
ATOM   4172  O   GLY C 163      -4.563 -19.875  83.503  1.00 65.43           O  
ATOM   4173  N   GLN C 164      -5.842 -21.724  83.530  1.00 70.55           N  
ATOM   4174  CA  GLN C 164      -4.982 -22.548  82.732  1.00 70.00           C  
ATOM   4175  C   GLN C 164      -4.996 -22.076  81.306  1.00 75.14           C  
ATOM   4176  O   GLN C 164      -5.720 -22.587  80.462  1.00 70.00           O  
ATOM   4177  CB  GLN C 164      -5.482 -23.992  82.810  1.00 70.00           C  
ATOM   4178  CG  GLN C 164      -4.955 -24.728  84.043  1.00 70.00           C  
ATOM   4179  CD  GLN C 164      -3.972 -25.795  83.615  1.00 70.00           C  
ATOM   4180  OE1 GLN C 164      -3.225 -25.665  82.659  1.00 70.00           O  
ATOM   4181  NE2 GLN C 164      -3.989 -26.894  84.395  1.00 70.00           N  
ATOM   4182  N   GLY C 165      -4.265 -21.023  80.940  1.00 73.93           N  
ATOM   4183  CA  GLY C 165      -4.315 -20.524  79.576  1.00 70.70           C  
ATOM   4184  C   GLY C 165      -5.753 -20.289  79.157  1.00 70.65           C  
ATOM   4185  O   GLY C 165      -6.102 -20.417  77.979  1.00 68.84           O  
ATOM   4186  N   ALA C 166      -6.590 -19.953  80.136  1.00 69.78           N  
ATOM   4187  CA  ALA C 166      -8.004 -19.699  79.898  1.00 70.15           C  
ATOM   4188  C   ALA C 166      -8.425 -18.375  80.527  1.00 69.52           C  
ATOM   4189  O   ALA C 166      -9.617 -18.125  80.726  1.00 71.60           O  
ATOM   4190  CB  ALA C 166      -8.845 -20.846  80.465  1.00 67.51           C  
ATOM   4191  N   GLY C 167      -7.440 -17.533  80.835  1.00 66.39           N  
ATOM   4192  CA  GLY C 167      -7.725 -16.240  81.435  1.00 65.02           C  
ATOM   4193  C   GLY C 167      -8.516 -15.329  80.512  1.00 65.62           C  
ATOM   4194  O   GLY C 167      -7.935 -14.594  79.710  1.00 62.65           O  
ATOM   4195  N   SER C 168      -9.843 -15.370  80.629  1.00 66.59           N  
ATOM   4196  CA  SER C 168     -10.713 -14.551  79.792  1.00 64.66           C  
ATOM   4197  C   SER C 168     -11.707 -13.679  80.570  1.00 65.53           C  
ATOM   4198  O   SER C 168     -12.912 -13.695  80.312  1.00 68.95           O  
ATOM   4199  CB  SER C 168     -11.467 -15.441  78.802  1.00 65.15           C  
ATOM   4200  OG  SER C 168     -10.868 -15.382  77.518  1.00 64.32           O  
ATOM   4201  N   VAL C 169     -11.178 -12.934  81.534  1.00 61.75           N  
ATOM   4202  CA  VAL C 169     -11.938 -11.994  82.357  1.00 58.11           C  
ATOM   4203  C   VAL C 169     -13.234 -12.380  83.082  1.00 56.87           C  
ATOM   4204  O   VAL C 169     -13.683 -13.529  83.096  1.00 59.73           O  
ATOM   4205  CB  VAL C 169     -12.241 -10.685  81.553  1.00 53.30           C  
ATOM   4206  CG1 VAL C 169     -11.097 -10.379  80.601  1.00 55.30           C  
ATOM   4207  CG2 VAL C 169     -13.556 -10.817  80.788  1.00 51.90           C  
ATOM   4208  N   GLN C 170     -13.793 -11.339  83.695  1.00 51.82           N  
ATOM   4209  CA  GLN C 170     -15.028 -11.317  84.470  1.00 38.71           C  
ATOM   4210  C   GLN C 170     -15.002  -9.878  85.004  1.00 28.51           C  
ATOM   4211  O   GLN C 170     -13.931  -9.368  85.335  1.00 27.14           O  
ATOM   4212  CB  GLN C 170     -14.982 -12.312  85.633  1.00 33.67           C  
ATOM   4213  CG  GLN C 170     -16.319 -12.452  86.351  1.00 33.14           C  
ATOM   4214  CD  GLN C 170     -16.197 -12.415  87.868  1.00 32.77           C  
ATOM   4215  OE1 GLN C 170     -15.117 -12.606  88.426  1.00 33.39           O  
ATOM   4216  NE2 GLN C 170     -17.317 -12.179  88.543  1.00 33.72           N  
ATOM   4217  N   ARG C 171     -16.150  -9.215  85.064  1.00 23.72           N  
ATOM   4218  CA  ARG C 171     -16.180  -7.839  85.548  1.00 24.69           C  
ATOM   4219  C   ARG C 171     -17.062  -7.687  86.773  1.00 22.89           C  
ATOM   4220  O   ARG C 171     -18.189  -8.182  86.803  1.00 25.25           O  
ATOM   4221  CB  ARG C 171     -16.669  -6.894  84.446  1.00 25.45           C  
ATOM   4222  CG  ARG C 171     -15.829  -6.922  83.177  1.00 27.16           C  
ATOM   4223  CD  ARG C 171     -14.568  -6.092  83.339  1.00 28.53           C  
ATOM   4224  NE  ARG C 171     -13.731  -6.120  82.143  1.00 32.92           N  
ATOM   4225  CZ  ARG C 171     -14.097  -5.639  80.958  1.00 32.50           C  
ATOM   4226  NH1 ARG C 171     -15.291  -5.086  80.798  1.00 28.88           N  
ATOM   4227  NH2 ARG C 171     -13.263  -5.708  79.930  1.00 33.88           N  
ATOM   4228  N   VAL C 172     -16.534  -7.000  87.784  1.00 29.15           N  
ATOM   4229  CA  VAL C 172     -17.253  -6.756  89.038  1.00 25.47           C  
ATOM   4230  C   VAL C 172     -17.448  -5.260  89.252  1.00 18.56           C  
ATOM   4231  O   VAL C 172     -16.494  -4.488  89.189  1.00 20.59           O  
ATOM   4232  CB  VAL C 172     -16.478  -7.315  90.244  1.00 26.96           C  
ATOM   4233  CG1 VAL C 172     -17.383  -7.373  91.474  1.00 18.71           C  
ATOM   4234  CG2 VAL C 172     -15.928  -8.686  89.898  1.00 27.23           C  
ATOM   4235  N   GLU C 173     -18.689  -4.863  89.508  1.00 16.14           N  
ATOM   4236  CA  GLU C 173     -19.016  -3.467  89.724  1.00 19.48           C  
ATOM   4237  C   GLU C 173     -18.816  -3.120  91.190  1.00 20.30           C  
ATOM   4238  O   GLU C 173     -19.319  -3.800  92.084  1.00 20.67           O  
ATOM   4239  CB  GLU C 173     -20.466  -3.182  89.310  1.00 19.29           C  
ATOM   4240  CG  GLU C 173     -20.764  -3.346  87.816  1.00 25.81           C  
ATOM   4241  CD  GLU C 173     -19.573  -3.049  86.911  1.00 24.16           C  
ATOM   4242  OE1 GLU C 173     -19.137  -1.880  86.860  1.00 22.89           O  
ATOM   4243  OE2 GLU C 173     -19.079  -3.986  86.246  1.00 25.89           O  
ATOM   4244  N   ILE C 174     -18.074  -2.052  91.429  1.00 19.69           N  
ATOM   4245  CA  ILE C 174     -17.794  -1.620  92.781  1.00 24.58           C  
ATOM   4246  C   ILE C 174     -18.603  -0.370  93.123  1.00 26.04           C  
ATOM   4247  O   ILE C 174     -18.785   0.511  92.281  1.00 25.99           O  
ATOM   4248  CB  ILE C 174     -16.282  -1.344  92.951  1.00 23.59           C  
ATOM   4249  CG1 ILE C 174     -15.472  -2.472  92.299  1.00 16.63           C  
ATOM   4250  CG2 ILE C 174     -15.934  -1.209  94.425  1.00 28.59           C  
ATOM   4251  CD1 ILE C 174     -15.570  -3.788  93.008  1.00 14.85           C  
ATOM   4252  N   LEU C 175     -19.100  -0.323  94.359  1.00 27.49           N  
ATOM   4253  CA  LEU C 175     -19.888   0.802  94.863  1.00 25.03           C  
ATOM   4254  C   LEU C 175     -19.048   2.076  94.818  1.00 19.19           C  
ATOM   4255  O   LEU C 175     -17.835   2.032  95.024  1.00 19.81           O  
ATOM   4256  CB  LEU C 175     -20.332   0.518  96.304  1.00 28.00           C  
ATOM   4257  CG  LEU C 175     -20.901   1.666  97.149  1.00 30.02           C  
ATOM   4258  CD1 LEU C 175     -22.123   2.253  96.464  1.00 33.93           C  
ATOM   4259  CD2 LEU C 175     -21.270   1.158  98.538  1.00 26.67           C  
ATOM   4260  N   GLU C 176     -19.689   3.209  94.540  1.00 22.98           N  
ATOM   4261  CA  GLU C 176     -18.971   4.482  94.458  1.00 24.81           C  
ATOM   4262  C   GLU C 176     -18.376   4.879  95.807  1.00 22.64           C  
ATOM   4263  O   GLU C 176     -19.008   4.719  96.851  1.00 22.43           O  
ATOM   4264  CB  GLU C 176     -19.894   5.594  93.928  1.00 27.08           C  
ATOM   4265  CG  GLU C 176     -20.864   6.169  94.947  1.00 25.77           C  
ATOM   4266  CD  GLU C 176     -22.248   5.574  94.826  1.00 31.82           C  
ATOM   4267  OE1 GLU C 176     -22.543   4.953  93.778  1.00 38.96           O  
ATOM   4268  OE2 GLU C 176     -23.042   5.726  95.779  1.00 36.39           O  
ATOM   4269  N   GLY C 177     -17.151   5.387  95.772  1.00 15.13           N  
ATOM   4270  CA  GLY C 177     -16.477   5.781  96.990  1.00 21.96           C  
ATOM   4271  C   GLY C 177     -15.666   4.637  97.572  1.00 21.23           C  
ATOM   4272  O   GLY C 177     -14.715   4.865  98.324  1.00 21.88           O  
ATOM   4273  N   ARG C 178     -16.041   3.406  97.224  1.00 20.40           N  
ATOM   4274  CA  ARG C 178     -15.352   2.216  97.709  1.00 16.74           C  
ATOM   4275  C   ARG C 178     -14.139   1.892  96.849  1.00 19.01           C  
ATOM   4276  O   ARG C 178     -14.243   1.802  95.629  1.00 22.38           O  
ATOM   4277  CB  ARG C 178     -16.300   1.027  97.712  1.00 18.08           C  
ATOM   4278  CG  ARG C 178     -15.632  -0.271  98.131  1.00 21.21           C  
ATOM   4279  CD  ARG C 178     -16.649  -1.234  98.695  1.00 22.89           C  
ATOM   4280  NE  ARG C 178     -16.161  -2.608  98.717  1.00 22.55           N  
ATOM   4281  CZ  ARG C 178     -15.541  -3.158  99.754  1.00 22.28           C  
ATOM   4282  NH1 ARG C 178     -15.338  -2.438 100.847  1.00 21.17           N  
ATOM   4283  NH2 ARG C 178     -15.138  -4.426  99.702  1.00 22.76           N  
ATOM   4284  N   THR C 179     -12.992   1.705  97.494  1.00 18.80           N  
ATOM   4285  CA  THR C 179     -11.745   1.407  96.799  1.00 21.33           C  
ATOM   4286  C   THR C 179     -11.168   0.063  97.220  1.00 22.79           C  
ATOM   4287  O   THR C 179      -9.951  -0.107  97.363  1.00 20.91           O  
ATOM   4288  CB  THR C 179     -10.698   2.496  97.054  1.00 23.64           C  
ATOM   4289  OG1 THR C 179     -10.633   2.787  98.460  1.00 21.53           O  
ATOM   4290  CG2 THR C 179     -11.070   3.761  96.284  1.00 27.58           C  
ATOM   4291  N   GLU C 180     -12.068  -0.889  97.424  1.00 23.78           N  
ATOM   4292  CA  GLU C 180     -11.692  -2.236  97.807  1.00 28.00           C  
ATOM   4293  C   GLU C 180     -12.680  -3.197  97.158  1.00 24.38           C  
ATOM   4294  O   GLU C 180     -13.830  -2.829  96.910  1.00 22.98           O  
ATOM   4295  CB  GLU C 180     -11.739  -2.396  99.328  1.00 28.78           C  
ATOM   4296  CG  GLU C 180     -11.670  -3.846  99.781  1.00 37.52           C  
ATOM   4297  CD  GLU C 180     -11.896  -4.003 101.271  1.00 46.84           C  
ATOM   4298  OE1 GLU C 180     -10.947  -3.731 102.041  1.00 44.51           O  
ATOM   4299  OE2 GLU C 180     -13.019  -4.398 101.668  1.00 50.35           O  
ATOM   4300  N   CYS C 181     -12.217  -4.414  96.872  1.00 25.55           N  
ATOM   4301  CA  CYS C 181     -13.054  -5.446  96.265  1.00 25.41           C  
ATOM   4302  C   CYS C 181     -12.646  -6.811  96.781  1.00 20.54           C  
ATOM   4303  O   CYS C 181     -11.480  -7.191  96.699  1.00 23.14           O  
ATOM   4304  CB  CYS C 181     -12.924  -5.436  94.736  1.00 27.02           C  
ATOM   4305  SG  CYS C 181     -13.891  -6.727  93.886  1.00 20.22           S  
ATOM   4306  N   VAL C 182     -13.610  -7.547  97.316  1.00 24.43           N  
ATOM   4307  CA  VAL C 182     -13.346  -8.887  97.833  1.00 25.01           C  
ATOM   4308  C   VAL C 182     -13.831  -9.951  96.856  1.00 24.63           C  
ATOM   4309  O   VAL C 182     -14.997  -9.959  96.456  1.00 23.79           O  
ATOM   4310  CB  VAL C 182     -14.058  -9.133  99.176  1.00 26.73           C  
ATOM   4311  CG1 VAL C 182     -13.687 -10.512  99.704  1.00 28.99           C  
ATOM   4312  CG2 VAL C 182     -13.683  -8.057 100.180  1.00 25.96           C  
ATOM   4313  N   LEU C 183     -12.925 -10.838  96.466  1.00 28.90           N  
ATOM   4314  CA  LEU C 183     -13.261 -11.926  95.558  1.00 33.03           C  
ATOM   4315  C   LEU C 183     -13.132 -13.203  96.373  1.00 38.29           C  
ATOM   4316  O   LEU C 183     -12.053 -13.518  96.872  1.00 38.09           O  
ATOM   4317  CB  LEU C 183     -12.292 -11.951  94.379  1.00 34.41           C  
ATOM   4318  CG  LEU C 183     -12.206 -10.623  93.628  1.00 32.35           C  
ATOM   4319  CD1 LEU C 183     -11.036 -10.640  92.662  1.00 34.82           C  
ATOM   4320  CD2 LEU C 183     -13.510 -10.382  92.898  1.00 28.39           C  
ATOM   4321  N   SER C 184     -14.230 -13.936  96.513  1.00 43.51           N  
ATOM   4322  CA  SER C 184     -14.209 -15.156  97.306  1.00 43.36           C  
ATOM   4323  C   SER C 184     -14.567 -16.425  96.545  1.00 42.63           C  
ATOM   4324  O   SER C 184     -14.726 -17.481  97.157  1.00 48.04           O  
ATOM   4325  CB  SER C 184     -15.153 -15.002  98.492  1.00 44.04           C  
ATOM   4326  OG  SER C 184     -16.495 -14.930  98.044  1.00 54.67           O  
ATOM   4327  N   ASN C 185     -14.696 -16.334  95.223  1.00 39.68           N  
ATOM   4328  CA  ASN C 185     -15.041 -17.507  94.422  1.00 36.61           C  
ATOM   4329  C   ASN C 185     -13.968 -17.833  93.395  1.00 32.26           C  
ATOM   4330  O   ASN C 185     -14.218 -18.548  92.428  1.00 38.88           O  
ATOM   4331  CB  ASN C 185     -16.381 -17.299  93.697  1.00 45.78           C  
ATOM   4332  CG  ASN C 185     -17.279 -16.281  94.386  1.00 51.09           C  
ATOM   4333  OD1 ASN C 185     -17.569 -15.214  93.832  1.00 47.64           O  
ATOM   4334  ND2 ASN C 185     -17.730 -16.607  95.596  1.00 51.11           N  
ATOM   4335  N   LEU C 186     -12.767 -17.317  93.604  1.00 29.25           N  
ATOM   4336  CA  LEU C 186     -11.682 -17.555  92.667  1.00 31.99           C  
ATOM   4337  C   LEU C 186     -11.153 -18.977  92.768  1.00 36.63           C  
ATOM   4338  O   LEU C 186     -11.128 -19.563  93.852  1.00 35.57           O  
ATOM   4339  CB  LEU C 186     -10.553 -16.558  92.918  1.00 34.37           C  
ATOM   4340  CG  LEU C 186     -10.887 -15.088  92.666  1.00 25.55           C  
ATOM   4341  CD1 LEU C 186      -9.678 -14.242  92.962  1.00 32.84           C  
ATOM   4342  CD2 LEU C 186     -11.316 -14.899  91.230  1.00 26.67           C  
ATOM   4343  N   ARG C 187     -10.727 -19.526  91.631  1.00 38.22           N  
ATOM   4344  CA  ARG C 187     -10.201 -20.889  91.583  1.00 40.73           C  
ATOM   4345  C   ARG C 187      -8.857 -21.007  92.291  1.00 40.94           C  
ATOM   4346  O   ARG C 187      -7.959 -20.182  92.093  1.00 38.04           O  
ATOM   4347  CB  ARG C 187     -10.057 -21.354  90.129  1.00 47.75           C  
ATOM   4348  CG  ARG C 187     -11.377 -21.477  89.379  1.00 51.39           C  
ATOM   4349  CD  ARG C 187     -11.671 -22.921  89.014  1.00 56.74           C  
ATOM   4350  NE  ARG C 187     -13.060 -23.285  89.296  1.00 63.59           N  
ATOM   4351  CZ  ARG C 187     -13.625 -24.433  88.930  1.00 62.86           C  
ATOM   4352  NH1 ARG C 187     -12.920 -25.340  88.266  1.00 67.21           N  
ATOM   4353  NH2 ARG C 187     -14.894 -24.679  89.228  1.00 60.32           N  
ATOM   4354  N   GLY C 188      -8.729 -22.046  93.113  1.00 41.10           N  
ATOM   4355  CA  GLY C 188      -7.503 -22.268  93.858  1.00 39.86           C  
ATOM   4356  C   GLY C 188      -6.303 -22.602  92.994  1.00 42.18           C  
ATOM   4357  O   GLY C 188      -6.446 -23.132  91.890  1.00 38.97           O  
ATOM   4358  N   ARG C 189      -5.114 -22.294  93.508  1.00 43.66           N  
ATOM   4359  CA  ARG C 189      -3.867 -22.547  92.797  1.00 45.95           C  
ATOM   4360  C   ARG C 189      -3.913 -22.009  91.363  1.00 48.41           C  
ATOM   4361  O   ARG C 189      -3.578 -22.720  90.411  1.00 50.36           O  
ATOM   4362  CB  ARG C 189      -3.567 -24.050  92.794  1.00 48.91           C  
ATOM   4363  CG  ARG C 189      -3.418 -24.657  94.189  1.00 43.43           C  
ATOM   4364  CD  ARG C 189      -2.943 -26.107  94.118  1.00 50.64           C  
ATOM   4365  NE  ARG C 189      -1.520 -26.256  94.429  1.00 52.63           N  
ATOM   4366  CZ  ARG C 189      -0.532 -25.928  93.599  1.00 59.68           C  
ATOM   4367  NH1 ARG C 189      -0.808 -25.427  92.401  1.00 64.43           N  
ATOM   4368  NH2 ARG C 189       0.736 -26.098  93.964  1.00 56.41           N  
ATOM   4369  N   THR C 190      -4.331 -20.749  91.223  1.00 48.56           N  
ATOM   4370  CA  THR C 190      -4.431 -20.084  89.920  1.00 44.44           C  
ATOM   4371  C   THR C 190      -3.848 -18.673  89.970  1.00 42.11           C  
ATOM   4372  O   THR C 190      -4.133 -17.906  90.885  1.00 41.04           O  
ATOM   4373  CB  THR C 190      -5.895 -19.957  89.455  1.00 41.77           C  
ATOM   4374  OG1 THR C 190      -6.668 -21.039  89.984  1.00 43.30           O  
ATOM   4375  CG2 THR C 190      -5.973 -19.977  87.945  1.00 42.25           C  
ATOM   4376  N   ARG C 191      -3.030 -18.335  88.981  1.00 41.98           N  
ATOM   4377  CA  ARG C 191      -2.425 -17.010  88.917  1.00 39.21           C  
ATOM   4378  C   ARG C 191      -3.402 -16.055  88.225  1.00 40.11           C  
ATOM   4379  O   ARG C 191      -3.633 -16.156  87.020  1.00 37.48           O  
ATOM   4380  CB  ARG C 191      -1.111 -17.072  88.137  1.00 42.44           C  
ATOM   4381  CG  ARG C 191      -0.488 -15.718  87.854  1.00 48.01           C  
ATOM   4382  CD  ARG C 191       0.003 -15.082  89.134  1.00 56.39           C  
ATOM   4383  NE  ARG C 191       1.118 -14.170  88.906  1.00 54.16           N  
ATOM   4384  CZ  ARG C 191       1.911 -13.717  89.870  1.00 53.66           C  
ATOM   4385  NH1 ARG C 191       1.714 -14.093  91.128  1.00 49.92           N  
ATOM   4386  NH2 ARG C 191       2.891 -12.874  89.579  1.00 56.52           N  
ATOM   4387  N   TYR C 192      -3.973 -15.133  88.996  1.00 39.81           N  
ATOM   4388  CA  TYR C 192      -4.937 -14.173  88.472  1.00 32.20           C  
ATOM   4389  C   TYR C 192      -4.344 -12.807  88.190  1.00 25.60           C  
ATOM   4390  O   TYR C 192      -3.314 -12.430  88.745  1.00 26.40           O  
ATOM   4391  CB  TYR C 192      -6.110 -14.021  89.438  1.00 34.39           C  
ATOM   4392  CG  TYR C 192      -7.094 -15.166  89.391  1.00 39.15           C  
ATOM   4393  CD1 TYR C 192      -6.908 -16.305  90.176  1.00 36.91           C  
ATOM   4394  CD2 TYR C 192      -8.227 -15.104  88.579  1.00 42.01           C  
ATOM   4395  CE1 TYR C 192      -7.828 -17.350  90.160  1.00 35.55           C  
ATOM   4396  CE2 TYR C 192      -9.157 -16.147  88.555  1.00 42.96           C  
ATOM   4397  CZ  TYR C 192      -8.951 -17.263  89.352  1.00 38.12           C  
ATOM   4398  OH  TYR C 192      -9.888 -18.264  89.374  1.00 36.68           O  
ATOM   4399  N   THR C 193      -5.020 -12.073  87.320  1.00 24.71           N  
ATOM   4400  CA  THR C 193      -4.597 -10.740  86.928  1.00 28.71           C  
ATOM   4401  C   THR C 193      -5.791  -9.802  86.982  1.00 29.58           C  
ATOM   4402  O   THR C 193      -6.798 -10.022  86.296  1.00 28.88           O  
ATOM   4403  CB  THR C 193      -4.038 -10.741  85.501  1.00 29.62           C  
ATOM   4404  OG1 THR C 193      -3.271 -11.936  85.299  1.00 40.22           O  
ATOM   4405  CG2 THR C 193      -3.158  -9.512  85.264  1.00 22.77           C  
ATOM   4406  N   PHE C 194      -5.665  -8.754  87.792  1.00 27.88           N  
ATOM   4407  CA  PHE C 194      -6.737  -7.782  87.954  1.00 25.27           C  
ATOM   4408  C   PHE C 194      -6.349  -6.363  87.529  1.00 22.55           C  
ATOM   4409  O   PHE C 194      -5.172  -6.020  87.462  1.00 23.44           O  
ATOM   4410  CB  PHE C 194      -7.197  -7.748  89.413  1.00 24.04           C  
ATOM   4411  CG  PHE C 194      -7.035  -9.052  90.144  1.00 30.32           C  
ATOM   4412  CD1 PHE C 194      -5.795  -9.444  90.638  1.00 29.90           C  
ATOM   4413  CD2 PHE C 194      -8.137  -9.868  90.389  1.00 36.34           C  
ATOM   4414  CE1 PHE C 194      -5.658 -10.625  91.369  1.00 26.33           C  
ATOM   4415  CE2 PHE C 194      -8.007 -11.053  91.122  1.00 27.77           C  
ATOM   4416  CZ  PHE C 194      -6.767 -11.427  91.611  1.00 23.88           C  
ATOM   4417  N   ALA C 195      -7.361  -5.544  87.249  1.00 25.35           N  
ATOM   4418  CA  ALA C 195      -7.170  -4.145  86.859  1.00 27.18           C  
ATOM   4419  C   ALA C 195      -8.474  -3.409  87.147  1.00 24.99           C  
ATOM   4420  O   ALA C 195      -9.540  -4.022  87.111  1.00 31.35           O  
ATOM   4421  CB  ALA C 195      -6.828  -4.042  85.367  1.00 24.85           C  
ATOM   4422  N   VAL C 196      -8.390  -2.112  87.445  1.00 23.97           N  
ATOM   4423  CA  VAL C 196      -9.583  -1.306  87.713  1.00 22.14           C  
ATOM   4424  C   VAL C 196      -9.679  -0.096  86.806  1.00 18.61           C  
ATOM   4425  O   VAL C 196      -8.670   0.427  86.339  1.00 23.30           O  
ATOM   4426  CB  VAL C 196      -9.640  -0.743  89.168  1.00 27.43           C  
ATOM   4427  CG1 VAL C 196     -10.645  -1.530  89.984  1.00 24.17           C  
ATOM   4428  CG2 VAL C 196      -8.251  -0.734  89.809  1.00 20.68           C  
ATOM   4429  N   ARG C 197     -10.912   0.341  86.573  1.00 24.42           N  
ATOM   4430  CA  ARG C 197     -11.204   1.522  85.763  1.00 24.66           C  
ATOM   4431  C   ARG C 197     -12.252   2.314  86.549  1.00 23.81           C  
ATOM   4432  O   ARG C 197     -13.057   1.738  87.299  1.00 19.20           O  
ATOM   4433  CB  ARG C 197     -11.737   1.128  84.377  1.00 20.90           C  
ATOM   4434  CG  ARG C 197     -13.200   0.769  84.348  1.00 28.30           C  
ATOM   4435  CD  ARG C 197     -13.496  -0.310  83.327  1.00 30.96           C  
ATOM   4436  NE  ARG C 197     -13.426   0.185  81.959  1.00 25.35           N  
ATOM   4437  CZ  ARG C 197     -14.225  -0.222  80.975  1.00 28.34           C  
ATOM   4438  NH1 ARG C 197     -15.163  -1.135  81.203  1.00 25.72           N
[truncated: 40,177 more chars]
